# Supplementary material for: Genomic and transcriptomic correlates of immunotherapy response within the tumor microenvironment of leptomeningeal metastases
Source: Nat Commun. 2021 Oct 12;12:5955. doi: 10.1038/s41467-021-25860-5 (PMC8511044; doi:10.1038/s41467-021-25860-5)
Supplement: Supplementary file 3 — Supplementary Data 1 [file 41467_2021_25860_MOESM3_ESM.xlsx]

## Sheet: Sample_metadata
combine_ID	Days Since Initial Treatment	Mean tumor IFNG Response	Mean innate IFNG Response	Mean adaptive IFNG Response	Mean tumor antigen presentation	Mean innate antigen presentation	Mean adaptive antigen presentation	combine_ID_fix	minimum complexity	median complexity	maximum complexity	Primary Histology
P010_4	42	-0.137294	0.0248405	0.0593029	-0.0057886	0.152123	0.0358118	P010_4	511	1850	4437	breast
P011_1	-16	-0.230769	0.127885	0.0766079	-0.0343083	0.118144	0.00257309	P011_1	277	548.5	5001	breast
P011_7	125		0.0663537	0.0548847		0.155275	0.0322294	P011_7	272	512.5	2237	breast
P014_1	-13	-0.239739	0.0597874	0.067429	-0.0508683	0.115132	-0.00699207	P014_1	277	706	6555	breast
P014_2	-8	-0.197903	0.149655	0.0298459	-0.0197695	0.134792	0.102701	P014_2	274	621	4260	breast
P014_4	33		0.0413822	0.00883387		0.156173	0.0642354	P014_4	238	564	3218	breast
P029_4	20	-0.00638732	0.480679	0.3217	0.00401488	0.207892	0.0373197	P029_4	459	2142.5	5307	breast
P029_5	39	-0.0139234	0.335531		-0.0189575	0.139875		P029_5	331	1057	3274	breast
P037_1	0	-0.178481	-0.0250775	-0.0163016	0.0438368	0.137856	-0.00410206	P037_1	282	478	2098	breast
P043_2	0	-0.0964676	0.188486	0.109461	-0.0391498	0.113333	-0.00248033	P043_2	271	555	4119	breast
P043_3	21	0.0628237	0.544619	0.363525	0.0249568	0.251296	0.0776261	P043_3	303	852.5	6209	breast
P043_4	41	-0.0593893	0.319297	0.134264	-0.00109341	0.135388	0.0121998	P043_4	277	526.5	5975	breast
P046_2	0		0.122053	0.0343601		0.118408	0.00129748	P046_2	268	580.5	1656	breast
P050_3	21	0.028356	0.214018	0.162201	0.0109543	0.167623	0.0357497	P050_3	281	574	4341	breast
P050_4	39	-0.121826	0.0773639	0.018122	-0.0211827	0.143725	-0.00315691	P050_4	231	478	4042	breast
P050_7	102	-0.034954	0.22212	0.115886	-0.0132134	0.146943	0.00868182	P050_7	250	423	3929	breast
P050_12	210	-0.0826121	0.0545868	0.0496339	0.00868073	0.0889448	0.00983046	P050_12	277	361	2543	breast
P050_19	357	0.011598	0.146531	0.206527	0.00371886	0.14008	0.0214634	P050_19	284	504.5	4334	breast
P073_4	21	0.0357014	0.307137	0.170006	0.0243403	0.180087	0.0378738	P073_4	283	492	3345	breast
P091_3	45	-0.300005	-0.0274535	-0.0268246	-0.0538577	0.1057	-0.0268353	P091_3	284	933	3385	breast
P104_1	-50	-0.199277	0.277882	0.165411	0.0011203	0.138882	-0.00520133	P104_1	278	591.5	4843	breast
P104_3	20		0.143826	0.184735		0.133364	0.035284	P104_3	273	419	1436	breast
P119_1	-53	-0.0797683	0.103387	-0.0167221	-0.00468923	0.249412	-0.0284152	P119_1	254	401	3270	ovarian
P123_4	41		0.238988	0.181706		0.165574	0.0328938	P123_4	272	590.5	3629	ovarian
P127_3	192	-0.00857603	0.33395	0.139628	-0.0269632	0.187597	0.0147081	P127_3	288	479	4315	glioma
P129_1	-15	-0.24101	0.120081	0.126226	-0.0254335	0.157857	0.0083573	P129_1	255	554	3219	glioma
P056_3	21	-0.121635	0.150899	0.0519822	0.119788	0.157269	0.018985	P056_3	307	655	3292	esophageal adenocarcinoma
P061_1	0	0.0809904	0.191038	0.166193	0.0739826	0.13517	0.0099228	P061_1	286	410	1245	breast
P061_2	25	-0.301685	0.324832		-0.0630654	0.169		P061_2	1472	2952.5	5393	breast
P062_2	0	-0.113545	0.0290445	0.0352307	-0.0228685	0.117063	0.0253325	P062_2	281	752	4939	breast
P062_3	21	0.0496252	0.276929	0.20219	0.0284483	0.247052	0.0747485	P062_3	328	684	4239	breast
P062_4	42	-0.0936685	0.188832	0.0996085	-0.0318587	0.186094	0.0311071	P062_4	442	866	4966	breast
P062_5	63	-0.187324	0.138181	0.0781643	-0.0553377	0.126223	0.0158471	P062_5	284	500	4228	breast
P062_6	82	-0.227207	0.0509891	0.0332968	-0.0599384	0.113032	0.00566502	P062_6	331	601	5163	breast
P058_1	-6	-0.469246	0.0584813	0.0242115	-0.0891094	0.139976	-0.0155486	P058_1	228	420	4251	breast
P058_5	84		-0.000139902	0.0388053		0.134859	0.0206533	P058_5	273	538	2728	breast
P058_7	140	-0.352922	0.0467983	0.0773038	-0.136719	0.165326	0.0279938	P058_7	276	483	3429	breast

## Sheet: P010
Time Point	1	2	3	4	5
CSF PROTEIN (mg/dL)		25.4	25.1	8.3	51
CSF GLUCOSE (mg/dL)		48	73	77	44
WBC, CSF (uL)					9
RBC, CSF (/uL)		75	170	1040	61
Nucleated cells, CSF (/uL)		3	3.5	0
CSF NEUTS (%)		16	2	46
CSF LYMPHS (%)		51.5	30	29
CSF MONOS (%)		13.5	37.5	4
CSF BASO (%)		0	0	0
CSF EOS (%)		0	0	0
CSF BANDS (%)		0	1	0
CSF MESOTHELIAL/Tumor (%)		19	29.5	21
CSF BLAST (%)		0	0	0
NRBC (%)		0	0	0
TOTAL CELLS COUNTED		20	33.5	28
Cytology					POSITIVE FOR MALIGNANT CELLS

## Sheet: P011
Time Point	1	2
CSF PROTEIN (mg/dL)		21
CSF GLUCOSE (mg/dL)		81
WBC, CSF (uL)
RBC, CSF (/uL)	13	1
Nucleated cells, CSF (/uL)	2	0
CSF NEUTS (%)	0	0
CSF LYMPHS (%)	89	0
CSF MONOS (%)	11	0
CSF BASO (%)	0	0
CSF EOS (%)	0	0
CSF BANDS (%)	0	0
CSF MESOTHELIAL/Tumor (%)	0	0
CSF BLAST (%)	0	0
NRBC (%)	0	0
TOTAL CELLS COUNTED	0	0
Cytology		NO MALIGNANT CELLS IDENTIFIED

## Sheet: P014
Time Point	1	2	3	4	5
CSF PROTEIN (mg/dL)		53		83	60
CSF GLUCOSE (mg/dL)		63		65	71
WBC, CSF (uL)
RBC, CSF (/uL)		7	9	143	39
Nucleated cells, CSF (/uL)		1	5	68	8
CSF NEUTS (%)		4	0	1	2
CSF LYMPHS (%)		67	51	4	19
CSF MONOS (%)		6	8	2	22
CSF BASO (%)		0	0	0	0
CSF EOS (%)		0	0	0	0
CSF BANDS (%)		0	0	0	0
CSF MESOTHELIAL/Tumor (%)		X	X	X	X
CSF BLAST (%)		0	0	0	0
NRBC (%)		0	0	0	0
Macrophage/lining		3	1	0	5
Unclassified		20	40	93	52
TOTAL CELLS COUNTED
Cytology	Rare atypical cells with enlarged nuclei	Adenocarcinoma consistent with metastasis from patient's known breast cancer.		Abundant malignant cells

## Sheet: P029
Time Point	1	2	3	4	5
CSF PROTEIN (mg/dL)		42			94
CSF GLUCOSE (mg/dL)		66			63
WBC, CSF (uL)
RBC, CSF (/uL)		38	3	4	0
Nucleated cells, CSF (/uL)		13	9	38	17
CSF NEUTS (%)		1	0	11	0
CSF LYMPHS (%)		53	28	29	19
CSF MONOS (%)		6	3	13	4
CSF BASO (%)		0	0	0	0
CSF EOS (%)		1	2	0	0
CSF BANDS (%)		0	0	0	0
CSF MESOTHELIAL/Tumor (%)		X	X	X	X
CSF BLAST (%)		0	0	0	0
NRBC (%)		0	0	0	0
Macrophage/lining		0	34	12	9
Unclassified		39	33	35	68
TOTAL CELLS COUNTED
Cytology	No malignant cells	Postive for malignant cells			POSITIVE FOR MALIGNANT CELLS.

## Sheet: P037
Time Point	1	2
CSF PROTEIN (mg/dL)	71	428
CSF GLUCOSE (mg/dL)	56	55
WBC, CSF (uL)	17	92
RBC, CSF (/uL)	654	16
Nucleated cells, CSF (/uL)
CSF NEUTS (%)
CSF LYMPHS (%)
CSF MONOS (%)
CSF BASO (%)
CSF EOS (%)
CSF BANDS (%)
CSF MESOTHELIAL/Tumor (%)
CSF BLAST (%)
NRBC (%)
Macrophage/lining
Unclassified
TOTAL CELLS COUNTED
Cytology	Positive for malignant cells	Positive for malignant cells

## Sheet: P043
Time Point	1	2	3	4	5	6	7
CSF PROTEIN (mg/dL)				101			450
CSF GLUCOSE (mg/dL)							18
WBC, CSF (uL)
RBC, CSF (/uL)		27	0	3	6		14
Nucleated cells, CSF (/uL)		10	20	58	49		121
CSF NEUTS (%)		10	0	0	0		0
CSF LYMPHS (%)		24	62	52	4		13
CSF MONOS (%)		1	14	10	0		0
CSF BASO (%)		0	0	0	0		0
CSF EOS (%)		0	0	0	0		0
CSF BANDS (%)		0	0	0	0		0
CSF MESOTHELIAL/Tumor (%)
CSF BLAST (%)		0	0	0	0		0
NRBC (%)		0	0	0	0		0
Macrophage/lining		0	0	1	0		0
Unclassified		65	24	37	96		87
TOTAL CELLS COUNTED
Cytology				Positive for malignant cells		Positive for malignant cells

## Sheet: P046
Time Point	1	2	3	4
CSF PROTEIN (mg/dL)	161	165	151	95
CSF GLUCOSE (mg/dL)	72	64	57	59
WBC, CSF (uL)
RBC, CSF (/uL)	23	85	0	496
Nucleated cells, CSF (/uL)	62	1	1	2
CSF NEUTS (%)	1	7	0	29
CSF LYMPHS (%)	52	67	54	63
CSF MONOS (%)	16	23	46	9
CSF BASO (%)	0	0	0	0
CSF EOS (%)	0	0	0	0
CSF BANDS (%)	1	0	0	0
CSF MESOTHELIAL/Tumor (%)
CSF BLAST (%)	0	0	0	0
NRBC (%)	0	0	0	0
Macrophage/lining		4	0	0
Unclassified	32	0	0	0
TOTAL CELLS COUNTED
Cytology	Positive for malignant cells	No malignant cells	No malignant cells	No malignant cells

## Sheet: P050
Time Point	1	2	3	4	5	6	7	8	9	10	11	12	13	14	15	16	17	18	19
CSF PROTEIN (mg/dL)	25			33		62		48		106		105		137		197		217	109
CSF GLUCOSE (mg/dL)	73			71		63		78		59		74		58		54		55	74
WBC, CSF (uL)
RBC, CSF (/uL)	0	40	0	2	0	0	0	0	2	0	0	0	2	0	3	0	3	0	0
Nucleated cells, CSF (/uL)	3	2	1	5	10	35	19	5	53	57	48	18	27	34	28	32	41	27	33
CSF NEUTS (%)	0	4	0	0	0	0	0	0	0	0	0	0	1	0	0	0	0	0	0
CSF LYMPHS (%)	22	26	70	87	55	88	76	85	94	88	91	90	91	90	93	92	85	75	67
CSF MONOS (%)	0	8	9	7	13	4	3	10	3	6	2	6	6	8	4	7	7	5	7
CSF BASO (%)	0	0	0	0	0	0	0	0	0	0	0	0	0	0	0	0	0	0	0
CSF EOS (%)	0	0	0	0	3	0	0	0	0	0	0	0	0	0	0	0	0	0	0
CSF BANDS (%)	0	0	0	0	0	0	0	0	0	0	0	0	0	0	0	0	0	0	0
CSF MESOTHELIAL/Tumor (%)
CSF BLAST (%)	0	0	0	0	0	0	0	0	0	0	0	0	0	0	0	0	0	0	0
NRBC (%)	0	0	0	0	0	0	0	0	0	0	0	0	0	0	0	0	0	0	0
Macrophage/lining	68	48	0	0	13	1	10	2	0	0	0	0	0	0	0	0	0	0	0
Unclassified	10	14	21	6	13	7	11	3	3	6	7	4	2	2	3	1	8	20	26
TOTAL CELLS COUNTED
Cytology	Positive for malignant cells			Positive for malignant cells		Positive for malignant cells		Positive for malignant cells		Positive for malignant cells		Positive for malignant cells		Positive for malignant cells		Positive for malignant cells		Positive for malignant cells

## Sheet: P073
Time Point	1	2	3	4	5	6
CSF PROTEIN (mg/dL)	30			91		82
CSF GLUCOSE (mg/dL)	59			60		50
WBC, CSF (uL)
RBC, CSF (/uL)	27	16	51	0	0	0
Nucleated cells, CSF (/uL)	2	2	7	3	3	2
CSF NEUTS (%)	12	0	1	0	2	0
CSF LYMPHS (%)	47	36	66	22	27	48
CSF MONOS (%)	11	30	19	78	34	40
CSF BASO (%)	0	0	0	0	0	0
CSF EOS (%)	0	0	0	0	0	0
CSF BANDS (%)	0	0	0	0	0	0
CSF MESOTHELIAL/Tumor (%)
CSF BLAST (%)	0	0	0	0	0	0
NRBC (%)	0	0	0	0	0	0
Macrophage/lining	24	26	6	0	24	4
Unclassified	6	8	8	0	13	8
TOTAL CELLS COUNTED
Cytology	Positive for malignant cells			Positive for malignant cells		Positive for malignant cells

[truncated: 8 more sheets: P091, 104, 119, 123, 127, 129, steroids, ommaya]
