# Supplementary material for: Genomic and transcriptomic correlates of immunotherapy response within the tumor microenvironment of leptomeningeal metastases
Source: Nat Commun. 2021 Oct 12;12:5955. doi: 10.1038/s41467-021-25860-5 (PMC8511044; doi:10.1038/s41467-021-25860-5)
Supplement: Supplementary file 4 — Supplementary Data 2 [file 41467_2021_25860_MOESM4_ESM.xlsx]

## Sheet: Sheet1
Unnamed: 0	p_val	avg_logFC	pct.1	pct.2	p_val_adj	cluster	gene
IGKC2	2.16926e-29	6.93909	0.869	0.07	1.76925e-25	12	IGKC
IGHG1	9.35247e-42	6.85867	0.876	0.032	7.62788e-38	12	IGHG1
IGHA11	2.42035e-09	6.81874	0.353	0.046	1.97404e-05	12	IGHA1
IGJ1	6.52616e-59	6.77215	0.983	0.047	5.32273e-55	12	IGJ
FDCSP1	4.1271e-51	6.3275	0.95	0.004	3.36607e-47	3	FDCSP
MUCL12	1.20465e-23	5.59325	0.55	0.037	9.82509e-20	11	MUCL1
GPM6B1	4.35302e-57	5.09983	0.956	0.035	3.55033e-53	16	GPM6B
DCD	2.50494e-41	4.87743	0.85	0.017	2.04303e-37	8	DCD
LYZ1	5.05552e-31	4.83782	0.843	0.092	4.12328e-27	1	LYZ
NTPCR5	1.26639e-07	4.7593	0.446	0.1	0.00103287	8	NTPCR
CNP3	6.92836e-54	4.57899	0.921	0.083	5.65077e-50	16	CNP
MZB13	6.51004e-41	4.56802	0.906	0.029	5.30959e-37	12	MZB1
KAT6A4	0.00327365	4.45504	0.033	0.13	1	10	KAT6A
PIGR1	3.45034e-45	4.36455	0.92	0.006	2.8141e-41	3	PIGR
IRF81	2.26269e-44	4.19239	0.892	0.024	1.84545e-40	15	IRF8
TTLL71	4.54967e-40	4.16452	0.789	0.034	3.71071e-36	16	TTLL7
C1QB	6.70177e-10	4.13646	0.363	0.024	5.46596e-06	1	C1QB
MMP73	1.78288e-22	4.12851	0.695	0.077	1.45412e-18	5	MMP7
TF1	1.25392e-38	4.1278	0.86	0.034	1.0227e-34	16	TF
IGF1R1	1.95592e-29	4.12346	0.753	0.049	1.59525e-25	2	IGF1R
SPP11	2.52631e-06	4.06227	0.312	0.092	0.0206046	1	SPP1
EIF3H2	3.83511e-55	4.03916	0.991	0.444	3.12791e-51	2	EIF3H
TFF14	7.0657e-51	3.93305	0.996	0.08	5.76278e-47	6	TFF1
HSPA21	4.0206e-32	3.92921	0.781	0.036	3.2792e-28	16	HSPA2
S100B2	3.05275e-43	3.92162	0.842	0.056	2.48982e-39	16	S100B
CTGF	6.69506e-22	3.90571	0.569	0.028	5.46049e-18	5	CTGF
ZG16B2	1.69723e-48	3.8888	0.969	0.086	1.38426e-44	4	ZG16B
CRYAB15	1.89847e-41	3.86176	0.904	0.118	1.54839e-37	16	CRYAB
ANKRD30A2	1.3654e-34	3.85236	0.839	0.076	1.11362e-30	2	ANKRD30A
ERBB22	6.51531e-35	3.84796	0.774	0.057	5.31388e-31	8	ERBB2
GPRC5B3	2.92346e-33	3.82936	0.754	0.043	2.38438e-29	16	GPRC5B
CEACAM66	4.49938e-30	3.80446	0.825	0.088	3.66969e-26	9	CEACAM6
CLDND16	3.24796e-47	3.70452	0.895	0.142	2.64903e-43	16	CLDND1
HLA-DRA1	1.2932e-48	3.68582	0.974	0.261	1.05474e-44	1	HLA-DRA
THBS13	1.47269e-31	3.68459	0.76	0.082	1.20112e-27	5	THBS1
PLAC81	1.96725e-43	3.68413	0.908	0.071	1.60449e-39	15	PLAC8
C1QC	6.27624e-11	3.6656	0.334	0.015	5.1189e-07	1	C1QC
UGT83	2.37412e-25	3.61056	0.711	0.056	1.93633e-21	16	UGT8
MIEN16	1.46535e-41	3.602	0.869	0.175	1.19514e-37	8	MIEN1
MFGE83	1.42157e-43	3.60057	0.966	0.074	1.15943e-39	3	MFGE8
UTP232	9.72148e-41	3.59666	0.862	0.19	7.92884e-37	2	UTP23
GZMB1	9.07748e-36	3.5958	0.854	0.037	7.4036e-32	15	GZMB
AIF11	2.15797e-31	3.56048	0.848	0.046	1.76004e-27	1	AIF1
NBEAL12	1.08463e-23	3.48928	0.786	0.18	8.84625e-20	2	NBEAL1
APOE1	8.13452e-07	3.48892	0.322	0.062	0.00663451	1	APOE
AGR25	1.85565e-53	3.47375	0.999	0.096	1.51347e-49	6	AGR2
QDPR	2.52139e-23	3.4375	0.649	0.033	2.05645e-19	16	QDPR
TCF42	4.15027e-28	3.43461	0.778	0.038	3.38496e-24	15	TCF4
VCAN	7.65503e-08	3.42359	0.352	0.023	0.000624344	1	VCAN
ANLN4	1.35242e-27	3.4196	0.711	0.083	1.10303e-23	16	ANLN
CD442	1.78768e-41	3.41559	0.981	0.386	1.45803e-37	2	CD44
AGR32	3.32189e-38	3.39814	0.849	0.073	2.70934e-34	7	AGR3
RNU6-6P2	4.91379e-14	3.38253	0.465	0.034	4.00769e-10	16	RNU6-6P
TFF33	2.86966e-46	3.38019	0.976	0.079	2.3405e-42	6	TFF3
SLC44A14	4.12073e-34	3.37572	0.719	0.081	3.36087e-30	16	SLC44A1
MBP10	1.07164e-42	3.37077	0.93	0.173	8.74027e-39	16	MBP
ARHGAP294	1.46789e-37	3.36187	0.731	0.101	1.19721e-33	5	ARHGAP29
ANKRD30B2	3.50237e-40	3.35473	0.819	0.04	2.85654e-36	7	ANKRD30B
DPYSL29	8.48783e-39	3.31224	0.825	0.121	6.92267e-35	16	DPYSL2
AARD3	2.72378e-25	3.2871	0.781	0.11	2.22152e-21	5	AARD
DST9	1.48663e-31	3.281	0.772	0.156	1.21249e-27	16	DST
CMC25	2.18625e-08	3.27155	0.264	0.196	0.000178311	10	CMC2
RAPGEF51	2.03794e-25	3.27068	0.553	0.042	1.66214e-21	16	RAPGEF5
SCGB2A27	7.08483e-60	3.26157	0.989	0.209	5.77839e-56	8	SCGB2A2
IFI301	2.31044e-25	3.25659	0.768	0.098	1.88439e-21	1	IFI30
MGP2	1.39099e-49	3.2373	0.975	0.238	1.13449e-45	2	MGP
C1QA	2.52118e-09	3.23701	0.351	0.02	2.05627e-05	1	C1QA
CAMK2N13	2.93943e-31	3.23466	0.711	0.049	2.3974e-27	16	CAMK2N1
LCN23	1.20265e-32	3.22439	0.837	0.043	9.80878e-29	3	LCN2
FGL2	1.78747e-27	3.2217	0.735	0.031	1.45786e-23	1	FGL2
HLA-DPA11	4.52461e-33	3.22063	0.902	0.193	3.69027e-29	1	HLA-DPA1
HSPB17	6.24015e-39	3.21759	0.958	0.273	5.08946e-35	9	HSPB1
GABRP2	1.50077e-39	3.21642	0.904	0.024	1.22403e-35	3	GABRP
CFL22	2.70936e-26	3.21601	0.605	0.057	2.20975e-22	16	CFL2
GDF152	2.63479e-15	3.21543	0.556	0.046	2.14893e-11	9	GDF15
MNDA1	3.14782e-22	3.21318	0.639	0.02	2.56736e-18	1	MNDA
S100P4	2.71722e-29	3.20902	0.842	0.145	2.21616e-25	9	S100P
CA21	1.1731e-18	3.20542	0.544	0.042	9.56782e-15	16	CA2
SCGB1D23	1.12053e-27	3.19836	0.737	0.079	9.13903e-24	9	SCGB1D2
CST31	2.62625e-26	3.19454	0.838	0.154	2.14197e-22	1	CST3
PRR41	0.00175649	3.19248	0.109	0.033	1	9	PRR4
APOC11	4.32757e-11	3.18831	0.306	0.044	3.52956e-07	1	APOC1
CD741	4.77859e-49	3.186	0.975	0.384	3.89742e-45	1	CD74
APOD8	1.03949e-22	3.18578	0.705	0.114	8.47805e-19	11	APOD
BPIFB11	2.67241e-22	3.18523	0.617	0.032	2.17962e-18	9	BPIFB1
SLPI9	6.08294e-28	3.18453	0.847	0.177	4.96125e-24	10	SLPI
CD141	1.39526e-17	3.17793	0.556	0.063	1.13797e-13	1	CD14
HLA-DRB11	2.57648e-33	3.17773	0.927	0.203	2.10138e-29	1	HLA-DRB1
S100A22	2.8095e-12	3.16499	0.516	0.038	2.29143e-08	5	S100A2
SEPP110	1.24319e-41	3.15686	0.947	0.174	1.01394e-37	16	SEPP1
LTF1	1.42707e-24	3.1473	0.638	0.026	1.16392e-20	3	LTF
IL7R	3.19395e-16	3.14585	0.547	0.093	2.60499e-12	0	IL7R
TUBA1A11	1.34131e-37	3.12681	0.904	0.217	1.09397e-33	16	TUBA1A
SYT11	1.23708e-22	3.12614	0.64	0.039	1.00896e-18	16	SYT11
LANCL11	4.36668e-23	3.11566	0.623	0.056	3.56147e-19	16	LANCL1
C19orf333	1.53657e-20	3.11318	0.485	0.053	1.25322e-16	10	C19orf33
GSTP14	4.03926e-55	3.09152	0.997	0.341	3.29442e-51	6	GSTP1
PIP2	2.03827e-21	3.08942	0.621	0.044	1.66242e-17	8	PIP
RP11-1143G9.4	3.63442e-10	3.08297	0.352	0.008	2.96423e-06	1	RP11-1143G9.4
ECM1	1.83146e-41	3.08112	0.872	0.007	1.49374e-37	6	ECM1
CCL5	1.35834e-12	3.07885	0.537	0.145	1.10786e-08	0	CCL5
PTN1	1.81238e-20	3.06986	0.553	0.036	1.47818e-16	16	PTN
SCD51	1.48508e-30	3.05827	0.781	0.046	1.21123e-26	16	SCD5
BCAS14	2.80498e-18	3.05135	0.509	0.037	2.28774e-14	16	BCAS1
CCDC506	1.44414e-34	3.03888	0.816	0.136	1.17784e-30	15	CCDC50
SLC39A64	3.74916e-26	3.02271	0.779	0.14	3.05781e-22	9	SLC39A6
FCN1	1.47307e-12	3.0125	0.347	0.011	1.20143e-08	1	FCN1
IGFBP51	1.74169e-20	3.00846	0.561	0.035	1.42052e-16	5	IGFBP5
MS4A6A1	1.32785e-21	2.99707	0.65	0.024	1.08299e-17	1	MS4A6A
COX6C5	6.4077e-38	2.99011	0.982	0.558	5.22612e-34	7	COX6C
FMNL21	4.54627e-20	2.98868	0.561	0.041	3.70794e-16	16	FMNL2
TYROBP	1.92039e-35	2.9852	0.889	0.096	1.56627e-31	1	TYROBP
PMP223	4.27185e-19	2.98163	0.579	0.066	3.48412e-15	16	PMP22
CYBB1	1.2125e-23	2.97631	0.631	0.03	9.88911e-20	1	CYBB
RP11-206M11.72	6.0188e-27	2.97556	0.723	0.057	4.90893e-23	11	RP11-206M11.7
SEPT82	2.97418e-17	2.96903	0.518	0.036	2.42574e-13	16	SEPT8
MPEG11	2.7162e-22	2.96736	0.652	0.031	2.21533e-18	15	MPEG1
GAPT1	1.77948e-24	2.96242	0.68	0.034	1.45135e-20	15	GAPT
HLA-DPB11	4.89277e-33	2.96063	0.858	0.184	3.99055e-29	1	HLA-DPB1
UGCG8	1.39604e-31	2.95406	0.807	0.124	1.13861e-27	15	UGCG
FAT11	2.28802e-23	2.94685	0.535	0.043	1.86611e-19	5	FAT1
FAM129B1	3.02567e-19	2.9465	0.579	0.079	2.46774e-15	2	FAM129B
RDX7	7.57972e-28	2.94158	0.754	0.155	6.18202e-24	16	RDX
SCGB1D24	3.91579e-12	2.94107	0.465	0.087	3.19372e-08	11	SCGB1D2
RNU6-6P1	1.62349e-14	2.93631	0.489	0.024	1.32412e-10	8	RNU6-6P
HLA-DRB51	3.54385e-30	2.93329	0.782	0.081	2.89036e-26	1	HLA-DRB5
TSC22D44	7.42926e-26	2.93038	0.675	0.09	6.0593e-22	16	TSC22D4
HLA-DQA11	8.27896e-19	2.92622	0.635	0.039	6.75232e-15	1	HLA-DQA1
HIST1H4C9	2.47224e-23	2.9237	0.888	0.384	2.01636e-19	14	HIST1H4C
RTN46	9.98299e-34	2.92255	0.798	0.228	8.14213e-30	16	RTN4
IRF77	5.9299e-28	2.91061	0.797	0.114	4.83642e-24	15	IRF7
CLU7	5.20697e-20	2.90654	0.701	0.193	4.24681e-16	10	CLU
PTRF1	6.05573e-20	2.89964	0.513	0.038	4.93906e-16	5	PTRF
IGFBP31	2.02282e-20	2.89363	0.488	0.036	1.64981e-16	10	IGFBP3
CDK41	3.24011e-16	2.89271	0.606	0.122	2.64264e-12	2	CDK4
CRABP28	4.87235e-32	2.89128	0.854	0.233	3.97389e-28	9	CRABP2
CD2	4.9719e-27	2.89042	0.744	0.123	4.05509e-23	0	CD2
CYR614	1.67379e-18	2.88838	0.561	0.1	1.36514e-14	5	CYR61
CP2	8.53687e-13	2.8845	0.56	0.107	6.96267e-09	2	CP
KIAA01015	1.70981e-30	2.88251	0.783	0.086	1.39452e-26	14	KIAA0101
CLPTM1L4	0.000357254	2.88114	0.233	0.106	1	6	CLPTM1L
CBR18	1.57572e-27	2.8706	0.702	0.112	1.28516e-23	16	CBR1
CD681	4.5964e-26	2.8634	0.589	0.027	3.74883e-22	1	CD68
PVT1	2.41878e-21	2.85964	0.539	0.034	1.97276e-17	2	PVT1
SORT12	3.98924e-23	2.84512	0.632	0.084	3.25363e-19	16	SORT1
RHOU	1.07641e-16	2.84274	0.474	0.033	8.77917e-13	16	RHOU
S100A81	8.42635e-06	2.83596	0.358	0.085	0.0687253	1	S100A8
PLEK11	1.43441e-26	2.83501	0.804	0.103	1.1699e-22	15	PLEK
RARRES13	2.86892e-35	2.83493	0.936	0.105	2.33989e-31	3	RARRES1
OSBPL1A4	4.30494e-24	2.83352	0.588	0.099	3.51111e-20	16	OSBPL1A
LAMP24	1.08049e-29	2.82611	0.825	0.274	8.81252e-26	16	LAMP2
SCGB2A28	2.77932e-32	2.82341	0.926	0.212	2.26682e-28	9	SCGB2A2
SDC2	3.12056e-18	2.81534	0.469	0.03	2.54513e-14	5	SDC2
TBC1D121	1.8774e-14	2.81375	0.412	0.037	1.53121e-10	16	TBC1D12
MTUS15	1.44972e-20	2.8108	0.605	0.083	1.18239e-16	16	MTUS1
MAL1	9.50351e-20	2.80553	0.605	0.038	7.75106e-16	16	MAL
MAPKAP11	3.7468e-24	2.80407	0.702	0.164	3.05589e-20	2	MAPKAP1
CTSD5	5.50222e-28	2.79292	0.849	0.24	4.48761e-24	9	CTSD
DYNC1I26	1.19328e-24	2.79101	0.772	0.233	9.73242e-21	16	DYNC1I2
EAF21	7.04305e-18	2.78957	0.614	0.034	5.74432e-14	12	EAF2
ITM2C1	7.11726e-25	2.7874	0.661	0.051	5.80484e-21	15	ITM2C
SPATA22	0.0013423	2.78462	0.27	0.076	1	10	SPATA22
MAP1B5	4.96292e-19	2.78136	0.535	0.069	4.04776e-15	16	MAP1B
TAOK17	2.90292e-07	2.74062	0.509	0.317	0.00236763	10	TAOK1
ID33	3.5784e-28	2.73433	0.849	0.078	2.91854e-24	6	ID3
EVI2A10	3.84975e-33	2.72939	0.921	0.2	3.13986e-29	16	EVI2A
CLU8	2.10048e-20	2.7276	0.691	0.194	1.71315e-16	11	CLU
AGR26	1.94241e-42	2.71756	0.937	0.109	1.58423e-38	7	AGR2
TRIM442	4.59474e-18	2.70663	0.537	0.101	3.74747e-14	2	TRIM44
CFI1	1.98173e-26	2.70606	0.691	0.003	1.6163e-22	3	CFI
PDHX2	2.90043e-12	2.70505	0.516	0.136	2.36559e-08	2	PDHX
MED16	2.68538e-18	2.69988	0.621	0.084	2.1902e-14	8	MED1
LDHA4	2.19714e-25	2.69808	0.865	0.396	1.79198e-21	8	LDHA
QKI5	2.00565e-25	2.69534	0.658	0.111	1.6358e-21	16	QKI
SIRT2	1.80853e-18	2.6918	0.535	0.077	1.47503e-14	16	SIRT2
NDRG27	3.33764e-21	2.69125	0.57	0.111	2.72218e-17	16	NDRG2
MSLN1	1.3698e-08	2.68879	0.265	0.032	0.000111721	10	MSLN
SECISBP2L1	2.68543e-24	2.68516	0.561	0.09	2.19023e-20	16	SECISBP2L
CD163	3.34166e-17	2.68328	0.434	0.011	2.72546e-13	1	CD163
FAM134B2	1.98507e-16	2.66776	0.526	0.063	1.61903e-12	16	FAM134B
TFF16	9.12159e-33	2.66418	0.839	0.094	7.43957e-29	9	TFF1
KLK51	6.19545e-13	2.66157	0.473	0.025	5.05301e-09	5	KLK5
CTSS1	5.75151e-24	2.6605	0.89	0.297	4.69093e-20	1	CTSS
GAPDH4	6.13622e-68	2.65969	1	0.681	5.0047e-64	4	GAPDH
ENDOD12	2.68793e-18	2.65806	0.588	0.067	2.19227e-14	16	ENDOD1
TRBC2	1.94096e-21	2.65735	0.718	0.144	1.58305e-17	0	TRBC2
SSR49	8.42589e-37	2.6557	0.934	0.505	6.87216e-33	12	SSR4
GLYATL22	3.72466e-22	2.652	0.695	0.115	3.03783e-18	2	GLYATL2
MUC5B2	1.47075e-18	2.64948	0.591	0.042	1.19955e-14	9	MUC5B
PRKDC3	9.38446e-27	2.6418	0.702	0.191	7.65396e-23	5	PRKDC
HMGB24	2.73775e-31	2.63345	0.985	0.369	2.23291e-27	14	HMGB2
CSRP17	7.63278e-26	2.63111	0.702	0.194	6.2253e-22	16	CSRP1
TPM17	9.37505e-23	2.63091	0.82	0.233	7.64629e-19	9	TPM1
BNIP34	8.33907e-15	2.62642	0.611	0.159	6.80135e-11	13	BNIP3
NAT11	3.04152e-25	2.62487	0.628	0.022	2.48067e-21	9	NAT1
DPM22	1.35501e-13	2.6248	0.559	0.115	1.10515e-09	2	DPM2
GRB7	7.19153e-17	2.62231	0.443	0.025	5.86541e-13	8	GRB7
PLA2G167	1.06521e-26	2.61441	0.675	0.116	8.68789e-23	16	PLA2G16
FXYD38	4.85083e-35	2.61391	0.926	0.247	3.95634e-31	9	FXYD3
HSPA1A5	5.16183e-16	2.60919	0.628	0.115	4.20999e-12	8	HSPA1A
NUSAP12	1.17367e-20	2.60326	0.689	0.081	9.57249e-17	14	NUSAP1
SLC31A21	3.15421e-20	2.5955	0.509	0.041	2.57257e-16	16	SLC31A2
FCGR3A	2.04673e-11	2.59249	0.425	0.022	1.66931e-07	1	FCGR3A
NIPAL32	4.94476e-16	2.59046	0.5	0.081	4.03294e-12	16	NIPAL3
HSP90B16	2.00699e-29	2.58891	0.953	0.499	1.6369e-25	12	HSP90B1
CPVL1	2.50034e-15	2.58596	0.534	0.026	2.03928e-11	1	CPVL
ATP1B110	1.98721e-34	2.58477	0.798	0.192	1.62077e-30	16	ATP1B1
MKI676	3.32607e-21	2.58031	0.76	0.097	2.71274e-17	14	MKI67
PEG103	7.37002e-40	2.57581	0.877	0.071	6.01099e-36	3	PEG10
CTTN4	3.59772e-26	2.57061	0.629	0.133	2.9343e-22	8	CTTN
FTL1	4.64562e-28	2.56928	0.977	0.727	3.78896e-24	1	FTL
TRIM216	2.44707e-16	2.56605	0.518	0.11	1.99583e-12	16	TRIM2
HIST1H2AJ1	6.79933e-15	2.56132	0.559	0.042	5.54554e-11	14	HIST1H2AJ
ETS1	1.12142e-16	2.56022	0.653	0.144	9.1463e-13	0	ETS1
SLC12A23	3.23194e-36	2.55747	0.893	0.118	2.63597e-32	6	SLC12A2
TSFM1	6.49171e-14	2.55651	0.482	0.074	5.29464e-10	2	TSFM
SEC11C4	3.78994e-32	2.55457	0.857	0.223	3.09108e-28	12	SEC11C
ADIRF7	1.61501e-19	2.55417	0.461	0.106	1.3172e-15	10	ADIRF
HIST1H1D3	2.70679e-20	2.54972	0.811	0.205	2.20766e-16	14	HIST1H1D
KIF1B3	7.88053e-18	2.54513	0.5	0.084	6.42736e-14	16	KIF1B
LHPP	2.74136e-16	2.53124	0.412	0.042	2.23585e-12	16	LHPP
SCD15	3.8576e-25	2.53088	0.789	0.229	3.14626e-21	16	SCD
HES15	1.59613e-17	2.52986	0.657	0.175	1.3018e-13	8	HES1
UBE2J13	8.47806e-24	2.52925	0.745	0.173	6.91471e-20	12	UBE2J1
CYP1B1	2.92087e-11	2.52774	0.306	0.024	2.38226e-07	2	CYP1B1
ANKRD36C2	7.81931e-13	2.52764	0.492	0.108	6.37743e-09	2	ANKRD36C
IL32	4.97207e-20	2.527	0.69	0.167	4.05522e-16	0	IL32
SCGB2A210	1.70179e-15	2.52685	0.765	0.218	1.38798e-11	11	SCGB2A2
KIAA15987	1.88658e-27	2.52518	0.605	0.119	1.5387e-23	16	KIAA1598
ZBTB431	2.75693e-11	2.51711	0.412	0.042	2.24855e-07	2	ZBTB43
SFRP15	2.25611e-13	2.51482	0.605	0.112	1.84008e-09	5	SFRP1
ATP8A11	1.4524e-16	2.51426	0.491	0.041	1.18458e-12	16	ATP8A1
MSR1	3.81316e-14	2.5114	0.39	0.012	3.11001e-10	1	MSR1
MARCKSL18	6.32793e-17	2.50744	0.526	0.116	5.16106e-13	16	MARCKSL1
MCM43	6.52217e-25	2.50031	0.585	0.121	5.31948e-21	5	MCM4
DESI1	9.22289e-06	2.49886	0.03	0.133	0.0752219	0	DESI1
S100A144	1.02995e-29	2.49553	0.872	0.163	8.40025e-26	7	S100A14
EFHD17	2.75949e-14	2.48924	0.395	0.059	2.25064e-10	16	EFHD1
BCL11A1	1.58159e-20	2.47203	0.459	0.04	1.28995e-16	15	BCL11A
FCER1G1	1.66816e-21	2.46811	0.691	0.048	1.36055e-17	1	FCER1G
FKBP112	8.9104e-20	2.46189	0.634	0.057	7.26732e-16	12	FKBP11
ITGB86	1.3125e-06	2.46068	0.356	0.109	0.0107048	10	ITGB8
HIST1H1B3	9.22019e-10	2.45884	0.503	0.048	7.51999e-06	14	HIST1H1B
PSAP1	3.38852e-25	2.45139	0.894	0.399	2.76368e-21	1	PSAP
RAB11FIP13	2.93123e-19	2.44915	0.706	0.179	2.39071e-15	8	RAB11FIP1
GSTA11	1.52403e-19	2.44628	0.52	0.011	1.243e-15	3	GSTA1
LST11	1.30226e-21	2.4462	0.592	0.025	1.06212e-17	1	LST1
NUDT81	1.50931e-28	2.44395	0.783	0.051	1.23099e-24	6	NUDT8
IGFBP23	1.10627e-12	2.44365	0.271	0.052	9.02272e-09	10	IGFBP2
MDK3	5.78693e-30	2.44306	0.871	0.126	4.71982e-26	3	MDK
S100A91	6.9018e-06	2.44303	0.454	0.164	0.0562911	1	S100A9
GZMK	6.50228e-12	2.44032	0.317	0.058	5.30326e-08	0	GZMK
HSPA1B3	7.76602e-16	2.43337	0.496	0.088	6.33397e-12	8	HSPA1B
NUPR19	3.10983e-15	2.43211	0.716	0.17	2.53638e-11	11	NUPR1
C33	1.63571e-32	2.42806	0.79	0.044	1.33408e-28	3	C3
KRT197	8.96927e-37	2.42713	0.944	0.319	7.31533e-33	9	KRT19
CD3D	1.67132e-19	2.4249	0.534	0.098	1.36313e-15	0	CD3D
PTMS2	7.2009e-16	2.42271	0.616	0.163	5.87306e-12	5	PTMS
MAP1B4	0.000293476	2.4212	0.214	0.069	1	13	MAP1B
BCAM3	9.39109e-11	2.41737	0.227	0.036	7.65937e-07	10	BCAM
METTL127	5.79105e-13	2.41684	0.598	0.165	4.72318e-09	11	METTL12
RNF136	1.23049e-20	2.40596	0.64	0.162	1.00359e-16	16	RNF13
HSPB15	2.69257e-42	2.4055	0.992	0.264	2.19606e-38	6	HSPB1
KLRB1	1.02476e-08	2.40357	0.253	0.048	8.35793e-05	0	KLRB1
IGFBP3	1.0353e-08	2.40039	0.389	0.032	8.44387e-05	5	IGFBP3
CCND13	1.4955e-29	2.39492	0.881	0.096	1.21973e-25	6	CCND1
HLA-DQB11	4.01856e-14	2.3915	0.604	0.046	3.27754e-10	1	HLA-DQB1
WFDC25	1.1386e-15	2.39081	0.414	0.101	9.28644e-12	10	WFDC2
EHF2	3.8145e-47	2.39027	0.979	0.101	3.11111e-43	4	EHF
S100A62	7.07562e-39	2.38929	1	0.64	5.77088e-35	4	S100A6
ZDHHC92	5.19276e-15	2.38726	0.351	0.05	4.23522e-11	16	ZDHHC9
KLK63	7.46987e-14	2.38388	0.465	0.036	6.09243e-10	16	KLK6
KRT152	8.67936e-37	2.38048	0.924	0.046	7.07889e-33	4	KRT15
KRT813	3.81446e-24	2.38027	0.802	0.095	3.11108e-20	4	KRT81
GSN7	1.31523e-17	2.3763	0.544	0.126	1.0727e-13	16	GSN
CD52	3.8433e-33	2.37289	0.878	0.267	3.1346e-29	0	CD52
RUFY32	1.07324e-18	2.36412	0.421	0.061	8.75334e-15	16	RUFY3
C6orf2112	1.38631e-18	2.35883	0.65	0.077	1.13067e-14	7	C6orf211
CD3G	2.46659e-16	2.35809	0.427	0.062	2.01175e-12	0	CD3G
NKG7	0.00019615	2.35797	0.213	0.043	1	0	NKG7
PTPRCAP	2.00969e-16	2.3479	0.621	0.137	1.63911e-12	0	PTPRCAP
ZDHHC61	4.19872e-05	2.34687	0.028	0.104	0.342448	10	ZDHHC6
MBNL24	1.08834e-20	2.34534	0.632	0.178	8.87646e-17	16	MBNL2
CD592	4.48328e-36	2.34258	0.941	0.188	3.65656e-32	3	CD59
CCL3	2.89068e-07	2.34158	0.193	0.017	0.00235764	1	CCL3
ASPM3	3.47466e-05	2.34096	0.36	0.063	0.283393	5	ASPM
GZMA	3.17035e-09	2.34024	0.408	0.078	2.58574e-05	0	GZMA
TFF34	3.8155e-30	2.33911	0.833	0.093	3.11193e-26	7	TFF3
TUBA1A10	6.15726e-07	2.33904	0.193	0.22	0.00502186	13	TUBA1A
CLASP2	2.30669e-13	2.33538	0.43	0.059	1.88134e-09	16	CLASP2
SLPI3	4.33768e-42	2.32968	0.957	0.115	3.53781e-38	3	SLPI
PIP4K2A10	1.82621e-17	2.32742	0.649	0.114	1.48945e-13	16	PIP4K2A
LIF1	2.46042e-09	2.32705	0.314	0.027	2.00672e-05	5	LIF
RAB11FIP14	5.96708e-17	2.32601	0.788	0.178	4.86675e-13	9	RAB11FIP1
TRAC	6.78456e-11	2.32466	0.438	0.074	5.53349e-07	0	TRAC
CA123	8.12587e-27	2.32391	0.727	0.052	6.62746e-23	9	CA12
APOD11	1.87601e-30	2.32371	0.833	0.123	1.53007e-26	16	APOD
RP11-206M11.7	1.06493e-16	2.32311	0.578	0.043	8.6856e-13	2	RP11-206M11.7
CCDC88A9	4.35586e-11	2.32141	0.465	0.117	3.55264e-07	16	CCDC88A
DCD1	7.30914e-05	2.31977	0.22	0.034	0.596133	11	DCD
ALCAM9	1.00728e-23	2.31847	0.658	0.169	8.21538e-20	16	ALCAM
UQCRQ5	6.52885e-25	2.31802	0.934	0.464	5.32493e-21	9	UQCRQ
ASS14	1.16811e-13	2.31486	0.382	0.124	9.52707e-10	10	ASS1
LIMCH110	5.30196e-18	2.30862	0.535	0.112	4.32428e-14	16	LIMCH1
FAM26F1	1.04893e-12	2.30493	0.448	0.019	8.55508e-09	1	FAM26F
MGP11	5.36572e-26	2.30308	0.843	0.263	4.37628e-22	11	MGP
BTBD32	2.50328e-09	2.30302	0.333	0.068	2.04167e-05	16	BTBD3
SOSTDC14	6.17123e-32	2.30297	0.873	0.055	5.03325e-28	4	SOSTDC1
RRM2	1.47419e-16	2.30016	0.554	0.04	1.20235e-12	14	RRM2
RP11-48O20.41	3.7484e-29	2.29893	0.79	0.011	3.05719e-25	4	RP11-48O20.4
IL8	0.00305083	2.29885	0.127	0.026	1	1	IL8
IER34	8.07311e-17	2.29803	0.782	0.169	6.58443e-13	7	IER3
RP11-206M11.71	9.95254e-28	2.29249	0.75	0.054	8.11729e-24	7	RP11-206M11.7
TFF35	4.16849e-28	2.28996	0.83	0.093	3.39982e-24	9	TFF3
METTL11	2.92105e-11	2.28651	0.363	0.045	2.38241e-07	2	METTL1
GNG41	8.00087e-45	2.28607	0.937	0.014	6.52551e-41	4	GNG4
GIMAP7	1.13236e-11	2.2813	0.466	0.102	9.23551e-08	0	GIMAP7
PEG109	6.36958e-13	2.27846	0.583	0.137	5.19503e-09	13	PEG10
CALML54	1.72197e-40	2.27629	0.995	0.138	1.40444e-36	4	CALML5
MUC18	4.78068e-22	2.2744	0.749	0.114	3.89912e-18	9	MUC1
PPIB5	1.46073e-20	2.27234	0.882	0.368	1.19137e-16	12	PPIB
MUC13	1.04014e-27	2.26678	0.914	0.101	8.48338e-24	6	MUC1
KRT88	6.99591e-23	2.26619	0.933	0.276	5.70587e-19	7	KRT8
ARHGAP213	2.19158e-14	2.25718	0.43	0.08	1.78746e-10	16	ARHGAP21
C12orf759	3.71095e-18	2.25528	0.741	0.125	3.02665e-14	15	C12orf75
KRT184	5.81055e-32	2.25429	0.902	0.251	4.73909e-28	7	KRT18
METRN2	3.53808e-17	2.24972	0.647	0.071	2.88565e-13	7	METRN
CD38	4.96094e-15	2.24757	0.576	0.034	4.04614e-11	12	CD38
CD86	1.00739e-16	2.24651	0.479	0.011	8.21623e-13	1	CD86
KLK61	8.29426e-07	2.24564	0.344	0.026	0.0067648	5	KLK6
CHML1	7.5527e-10	2.24362	0.401	0.075	6.15998e-06	5	CHML
PEBP18	8.645e-33	2.24328	0.877	0.423	7.05086e-29	16	PEBP1
GATA36	9.44879e-19	2.24257	0.797	0.167	7.70643e-15	7	GATA3
NDRG18	8.24505e-11	2.24062	0.509	0.117	6.72466e-07	16	NDRG1
STMN17	3.05253e-28	2.23982	0.916	0.23	2.48965e-24	14	STMN1
EMP12	9.4582e-38	2.22921	0.985	0.112	7.71411e-34	4	EMP1
TOP2A5	2.55411e-22	2.22919	0.719	0.097	2.08313e-18	14	TOP2A
PALLD4	1.01313e-09	2.22276	0.595	0.129	8.2631e-06	6	PALLD
CKB8	1.19912e-10	2.21981	0.43	0.098	9.77998e-07	13	CKB
LTB	4.22507e-07	2.21915	0.31	0.052	0.00344597	0	LTB
PIP3	8.56929e-21	2.21682	0.497	0.05	6.98911e-17	11	PIP
ID17	3.84877e-14	2.21676	0.301	0.093	3.13906e-10	10	ID1
ID42	1.05103e-08	2.21505	0.37	0.055	8.5722e-05	5	ID4
MUC161	1.61221e-09	2.20804	0.203	0.035	1.31492e-05	10	MUC16
NDUFS62	4.25965e-32	2.20779	0.878	0.218	3.47417e-28	3	NDUFS6
CAMK2N11	7.3362e-11	2.2037	0.446	0.041	5.98341e-07	8	CAMK2N1
SCGB1D22	6.44443e-25	2.19915	0.782	0.077	5.25608e-21	8	SCGB1D2
S100A17	1.69789e-26	2.19894	0.698	0.054	1.3848e-22	3	S100A1
GPX11	1.50717e-25	2.19782	0.814	0.241	1.22925e-21	1	GPX1
HLA-DQA2	6.41182e-13	2.19546	0.42	0.016	5.22948e-09	1	HLA-DQA2
S100A146	1.30391e-27	2.19208	0.851	0.163	1.06347e-23	9	S100A14
TPM23	2.03309e-10	2.19195	0.494	0.067	1.65819e-06	15	TPM2
MUC151	4.01176e-18	2.1891	0.569	0.015	3.27199e-14	3	MUC15
KRT710	3.30723e-23	2.18813	0.803	0.263	2.69738e-19	10	KRT7
KRT89	9.85333e-25	2.18502	0.876	0.277	8.03637e-21	9	KRT8
CDK2AP22	9.21655e-32	2.17702	0.842	0.092	7.51702e-28	6	CDK2AP2
ESR1	2.34549e-08	2.17504	0.347	0.045	0.000191298	2	ESR1
MAP79	1.77528e-12	2.17272	0.377	0.122	1.44792e-08	16	MAP7
AZGP111	9.822e-19	2.17236	0.844	0.29	8.01082e-15	11	AZGP1
DLGAP51	4.38371e-12	2.17163	0.49	0.045	3.57535e-08	14	DLGAP5
TJP18	4.26009e-12	2.16404	0.36	0.073	3.47453e-08	16	TJP1
CENPF3	7.17126e-07	2.16306	0.488	0.124	0.00584888	5	CENPF
C5AR1	6.60405e-13	2.15992	0.32	0.008	5.38626e-09	1	C5AR1
CDK123	1.99474e-09	2.15872	0.512	0.097	1.62691e-05	8	CDK12
S100P3	3.63226e-30	2.1537	0.904	0.135	2.96248e-26	6	S100P
FSTL12	2.04083e-10	2.15348	0.363	0.035	1.6645e-06	5	FSTL1
ID15	1.61306e-30	2.14688	0.788	0.073	1.31561e-26	6	ID1
KCTD121	1.61938e-12	2.14301	0.49	0.038	1.32077e-08	1	KCTD12
AP1S21	3.40892e-19	2.13974	0.631	0.122	2.78031e-15	1	AP1S2
FCGR2A	9.7323e-08	2.1388	0.425	0.01	0.000793767	1	FCGR2A
EGR16	7.41368e-13	2.13716	0.542	0.123	6.04659e-09	8	EGR1
S100A164	1.51248e-16	2.13659	0.706	0.157	1.23358e-12	7	S100A16
SLC12A28	3.52595e-17	2.13351	0.526	0.143	2.87576e-13	16	SLC12A2
SEPP16	2.37136e-14	2.13142	0.58	0.169	1.93408e-10	11	SEPP1
CCND15	5.88092e-15	2.13118	0.61	0.11	4.79647e-11	8	CCND1
PXK2	7.16239e-12	2.12833	0.368	0.056	5.84165e-08	16	PXK
SERPINA1	5.40195e-15	2.12775	0.407	0.013	4.40583e-11	1	SERPINA1
BPIFB1	4.28828e-21	2.12569	0.652	0.024	3.49752e-17	6	BPIFB1
BMPR1B	7.87899e-23	2.1256	0.621	0.017	6.42611e-19	6	BMPR1B
TYMS3	2.34924e-12	2.1244	0.564	0.068	1.91604e-08	14	TYMS
FOSB1	3.26683e-10	2.12383	0.335	0.072	2.66443e-06	2	FOSB
IFI277	5.59183e-25	2.12083	0.892	0.189	4.5607e-21	10	IFI27
SSFA23	2.41513e-18	2.12006	0.677	0.111	1.96978e-14	9	SSFA2
ZNF5031	4.20865e-09	2.11865	0.174	0.038	3.43258e-05	10	ZNF503
IPO53	2.48233e-13	2.11655	0.525	0.158	2.02459e-09	5	IPO5
BLNK	6.66538e-17	2.11544	0.348	0.029	5.43628e-13	15	BLNK
CLDN45	1.82756e-37	2.11397	0.95	0.221	1.49056e-33	6	CLDN4
SEPT111	2.39618e-12	2.11391	0.505	0.13	1.95433e-08	5	SEPT11
FDPS3	2.43307e-34	2.11277	0.975	0.204	1.98441e-30	4	FDPS
IER26	3.64178e-13	2.1031	0.685	0.266	2.97024e-09	8	IER2
VSIG4	1.47526e-14	2.09944	0.375	0.009	1.20322e-10	1	VSIG4
CRIP27	1.3593e-10	2.09833	0.338	0.155	1.10864e-06	10	CRIP2
ADAMTS12	2.66487e-08	2.09663	0.184	0.036	0.000217347	10	ADAMTS1
KRT186	2.65455e-23	2.09224	0.87	0.251	2.16505e-19	9	KRT18
NUPR16	1.20597e-15	2.09141	0.639	0.168	9.8359e-12	8	NUPR1
RTKN3	1.06382e-15	2.08964	0.281	0.049	8.67656e-12	16	RTKN
CALM27	1.1134e-33	2.08686	0.956	0.609	9.08091e-30	16	CALM2
CYB561A3	6.50443e-13	2.08625	0.475	0.046	5.30501e-09	15	CYB561A3
PIM21	1.43839e-13	2.08599	0.578	0.074	1.17315e-09	12	PIM2
ALDH23	6.77576e-13	2.07964	0.448	0.075	5.52631e-09	11	ALDH2
CD3E	1.32436e-09	2.07865	0.335	0.051	1.08014e-05	0	CD3E
CALML55	8.47095e-30	2.07851	0.919	0.16	6.9089e-26	6	CALML5
CD96	3.46304e-06	2.07714	0.309	0.049	0.0282446	0	CD96
IFI271	1.28695e-39	2.07617	0.977	0.127	1.04963e-35	3	IFI27
HLA-DMB1	3.14188e-17	2.07382	0.535	0.031	2.56252e-13	1	HLA-DMB
HMGN25	1.17629e-31	2.07158	0.939	0.403	9.59383e-28	14	HMGN2
RND33	3.95513e-12	2.07058	0.395	0.104	3.22581e-08	5	RND3
CSF1R	9.96878e-14	2.07037	0.399	0.009	8.13053e-10	1	CSF1R
CLEC12A	8.62938e-10	2.06961	0.319	0.005	7.03812e-06	1	CLEC12A
ADIPOR2	2.83863e-16	2.06891	0.456	0.118	2.31519e-12	16	ADIPOR2
SPG202	6.9834e-13	2.06887	0.412	0.089	5.69566e-09	16	SPG20
RP11-297H3.3	0.000653962	2.06877	0.186	0.047	1	10	RP11-297H3.3
NFIB5	9.10264e-12	2.0687	0.532	0.145	7.42411e-08	5	NFIB
TCEAL44	4.13214e-15	2.06499	0.684	0.176	3.37017e-11	7	TCEAL4
CSTA1	2.15335e-10	2.06294	0.446	0.062	1.75627e-06	1	CSTA
SCARB28	1.2738e-21	2.06147	0.544	0.16	1.03891e-17	16	SCARB2
DDX13	5.91867e-08	2.06138	0.487	0.21	0.000482727	13	DDX1
SPDEF3	1.56078e-18	2.05934	0.601	0.084	1.27297e-14	7	SPDEF
KRT233	2.87051e-39	2.05697	0.984	0.121	2.34119e-35	4	KRT23
C15orf482	2.30627e-17	2.05664	0.592	0.051	1.881e-13	9	C15orf48
ANKRD30B1	2.62194e-09	2.05631	0.417	0.039	2.13845e-05	2	ANKRD30B
KIAA12443	2.7844e-08	2.05408	0.325	0.09	0.000227095	16	KIAA1244
MAFB1	1.85725e-08	2.05405	0.386	0.055	0.000151477	1	MAFB
GLYATL23	2.93225e-36	2.05395	0.869	0.072	2.39155e-32	3	GLYATL2
IGSF6	2.57901e-13	2.05159	0.389	0.01	2.10344e-09	1	IGSF6
HLA-DMA1	1.48166e-14	2.05159	0.594	0.076	1.20845e-10	1	HLA-DMA
ESR11	3.04146e-22	2.0489	0.621	0.047	2.48061e-18	7	ESR1
C1orf1621	2.0614e-17	2.04876	0.529	0.032	1.68128e-13	1	C1orf162
HIST1H2AM2	1.68022e-11	2.04871	0.505	0.058	1.37038e-07	14	HIST1H2AM
HIST1H1E3	4.03115e-18	2.04731	0.656	0.162	3.2878e-14	14	HIST1H1E
KLK62	0.0010735	2.04218	0.221	0.034	1	10	KLK6
SPCS36	2.53015e-20	2.04207	0.841	0.322	2.06359e-16	12	SPCS3
MYL93	1.46106e-05	2.04127	0.203	0.066	0.119164	10	MYL9
CLEC7A1	4.68401e-14	2.04089	0.429	0.018	3.82028e-10	1	CLEC7A
STARD32	2.88877e-11	2.04051	0.458	0.057	2.35608e-07	8	STARD3
NDUFC24	1.88989e-31	2.03952	0.958	0.262	1.54139e-27	6	NDUFC2
TUBA1B6	2.95271e-19	2.0391	0.878	0.337	2.40823e-15	14	TUBA1B
C1orf1225	5.35444e-11	2.03751	0.395	0.089	4.36708e-07	16	C1orf122
TRAT1	2.02914e-05	2.03742	0.229	0.03	0.165497	0	TRAT1
ZEB22	1.16627e-11	2.03431	0.456	0.058	9.51207e-08	16	ZEB2
STMN18	4.07157e-21	2.03191	0.772	0.236	3.32077e-17	16	STMN1
ELF37	2.22581e-20	2.02583	0.8	0.218	1.81537e-16	9	ELF3
ITM2C	1.65523e-09	2.02272	0.535	0.049	1.35e-05	12	ITM2C
RHOB4	4.13292e-27	2.02235	0.768	0.14	3.37081e-23	9	RHOB
PLXDC21	1.41001e-11	2.02186	0.408	0.039	1.15e-07	1	PLXDC2
ANK35	1.38661e-12	2.0209	0.368	0.103	1.13092e-08	16	ANK3
TFCP2L13	1.38198e-10	2.01767	0.301	0.048	1.12714e-06	5	TFCP2L1
PSAT11	6.25722e-11	2.01724	0.307	0.05	5.10339e-07	16	PSAT1
MALAT12	5.10831e-22	2.01422	0.992	0.93	4.16634e-18	2	MALAT1
TRIB11	1.50463e-11	2.01208	0.334	0.091	1.22718e-07	2	TRIB1
RBP72	4.29945e-18	2.01126	0.635	0.054	3.50663e-14	3	RBP7
CNN33	6.92405e-43	2.01033	0.989	0.138	5.64725e-39	4	CNN3
PRKACB8	5.10599e-12	2.00776	0.474	0.119	4.16444e-08	16	PRKACB
CAMK2N12	2.61477e-12	2.00649	0.434	0.044	2.13261e-08	11	CAMK2N1
HAP1	8.4052e-12	2.00504	0.382	0.025	6.85528e-08	3	HAP1
CST7	1.22985e-06	2.00247	0.251	0.054	0.0100307	0	CST7
MS4A71	1.85641e-07	1.99641	0.361	0.023	0.00151409	1	MS4A7
SMIM225	3.22581e-38	1.99513	0.915	0.146	2.63097e-34	6	SMIM22
H2AFJ3	1.95411e-15	1.99375	0.737	0.196	1.59377e-11	7	H2AFJ
SFRP14	1.35523e-45	1.99347	0.982	0.08	1.10533e-41	4	SFRP1
LRSAM1	1.65406e-08	1.99328	0.309	0.027	0.000134905	2	LRSAM1
CXXC54	4.86069e-06	1.98696	0.204	0.065	0.0396438	10	CXXC5
TPX23	0.00177322	1.98691	0.355	0.081	1	5	TPX2
C19orf105	6.77656e-15	1.98671	0.668	0.223	5.52697e-11	12	C19orf10
TSPAN16	5.88816e-19	1.986	0.669	0.056	4.80238e-15	9	TSPAN1
DUT5	8.85462e-16	1.98406	0.747	0.228	7.22183e-12	14	DUT
TNFSF13B1	7.31873e-16	1.98303	0.504	0.057	5.96916e-12	1	TNFSF13B
DSP5	1.04039e-13	1.98099	0.651	0.226	8.48539e-10	8	DSP
LHCGR	5.08655e-06	1.97996	0.347	0.068	0.0414859	12	LHCGR
PCED1B-AS1	1.145e-14	1.9798	0.385	0.098	9.33862e-11	0	PCED1B-AS1
TF	2.57266e-11	1.97975	0.343	0.007	2.09826e-07	3	TF
CTSB1	3.83736e-15	1.97839	0.752	0.267	3.12975e-11	1	CTSB
FCGR2B	8.62938e-10	1.97487	0.342	0.008	7.03812e-06	1	FCGR2B
TMEM1253	1.96861e-11	1.97481	0.228	0.043	1.60559e-07	16	TMEM125
MEF2C1	3.0191e-15	1.97302	0.451	0.034	2.46238e-11	1	MEF2C
KRT183	5.84038e-41	1.97296	0.98	0.24	4.76341e-37	6	KRT18
BIN12	3.86686e-11	1.97187	0.491	0.079	3.15381e-07	16	BIN1
CLCN31	8.616e-18	1.97156	0.377	0.099	7.02721e-14	16	CLCN3
ROGDI1	2.03212e-05	1.97103	0.246	0.037	0.16574	16	ROGDI
APP9	1.62109e-16	1.96923	0.588	0.214	1.32216e-12	16	APP
TCEAL32	5.7734e-14	1.96465	0.531	0.09	4.70879e-10	7	TCEAL3
MEGF94	2.50692e-11	1.96427	0.412	0.087	2.04464e-07	16	MEGF9
GLTP2	3.51525e-12	1.96425	0.377	0.078	2.86704e-08	16	GLTP
NFIX3	4.27043e-14	1.96154	0.386	0.095	3.48296e-10	16	NFIX
SNHG83	1.05877e-22	1.95902	0.759	0.361	8.6353e-19	8	SNHG8
HLA-DQB2	4.20096e-13	1.95881	0.388	0.015	3.4263e-09	1	HLA-DQB2
GDF151	1.91092e-19	1.95445	0.589	0.039	1.55854e-15	6	GDF15
SLFN5	6.78722e-17	1.95351	0.463	0.25	5.53566e-13	0	SLFN5
MYO101	2.38206e-08	1.95305	0.272	0.051	0.000194281	16	MYO10
ABL2	7.95459e-06	1.9528	0.269	0.045	0.0648776	5	ABL2
PTK27	7.15268e-15	1.94961	0.377	0.111	5.83373e-11	16	PTK2
RP11-304L19.51	1.31846e-08	1.94957	0.45	0.098	0.000107533	8	RP11-304L19.5
VDAC22	2.26266e-13	1.949	0.541	0.186	1.84542e-09	8	VDAC2
SUB17	3.66527e-26	1.94783	0.951	0.545	2.98939e-22	12	SUB1
SLAMF7	1.63979e-18	1.94681	0.61	0.053	1.33742e-14	12	SLAMF7
FAM107A2	4.60588e-05	1.94662	0.156	0.05	0.375656	10	FAM107A
SYNJ21	5.61173e-11	1.94563	0.307	0.065	4.57693e-07	16	SYNJ2
GOLM12	1.02807e-19	1.94526	0.666	0.078	8.38496e-16	9	GOLM1
SRGN	3.77734e-17	1.94514	0.915	0.356	3.0808e-13	1	SRGN
CTSC8	1.0586e-14	1.94494	0.668	0.199	8.63392e-11	15	CTSC
CCDC1522	0.000121178	1.94404	0.228	0.037	0.988332	16	CCDC152
FAM46C1	1.25458e-13	1.94403	0.516	0.054	1.02323e-09	12	FAM46C
XBP111	7.20678e-26	1.94344	0.827	0.303	5.87785e-22	12	XBP1
CCDC88A8	3.4873e-15	1.94319	0.516	0.115	2.84424e-11	15	CCDC88A
BST26	3.03903e-12	1.94284	0.467	0.211	2.47863e-08	10	BST2
SLC38A22	3.0213e-10	1.94175	0.573	0.193	2.46417e-06	5	SLC38A2
NQO17	3.10141e-20	1.93908	0.751	0.105	2.52951e-16	9	NQO1
AIF1L6	2.46231e-08	1.93833	0.386	0.103	0.000200826	16	AIF1L
RBP19	0.0012779	1.93253	0.118	0.102	1	13	RBP1
NUCKS12	1.78116e-30	1.93088	0.975	0.398	1.45272e-26	3	NUCKS1
SERF23	9.87427e-38	1.92583	0.996	0.78	8.05346e-34	7	SERF2
PPFIA13	3.29457e-10	1.92542	0.443	0.094	2.68705e-06	8	PPFIA1
ACSL33	5.56451e-13	1.92502	0.651	0.183	4.53841e-09	7	ACSL3
CDH11	9.47513e-13	1.92429	0.327	0.057	7.72791e-09	2	CDH1
TSTD15	8.41516e-32	1.92157	0.987	0.341	6.86341e-28	6	TSTD1
MT1E2	4.61004e-12	1.92053	0.422	0.064	3.75995e-08	11	MT1E
TUBB11	4.07997e-16	1.91984	0.862	0.323	3.32762e-12	14	TUBB
AK1	0.000241007	1.91896	0.284	0.042	1	2	AK1
FPR1	2.00635e-13	1.91528	0.345	0.008	1.63638e-09	1	FPR1
PTPRC	5.34578e-14	1.9145	0.777	0.273	4.36002e-10	0	PTPRC
MFSD6	3.45097e-09	1.9142	0.377	0.102	2.81461e-05	16	MFSD6
HSPA1A9	5.44631e-08	1.91358	0.351	0.127	0.000444201	16	HSPA1A
GSTM34	1.46491e-16	1.91355	0.567	0.087	1.19478e-12	7	GSTM3
MAPKAPK28	3.69854e-16	1.91292	0.63	0.201	3.01653e-12	15	MAPKAPK2
TPM48	9.22282e-14	1.9115	0.831	0.407	7.52213e-10	9	TPM4
SYNGR26	2.77646e-15	1.90983	0.677	0.298	2.26448e-11	8	SYNGR2
CCDC62	4.25499e-08	1.90797	0.505	0.146	0.000347037	8	CCDC6
HIST1H1C3	1.04047e-23	1.90549	0.865	0.175	8.48611e-20	4	HIST1H1C
SUPT20H8	0.00570566	1.90344	0.232	0.123	1	13	SUPT20H
RASSF4	3.22166e-11	1.90288	0.376	0.015	2.62759e-07	1	RASSF4
EPB41L24	1.03574e-06	1.90144	0.254	0.071	0.00844748	16	EPB41L2
TGFBI	1.99972e-15	1.90047	0.41	0.017	1.63097e-11	1	TGFBI
TFAP2A5	4.97193e-09	1.90044	0.407	0.094	4.0551e-05	8	TFAP2A
APP3	1.2797e-09	1.90032	0.559	0.202	1.04373e-05	5	APP
ELF35	4.80016e-36	1.89987	0.943	0.206	3.91501e-32	6	ELF3
FAM107B9	6.1394e-17	1.89985	0.658	0.225	5.0073e-13	16	FAM107B
REEP38	3.16828e-11	1.89969	0.482	0.15	2.58405e-07	16	REEP3
TSPAN11	3.82035e-23	1.89866	0.766	0.046	3.11588e-19	6	TSPAN1
CD36	9.61992e-11	1.89599	0.442	0.024	7.84601e-07	9	CD36
ELMO11	0.00601256	1.89593	0.193	0.039	1	16	ELMO1
GRN1	6.08971e-17	1.89424	0.549	0.132	4.96677e-13	1	GRN
CD911	3.05417e-13	1.89408	0.694	0.261	2.49098e-09	11	CD9
CENPW2	4.37223e-17	1.89378	0.658	0.089	3.56599e-13	3	CENPW
EMB	1.84486e-09	1.89353	0.414	0.122	1.50466e-05	0	EMB
CCP1102	1.01714e-11	1.89103	0.298	0.077	8.29578e-08	16	CCP110
DNAJB2	9.3961e-14	1.89039	0.325	0.039	7.66346e-10	16	DNAJB2
SCGB2A16	0.00314856	1.88934	0.193	0.062	1	11	SCGB2A1
SLC40A12	6.97883e-16	1.88335	0.439	0.051	5.69193e-12	11	SLC40A1
MOSPD21	2.49178e-14	1.88184	0.289	0.044	2.03229e-10	16	MOSPD2
IFI274	4.62743e-40	1.88148	0.996	0.175	3.77413e-36	6	IFI27
SNORD13	3.62322e-06	1.87818	0.342	0.05	0.029551	15	SNORD13
APLP23	3.10423e-13	1.87692	0.625	0.262	2.53181e-09	5	APLP2
SCGB2A15	7.53799e-09	1.875	0.211	0.061	6.14798e-05	10	SCGB2A1
MAL28	2.79547e-09	1.87226	0.316	0.175	2.27999e-05	10	MAL2
XRCC6BP11	7.50551e-10	1.87205	0.303	0.05	6.1215e-06	2	XRCC6BP1
IGFBP21	0.00732772	1.86897	0.314	0.046	1	5	IGFBP2
TOP2A2	6.5676e-07	1.86585	0.442	0.084	0.00535654	4	TOP2A
RASSF23	6.05373e-13	1.86486	0.421	0.07	4.93742e-09	16	RASSF2
NEAT11	7.08268e-09	1.86469	0.508	0.178	5.77663e-05	2	NEAT1
ELOVL13	6.589e-08	1.86352	0.298	0.105	0.000537399	16	ELOVL1
TNFRSF12A4	2.78825e-30	1.86318	0.841	0.153	2.2741e-26	6	TNFRSF12A
PRSS23	4.79556e-11	1.86203	0.401	0.036	3.91126e-07	7	PRSS23
TSPAN18	3.19095e-05	1.86172	0.233	0.067	0.260254	10	TSPAN1
PTPRE1	1.64278e-07	1.85776	0.475	0.073	0.00133985	15	PTPRE
TAGLN3	2.66189e-14	1.85693	0.526	0.028	2.17104e-10	4	TAGLN
JMJD1C5	2.09673e-07	1.85686	0.553	0.201	0.00171009	8	JMJD1C
EXOSC83	0.00150738	1.85676	0.291	0.101	1	13	EXOSC8
GUCY1A31	2.15883e-11	1.85667	0.514	0.018	1.76074e-07	3	GUCY1A3
NME1-NME29	6.26264e-07	1.85618	0.574	0.271	0.00510781	13	NME1-NME2
SAA1	1.53363e-08	1.85545	0.354	0.017	0.000125083	3	SAA1
CNN34	8.56514e-12	1.85544	0.563	0.17	6.98572e-08	5	CNN3
ATAD23	9.04801e-08	1.85449	0.449	0.124	0.000737955	5	ATAD2
CRABP29	2.66983e-13	1.85378	0.616	0.24	2.17751e-09	10	CRABP2
ADIRF8	1.43043e-10	1.85356	0.463	0.107	1.16666e-06	11	ADIRF
EMP27	4.12922e-07	1.85166	0.25	0.145	0.00336779	10	EMP2
RGS21	1.89497e-13	1.85057	0.643	0.179	1.54553e-09	1	RGS2
STARD104	1.88732e-24	1.85014	0.697	0.068	1.5393e-20	9	STARD10
LGALS3BP1	1.40033e-22	1.84829	0.65	0.087	1.14211e-18	3	LGALS3BP
CKB2	1.95802e-42	1.84788	0.93	0.054	1.59696e-38	4	CKB
DHCR73	1.45802e-19	1.84699	0.701	0.086	1.18916e-15	6	DHCR7
SLC1A33	7.9036e-08	1.84295	0.246	0.042	0.000644618	16	SLC1A3
EMC25	4.0655e-13	1.84224	0.412	0.138	3.31582e-09	16	EMC2
HSP90AA16	1.1181e-43	1.84185	1	0.617	9.11923e-40	6	HSP90AA1
NCALD7	2.40244e-06	1.84175	0.38	0.248	0.0195943	10	NCALD
ADAMTS11	7.12291e-08	1.8416	0.226	0.032	0.000580944	5	ADAMTS1
CCNA21	2.26351e-11	1.84085	0.418	0.041	1.84612e-07	14	CCNA2
CD3021	6.3849e-13	1.8407	0.402	0.032	5.20753e-09	1	CD302
CLDN47	6.25368e-16	1.83882	0.825	0.232	5.1005e-12	9	CLDN4
CCND14	1.23727e-17	1.83865	0.72	0.109	1.00912e-13	7	CCND1
OAS3	5.13878e-05	1.83828	0.159	0.066	0.419119	1	OAS3
FSCN13	3.6285e-06	1.8372	0.289	0.084	0.029594	16	FSCN1
TMEM2541	7.14325e-10	1.83668	0.369	0.051	5.82603e-06	8	TMEM254
AZIN12	4.31625e-12	1.83651	0.481	0.165	3.52034e-08	5	AZIN1
RBP13	4.43542e-20	1.83495	0.624	0.051	3.61753e-16	3	RBP1
NPC21	1.02038e-15	1.83471	0.698	0.22	8.32225e-12	1	NPC2
MGST16	1.34175e-12	1.83243	0.607	0.2	1.09433e-08	8	MGST1
PTRH11	3.44417e-06	1.83236	0.286	0.047	0.0280907	2	PTRH1
SLC39A14	9.29587e-07	1.83209	0.263	0.039	0.00758171	5	SLC39A14
AKAP95	1.86133e-10	1.83152	0.772	0.328	1.5181e-06	7	AKAP9
SLC2A8	1.53236e-05	1.83133	0.256	0.026	0.12498	2	SLC2A8
SGOL21	9.64459e-09	1.82847	0.416	0.058	7.86612e-05	14	SGOL2
SMIM227	9.5251e-23	1.82819	0.762	0.158	7.76867e-19	9	SMIM22
XBP12	2.28778e-17	1.82658	0.729	0.289	1.86591e-13	2	XBP1
MT1E1	1.53051e-08	1.82613	0.238	0.067	0.000124828	10	MT1E
PRNP2	1.84896e-07	1.82588	0.43	0.126	0.00150801	16	PRNP
S100A134	3.94024e-28	1.82546	0.952	0.204	3.21366e-24	6	S100A13
CCNG21	4.19155e-08	1.82539	0.365	0.081	0.000341863	5	CCNG2
SSR36	2.94525e-21	1.82494	0.805	0.361	2.40214e-17	12	SSR3
MARCH1	2.16085e-11	1.82478	0.372	0.011	1.76239e-07	1	MARCH1
PAM2	1.38122e-19	1.82319	0.589	0.049	1.12652e-15	6	PAM
YIF1A1	4.02504e-16	1.82299	0.708	0.133	3.28282e-12	9	YIF1A
AGR33	1.12306e-23	1.82204	0.753	0.074	9.15969e-20	9	AGR3
PRDX47	5.7109e-13	1.82107	0.653	0.211	4.65781e-09	12	PRDX4
YWHAE9	2.56585e-19	1.82059	0.839	0.373	2.09271e-15	13	YWHAE
SEC61B7	3.68383e-22	1.82058	0.814	0.324	3.00453e-18	12	SEC61B
RTN36	2.16544e-13	1.82014	0.553	0.222	1.76613e-09	16	RTN3
BBOX1	1.65742e-13	1.81964	0.483	0.004	1.35179e-09	3	BBOX1
NCF2	1.04474e-11	1.81935	0.326	0.011	8.5209e-08	1	NCF2
C4orf487	4.77206e-11	1.81778	0.474	0.171	3.89209e-07	16	C4orf48
CD472	2.43061e-32	1.81645	0.905	0.253	1.98241e-28	3	CD47
XBP18	1.80534e-25	1.81611	0.864	0.298	1.47244e-21	9	XBP1
ENAH2	1.3604e-24	1.81505	0.826	0.159	1.10954e-20	3	ENAH
FEZ26	5.42882e-08	1.81389	0.325	0.095	0.000442775	16	FEZ2
HMMR1	2.09203e-09	1.81072	0.375	0.043	1.70626e-05	14	HMMR
FCHSD2	4.38603e-09	1.81001	0.339	0.041	3.57724e-05	15	FCHSD2
PREPL3	2.86466e-10	1.80898	0.325	0.097	2.33642e-06	16	PREPL
SELM5	7.20737e-10	1.80785	0.483	0.118	5.87833e-06	11	SELM
SOX11	1.36749e-09	1.80704	0.262	0.027	1.11533e-05	5	SOX11
RGCC1	5.99461e-05	1.80634	0.307	0.052	0.488921	16	RGCC
CTTN2	1.03178e-30	1.80563	0.851	0.12	8.41522e-27	6	CTTN
ELOVL61	2.76983e-18	1.80487	0.554	0.045	2.25907e-14	3	ELOVL6
CERS23	1.46018e-19	1.80339	0.656	0.131	1.19092e-15	9	CERS2
TM4SF14	4.61282e-35	1.80299	0.993	0.197	3.76221e-31	4	TM4SF1
SELENBP13	1.16829e-20	1.80187	0.702	0.069	9.52853e-17	6	SELENBP1
TIMP31	2.01811e-11	1.8018	0.294	0.025	1.64597e-07	5	TIMP3
APIP2	0.000282917	1.80171	0.249	0.138	1	2	APIP
UPF23	4.19805e-07	1.8014	0.461	0.121	0.00342393	8	UPF2
KAT6B2	4.85969e-10	1.80116	0.438	0.093	3.96357e-06	8	KAT6B
PAICS3	4.82956e-09	1.80116	0.475	0.182	3.93899e-05	5	PAICS
RP11-277P12.20	3.53564e-31	1.80043	0.719	0.009	2.88367e-27	4	RP11-277P12.20
ATP1B13	9.97849e-24	1.80019	0.832	0.172	8.13846e-20	6	ATP1B1
TLE46	1.90319e-09	1.80004	0.342	0.102	1.55224e-05	16	TLE4
HMGCS11	0.000404164	1.79983	0.407	0.164	1	2	HMGCS1
PTTG14	1.59968e-12	1.79961	0.564	0.096	1.3047e-08	14	PTTG1
CTSH9	3.44346e-14	1.79858	0.66	0.188	2.80849e-10	12	CTSH
IFI44L9	2.96019e-11	1.79824	0.56	0.167	2.41433e-07	15	IFI44L
TMPO5	7.64833e-19	1.79584	0.806	0.238	6.23798e-15	14	TMPO
AZGP19	5.0416e-29	1.79572	0.911	0.286	4.11193e-25	9	AZGP1
CTSH1	1.26774e-11	1.79507	0.642	0.148	1.03397e-07	1	CTSH
GLUL7	2.65643e-09	1.79473	0.491	0.214	2.16658e-05	16	GLUL
SLCO3A11	3.02107e-08	1.79451	0.246	0.053	0.000246399	16	SLCO3A1
NDRG16	0.000280651	1.7944	0.285	0.115	1	10	NDRG1
KRT172	1.47281e-21	1.79359	0.665	0.025	1.20122e-17	4	KRT17
GPSM21	1.64264e-08	1.79347	0.219	0.047	0.000133974	16	GPSM2
CLDN13	3.0035e-05	1.79078	0.18	0.079	0.244965	10	CLDN1
ART32	2.69674e-17	1.7906	0.582	0.055	2.19946e-13	3	ART3
CKB10	9.03967e-10	1.78779	0.395	0.101	7.37275e-06	16	CKB
CTNNB13	1.09835e-07	1.78762	0.514	0.187	0.000895812	5	CTNNB1
RMND11	1.43073e-10	1.78726	0.462	0.055	1.1669e-06	7	RMND1
SLC40A1	4.96733e-08	1.78625	0.336	0.051	0.000405135	8	SLC40A1
EPN23	2.90836e-12	1.78574	0.272	0.071	2.37206e-08	16	EPN2
MLPH4	2.41141e-08	1.78474	0.4	0.076	0.000196675	8	MLPH
AARD2	4.88415e-43	1.7827	0.967	0.086	3.98351e-39	4	AARD
YBX33	1.09699e-06	1.78243	0.446	0.13	0.00894708	5	YBX3
FRYL4	9.53611e-10	1.77964	0.421	0.112	7.77765e-06	16	FRYL
FOS2	6.39721e-14	1.77827	0.661	0.238	5.21756e-10	2	FOS
ALOX5AP10	1.52594e-12	1.77809	0.62	0.14	1.24455e-08	15	ALOX5AP
FPGS	1.30471e-05	1.77721	0.319	0.062	0.106412	2	FPGS
SAMD3	1.22815e-06	1.77627	0.194	0.029	0.0100168	0	SAMD3
ENPP5	1.03114e-17	1.77455	0.541	0.026	8.41001e-14	9	ENPP5
C1orf643	1.28543e-08	1.77408	0.327	0.039	0.00010484	11	C1orf64
ITM2A	0.00119565	1.77407	0.245	0.046	1	0	ITM2A
AQP51	0.000456883	1.77159	0.26	0.043	1	8	AQP5
SYCP23	1.60644e-17	1.76986	0.534	0.097	1.31022e-13	7	SYCP2
INSIG11	3.66086e-05	1.7677	0.379	0.144	0.29858	2	INSIG1
ASPH5	3.96572e-05	1.76659	0.412	0.115	0.323444	8	ASPH
WASL1	7.30611e-26	1.76598	0.781	0.102	5.95887e-22	6	WASL
LMAN16	3.91613e-10	1.76529	0.683	0.218	3.194e-06	12	LMAN1
RAB31	1.42086e-09	1.76507	0.381	0.019	1.15885e-05	1	RAB31
NPC26	1.80725e-21	1.76505	0.741	0.261	1.47399e-17	15	NPC2
MAP7D14	1.16505e-05	1.76445	0.307	0.083	0.0950218	16	MAP7D1
MID1IP1	1.96053e-11	1.76241	0.263	0.062	1.59901e-07	16	MID1IP1
TPX24	9.58267e-14	1.76219	0.533	0.086	7.81563e-10	14	TPX2
MAGED22	6.76491e-13	1.76074	0.65	0.183	5.51746e-09	7	MAGED2
LIMA14	7.43367e-09	1.76069	0.443	0.111	6.0629e-05	11	LIMA1
KRT153	7.80114e-09	1.75935	0.345	0.085	6.36261e-05	5	KRT15
SMURF21	1.35389e-08	1.75875	0.298	0.04	0.000110423	5	SMURF2
SLC12A26	1.74344e-06	1.75796	0.456	0.138	0.0142195	11	SLC12A2
CDK191	4.37454e-05	1.75768	0.246	0.058	0.356788	16	CDK19
CXCL171	1.46944e-23	1.75689	0.697	0.044	1.19848e-19	4	CXCL17
SH2D1A	0.000370605	1.75636	0.205	0.034	1	0	SH2D1A
DUSP52	9.7754e-08	1.75604	0.307	0.047	0.000797281	15	DUSP5
FRMD4B4	7.08167e-09	1.75253	0.325	0.083	5.77581e-05	16	FRMD4B
LDLRAD41	0.00203155	1.75214	0.237	0.044	1	16	LDLRAD4
PTPRS1	4.36302e-10	1.75207	0.288	0.041	3.55848e-06	15	PTPRS
RAP1GDS12	9.64686e-08	1.75165	0.316	0.091	0.000786798	16	RAP1GDS1
TCEAL45	1.18082e-19	1.75115	0.718	0.174	9.6308e-16	9	TCEAL4
HSD17B122	1.48193e-21	1.74683	0.775	0.171	1.20866e-17	3	HSD17B12
SLC35F2	9.49769e-05	1.74624	0.278	0.035	0.774632	5	SLC35F2
FTH11	1.49507e-13	1.74383	0.964	0.692	1.21938e-09	1	FTH1
MKI673	4.04428e-05	1.74374	0.305	0.097	0.329852	5	MKI67
SGCB1	7.46272e-15	1.74371	0.272	0.057	6.08659e-11	16	SGCB
CHCHD11	3.87946e-08	1.74329	0.484	0.164	0.000316409	8	CHCHD1
EDN12	1.29235e-06	1.74295	0.264	0.086	0.0105404	2	EDN1
TPP23	0.00438531	1.74254	0.22	0.158	1	13	TPP2
SKAP1	9.68113e-08	1.74233	0.216	0.056	0.000789593	0	SKAP1
SPOCK2	5.02794e-08	1.74033	0.278	0.056	0.000410079	0	SPOCK2
IFNGR11	8.29712e-10	1.74009	0.567	0.167	6.76713e-06	1	IFNGR1
CD69	2.41587e-09	1.73991	0.281	0.078	1.97038e-05	0	CD69
UBB10	1.4724e-22	1.73925	0.886	0.635	1.20089e-18	16	UBB
ADIRF6	6.80259e-08	1.73844	0.464	0.105	0.000554819	8	ADIRF
LGALS35	2.03059e-21	1.73757	0.861	0.32	1.65615e-17	9	LGALS3
CASC5	2.67681e-08	1.73751	0.342	0.038	0.00021832	14	CASC5
ENPP43	1.44543e-08	1.73728	0.237	0.053	0.000117889	16	ENPP4
TBCB2	5.65575e-15	1.73581	0.482	0.188	4.61283e-11	16	TBCB
ACTN13	9.356e-09	1.73273	0.439	0.147	7.63075e-05	5	ACTN1
EPCAM2	6.37332e-25	1.7327	0.853	0.184	5.19808e-21	3	EPCAM
RAD51B2	2.86281e-26	1.73261	0.762	0.026	2.33491e-22	4	RAD51B
AAMDC1	8.17061e-23	1.73246	0.697	0.051	6.66395e-19	6	AAMDC
NDUFC26	2.47208e-12	1.73151	0.629	0.277	2.01622e-08	8	NDUFC2
CLDN76	9.30417e-19	1.73124	0.744	0.188	7.58848e-15	9	CLDN7
GNL35	1.55631e-13	1.73057	0.619	0.228	1.26933e-09	13	GNL3
RAB1B4	5.77157e-17	1.72981	0.706	0.129	4.70729e-13	9	RAB1B
FDFT12	2.52953e-36	1.72819	0.979	0.183	2.06309e-32	4	FDFT1
CXCR4	6.01795e-14	1.72805	0.452	0.198	4.90824e-10	0	CXCR4
TTC177	1.8553e-06	1.72594	0.152	0.206	0.0151318	10	TTC17
MEF2C3	1.16105e-07	1.72519	0.443	0.068	0.000946949	12	MEF2C
HIP1	1.17647e-07	1.72409	0.219	0.037	0.000959532	16	HIP1
CX3CL1	7.21914e-08	1.72395	0.204	0.038	0.000588793	2	CX3CL1
IL6ST3	2.31566e-18	1.72285	0.773	0.199	1.88865e-14	9	IL6ST
CFD	6.46166e-08	1.72255	0.283	0.027	0.000527013	1	CFD
NFE41	9.53153e-31	1.72131	0.806	0.017	7.77391e-27	4	NFE4
HIGD1A4	6.61922e-08	1.71983	0.538	0.18	0.000539864	15	HIGD1A
CALD14	4.84672e-08	1.71879	0.324	0.098	0.000395298	5	CALD1
CLDN11	2.33915e-21	1.71861	0.552	0.034	1.90781e-17	3	CLDN1
HES14	1.8693e-19	1.71791	0.725	0.174	1.5246e-15	7	HES1
IL2RG	2.55508e-08	1.71627	0.287	0.073	0.000208392	0	IL2RG
CLIC3	2.91875e-11	1.71608	0.345	0.037	2.38053e-07	15	CLIC3
TXNIP	2.89985e-15	1.7145	0.792	0.536	2.36512e-11	0	TXNIP
PPP1R14B	9.33909e-07	1.71353	0.351	0.061	0.00761696	15	PPP1R14B
FBXO323	1.46299e-06	1.71192	0.331	0.088	0.0119321	5	FBXO32
MUC19	3.89018e-06	1.71153	0.298	0.125	0.0317283	10	MUC1
IDH3A2	7.25844e-07	1.71021	0.351	0.069	0.00591998	15	IDH3A
TFPI2	9.96878e-14	1.70974	0.492	0.009	8.13053e-10	4	TFPI2
MS4A72	1.25222e-09	1.708	0.335	0.05	1.02131e-05	11	MS4A7
KIF11	3.03366e-13	1.70783	0.436	0.051	2.47426e-09	14	KIF11
FASN8	9.88062e-12	1.70701	0.425	0.118	8.05864e-08	11	FASN
TSPAN134	2.71648e-21	1.70384	0.846	0.16	2.21556e-17	6	TSPAN13
IFT571	1.74409e-17	1.70119	0.693	0.101	1.42248e-13	3	IFT57
MRAS1	1.89914e-17	1.69985	0.497	0.032	1.54894e-13	3	MRAS
SERF26	8.22559e-20	1.69881	0.968	0.781	6.70879e-16	11	SERF2
PIP1	4.01575e-18	1.69779	0.548	0.041	3.27524e-14	6	PIP
IER32	3.92143e-10	1.69732	0.477	0.172	3.19831e-06	5	IER3
VIMP8	2.9767e-12	1.6959	0.623	0.251	2.4278e-08	15	VIMP
TCF43	2.03519e-07	1.69583	0.342	0.043	0.0016599	16	TCF4
C12orf76	1.04688e-07	1.69543	0.237	0.035	0.000853833	16	C12orf76
BIRC55	1.93491e-12	1.69493	0.556	0.082	1.57811e-08	14	BIRC5
SEPW17	5.07627e-17	1.69482	0.658	0.317	4.1402e-13	16	SEPW1
NOSTRIN	3.66188e-15	1.69453	0.551	0.021	2.98663e-11	6	NOSTRIN
S100A135	5.9357e-17	1.69303	0.792	0.217	4.84115e-13	7	S100A13
IFI27L27	1.46933e-13	1.6929	0.365	0.182	1.19839e-09	10	IFI27L2
NENF5	2.51894e-09	1.69289	0.351	0.137	2.05444e-05	16	NENF
KIAA1551	2.57631e-12	1.69213	0.398	0.219	2.10124e-08	0	KIAA1551
SEPP11	4.00154e-13	1.69005	0.535	0.158	3.26366e-09	2	SEPP1
AGR28	9.53185e-33	1.69002	0.862	0.11	7.77418e-29	9	AGR2
SCD6	6.95907e-20	1.68916	0.803	0.211	5.67581e-16	6	SCD
CD48	8.14492e-07	1.688	0.402	0.13	0.006643	0	CD48
MACC13	2.54096e-20	1.68777	0.728	0.122	2.0724e-16	6	MACC1
FXYD34	1.61309e-31	1.68616	0.999	0.22	1.31564e-27	4	FXYD3
TXN7	3.12258e-11	1.68613	0.763	0.437	2.54677e-07	15	TXN
FAM65B	0.000285736	1.68428	0.25	0.059	1	0	FAM65B
LCK	2.58797e-05	1.68298	0.21	0.044	0.211075	0	LCK
EFNA14	4.0349e-12	1.68145	0.558	0.086	3.29086e-08	9	EFNA1
ITGB61	3.11602e-13	1.68123	0.475	0.032	2.54143e-09	6	ITGB6
NXPE31	1.07331e-05	1.68008	0.281	0.041	0.0875392	16	NXPE3
PPFIBP11	0.000155843	1.67974	0.276	0.083	1	5	PPFIBP1
PDIA46	9.46907e-15	1.67966	0.696	0.232	7.72297e-11	12	PDIA4
CRYAB4	8.39919e-31	1.67673	0.909	0.075	6.85038e-27	4	CRYAB
BEST11	0.000424313	1.67602	0.175	0.047	1	16	BEST1
ACER31	9.50754e-05	1.67566	0.219	0.048	0.775435	16	ACER3
FCGRT1	5.59293e-11	1.67511	0.451	0.094	4.5616e-07	1	FCGRT
GPATCH112	7.60178e-12	1.67502	0.364	0.057	6.20001e-08	15	GPATCH11
YWHAE4	3.96504e-14	1.67338	0.756	0.365	3.23388e-10	5	YWHAE
DUSP46	1.49532e-17	1.67294	0.761	0.158	1.21959e-13	9	DUSP4
ITGA4	2.06883e-05	1.67288	0.316	0.1	0.168734	0	ITGA4
SESTD13	5.31921e-06	1.67262	0.167	0.071	0.0433835	16	SESTD1
CTDSP21	2.30148e-05	1.6722	0.333	0.073	0.187708	2	CTDSP2
HSBP12	3.23786e-26	1.67138	0.829	0.231	2.64079e-22	3	HSBP1
FABP51	1.16157e-09	1.67117	0.418	0.068	9.47373e-06	13	FABP5
SGK11	3.50785e-10	1.67099	0.397	0.086	2.861e-06	1	SGK1
ANLN3	0.000252883	1.6708	0.297	0.078	1	5	ANLN
KIF13B4	1.06826e-06	1.67009	0.246	0.071	0.00871269	16	KIF13B
GBP5	1.89304e-06	1.66908	0.237	0.066	0.0154396	0	GBP5
LY86	2.57901e-13	1.66874	0.34	0.007	2.10344e-09	1	LY86
DSC33	8.41875e-06	1.66736	0.257	0.054	0.0686633	5	DSC3
WFDC21	6.18767e-15	1.66615	0.605	0.058	5.04666e-11	3	WFDC2
SEPT710	2.40364e-21	1.66588	0.798	0.432	1.96041e-17	16	SEPT7
CD634	9.1045e-26	1.66529	0.967	0.347	7.42563e-22	6	CD63
ZFYVE163	3.20465e-07	1.66503	0.237	0.061	0.00261371	16	ZFYVE16
KIF1A2	2.27416e-06	1.66454	0.219	0.048	0.018548	16	KIF1A
USMG54	3.36576e-22	1.66435	0.671	0.472	2.74512e-18	10	USMG5
ASPM4	5.04579e-11	1.66422	0.457	0.07	4.11535e-07	14	ASPM
TMEM702	9.05082e-09	1.66399	0.443	0.162	7.38185e-05	5	TMEM70
FASN5	7.69162e-07	1.66331	0.381	0.118	0.00627329	8	FASN
MGST22	3.13667e-08	1.66113	0.18	0.086	0.000255827	10	MGST2
AIF1L2	2.13088e-14	1.6594	0.565	0.058	1.73794e-10	3	AIF1L
PACS2	4.44749e-05	1.6588	0.237	0.034	0.362738	16	PACS2
EZH24	1.75376e-10	1.65815	0.579	0.133	1.43037e-06	14	EZH2
CLIC46	1.20234e-09	1.65724	0.377	0.135	9.80628e-06	16	CLIC4
HEBP21	1.78093e-17	1.65459	0.849	0.213	1.45252e-13	3	HEBP2
RAB136	2.66959e-09	1.65231	0.217	0.169	2.17732e-05	10	RAB13
CD825	1.88909e-07	1.65199	0.377	0.166	0.00154074	16	CD82
ALDH6A13	4.90508e-06	1.65027	0.219	0.069	0.0400059	16	ALDH6A1
ST6GALNAC4	7.48776e-08	1.64941	0.239	0.028	0.000610702	2	ST6GALNAC4
HSPA1B4	1.24002e-08	1.64904	0.237	0.097	0.000101136	16	HSPA1B
KRT817	7.71104e-16	1.64886	0.694	0.283	6.28913e-12	11	KRT8
PHLDA23	2.28882e-24	1.64794	0.649	0.077	1.86676e-20	6	PHLDA2
TMEM1342	2.71755e-17	1.64784	0.757	0.107	2.21643e-13	6	TMEM134
ILF22	1.82916e-40	1.64698	0.991	0.206	1.49186e-36	4	ILF2
TM4SF17	7.6965e-14	1.64672	0.591	0.233	6.27726e-10	10	TM4SF1
AQP52	8.7542e-05	1.64664	0.139	0.047	0.713992	10	AQP5
NDUFB95	8.79421e-14	1.64651	0.638	0.415	7.17256e-10	10	NDUFB9
SPCS12	8.27995e-16	1.64629	0.737	0.286	6.75313e-12	12	SPCS1
S100A137	1.99791e-05	1.64625	0.437	0.226	0.162949	10	S100A13
A2M1	0.00122147	1.64588	0.243	0.046	1	1	A2M
MEF2C4	3.96722e-12	1.64544	0.43	0.07	3.23567e-08	15	MEF2C
IFIT21	5.7256e-07	1.64528	0.277	0.061	0.0046698	1	IFIT2
GPR1602	1.74731e-21	1.64421	0.724	0.08	1.4251e-17	6	GPR160
LY961	6.73868e-08	1.64392	0.406	0.036	0.000549607	1	LY96
LRRC8D	0.000312516	1.64304	0.175	0.038	1	16	LRRC8D
UAP14	0.000126751	1.64246	0.313	0.137	1	5	UAP1
TGFBR11	2.48293e-05	1.6422	0.301	0.054	0.202508	5	TGFBR1
PFN111	1.35678e-26	1.64175	0.969	0.632	1.10659e-22	14	PFN1
SPAG98	1.09877e-07	1.64005	0.351	0.142	0.000896153	16	SPAG9
FOS1	1.65153e-14	1.63997	0.724	0.21	1.34699e-10	1	FOS
LMNA2	3.0602e-36	1.63974	0.989	0.178	2.4959e-32	4	LMNA
TYMP1	1.94744e-09	1.63938	0.552	0.131	1.58833e-05	1	TYMP
HERPUD16	2.47142e-11	1.6391	0.589	0.173	2.01569e-07	15	HERPUD1
S100A147	3.636e-06	1.63846	0.38	0.174	0.0296553	10	S100A14
FAM210B2	6.87879e-06	1.63838	0.356	0.101	0.0561034	8	FAM210B
SAR1B2	1.89876e-26	1.6382	0.815	0.132	1.54863e-22	6	SAR1B
FCER1G10	4.18677e-14	1.63786	0.582	0.105	3.41473e-10	15	FCER1G
HSPD19	3.76013e-13	1.63651	0.794	0.401	3.06677e-09	13	HSPD1
KCNQ1OT1	0.000182718	1.6364	0.175	0.045	1	5	KCNQ1OT1
SLC34A23	4.92163e-10	1.63553	0.136	0.065	4.01408e-06	10	SLC34A2
BBX7	1.51181e-07	1.63494	0.404	0.172	0.00123303	16	BBX
GSTP18	1.24202e-22	1.63488	0.777	0.354	1.01299e-18	10	GSTP1
TUBB4	2.21687e-15	1.63434	0.721	0.315	1.80808e-11	5	TUBB
DDR17	4.70101e-10	1.63348	0.219	0.092	3.83414e-06	16	DDR1
CCT51	1.69068e-21	1.63331	0.86	0.244	1.37892e-17	3	CCT5
DOCK51	4.26298e-06	1.63293	0.202	0.041	0.0347688	16	DOCK5
CRABP11	0.000176076	1.63237	0.252	0.052	1	2	CRABP1
FYB	1.26777e-08	1.63099	0.479	0.167	0.000103399	0	FYB
IRS23	0.000216239	1.62951	0.285	0.074	1	5	IRS2
HSD17B45	0.000134553	1.62869	0.254	0.091	1	16	HSD17B4
AC092580.4	7.90312e-05	1.62681	0.146	0.025	0.644579	0	AC092580.4
AGAP12	2.29915e-05	1.62441	0.167	0.052	0.187519	16	AGAP1
SCIMP	7.74174e-07	1.62377	0.284	0.004	0.00631416	1	SCIMP
MEX3A1	0.000647712	1.62316	0.244	0.042	1	5	MEX3A
TFAP2B2	5.75e-15	1.6228	0.527	0.039	4.6897e-11	9	TFAP2B
CASC33	1.66253e-09	1.62253	0.407	0.11	1.35596e-05	8	CASC3
KLK52	0.000424625	1.62047	0.163	0.038	1	10	KLK5
PRICKLE11	1.08647e-05	1.61999	0.21	0.04	0.0886125	5	PRICKLE1
SLC36A4	7.81445e-06	1.61957	0.233	0.033	0.0637346	5	SLC36A4
ALDH3B23	1.65545e-17	1.61952	0.571	0.051	1.35019e-13	9	ALDH3B2
GIMAP4	1.47176e-07	1.61938	0.328	0.102	0.00120036	0	GIMAP4
RGS161	5.24453e-14	1.61928	0.537	0.046	4.27744e-10	9	RGS16
P4HA14	0.00057238	1.61927	0.46	0.133	1	11	P4HA1
CAMK2D1	5.61488e-24	1.6184	0.678	0.071	4.5795e-20	6	CAMK2D
B3GNT32	0.00150409	1.61788	0.111	0.038	1	10	B3GNT3
PAWR1	0.001147	1.61778	0.283	0.076	1	5	PAWR
STMN13	1.96344e-36	1.61467	0.992	0.194	1.60138e-32	4	STMN1
ERGIC14	0.000114342	1.61361	0.417	0.123	0.932573	8	ERGIC1
MAF	4.18271e-05	1.61287	0.217	0.065	0.341142	0	MAF
SIPA1L22	1.03987e-07	1.61273	0.464	0.041	0.00084812	9	SIPA1L2
FIS13	1.06523e-07	1.61198	0.395	0.194	0.000868799	16	FIS1
SYTL22	2.0814e-06	1.61026	0.416	0.085	0.0169759	7	SYTL2
MANF2	1.73261e-07	1.60983	0.497	0.112	0.00141311	12	MANF
EXPH5	1.41374e-06	1.60974	0.205	0.045	0.0115305	5	EXPH5
ZFAS17	3.44119e-10	1.60938	0.807	0.534	2.80663e-06	13	ZFAS1
LYN	3.31321e-11	1.60864	0.352	0.036	2.70225e-07	1	LYN
PTOV11	9.12663e-11	1.60737	0.263	0.087	7.44368e-07	16	PTOV1
MYO62	4.2803e-07	1.60722	0.403	0.182	0.00349101	2	MYO6
HIST1H2BK2	5.66011e-22	1.60718	0.913	0.105	4.61639e-18	4	HIST1H2BK
LYN2	3.42809e-05	1.6071	0.329	0.063	0.279595	15	LYN
MARCKS1	1.51602e-07	1.60697	0.396	0.135	0.00123646	1	MARCKS
OFD15	1.04359e-06	1.60529	0.424	0.134	0.00851156	15	OFD1
TAF1D2	1.9406e-08	1.60503	0.575	0.228	0.000158276	5	TAF1D
ESRP16	8.18413e-06	1.6044	0.377	0.109	0.0667498	8	ESRP1
FAM213A7	1.7825e-07	1.60424	0.508	0.19	0.0014538	11	FAM213A
CDC42BPA4	4.37837e-08	1.60237	0.316	0.091	0.0003571	16	CDC42BPA
STEAP41	0.00011869	1.60179	0.25	0.038	0.968032	13	STEAP4
OAZ21	1.15348e-07	1.60138	0.254	0.09	0.000940778	16	OAZ2
EVL	1.15891e-10	1.60095	0.327	0.159	9.45209e-07	0	EVL
AGR31	5.77673e-28	1.59954	0.792	0.065	4.7115e-24	6	AGR3
JUNB6	4.78939e-13	1.5968	0.659	0.331	3.90622e-09	8	JUNB
CSRP15	4.40437e-11	1.59677	0.498	0.19	3.59221e-07	11	CSRP1
ADI13	1.91549e-09	1.59575	0.254	0.175	1.56227e-05	10	ADI1
COMTD13	0.000721066	1.59429	0.328	0.098	1	8	COMTD1
GAPT	8.74251e-08	1.5934	0.296	0.012	0.000713039	1	GAPT
BUB1	1.43439e-11	1.59299	0.421	0.049	1.16989e-07	14	BUB1
CD1093	1.14409e-06	1.59269	0.244	0.065	0.00933116	5	CD109
GOLGA74	4.96079e-09	1.59047	0.43	0.187	4.04602e-05	16	GOLGA7
TMED33	7.54166e-17	1.5901	0.723	0.154	6.15097e-13	9	TMED3
RUFY21	1.02296e-07	1.58979	0.272	0.066	0.000834325	16	RUFY2
PAPSS12	9.166e-07	1.58908	0.289	0.126	0.00747579	16	PAPSS1
BLVRB3	1.03038e-09	1.58726	0.419	0.139	8.40375e-06	11	BLVRB
ENSA3	7.17519e-23	1.58678	0.799	0.291	5.85208e-19	9	ENSA
MYL94	6.70124e-09	1.58657	0.335	0.064	5.46553e-05	11	MYL9
CD1514	1.41875e-16	1.5865	0.716	0.163	1.15714e-12	9	CD151
EN13	8.30682e-08	1.58638	0.255	0.056	0.000677504	5	EN1
PPT13	1.51576e-07	1.5863	0.518	0.204	0.00123625	11	PPT1
MOB1B1	8.47611e-07	1.58588	0.253	0.049	0.00691311	5	MOB1B
EDN15	4.67926e-07	1.58541	0.293	0.087	0.0038164	5	EDN1
SEC61B8	3.8311e-12	1.58525	0.665	0.328	3.12464e-08	15	SEC61B
ALDH1A32	2.52025e-27	1.58459	0.712	0.046	2.05551e-23	4	ALDH1A3
TMEM206	1.61539e-10	1.58328	0.211	0.035	1.31751e-06	16	TMEM206
TFAP2B3	6.17002e-12	1.58196	0.344	0.044	5.03227e-08	11	TFAP2B
S100A117	7.6622e-21	1.58067	0.906	0.465	6.24929e-17	9	S100A11
TPM21	1.96866e-36	1.58047	0.851	0.025	1.60564e-32	4	TPM2
PCNA4	1.94513e-12	1.58046	0.533	0.141	1.58645e-08	14	PCNA
TRAF3IP3	1.58821e-07	1.58027	0.207	0.054	0.00129534	0	TRAF3IP3
KRT76	2.96329e-29	1.58021	0.955	0.25	2.41686e-25	6	KRT7
FBXO51	9.77317e-11	1.58	0.429	0.061	7.97099e-07	14	FBXO5
C7orf504	1.05901e-15	1.5799	0.706	0.213	8.63729e-12	7	C7orf50
FOS10	7.42979e-08	1.57909	0.465	0.258	0.000605974	16	FOS
LY6E4	3.43612e-12	1.57835	0.498	0.341	2.8025e-08	10	LY6E
GMFG	2.34183e-10	1.57778	0.448	0.168	1.91e-06	0	GMFG
AZGP12	8.39783e-12	1.57737	0.783	0.276	6.84927e-08	2	AZGP1
HLA-E	4.93142e-17	1.5772	0.861	0.542	4.02207e-13	0	HLA-E
PADI26	1.25522e-05	1.57622	0.246	0.098	0.102376	16	PADI2
LBH	7.89005e-05	1.57572	0.204	0.062	0.643513	0	LBH
MAP1B3	5.16063e-05	1.57541	0.282	0.063	0.420901	5	MAP1B
TACSTD24	1.06265e-34	1.57511	0.998	0.22	8.66695e-31	4	TACSTD2
KRT6B	4.1205e-23	1.57435	0.615	0.012	3.36068e-19	4	KRT6B
PLK23	2.1167e-25	1.5735	0.756	0.119	1.72638e-21	6	PLK2
SYPL13	1.96619e-27	1.57233	0.814	0.135	1.60363e-23	6	SYPL1
HCK	9.96878e-14	1.57151	0.304	0.006	8.13053e-10	1	HCK
RGS18	2.03105e-09	1.57106	0.266	0.007	1.65652e-05	1	RGS18
SLC11A1	6.16972e-06	1.56878	0.255	0.011	0.0503202	1	SLC11A1
GABARAPL26	4.96629e-09	1.56872	0.447	0.218	4.0505e-05	16	GABARAPL2
KIAA00201	1.5717e-19	1.56852	0.746	0.15	1.28188e-15	3	KIAA0020
CYBB2	1.94618e-14	1.5685	0.608	0.083	1.58731e-10	15	CYBB
PPP1CA4	3.27293e-26	1.56817	0.936	0.258	2.6694e-22	6	PPP1CA
TMEM176A	1.38739e-13	1.56817	0.48	0.03	1.13155e-09	3	TMEM176A
SCOC4	2.51998e-06	1.56583	0.223	0.164	0.020553	10	SCOC
CLNS1A4	0.000104297	1.56504	0.447	0.163	0.850649	8	CLNS1A
HILPDA4	0.000677412	1.56473	0.235	0.06	1	11	HILPDA
ERBB34	2.10497e-08	1.5639	0.272	0.087	0.000171682	16	ERBB3
ARPC53	6.80028e-26	1.56383	0.961	0.453	5.54631e-22	3	ARPC5
TWF11	5.02319e-17	1.56356	0.676	0.144	4.09692e-13	3	TWF1
RIF12	1.28788e-08	1.56353	0.455	0.178	0.000105039	5	RIF1
NGFRAP18	1.09728e-08	1.56295	0.497	0.189	8.94938e-05	11	NGFRAP1
CAPN22	5.19917e-27	1.56177	0.865	0.247	4.24044e-23	3	CAPN2
SLIRP7	3.94335e-13	1.56087	0.703	0.338	3.21619e-09	13	SLIRP
TCF7	3.42352e-05	1.56003	0.157	0.048	0.279222	0	TCF7
IDH21	8.97371e-19	1.55991	0.751	0.187	7.31896e-15	3	IDH2
ELF54	2.11484e-34	1.55946	0.8	0.057	1.72487e-30	4	ELF5
SHFM17	1.62852e-14	1.55801	0.703	0.337	1.32822e-10	13	SHFM1
SPINT29	5.75242e-14	1.55774	0.65	0.277	4.69167e-10	11	SPINT2
KRT812	3.55955e-18	1.55767	0.643	0.084	2.90317e-14	3	KRT81
MAP4K42	4.23196e-07	1.55646	0.254	0.063	0.00345158	16	MAP4K4
BAMBI3	2.01355e-06	1.55603	0.292	0.053	0.0164225	11	BAMBI
FTH19	1.58232e-21	1.55519	0.957	0.713	1.29054e-17	10	FTH1
IL13RA11	1.41249e-09	1.55513	0.399	0.086	1.15203e-05	1	IL13RA1
RP11-10A14.5	1.14526e-35	1.55507	0.791	0.001	9.34071e-32	4	RP11-10A14.5
H1F05	0.000828626	1.55442	0.334	0.137	1	8	H1F0
ARHGEF121	1.05597e-07	1.55388	0.269	0.071	0.000861251	5	ARHGEF12
DSTN10	5.87178e-13	1.55345	0.768	0.423	4.78902e-09	11	DSTN
ANAPC53	1.09394e-06	1.55311	0.404	0.211	0.00892214	16	ANAPC5
EGR11	6.21885e-08	1.55302	0.39	0.12	0.000507209	2	EGR1
KRT198	2.75282e-08	1.55133	0.621	0.328	0.00022452	10	KRT19
DSC22	4.05028e-36	1.55113	0.968	0.132	3.30341e-32	4	DSC2
CENPW3	2.99288e-26	1.55024	0.797	0.102	2.44099e-22	4	CENPW
CPM2	5.90065e-08	1.5502	0.246	0.041	0.000481257	16	CPM
MTUS11	4.27193e-06	1.54851	0.256	0.076	0.0348418	2	MTUS1
PBX15	1.20697e-29	1.54822	0.788	0.128	9.84406e-26	6	PBX1
USP6NL4	5.44377e-05	1.5464	0.261	0.069	0.443994	8	USP6NL
CENPF1	3.62032e-11	1.54637	0.545	0.097	2.95273e-07	3	CENPF
TRIM210	0.000658957	1.54526	0.3	0.104	1	5	TRIM2
IL18	2.56595e-09	1.54462	0.288	0.013	2.09279e-05	1	IL18
SPCS13	2.83997e-11	1.54452	0.674	0.289	2.31628e-07	15	SPCS1
ODC11	0.000697641	1.54446	0.27	0.067	1	8	ODC1
CPM	1.51631e-06	1.54442	0.226	0.022	0.012367	1	CPM
TSPAN19	3.31795e-08	1.54442	0.33	0.065	0.000270612	11	TSPAN1
LIPA1	9.00889e-06	1.54409	0.281	0.07	0.0734765	1	LIPA
MAN2A2	2.89068e-07	1.54403	0.219	0.034	0.00235764	16	MAN2A2
C19orf334	2.6688e-09	1.54368	0.404	0.055	2.17667e-05	11	C19orf33
RARRES110	2.00125e-11	1.54294	0.621	0.171	1.63222e-07	11	RARRES1
CD247	6.40972e-05	1.54283	0.17	0.034	0.522776	0	CD247
VAMP35	7.43117e-09	1.54162	0.272	0.108	6.06086e-05	16	VAMP3
HLA-F	1.19506e-06	1.54106	0.429	0.233	0.00974694	0	HLA-F
UQCRQ3	1.40889e-37	1.54057	0.992	0.457	1.14909e-33	6	UQCRQ
NDC801	1.41676e-08	1.54048	0.439	0.062	0.000115551	14	NDC80
ERBB32	8.87112e-23	1.54047	0.656	0.068	7.23529e-19	6	ERBB3
GALNT34	6.31823e-14	1.54013	0.672	0.124	5.15315e-10	9	GALNT3
STXBP5	1.34387e-09	1.53946	0.149	0.037	1.09606e-05	10	STXBP5
TXNDC111	9.00914e-06	1.53935	0.321	0.044	0.0734785	12	TXNDC11
SPATS23	1.02686e-12	1.53887	0.362	0.054	8.37506e-09	12	SPATS2
MIF10	1.28337e-13	1.53837	0.815	0.501	1.04672e-09	13	MIF
LPCAT21	1.57681e-11	1.5371	0.302	0.039	1.28605e-07	1	LPCAT2
C3orf143	1.4659e-09	1.53685	0.369	0.076	1.19559e-05	13	C3orf14
SPDEF4	1.26341e-07	1.53594	0.356	0.089	0.00103043	8	SPDEF
WRB2	7.6963e-08	1.53563	0.237	0.061	0.00062771	16	WRB
LY6K2	0.00158088	1.53513	0.113	0.052	1	10	LY6K
GSTM37	1.34041e-08	1.53503	0.397	0.093	0.000109324	13	GSTM3
LRP61	1.22867e-06	1.53451	0.218	0.046	0.0100211	5	LRP6
KIAA09301	4.0132e-06	1.53449	0.184	0.034	0.0327317	16	KIAA0930
TAGLN4	3.97013e-07	1.53367	0.135	0.054	0.00323804	10	TAGLN
PBX17	5.10934e-12	1.53314	0.669	0.138	4.16718e-08	9	PBX1
SEL1L31	2.07694e-10	1.53271	0.396	0.047	1.69395e-06	12	SEL1L3
TIMP3	1.42036e-08	1.53233	0.202	0.027	0.000115845	2	TIMP3
TBC1D93	3.98635e-09	1.53184	0.445	0.065	3.25127e-05	7	TBC1D9
SMARCA41	6.09026e-07	1.53144	0.323	0.1	0.00496722	5	SMARCA4
CXXC56	5.13606e-05	1.53108	0.219	0.067	0.418897	16	CXXC5
KLHL421	2.37903e-06	1.53088	0.263	0.061	0.0194034	5	KLHL42
STK32	1.65094e-06	1.53083	0.298	0.109	0.0134651	5	STK3
PABPC44	2.0133e-07	1.53051	0.304	0.204	0.00164205	10	PABPC4
TSTD16	2.63239e-20	1.53045	0.874	0.352	2.14698e-16	7	TSTD1
PLAGL11	0.000388172	1.52977	0.22	0.03	1	5	PLAGL1
TSPAN36	0.000120696	1.52961	0.156	0.096	0.984401	10	TSPAN3
TPM14	1.58258e-10	1.5295	0.665	0.23	1.29075e-06	5	TPM1
SLAMF71	1.10801e-09	1.5279	0.43	0.058	9.03694e-06	15	SLAMF7
ELL25	1.63764e-09	1.52724	0.415	0.075	1.33566e-05	12	ELL2
SMIM148	2.17256e-11	1.52701	0.477	0.174	1.77194e-07	11	SMIM14
HILPDA2	1.28814e-08	1.52613	0.267	0.058	0.000105061	8	HILPDA
LEPROTL1	4.40464e-12	1.52612	0.316	0.2	3.59243e-08	0	LEPROTL1
ERLEC15	2.44842e-14	1.5261	0.568	0.166	1.99693e-10	12	ERLEC1
CCNE23	0.00453848	1.5258	0.263	0.083	1	13	CCNE2
CCDC88A1	1.1899e-07	1.52506	0.425	0.086	0.000970484	1	CCDC88A
STMN16	1.83133e-05	1.52491	0.528	0.233	0.149363	13	STMN1
HIST1H2AC2	3.41225e-19	1.52481	0.78	0.08	2.78303e-15	4	HIST1H2AC
KRT74	2.04392e-36	1.52471	0.999	0.231	1.66702e-32	4	KRT7
RAPH1	4.70235e-06	1.52462	0.222	0.043	0.0383523	5	RAPH1
RCN11	8.0471e-20	1.52402	0.632	0.112	6.56322e-16	3	RCN1
SELL12	2.93664e-15	1.524	0.687	0.155	2.39512e-11	15	SELL
CRYAB5	6.63388e-06	1.52399	0.358	0.112	0.0541059	5	CRYAB
TUSC32	0.0018617	1.52292	0.283	0.073	1	5	TUSC3
CTSB3	4.2889e-40	1.52256	0.998	0.273	3.49802e-36	4	CTSB
TIGIT	7.74783e-06	1.52222	0.143	0.029	0.0631913	0	TIGIT
ANKRD421	0.000305091	1.52195	0.253	0.066	1	12	ANKRD42
TM9SF21	1.5863e-18	1.52135	0.847	0.267	1.29379e-14	3	TM9SF2
ELF53	1.23517e-13	1.52132	0.504	0.058	1.0074e-09	3	ELF5
AHR4	3.80545e-07	1.52116	0.378	0.148	0.00310372	5	AHR
OVOL1	1.69286e-15	1.52058	0.484	0.021	1.3807e-11	6	OVOL1
CYR612	6.00291e-08	1.51972	0.364	0.104	0.000489597	2	CYR61
NGFRAP113	2.79477e-09	1.51885	0.421	0.194	2.27941e-05	16	NGFRAP1
CD7	2.53507e-05	1.51792	0.149	0.027	0.20676	0	CD7
SYNE1	1.12945e-07	1.51605	0.167	0.061	0.000921176	0	SYNE1
DSG23	4.35543e-18	1.51587	0.661	0.112	3.55229e-14	3	DSG2
PREX11	0.00474743	1.5156	0.254	0.066	1	16	PREX1
ITGB83	2.0139e-11	1.51552	0.322	0.106	1.64254e-07	5	ITGB8
NDRG15	0.00124982	1.51533	0.316	0.113	1	8	NDRG1
TMEM14C5	4.15124e-10	1.51493	0.502	0.24	3.38575e-06	8	TMEM14C
CA121	6.63325e-23	1.51487	0.651	0.047	5.41008e-19	6	CA12
NQO12	5.47828e-06	1.51436	0.345	0.108	0.0446808	2	NQO1
APOD1	8.07445e-11	1.51305	0.372	0.113	6.58552e-07	2	APOD
PMEPA1	8.02336e-08	1.51225	0.252	0.048	0.000654385	5	PMEPA1
AMICA12	3.22362e-11	1.51211	0.465	0.089	2.62918e-07	15	AMICA1
SPTSSB	1.51065e-19	1.51152	0.518	0.014	1.23209e-15	4	SPTSSB
FAM198B	0.000304175	1.51128	0.205	0.031	1	2	FAM198B
TRIB3	5.32001e-05	1.51068	0.234	0.039	0.4339	8	TRIB3
SMC64	7.96124e-11	1.51025	0.377	0.118	6.49319e-07	15	SMC6
CDK9	6.32355e-05	1.51022	0.204	0.033	0.515749	2	CDK9
EIF4EBP13	5.67094e-06	1.50848	0.374	0.122	0.0462522	8	EIF4EBP1
NTN4	5.20562e-21	1.50804	0.531	0.023	4.2457e-17	6	NTN4
CALR4	7.00007e-27	1.50793	0.972	0.438	5.70926e-23	6	CALR
TCEAL11	9.91879e-09	1.50776	0.327	0.07	8.08977e-05	7	TCEAL1
EGR15	3.2357e-23	1.50749	0.794	0.11	2.63903e-19	6	EGR1
ORMDL32	1.0846e-06	1.50663	0.407	0.103	0.008846	8	ORMDL3
RNF1301	2.04939e-07	1.50606	0.409	0.093	0.00167148	1	RNF130
ATP1B16	6.21472e-07	1.506	0.477	0.189	0.00506873	11	ATP1B1
ID41	3.34809e-38	1.5055	0.835	0.022	2.7307e-34	4	ID4
BIN2	0.00014317	1.50429	0.213	0.07	1	0	BIN2
DUSP45	1.73092e-27	1.50264	0.871	0.147	1.41174e-23	6	DUSP4
LAPTM4B5	1.52737e-08	1.50246	0.187	0.109	0.000124572	10	LAPTM4B
TK15	8.96386e-08	1.50153	0.413	0.062	0.000731093	14	TK1
LDLR4	5.22138e-14	1.50102	0.638	0.15	4.25856e-10	9	LDLR
MLF1IP4	3.78063e-11	1.50094	0.48	0.077	3.08348e-07	14	MLF1IP
IGF2BP33	2.04439e-06	1.50089	0.102	0.055	0.0166741	10	IGF2BP3
SCCPDH3	9.01934e-13	1.50073	0.638	0.115	7.35617e-09	9	SCCPDH
C1orf1984	1.81141e-11	1.50049	0.272	0.092	1.47738e-07	16	C1orf198
NOL75	4.84918e-12	1.50048	0.605	0.306	3.95499e-08	8	NOL7
SAT11	1.9145e-12	1.5002	0.803	0.416	1.56147e-08	1	SAT1
VMP11	2.38058e-08	1.49954	0.445	0.227	0.00019416	2	VMP1
IRX32	1.14378e-07	1.49918	0.286	0.114	0.00093287	2	IRX3
MAPRE23	3.18828e-09	1.499	0.325	0.093	2.60036e-05	16	MAPRE2
CLDN34	2.79319e-20	1.49759	0.767	0.183	2.27813e-16	6	CLDN3
SLC1A3	5.72342e-08	1.49754	0.217	0.024	0.000466802	1	SLC1A3
CD83	2.19511e-07	1.49744	0.251	0.023	0.00179033	1	CD83
SMIM145	5.9806e-06	1.49671	0.458	0.173	0.0487778	8	SMIM14
MLTK1	9.36149e-06	1.49562	0.211	0.063	0.0763523	5	MLTK
MBOAT21	3.28788e-13	1.49515	0.552	0.043	2.6816e-09	6	MBOAT2
ICK2	1.50858e-10	1.49496	0.228	0.082	1.2304e-06	16	ICK
DNMT12	3.67932e-08	1.4948	0.51	0.201	0.000300085	5	DNMT1
NADSYN1	4.76293e-20	1.49435	0.657	0.045	3.88465e-16	6	NADSYN1
KRT187	5.66312e-13	1.494	0.591	0.259	4.61884e-09	10	KRT18
KCTD33	8.26961e-07	1.49321	0.211	0.083	0.00674469	16	KCTD3
PEA159	7.91123e-13	1.49306	0.395	0.196	6.4524e-09	16	PEA15
ALCAM7	6.76175e-05	1.49297	0.413	0.166	0.551489	11	ALCAM
IFI67	1.11424e-17	1.49283	0.719	0.352	9.08772e-14	11	IFI6
TCF41	1.30483e-07	1.49196	0.373	0.039	0.00106422	12	TCF4
SQLE1	2.70412e-14	1.49188	0.683	0.149	2.20548e-10	3	SQLE
TOP2A3	0.000194784	1.49151	0.359	0.094	1	5	TOP2A
CENPE1	3.9366e-09	1.49121	0.344	0.048	3.21069e-05	14	CENPE
CAPS2	0.000322284	1.49062	0.133	0.068	1	10	CAPS
GSTM36	0.000581654	1.49054	0.349	0.093	1	11	GSTM3
TM4SF13	3.34072e-32	1.49012	0.93	0.172	2.72469e-28	3	TM4SF1
CEACAM11	6.8428e-19	1.4897	0.663	0.027	5.58099e-15	4	CEACAM1
KRT188	1.407e-15	1.48924	0.661	0.258	1.14755e-11	11	KRT18
PPDPF4	1.48842e-10	1.48919	0.633	0.336	1.21395e-06	8	PPDPF
ADD3	2.31246e-06	1.48834	0.314	0.17	0.0188604	0	ADD3
CLEC2D	2.19198e-06	1.48829	0.208	0.074	0.0178778	0	CLEC2D
MAN2A12	0.000134099	1.48769	0.263	0.091	1	16	MAN2A1
TIMP21	0.000193268	1.48687	0.202	0.038	1	16	TIMP2
LILRB11	2.47084e-06	1.48666	0.244	0.03	0.0201522	15	LILRB1
TGFB22	0.00196735	1.4862	0.201	0.038	1	5	TGFB2
FGD5-AS12	4.69429e-09	1.48614	0.433	0.166	3.82866e-05	8	FGD5-AS1
RHOB2	3.42079e-26	1.48611	0.799	0.131	2.79e-22	6	RHOB
SLC7A81	5.55171e-06	1.48575	0.329	0.041	0.0452797	7	SLC7A8
AQP32	2.27624e-29	1.48503	0.872	0.101	1.8565e-25	4	AQP3
PJA25	3.21798e-09	1.48495	0.36	0.181	2.62458e-05	16	PJA2
SYK2	4.97415e-06	1.4845	0.294	0.079	0.0405692	15	SYK
C19orf332	1.4899e-16	1.48434	0.526	0.051	1.21516e-12	7	C19orf33
H2AFJ7	4.19774e-11	1.48407	0.506	0.202	3.42368e-07	11	H2AFJ
HDLBP2	1.20238e-18	1.48397	0.832	0.243	9.80664e-15	3	HDLBP
CORO1A13	6.74105e-14	1.4838	0.776	0.234	5.498e-10	14	CORO1A
SAMD81	7.82677e-06	1.48267	0.279	0.045	0.0638352	8	SAMD8
TMSB15A2	1.03182e-13	1.4825	0.46	0.056	8.41555e-10	3	TMSB15A
WIPF1	0.000157771	1.48148	0.306	0.122	1	0	WIPF1
FADS25	1.90213e-06	1.48144	0.4	0.17	0.0155138	8	FADS2
SCD10	1.08314e-07	1.48003	0.566	0.224	0.000883406	11	SCD
LGALS13	9.28027e-17	1.47999	0.87	0.269	7.56899e-13	3	LGALS1
EPB41L12	4.16235e-06	1.47942	0.167	0.04	0.0339481	16	EPB41L1
SPTY2D12	1.96878e-08	1.47883	0.398	0.122	0.000160574	8	SPTY2D1
ANKIB12	4.55389e-09	1.47842	0.333	0.112	3.71415e-05	16	ANKIB1
SPC251	8.25308e-06	1.47784	0.321	0.032	0.0673121	14	SPC25
CD916	1.66616e-09	1.47772	0.605	0.268	1.35892e-05	16	CD9
CDKN1A3	5.56649e-14	1.47751	0.581	0.102	4.54003e-10	6	CDKN1A
DSG28	5.12003e-09	1.47725	0.221	0.16	4.17589e-05	10	DSG2
PITRM11	0.000374194	1.47644	0.311	0.079	1	8	PITRM1
PPAT1	0.000501896	1.47568	0.251	0.064	1	5	PPAT
CXCL161	6.3669e-08	1.47536	0.351	0.093	0.000519284	1	CXCL16
ZDHHC17	5.24352e-07	1.47509	0.25	0.044	0.00427661	15	ZDHHC17
IFITM31	1.35429e-09	1.47495	0.649	0.269	1.10456e-05	1	IFITM3
CENPF4	4.45575e-08	1.47397	0.594	0.132	0.000363411	14	CENPF
PTK25	0.000157945	1.47351	0.138	0.111	1	10	PTK2
DSC21	3.35798e-20	1.47347	0.719	0.125	2.73877e-16	3	DSC2
SQSTM13	2.24175e-20	1.47315	0.889	0.309	1.82837e-16	6	SQSTM1
RBL2	1.54499e-08	1.4729	0.296	0.18	0.00012601	0	RBL2
RALGDS2	1.80861e-08	1.47154	0.237	0.058	0.000147511	16	RALGDS
MXI11	1.16864e-11	1.47152	0.263	0.065	9.5314e-08	16	MXI1
H2AFJ4	2.52666e-09	1.47111	0.487	0.201	2.06074e-05	8	H2AFJ
EZR3	6.01074e-30	1.47039	0.999	0.4	4.90236e-26	4	EZR
RND34	1.42045e-07	1.47019	0.197	0.113	0.00115852	10	RND3
KRT232	1.01134e-18	1.46963	0.718	0.114	8.24851e-15	3	KRT23
TMEM87A7	1.41208e-08	1.46902	0.386	0.195	0.000115169	16	TMEM87A
ALDH3B21	4.5655e-12	1.46894	0.599	0.044	3.72362e-08	6	ALDH3B2
SULT1B1	8.62938e-10	1.46838	0.351	0.004	7.03812e-06	3	SULT1B1
NPDC13	0.00150552	1.46827	0.362	0.108	1	8	NPDC1
RP11-94L15.2	1.14513e-05	1.4682	0.148	0.03	0.0933966	0	RP11-94L15.2
PRKCQ-AS1	0.00153232	1.46809	0.175	0.038	1	16	PRKCQ-AS1
MYC1	0.00393331	1.46808	0.34	0.142	1	2	MYC
PRC11	0.000145539	1.46805	0.415	0.065	1	3	PRC1
CLTC3	0.000356282	1.4669	0.476	0.226	1	5	CLTC
EGLN33	8.95686e-06	1.46613	0.26	0.045	0.0730522	11	EGLN3
SPP17	4.98514e-46	1.46559	0.912	0.11	4.06588e-42	16	SPP1
RAC2	0.000142775	1.46546	0.263	0.089	1	0	RAC2
RNF1307	1.11254e-09	1.4653	0.325	0.123	9.0739e-06	16	RNF130
STX74	3.74128e-05	1.4652	0.228	0.121	0.305139	16	STX7
EIF4G12	1.53774e-07	1.465	0.439	0.204	0.00125418	5	EIF4G1
ENAH4	4.40057e-12	1.46469	0.738	0.207	3.58911e-08	9	ENAH
PLAUR1	2.27221e-07	1.46433	0.314	0.061	0.00185322	1	PLAUR
C10orf1185	5.1276e-05	1.46395	0.449	0.15	0.418207	15	C10orf118
ZNF5522	6.89404e-14	1.46368	0.578	0.049	5.62278e-10	9	ZNF552
SCOC5	9.80501e-11	1.46333	0.377	0.164	7.99697e-07	16	SCOC
TBC1D10C	0.000197561	1.46277	0.167	0.038	1	0	TBC1D10C
ARAP22	2.8114e-05	1.46192	0.307	0.096	0.229298	16	ARAP2
C9orf31	7.26646e-07	1.4609	0.114	0.035	0.00592653	16	C9orf3
CAPS1	1.62782e-18	1.46078	0.587	0.039	1.32765e-14	4	CAPS
HORMAD1	1.44307e-14	1.46052	0.405	0.012	1.17697e-10	3	HORMAD1
C5orf242	1.61413e-06	1.46045	0.272	0.107	0.0131649	16	C5orf24
CREB51	1.64673e-05	1.4591	0.167	0.035	0.134307	16	CREB5
PDK11	1.50428e-07	1.45867	0.317	0.034	0.00122689	12	PDK1
PLEK	3.9135e-14	1.45845	0.507	0.067	3.19185e-10	1	PLEK
KLF52	3.04047e-26	1.45837	0.756	0.051	2.47981e-22	4	KLF5
TMED35	9.16867e-06	1.45683	0.43	0.162	0.0747797	11	TMED3
HIST1H1B1	0.00990227	1.4563	0.188	0.048	1	5	HIST1H1B
TGFBI1	1.33933e-07	1.45591	0.361	0.052	0.00109235	15	TGFBI
CCL285	6.17146e-07	1.45534	0.291	0.102	0.00503344	11	CCL28
QPRT1	3.15529e-05	1.4543	0.115	0.049	0.257346	10	QPRT
ST14	2.34697e-05	1.45286	0.236	0.055	0.191419	5	ST14
MYH10	0.00237917	1.45272	0.191	0.043	1	5	MYH10
DHCR248	7.76405e-07	1.45199	0.405	0.176	0.00633236	11	DHCR24
TBCA4	1.31016e-11	1.45125	0.713	0.36	1.06856e-07	13	TBCA
USO12	0.00618554	1.45054	0.388	0.163	1	5	USO1
TSR11	0.00205859	1.45023	0.275	0.083	1	5	TSR1
BZW22	2.77037e-39	1.44982	0.967	0.155	2.25951e-35	4	BZW2
NR4A13	7.48996e-13	1.4487	0.599	0.087	6.10881e-09	6	NR4A1
PAK1IP13	1.48817e-06	1.44801	0.373	0.154	0.0121375	5	PAK1IP1
TMEM191	3.11133e-06	1.44737	0.294	0.064	0.025376	15	TMEM19
MYC9	0.00322153	1.44735	0.352	0.148	1	13	MYC
FAM213A4	6.27616e-08	1.44707	0.45	0.19	0.000511884	8	FAM213A
ANKRD172	4.91302e-06	1.44674	0.327	0.111	0.0400706	5	ANKRD17
DSP2	5.88973e-17	1.44512	0.805	0.18	4.80366e-13	3	DSP
PIK3IP1	0.000455452	1.44387	0.159	0.059	1	0	PIK3IP1
YPEL21	9.46415e-05	1.44362	0.193	0.049	0.771896	16	YPEL2
MTCH12	1.71045e-17	1.44306	0.593	0.186	1.39504e-13	7	MTCH1
PDIA44	8.73922e-10	1.44196	0.301	0.238	7.12771e-06	10	PDIA4
LMNB12	3.50577e-09	1.44134	0.474	0.083	2.85931e-05	14	LMNB1
UBE2J14	9.57934e-17	1.44085	0.494	0.179	7.81291e-13	15	UBE2J1
HMGA16	2.00273e-10	1.44083	0.321	0.223	1.63343e-06	10	HMGA1
STK17A	8.97258e-06	1.44015	0.241	0.145	0.0731804	0	STK17A
FAM102A2	2.83651e-09	1.43915	0.281	0.091	2.31345e-05	16	FAM102A
HSPE18	1.57819e-14	1.43828	0.721	0.326	1.28717e-10	13	HSPE1
TACSTD25	2.67535e-25	1.43727	0.942	0.24	2.18202e-21	6	TACSTD2
ACYP21	4.55827e-08	1.43715	0.263	0.076	0.000371773	16	ACYP2
TBC1D91	0.000636648	1.43712	0.219	0.066	1	2	TBC1D9
RSF14	2.06186e-07	1.43712	0.548	0.225	0.00168165	8	RSF1
F122	1.88097e-16	1.43695	0.544	0.042	1.53412e-12	6	F12
PPAPDC1B4	1.69602e-10	1.43558	0.452	0.093	1.38328e-06	12	PPAPDC1B
METTL7A7	1.21879e-07	1.43551	0.254	0.108	0.000994043	16	METTL7A
SSFA22	1.14025e-15	1.43525	0.655	0.105	9.29991e-12	6	SSFA2
ORMDL25	0.00156685	1.43478	0.182	0.135	1	10	ORMDL2
ZEB2	6.60405e-13	1.43444	0.349	0.029	5.38626e-09	1	ZEB2
PRDX11	9.10143e-15	1.43395	0.933	0.373	7.42313e-11	3	PRDX1
H2AFZ5	8.56295e-15	1.43372	0.849	0.371	6.98394e-11	14	H2AFZ
TSPAN51	1.85559e-05	1.43343	0.211	0.043	0.151342	16	TSPAN5
PARP8	0.00105687	1.43342	0.183	0.069	1	0	PARP8
RN7SL26	0.00764529	1.43282	0.299	0.096	1	13	RN7SL2
CDC42BPA2	4.96769e-06	1.4327	0.271	0.084	0.0405165	5	CDC42BPA
SAMHD113	8.1162e-07	1.43243	0.63	0.235	0.00661957	15	SAMHD1
CMC1	1.08987e-08	1.43199	0.164	0.246	8.88894e-05	0	CMC1
NDUFA112	9.47013e-32	1.43073	0.996	0.338	7.72384e-28	4	NDUFA11
S100A133	3.68758e-35	1.43019	0.977	0.186	3.00759e-31	4	S100A13
LPAR6	4.17393e-06	1.43018	0.442	0.088	0.0340426	1	LPAR6
JUND4	0.000719521	1.43018	0.354	0.14	1	8	JUND
CD464	4.01524e-22	1.42984	0.921	0.29	3.27483e-18	6	CD46
PCNA1	1.66733e-43	1.42942	0.9	0.101	1.35987e-39	4	PCNA
FYN	6.50735e-05	1.42941	0.182	0.072	0.530739	0	FYN
KRT234	2.52343e-06	1.4291	0.459	0.157	0.0205811	5	KRT23
RHEB4	2.06803e-05	1.42872	0.193	0.15	0.168669	10	RHEB
MYC4	4.06069e-09	1.42857	0.392	0.142	3.3119e-05	5	MYC
ATF33	4.75444e-11	1.42786	0.605	0.106	3.87772e-07	6	ATF3
LRRCC12	3.36817e-06	1.42746	0.269	0.088	0.0274708	5	LRRCC1
LILRB1	3.06877e-05	1.42607	0.25	0.009	0.250289	1	LILRB1
MAN1A13	3.73083e-08	1.42569	0.418	0.084	0.000304286	12	MAN1A1
ATG131	2.00824e-05	1.42553	0.175	0.047	0.163792	16	ATG13
IGF2BP32	7.68286e-08	1.42523	0.21	0.05	0.000626614	5	IGF2BP3
CCNE22	0.00443019	1.42522	0.265	0.079	1	5	CCNE2
TPD52L12	9.37996e-06	1.42517	0.313	0.128	0.0765029	2	TPD52L1
CORO1A	1.1877e-06	1.42499	0.353	0.135	0.00968689	0	CORO1A
RAI141	1.33502e-10	1.42446	0.448	0.054	1.08884e-06	3	RAI14
CALML57	7.05546e-14	1.42425	0.692	0.173	5.75443e-10	9	CALML5
ALDH3B22	8.85704e-06	1.42374	0.285	0.058	0.072238	8	ALDH3B2
UBE2C2	1.46884e-08	1.42327	0.357	0.057	0.000119799	14	UBE2C
MGLL3	2.68816e-11	1.42231	0.501	0.062	2.19246e-07	9	MGLL
S100A85	1.24129e-12	1.42155	0.561	0.1	1.01239e-08	8	S100A8
TMEM1418	1.69357e-05	1.42119	0.434	0.155	0.138127	11	TMEM141
ZDHHC205	5.51748e-06	1.42111	0.351	0.143	0.0450005	16	ZDHHC20
CDKN2A4	2.16094e-05	1.42107	0.348	0.13	0.176246	5	CDKN2A
DCAF134	1.68668e-05	1.42071	0.324	0.119	0.137565	5	DCAF13
CAMK4	0.00170003	1.4206	0.127	0.025	1	0	CAMK4
SELL	0.00321228	1.4199	0.237	0.088	1	0	SELL
CENPM	2.18718e-09	1.4191	0.365	0.041	1.78386e-05	14	CENPM
GRHPR4	1.3226e-07	1.41876	0.272	0.116	0.00107871	16	GRHPR
AARS	0.000365305	1.41834	0.14	0.057	1	16	AARS
SOSTDC13	6.03846e-16	1.418	0.556	0.055	4.92497e-12	3	SOSTDC1
DSG25	1.61237e-05	1.41788	0.336	0.155	0.131505	5	DSG2
CTSF3	0.000121951	1.41757	0.14	0.049	0.994632	16	CTSF
C8orf333	1.41307e-05	1.4174	0.191	0.152	0.11525	10	C8orf33
ANKRD36	0.000127049	1.41691	0.264	0.086	1	2	ANKRD36
HAPLN31	3.49307e-13	1.41657	0.449	0.042	2.84895e-09	3	HAPLN3
LRRK2	0.000260865	1.41588	0.225	0.013	1	1	LRRK2
LIPA5	3.06831e-06	1.4157	0.237	0.09	0.0250251	16	LIPA
OTUD6B1	0.00134731	1.41552	0.214	0.054	1	5	OTUD6B
SNX110	1.31551e-07	1.41546	0.307	0.117	0.00107293	16	SNX1
RHOB7	7.25622e-11	1.41497	0.447	0.153	5.91818e-07	16	RHOB
CDC42SE2	2.99541e-10	1.41496	0.326	0.207	2.44305e-06	0	CDC42SE2
CACYBP3	2.2147e-20	1.41493	0.878	0.298	1.80631e-16	3	CACYBP
SLC16A1	4.10028e-05	1.41432	0.217	0.029	0.334419	5	SLC16A1
STRN2	8.20809e-06	1.41428	0.175	0.068	0.0669452	16	STRN
TTC3	1.06289e-05	1.41394	0.505	0.244	0.0866895	2	TTC3
SLC9A3R12	7.498e-12	1.41355	0.567	0.174	6.11537e-08	7	SLC9A3R1
PDZK1IP11	7.17307e-12	1.41341	0.412	0.038	5.85035e-08	3	PDZK1IP1
SPTLC25	3.44312e-15	1.41335	0.377	0.163	2.80821e-11	16	SPTLC2
SMC46	2.15257e-13	1.41316	0.791	0.244	1.75563e-09	14	SMC4
DSTN8	2.10196e-22	1.41269	0.902	0.419	1.71436e-18	9	DSTN
TRAF44	1.54703e-09	1.41258	0.228	0.076	1.26176e-05	15	TRAF4
PGBD5	6.27624e-11	1.41239	0.373	0.006	5.1189e-07	3	PGBD5
GNG73	0.00405082	1.41175	0.14	0.045	1	16	GNG7
WHSC12	0.000158898	1.41161	0.258	0.075	1	5	WHSC1
DEK5	3.32618e-08	1.41154	0.703	0.372	0.000271283	5	DEK
TSPAN152	3.00858e-07	1.4113	0.274	0.063	0.0024538	8	TSPAN15
NBR14	3.44739e-08	1.41057	0.298	0.123	0.000281169	16	NBR1
COBLL1	2.91741e-05	1.41019	0.161	0.038	0.237944	15	COBLL1
ALCAM4	1.40301e-09	1.40982	0.57	0.161	1.14429e-05	7	ALCAM
ACTB11	1.95923e-22	1.40954	0.977	0.739	1.59794e-18	14	ACTB
HIST1H4C4	1.69608e-05	1.40902	0.682	0.378	0.138332	5	HIST1H4C
VAV32	1.28547e-05	1.40842	0.31	0.05	0.104843	13	VAV3
CD593	2.51662e-35	1.40826	0.988	0.213	2.05256e-31	4	CD59
GRINA5	0.000938732	1.40771	0.341	0.101	1	8	GRINA
RSF12	2.30313e-31	1.40765	0.901	0.21	1.87843e-27	6	RSF1
GGH3	2.22209e-07	1.40753	0.259	0.084	0.00181234	5	GGH
TMSB15A3	2.60096e-23	1.40748	0.758	0.053	2.12135e-19	4	TMSB15A
DLG12	6.78173e-08	1.40731	0.246	0.102	0.000553118	16	DLG1
CSTB1	2.53992e-05	1.40556	0.483	0.307	0.207156	2	CSTB
SH3BGRL5	3.58441e-19	1.40543	0.804	0.329	2.92345e-15	9	SH3BGRL
FAN1	0.00479946	1.40539	0.132	0.036	1	16	FAN1
LTBR2	8.47679e-06	1.40523	0.262	0.08	0.0691367	5	LTBR
DYNLT12	1.07067e-37	1.40474	0.982	0.209	8.73237e-34	4	DYNLT1
RASD14	5.47626e-05	1.40323	0.241	0.054	0.446644	15	RASD1
LIMCH11	1.88922e-11	1.40315	0.539	0.071	1.54085e-07	3	LIMCH1
POR3	0.000695351	1.4026	0.174	0.119	1	10	POR
TNFRSF12A6	6.40525e-08	1.40223	0.573	0.167	0.000522412	9	TNFRSF12A
PRSS231	0.00435707	1.40163	0.222	0.039	1	8	PRSS23
POLR2K6	7.93048e-06	1.40102	0.505	0.225	0.064681	11	POLR2K
SOX42	5.6259e-33	1.40041	0.968	0.18	4.58849e-29	4	SOX4
TMCC1	4.17194e-09	1.40041	0.123	0.049	3.40263e-05	16	TMCC1
COBL4	2.78777e-07	1.40024	0.184	0.076	0.0022737	16	COBL
LPGAT16	2.0229e-07	1.40016	0.307	0.14	0.00164988	16	LPGAT1
TUFT12	7.03418e-10	1.39986	0.46	0.052	5.73708e-06	6	TUFT1
SLC39A73	7.22675e-06	1.39983	0.344	0.126	0.0589413	8	SLC39A7
BCL11B	7.13496e-05	1.39969	0.121	0.02	0.581927	0	BCL11B
CHD41	2.67017e-05	1.39946	0.475	0.221	0.217779	5	CHD4
NDUFA43	3.00594e-44	1.39927	1	0.629	2.45165e-40	4	NDUFA4
ZMIZ12	1.60525e-06	1.39909	0.303	0.075	0.0130924	8	ZMIZ1
DUSP61	0.00112094	1.39908	0.266	0.055	1	1	DUSP6
HIST1H1C6	6.96559e-10	1.39907	0.64	0.208	5.68113e-06	14	HIST1H1C
SELM4	5.46932e-15	1.39894	0.684	0.111	4.46078e-11	9	SELM
MDH12	1.62953e-28	1.39828	0.988	0.213	1.32904e-24	4	MDH1
IFITM1	9.28473e-08	1.39742	0.519	0.341	0.000757263	0	IFITM1
CBX34	2.16055e-20	1.39724	0.909	0.5	1.76215e-16	7	CBX3
PPIF1	0.00103166	1.39687	0.259	0.085	1	8	PPIF
XBP17	3.692e-14	1.39686	0.694	0.301	3.0112e-10	8	XBP1
P4HB1	5.00092e-20	1.39681	0.793	0.265	4.07875e-16	3	P4HB
RP1-17K7.21	0.000354697	1.39647	0.283	0.057	1	5	RP1-17K7.2
DOCK5	9.11173e-06	1.39527	0.174	0.036	0.0743153	5	DOCK5
CTSW	7.37036e-08	1.39489	0.117	0.023	0.000601127	0	CTSW
TMEM176B1	1.49528e-13	1.39463	0.48	0.048	1.21955e-09	3	TMEM176B
DMKN2	0.00220806	1.39461	0.24	0.06	1	5	DMKN
ISG20	1.0385e-06	1.39441	0.306	0.197	0.00847003	0	ISG20
FOS7	8.87122e-13	1.39431	0.663	0.248	7.23536e-09	8	FOS
TUBB61	1.34357e-28	1.39422	0.723	0.019	1.09582e-24	4	TUBB6
SEPW14	2.6557e-05	1.39372	0.621	0.313	0.216599	11	SEPW1
MPEG1	3.77711e-09	1.39296	0.272	0.012	3.08061e-05	1	MPEG1
HMGN24	4.5288e-11	1.39245	0.703	0.405	3.69369e-07	13	HMGN2
IFIT3	4.46322e-06	1.39222	0.321	0.101	0.036402	1	IFIT3
ARL2	2.00704e-05	1.3922	0.184	0.065	0.163694	16	ARL2
GLO12	9.21169e-32	1.39146	0.992	0.247	7.51306e-28	4	GLO1
DPY19L41	9.90418e-05	1.3914	0.257	0.066	0.807785	5	DPY19L4
GRN7	1.17317e-10	1.39049	0.506	0.169	9.56834e-07	15	GRN
ITGAL	6.95713e-06	1.38848	0.16	0.049	0.0567423	0	ITGAL
UFL11	1.72003e-06	1.38829	0.307	0.158	0.0140286	16	UFL1
PVRL44	3.34813e-12	1.38791	0.532	0.08	2.73074e-08	9	PVRL4
ASAH11	5.02537e-07	1.3879	0.468	0.188	0.00409869	1	ASAH1
ILF31	2.0751e-07	1.38714	0.559	0.274	0.00169245	5	ILF3
AMOTL2	4.54441e-07	1.38674	0.149	0.045	0.00370642	16	AMOTL2
IRX51	0.000693009	1.38656	0.193	0.047	1	2	IRX5
SMIM143	4.48044e-25	1.38642	0.814	0.157	3.65424e-21	6	SMIM14
IGSF82	1.32012e-09	1.38628	0.14	0.052	1.07669e-05	16	IGSF8
S100A93	1.73315e-30	1.38615	0.891	0.151	1.41356e-26	4	S100A9
CLDN42	2.74284e-12	1.38615	0.549	0.23	2.23706e-08	2	CLDN4
GPNMB1	2.8383e-16	1.38553	0.59	0.064	2.31492e-12	3	GPNMB
CXCL172	8.24455e-09	1.38519	0.432	0.071	6.72426e-05	9	CXCL17
ROPN1B1	1.31429e-32	1.38489	0.713	0.014	1.07194e-28	4	ROPN1B
VTCN12	6.21787e-14	1.38351	0.564	0.082	5.07129e-10	3	VTCN1
DUSP12	4.71222e-09	1.38284	0.546	0.174	3.84329e-05	1	DUSP1
IFI27L12	1.40634e-06	1.38271	0.121	0.068	0.0114701	10	IFI27L1
CD2AP5	1.75802e-06	1.38224	0.443	0.17	0.0143384	15	CD2AP
GPM6A5	0.00199663	1.38177	0.187	0.158	1	10	GPM6A
ERP27	4.81014e-08	1.38134	0.379	0.025	0.000392315	3	ERP27
CKS24	9.44144e-09	1.38087	0.548	0.182	7.70044e-05	14	CKS2
SDC42	8.12969e-17	1.3798	0.668	0.12	6.63057e-13	6	SDC4
MYO613	2.68654e-07	1.3794	0.307	0.192	0.00219115	16	MYO6
C19orf481	4.5309e-32	1.37914	0.849	0.063	3.6954e-28	4	C19orf48
COTL111	5.49032e-13	1.3789	0.788	0.307	4.47791e-09	14	COTL1
STK38L2	0.00354687	1.37843	0.271	0.12	1	5	STK38L
MGST13	1.84427e-34	1.3784	0.978	0.165	1.50419e-30	4	MGST1
HLA-A	6.41513e-18	1.37805	0.805	0.58	5.23218e-14	0	HLA-A
ZC3HAV1	1.2652e-05	1.37786	0.228	0.209	0.10319	0	ZC3HAV1
PTPLAD13	2.01909e-16	1.37751	0.65	0.207	1.64677e-12	7	PTPLAD1
DCK1	2.03352e-07	1.37741	0.339	0.071	0.00165854	15	DCK
TFAP2B1	2.21033e-18	1.37722	0.533	0.033	1.80275e-14	6	TFAP2B
ARMCX31	2.67491e-16	1.37556	0.6	0.103	2.18165e-12	3	ARMCX3
GALNT64	2.59406e-13	1.37541	0.604	0.066	2.11572e-09	9	GALNT6
FAIM3	5.25899e-06	1.37538	0.131	0.033	0.0428923	0	FAIM3
RASD12	1.52503e-09	1.37535	0.232	0.051	1.24382e-05	8	RASD1
SDF2L11	8.54282e-11	1.37482	0.396	0.091	6.96753e-07	12	SDF2L1
P4HB5	7.63893e-11	1.37482	0.598	0.307	6.23031e-07	11	P4HB
LAP31	1.47849e-11	1.37436	0.521	0.185	1.20586e-07	1	LAP3
CEP1702	4.31907e-09	1.37373	0.193	0.058	3.52263e-05	16	CEP170
SLC39A63	7.95088e-08	1.37372	0.561	0.145	0.000648474	7	SLC39A6
SCD1	3.74355e-05	1.37291	0.514	0.216	0.305324	2	SCD
MIA33	2.00411e-22	1.37288	0.816	0.194	1.63455e-18	6	MIA3
TACC15	7.30956e-07	1.37284	0.333	0.102	0.00596168	16	TACC1
NCOA71	5.4469e-10	1.37266	0.358	0.173	4.44249e-06	2	NCOA7
AFMID1	1.95574e-05	1.37265	0.228	0.042	0.15951	16	AFMID
CCT6A4	3.73923e-06	1.37232	0.573	0.334	0.0304972	5	CCT6A
SMIM226	1.55825e-12	1.37205	0.619	0.162	1.27091e-08	7	SMIM22
DICER12	5.36738e-09	1.37164	0.326	0.141	4.37763e-05	5	DICER1
CDCA8	1.81381e-08	1.37117	0.293	0.032	0.000147934	14	CDCA8
ANKRD371	0.00305091	1.37093	0.199	0.037	1	11	ANKRD37
AZGP14	2.02691e-34	1.3704	0.993	0.26	1.65315e-30	4	AZGP1
ADD12	0.00191722	1.37007	0.272	0.097	1	16	ADD1
ATF51	4.11827e-06	1.36905	0.201	0.067	0.0335886	12	ATF5
NFIA3	0.000216136	1.36812	0.282	0.084	1	8	NFIA
RARRES39	1.22119e-05	1.36807	0.602	0.236	0.0996006	11	RARRES3
CLDN39	1.40504e-05	1.36704	0.483	0.197	0.114595	11	CLDN3
VHL1	4.6627e-05	1.36685	0.31	0.08	0.38029	8	VHL
HELLS2	6.19481e-06	1.36652	0.229	0.075	0.0505249	5	HELLS
DENND1B3	2.64305e-14	1.36607	0.64	0.118	2.15568e-10	6	DENND1B
SSBP15	9.22485e-09	1.36596	0.703	0.336	7.52378e-05	13	SSBP1
GMPS2	9.45906e-36	1.36583	0.951	0.13	7.71481e-32	4	GMPS
ABCD34	2.46011e-06	1.36517	0.211	0.084	0.0200646	16	ABCD3
EIF5B4	2.49396e-10	1.36472	0.56	0.299	2.03408e-06	5	EIF5B
ABCF11	2.46353e-07	1.36459	0.4	0.167	0.00200926	5	ABCF1
ENSA2	8.86575e-28	1.36417	0.913	0.281	7.2309e-24	6	ENSA
PERP3	6.39059e-35	1.36404	0.979	0.192	5.21216e-31	4	PERP
SYNCRIP3	3.14602e-08	1.36372	0.54	0.277	0.00025659	5	SYNCRIP
NUDCD13	3.70278e-05	1.36324	0.298	0.126	0.301999	5	NUDCD1
SEPT103	6.07683e-06	1.36268	0.167	0.081	0.0495626	16	SEPT10
CKB3	6.75095e-06	1.36265	0.327	0.094	0.0550608	5	CKB
EMC102	1.10074e-07	1.36253	0.246	0.121	0.000897767	16	EMC10
KRT51	4.72759e-07	1.3625	0.154	0.035	0.00385582	5	KRT5
MUC16	8.17939e-07	1.36234	0.171	0.034	0.00667111	5	MUC16
STXBP33	2.23932e-06	1.36209	0.281	0.116	0.0182639	16	STXBP3
ALDOA5	1.19081e-21	1.36145	0.896	0.503	9.71226e-18	9	ALDOA
SEPT6	1.23117e-09	1.36103	0.245	0.12	1.00414e-05	0	SEPT6
HMGB17	7.63686e-18	1.36088	0.906	0.526	6.22863e-14	14	HMGB1
VPS26A2	0.00103447	1.35993	0.448	0.204	1	8	VPS26A
PAK11	2.50096e-06	1.35931	0.334	0.087	0.0203978	1	PAK1
QPRT2	1.12036e-05	1.35926	0.265	0.047	0.0913763	11	QPRT
SUN24	1.60136e-05	1.35876	0.333	0.097	0.130607	16	SUN2
DUSP42	0.00385017	1.35833	0.444	0.158	1	2	DUSP4
HIPK24	2.30693e-06	1.35833	0.246	0.097	0.0188153	16	HIPK2
VEGFA1	2.75168e-07	1.3571	0.262	0.095	0.00224427	2	VEGFA
FAM213A1	5.05211e-14	1.35665	0.674	0.149	4.1205e-10	3	FAM213A
PAQR43	3.53961e-10	1.35663	0.175	0.044	2.88691e-06	16	PAQR4
EPS81	3.12051e-26	1.3562	0.61	0.065	2.54509e-22	6	EPS8
DBI8	3.60319e-08	1.3558	0.722	0.472	0.000293877	11	DBI
SH3RF13	8.95757e-06	1.35552	0.105	0.054	0.0730579	16	SH3RF1
ARHGAP15	0.0060877	1.35535	0.186	0.069	1	0	ARHGAP15
CCND2	0.00250333	1.3551	0.196	0.064	1	0	CCND2
OAT3	1.1275e-36	1.35471	0.962	0.178	9.19588e-33	4	OAT
PPP1R9A3	0.00939737	1.35452	0.105	0.061	1	16	PPP1R9A
SPECC13	0.000383378	1.35419	0.193	0.06	1	16	SPECC1
CD361	2.49504e-08	1.35378	0.282	0.031	0.000203496	15	CD36
SLC25A131	1.40982e-05	1.35367	0.14	0.05	0.114985	16	SLC25A13
SPDEF5	1.42504e-11	1.35314	0.622	0.083	1.16226e-07	9	SPDEF
IL81	4.41701e-06	1.35289	0.252	0.024	0.0360251	2	IL8
GTPBP44	1.27238e-11	1.35267	0.598	0.188	1.03775e-07	7	GTPBP4
GIMAP5	0.000776828	1.35097	0.149	0.038	1	0	GIMAP5
MLPH5	1.36368e-17	1.35081	0.62	0.072	1.11222e-13	9	MLPH
SEMA3C2	3.81097e-19	1.35071	0.616	0.059	3.10823e-15	6	SEMA3C
DSC23	3.24586e-06	1.3507	0.381	0.17	0.0264733	5	DSC2
GDE14	1.74892e-09	1.35056	0.289	0.115	1.42642e-05	16	GDE1
TMEM66	1.0764e-12	1.35044	0.523	0.429	8.77909e-09	0	TMEM66
CP3	3.48875e-19	1.35005	0.739	0.069	2.84542e-15	3	CP
IKZF3	3.19378e-05	1.34976	0.126	0.025	0.260485	0	IKZF3
CCNB21	2.61155e-07	1.34946	0.281	0.036	0.00212998	14	CCNB2
NCAPG	1.21058e-12	1.34935	0.327	0.032	9.87348e-09	14	NCAPG
AQP34	2.04356e-19	1.34916	0.714	0.123	1.66672e-15	6	AQP3
PPAP2C13	1.96276e-07	1.34887	0.246	0.127	0.00160083	16	PPAP2C
PSMD31	6.97675e-07	1.34856	0.342	0.112	0.00569024	8	PSMD3
CCSAP1	6.77671e-05	1.34796	0.132	0.051	0.552708	16	CCSAP
DNAH143	6.14171e-05	1.3478	0.215	0.087	0.500918	5	DNAH14
TSG1013	9.79191e-07	1.34745	0.377	0.129	0.00798629	8	TSG101
SERINC13	2.31326e-08	1.34738	0.482	0.225	0.000188669	16	SERINC1
DOCK1	1.1163e-06	1.3472	0.158	0.058	0.00910453	16	DOCK1
GPR1604	3.72311e-07	1.34694	0.356	0.097	0.00303656	11	GPR160
CLSPN	0.000183193	1.34679	0.222	0.034	1	14	CLSPN
JUP6	9.92935e-07	1.34663	0.094	0.125	0.00809838	10	JUP
FARP11	2.5198e-11	1.34621	0.478	0.06	2.05515e-07	3	FARP1
CYP51A11	1.30285e-10	1.34574	0.507	0.097	1.0626e-06	3	CYP51A1
AMD11	1.3229e-20	1.34566	0.813	0.255	1.07895e-16	3	AMD1
SELK6	2.54601e-06	1.3455	0.704	0.3	0.0207653	12	SELK
SCD7	9.21824e-05	1.34499	0.489	0.224	0.75184	8	SCD
ZFP36L11	1.92264e-11	1.34492	0.572	0.314	1.5681e-07	2	ZFP36L1
CCT43	2.20776e-27	1.34477	0.993	0.248	1.80065e-23	4	CCT4
EFHD14	2.57078e-06	1.3446	0.249	0.055	0.0209673	8	EFHD1
CRK1	0.000871366	1.34433	0.25	0.061	1	5	CRK
GOLGB15	2.27603e-13	1.34379	0.73	0.258	1.85633e-09	7	GOLGB1
ATP5I2	1.52719e-17	1.34352	0.883	0.435	1.24558e-13	7	ATP5I
CALD13	8.98018e-29	1.34343	0.878	0.061	7.32423e-25	4	CALD1
PPP1R1B2	2.53224e-10	1.34304	0.473	0.072	2.06529e-06	3	PPP1R1B
CREB3L41	3.69569e-21	1.34204	0.611	0.082	3.01421e-17	6	CREB3L4
CLDN77	7.885e-06	1.34171	0.255	0.2	0.0643101	10	CLDN7
DEGS22	1.42462e-11	1.34155	0.504	0.038	1.16192e-07	9	DEGS2
SDC43	8.21837e-11	1.34136	0.65	0.126	6.7029e-07	9	SDC4
SEPT26	1.26029e-10	1.34124	0.614	0.342	1.02789e-06	16	SEPT2
IRAK11	1.43642e-17	1.3411	0.544	0.067	1.17155e-13	3	IRAK1
NANS2	4.25146e-15	1.3409	0.622	0.114	3.46749e-11	9	NANS
BCL2A1	4.0122e-05	1.34068	0.255	0.042	0.327235	1	BCL2A1
CSTA3	1.46951e-07	1.34002	0.32	0.094	0.00119853	7	CSTA
WBP58	1.54153e-07	1.33937	0.202	0.114	0.00125727	16	WBP5
RHOH	0.00130228	1.33913	0.13	0.034	1	0	RHOH
NFKBIA4	2.15948e-21	1.33894	0.901	0.324	1.76127e-17	6	NFKBIA
C1orf641	9.61811e-09	1.33856	0.348	0.038	7.84453e-05	7	C1orf64
EPCAM7	1.03999e-07	1.33833	0.343	0.242	0.000848218	10	EPCAM
ITGB21	1.93767e-10	1.33741	0.676	0.166	1.58036e-06	1	ITGB2
CLDN74	1.64576e-14	1.3374	0.814	0.179	1.34228e-10	6	CLDN7
C21orf911	4.77233e-10	1.33614	0.289	0.08	3.89231e-06	16	C21orf91
RAB321	0.00957218	1.33611	0.183	0.046	1	5	RAB32
EMP15	1.04521e-05	1.33596	0.296	0.157	0.0852477	10	EMP1
CPNE33	9.96668e-06	1.33582	0.472	0.21	0.0812882	8	CPNE3
PRTFDC11	7.96292e-06	1.33543	0.14	0.047	0.0649456	16	PRTFDC1
GLUL4	3.29131e-12	1.33459	0.699	0.203	2.68439e-08	9	GLUL
HMGB31	1.72365e-11	1.33381	0.511	0.089	1.40581e-07	3	HMGB3
TERF2IP5	1.83736e-05	1.33335	0.447	0.187	0.149855	16	TERF2IP
KRT199	1.31908e-17	1.33262	0.78	0.325	1.07584e-13	11	KRT19
CCL281	4.74883e-10	1.33257	0.506	0.066	3.87315e-06	3	CCL28
VBP17	4.61822e-06	1.33244	0.342	0.238	0.0376662	16	VBP1
TTC39A4	4.36928e-08	1.33231	0.51	0.069	0.000356358	9	TTC39A
MLF1IP2	1.76445e-09	1.33225	0.24	0.075	1.43908e-05	5	MLF1IP
FAM3D	2.41824e-17	1.33204	0.595	0.013	1.97232e-13	4	FAM3D
GPR18310	1.80993e-05	1.33158	0.509	0.186	0.147618	15	GPR183
C1orf211	3.51457e-13	1.33132	0.686	0.152	2.86648e-09	3	C1orf21
WDR83OS4	0.000337069	1.33068	0.492	0.241	1	8	WDR83OS
BZW12	7.65307e-11	1.33066	0.778	0.342	6.24185e-07	7	BZW1
SERBP110	1.16476e-08	1.33029	0.766	0.416	9.49978e-05	13	SERBP1
MIB13	0.00132584	1.32992	0.282	0.118	1	5	MIB1
FNBP1L3	0.000717507	1.32983	0.271	0.119	1	5	FNBP1L
CHD71	3.64281e-05	1.3297	0.188	0.039	0.297107	5	CHD7
PTPRE	2.08049e-09	1.32851	0.373	0.045	1.69684e-05	1	PTPRE
STARD103	3.29269e-10	1.32849	0.393	0.075	2.68552e-06	7	STARD10
EMP24	1.57038e-11	1.32833	0.68	0.128	1.2808e-07	6	EMP2
HSP90AB110	2.3414e-09	1.32784	0.898	0.622	1.90964e-05	13	HSP90AB1
LCN28	0.0038864	1.32784	0.282	0.111	1	10	LCN2
NFIC9	0.00034104	1.3273	0.184	0.119	1	16	NFIC
NDUFS11	1.11181e-05	1.3272	0.281	0.137	0.0906796	16	NDUFS1
PRLR4	1.67779e-06	1.32691	0.324	0.074	0.0136841	11	PRLR
SPECC12	0.000225432	1.32672	0.106	0.059	1	10	SPECC1
ZNF243	5.8233e-06	1.32662	0.333	0.192	0.0474948	16	ZNF24
CYSLTR12	2.06906e-09	1.32643	0.269	0.032	1.68753e-05	15	CYSLTR1
C12orf452	1.87886e-05	1.32619	0.288	0.099	0.15324	15	C12orf45
OSTC3	1.58855e-08	1.32619	0.591	0.251	0.000129562	12	OSTC
AGTPBP16	9.54932e-11	1.32615	0.272	0.102	7.78843e-07	16	AGTPBP1
CD466	2.7218e-18	1.32614	0.801	0.3	2.2199e-14	9	CD46
ITGB89	3.47347e-08	1.32576	0.289	0.113	0.000283297	16	ITGB8
ANKRD30A4	3.71316e-43	1.32556	0.926	0.085	3.02845e-39	6	ANKRD30A
HLA-DOA	1.18667e-07	1.32426	0.231	0.009	0.00096785	1	HLA-DOA
C14orf25	5.01462e-14	1.32402	0.569	0.499	4.08992e-10	10	C14orf2
SORT11	4.13031e-05	1.32388	0.111	0.085	0.336868	10	SORT1
KIF2C	1.98688e-07	1.3234	0.291	0.032	0.0016205	14	KIF2C
ANAPC114	2.77662e-12	1.32321	0.631	0.343	2.26461e-08	11	ANAPC11
RN7SL21	0.00717907	1.323	0.212	0.093	1	2	RN7SL2
QSER12	3.07157e-35	1.32287	0.917	0.095	2.50517e-31	4	QSER1
TARSL21	2.33046e-05	1.32237	0.237	0.067	0.190072	16	TARSL2
TSC22D12	0.000641084	1.3221	0.265	0.126	1	2	TSC22D1
TMEM1415	0.00353744	1.32139	0.379	0.154	1	8	TMEM141
TIMP33	3.17245e-07	1.32112	0.242	0.031	0.00258745	11	TIMP3
KIAA12441	6.90912e-24	1.32089	0.626	0.072	5.63508e-20	6	KIAA1244
BTG1	3.20937e-11	1.32075	0.549	0.424	2.61756e-07	0	BTG1
RAB6A4	1.78991e-12	1.3204	0.646	0.14	1.45985e-08	9	RAB6A
DUSP48	1.98582e-10	1.31985	0.512	0.165	1.61964e-06	11	DUSP4
PRDX24	2.79465e-08	1.31947	0.514	0.256	0.000227932	8	PRDX2
MTDH2	1.32924e-05	1.31929	0.578	0.303	0.108413	5	MTDH
CALU3	2.61496e-05	1.31873	0.402	0.203	0.213276	5	CALU
TACSTD22	1.5936e-10	1.31868	0.571	0.248	1.29974e-06	2	TACSTD2
CA122	1.80706e-09	1.31859	0.411	0.06	1.47384e-05	7	CA12
ANAPC111	3.37082e-20	1.31829	0.834	0.301	2.74924e-16	3	ANAPC11
DAB2	1.43888e-05	1.31828	0.188	0.022	0.117355	1	DAB2
PERP4	6.59422e-29	1.31821	0.887	0.212	5.37824e-25	6	PERP
COPB26	2.57641e-07	1.31803	0.474	0.222	0.00210132	11	COPB2
KRT193	3.04764e-33	1.31693	0.998	0.295	2.48566e-29	4	KRT19
BCL7A2	0.000128277	1.31671	0.203	0.049	1	15	BCL7A
PRSS233	3.03297e-06	1.31625	0.105	0.043	0.0247369	10	PRSS23
AIF1L3	6.35673e-06	1.31615	0.143	0.103	0.0518455	10	AIF1L
GADD45GIP13	1.00223e-05	1.31558	0.552	0.292	0.0817415	8	GADD45GIP1
TCEAL33	2.07908e-11	1.31526	0.593	0.088	1.6957e-07	9	TCEAL3
PRF1	0.00330416	1.3149	0.106	0.022	1	0	PRF1
NEAT15	8.76017e-11	1.31473	0.52	0.186	7.14479e-07	8	NEAT1
ABHD115	6.55232e-09	1.31444	0.393	0.101	5.34407e-05	7	ABHD11
NDRG23	5.28553e-30	1.31354	0.838	0.071	4.31087e-26	4	NDRG2
KRT810	1.80712e-13	1.3135	0.594	0.285	1.47388e-09	10	KRT8
PBXIP1	0.000100583	1.31345	0.157	0.081	0.820355	0	PBXIP1
BTK	0.000239531	1.31329	0.238	0.009	1	1	BTK
SEPT1	0.000479345	1.31319	0.14	0.042	1	0	SEPT1
ALDH1A31	1.45003e-07	1.31265	0.42	0.049	0.00118264	3	ALDH1A3
OXNAD1	4.89627e-06	1.31264	0.148	0.08	0.039934	0	OXNAD1
RANBP91	0.000204741	1.31183	0.303	0.068	1	8	RANBP9
DYNC1H12	2.72286e-09	1.31175	0.431	0.208	2.22076e-05	5	DYNC1H1
GAS511	3.50663e-11	1.31116	0.892	0.745	2.86e-07	13	GAS5
CD6	9.29444e-05	1.31113	0.115	0.028	0.758055	0	CD6
UGDH5	7.08003e-06	1.31085	0.257	0.095	0.0577447	11	UGDH
LAPTM4B3	0.000269214	1.31023	0.304	0.103	1	5	LAPTM4B
GOLGA24	0.000114412	1.31004	0.374	0.152	0.933146	8	GOLGA2
CLMN7	3.51536e-07	1.30992	0.184	0.094	0.00286713	16	CLMN
TAF22	5.80259e-05	1.30966	0.283	0.118	0.47326	5	TAF2
NGFRAP15	1.31889e-09	1.30931	0.561	0.187	1.07569e-05	7	NGFRAP1
MLPH1	2.20502e-05	1.30905	0.228	0.077	0.179842	2	MLPH
CD7414	2.70088e-25	1.3088	0.959	0.436	2.20284e-21	15	CD74
ADK2	8.37956e-06	1.30841	0.376	0.151	0.0683437	8	ADK
SEPP14	5.75505e-18	1.30827	0.764	0.163	4.69382e-14	9	SEPP1
TUSC31	4.30633e-35	1.30819	0.811	0.038	3.51225e-31	4	TUSC3
SEL1L32	0.00334416	1.30676	0.237	0.051	1	15	SEL1L3
MPZL12	5.16969e-17	1.30667	0.61	0.143	4.2164e-13	3	MPZL1
FAM177A13	7.06717e-07	1.30607	0.289	0.149	0.00576398	16	FAM177A1
HSP90AA15	1.97325e-19	1.30595	0.948	0.618	1.60938e-15	5	HSP90AA1
SCD8	8.49387e-15	1.30581	0.703	0.22	6.9276e-11	9	SCD
UBE2V22	3.39875e-06	1.3055	0.441	0.208	0.0277202	5	UBE2V2
ETS21	3.40328e-07	1.30532	0.296	0.058	0.00277571	1	ETS2
ESYT23	0.000150771	1.30518	0.153	0.101	1	10	ESYT2
S100A143	1.55099e-23	1.30487	0.843	0.155	1.26499e-19	6	S100A14
CTSL1	0.000145261	1.30481	0.206	0.044	1	1	CTSL
NBN2	0.00120022	1.30392	0.322	0.146	1	5	NBN
ADAM152	2.37217e-12	1.30274	0.643	0.097	1.93474e-08	6	ADAM15
GPRC5A2	1.48374e-18	1.30254	0.547	0.083	1.21014e-14	6	GPRC5A
PRDX16	2.22199e-14	1.30252	0.713	0.418	1.81225e-10	11	PRDX1
SBDS5	4.55811e-08	1.30232	0.482	0.262	0.000371759	16	SBDS
TSPAN1311	3.46036e-08	1.30201	0.465	0.181	0.000282227	15	TSPAN13
TSPAN34	1.78117e-14	1.3018	0.594	0.08	1.45272e-10	6	TSPAN3
ADIRF5	9.63345e-07	1.30157	0.478	0.105	0.00785704	7	ADIRF
RASSF8	0.00015911	1.30153	0.153	0.036	1	5	RASSF8
PFDN45	4.28824e-06	1.30056	0.603	0.235	0.0349749	13	PFDN4
PCBD13	0.000109107	1.30049	0.326	0.127	0.889877	8	PCBD1
SPTSSA4	2.67536e-13	1.3004	0.63	0.135	2.18202e-09	9	SPTSSA
FAR13	0.00028605	1.30036	0.246	0.076	1	16	FAR1
PMP222	0.00199227	1.30014	0.216	0.062	1	5	PMP22
HTATIP21	4.83333e-17	1.29969	0.529	0.068	3.94206e-13	3	HTATIP2
CREB5	0.000301414	1.29935	0.161	0.03	1	5	CREB5
LGALS33	2.88695e-18	1.29871	0.918	0.312	2.3546e-14	6	LGALS3
FKBP24	5.59076e-08	1.29817	0.4	0.121	0.000455982	12	FKBP2
TPD52L16	1.08236e-10	1.29783	0.624	0.125	8.82771e-07	9	TPD52L1
PRSS84	2.11849e-12	1.29724	0.617	0.104	1.72784e-08	9	PRSS8
IKZF1	0.000207035	1.29696	0.153	0.052	1	0	IKZF1
ITGA61	4.95761e-32	1.29656	0.912	0.1	4.04343e-28	4	ITGA6
LIMD2	2.37279e-10	1.29601	0.221	0.094	1.93525e-06	0	LIMD2
INSR5	7.82021e-06	1.29596	0.167	0.103	0.0637817	16	INSR
HES17	1.24135e-10	1.29591	0.448	0.182	1.01244e-06	11	HES1
ST3GAL44	4.63108e-07	1.29571	0.158	0.065	0.00377711	16	ST3GAL4
C10orf102	2.69527e-07	1.29557	0.383	0.037	0.00219827	9	C10orf10
CEP971	3.14086e-05	1.2955	0.14	0.045	0.256169	16	CEP97
NFIA5	2.86084e-07	1.29513	0.228	0.088	0.0023333	16	NFIA
DNAJC74	1.12182e-06	1.29502	0.351	0.199	0.00914958	16	DNAJC7
ITK	3.06877e-05	1.29472	0.112	0.021	0.250289	0	ITK
DAP1	1.91198e-12	1.29459	0.598	0.128	1.55941e-08	3	DAP
SNX10	3.49408e-06	1.29457	0.31	0.04	0.0284977	1	SNX10
DCUN1D51	0.000111867	1.29451	0.286	0.104	0.912386	5	DCUN1D5
CSTF31	6.28095e-40	1.29376	0.845	0.066	5.12275e-36	4	CSTF3
IRX35	1.07763e-11	1.29364	0.436	0.115	8.78912e-08	7	IRX3
PAFAH1B15	8.90601e-07	1.29306	0.377	0.196	0.00726374	16	PAFAH1B1
GATA37	9.05469e-07	1.29303	0.456	0.174	0.007385	8	GATA3
HNMT	0.000779373	1.29273	0.246	0.037	1	1	HNMT
MS4A6A2	6.35322e-11	1.29229	0.437	0.08	5.18169e-07	15	MS4A6A
CFL14	2.25489e-21	1.29186	0.897	0.608	1.83909e-17	9	CFL1
NGFRAP110	4.77068e-05	1.29161	0.417	0.192	0.389096	13	NGFRAP1
TNFRSF211	0.000331302	1.29155	0.199	0.042	1	15	TNFRSF21
CTNND15	1.74201e-07	1.29154	0.143	0.113	0.00142079	10	CTNND1
VIMP7	5.62229e-09	1.29117	0.589	0.249	4.58554e-05	12	VIMP
SGK13	0.000180068	1.29106	0.309	0.108	1	5	SGK1
ERRFI15	1.69448e-12	1.29088	0.155	0.123	1.38202e-08	10	ERRFI1
LCP114	1.05227e-17	1.29081	0.913	0.399	8.58232e-14	14	LCP1
ITPK1	1.23062e-07	1.29081	0.132	0.037	0.0010037	16	ITPK1
JTB2	7.03808e-20	1.29076	0.92	0.314	5.74026e-16	6	JTB
CDC42BPB3	1.0511e-05	1.2907	0.149	0.07	0.0857273	16	CDC42BPB
S100A66	1.73622e-12	1.29057	0.939	0.654	1.41606e-08	10	S100A6
PLOD22	2.86989e-10	1.28971	0.424	0.059	2.34069e-06	3	PLOD2
RASD11	7.76275e-15	1.2897	0.484	0.041	6.3313e-11	6	RASD1
ME1	4.01318e-05	1.28963	0.159	0.034	0.327315	2	ME1
ATP11A	0.00353449	1.28932	0.132	0.049	1	16	ATP11A
FAM73A1	3.05461e-05	1.28931	0.202	0.061	0.249134	16	FAM73A
FBXO324	4.66968e-06	1.28905	0.364	0.092	0.0380859	11	FBXO32
CDK17	1.06786e-12	1.2888	0.444	0.078	8.7095e-09	14	CDK1
YBX32	8.9086e-33	1.28847	0.926	0.096	7.26585e-29	4	YBX3
TUBA1C6	1.64524e-06	1.2884	0.228	0.201	0.0134186	10	TUBA1C
GADD45A	0.000760971	1.28769	0.235	0.082	1	2	GADD45A
BAMBI2	1.94274e-16	1.28747	0.504	0.047	1.5845e-12	9	BAMBI
SNX93	1.72594e-05	1.28704	0.149	0.087	0.140768	16	SNX9
SLAMF6	0.000987661	1.28679	0.108	0.017	1	0	SLAMF6
TCP12	5.90463e-33	1.28677	0.978	0.196	4.81581e-29	4	TCP1
NUF21	6.28104e-07	1.28614	0.337	0.052	0.00512282	14	NUF2
CPM1	0.000969294	1.28598	0.204	0.036	1	5	CPM
NCAPD2	4.09818e-05	1.28565	0.355	0.059	0.334248	14	NCAPD2
ACAP1	7.63039e-05	1.28553	0.13	0.037	0.622334	0	ACAP1
AFMID	3.83535e-05	1.28483	0.21	0.038	0.312811	8	AFMID
TCEAL13	0.000875766	1.28465	0.258	0.072	1	11	TCEAL1
ESCO23	7.10098e-07	1.28465	0.293	0.04	0.00579156	14	ESCO2
DNAJB19	0.000249543	1.2845	0.351	0.308	1	16	DNAJB1
SNRPB4	3.73505e-39	1.28445	0.992	0.25	3.04631e-35	4	SNRPB
ARF11	4.08246e-16	1.28439	0.871	0.383	3.32966e-12	3	ARF1
THOC1	0.000129466	1.28432	0.037	0.143	1	0	THOC1
SPDEF6	2.86097e-06	1.28383	0.326	0.091	0.0233341	11	SPDEF
TMEM2612	1.98219e-16	1.28375	0.732	0.195	1.61668e-12	3	TMEM261
LSM33	4.84404e-07	1.28375	0.548	0.296	0.0039508	8	LSM3
S100A163	5.00787e-16	1.28356	0.753	0.149	4.08442e-12	6	S100A16
P4HA12	6.0743e-05	1.28349	0.331	0.134	0.49542	8	P4HA1
TMEM106B6	0.000895336	1.28322	0.263	0.161	1	16	TMEM106B
JUP3	4.19574e-19	1.28285	0.658	0.106	3.42204e-15	6	JUP
FAM91A12	0.00281955	1.28207	0.243	0.084	1	5	FAM91A1
CD41	0.000455908	1.28204	0.351	0.075	1	15	CD4
C1orf216	5.08829e-06	1.28187	0.462	0.195	0.0415001	11	C1orf21
DNAJA16	2.6859e-13	1.28172	0.747	0.442	2.19062e-09	13	DNAJA1
MYO1B2	3.57058e-12	1.28169	0.502	0.057	2.91216e-08	6	MYO1B
STK4	8.41341e-09	1.28169	0.294	0.204	6.86198e-05	0	STK4
FAM126A	0.00123544	1.28117	0.213	0.047	1	5	FAM126A
KHSRP2	0.000375133	1.2811	0.262	0.1	1	5	KHSRP
CSF2RA	1.14441e-08	1.28069	0.219	0.017	9.33377e-05	1	CSF2RA
EPB41	5.55034e-07	1.28002	0.226	0.149	0.00452685	0	EPB41
CEP55	7.1886e-09	1.27983	0.291	0.039	5.86302e-05	14	CEP55
KIAA1324	0.000136303	1.27934	0.196	0.067	1	2	KIAA1324
DIP2B2	0.00158219	1.27927	0.14	0.05	1	16	DIP2B
SERINC23	0.000307741	1.27882	0.252	0.07	1	8	SERINC2
PDCD61	6.26933e-14	1.2786	0.697	0.167	5.11327e-10	3	PDCD6
TPM49	8.40167e-11	1.27793	0.621	0.413	6.8524e-07	10	TPM4
FHL21	0.000176521	1.27772	0.187	0.047	1	5	FHL2
GNG72	4.49624e-05	1.27706	0.241	0.043	0.366713	15	GNG7
STRAP2	2.06788e-05	1.27689	0.388	0.183	0.168656	5	STRAP
DCXR3	8.36266e-08	1.27596	0.513	0.178	0.000682058	7	DCXR
LAD11	7.3666e-13	1.27531	0.428	0.058	6.0082e-09	3	LAD1
CREB3L44	1.21667e-09	1.27475	0.543	0.09	9.92316e-06	9	CREB3L4
CBR32	3.61566e-12	1.27464	0.493	0.05	2.94894e-08	6	CBR3
HCST	1.21258e-05	1.27453	0.319	0.142	0.0988984	0	HCST
PDIA64	1.84593e-12	1.27432	0.7	0.319	1.50554e-08	12	PDIA6
GPR171	0.0012255	1.27425	0.107	0.019	1	0	GPR171
IGSF61	0.000445099	1.27385	0.222	0.045	1	15	IGSF6
ACTN42	3.13524e-10	1.27379	0.466	0.239	2.5571e-06	5	ACTN4
MRFAP15	1.13318e-08	1.27375	0.368	0.177	9.24225e-05	16	MRFAP1
TSC22D13	1.98252e-06	1.27341	0.305	0.127	0.0161694	5	TSC22D1
MGST19	5.58104e-07	1.2733	0.494	0.204	0.0045519	11	MGST1
PTRF2	0.000147254	1.27322	0.175	0.055	1	16	PTRF
BBC31	4.80096e-11	1.27235	0.424	0.052	3.91566e-07	9	BBC3
PRSS232	1.36419e-09	1.27167	0.463	0.034	1.11263e-05	9	PRSS23
SMC43	0.000852831	1.27152	0.463	0.242	1	5	SMC4
GMNN1	4.1142e-34	1.27074	0.858	0.084	3.35554e-30	4	GMNN
ACTG13	4.94313e-15	1.27044	0.976	0.654	4.03162e-11	6	ACTG1
ARL13	2.14218e-06	1.27038	0.379	0.156	0.0174716	11	ARL1
BASP1	9.90354e-10	1.27023	0.212	0.025	8.07733e-06	1	BASP1
SPN	0.0094263	1.27002	0.155	0.051	1	0	SPN
NUDT82	0.000964749	1.26983	0.252	0.071	1	8	NUDT8
LDLR1	0.000276628	1.26964	0.302	0.154	1	2	LDLR
DST1	2.00881e-08	1.26912	0.578	0.117	0.000163839	3	DST
DSE	2.5723e-07	1.26891	0.213	0.02	0.00209797	1	DSE
EMP13	2.97119e-07	1.26889	0.411	0.151	0.0024233	5	EMP1
SCGB2A14	2.41705e-06	1.26867	0.439	0.055	0.0197135	9	SCGB2A1
IFITM32	3.28119e-17	1.26834	0.819	0.254	2.67614e-13	3	IFITM3
PTTG1IP4	1.02641e-08	1.2682	0.403	0.343	8.37137e-05	10	PTTG1IP
ALDH21	2.36842e-07	1.26795	0.324	0.056	0.00193168	1	ALDH2
BID4	4.74012e-06	1.26754	0.179	0.166	0.0386604	10	BID
KIFC11	0.000176804	1.26719	0.247	0.031	1	14	KIFC1
C17orf895	0.000833592	1.26616	0.363	0.149	1	8	C17orf89
NQO15	8.40787e-17	1.26599	0.7	0.1	6.85746e-13	6	NQO1
BTK2	1.02093e-06	1.26561	0.215	0.029	0.00832669	15	BTK
DNAJC11	6.65971e-23	1.26535	0.758	0.166	5.43166e-19	6	DNAJC1
YES14	2.60397e-05	1.26507	0.282	0.129	0.21238	5	YES1
SYK1	9.23798e-06	1.26497	0.305	0.058	0.075345	1	SYK
ZNF7042	0.00676294	1.26454	0.175	0.054	1	5	ZNF704
MPHOSPH65	8.87137e-05	1.26435	0.428	0.169	0.723549	11	MPHOSPH6
CD94	3.5931e-17	1.26406	0.891	0.248	2.93053e-13	6	CD9
OPN33	5.40961e-05	1.26383	0.206	0.082	0.441208	15	OPN3
SRPK23	0.00017707	1.26373	0.237	0.13	1	16	SRPK2
RARRES14	9.20253e-19	1.26365	0.745	0.147	7.50558e-15	4	RARRES1
UBE2H3	3.73377e-07	1.26265	0.15	0.119	0.00304526	10	UBE2H
STARD102	2.86204e-18	1.26252	0.627	0.063	2.33428e-14	6	STARD10
GATA38	3.3711e-15	1.2614	0.687	0.169	2.74947e-11	9	GATA3
PTPN132	1.53318e-08	1.26119	0.158	0.041	0.000125046	16	PTPN13
HJURP1	1.41555e-07	1.26086	0.26	0.032	0.00115452	14	HJURP
NET13	0.00240749	1.26078	0.306	0.174	1	5	NET1
C1orf642	1.85057e-13	1.26031	0.455	0.035	1.50932e-09	9	C1orf64
CBR17	0.000404879	1.26024	0.312	0.11	1	11	CBR1
NUDT83	1.62432e-16	1.25984	0.496	0.066	1.3248e-12	9	NUDT8
BIRC53	6.11786e-06	1.25974	0.194	0.085	0.0498973	8	BIRC5
HIST1H4H2	3.05391e-05	1.25924	0.162	0.054	0.249077	8	HIST1H4H
S100A119	8.99677e-05	1.25868	0.393	0.106	0.733777	11	S100A1
DHCR2410	1.44203e-06	1.25844	0.254	0.18	0.0117612	16	DHCR24
NDUFB48	4.36119e-11	1.25817	0.589	0.334	3.55698e-07	11	NDUFB4
TMEM2561	0.000678429	1.25817	0.381	0.149	1	8	TMEM256
YAP1	0.000550758	1.25812	0.188	0.035	1	5	YAP1
SH3BP52	0.00285488	1.25792	0.211	0.086	1	16	SH3BP5
BNIP32	1.62099e-11	1.2574	0.661	0.154	1.32208e-07	9	BNIP3
ANP32E7	2.43323e-09	1.2566	0.689	0.21	1.98454e-05	14	ANP32E
FEZ25	2.51274e-05	1.25624	0.316	0.094	0.204939	15	FEZ2
SNHG14	0.00313173	1.2561	0.13	0.072	1	0	SNHG14
TMEM2585	7.53754e-06	1.25578	0.707	0.347	0.0614761	12	TMEM258
RABEP1	1.52904e-05	1.25537	0.326	0.165	0.124709	2	RABEP1
ENAH3	0.000663835	1.25514	0.435	0.211	1	5	ENAH
REEP57	1.1793e-11	1.2539	0.578	0.289	9.6184e-08	11	REEP5
WWP13	0.001271	1.25343	0.327	0.118	1	8	WWP1
SEC14L14	5.42293e-05	1.2534	0.379	0.084	0.442295	12	SEC14L1
SLC7A8	2.64474e-19	1.25335	0.502	0.031	2.15705e-15	6	SLC7A8
CXXC55	6.19634e-10	1.25316	0.301	0.066	5.05373e-06	15	CXXC5
HERPUD15	1.66352e-06	1.25312	0.497	0.172	0.0135677	12	HERPUD1
MIF9	1.19398e-11	1.25278	0.812	0.5	9.73808e-08	11	MIF
RB1CC1	0.000166582	1.25265	0.439	0.2	1	5	RB1CC1
RGS210	0.0003755	1.25176	0.342	0.222	1	15	RGS2
HDAC22	1.04011e-31	1.25162	0.98	0.192	8.48312e-28	4	HDAC2
IFNG	1.33116e-09	1.25095	0.298	0.03	1.08569e-05	14	IFNG
GMNN2	0.00552098	1.25094	0.292	0.121	1	5	GMNN
MAL25	4.12663e-06	1.25007	0.397	0.169	0.0336568	5	MAL2
LGMN2	1.61765e-06	1.24999	0.247	0.065	0.0131935	15	LGMN
SPINT27	3.13876e-11	1.24856	0.805	0.271	2.55997e-07	9	SPINT2
PRSS83	3.54422e-19	1.24854	0.633	0.098	2.89067e-15	6	PRSS8
S100B1	1.80135e-16	1.24791	0.461	0.019	1.46918e-12	3	S100B
GNL23	0.00166286	1.24742	0.162	0.145	1	8	GNL2
TMC5	8.39015e-11	1.24737	0.422	0.033	6.84301e-07	6	TMC5
PBX19	1.71531e-07	1.24661	0.427	0.145	0.001399	11	PBX1
MLF13	2.94496e-30	1.24554	0.815	0.051	2.40191e-26	4	MLF1
SEC61G7	7.65596e-09	1.24549	0.681	0.288	6.2442e-05	12	SEC61G
TMC52	1.22655e-06	1.24537	0.223	0.043	0.0100038	11	TMC5
IL16	4.27814e-05	1.24508	0.165	0.062	0.348925	0	IL16
TNFAIP8	0.000571444	1.24467	0.239	0.15	1	0	TNFAIP8
DDX10	7.69778e-06	1.24436	0.234	0.078	0.0627831	5	DDX10
TMEM1655	8.48664e-07	1.24334	0.351	0.214	0.00692171	16	TMEM165
SLC25A25	6.37451e-05	1.24333	0.166	0.053	0.519905	2	SLC25A25
TSC22D3	0.00129383	1.24303	0.318	0.237	1	0	TSC22D3
PIK3AP11	1.98259e-05	1.24262	0.203	0.031	0.1617	15	PIK3AP1
METRN3	1.94211e-06	1.24247	0.301	0.078	0.0158399	8	METRN
EFNA51	0.00182799	1.24219	0.164	0.044	1	5	EFNA5
GLO17	4.47561e-07	1.24189	0.648	0.283	0.00365031	13	GLO1
SAMHD11	1.39002e-10	1.24099	0.655	0.194	1.1337e-06	1	SAMHD1
ARL4C	6.4317e-08	1.24098	0.252	0.149	0.00052457	0	ARL4C
CYP27A12	1.55273e-05	1.24091	0.114	0.036	0.126641	16	CYP27A1
PGRMC12	1.44816e-11	1.24064	0.627	0.148	1.18112e-07	3	PGRMC1
CYLD	0.000483071	1.2406	0.207	0.137	1	0	CYLD
RPA37	3.44901e-08	1.24013	0.536	0.178	0.000281301	14	RPA3
GYPC	0.0002446	1.23989	0.199	0.09	1	0	GYPC
ERC1	0.00510596	1.23946	0.188	0.058	1	5	ERC1
MKI671	2.90314e-13	1.23915	0.441	0.071	2.3678e-09	3	MKI67
LZTS2	6.11326e-06	1.23897	0.123	0.04	0.0498597	16	LZTS2
S100A166	5.16235e-10	1.23863	0.614	0.159	4.21042e-06	9	S100A16
DNAJB41	0.000193845	1.23836	0.123	0.039	1	16	DNAJB4
EPHX13	5.94838e-06	1.23804	0.275	0.054	0.048515	11	EPHX1
VAMP23	0.000521117	1.23788	0.289	0.093	1	16	VAMP2
UGDH2	4.81106e-17	1.23752	0.579	0.081	3.9239e-13	6	UGDH
PIK3R1	1.21598e-06	1.23744	0.299	0.258	0.00991755	0	PIK3R1
SMC22	1.97283e-09	1.23729	0.421	0.092	1.60904e-05	14	SMC2
MGST32	2.80251e-29	1.23719	0.987	0.248	2.28573e-25	4	MGST3
ART33	2.2067e-30	1.2363	0.818	0.06	1.79978e-26	4	ART3
RNF144B1	0.000217092	1.23627	0.255	0.064	1	11	RNF144B
EXOSC43	1.3254e-05	1.23586	0.122	0.109	0.1081	10	EXOSC4
CADM1	0.00548361	1.23558	0.206	0.032	1	5	CADM1
CEBPD1	1.27512e-05	1.23527	0.336	0.067	0.103998	1	CEBPD
GNG2	0.00191203	1.23525	0.138	0.045	1	0	GNG2
CRABP27	1.43677e-15	1.23519	0.783	0.235	1.17183e-11	7	CRABP2
SOX43	0.000682876	1.23504	0.466	0.214	1	5	SOX4
KLF54	4.0472e-07	1.23422	0.108	0.089	0.0033009	10	KLF5
DYNC1I23	2.67976e-09	1.23406	0.65	0.225	2.18561e-05	7	DYNC1I2
LAT2	7.97292e-05	1.23324	0.233	0.011	0.650271	1	LAT2
CERS63	1.94846e-15	1.23274	0.602	0.081	1.58916e-11	6	CERS6
TSPAN136	1.89831e-12	1.23271	0.68	0.172	1.54826e-08	9	TSPAN13
CANT16	0.000758702	1.23251	0.295	0.114	1	8	CANT1
VWA12	5.06482e-07	1.23172	0.184	0.059	0.00413087	16	VWA1
FOXA1	0.00613437	1.23163	0.159	0.044	1	2	FOXA1
JAK1	1.35839e-08	1.23161	0.326	0.281	0.00011079	0	JAK1
WNK16	2.91854e-05	1.22873	0.263	0.174	0.238037	16	WNK1
RASSF41	6.79977e-06	1.22865	0.193	0.049	0.0554589	16	RASSF4
CCND16	2.12316e-12	1.22854	0.654	0.11	1.73165e-08	9	CCND1
ATP5E3	1.97544e-18	1.22832	0.982	0.795	1.61117e-14	7	ATP5E
TUBB7	8.04695e-13	1.22816	0.765	0.319	6.5631e-09	7	TUBB
PICALM4	2.79952e-07	1.22776	0.289	0.131	0.00228329	16	PICALM
IFI62	2.36376e-23	1.22769	0.916	0.303	1.92788e-19	3	IFI6
CCR1	6.41774e-07	1.2272	0.204	0.013	0.00523431	1	CCR1
LRG12	8.64087e-13	1.2268	0.462	0.035	7.04749e-09	9	LRG1
ASPH3	2.90887e-05	1.22664	0.309	0.116	0.237248	5	ASPH
YY14	9.91324e-09	1.2259	0.281	0.288	8.08524e-05	10	YY1
TFAP2A4	3.63622e-13	1.22586	0.401	0.095	2.9657e-09	7	TFAP2A
ATOX13	5.88421e-15	1.22563	0.716	0.151	4.79916e-11	6	ATOX1
VTCN15	0.000247842	1.22491	0.3	0.122	1	11	VTCN1
SRP143	9.4594e-13	1.2247	0.909	0.519	7.71509e-09	7	SRP14
YEATS4	2.58313e-06	1.22455	0.48	0.127	0.021068	14	YEATS4
CP8	9.02707e-06	1.22439	0.254	0.126	0.0736248	10	CP
BNIP3L6	1.50854e-06	1.22418	0.307	0.164	0.0123036	16	BNIP3L
ARPP194	5.23896e-07	1.2238	0.325	0.156	0.00427289	16	ARPP19
EZR7	3.81421e-12	1.22371	0.862	0.423	3.11087e-08	9	EZR
ADIRF4	3.82101e-15	1.22359	0.656	0.095	3.11641e-11	6	ADIRF
BLVRB1	7.46054e-16	1.22323	0.686	0.125	6.08481e-12	6	BLVRB
CD3EAP2	0.00763327	1.22309	0.191	0.07	1	5	CD3EAP
PSEN11	1.8985e-06	1.2229	0.149	0.071	0.0154842	16	PSEN1
RGS181	2.08838e-06	1.22285	0.234	0.03	0.0170329	15	RGS18
TSPAN61	6.24293e-14	1.22224	0.404	0.052	5.09174e-10	3	TSPAN6
ESRP13	1.66156e-06	1.22188	0.24	0.111	0.0135517	5	ESRP1
IGFBP52	0.00014251	1.22169	0.139	0.053	1	10	IGFBP5
CFL18	7.13948e-13	1.22157	0.911	0.611	5.82296e-09	14	CFL1
TCEA33	2.10238e-18	1.22153	0.594	0.089	1.7147e-14	6	TCEA3
SSBP14	8.28959e-16	1.22138	0.393	0.341	6.76099e-12	10	SSBP1
GPR1603	4.27824e-13	1.22137	0.591	0.09	3.48933e-09	9	GPR160
NHP23	2.11405e-33	1.22124	0.987	0.241	1.72422e-29	4	NHP2
MPC15	1.32647e-06	1.22069	0.342	0.205	0.0108187	16	MPC1
PLIN35	1.92384e-07	1.22056	0.228	0.116	0.00156909	16	PLIN3
CNIH41	1.07198e-12	1.22053	0.716	0.207	8.74306e-09	3	CNIH4
SEMA3C5	3.96215e-07	1.22047	0.287	0.074	0.00323153	11	SEMA3C
TIMMDC13	3.42221e-11	1.22024	0.152	0.163	2.79115e-07	10	TIMMDC1
CPEB45	0.0019882	1.22015	0.306	0.091	1	12	CPEB4
GDI12	5.29986e-10	1.22013	0.263	0.095	4.32256e-06	16	GDI1
NELL2	1.30885e-17	1.22	0.439	0.028	1.0675e-13	6	NELL2
FNBP1L5	7.1082e-10	1.21981	0.435	0.118	5.79745e-06	7	FNBP1L
STK17B	5.10565e-07	1.21972	0.339	0.224	0.00416417	0	STK17B
CDKN1A1	6.26048e-05	1.21962	0.332	0.096	0.510605	1	CDKN1A
CRIP26	1.22516e-11	1.21951	0.635	0.147	9.99237e-08	9	CRIP2
ID35	8.84489e-05	1.21917	0.346	0.101	0.721389	13	ID3
CYB5A5	0.0012305	1.21892	0.35	0.164	1	8	CYB5A
SMCHD1	1.06909e-05	1.21891	0.335	0.297	0.0871953	0	SMCHD1
FGD3	3.80199e-05	1.2188	0.112	0.037	0.31009	0	FGD3
COCH	2.31051e-19	1.21849	0.632	0.018	1.88445e-15	4	COCH
IRF63	2.41289e-09	1.21837	0.489	0.074	1.96796e-05	9	IRF6
PEA155	1.22555e-06	1.21774	0.193	0.197	0.00999555	10	PEA15
SIK31	0.00823864	1.21771	0.158	0.031	1	16	SIK3
GTF2H11	0.00229972	1.21756	0.307	0.093	1	8	GTF2H1
PRR111	5.56437e-08	1.21743	0.301	0.052	0.00045383	14	PRR11
TIMP11	1.66339e-05	1.21712	0.358	0.144	0.135666	1	TIMP1
ZC2HC1A1	0.00769884	1.21709	0.225	0.042	1	8	ZC2HC1A
RB1	0.000689003	1.21672	0.292	0.073	1	1	RB1
COX173	2.56653e-07	1.2165	0.633	0.234	0.00209326	7	COX17
PHACTR21	0.000216775	1.21625	0.303	0.106	1	5	PHACTR2
CERS25	2.95247e-06	1.21585	0.254	0.143	0.0240804	16	CERS2
PHGDH2	1.38444e-28	1.2155	0.785	0.068	1.12915e-24	4	PHGDH
ABI21	0.00174049	1.21541	0.229	0.083	1	5	ABI2
ATP1A13	4.02677e-09	1.21529	0.282	0.24	3.28424e-05	10	ATP1A1
GID83	1.80961e-07	1.21526	0.356	0.134	0.00147592	8	GID8
HIGD1A2	1.06741e-08	1.21492	0.672	0.172	8.70583e-05	9	HIGD1A
CLEC2B	2.24985e-10	1.21477	0.271	0.131	1.83498e-06	0	CLEC2B
RPN26	2.98221e-09	1.21437	0.608	0.279	2.43229e-05	12	RPN2
GOLM11	1.89575e-14	1.21434	0.555	0.075	1.54617e-10	6	GOLM1
MEF2A1	1.31355e-09	1.21416	0.453	0.157	1.07133e-05	1	MEF2A
MALAT17	3.28557e-34	1.21404	1	0.932	2.67971e-30	7	MALAT1
DNAJB12	0.00681432	1.21398	0.561	0.302	1	8	DNAJB1
LRP62	0.000101281	1.21351	0.158	0.052	0.826051	16	LRP6
ESR12	3.81409e-12	1.21342	0.54	0.048	3.11077e-08	9	ESR1
TMEM1591	6.5213e-14	1.21294	0.607	0.093	5.31877e-10	6	TMEM159
KCTD5	1.96491e-05	1.21256	0.174	0.04	0.160258	15	KCTD5
TFRC2	0.000306858	1.21182	0.319	0.155	1	5	TFRC
CSE1L3	5.88669e-06	1.2116	0.409	0.118	0.0480119	13	CSE1L
PSMB53	1.51596e-32	1.2116	0.943	0.158	1.23642e-28	4	PSMB5
IRX2	0.00020401	1.21089	0.144	0.04	1	2	IRX2
RHOD1	1.70863e-15	1.21041	0.495	0.038	1.39356e-11	6	RHOD
RALGPS21	3.05701e-13	1.20914	0.588	0.078	2.4933e-09	6	RALGPS2
FOSB4	0.000353158	1.20858	0.239	0.081	1	8	FOSB
COMT3	2.73211e-16	1.20841	0.695	0.153	2.22831e-12	6	COMT
CCDC473	9.27184e-11	1.20824	0.438	0.226	7.56211e-07	5	CCDC47
RNH14	1.2081e-06	1.20814	0.246	0.109	0.00985329	16	RNH1
ANXA24	2.82137e-12	1.20805	0.824	0.396	2.30111e-08	9	ANXA2
TCEAL35	0.00071721	1.20754	0.175	0.099	1	16	TCEAL3
LAPTM51	1.35346e-15	1.20729	0.816	0.286	1.10388e-11	1	LAPTM5
RGS16	0.00205831	1.207	0.311	0.051	1	7	RGS16
SH2D4A1	1.71569e-11	1.20686	0.459	0.035	1.39932e-07	9	SH2D4A
CYTH1	8.41411e-05	1.20675	0.232	0.173	0.686254	0	CYTH1
PTPRF1	2.5316e-06	1.20666	0.305	0.167	0.0206477	2	PTPRF
IFRD12	4.23515e-05	1.20664	0.265	0.107	0.345419	5	IFRD1
CUL5	0.000821408	1.20638	0.316	0.134	1	5	CUL5
DCPS	7.68747e-06	1.20615	0.265	0.044	0.062699	12	DCPS
CAPRIN12	4.81108e-34	1.20534	0.953	0.17	3.92392e-30	4	CAPRIN1
TBX32	7.18568e-09	1.20532	0.33	0.064	5.86064e-05	7	TBX3
USP321	2.56297e-05	1.20519	0.114	0.042	0.209036	16	USP32
NDUFS85	2.04046e-11	1.2051	0.666	0.167	1.6642e-07	9	NDUFS8
TPD523	1.24394e-32	1.20496	0.945	0.157	1.01455e-28	4	TPD52
CDC42EP14	0.000189579	1.20494	0.167	0.083	1	16	CDC42EP1
PPFIA12	2.39688e-18	1.20483	0.66	0.083	1.95489e-14	6	PPFIA1
CYFIP2	0.000502869	1.20451	0.13	0.044	1	0	CYFIP2
OTUD7B1	2.62566e-06	1.20446	0.123	0.04	0.0214149	16	OTUD7B
RABGAP12	0.00200987	1.20415	0.175	0.085	1	16	RABGAP1
NUCB26	6.92927e-12	1.2028	0.751	0.23	5.65151e-08	9	NUCB2
STAMBP2	1.74049e-06	1.20246	0.237	0.136	0.0141954	16	STAMBP
TUBA1A4	3.06921e-08	1.20223	0.496	0.209	0.000250324	5	TUBA1A
YWHAE11	3.82742e-11	1.20205	0.667	0.379	3.12164e-07	16	YWHAE
PCNT1	0.000148715	1.20193	0.226	0.081	1	5	PCNT
LMNA3	2.03112e-21	1.20162	0.831	0.202	1.65658e-17	6	LMNA
LAP37	6.27854e-05	1.20152	0.506	0.214	0.512078	15	LAP3
IL10RA	6.6737e-05	1.20141	0.226	0.112	0.544307	0	IL10RA
FAM114A12	7.31071e-09	1.20127	0.493	0.07	5.96262e-05	9	FAM114A1
CYTIP	6.92046e-05	1.201	0.192	0.084	0.564433	0	CYTIP
C37	4.3119e-06	1.20097	0.189	0.11	0.0351678	10	C3
SRSF5	4.57225e-12	1.20078	0.594	0.519	3.72913e-08	0	SRSF5
FAM84B4	0.00152683	1.20062	0.242	0.081	1	8	FAM84B
AKAP94	3.81154e-30	1.20062	0.919	0.317	3.10869e-26	6	AKAP9
YBX11	9.3081e-17	1.20046	0.965	0.505	7.59169e-13	3	YBX1
TUBB10	0.000438971	1.20045	0.625	0.325	1	13	TUBB
ID14	1.5344e-25	1.20024	0.771	0.058	1.25145e-21	4	ID1
SCGB3A11	9.03721e-06	1.19965	0.25	0.027	0.0737075	4	SCGB3A1
WSB14	9.00796e-06	1.19957	0.263	0.144	0.0734689	16	WSB1
CXXC52	1.45779e-06	1.19955	0.357	0.061	0.0118897	7	CXXC5
SAMD9	4.43346e-06	1.1991	0.253	0.182	0.0361593	0	SAMD9
UVRAG3	0.000939303	1.19887	0.132	0.079	1	16	UVRAG
SELPLG	0.00394712	1.19833	0.165	0.06	1	0	SELPLG
HLA-G	9.24289e-07	1.19823	0.233	0.121	0.0075385	0	HLA-G
SKAP2	1.70534e-08	1.19818	0.336	0.051	0.000139087	1	SKAP2
CENPN1	8.92378e-06	1.19748	0.311	0.05	0.0727824	14	CENPN
UGP22	2.97019e-16	1.19714	0.778	0.236	2.42248e-12	3	UGP2
LMO44	4.14894e-05	1.19683	0.42	0.179	0.338388	8	LMO4
BST27	5.19976e-07	1.1965	0.521	0.21	0.00424093	11	BST2
INPP4B	4.70024e-05	1.19578	0.118	0.053	0.383352	0	INPP4B
FADS12	6.44503e-05	1.19542	0.14	0.078	0.525657	16	FADS1
COX6A16	2.17344e-11	1.19537	0.735	0.5	1.77266e-07	11	COX6A1
TLR2	1.79819e-05	1.19515	0.207	0.024	0.146661	1	TLR2
APOD2	4.06966e-25	1.19504	0.677	0.071	3.31921e-21	3	APOD
METTL126	1.25305e-05	1.19495	0.24	0.172	0.102199	10	METTL12
EMP25	0.00156683	1.19426	0.31	0.143	1	8	EMP2
SLC44A41	5.11829e-05	1.19409	0.277	0.04	0.417448	7	SLC44A4
NT5DC13	1.20276e-05	1.19332	0.237	0.119	0.0980969	16	NT5DC1
SYCP24	9.99215e-05	1.19317	0.238	0.104	0.81496	8	SYCP2
ATP5S	0.00637507	1.19315	0.132	0.071	1	16	ATP5S
VCL5	5.36495e-11	1.19266	0.621	0.168	4.37565e-07	6	VCL
PSMB12	1.26369e-27	1.19259	0.992	0.307	1.03067e-23	4	PSMB1
MPC25	2.54914e-11	1.1918	0.691	0.215	2.07908e-07	9	MPC2
LIMCH16	2.92734e-06	1.19137	0.346	0.109	0.0238754	11	LIMCH1
FGD41	4.29157e-05	1.19125	0.225	0.037	0.35002	1	FGD4
CLDN23	5.13822e-27	1.19089	0.623	0.012	4.19073e-23	4	CLDN23
TMC53	0.000153546	1.19079	0.283	0.043	1	13	TMC5
PSMD123	0.00110783	1.18986	0.35	0.173	1	5	PSMD12
[truncated: 11,579 more rows]
