# Supplementary material for: Genomic and transcriptomic correlates of immunotherapy response within the tumor microenvironment of leptomeningeal metastases
Source: Nat Commun. 2021 Oct 12;12:5955. doi: 10.1038/s41467-021-25860-5 (PMC8511044; doi:10.1038/s41467-021-25860-5)
Supplement: Supplementary file 5 — Supplementary Data 3 [file 41467_2021_25860_MOESM5_ESM.xlsx]

## Sheet: Sheet1
Cell_ID	Initial	Iter1	Iter2	Iter2.1	Iter3	Final
CATGGCCCGTCA_DFCI037_1	CD4_LIKE	CD4_LIKE	CD4_LIKE	CYCL_CD8	CYCL	CYCL
GGCCCAGCAGTC_DFCI037_1	CD8_LIKE	CD8_LIKE	CD8_LIKE	CD8_LIKE	CD8_LIKE	CD8_LIKE
AGCCAGGCTCCC_DFCI037_1	CD8_LIKE	CD8_LIKE	CD8_LIKE	CD8_LIKE	CD8_LIKE	CD8_LIKE
CAATCCGGACGC_DFCI037_1	CD4_LIKE	CD4_LIKE	CD4_LIKE	CD4_LIKE	CD4_LIKE	CD4_LIKE
CCGCACTTCTCA_DFCI037_1	CD4_LIKE	CD4_LIKE	CD4_LIKE	CD4_LIKE	CD4_LIKE	CD4_LIKE
ATTCAGTGAACC_DFCI037_1	CD4_LIKE	CD4_LIKE	CD4_LIKE	CD4_LIKE	CD4_LIKE	CD4_LIKE
TGCTCGCGGAAC_DFCI037_1	CD4_LIKE	CD4_LIKE	CD4_LIKE	CYCL_CD4	CYCL	CYCL
TCCATAACTCTT_DFCI037_1	CD8_LIKE	CD8_LIKE	CD8_LIKE	CD8_LIKE	CD8_LIKE	CD8_LIKE
CATAACCCCTAA_DFCI037_1	CD8_LIKE	CD8_LIKE	CD8_LIKE	CD8_LIKE	CD8_LIKE	CD8_LIKE
ATCGCCCGCATC_DFCI037_1	CD4_LIKE	CD4_LIKE	CD4_LIKE	CD4_LIKE	CD4_LIKE	CD4_LIKE
TAATACCCTTTT_DFCI037_1	CD4_LIKE	CD4_LIKE	CD4_LIKE	CD4_LIKE	CD4_LIKE	CD4_LIKE
AAGTGTCTTCCT_DFCI037_1	CD4_LIKE	CD4_LIKE	CD4_LIKE	CD4_LIKE	CD4_LIKE	CD4_LIKE
AGGTCGGACCTC_DFCI037_1	CD4_LIKE	CD4_LIKE	CD4_LIKE	CD4_LIKE	CD4_LIKE	CD4_LIKE
CGCCACTAACTC_DFCI037_1	CD4_LIKE	CD4_LIKE	CD4_LIKE	CD4_LIKE	CD4_LIKE	CD4_LIKE
CGACGCAATTTT_DFCI037_1	CD4_LIKE	CD4_LIKE	CD4_LIKE	CD4_LIKE	CD4_LIKE	CD4_LIKE
GCCCGATGTTCG_DFCI037_1	CD4_LIKE	CD4_LIKE	CD4_LIKE	CD4_LIKE	CD4_LIKE	CD4_LIKE
AACCTAGACGAN_DFCI037_1	CD8_LIKE	NK_LIKE	NK_LIKE	NK_LIKE	NK_LIKE	NK_LIKE
CCACGACGGCAT_DFCI037_1	CD4_LIKE	CD4_LIKE	CD4_LIKE	CD4_LIKE	CD4_LIKE	CD4_LIKE
AATCCATAGCCT_DFCI037_1	CD8_LIKE	CD8_LIKE	CD8_LIKE	CD8_LIKE	CD8_LIKE	CD8_LIKE
CCAGCCGCGTAG_DFCI037_1	CD4_LIKE	CD4_LIKE	CD4_LIKE	CD4_LIKE	CD4_LIKE	CD4_LIKE
TCTTTACCCACA_DFCI037_1	CD8_LIKE	CD8_LIKE	CD8_LIKE	CD8_LIKE	CD8_LIKE	CD8_LIKE
CGCCACAGACAC_DFCI037_1	CD4_LIKE	CD4_LIKE	CD4_LIKE	CD4_LIKE	CD4_LIKE	CD4_LIKE
CCCGGTTAGCAG_DFCI037_1	CD8_LIKE	CD8_LIKE	CD8_LIKE	CD8_LIKE	CD8_LIKE	CD8_LIKE
ATACTCCCGCAC_DFCI037_1	CD4_LIKE	CD4_LIKE	CD4_LIKE	CD4_LIKE	CD4_LIKE	CD4_LIKE
TACCGTCAGGAT_DFCI037_1	CD4_LIKE	CD4_LIKE	CD4_LIKE	CD4_LIKE	CD4_LIKE	CD4_LIKE
CAACCAGCTCAA_DFCI037_1	CD4_LIKE	CD4_LIKE	CD4_LIKE	CD4_LIKE	CD4_LIKE	CD4_LIKE
TGGGCAGAGAGT_DFCI037_1	CD8_LIKE	CD8_LIKE	CD8_LIKE	CD8_LIKE	CD8_LIKE	CD8_LIKE
GCGCCGACACTC_DFCI037_1	CD4_LIKE	CD4_LIKE	CD4_LIKE	CD4_LIKE	CD4_LIKE	CD4_LIKE
GCCCGACCTATT_DFCI037_1	CD8_LIKE	CD8_LIKE	CD8_LIKE	CD8_LIKE	CD8_LIKE	CD8_LIKE
ATCACAGTAACC_DFCI037_1	CD4_LIKE	CD4_LIKE	CD4_LIKE	CD4_LIKE	CD4_LIKE	CD4_LIKE
GTCGTCTTTGTA_DFCI037_1	CD4_LIKE	CD4_LIKE	CD4_LIKE	CD4_LIKE	CD4_LIKE	CD4_LIKE
AATTCTCACGGA_DFCI037_1	CD4_LIKE	CD4_LIKE	CD4_LIKE	CD4_LIKE	CD4_LIKE	CD4_LIKE
CGGATCTATATC_DFCI037_1	CD4_LIKE	CD4_LIKE	CD4_LIKE	CD4_LIKE	CD4_LIKE	CD4_LIKE
TGTGGATATAGA_DFCI037_1	CD8_LIKE	CD8_LIKE	CD8_LIKE	CD8_LIKE	CD8_LIKE	CD8_LIKE
CCCACTCTGGAG_DFCI037_1	CD4_LIKE	CD4_LIKE	CD4_LIKE	CD4_LIKE	CD4_LIKE	CD4_LIKE
GGACTCCGCCAC_DFCI037_1	CD4_LIKE	CD4_LIKE	CD4_LIKE	CD4_LIKE	CD4_LIKE	CD4_LIKE
GGCGATCACCGG_DFCI037_1	CD4_LIKE	CD4_LIKE	CD4_LIKE	CD4_LIKE	CD4_LIKE	CD4_LIKE
TTGTCTACCAGT_DFCI037_1	CD4_LIKE	CD4_LIKE	CD4_LIKE	CD4_LIKE	CD4_LIKE	CD4_LIKE
TGACAGCTCACA_DFCI037_1	CD4_LIKE	CD4_LIKE	CD4_LIKE	CD4_LIKE	CD4_LIKE	CD4_LIKE
GTCCAGTTGCCA_DFCI037_1	CD8_LIKE	CD8_LIKE	CD8_LIKE	CD8_LIKE	CD8_LIKE	CD8_LIKE
GAGGAAACCCTG_DFCI037_1	CD4_LIKE	CD4_LIKE	CD4_LIKE	CD4_LIKE	CD4_LIKE	CD4_LIKE
AGACGTCATGGC_DFCI037_1	CD4_LIKE	CD4_LIKE	CD4_LIKE	CD4_LIKE	CD4_LIKE	CD4_LIKE
CCGACTAGGCGT_DFCI037_1	CD4_LIKE	CD4_LIKE	CD4_LIKE	CD4_LIKE	CD4_LIKE	CD4_LIKE
CCCCGGGAATCG_DFCI037_1	CD4_LIKE	CD4_LIKE	CD4_LIKE	CD4_LIKE	CD4_LIKE	CD4_LIKE
CCACACCTGGAG_DFCI037_1	CD4_LIKE	CD4_LIKE	CD4_LIKE	CD4_LIKE	CD4_LIKE	CD4_LIKE
GGCTACATGATC_DFCI037_1	CD4_LIKE	CD4_LIKE	CD4_LIKE	CD4_LIKE	CD4_LIKE	CD4_LIKE
ATCCCACATCCA_DFCI037_1	CD4_LIKE	CD4_LIKE	CD4_LIKE	CD4_LIKE	CD4_LIKE	CD4_LIKE
CGTGGTCGAACA_DFCI037_1	CD4_LIKE	CD4_LIKE	CD4_LIKE	CD4_LIKE	CD4_LIKE	CD4_LIKE
CAGACATATCCC_DFCI037_1	CD4_LIKE	CD4_LIKE	CD4_LIKE	CD4_LIKE	CD4_LIKE	CD4_LIKE
AGGTGCGTGGGC_DFCI037_1	CD4_LIKE	CD4_LIKE	CD4_LIKE	CD4_LIKE	CD4_LIKE	CD4_LIKE
ATGCCAATACGG_DFCI037_1	CD8_LIKE	CD8_LIKE	CD8_LIKE	CD8_LIKE	CD8_LIKE	CD8_LIKE
AGGCCAACCCCC_DFCI037_1	CD4_LIKE	CD4_LIKE	CD4_LIKE	CD4_LIKE	CD4_LIKE	CD4_LIKE
CTAGTCATGCAG_DFCI037_1	CD4_LIKE	CD4_LIKE	CD4_LIKE	CD4_LIKE	CD4_LIKE	CD4_LIKE
CCATATACGTTN_DFCI037_1	CD8_LIKE	CD8_LIKE	CD8_LIKE	CD8_LIKE	CD8_LIKE	CD8_LIKE
CCACACCTTTTA_DFCI037_1	CD4_LIKE	CD4_LIKE	CD4_LIKE	CD4_LIKE	CD4_LIKE	CD4_LIKE
CCCGAAGCACAC_DFCI037_1	CD4_LIKE	CD4_LIKE	CD4_LIKE	CD4_LIKE	CD4_LIKE	CD4_LIKE
ATCCATTTACTT_DFCI037_1	CD8_LIKE	CD8_LIKE	CD8_LIKE	CD8_LIKE	CD8_LIKE	CD8_LIKE
AGCCCGGCCATA_DFCI037_1	CD4_LIKE	CD4_LIKE	CD4_LIKE	CD4_LIKE	CD4_LIKE	CD4_LIKE
GGAGCCTCGTCT_DFCI037_1	CD4_LIKE	CD4_LIKE	CD4_LIKE	CD4_LIKE	CD4_LIKE	CD4_LIKE
AAGGGTGGGAGT_DFCI037_1	CD4_LIKE	CD4_LIKE	CD4_LIKE	CD4_LIKE	CD4_LIKE	CD4_LIKE
CTTACTCATGGC_DFCI037_1	CD4_LIKE	CD4_LIKE	CD4_LIKE	CD4_LIKE	CD4_LIKE	CD4_LIKE
CATGACACCGGG_DFCI037_1	CD4_LIKE	CD4_LIKE	CD4_LIKE	CD4_LIKE	CD4_LIKE	CD4_LIKE
TCCTTCCCTAAT_DFCI037_1	CD4_LIKE	CD4_LIKE	CD4_LIKE	CD4_LIKE	CD4_LIKE	CD4_LIKE
TATTTTTGGGAA_DFCI037_1	CD4_LIKE	CD4_LIKE	CD4_LIKE	CD4_LIKE	CD4_LIKE	CD4_LIKE
GTATTGTTATGT_DFCI037_1	CD4_LIKE	CD4_LIKE	CD4_LIKE	CD4_LIKE	CD4_LIKE	CD4_LIKE
TAATGGGAAAAG_DFCI037_1	CD8_LIKE	CD8_LIKE	CD8_LIKE	CD8_LIKE	CD8_LIKE	CD8_LIKE
GAGCCTGAAGTT_DFCI037_1	CD4_LIKE	CD4_LIKE	CD4_LIKE	CD4_LIKE	CD4_LIKE	CD4_LIKE
CTCACGTCCTTC_DFCI037_1	CD4_LIKE	CD4_LIKE	CD8_LIKE	CD8_LIKE	CD8_LIKE	CD8_LIKE
GTTCTATATAGC_DFCI037_1	CD4_LIKE	CD4_LIKE	CD4_LIKE	CD4_LIKE	CD4_LIKE	CD4_LIKE
ATTCTCGTAGTG_DFCI037_1	CD4_LIKE	CD4_LIKE	CD4_LIKE	CD4_LIKE	CD4_LIKE	CD4_LIKE
AGCTTAATTGGN_DFCI037_1	CD4_LIKE	CD4_LIKE	CD4_LIKE	CD4_LIKE	CD4_LIKE	CD4_LIKE
AACTGTCAGAGG_DFCI037_1	CD4_LIKE	CD4_LIKE	CD4_LIKE	CD4_LIKE	CD4_LIKE	CD4_LIKE
AGTTTCTTCTAG_DFCI037_1	CD4_LIKE	CD4_LIKE	CD4_LIKE	CD4_LIKE	CD4_LIKE	CD4_LIKE
GCCATACCGTTA_DFCI037_1	CD4_LIKE	CD4_LIKE	CD4_LIKE	CD4_LIKE	CD4_LIKE	CD4_LIKE
TCACCGGTTTTC_DFCI037_1	CD4_LIKE	CD4_LIKE	CD4_LIKE	CD4_LIKE	CD4_LIKE	CD4_LIKE
GCCTAGCCCACG_DFCI037_1	CD4_LIKE	CD4_LIKE	CD4_LIKE	CD4_LIKE	CD4_LIKE	CD4_LIKE
CTAGACTTAGGA_DFCI037_1	CD4_LIKE	CD4_LIKE	CD4_LIKE	CD4_LIKE	CD4_LIKE	CD4_LIKE
TACGGTTGGTGA_DFCI037_1	CD4_LIKE	CD4_LIKE	CD4_LIKE	CD4_LIKE	CD4_LIKE	CD4_LIKE
GGATACAATGAT_DFCI037_1	CD4_LIKE	CD4_LIKE	CD4_LIKE	CD4_LIKE	CD4_LIKE	CD4_LIKE
CGTCCAATCCAC_DFCI037_1	CD8_LIKE	CD8_LIKE	CD8_LIKE	CD8_LIKE	CD8_LIKE	CD8_LIKE
CCGAGCTCCAAG_DFCI037_1	CD4_LIKE	CD4_LIKE	CD4_LIKE	CD4_LIKE	CD4_LIKE	CD4_LIKE
GACTAGAATTGT_DFCI037_1	CD4_LIKE	CD4_LIKE	CD4_LIKE	CD4_LIKE	CD4_LIKE	CD4_LIKE
CTCGGCCAGACG_DFCI037_1	CD4_LIKE	CD4_LIKE	CD4_LIKE	CD4_LIKE	CD4_LIKE	CD4_LIKE
ATCCTTATTCGC_DFCI037_1	CD4_LIKE	CD4_LIKE	CD4_LIKE	CD4_LIKE	CD4_LIKE	CD4_LIKE
CGCCCTGGTGTN_DFCI037_1	CD4_LIKE	CD4_LIKE	CD4_LIKE	CD4_LIKE	CD4_LIKE	CD4_LIKE
GGCGAACGCTCT_DFCI037_1	CD4_LIKE	CD4_LIKE	CD4_LIKE	CD4_LIKE	CD4_LIKE	CD4_LIKE
GCATCTACCGGC_DFCI037_1	CD8_LIKE	CD8_LIKE	CD8_LIKE	CD8_LIKE	CD8_LIKE	CD8_LIKE
TCCCTACCGATN_DFCI037_1	CD4_LIKE	CD4_LIKE	CD4_LIKE	CD4_LIKE	CD4_LIKE	CD4_LIKE
AAGCTGCTCGCA_DFCI037_1	CD4_LIKE	CD4_LIKE	CD4_LIKE	CD4_LIKE	CD4_LIKE	CD4_LIKE
ATCCGGCTCCGA_DFCI037_1	CD4_LIKE	CD4_LIKE	CD4_LIKE	CD4_LIKE	CD4_LIKE	CD4_LIKE
CCACCGGTTCAA_DFCI037_1	CD4_LIKE	CD4_LIKE	CD4_LIKE	CD4_LIKE	CD4_LIKE	CD4_LIKE
AATACGGTTTTA_DFCI037_1	CD4_LIKE	CD4_LIKE	CD4_LIKE	CD4_LIKE	CD4_LIKE	CD4_LIKE
GTCCCCTTAGGA_DFCI037_1	CD4_LIKE	CD4_LIKE	CD4_LIKE	CD4_LIKE	CD4_LIKE	CD4_LIKE
GGAAGCCACCGC_DFCI037_1	CD4_LIKE	CD4_LIKE	CD4_LIKE	CD4_LIKE	CD4_LIKE	CD4_LIKE
GGTCCCTACCCN_DFCI037_1	CD4_LIKE	CD4_LIKE	CD4_LIKE	CD4_LIKE	CD4_LIKE	CD4_LIKE
GCTATTGGTTGG_DFCI037_1	CD4_LIKE	CD4_LIKE	CD4_LIKE	CD4_LIKE	CD4_LIKE	CD4_LIKE
CTTGCCGCGACT_DFCI037_1	CD4_LIKE	CD4_LIKE	CD4_LIKE	CD4_LIKE	CD4_LIKE	CD4_LIKE
CCCTCCACCTTC_DFCI037_1	CD4_LIKE	CD4_LIKE	CD4_LIKE	CD4_LIKE	CD4_LIKE	CD4_LIKE
TAAGGAACCCCA_DFCI037_1	CD4_LIKE	CD4_LIKE	CD4_LIKE	CD4_LIKE	CD4_LIKE	CD4_LIKE
CGGCTCCCACAT_DFCI037_1	CD4_LIKE	CD4_LIKE	CD4_LIKE	CD4_LIKE	CD4_LIKE	CD4_LIKE
GTGTGTATCATG_DFCI037_1	CD4_LIKE	CD4_LIKE	CD4_LIKE	CD4_LIKE	CD4_LIKE	CD4_LIKE
CTACACGAACTA_DFCI037_1	CD8_LIKE	CD8_LIKE	CD8_LIKE	CD8_LIKE	CD8_LIKE	CD8_LIKE
CGCTACTAGAGA_DFCI037_1	CD4_LIKE	CD4_LIKE	CD4_LIKE	CD4_LIKE	CD4_LIKE	CD4_LIKE
ATTAAGCCGCGC_DFCI037_1	CD4_LIKE	CD4_LIKE	CD8_LIKE	CD8_LIKE	CD8_LIKE	CD8_LIKE
CCAGCGGTTGGT_DFCI037_1	CD4_LIKE	CD4_LIKE	CD4_LIKE	CD4_LIKE	CD4_LIKE	CD4_LIKE
CACACCGCGGCG_DFCI037_1	CD4_LIKE	CD4_LIKE	CD4_LIKE	CD4_LIKE	CD4_LIKE	CD4_LIKE
TCCGTGGCTTGA_DFCI037_1	CD4_LIKE	CD4_LIKE	CD4_LIKE	CD4_LIKE	CD4_LIKE	CD4_LIKE
GCAGTCTTTCCG_DFCI037_1	CD4_LIKE	CD4_LIKE	CD4_LIKE	CD4_LIKE	CD4_LIKE	CD4_LIKE
TTCTTCCTCGCA_DFCI037_1	CD4_LIKE	CD4_LIKE	CD8_LIKE	CD8_LIKE	CD8_LIKE	CD8_LIKE
CGATGCACCCTT_DFCI037_1	CD4_LIKE	CD4_LIKE	CD4_LIKE	CD4_LIKE	CD4_LIKE	CD4_LIKE
TGAGTTTGCTGG_DFCI037_1	CD4_LIKE	CD4_LIKE	CD4_LIKE	CD4_LIKE	CD4_LIKE	CD4_LIKE
TACATAAGGTCG_DFCI037_1	CD4_LIKE	CD4_LIKE	CD4_LIKE	CD4_LIKE	CD4_LIKE	CD4_LIKE
TGCTGATCGCCC_DFCI037_1	CD8_LIKE	CD8_LIKE	CD8_LIKE	CD8_LIKE	CD8_LIKE	CD8_LIKE
ATCGCAACACCC_DFCI037_1	CD8_LIKE	CD8_LIKE	CD8_LIKE	CD8_LIKE	CD8_LIKE	CD8_LIKE
AACTAATAAACC_DFCI037_1	CD4_LIKE	CD4_LIKE	CD4_LIKE	CD4_LIKE	CD4_LIKE	CD4_LIKE
CTCTCGGACAGC_DFCI037_1	CD8_LIKE	CD8_LIKE	CD8_LIKE	CD8_LIKE	CD8_LIKE	CD8_LIKE
CACCTATATGGT_DFCI037_1	CD4_LIKE	CD4_LIKE	CD4_LIKE	CD4_LIKE	CD4_LIKE	CD4_LIKE
ATCAACACAAAG_DFCI037_1	CD4_LIKE	CD4_LIKE	CD4_LIKE	CD4_LIKE	CD4_LIKE	CD4_LIKE
GGCCCTAGCCAT_DFCI037_1	CD4_LIKE	CD4_LIKE	CD4_LIKE	CD4_LIKE	CD4_LIKE	CD4_LIKE
GTGCAAGCGGGA_DFCI037_1	CD4_LIKE	CD4_LIKE	CD4_LIKE	CD4_LIKE	CD4_LIKE	CD4_LIKE
AACACTATCAAC_DFCI037_1	CD8_LIKE	NK_LIKE	NK_LIKE	NK_LIKE	NK_LIKE	NK_LIKE
CGGTACGAATGC_DFCI037_1	CD4_LIKE	CD4_LIKE	CD4_LIKE	CD4_LIKE	CD4_LIKE	CD4_LIKE
ATTAATGCACTC_DFCI037_1	CD4_LIKE	CD4_LIKE	CD4_LIKE	CD4_LIKE	CD4_LIKE	CD4_LIKE
GTCACCTGTTTC_DFCI037_1	CD4_LIKE	CD4_LIKE	CD4_LIKE	CD4_LIKE	CD4_LIKE	CD4_LIKE
CCTTACAAGTGT_DFCI037_1	CD4_LIKE	CD4_LIKE	CD4_LIKE	CD4_LIKE	CD4_LIKE	CD4_LIKE
TCGTCTGAACGT_DFCI037_1	CD4_LIKE	CD4_LIKE	CD4_LIKE	CD4_LIKE	CD4_LIKE	CD4_LIKE
ATCTTAAGTCCG_DFCI037_1	CD4_LIKE	CD4_LIKE	CD4_LIKE	CD4_LIKE	CD4_LIKE	CD4_LIKE
GCTGCAGGTATC_DFCI037_1	CD4_LIKE	CD4_LIKE	CD4_LIKE	CD4_LIKE	CD4_LIKE	CD4_LIKE
GATCTATCGCGC_DFCI037_1	CD4_LIKE	CD4_LIKE	CD4_LIKE	CD4_LIKE	CD4_LIKE	CD4_LIKE
GCCCGCGGCGCA_DFCI037_1	CD4_LIKE	CD4_LIKE	CD4_LIKE	CD4_LIKE	CD4_LIKE	CD4_LIKE
GTCGACACGAGA_DFCI037_1	CD4_LIKE	CD4_LIKE	CD4_LIKE	CD4_LIKE	CD4_LIKE	CD4_LIKE
AAGGGATCGCCG_DFCI037_1	CD4_LIKE	CD4_LIKE	CD4_LIKE	CD4_LIKE	CD4_LIKE	CD4_LIKE
ACGAAGTCGCCA_DFCI037_1	CD8_LIKE	CD8_LIKE	CD8_LIKE	CD8_LIKE	CD8_LIKE	CD8_LIKE
ATTGACGAAGTA_DFCI037_1	CD4_LIKE	CD4_LIKE	CD4_LIKE	CD4_LIKE	CD4_LIKE	CD4_LIKE
GGGTCGCTGTCA_DFCI037_1	CD4_LIKE	CD4_LIKE	CD4_LIKE	CD4_LIKE	CD4_LIKE	CD4_LIKE
TGCTAGATCCTG_DFCI037_1	CD4_LIKE	CD4_LIKE	CD4_LIKE	CD4_LIKE	CD4_LIKE	CD4_LIKE
AGCGCTCAATGA_DFCI037_1	CD8_LIKE	CD8_LIKE	CD8_LIKE	CD8_LIKE	CD8_LIKE	CD8_LIKE
CGCTTTCAGACN_DFCI037_1	CD4_LIKE	CD4_LIKE	CD4_LIKE	CD4_LIKE	CD4_LIKE	CD4_LIKE
CAGCATATCCCN_DFCI037_1	CD8_LIKE	CD8_LIKE	CD8_LIKE	CD8_LIKE	CD8_LIKE	CD8_LIKE
TCTTCAGGTGGG_DFCI037_1	CD4_LIKE	CD4_LIKE	CD4_LIKE	CD4_LIKE	CD4_LIKE	CD4_LIKE
ATGCTAACCGCT_DFCI037_1	CD4_LIKE	CD4_LIKE	CD4_LIKE	CD4_LIKE	CD4_LIKE	CD4_LIKE
CCCGATGGTCAA_DFCI037_1	CD4_LIKE	CD4_LIKE	CD4_LIKE	CD4_LIKE	CD4_LIKE	CD4_LIKE
CGATGATGTTCC_DFCI037_1	CD4_LIKE	CD4_LIKE	CD4_LIKE	CD4_LIKE	CD4_LIKE	CD4_LIKE
GATACCCGCACC_DFCI037_1	CD4_LIKE	CD4_LIKE	CD4_LIKE	CD4_LIKE	CD4_LIKE	CD4_LIKE
AGCAGAGAGCAG_DFCI037_1	CD4_LIKE	CD4_LIKE	CD8_LIKE	CD8_LIKE	CD8_LIKE	CD8_LIKE
CGGTTCAATTGA_DFCI037_1	CD8_LIKE	CD8_LIKE	CD8_LIKE	CD8_LIKE	CD8_LIKE	CD8_LIKE
ACCCGGTGGAAG_DFCI037_1	CD4_LIKE	CD4_LIKE	CD8_LIKE	CD8_LIKE	CD8_LIKE	CD8_LIKE
GCGCGTGTACGN_DFCI037_1	CD4_LIKE	CD4_LIKE	CD4_LIKE	CD4_LIKE	CD4_LIKE	CD4_LIKE
AGCATGCACACT_DFCI037_1	CD4_LIKE	CD4_LIKE	CD4_LIKE	CD4_LIKE	CD4_LIKE	CD4_LIKE
AAGGTCCCCGAG_DFCI037_1	CD4_LIKE	CD4_LIKE	CD4_LIKE	CD4_LIKE	CD4_LIKE	CD4_LIKE
CACACTCGGTTA_DFCI037_1	CD4_LIKE	CD4_LIKE	CD4_LIKE	CD4_LIKE	CD4_LIKE	CD4_LIKE
CGATGCTCAGTN_DFCI037_1	CD4_LIKE	CD4_LIKE	CD4_LIKE	CD4_LIKE	CD4_LIKE	CD4_LIKE
CCCCGTTCCCTC_DFCI037_1	CD8_LIKE	CD8_LIKE	CD8_LIKE	CD8_LIKE	CD8_LIKE	CD8_LIKE
CAATCACAAAGA_DFCI037_1	CD4_LIKE	CD4_LIKE	CD4_LIKE	CD4_LIKE	CD4_LIKE	CD4_LIKE
CAAGAAATTAAT_DFCI037_1	CD4_LIKE	CD4_LIKE	CD4_LIKE	CD4_LIKE	CD4_LIKE	CD4_LIKE
AACACCAAACCA_DFCI037_1	CD8_LIKE	NK_LIKE	NK_LIKE	NK_LIKE	NK_LIKE	NK_LIKE
TATGCTTAGTGT_DFCI037_1	CD4_LIKE	CD4_LIKE	CD4_LIKE	CD4_LIKE	CD4_LIKE	CD4_LIKE
TACAACTGCCTT_DFCI037_1	CD4_LIKE	CD4_LIKE	CD4_LIKE	CD4_LIKE	CD4_LIKE	CD4_LIKE
CTAGACGGATAC_DFCI037_1	CD4_LIKE	CD4_LIKE	CD4_LIKE	CD4_LIKE	CD4_LIKE	CD4_LIKE
TAATAAGGCACG_DFCI037_1	CD4_LIKE	CD4_LIKE	CD4_LIKE	CD4_LIKE	CD4_LIKE	CD4_LIKE
TATCGACGGACA_DFCI037_1	CD4_LIKE	CD4_LIKE	CD4_LIKE	CD4_LIKE	CD4_LIKE	CD4_LIKE
ACGACCTGCCCG_DFCI037_1	CD8_LIKE	CD8_LIKE	CD8_LIKE	CD8_LIKE	CD8_LIKE	CD8_LIKE
GCTCAGGCCCAC_DFCI037_1	CD4_LIKE	CD4_LIKE	CD4_LIKE	CD4_LIKE	CD4_LIKE	CD4_LIKE
CATCCAATTTCT_DFCI037_1	CD4_LIKE	CD4_LIKE	CD4_LIKE	CD4_LIKE	CD4_LIKE	CD4_LIKE
GATCTATATGGT_DFCI037_1	CD4_LIKE	CD4_LIKE	CD4_LIKE	CD4_LIKE	CD4_LIKE	CD4_LIKE
AACCATTTAGCG_DFCI037_1	CD4_LIKE	CD4_LIKE	CD4_LIKE	CD4_LIKE	CD4_LIKE	CD4_LIKE
TCTGGGAACCAG_DFCI037_1	CD8_LIKE	CD8_LIKE	CD8_LIKE	CD8_LIKE	CD8_LIKE	CD8_LIKE
TCGCGCAGGGGG_DFCI037_1	CD4_LIKE	CD4_LIKE	CD4_LIKE	CD4_LIKE	CD4_LIKE	CD4_LIKE
AGGCGGATATAA_DFCI037_1	CD4_LIKE	CD4_LIKE	CD8_LIKE	CD8_LIKE	CD8_LIKE	CD8_LIKE
TTATACATGTTA_DFCI037_1	CD4_LIKE	CD4_LIKE	CD4_LIKE	CD4_LIKE	CD4_LIKE	CD4_LIKE
CAACCTATTATA_DFCI037_1	CD4_LIKE	CD4_LIKE	CD4_LIKE	CD4_LIKE	CD4_LIKE	CD4_LIKE
CCGGTTTATAGA_DFCI037_1	CD8_LIKE	CD8_LIKE	CD8_LIKE	CD8_LIKE	CD8_LIKE	CD8_LIKE
TGGTCGGTCCGT_DFCI037_1	CD4_LIKE	CD4_LIKE	CD4_LIKE	CD4_LIKE	CD4_LIKE	CD4_LIKE
CCACACACGAGT_DFCI037_1	CD4_LIKE	CD4_LIKE	CD4_LIKE	CD4_LIKE	CD4_LIKE	CD4_LIKE
AACACCATCTAT_DFCI037_1	CD4_LIKE	CD4_LIKE	CD4_LIKE	CD4_LIKE	CD4_LIKE	CD4_LIKE
GAGCCCCGCAGT_DFCI037_1	CD4_LIKE	CD4_LIKE	CD4_LIKE	CD4_LIKE	CD4_LIKE	CD4_LIKE
GTGTTCCTCGAG_DFCI037_1	CD4_LIKE	CD4_LIKE	CD4_LIKE	CD4_LIKE	CD4_LIKE	CD4_LIKE
CTGGCCCGCCTC_DFCI037_1	CD8_LIKE	CD8_LIKE	CD8_LIKE	CD8_LIKE	CD8_LIKE	CD8_LIKE
ATCTTGTGGAGA_DFCI037_1	CD4_LIKE	CD4_LIKE	CD4_LIKE	CD4_LIKE	CD4_LIKE	CD4_LIKE
GACCCCGAGCCC_DFCI037_1	CD4_LIKE	CD4_LIKE	CD4_LIKE	CD4_LIKE	CD4_LIKE	CD4_LIKE
CGAATATCAATN_DFCI037_1	CD8_LIKE	CD8_LIKE	CD8_LIKE	CD8_LIKE	CD8_LIKE	CD8_LIKE
CTCGGCCCGCTA_DFCI037_1	CD4_LIKE	CD4_LIKE	CD4_LIKE	CD4_LIKE	CD4_LIKE	CD4_LIKE
AACCCTCGAGCC_DFCI037_1	CD4_LIKE	CD4_LIKE	CD4_LIKE	CD4_LIKE	CD4_LIKE	CD4_LIKE
GAATGACCTCGG_DFCI037_1	CD4_LIKE	CD4_LIKE	CD4_LIKE	CD4_LIKE	CD4_LIKE	CD4_LIKE
CCAAAGTAGAAT_DFCI037_1	CD4_LIKE	CD4_LIKE	CD4_LIKE	CD4_LIKE	CD4_LIKE	CD4_LIKE
AGTTGTAGCCCC_DFCI037_1	CD4_LIKE	CD4_LIKE	CD4_LIKE	CD4_LIKE	CD4_LIKE	CD4_LIKE
CGTAACGGTTCT_DFCI037_1	CD4_LIKE	CD4_LIKE	CD4_LIKE	CD4_LIKE	CD4_LIKE	CD4_LIKE
GCATTAATGTTG_DFCI037_1	CD4_LIKE	CD4_LIKE	CD4_LIKE	CD4_LIKE	CD4_LIKE	CD4_LIKE
CGCGACTCTCGG_DFCI037_1	CD4_LIKE	CD4_LIKE	CD4_LIKE	CD4_LIKE	CD4_LIKE	CD4_LIKE
GCTTTGGTTGGN_DFCI037_1	CD4_LIKE	CD4_LIKE	CD4_LIKE	CD4_LIKE	CD4_LIKE	CD4_LIKE
CCTTACAGGAAT_DFCI037_1	CD4_LIKE	CD4_LIKE	CD4_LIKE	CD4_LIKE	CD4_LIKE	CD4_LIKE
AACGGGCGATCC_DFCI037_1	CD4_LIKE	CD4_LIKE	CD4_LIKE	CD4_LIKE	CD4_LIKE	CD4_LIKE
CATTGCAGCTGG_DFCI037_1	CD4_LIKE	CD4_LIKE	CD4_LIKE	CD4_LIKE	CD4_LIKE	CD4_LIKE
CTACTCGTTGGC_DFCI037_1	CD8_LIKE	CD8_LIKE	CD8_LIKE	CD8_LIKE	CD8_LIKE	CD8_LIKE
CCAATGTATTTG_DFCI037_1	CD8_LIKE	CD8_LIKE	CD8_LIKE	CD8_LIKE	CD8_LIKE	CD8_LIKE
AACTGAATGCTN_DFCI037_1	CD8_LIKE	CD8_LIKE	CD8_LIKE	CD8_LIKE	CD8_LIKE	CD8_LIKE
ACCGCGCTTTGA_DFCI037_1	CD4_LIKE	CD4_LIKE	CD4_LIKE	CD4_LIKE	CD4_LIKE	CD4_LIKE
AAAGCATGACTG_DFCI037_1	CD8_LIKE	CD8_LIKE	CD8_LIKE	CD8_LIKE	CD8_LIKE	CD8_LIKE
AGGTTTCCAGAC_DFCI037_1	CD4_LIKE	CD4_LIKE	CD4_LIKE	CD4_LIKE	CD4_LIKE	CD4_LIKE
CCCACGTTTGGA_DFCI037_1	CD4_LIKE	CD4_LIKE	CD4_LIKE	CD4_LIKE	CD4_LIKE	CD4_LIKE
GTCCTACAGGGG_DFCI037_1	CD4_LIKE	CD4_LIKE	CD4_LIKE	CD4_LIKE	CD4_LIKE	CD4_LIKE
AAAGCCTTATTC_DFCI037_1	CD4_LIKE	CD4_LIKE	CD4_LIKE	CD4_LIKE	CD4_LIKE	CD4_LIKE
AACCCATGCCAC_DFCI037_1	CD8_LIKE	CD8_LIKE	CD8_LIKE	CD8_LIKE	CD8_LIKE	CD8_LIKE
GCGCGCCAACAA_DFCI037_1	CD4_LIKE	CD4_LIKE	CD4_LIKE	CD4_LIKE	CD4_LIKE	CD4_LIKE
TATTCCACGCTN_DFCI037_1	CD4_LIKE	CD4_LIKE	CD4_LIKE	CD4_LIKE	CD4_LIKE	CD4_LIKE
GTGGTTACACTT_DFCI037_1	CD4_LIKE	CD4_LIKE	CD4_LIKE	CD4_LIKE	CD4_LIKE	CD4_LIKE
CTCCCCACCCTC_DFCI037_1	CD4_LIKE	CD4_LIKE	CD4_LIKE	CD4_LIKE	CD4_LIKE	CD4_LIKE
CATCCCGAGCCC_DFCI037_1	CD8_LIKE	CD8_LIKE	CD8_LIKE	CD8_LIKE	CD8_LIKE	CD8_LIKE
ACCCTGTAATTC_DFCI037_1	CD4_LIKE	CD4_LIKE	CD4_LIKE	CD4_LIKE	CD4_LIKE	CD4_LIKE
CGCCTACTACCG_DFCI037_1	CD8_LIKE	CD8_LIKE	CD8_LIKE	CD8_LIKE	CD8_LIKE	CD8_LIKE
TCCAGCACACAT_DFCI037_1	CD4_LIKE	CD4_LIKE	CD4_LIKE	CD4_LIKE	CD4_LIKE	CD4_LIKE
TGGCTTACGAAG_DFCI037_1	CD4_LIKE	CD4_LIKE	CD4_LIKE	CD4_LIKE	CD4_LIKE	CD4_LIKE
CAACTTTCGTGT_DFCI037_1	CD4_LIKE	CD4_LIKE	CD4_LIKE	CD4_LIKE	CD4_LIKE	CD4_LIKE
CCTACTCACTCG_DFCI037_1	CD4_LIKE	CD4_LIKE	CD8_LIKE	CD8_LIKE	CD8_LIKE	CD8_LIKE
GTCTCTTAATCA_DFCI037_1	CD4_LIKE	CD4_LIKE	CD4_LIKE	CD4_LIKE	CD4_LIKE	CD4_LIKE
TGTGTGCTTTCT_DFCI037_1	CD4_LIKE	CD4_LIKE	CD4_LIKE	CD4_LIKE	CD4_LIKE	CD4_LIKE
GGAACGAACAAC_DFCI037_1	CD8_LIKE	CD8_LIKE	CD8_LIKE	CD8_LIKE	CD8_LIKE	CD8_LIKE
ACTTTAGTAAGC_DFCI037_1	CD8_LIKE	CD8_LIKE	CD8_LIKE	CD8_LIKE	CD8_LIKE	CD8_LIKE
GAGAGTGTTGAG_DFCI037_1	CD4_LIKE	CD4_LIKE	CD4_LIKE	CD4_LIKE	CD4_LIKE	CD4_LIKE
CGGCTATTTAAA_DFCI037_1	CD4_LIKE	CD4_LIKE	CD4_LIKE	CD4_LIKE	CD4_LIKE	CD4_LIKE
TTTGTACAAGTT_DFCI037_1	CD4_LIKE	CD4_LIKE	CD4_LIKE	CD4_LIKE	CD4_LIKE	CD4_LIKE
CCAAAGTCTTGA_DFCI037_1	CD4_LIKE	CD4_LIKE	CD4_LIKE	CD4_LIKE	CD4_LIKE	CD4_LIKE
GTTCGGGTTATA_DFCI037_1	CD4_LIKE	CD4_LIKE	CD4_LIKE	CD4_LIKE	CD4_LIKE	CD4_LIKE
CACGAGATCTCG_DFCI037_1	CD4_LIKE	CD4_LIKE	CD4_LIKE	CD4_LIKE	CD4_LIKE	CD4_LIKE
GTGTCACTTGAA_DFCI037_1	CD8_LIKE	CD8_LIKE	CD8_LIKE	CD8_LIKE	CD8_LIKE	CD8_LIKE
CCGTGCCCGACC_DFCI037_1	CD4_LIKE	CD4_LIKE	CD4_LIKE	CD4_LIKE	CD4_LIKE	CD4_LIKE
ATGTCGCGCTAC_DFCI037_1	CD4_LIKE	CD4_LIKE	CD4_LIKE	CD4_LIKE	CD4_LIKE	CD4_LIKE
GGCGAGCAGCTC_DFCI037_1	CD8_LIKE	CD8_LIKE	CD8_LIKE	CD8_LIKE	CD8_LIKE	CD8_LIKE
CGCGGCTAGCAG_DFCI037_1	CD4_LIKE	CD4_LIKE	CD4_LIKE	CD4_LIKE	CD4_LIKE	CD4_LIKE
GCACACCGCCGT_DFCI037_1	CD4_LIKE	CD4_LIKE	CD4_LIKE	CD4_LIKE	CD4_LIKE	CD4_LIKE
AGTCGAGCGGGT_DFCI037_1	CD4_LIKE	CD4_LIKE	CD4_LIKE	CD4_LIKE	CD4_LIKE	CD4_LIKE
TAGGATCGCATT_DFCI037_1	CD4_LIKE	CD4_LIKE	CD4_LIKE	CD4_LIKE	CD4_LIKE	CD4_LIKE
TACGTCCAAAAA_DFCI037_1	CD4_LIKE	CD4_LIKE	CD4_LIKE	CD4_LIKE	CD4_LIKE	CD4_LIKE
CACGTTTAGACA_DFCI037_1	CD4_LIKE	CD4_LIKE	CD4_LIKE	CD4_LIKE	CD4_LIKE	CD4_LIKE
TTACGGCTCGTG_DFCI037_1	CD8_LIKE	CD8_LIKE	CD8_LIKE	CD8_LIKE	CD8_LIKE	CD8_LIKE
ATCCGGGTCAAC_DFCI037_1	CD4_LIKE	CD4_LIKE	CD4_LIKE	CD4_LIKE	CD4_LIKE	CD4_LIKE
GAACGTCAGTTG_DFCI037_1	CD4_LIKE	CD4_LIKE	CD4_LIKE	CD4_LIKE	CD4_LIKE	CD4_LIKE
GTGGACGGCTGG_DFCI037_1	CD4_LIKE	CD4_LIKE	CD4_LIKE	CD4_LIKE	CD4_LIKE	CD4_LIKE
GGGTTGGCACGC_DFCI037_1	CD4_LIKE	CD4_LIKE	CD4_LIKE	CD4_LIKE	CD4_LIKE	CD4_LIKE
ACGGTTCATTTT_DFCI037_1	CD4_LIKE	CD4_LIKE	CD4_LIKE	CD4_LIKE	CD4_LIKE	CD4_LIKE
GTCCGACATACT_DFCI037_1	CD4_LIKE	CD4_LIKE	CD4_LIKE	CD4_LIKE	CD4_LIKE	CD4_LIKE
TTGCTGAGATTG_DFCI037_1	CD4_LIKE	CD4_LIKE	CD4_LIKE	CD4_LIKE	CD4_LIKE	CD4_LIKE
GGGATGCGAAGG_DFCI037_1	CD4_LIKE	CD4_LIKE	CD4_LIKE	CD4_LIKE	CD4_LIKE	CD4_LIKE
GTGCTTCCGTCC_DFCI037_1	CD4_LIKE	CD4_LIKE	CD4_LIKE	CD4_LIKE	CD4_LIKE	CD4_LIKE
GGGTAACCTGCN_DFCI037_1	CD4_LIKE	CD4_LIKE	CD4_LIKE	CD4_LIKE	CD4_LIKE	CD4_LIKE
GGGAAAACTACG_DFCI037_1	CD4_LIKE	CD4_LIKE	CD4_LIKE	CD4_LIKE	CD4_LIKE	CD4_LIKE
GTGGCGATACCT_DFCI037_1	CD8_LIKE	CD8_LIKE	CD8_LIKE	CD8_LIKE	CD8_LIKE	CD8_LIKE
CGTCCCCTGCCN_DFCI037_1	CD4_LIKE	CD4_LIKE	CD4_LIKE	CD4_LIKE	CD4_LIKE	CD4_LIKE
GCCCCTTCGGTA_DFCI037_1	CD4_LIKE	CD4_LIKE	CD4_LIKE	CD4_LIKE	CD4_LIKE	CD4_LIKE
GCACCCAGTGTG_DFCI037_1	CD4_LIKE	CD4_LIKE	CD4_LIKE	CD4_LIKE	CD4_LIKE	CD4_LIKE
GTAGTCGCCTAT_DFCI037_1	CD4_LIKE	CD4_LIKE	CD4_LIKE	CD4_LIKE	CD4_LIKE	CD4_LIKE
AACACGAACCGG_DFCI037_1	CD4_LIKE	CD4_LIKE	CD4_LIKE	CD4_LIKE	CD4_LIKE	CD4_LIKE
AGTGTCATCGAT_DFCI037_1	CD4_LIKE	CD4_LIKE	CD4_LIKE	CD4_LIKE	CD4_LIKE	CD4_LIKE
ATCTGCTGAGAC_DFCI037_1	CD4_LIKE	CD4_LIKE	CD4_LIKE	CD4_LIKE	CD4_LIKE	CD4_LIKE
GACGCATGGTCG_DFCI037_1	CD4_LIKE	CD4_LIKE	CD4_LIKE	CD4_LIKE	CD4_LIKE	CD4_LIKE
GCTCCTGTCTTT_DFCI037_1	CD4_LIKE	CD4_LIKE	CD4_LIKE	CD4_LIKE	CD4_LIKE	CD4_LIKE
GTGCTGATACAG_DFCI037_1	CD4_LIKE	CD4_LIKE	CD4_LIKE	CD4_LIKE	CD4_LIKE	CD4_LIKE
ACACTTCCAGGG_DFCI037_1	CD4_LIKE	CD4_LIKE	CD4_LIKE	CD4_LIKE	CD4_LIKE	CD4_LIKE
GCCATTTCCACA_DFCI037_1	CD4_LIKE	CD4_LIKE	CD4_LIKE	CD4_LIKE	CD4_LIKE	CD4_LIKE
CAACGGTAGTGA_DFCI037_1	CD4_LIKE	CD4_LIKE	CD4_LIKE	CD4_LIKE	CD4_LIKE	CD4_LIKE
CAGCCTAAATGT_DFCI037_1	CD4_LIKE	CD4_LIKE	CD4_LIKE	CD4_LIKE	CD4_LIKE	CD4_LIKE
GCACCAGGTTTN_DFCI037_1	CD4_LIKE	CD4_LIKE	CD4_LIKE	CD4_LIKE	CD4_LIKE	CD4_LIKE
ACCGATGGCCGG_DFCI037_1	CD4_LIKE	CD4_LIKE	CD4_LIKE	CD4_LIKE	CD4_LIKE	CD4_LIKE
GGCAAACTGGGT_DFCI037_1	CD4_LIKE	CD4_LIKE	CD4_LIKE	CD4_LIKE	CD4_LIKE	CD4_LIKE
CGCTCGCAATCA_DFCI037_1	CD4_LIKE	CD4_LIKE	CD4_LIKE	CD4_LIKE	CD4_LIKE	CD4_LIKE
TGGGCAATAACA_DFCI037_1	CD4_LIKE	CD4_LIKE	CD4_LIKE	CD4_LIKE	CD4_LIKE	CD4_LIKE
GGCTCTCTCCAC_DFCI037_1	CD4_LIKE	CD4_LIKE	CD4_LIKE	CD4_LIKE	CD4_LIKE	CD4_LIKE
GCAGTTAATGCA_DFCI037_1	CD4_LIKE	CD4_LIKE	CD4_LIKE	CD4_LIKE	CD4_LIKE	CD4_LIKE
AATGAATCAAAN_DFCI037_1	CD4_LIKE	CD4_LIKE	CD4_LIKE	CD4_LIKE	CD4_LIKE	CD4_LIKE
CCTACCCCGGTN_DFCI037_1	CD4_LIKE	CD4_LIKE	CD4_LIKE	CD4_LIKE	CD4_LIKE	CD4_LIKE
GGAGACATTCAA_DFCI037_1	CD4_LIKE	CD4_LIKE	CD4_LIKE	CD4_LIKE	CD4_LIKE	CD4_LIKE
TTACGTTATTCA_DFCI037_1	CD4_LIKE	CD4_LIKE	CD4_LIKE	CD4_LIKE	CD4_LIKE	CD4_LIKE
AAAGTCGCTTAG_DFCI037_1	CD4_LIKE	CD4_LIKE	CD4_LIKE	CD4_LIKE	CD4_LIKE	CD4_LIKE
ACAGACCGTCAT_DFCI037_1	CD4_LIKE	CD4_LIKE	CD4_LIKE	CD4_LIKE	CD4_LIKE	CD4_LIKE
ACGACTGACGCG_DFCI037_1	CD4_LIKE	CD4_LIKE	CD4_LIKE	CD4_LIKE	CD4_LIKE	CD4_LIKE
GCGGACTGTTTN_DFCI037_1	CD4_LIKE	CD4_LIKE	CD4_LIKE	CD4_LIKE	CD4_LIKE	CD4_LIKE
AGACTCACCGAT_DFCI037_1	CD4_LIKE	CD4_LIKE	CD4_LIKE	CD4_LIKE	CD4_LIKE	CD4_LIKE
AATGCTCCTTAA_DFCI037_1	CD4_LIKE	CD4_LIKE	CD4_LIKE	CD4_LIKE	CD4_LIKE	CD4_LIKE
AGTCCGCCGTCG_DFCI037_1	CD4_LIKE	CD4_LIKE	CD4_LIKE	CD4_LIKE	CD4_LIKE	CD4_LIKE
GCGACCGCCGAT_DFCI037_1	CD8_LIKE	NK_LIKE	NK_LIKE	NK_LIKE	NK_LIKE	NK_LIKE
ATGGCTTATTGC_DFCI037_1	CD4_LIKE	CD4_LIKE	CD4_LIKE	CD4_LIKE	CD4_LIKE	CD4_LIKE
GATTCCGGAACC_DFCI037_1	CD4_LIKE	CD4_LIKE	CD4_LIKE	CD4_LIKE	CD4_LIKE	CD4_LIKE
CTCCGTGACAAC_DFCI037_1	CD4_LIKE	CD4_LIKE	CD4_LIKE	CD4_LIKE	CD4_LIKE	CD4_LIKE
ATGTGTTTAATC_DFCI037_1	CD4_LIKE	CD8_LIKE	CD8_LIKE	CD8_LIKE	CD8_LIKE	CD8_LIKE
GCCTACGACGGG_DFCI037_1	CD4_LIKE	CD4_LIKE	CD4_LIKE	CD4_LIKE	CD4_LIKE	CD4_LIKE
GCTGGAATCATA_DFCI037_1	CD4_LIKE	CD4_LIKE	CD4_LIKE	CD4_LIKE	CD4_LIKE	CD4_LIKE
CACTCGTCATGC_DFCI037_1	CD4_LIKE	CD4_LIKE	CD4_LIKE	CD4_LIKE	CD4_LIKE	CD4_LIKE
ATGAGGTTCTAA_DFCI037_1	CD4_LIKE	CD4_LIKE	CD4_LIKE	CD4_LIKE	CD4_LIKE	CD4_LIKE
GACGTGCCGGGC_DFCI037_1	CD4_LIKE	CD4_LIKE	CD4_LIKE	CD4_LIKE	CD4_LIKE	CD4_LIKE
CGAGCCCAGCTT_DFCI037_1	CD4_LIKE	CD4_LIKE	CD4_LIKE	CD4_LIKE	CD4_LIKE	CD4_LIKE
CGATGAGAATGT_DFCI037_1	CD4_LIKE	CD4_LIKE	CD4_LIKE	CD4_LIKE	CD4_LIKE	CD4_LIKE
CCGACTTGCTGG_DFCI037_1	CD4_LIKE	CD4_LIKE	CD4_LIKE	CD4_LIKE	CD4_LIKE	CD4_LIKE
ACGATAGGATTA_DFCI037_1	CD4_LIKE	CD4_LIKE	CD4_LIKE	CD4_LIKE	CD4_LIKE	CD4_LIKE
TTAGGGATAAAC_DFCI037_1	CD8_LIKE	CD8_LIKE	CD8_LIKE	CD8_LIKE	CD8_LIKE	CD8_LIKE
GGCCCATCGTGN_DFCI037_1	CD4_LIKE	CD4_LIKE	CD4_LIKE	CD4_LIKE	CD4_LIKE	CD4_LIKE
CGTAAGCTAGTN_DFCI037_1	CD4_LIKE	CD4_LIKE	CD4_LIKE	CD4_LIKE	CD4_LIKE	CD4_LIKE
AGTTGGTGTTTG_DFCI037_1	CD4_LIKE	CD4_LIKE	CD4_LIKE	CD4_LIKE	CD4_LIKE	CD4_LIKE
AGTCCTCCTAGA_DFCI037_1	CD4_LIKE	CD4_LIKE	CD4_LIKE	CD4_LIKE	CD4_LIKE	CD4_LIKE
CCTAACCCCGGT_DFCI037_1	CD4_LIKE	CD4_LIKE	CD4_LIKE	CD4_LIKE	CD4_LIKE	CD4_LIKE
AAAAGATAGTTT_DFCI037_1	CD4_LIKE	CD4_LIKE	CD4_LIKE	CD4_LIKE	CD4_LIKE	CD4_LIKE
TGAGGGTCGTGA_DFCI037_1	CD4_LIKE	CD4_LIKE	CD4_LIKE	CD4_LIKE	CD4_LIKE	CD4_LIKE
CGCACAATCGTA_DFCI037_1	CD8_LIKE	CD8_LIKE	CD8_LIKE	CD8_LIKE	CD8_LIKE	CD8_LIKE
ACACCGTCCGCT_DFCI037_1	CD4_LIKE	CD4_LIKE	CD8_LIKE	CD8_LIKE	CD8_LIKE	CD8_LIKE
TCGTACGGGTGA_DFCI037_1	CD4_LIKE	CD4_LIKE	CD4_LIKE	CD4_LIKE	CD4_LIKE	CD4_LIKE
TGGGCCCTCAGT_DFCI037_1	CD4_LIKE	CD4_LIKE	CD4_LIKE	CD4_LIKE	CD4_LIKE	CD4_LIKE
TATGACATCACA_DFCI037_1	CD4_LIKE	CD4_LIKE	CD4_LIKE	CD4_LIKE	CD4_LIKE	CD4_LIKE
TATTATGCATCG_DFCI037_1	CD8_LIKE	CD8_LIKE	CD8_LIKE	CD8_LIKE	CD8_LIKE	CD8_LIKE
CGTGCATGTTGC_DFCI037_1	CD4_LIKE	CD4_LIKE	CD4_LIKE	CD4_LIKE	CD4_LIKE	CD4_LIKE
CCGGGAGCGGCT_DFCI037_1	CD4_LIKE	CD4_LIKE	CD4_LIKE	CD4_LIKE	CD4_LIKE	CD4_LIKE
CTATGCCTCCTG_DFCI037_1	CD4_LIKE	CD4_LIKE	CD4_LIKE	CD4_LIKE	CD4_LIKE	CD4_LIKE
ACACGCTTAACN_DFCI037_1	CD4_LIKE	CD4_LIKE	CD4_LIKE	CD4_LIKE	CD4_LIKE	CD4_LIKE
ACTGCTCCAAGC_DFCI037_1	CD4_LIKE	CD4_LIKE	CD4_LIKE	CD4_LIKE	CD4_LIKE	CD4_LIKE
TCGCTGAACGGC_DFCI037_1	CD4_LIKE	CD4_LIKE	CD4_LIKE	CD4_LIKE	CD4_LIKE	CD4_LIKE
CTAATCAATCTC_DFCI037_1	CD4_LIKE	CD4_LIKE	CD4_LIKE	CD4_LIKE	CD4_LIKE	CD4_LIKE
GAGCGTTAATTC_DFCI037_1	CD4_LIKE	CD4_LIKE	CD4_LIKE	CD4_LIKE	CD4_LIKE	CD4_LIKE
GACTGATATGCG_DFCI037_1	CD4_LIKE	CD4_LIKE	CD4_LIKE	CD4_LIKE	CD4_LIKE	CD4_LIKE
GCCCCACAGACT_DFCI037_1	CD4_LIKE	CD4_LIKE	CD4_LIKE	CD4_LIKE	CD4_LIKE	CD4_LIKE
CCGGGGGGGCCC_DFCI037_1	CD4_LIKE	CD4_LIKE	CD4_LIKE	CD4_LIKE	CD4_LIKE	CD4_LIKE
TAACTGGTAGCC_DFCI037_1	CD4_LIKE	CD4_LIKE	CD8_LIKE	CD8_LIKE	CD8_LIKE	CD8_LIKE
GCCGCCCCTTCN_DFCI037_1	CD4_LIKE	CD4_LIKE	CD4_LIKE	CD4_LIKE	CD4_LIKE	CD4_LIKE
CCGAAGCTTTCC_DFCI037_1	CD4_LIKE	CD4_LIKE	CD4_LIKE	CD4_LIKE	CD4_LIKE	CD4_LIKE
GCCGTATTCATG_DFCI037_1	CD4_LIKE	CD4_LIKE	CD4_LIKE	CD4_LIKE	CD4_LIKE	CD4_LIKE
ACCGTGCGTCGG_DFCI037_1	CD4_LIKE	CD4_LIKE	CD4_LIKE	CD4_LIKE	CD4_LIKE	CD4_LIKE
AGCCCCATCCAC_DFCI037_1	CD4_LIKE	CD4_LIKE	CD8_LIKE	CD8_LIKE	CD8_LIKE	CD8_LIKE
GAATCGTTCGGG_DFCI037_1	CD4_LIKE	CD4_LIKE	CD4_LIKE	CD4_LIKE	CD4_LIKE	CD4_LIKE
CTCCTCGGAGAT_DFCI037_1	CD4_LIKE	CD4_LIKE	CD4_LIKE	CD4_LIKE	CD4_LIKE	CD4_LIKE
CGGACGGTCTCC_DFCI037_1	CD4_LIKE	CD4_LIKE	CD4_LIKE	CD4_LIKE	CD4_LIKE	CD4_LIKE
GTTTAGGCTATT_DFCI037_1	CD4_LIKE	CD4_LIKE	CD4_LIKE	CD4_LIKE	CD4_LIKE	CD4_LIKE
CTTCGCCTTTGG_DFCI037_1	CD4_LIKE	CD4_LIKE	CD4_LIKE	CD4_LIKE	CD4_LIKE	CD4_LIKE
CGTTAAGAACCG_DFCI037_1	CD4_LIKE	CD4_LIKE	CD4_LIKE	CD4_LIKE	CD4_LIKE	CD4_LIKE
ACAGCGAGGTCT_DFCI037_1	CD4_LIKE	CD4_LIKE	CD4_LIKE	CD4_LIKE	CD4_LIKE	CD4_LIKE
GAACAGTCAAGT_DFCI037_1	CD4_LIKE	CD4_LIKE	CD4_LIKE	CD4_LIKE	CD4_LIKE	CD4_LIKE
GAACAGGTGGAT_DFCI037_1	CD4_LIKE	CD4_LIKE	CD4_LIKE	CD4_LIKE	CD4_LIKE	CD4_LIKE
CGCCGCGTCATN_DFCI037_1	CD4_LIKE	CD4_LIKE	CD4_LIKE	CD4_LIKE	CD4_LIKE	CD4_LIKE
ACACATTCTGGG_DFCI037_1	CD4_LIKE	CD4_LIKE	CD4_LIKE	CD4_LIKE	CD4_LIKE	CD4_LIKE
GGTCGGTTCCTA_DFCI037_1	CD4_LIKE	CD4_LIKE	CD4_LIKE	CD4_LIKE	CD4_LIKE	CD4_LIKE
GGTATGTATTGT_DFCI037_1	CD4_LIKE	CD4_LIKE	CD4_LIKE	CD4_LIKE	CD4_LIKE	CD4_LIKE
CAACTCCGAGTN_DFCI037_1	CD8_LIKE	CD8_LIKE	CD8_LIKE	CD8_LIKE	CD8_LIKE	CD8_LIKE
CCCTCATTCACA_DFCI037_1	CD8_LIKE	CD8_LIKE	CD8_LIKE	CD8_LIKE	CD8_LIKE	CD8_LIKE
CATCTAGCGGCA_DFCI037_1	CD4_LIKE	CD4_LIKE	CD4_LIKE	CD4_LIKE	CD4_LIKE	CD4_LIKE
CCAGGATCGCCA_DFCI037_1	CD4_LIKE	CD4_LIKE	CD4_LIKE	CD4_LIKE	CD4_LIKE	CD4_LIKE
ATTGATACACTN_DFCI037_1	CD8_LIKE	CD8_LIKE	CD8_LIKE	CD8_LIKE	CD8_LIKE	CD8_LIKE
TTAGACAGCTCN_DFCI037_1	CD4_LIKE	CD4_LIKE	CD4_LIKE	CD4_LIKE	CD4_LIKE	CD4_LIKE
ACTCATTCGACG_DFCI037_1	CD8_LIKE	CD8_LIKE	CD8_LIKE	CD8_LIKE	CD8_LIKE	CD8_LIKE
GTCCGGAGACCA_DFCI037_1	CD4_LIKE	CD4_LIKE	CD4_LIKE	CD4_LIKE	CD4_LIKE	CD4_LIKE
ATTCCCAATTGT_DFCI037_1	CD4_LIKE	CD4_LIKE	CD8_LIKE	CD8_LIKE	CD8_LIKE	CD8_LIKE
CCCAATGTTTTT_DFCI037_1	CD4_LIKE	CD4_LIKE	CD4_LIKE	CD4_LIKE	CD4_LIKE	CD4_LIKE
GGTTGCCCTTCN_DFCI037_1	CD4_LIKE	CD4_LIKE	CD4_LIKE	CD4_LIKE	CD4_LIKE	CD4_LIKE
AAAGCCCTGGTA_DFCI037_1	CD4_LIKE	CD4_LIKE	CD4_LIKE	CD4_LIKE	CD4_LIKE	CD4_LIKE
TCGCAACGTGTA_DFCI037_1	CD4_LIKE	CD4_LIKE	CD4_LIKE	CD4_LIKE	CD4_LIKE	CD4_LIKE
ATAGATTACCTN_DFCI037_1	CD4_LIKE	CD4_LIKE	CD4_LIKE	CD4_LIKE	CD4_LIKE	CD4_LIKE
GTCGTAAGTCAN_DFCI037_1	CD4_LIKE	CD4_LIKE	CD4_LIKE	CD4_LIKE	CD4_LIKE	CD4_LIKE
ATGGCATTTCGN_DFCI037_1	CD8_LIKE	NK_LIKE	NK_LIKE	NK_LIKE	NK_LIKE	NK_LIKE
TACATGCCATAT_DFCI037_1	CD4_LIKE	CD4_LIKE	CD4_LIKE	CD4_LIKE	CD4_LIKE	CD4_LIKE
GCTTTTGCATAN_DFCI037_1	CD4_LIKE	CD4_LIKE	CD4_LIKE	CD4_LIKE	CD4_LIKE	CD4_LIKE
CGTCTTCAGGTT_DFCI037_1	CD8_LIKE	CD8_LIKE	CD8_LIKE	CD8_LIKE	CD8_LIKE	CD8_LIKE
TTGTAACGCCGA_DFCI037_1	CD4_LIKE	CD4_LIKE	CD8_LIKE	CD8_LIKE	CD8_LIKE	CD8_LIKE
AGCTACGCCCTC_DFCI037_1	CD4_LIKE	CD4_LIKE	CD4_LIKE	CD4_LIKE	CD4_LIKE	CD4_LIKE
AAGATTTGTGAT_DFCI037_1	CD4_LIKE	CD4_LIKE	CD4_LIKE	CD4_LIKE	CD4_LIKE	CD4_LIKE
GAAGTGCAGCTG_DFCI037_1	CD8_LIKE	CD8_LIKE	CD8_LIKE	CD8_LIKE	CD8_LIKE	CD8_LIKE
CGCCATACACCG_DFCI037_1	CD4_LIKE	CD4_LIKE	CD4_LIKE	CD4_LIKE	CD4_LIKE	CD4_LIKE
CCTGTTGCCGCT_DFCI037_1	CD8_LIKE	CD8_LIKE	CD8_LIKE	CD8_LIKE	CD8_LIKE	CD8_LIKE
TCGGCCCGTAGC_DFCI037_1	CD4_LIKE	CD4_LIKE	CD4_LIKE	CD4_LIKE	CD4_LIKE	CD4_LIKE
CGCGCGAAGGAN_DFCI037_1	CD4_LIKE	CD4_LIKE	CD4_LIKE	CD4_LIKE	CD4_LIKE	CD4_LIKE
GACGAGGGCACT_DFCI037_1	CD4_LIKE	CD4_LIKE	CD4_LIKE	CD4_LIKE	CD4_LIKE	CD4_LIKE
CTCTCATGCACA_DFCI037_1	CD8_LIKE	CD8_LIKE	CD8_LIKE	CD8_LIKE	CD8_LIKE	CD8_LIKE
GGCAGCACCTTG_DFCI037_1	CD8_LIKE	CD8_LIKE	CD8_LIKE	CD8_LIKE	CD8_LIKE	CD8_LIKE
CATACGTACTAG_DFCI037_1	CD4_LIKE	CD4_LIKE	CD4_LIKE	CD4_LIKE	CD4_LIKE	CD4_LIKE
CAGTCCAACTTC_DFCI037_1	CD4_LIKE	CD4_LIKE	CD4_LIKE	CD4_LIKE	CD4_LIKE	CD4_LIKE
GAGTCAACGCTG_DFCI037_1	CD4_LIKE	CD4_LIKE	CD4_LIKE	CD4_LIKE	CD4_LIKE	CD4_LIKE
TGTTCACCCAGA_DFCI037_1	CD8_LIKE	CD8_LIKE	CD8_LIKE	CD8_LIKE	CD8_LIKE	CD8_LIKE
TAAATGAGTGTC_DFCI037_1	CD4_LIKE	CD4_LIKE	CD4_LIKE	CD4_LIKE	CD4_LIKE	CD4_LIKE
AAGCTTATTAAG_DFCI037_1	CD4_LIKE	CD4_LIKE	CD4_LIKE	CD4_LIKE	CD4_LIKE	CD4_LIKE
CCGTTCCGAATC_DFCI037_1	CD4_LIKE	CD4_LIKE	CD4_LIKE	CD4_LIKE	CD4_LIKE	CD4_LIKE
CTGTTCAGAGCA_DFCI037_1	CD4_LIKE	CD4_LIKE	CD4_LIKE	CD4_LIKE	CD4_LIKE	CD4_LIKE
TCCACATATCAC_DFCI037_1	CD4_LIKE	CD4_LIKE	CD4_LIKE	CD4_LIKE	CD4_LIKE	CD4_LIKE
CATCAAACAACA_DFCI037_1	CD4_LIKE	CD4_LIKE	CD4_LIKE	CD4_LIKE	CD4_LIKE	CD4_LIKE
CCGGCTATTCCG_DFCI037_1	CD4_LIKE	CD4_LIKE	CD4_LIKE	CD4_LIKE	CD4_LIKE	CD4_LIKE
TGATCAGAAGTG_DFCI037_1	CD4_LIKE	CD4_LIKE	CD4_LIKE	CD4_LIKE	CD4_LIKE	CD4_LIKE
TGTGGTCGCAGA_DFCI037_1	CD4_LIKE	CD4_LIKE	CD4_LIKE	CD4_LIKE	CD4_LIKE	CD4_LIKE
GCCGTCTCTTAN_DFCI037_1	CD4_LIKE	CD4_LIKE	CD4_LIKE	CD4_LIKE	CD4_LIKE	CD4_LIKE
CGGCCACCATGG_DFCI037_1	CD4_LIKE	CD4_LIKE	CD4_LIKE	CD4_LIKE	CD4_LIKE	CD4_LIKE
CAGTCTCGGCAA_DFCI037_1	CD4_LIKE	CD4_LIKE	CD4_LIKE	CD4_LIKE	CD4_LIKE	CD4_LIKE
CCCAACTCCAGC_DFCI037_1	CD4_LIKE	CD4_LIKE	CD4_LIKE	CD4_LIKE	CD4_LIKE	CD4_LIKE
TAACACCGGGCT_DFCI037_1	CD4_LIKE	CD4_LIKE	CD4_LIKE	CD4_LIKE	CD4_LIKE	CD4_LIKE
CCCGACTGACGC_DFCI037_1	CD4_LIKE	CD4_LIKE	CD4_LIKE	CD4_LIKE	CD4_LIKE	CD4_LIKE
CCTCGCCATTGA_DFCI037_1	CD4_LIKE	CD4_LIKE	CD4_LIKE	CD4_LIKE	CD4_LIKE	CD4_LIKE
GCCATCCCGCTG_DFCI037_1	CD8_LIKE	CD8_LIKE	CD8_LIKE	CD8_LIKE	CD8_LIKE	CD8_LIKE
TTGTTCGCGCCA_DFCI037_1	CD4_LIKE	CD4_LIKE	CD4_LIKE	CD4_LIKE	CD4_LIKE	CD4_LIKE
TTTACATAGGTC_DFCI037_1	CD4_LIKE	CD4_LIKE	CD4_LIKE	CD4_LIKE	CD4_LIKE	CD4_LIKE
CCGCAAATGTCT_DFCI037_1	CD4_LIKE	CD4_LIKE	CD4_LIKE	CD4_LIKE	CD4_LIKE	CD4_LIKE
GCACTTCGGTAT_DFCI037_1	CD4_LIKE	CD4_LIKE	CD4_LIKE	CD4_LIKE	CD4_LIKE	CD4_LIKE
CGAGGCCAACCT_DFCI037_1	CD4_LIKE	CD4_LIKE	CD4_LIKE	CD4_LIKE	CD4_LIKE	CD4_LIKE
CCTCAGAGAGCA_DFCI037_1	CD4_LIKE	CD4_LIKE	CD4_LIKE	CD4_LIKE	CD4_LIKE	CD4_LIKE
AGACAGTGGGGT_DFCI037_1	CD4_LIKE	CD4_LIKE	CD4_LIKE	CD4_LIKE	CD4_LIKE	CD4_LIKE
TGCCGGCAGCCT_DFCI037_1	CD4_LIKE	CD4_LIKE	CD4_LIKE	CD4_LIKE	CD4_LIKE	CD4_LIKE
AACAGATGCATA_DFCI037_1	CD4_LIKE	CD4_LIKE	CD4_LIKE	CD4_LIKE	CD4_LIKE	CD4_LIKE
TGACGTCTACCT_DFCI037_1	CD8_LIKE	CD8_LIKE	CD8_LIKE	CD8_LIKE	CD8_LIKE	CD8_LIKE
GCATGTCACACT_DFCI037_1	CD4_LIKE	CD4_LIKE	CD4_LIKE	CD4_LIKE	CD4_LIKE	CD4_LIKE
GAACCGGCTCAA_DFCI037_1	CD4_LIKE	CD4_LIKE	CD4_LIKE	CD4_LIKE	CD4_LIKE	CD4_LIKE
ACTGAGATGAAG_DFCI037_1	CD4_LIKE	CD4_LIKE	CD4_LIKE	CD4_LIKE	CD4_LIKE	CD4_LIKE
GACACCAGACTG_DFCI037_1	CD4_LIKE	CD4_LIKE	CD4_LIKE	CD4_LIKE	CD4_LIKE	CD4_LIKE
CTGGAAGACAGA_DFCI037_1	CD4_LIKE	CD4_LIKE	CD4_LIKE	CD4_LIKE	CD4_LIKE	CD4_LIKE
GGCTCACTATAG_DFCI037_1	CD8_LIKE	CD8_LIKE	CD8_LIKE	CD8_LIKE	CD8_LIKE	CD8_LIKE
AGCTCCCAAAGG_DFCI037_1	CD8_LIKE	CD8_LIKE	CD8_LIKE	CD8_LIKE	CD8_LIKE	CD8_LIKE
CAGGCTGACTAA_DFCI037_1	CD4_LIKE	CD4_LIKE	CD4_LIKE	CD4_LIKE	CD4_LIKE	CD4_LIKE
GCAGTCGATCTC_DFCI037_1	CD8_LIKE	CD8_LIKE	CD8_LIKE	CD8_LIKE	CD8_LIKE	CD8_LIKE
CTACCCTGACCG_DFCI037_1	CD4_LIKE	CD4_LIKE	CD4_LIKE	CD4_LIKE	CD4_LIKE	CD4_LIKE
CCACCGACACGA_DFCI037_1	CD4_LIKE	CD4_LIKE	CD4_LIKE	CD4_LIKE	CD4_LIKE	CD4_LIKE
CGCTCTAGGGAC_DFCI037_1	CD4_LIKE	CD4_LIKE	CD4_LIKE	CD4_LIKE	CD4_LIKE	CD4_LIKE
ATCGCATTGGCG_DFCI037_1	CD4_LIKE	CD4_LIKE	CD4_LIKE	CD4_LIKE	CD4_LIKE	CD4_LIKE
TATCTTACGGTC_DFCI037_1	CD4_LIKE	CD4_LIKE	CD4_LIKE	CD4_LIKE	CD4_LIKE	CD4_LIKE
GGCTTTTTCAAA_DFCI037_1	CD4_LIKE	CD4_LIKE	CD4_LIKE	CD4_LIKE	CD4_LIKE	CD4_LIKE
CCTGTTGCGATG_DFCI037_1	CD8_LIKE	CD8_LIKE	CD8_LIKE	CD8_LIKE	CD8_LIKE	CD8_LIKE
GAAGCTGTCGGG_DFCI037_1	CD4_LIKE	CD8_LIKE	CD8_LIKE	CYCL_CD8	CYCL	CYCL
GCACGGGCGAAA_DFCI037_1	CD4_LIKE	CD4_LIKE	CD4_LIKE	CD4_LIKE	CD4_LIKE	CD4_LIKE
GAGCACTTCTGA_DFCI037_1	CD4_LIKE	CD4_LIKE	CD4_LIKE	CD4_LIKE	CD4_LIKE	CD4_LIKE
CTTTGTTAAGTC_DFCI037_1	CD4_LIKE	CD4_LIKE	CD4_LIKE	CD4_LIKE	CD4_LIKE	CD4_LIKE
CTCGGTTATTCT_DFCI037_1	CD4_LIKE	CD4_LIKE	CD4_LIKE	CD4_LIKE	CD4_LIKE	CD4_LIKE
CATAACCTGGGG_DFCI037_1	CD8_LIKE	CD8_LIKE	CD8_LIKE	CD8_LIKE	CD8_LIKE	CD8_LIKE
GAGGAGCCTAGA_DFCI037_1	CD4_LIKE	CD4_LIKE	CD4_LIKE	CD4_LIKE	CD4_LIKE	CD4_LIKE
GCACGACTCCCT_DFCI037_1	CD8_LIKE	CD8_LIKE	CD8_LIKE	CD8_LIKE	CD8_LIKE	CD8_LIKE
ACTTGTAATGGA_DFCI037_1	CD4_LIKE	CD4_LIKE	CD4_LIKE	CD4_LIKE	CD4_LIKE	CD4_LIKE
GAATCATAGCGC_DFCI037_1	CD4_LIKE	CD4_LIKE	CD4_LIKE	CD4_LIKE	CD4_LIKE	CD4_LIKE
GCGCAAACTAAC_DFCI037_1	CD4_LIKE	CD4_LIKE	CD4_LIKE	CD4_LIKE	CD4_LIKE	CD4_LIKE
ATGATCCCCATT_DFCI037_1	CD4_LIKE	CD4_LIKE	CD4_LIKE	CD4_LIKE	CD4_LIKE	CD4_LIKE
CGACTTTAACGN_DFCI037_1	CD8_LIKE	CD8_LIKE	CD8_LIKE	CD8_LIKE	CD8_LIKE	CD8_LIKE
TTCCACATGAGA_DFCI037_1	CD4_LIKE	CD4_LIKE	CD4_LIKE	CD4_LIKE	CD4_LIKE	CD4_LIKE
ATCGGGTCCGGA_DFCI037_1	CD8_LIKE	CD8_LIKE	CD8_LIKE	CD8_LIKE	CD8_LIKE	CD8_LIKE
CAAGTACTGTCG_DFCI037_1	CD4_LIKE	CD4_LIKE	CD4_LIKE	CD4_LIKE	CD4_LIKE	CD4_LIKE
TCATAATTGCTC_DFCI037_1	CD8_LIKE	CD8_LIKE	CD8_LIKE	CD8_LIKE	CD8_LIKE	CD8_LIKE
CTTAATCGTCAA_DFCI037_1	CD4_LIKE	CD8_LIKE	CD8_LIKE	CYCL_CD8	CYCL	CYCL
CGTCCATGACCA_DFCI037_1	CD4_LIKE	CD4_LIKE	CD4_LIKE	CD4_LIKE	CD4_LIKE	CD4_LIKE
ACCTTTAGACTG_DFCI037_1	CD4_LIKE	CD4_LIKE	CD4_LIKE	CD4_LIKE	CD4_LIKE	CD4_LIKE
GATGGTACGTTT_DFCI037_1	CD4_LIKE	CD4_LIKE	CD4_LIKE	CD4_LIKE	CD4_LIKE	CD4_LIKE
GCGGTAGCTCAT_DFCI037_1	CD4_LIKE	CD4_LIKE	CD4_LIKE	CD4_LIKE	CD4_LIKE	CD4_LIKE
GGCAAGGTCAAG_DFCI037_1	CD4_LIKE	CD4_LIKE	CD4_LIKE	CD4_LIKE	CD4_LIKE	CD4_LIKE
GTGTAGTCTTCC_DFCI037_1	CD4_LIKE	CD4_LIKE	CD4_LIKE	CD4_LIKE	CD4_LIKE	CD4_LIKE
TAGTTCGCTCAT_DFCI037_1	CD4_LIKE	CD4_LIKE	CD4_LIKE	CD4_LIKE	CD4_LIKE	CD4_LIKE
GTTGCGCGCTCA_DFCI037_1	CD4_LIKE	CD4_LIKE	CD4_LIKE	CD4_LIKE	CD4_LIKE	CD4_LIKE
GGCCGTCTCTAT_DFCI037_1	CD4_LIKE	CD4_LIKE	CD4_LIKE	CD4_LIKE	CD4_LIKE	CD4_LIKE
CCGCCATGATGG_DFCI037_1	CD4_LIKE	CD4_LIKE	CD4_LIKE	CD4_LIKE	CD4_LIKE	CD4_LIKE
AATACCGGAGCA_DFCI037_1	CD4_LIKE	CD4_LIKE	CD4_LIKE	CD4_LIKE	CD4_LIKE	CD4_LIKE
GGGCTTCGCCAT_DFCI037_1	CD4_LIKE	CD4_LIKE	CD4_LIKE	CD4_LIKE	CD4_LIKE	CD4_LIKE
CGCCATGTATTG_DFCI037_1	CD4_LIKE	CD4_LIKE	CD4_LIKE	CD4_LIKE	CD4_LIKE	CD4_LIKE
AACAATCCGCTC_DFCI037_1	CD4_LIKE	CD4_LIKE	CD4_LIKE	CD4_LIKE	CD4_LIKE	CD4_LIKE
CCTAAACCCACC_DFCI037_1	CD4_LIKE	CD4_LIKE	CD8_LIKE	CD8_LIKE	CD8_LIKE	CD8_LIKE
ATCGAAGCCTTC_DFCI037_1	CD8_LIKE	CD8_LIKE	CD8_LIKE	CD8_LIKE	CD8_LIKE	CD8_LIKE
AGTATCGTCCTA_DFCI037_1	CD4_LIKE	CD4_LIKE	CD4_LIKE	CD4_LIKE	CD4_LIKE	CD4_LIKE
GTTCGACTGAGT_DFCI037_1	CD4_LIKE	CD4_LIKE	CD4_LIKE	CD4_LIKE	CD4_LIKE	CD4_LIKE
CTGAGAGAACGC_DFCI037_1	CD4_LIKE	CD4_LIKE	CD4_LIKE	CD4_LIKE	CD4_LIKE	CD4_LIKE
ATTTGCATGCAC_DFCI037_1	CD4_LIKE	CD4_LIKE	CD4_LIKE	CD4_LIKE	CD4_LIKE	CD4_LIKE
GGGACCGGCCAT_DFCI037_1	CD4_LIKE	CD4_LIKE	CD4_LIKE	CD4_LIKE	CD4_LIKE	CD4_LIKE
ATGCGCGCCGCT_DFCI037_1	CD4_LIKE	CD4_LIKE	CD4_LIKE	CD4_LIKE	CD4_LIKE	CD4_LIKE
TGATAGGGAGCC_DFCI037_1	CD4_LIKE	CD4_LIKE	CD4_LIKE	CD4_LIKE	CD4_LIKE	CD4_LIKE
CCTTAAGAACGC_DFCI037_1	CD4_LIKE	CD4_LIKE	CD4_LIKE	CD4_LIKE	CD4_LIKE	CD4_LIKE
ATACGACGTTAC_DFCI037_1	CD4_LIKE	CD4_LIKE	CD4_LIKE	CD4_LIKE	CD4_LIKE	CD4_LIKE
CAAGAACTAGCG_DFCI037_1	CD4_LIKE	CD4_LIKE	CD4_LIKE	CD4_LIKE	CD4_LIKE	CD4_LIKE
TGGGCTTAGTTA_DFCI037_1	CD4_LIKE	CD4_LIKE	CD4_LIKE	CD4_LIKE	CD4_LIKE	CD4_LIKE
CGTGTATACGGT_DFCI037_1	CD4_LIKE	CD4_LIKE	CD4_LIKE	CD4_LIKE	CD4_LIKE	CD4_LIKE
TGGTCACGCTCT_DFCI037_1	CD4_LIKE	CD4_LIKE	CD4_LIKE	CD4_LIKE	CD4_LIKE	CD4_LIKE
ACAATATGGGCG_DFCI037_1	CD4_LIKE	CD4_LIKE	CD4_LIKE	CD4_LIKE	CD4_LIKE	CD4_LIKE
CAGCTCCAATCT_DFCI037_1	CD8_LIKE	CD8_LIKE	CD8_LIKE	CD8_LIKE	CD8_LIKE	CD8_LIKE
ATGAGCTTTTTA_DFCI037_1	CD4_LIKE	CD4_LIKE	CD4_LIKE	CD4_LIKE	CD4_LIKE	CD4_LIKE
GCGCATGCCCTG_DFCI037_1	CD4_LIKE	CD4_LIKE	CD4_LIKE	CD4_LIKE	CD4_LIKE	CD4_LIKE
TTGCGACGATAA_DFCI037_1	CD8_LIKE	CD8_LIKE	CD8_LIKE	CD8_LIKE	CD8_LIKE	CD8_LIKE
GTGTCCCAGTAC_DFCI037_1	CD4_LIKE	CD4_LIKE	CD4_LIKE	CD4_LIKE	CD4_LIKE	CD4_LIKE
CGGTCTATATCN_DFCI037_1	CD4_LIKE	CD4_LIKE	CD4_LIKE	CD4_LIKE	CD4_LIKE	CD4_LIKE
AGTACATGGAAC_DFCI037_1	CD4_LIKE	CD4_LIKE	CD4_LIKE	CD4_LIKE	CD4_LIKE	CD4_LIKE
GTACATCCTAGG_DFCI037_1	CD4_LIKE	CD4_LIKE	CD4_LIKE	CD4_LIKE	CD4_LIKE	CD4_LIKE
GGCCTCACCTGG_DFCI037_1	CD4_LIKE	CD4_LIKE	CD4_LIKE	CD4_LIKE	CD4_LIKE	CD4_LIKE
GCCGAGGTGCTG_DFCI037_1	CD4_LIKE	CD4_LIKE	CD4_LIKE	CD4_LIKE	CD4_LIKE	CD4_LIKE
GTTGTGGTCCAC_DFCI037_1	CD8_LIKE	CD8_LIKE	CD8_LIKE	CD8_LIKE	CD8_LIKE	CD8_LIKE
CCTAAGATCTAN_DFCI037_1	CD4_LIKE	CD4_LIKE	CD4_LIKE	CD4_LIKE	CD4_LIKE	CD4_LIKE
AGGTATAACAGA_DFCI037_1	CD4_LIKE	CD4_LIKE	CD4_LIKE	CD4_LIKE	CD4_LIKE	CD4_LIKE
ATGAGTCAGCCT_DFCI037_1	CD4_LIKE	CD4_LIKE	CD4_LIKE	CD4_LIKE	CD4_LIKE	CD4_LIKE
AATTACGAAGTT_DFCI037_1	CD4_LIKE	CD4_LIKE	CD4_LIKE	CD4_LIKE	CD4_LIKE	CD4_LIKE
TTCTATTGCCCG_DFCI037_1	CD4_LIKE	CD4_LIKE	CD4_LIKE	CD4_LIKE	CD4_LIKE	CD4_LIKE
GGCTCACCGGTA_DFCI037_1	CD8_LIKE	CD8_LIKE	CD8_LIKE	CD8_LIKE	CD8_LIKE	CD8_LIKE
CCGCATAATTCC_DFCI037_1	CD4_LIKE	CD4_LIKE	CD4_LIKE	CD4_LIKE	CD4_LIKE	CD4_LIKE
TTCGACTGCGGN_DFCI037_1	CD4_LIKE	CD4_LIKE	CD4_LIKE	CD4_LIKE	CD4_LIKE	CD4_LIKE
GGATGACGACAG_DFCI037_1	CD4_LIKE	CD4_LIKE	CD4_LIKE	CD4_LIKE	CD4_LIKE	CD4_LIKE
GTAGCCTGTCAG_DFCI037_1	CD4_LIKE	CD4_LIKE	CD4_LIKE	CD4_LIKE	CD4_LIKE	CD4_LIKE
CGGGATGTTGAC_DFCI037_1	CD4_LIKE	CD4_LIKE	CD4_LIKE	CD4_LIKE	CD4_LIKE	CD4_LIKE
AGGCACCCAAGT_DFCI037_1	CD8_LIKE	CD8_LIKE	CD8_LIKE	CD8_LIKE	CD8_LIKE	CD8_LIKE
CGGGCTGCTTCA_DFCI037_1	CD4_LIKE	CD4_LIKE	CD4_LIKE	CD4_LIKE	CD4_LIKE	CD4_LIKE
CATGCGTCATGT_DFCI037_1	CD8_LIKE	CD8_LIKE	CD8_LIKE	CD8_LIKE	CD8_LIKE	CD8_LIKE
GAAGCACTCACC_DFCI037_1	CD4_LIKE	CD4_LIKE	CD4_LIKE	CD4_LIKE	CD4_LIKE	CD4_LIKE
CTGACGACCGAN_DFCI037_1	CD8_LIKE	CD8_LIKE	CD8_LIKE	CD8_LIKE	CD8_LIKE	CD8_LIKE
ATTCAGATGTCG_DFCI037_1	CD4_LIKE	CD4_LIKE	CD4_LIKE	CD4_LIKE	CD4_LIKE	CD4_LIKE
GGCCACCTACCT_DFCI037_1	CD4_LIKE	CD4_LIKE	CD4_LIKE	CD4_LIKE	CD4_LIKE	CD4_LIKE
TATGTAACGCGC_DFCI037_1	CD4_LIKE	CD4_LIKE	CD4_LIKE	CD4_LIKE	CD4_LIKE	CD4_LIKE
GAGGGCGGCGGT_DFCI037_1	CD4_LIKE	CD4_LIKE	CD4_LIKE	CD4_LIKE	CD4_LIKE	CD4_LIKE
CGCTGGTAGCAT_DFCI037_1	CD4_LIKE	CD4_LIKE	CD4_LIKE	CD4_LIKE	CD4_LIKE	CD4_LIKE
GCGTACTACGGA_DFCI037_1	CD4_LIKE	CD4_LIKE	CD8_LIKE	CD8_LIKE	CD8_LIKE	CD8_LIKE
GTCTGTCTATAT_DFCI037_1	CD4_LIKE	CD4_LIKE	CD4_LIKE	CD4_LIKE	CD4_LIKE	CD4_LIKE
GGAAGAACACAC_DFCI037_1	CD4_LIKE	CD4_LIKE	CD4_LIKE	CD4_LIKE	CD4_LIKE	CD4_LIKE
GCCTACCGTTAN_DFCI037_1	CD4_LIKE	CD4_LIKE	CD4_LIKE	CD4_LIKE	CD4_LIKE	CD4_LIKE
ACAGTAGATGCA_DFCI037_1	CD4_LIKE	CD4_LIKE	CD4_LIKE	CD4_LIKE	CD4_LIKE	CD4_LIKE
TCGCACTTGATC_DFCI037_1	CD4_LIKE	CD4_LIKE	CD4_LIKE	CD4_LIKE	CD4_LIKE	CD4_LIKE
GTGCACCGCCCC_DFCI037_1	CD4_LIKE	CD4_LIKE	CD4_LIKE	CD4_LIKE	CD4_LIKE	CD4_LIKE
ACCCATTCGAGT_DFCI037_1	CD8_LIKE	CD8_LIKE	CD8_LIKE	CD8_LIKE	CD8_LIKE	CD8_LIKE
TAGATGAAGGAT_DFCI037_1	CD4_LIKE	CD4_LIKE	CD4_LIKE	CD4_LIKE	CD4_LIKE	CD4_LIKE
TGATATGCTTTT_DFCI037_1	CD8_LIKE	CD8_LIKE	CD8_LIKE	CD8_LIKE	CD8_LIKE	CD8_LIKE
TTGGAAGCTACT_DFCI037_1	CD4_LIKE	CD4_LIKE	CD4_LIKE	CD4_LIKE	CD4_LIKE	CD4_LIKE
GCTCGTTCCCCA_DFCI037_1	CD8_LIKE	CD8_LIKE	CD8_LIKE	CD8_LIKE	CD8_LIKE	CD8_LIKE
TAACTTTTGGGT_DFCI037_1	CD4_LIKE	CD4_LIKE	CD4_LIKE	CD4_LIKE	CD4_LIKE	CD4_LIKE
GGCTTGCGAGAG_DFCI037_1	CD4_LIKE	CD4_LIKE	CD4_LIKE	CD4_LIKE	CD4_LIKE	CD4_LIKE
AACTTCGCGTCG_DFCI037_1	CD4_LIKE	CD4_LIKE	CD4_LIKE	CD4_LIKE	CD4_LIKE	CD4_LIKE
CTCCTGTCTCAN_DFCI037_1	CD8_LIKE	CD8_LIKE	CD8_LIKE	CD8_LIKE	CD8_LIKE	CD8_LIKE
CATTTTCGGTGC_DFCI037_1	CD4_LIKE	CD4_LIKE	CD4_LIKE	CD4_LIKE	CD4_LIKE	CD4_LIKE
TCCGGACATAAG_DFCI037_1	CD4_LIKE	CD4_LIKE	CD4_LIKE	CD4_LIKE	CD4_LIKE	CD4_LIKE
CGCTGGCTGCCA_DFCI037_1	CD4_LIKE	CD4_LIKE	CD4_LIKE	CD4_LIKE	CD4_LIKE	CD4_LIKE
CCGGGATCTTAC_DFCI037_1	CD8_LIKE	CD8_LIKE	CD8_LIKE	CD8_LIKE	CD8_LIKE	CD8_LIKE
GGCCTTTTACGA_DFCI037_1	CD4_LIKE	CD4_LIKE	CD4_LIKE	CD4_LIKE	CD4_LIKE	CD4_LIKE
CTTAAGTTGCCG_DFCI037_1	CD4_LIKE	CD4_LIKE	CD4_LIKE	CD4_LIKE	CD4_LIKE	CD4_LIKE
TAGGGTTTTTTA_DFCI037_1	CD4_LIKE	CD4_LIKE	CD4_LIKE	CD4_LIKE	CD4_LIKE	CD4_LIKE
CCCTTGTATGTN_DFCI037_1	CD4_LIKE	CD4_LIKE	CD4_LIKE	CD4_LIKE	CD4_LIKE	CD4_LIKE
GGCACTCGCACA_DFCI037_1	CD4_LIKE	CD4_LIKE	CD4_LIKE	CD4_LIKE	CD4_LIKE	CD4_LIKE
ATAGACCGACCC_DFCI037_1	CD4_LIKE	CD4_LIKE	CD4_LIKE	CD4_LIKE	CD4_LIKE	CD4_LIKE
GCCTTTCCACAN_DFCI037_1	CD4_LIKE	CD4_LIKE	CD4_LIKE	CD4_LIKE	CD4_LIKE	CD4_LIKE
ATCGCAAGGGTA_DFCI037_1	CD4_LIKE	CD4_LIKE	CD8_LIKE	CD8_LIKE	CD8_LIKE	CD8_LIKE
AGTAGGTAATAA_DFCI037_1	CD4_LIKE	CD4_LIKE	CD4_LIKE	CD4_LIKE	CD4_LIKE	CD4_LIKE
GTCACATAGTGN_DFCI037_1	CD4_LIKE	CD4_LIKE	CD4_LIKE	CD4_LIKE	CD4_LIKE	CD4_LIKE
CAAACGAACCGA_DFCI037_1	CD4_LIKE	CD4_LIKE	CD8_LIKE	CD8_LIKE	CD8_LIKE	CD8_LIKE
CTCTATAAGTGC_DFCI037_1	CD4_LIKE	CD4_LIKE	CD4_LIKE	CD4_LIKE	CD4_LIKE	CD4_LIKE
CGAGGTCTGTCA_DFCI037_1	CD4_LIKE	CD4_LIKE	CD4_LIKE	CD4_LIKE	CD4_LIKE	CD4_LIKE
CCCAGCAAACTC_DFCI037_1	CD4_LIKE	CD4_LIKE	CD8_LIKE	CD8_LIKE	CD8_LIKE	CD8_LIKE
ACACGTTTAGCC_DFCI037_1	CD4_LIKE	CD4_LIKE	CD4_LIKE	CD4_LIKE	CD4_LIKE	CD4_LIKE
CGACAGTATTGT_DFCI037_1	CD4_LIKE	CD4_LIKE	CD4_LIKE	CD4_LIKE	CD4_LIKE	CD4_LIKE
CGCGTGACGGAC_DFCI037_1	CD4_LIKE	CD4_LIKE	CD4_LIKE	CD4_LIKE	CD4_LIKE	CD4_LIKE
ATTGCCGCCCCT_DFCI037_1	CD4_LIKE	CD4_LIKE	CD4_LIKE	CD4_LIKE	CD4_LIKE	CD4_LIKE
ACTACCACTAAT_DFCI037_1	CD4_LIKE	CD4_LIKE	CD4_LIKE	CD4_LIKE	CD4_LIKE	CD4_LIKE
CTTATCCATCCT_DFCI037_1	CD8_LIKE	CD8_LIKE	CD8_LIKE	CD8_LIKE	CD8_LIKE	CD8_LIKE
GAGAATTGTCTG_DFCI037_1	CD4_LIKE	CD4_LIKE	CD4_LIKE	CD4_LIKE	CD4_LIKE	CD4_LIKE
CGTCATAGTGGT_DFCI037_1	CD4_LIKE	CD4_LIKE	CD4_LIKE	CD4_LIKE	CD4_LIKE	CD4_LIKE
TAAGATGGGTGA_DFCI037_1	CD4_LIKE	CD4_LIKE	CD4_LIKE	CD4_LIKE	CD4_LIKE	CD4_LIKE
ATCTTATACTTG_DFCI037_1	CD8_LIKE	CD8_LIKE	CD8_LIKE	CD8_LIKE	CD8_LIKE	CD8_LIKE
TGATAACCGGAT_DFCI037_1	CD4_LIKE	CD4_LIKE	CD4_LIKE	CD4_LIKE	CD4_LIKE	CD4_LIKE
GTCATTCCCACA_DFCI037_1	CD4_LIKE	CD4_LIKE	CD4_LIKE	CD4_LIKE	CD4_LIKE	CD4_LIKE
CCTGATATATAT_DFCI037_1	CD4_LIKE	CD4_LIKE	CD8_LIKE	CD8_LIKE	CD8_LIKE	CD8_LIKE
GGATTAACGCTT_DFCI037_1	CD8_LIKE	CD8_LIKE	CD8_LIKE	CD8_LIKE	CD8_LIKE	CD8_LIKE
GTATGATGCTTT_DFCI037_1	CD4_LIKE	CD4_LIKE	CD4_LIKE	CD4_LIKE	CD4_LIKE	CD4_LIKE
AACAACAAAACG_DFCI037_1	CD4_LIKE	CD4_LIKE	CD4_LIKE	CD4_LIKE	CD4_LIKE	CD4_LIKE
TGCTCTCTACCT_DFCI037_1	CD4_LIKE	CD4_LIKE	CD4_LIKE	CD4_LIKE	CD4_LIKE	CD4_LIKE
CACCCGCGGCGN_DFCI037_1	CD4_LIKE	CD4_LIKE	CD4_LIKE	CD4_LIKE	CD4_LIKE	CD4_LIKE
AGGATGACGGCT_DFCI037_1	CD4_LIKE	CD4_LIKE	CD4_LIKE	CD4_LIKE	CD4_LIKE	CD4_LIKE
TACACTTCCGCC_DFCI037_1	CD4_LIKE	CD4_LIKE	CD4_LIKE	CD4_LIKE	CD4_LIKE	CD4_LIKE
TCAAGCTTCCGC_DFCI037_1	CD4_LIKE	CD4_LIKE	CD4_LIKE	CD4_LIKE	CD4_LIKE	CD4_LIKE
CCGGATCGAACT_DFCI037_1	CD4_LIKE	CD4_LIKE	CD4_LIKE	CD4_LIKE	CD4_LIKE	CD4_LIKE
AAGATACCACTT_DFCI037_1	CD4_LIKE	CD4_LIKE	CD4_LIKE	CD4_LIKE	CD4_LIKE	CD4_LIKE
CGTCATAATACC_DFCI037_1	CD4_LIKE	CD4_LIKE	CD4_LIKE	CD4_LIKE	CD4_LIKE	CD4_LIKE
TAGAAGGATTAG_DFCI037_1	CD4_LIKE	CD8_LIKE	CD8_LIKE	CYCL_CD4	CYCL	CYCL
CGCGGTTACGGT_DFCI037_1	CD8_LIKE	CD8_LIKE	CD8_LIKE	CD8_LIKE	CD8_LIKE	CD8_LIKE
TCGTTCGTATCC_DFCI037_1	CD4_LIKE	CD4_LIKE	CD4_LIKE	CD4_LIKE	CD4_LIKE	CD4_LIKE
CCACTTCCGATG_DFCI037_1	CD4_LIKE	CD4_LIKE	CD4_LIKE	CD4_LIKE	CD4_LIKE	CD4_LIKE
AGCCATCCCCTA_DFCI037_1	CD8_LIKE	CD8_LIKE	CD8_LIKE	CD8_LIKE	CD8_LIKE	CD8_LIKE
TAAAGACGAATG_DFCI037_1	CD8_LIKE	CD8_LIKE	CD8_LIKE	CD8_LIKE	CD8_LIKE	CD8_LIKE
AGGTCGAAGAGG_DFCI037_1	CD4_LIKE	CD4_LIKE	CD4_LIKE	CD4_LIKE	CD4_LIKE	CD4_LIKE
GTCCCCTGGCAA_DFCI037_1	CD4_LIKE	CD4_LIKE	CD4_LIKE	CD4_LIKE	CD4_LIKE	CD4_LIKE
AGACCCTATGGC_DFCI037_1	CD8_LIKE	CD8_LIKE	CD8_LIKE	CD8_LIKE	CD8_LIKE	CD8_LIKE
TGGAAAACATCG_DFCI037_1	CD4_LIKE	CD4_LIKE	CD4_LIKE	CD4_LIKE	CD4_LIKE	CD4_LIKE
CAAGGTGACTTA_DFCI037_1	CD4_LIKE	CD4_LIKE	CD4_LIKE	CD4_LIKE	CD4_LIKE	CD4_LIKE
CTGGGCTTCGTT_DFCI037_1	CD4_LIKE	CD4_LIKE	CD4_LIKE	CD4_LIKE	CD4_LIKE	CD4_LIKE
TTGGGAAATTCT_DFCI037_1	CD4_LIKE	CD4_LIKE	CD4_LIKE	CD4_LIKE	CD4_LIKE	CD4_LIKE
AATTACATGCGC_DFCI037_1	CD4_LIKE	CD4_LIKE	CD4_LIKE	CD4_LIKE	CD4_LIKE	CD4_LIKE
GACATATATTCC_DFCI037_1	CD4_LIKE	CD4_LIKE	CD4_LIKE	CD4_LIKE	CD4_LIKE	CD4_LIKE
TTCCGCTCTTGG_DFCI037_1	CD4_LIKE	CD4_LIKE	CD4_LIKE	CD4_LIKE	CD4_LIKE	CD4_LIKE
CGTCAACTCCTC_DFCI037_1	CD4_LIKE	CD4_LIKE	CD4_LIKE	CD4_LIKE	CD4_LIKE	CD4_LIKE
CGGATTAGACAT_DFCI037_1	CD8_LIKE	CD8_LIKE	CD8_LIKE	CD8_LIKE	CD8_LIKE	CD8_LIKE
GACCATGACTAC_DFCI037_1	CD4_LIKE	CD4_LIKE	CD4_LIKE	CD4_LIKE	CD4_LIKE	CD4_LIKE
AGGTGTTGATCA_DFCI037_1	CD4_LIKE	CD4_LIKE	CD4_LIKE	CD4_LIKE	CD4_LIKE	CD4_LIKE
ATACGGCTGCAA_DFCI037_1	CD4_LIKE	CD4_LIKE	CD4_LIKE	CD4_LIKE	CD4_LIKE	CD4_LIKE
TCGGTGCCTAAG_DFCI037_1	CD4_LIKE	CD4_LIKE	CD4_LIKE	CD4_LIKE	CD4_LIKE	CD4_LIKE
GAGATCATGAAA_DFCI037_1	CD4_LIKE	CD4_LIKE	CD4_LIKE	CD4_LIKE	CD4_LIKE	CD4_LIKE
TGCGAACCCAGC_DFCI037_1	CD4_LIKE	CD4_LIKE	CD4_LIKE	CD4_LIKE	CD4_LIKE	CD4_LIKE
GATGCCCTCCGG_DFCI037_1	CD4_LIKE	CD4_LIKE	CD4_LIKE	CD4_LIKE	CD4_LIKE	CD4_LIKE
CATCTGGAGCTA_DFCI037_1	CD4_LIKE	CD4_LIKE	CD4_LIKE	CD4_LIKE	CD4_LIKE	CD4_LIKE
TATCAATTGGTT_DFCI037_1	CD8_LIKE	CD8_LIKE	CD8_LIKE	CD8_LIKE	CD8_LIKE	CD8_LIKE
AACAAGCCGGAC_DFCI037_1	CD8_LIKE	CD8_LIKE	CD8_LIKE	CD8_LIKE	CD8_LIKE	CD8_LIKE
TTGTCAGGGACC_DFCI037_1	CD4_LIKE	CD4_LIKE	CD4_LIKE	CD4_LIKE	CD4_LIKE	CD4_LIKE
TGTATAAGGTGA_DFCI037_1	CD8_LIKE	CD8_LIKE	CD8_LIKE	CD8_LIKE	CD8_LIKE	CD8_LIKE
GGGCAGATCGTC_DFCI037_1	CD4_LIKE	CD4_LIKE	CD4_LIKE	CD4_LIKE	CD4_LIKE	CD4_LIKE
TCAGATAAGTCA_DFCI037_1	CD4_LIKE	CD4_LIKE	CD4_LIKE	CD4_LIKE	CD4_LIKE	CD4_LIKE
CAATAGTCGACN_DFCI037_1	CD4_LIKE	CD4_LIKE	CD4_LIKE	CD4_LIKE	CD4_LIKE	CD4_LIKE
GGACATTGATAG_DFCI037_1	CD4_LIKE	CD4_LIKE	CD4_LIKE	CD4_LIKE	CD4_LIKE	CD4_LIKE
GTACACCCCCGT_DFCI037_1	CD4_LIKE	CD4_LIKE	CD4_LIKE	CD4_LIKE	CD4_LIKE	CD4_LIKE
TTGGACATAGGG_DFCI037_1	CD4_LIKE	CD4_LIKE	CD4_LIKE	CD4_LIKE	CD4_LIKE	CD4_LIKE
TACAATGGCGGT_DFCI037_1	CD4_LIKE	CD4_LIKE	CD4_LIKE	CD4_LIKE	CD4_LIKE	CD4_LIKE
GCATGGTATGGT_DFCI037_1	CD8_LIKE	CD8_LIKE	CD8_LIKE	CD8_LIKE	CD8_LIKE	CD8_LIKE
CGGCCTCTCTTG_DFCI037_1	CD4_LIKE	CD4_LIKE	CD4_LIKE	CD4_LIKE	CD4_LIKE	CD4_LIKE
TTCTCTACGGCC_DFCI037_1	CD4_LIKE	CD4_LIKE	CD4_LIKE	CD4_LIKE	CD4_LIKE	CD4_LIKE
CATCTATACTAT_DFCI037_1	CD4_LIKE	CD4_LIKE	CD4_LIKE	CD4_LIKE	CD4_LIKE	CD4_LIKE
CCCTGAATAGGA_DFCI037_1	CD4_LIKE	CD4_LIKE	CD4_LIKE	CD4_LIKE	CD4_LIKE	CD4_LIKE
GAGGTGATTGCA_DFCI037_1	CD4_LIKE	CD4_LIKE	CD4_LIKE	CD4_LIKE	CD4_LIKE	CD4_LIKE
CCTCTCTCTTAC_DFCI037_1	CD4_LIKE	CD4_LIKE	CD4_LIKE	CD4_LIKE	CD4_LIKE	CD4_LIKE
CGTCCTTCCCCC_DFCI037_1	CD4_LIKE	CD4_LIKE	CD4_LIKE	CD4_LIKE	CD4_LIKE	CD4_LIKE
GCAGCAAATGCN_DFCI037_1	CD4_LIKE	CD4_LIKE	CD4_LIKE	CD4_LIKE	CD4_LIKE	CD4_LIKE
GCTCGATTATTA_DFCI037_1	CD8_LIKE	CD8_LIKE	CD8_LIKE	CD8_LIKE	CD8_LIKE	CD8_LIKE
GTGAACAAATCC_DFCI037_1	CD8_LIKE	CD8_LIKE	CD8_LIKE	CD8_LIKE	CD8_LIKE	CD8_LIKE
ATGAGTTGATCT_DFCI037_1	CD8_LIKE	CD8_LIKE	CD8_LIKE	CD8_LIKE	CD8_LIKE	CD8_LIKE
GATACGCCGTCT_DFCI037_1	CD4_LIKE	CD4_LIKE	CD4_LIKE	CD4_LIKE	CD4_LIKE	CD4_LIKE
CAGAGTTGTCCG_DFCI037_1	CD4_LIKE	CD4_LIKE	CD4_LIKE	CD4_LIKE	CD4_LIKE	CD4_LIKE
AAGCCTGCCATG_DFCI037_1	CD4_LIKE	CD4_LIKE	CD4_LIKE	CD4_LIKE	CD4_LIKE	CD4_LIKE
GAATGGTTACGC_DFCI037_1	CD4_LIKE	CD4_LIKE	CD4_LIKE	CD4_LIKE	CD4_LIKE	CD4_LIKE
TTCCCCTGGCAN_DFCI037_1	CD4_LIKE	CD4_LIKE	CD4_LIKE	CD4_LIKE	CD4_LIKE	CD4_LIKE
ATAATTTTAGGG_DFCI037_1	CD4_LIKE	CD4_LIKE	CD4_LIKE	CD4_LIKE	CD4_LIKE	CD4_LIKE
TCGGGCTCGCCC_DFCI037_1	CD8_LIKE	CD8_LIKE	CD8_LIKE	CD8_LIKE	CD8_LIKE	CD8_LIKE
GTCACCCAGCGT_DFCI037_1	CD4_LIKE	CD4_LIKE	CD4_LIKE	CD4_LIKE	CD4_LIKE	CD4_LIKE
CTGGAATCACAG_DFCI037_1	CD4_LIKE	CD4_LIKE	CD4_LIKE	CD4_LIKE	CD4_LIKE	CD4_LIKE
AATTCAACATTC_DFCI037_1	CD8_LIKE	CD8_LIKE	CD8_LIKE	CD8_LIKE	CD8_LIKE	CD8_LIKE
TGACCTAGACCA_DFCI037_1	CD4_LIKE	CD4_LIKE	CD4_LIKE	CD4_LIKE	CD4_LIKE	CD4_LIKE
CTCCGCCCCCAC_DFCI037_1	CD8_LIKE	CD8_LIKE	CD8_LIKE	CD8_LIKE	CD8_LIKE	CD8_LIKE
AGGTTGGCCGGA_DFCI037_1	CD4_LIKE	CD4_LIKE	CD4_LIKE	CD4_LIKE	CD4_LIKE	CD4_LIKE
CAAGGAACGTGG_DFCI037_1	CD4_LIKE	CD4_LIKE	CD4_LIKE	CD4_LIKE	CD4_LIKE	CD4_LIKE
TTAGGTTCGTAC_DFCI037_1	CD4_LIKE	CD4_LIKE	CD4_LIKE	CD4_LIKE	CD4_LIKE	CD4_LIKE
CCTCGACCCTTG_DFCI037_1	CD4_LIKE	CD4_LIKE	CD4_LIKE	CD4_LIKE	CD4_LIKE	CD4_LIKE
CTAACAAGTGTG_DFCI037_1	CD8_LIKE	CD8_LIKE	CD8_LIKE	CD8_LIKE	CD8_LIKE	CD8_LIKE
GAGGCGCTAAGC_DFCI037_1	CD8_LIKE	CD8_LIKE	CD8_LIKE	CD8_LIKE	CD8_LIKE	CD8_LIKE
CGTCCACAGTCT_DFCI037_1	CD4_LIKE	CD4_LIKE	CD4_LIKE	CD4_LIKE	CD4_LIKE	CD4_LIKE
GCAGATCTACTT_DFCI037_1	CD4_LIKE	CD4_LIKE	CD4_LIKE	CD4_LIKE	CD4_LIKE	CD4_LIKE
GTCACCGGTTTT_DFCI037_1	CD4_LIKE	CD4_LIKE	CD4_LIKE	CD4_LIKE	CD4_LIKE	CD4_LIKE
ACCCACACTACT_DFCI037_1	CD8_LIKE	CD8_LIKE	CD8_LIKE	CD8_LIKE	CD8_LIKE	CD8_LIKE
CCGCTCTGCTAA_DFCI037_1	CD4_LIKE	CD4_LIKE	CD4_LIKE	CD4_LIKE	CD4_LIKE	CD4_LIKE
AGCGCGGGTAAT_DFCI037_1	CD4_LIKE	CD8_LIKE	CD8_LIKE	CD8_LIKE	CD8_LIKE	CD8_LIKE
GAAGTGCCAGAT_DFCI037_1	CD4_LIKE	CD4_LIKE	CD4_LIKE	CD4_LIKE	CD4_LIKE	CD4_LIKE
AATATCCCTAGC_DFCI037_1	CD4_LIKE	CD4_LIKE	CD4_LIKE	CD4_LIKE	CD4_LIKE	CD4_LIKE
ATAGCTCCCACT_DFCI037_1	CD4_LIKE	CD4_LIKE	CD4_LIKE	CD4_LIKE	CD4_LIKE	CD4_LIKE
CAAGCGCTGTTC_DFCI037_1	CD4_LIKE	CD4_LIKE	CD4_LIKE	CD4_LIKE	CD4_LIKE	CD4_LIKE
CTGTTTAGGCTT_DFCI037_1	CD4_LIKE	CD4_LIKE	CD4_LIKE	CD4_LIKE	CD4_LIKE	CD4_LIKE
CGATGTGCTTAC_DFCI037_1	CD4_LIKE	CD4_LIKE	CD4_LIKE	CD4_LIKE	CD4_LIKE	CD4_LIKE
ATGTACACAACG_DFCI037_1	CD4_LIKE	CD4_LIKE	CD4_LIKE	CD4_LIKE	CD4_LIKE	CD4_LIKE
CCTATTGACCGC_DFCI037_1	CD4_LIKE	CD4_LIKE	CD4_LIKE	CD4_LIKE	CD4_LIKE	CD4_LIKE
GTCAATAAATTC_DFCI037_1	CD4_LIKE	CD4_LIKE	CD4_LIKE	CD4_LIKE	CD4_LIKE	CD4_LIKE
CGTTTAGCATCC_DFCI037_1	CD4_LIKE	CD4_LIKE	CD4_LIKE	CD4_LIKE	CD4_LIKE	CD4_LIKE
GTTCGGCACGCA_DFCI037_1	CD8_LIKE	CD8_LIKE	CD8_LIKE	CD8_LIKE	CD8_LIKE	CD8_LIKE
TATGGGCGTTAA_DFCI037_1	CD4_LIKE	CD4_LIKE	CD4_LIKE	CD4_LIKE	CD4_LIKE	CD4_LIKE
TAGGGCGCTTTA_DFCI037_1	CD4_LIKE	CD4_LIKE	CD4_LIKE	CD4_LIKE	CD4_LIKE	CD4_LIKE
AGTCGGCATCCT_DFCI037_1	CD4_LIKE	CD4_LIKE	CD4_LIKE	CD4_LIKE	CD4_LIKE	CD4_LIKE
GCTACATTATAC_DFCI037_1	CD4_LIKE	CD4_LIKE	CD4_LIKE	CD4_LIKE	CD4_LIKE	CD4_LIKE
CGGGAGCACATA_DFCI037_1	CD4_LIKE	CD4_LIKE	CD4_LIKE	CD4_LIKE	CD4_LIKE	CD4_LIKE
GTGCAAAAACCT_DFCI037_1	CD4_LIKE	CD4_LIKE	CD4_LIKE	CD4_LIKE	CD4_LIKE	CD4_LIKE
ATACCCTGGACA_DFCI037_1	CD4_LIKE	CD4_LIKE	CD4_LIKE	CD4_LIKE	CD4_LIKE	CD4_LIKE
CTAATACTTTGC_DFCI037_1	CD4_LIKE	CD4_LIKE	CD4_LIKE	CD4_LIKE	CD4_LIKE	CD4_LIKE
AGCGCGACTTAC_DFCI037_1	CD4_LIKE	CD4_LIKE	CD4_LIKE	CD4_LIKE	CD4_LIKE	CD4_LIKE
TCGAACTTTTCA_DFCI037_1	CD4_LIKE	CD4_LIKE	CD4_LIKE	CD4_LIKE	CD4_LIKE	CD4_LIKE
CAAGTCTTCTCN_DFCI037_1	CD4_LIKE	CD4_LIKE	CD4_LIKE	CD4_LIKE	CD4_LIKE	CD4_LIKE
CCGCTAGACCCG_DFCI037_1	CD8_LIKE	CD8_LIKE	CD8_LIKE	CD8_LIKE	CD8_LIKE	CD8_LIKE
GATAGGGTATGA_DFCI037_1	CD8_LIKE	CD8_LIKE	CD8_LIKE	CD8_LIKE	CD8_LIKE	CD8_LIKE
GCGGTAGTCTCA_DFCI037_1	CD4_LIKE	CD4_LIKE	CD4_LIKE	CD4_LIKE	CD4_LIKE	CD4_LIKE
AATATGGTGCCA_DFCI037_1	CD4_LIKE	CD4_LIKE	CD4_LIKE	CD4_LIKE	CD4_LIKE	CD4_LIKE
CCTAAAGATCTA_DFCI037_1	CD4_LIKE	CD4_LIKE	CD4_LIKE	CD4_LIKE	CD4_LIKE	CD4_LIKE
CATTTCCCACGC_DFCI037_1	CD4_LIKE	CD4_LIKE	CD4_LIKE	CD4_LIKE	CD4_LIKE	CD4_LIKE
TCACATTCCTAT_DFCI037_1	CD4_LIKE	CD4_LIKE	CD4_LIKE	CD4_LIKE	CD4_LIKE	CD4_LIKE
CCAGCGGACAGA_DFCI037_1	CD4_LIKE	CD4_LIKE	CD4_LIKE	CD4_LIKE	CD4_LIKE	CD4_LIKE
TATACGCTTCCG_DFCI037_1	CD4_LIKE	CD4_LIKE	CD4_LIKE	CD4_LIKE	CD4_LIKE	CD4_LIKE
ACGATTCCCTCG_DFCI037_1	CD4_LIKE	CD4_LIKE	CD4_LIKE	CD4_LIKE	CD4_LIKE	CD4_LIKE
CTAACATTTCCA_DFCI037_1	CD4_LIKE	CD4_LIKE	CD4_LIKE	CD4_LIKE	CD4_LIKE	CD4_LIKE
CGCCGTGCCATG_DFCI037_1	CD4_LIKE	CD4_LIKE	CD4_LIKE	CD4_LIKE	CD4_LIKE	CD4_LIKE
ATCTAAAGTATA_DFCI037_1	CD4_LIKE	CD4_LIKE	CD4_LIKE	CD4_LIKE	CD4_LIKE	CD4_LIKE
TCCGCAGAATTA_DFCI037_1	CD8_LIKE	CD8_LIKE	CD8_LIKE	CD8_LIKE	CD8_LIKE	CD8_LIKE
CTGGAAAGCGAT_DFCI037_1	CD4_LIKE	CD4_LIKE	CD4_LIKE	CD4_LIKE	CD4_LIKE	CD4_LIKE
CGGCTGAATATA_DFCI037_1	CD4_LIKE	CD4_LIKE	CD4_LIKE	CD4_LIKE	CD4_LIKE	CD4_LIKE
GGGTCCTACTTN_DFCI037_1	CD4_LIKE	CD4_LIKE	CD4_LIKE	CD4_LIKE	CD4_LIKE	CD4_LIKE
ACTGGGCACATC_DFCI037_1	CD4_LIKE	CD4_LIKE	CD4_LIKE	CD4_LIKE	CD4_LIKE	CD4_LIKE
CTTGTGAAACTA_DFCI037_1	CD4_LIKE	CD4_LIKE	CD4_LIKE	CD4_LIKE	CD4_LIKE	CD4_LIKE
AAGTCATCTCCC_DFCI037_1	CD8_LIKE	CD8_LIKE	CD8_LIKE	CD8_LIKE	CD8_LIKE	CD8_LIKE
TAAAAACTTCTT_DFCI037_1	CD4_LIKE	CD4_LIKE	CD4_LIKE	CD4_LIKE	CD4_LIKE	CD4_LIKE
CCTTGCACGTTA_DFCI037_1	CD4_LIKE	CD4_LIKE	CD4_LIKE	CD4_LIKE	CD4_LIKE	CD4_LIKE
CGTACTGGGCCG_DFCI037_1	CD4_LIKE	CD4_LIKE	CD4_LIKE	CD4_LIKE	CD4_LIKE	CD4_LIKE
CCAGTAGGCAAN_DFCI037_1	CD4_LIKE	CD4_LIKE	CD4_LIKE	CD4_LIKE	CD4_LIKE	CD4_LIKE
GACCTTATCGGC_DFCI037_1	CD4_LIKE	CD4_LIKE	CD4_LIKE	CD4_LIKE	CD4_LIKE	CD4_LIKE
ATGGGCCCGGCG_DFCI037_1	CD4_LIKE	CD4_LIKE	CD4_LIKE	CD4_LIKE	CD4_LIKE	CD4_LIKE
AGTGGTAGGTTT_DFCI037_1	CD4_LIKE	CD4_LIKE	CD4_LIKE	CD4_LIKE	CD4_LIKE	CD4_LIKE
ATTATGCGAAGC_DFCI037_1	CD4_LIKE	CD4_LIKE	CD4_LIKE	CD4_LIKE	CD4_LIKE	CD4_LIKE
GCGTGCGAGTCT_DFCI037_1	CD4_LIKE	CD4_LIKE	CD4_LIKE	CD4_LIKE	CD4_LIKE	CD4_LIKE
TGCCTTCGAGGC_DFCI037_1	CD4_LIKE	CD4_LIKE	CD4_LIKE	CD4_LIKE	CD4_LIKE	CD4_LIKE
ATCTTCATAATT_DFCI037_1	CD4_LIKE	CD4_LIKE	CD4_LIKE	CD4_LIKE	CD4_LIKE	CD4_LIKE
GGCCATACTATC_DFCI037_1	CD4_LIKE	CD4_LIKE	CD4_LIKE	CD4_LIKE	CD4_LIKE	CD4_LIKE
CGCTTTTGACAG_DFCI037_1	CD8_LIKE	CD8_LIKE	CD8_LIKE	CD8_LIKE	CD8_LIKE	CD8_LIKE
ATCGTCTCCCCA_DFCI037_1	CD8_LIKE	CD8_LIKE	CD8_LIKE	CD8_LIKE	CD8_LIKE	CD8_LIKE
CTATATTGGACN_DFCI037_1	CD4_LIKE	CD4_LIKE	CD4_LIKE	CD4_LIKE	CD4_LIKE	CD4_LIKE
GGCCGAGACGCC_DFCI037_1	CD4_LIKE	CD4_LIKE	CD4_LIKE	CD4_LIKE	CD4_LIKE	CD4_LIKE
TTTGCACCCACA_DFCI037_1	CD4_LIKE	CD4_LIKE	CD4_LIKE	CD4_LIKE	CD4_LIKE	CD4_LIKE
ATCCCGTATTGG_DFCI037_1	CD4_LIKE	CD4_LIKE	CD4_LIKE	CD4_LIKE	CD4_LIKE	CD4_LIKE
GAGCTTAGACGN_DFCI037_1	CD4_LIKE	CD4_LIKE	CD4_LIKE	CD4_LIKE	CD4_LIKE	CD4_LIKE
TTACACCATAAC_DFCI037_1	CD4_LIKE	CD4_LIKE	CD4_LIKE	CD4_LIKE	CD4_LIKE	CD4_LIKE
AAACCGTGGCTC_DFCI037_1	CD4_LIKE	CD4_LIKE	CD4_LIKE	CD4_LIKE	CD4_LIKE	CD4_LIKE
CTGCGCAAGGTT_DFCI037_1	CD8_LIKE	CD8_LIKE	CD8_LIKE	CD8_LIKE	CD8_LIKE	CD8_LIKE
GTGTTAGATCTT_DFCI037_1	CD4_LIKE	CD4_LIKE	CD8_LIKE	CD8_LIKE	CD8_LIKE	CD8_LIKE
CCAGAGAATGCC_DFCI037_1	CD8_LIKE	CD8_LIKE	CD8_LIKE	CD8_LIKE	CD8_LIKE	CD8_LIKE
TGGCTCGCCTCT_DFCI037_1	CD4_LIKE	CD4_LIKE	CD4_LIKE	CD4_LIKE	CD4_LIKE	CD4_LIKE
CCTCGTACAGCC_DFCI037_1	CD8_LIKE	CD8_LIKE	CD8_LIKE	CD8_LIKE	CD8_LIKE	CD8_LIKE
CGCCCAAAGCCT_DFCI037_1	CD8_LIKE	CD8_LIKE	CD8_LIKE	CD8_LIKE	CD8_LIKE	CD8_LIKE
ATAGCAGTTCGT_DFCI037_1	CD8_LIKE	CD8_LIKE	CD8_LIKE	CD8_LIKE	CD8_LIKE	CD8_LIKE
GAGAGGTCCATA_DFCI037_1	CD4_LIKE	CD4_LIKE	CD4_LIKE	CD4_LIKE	CD4_LIKE	CD4_LIKE
GTGCCACGCTAT_DFCI037_1	CD4_LIKE	CD4_LIKE	CD4_LIKE	CD4_LIKE	CD4_LIKE	CD4_LIKE
AGCTTCTCGGTN_DFCI037_1	CD4_LIKE	CD4_LIKE	CD4_LIKE	CD4_LIKE	CD4_LIKE	CD4_LIKE
TTGTTATTTTGC_DFCI037_1	CD4_LIKE	CD4_LIKE	CD4_LIKE	CD4_LIKE	CD4_LIKE	CD4_LIKE
CGGTTCAGGTAA_DFCI037_1	CD4_LIKE	CD4_LIKE	CD4_LIKE	CD4_LIKE	CD4_LIKE	CD4_LIKE
CGTCACTAAAGG_DFCI037_1	CD4_LIKE	CD4_LIKE	CD4_LIKE	CD4_LIKE	CD4_LIKE	CD4_LIKE
ACCAATCACGCC_DFCI037_1	CD4_LIKE	CD4_LIKE	CD4_LIKE	CD4_LIKE	CD4_LIKE	CD4_LIKE
CTGTTCACTTAG_DFCI037_1	CD4_LIKE	CD4_LIKE	CD4_LIKE	CD4_LIKE	CD4_LIKE	CD4_LIKE
GCGACGCTACTG_DFCI037_1	CD4_LIKE	CD4_LIKE	CD4_LIKE	CD4_LIKE	CD4_LIKE	CD4_LIKE
ATTCTAATGCAC_DFCI037_1	CD4_LIKE	CD4_LIKE	CD4_LIKE	CD4_LIKE	CD4_LIKE	CD4_LIKE
GGTCTGCGTAAC_DFCI037_1	CD4_LIKE	CD4_LIKE	CD4_LIKE	CD4_LIKE	CD4_LIKE	CD4_LIKE
CGCAATCCCCCG_DFCI037_1	CD8_LIKE	CD8_LIKE	CD8_LIKE	CD8_LIKE	CD8_LIKE	CD8_LIKE
CCCAGGGGCGTT_DFCI037_1	CD4_LIKE	CD4_LIKE	CD4_LIKE	CD4_LIKE	CD4_LIKE	CD4_LIKE
AGTGTCGCCGTA_DFCI037_1	CD4_LIKE	CD4_LIKE	CD4_LIKE	CD4_LIKE	CD4_LIKE	CD4_LIKE
GCCGGACTTTCA_DFCI037_1	CD4_LIKE	CD4_LIKE	CD4_LIKE	CD4_LIKE	CD4_LIKE	CD4_LIKE
AGTCGTCGTACA_DFCI037_1	CD4_LIKE	CD4_LIKE	CD4_LIKE	CD4_LIKE	CD4_LIKE	CD4_LIKE
AGGTGGATCGAN_DFCI037_1	CD4_LIKE	CD4_LIKE	CD4_LIKE	CD4_LIKE	CD4_LIKE	CD4_LIKE
GTGTTAAGATTA_DFCI037_1	CD4_LIKE	CD4_LIKE	CD4_LIKE	CD4_LIKE	CD4_LIKE	CD4_LIKE
AGGAGGTTGTCC_DFCI037_1	CD4_LIKE	CD4_LIKE	CD4_LIKE	CD4_LIKE	CD4_LIKE	CD4_LIKE
GGTTGTACGACC_DFCI037_1	CD4_LIKE	CD4_LIKE	CD4_LIKE	CD4_LIKE	CD4_LIKE	CD4_LIKE
GAGCCATAGTTA_DFCI037_1	CD8_LIKE	CD8_LIKE	CD8_LIKE	CD8_LIKE	CD8_LIKE	CD8_LIKE
ATCTAGCGGGTN_DFCI037_1	CD4_LIKE	CD4_LIKE	CD4_LIKE	CD4_LIKE	CD4_LIKE	CD4_LIKE
GCCCTTGGTTCG_DFCI037_1	CD4_LIKE	CD4_LIKE	CD4_LIKE	CD4_LIKE	CD4_LIKE	CD4_LIKE
TCTCCGCCAAAC_DFCI037_1	CD4_LIKE	CD4_LIKE	CD4_LIKE	CD4_LIKE	CD4_LIKE	CD4_LIKE
CGCATCTACACC_DFCI037_1	CD4_LIKE	CD4_LIKE	CD4_LIKE	CD4_LIKE	CD4_LIKE	CD4_LIKE
GGATACTTCTCA_DFCI037_1	CD8_LIKE	CD8_LIKE	CD8_LIKE	CD8_LIKE	CD8_LIKE	CD8_LIKE
CGCTAGGCTGTC_DFCI037_1	CD4_LIKE	CD4_LIKE	CD4_LIKE	CD4_LIKE	CD4_LIKE	CD4_LIKE
AATTGCATTTGT_DFCI037_1	CD4_LIKE	CD4_LIKE	CD4_LIKE	CD4_LIKE	CD4_LIKE	CD4_LIKE
CCTGCATCAGGA_DFCI037_1	CD4_LIKE	CD4_LIKE	CD4_LIKE	CD4_LIKE	CD4_LIKE	CD4_LIKE
TGCTAATTTCGT_DFCI037_1	CD8_LIKE	CD8_LIKE	CD8_LIKE	CD8_LIKE	CD8_LIKE	CD8_LIKE
ACCTGAGCAGTA_DFCI037_1	CD4_LIKE	CD4_LIKE	CD4_LIKE	CD4_LIKE	CD4_LIKE	CD4_LIKE
GTGGTGAAACAN_DFCI037_1	CD4_LIKE	CD4_LIKE	CD4_LIKE	CD4_LIKE	CD4_LIKE	CD4_LIKE
GACTATATTCCN_DFCI037_1	CD4_LIKE	CD4_LIKE	CD4_LIKE	CD4_LIKE	CD4_LIKE	CD4_LIKE
ATGATTCTACGT_DFCI037_1	CD4_LIKE	CD4_LIKE	CD4_LIKE	CD4_LIKE	CD4_LIKE	CD4_LIKE
GACTCCATTACG_DFCI037_1	CD4_LIKE	CD8_LIKE	CD8_LIKE	CD8_LIKE	CD8_LIKE	CD8_LIKE
CGAAGCCTTCCG_DFCI037_1	CD4_LIKE	CD4_LIKE	CD4_LIKE	CD4_LIKE	CD4_LIKE	CD4_LIKE
GCTAAATATGGA_DFCI037_1	CD8_LIKE	CD8_LIKE	CD8_LIKE	CD8_LIKE	CD8_LIKE	CD8_LIKE
CGACACGGGCTT_DFCI037_1	CD4_LIKE	CD4_LIKE	CD4_LIKE	CD4_LIKE	CD4_LIKE	CD4_LIKE
TACTCGACCTTC_DFCI037_1	CD4_LIKE	CD8_LIKE	CD8_LIKE	CD8_LIKE	CD8_LIKE	CD8_LIKE
GCGGGTATACCA_DFCI037_1	CD4_LIKE	CD4_LIKE	CD4_LIKE	CD4_LIKE	CD4_LIKE	CD4_LIKE
GTGTCCCGGCAG_DFCI037_1	CD4_LIKE	CD4_LIKE	CD4_LIKE	CD4_LIKE	CD4_LIKE	CD4_LIKE
CAATCATCTGTG_DFCI037_1	CD8_LIKE	CD8_LIKE	CD8_LIKE	CD8_LIKE	CD8_LIKE	CD8_LIKE
GCAGTATATTCT_DFCI037_1	CD4_LIKE	CD4_LIKE	CD4_LIKE	CD4_LIKE	CD4_LIKE	CD4_LIKE
GCCTCAAGTAAC_DFCI037_1	CD4_LIKE	CD4_LIKE	CD4_LIKE	CD4_LIKE	CD4_LIKE	CD4_LIKE
CGGGTTGGCCGC_DFCI037_1	CD4_LIKE	CD4_LIKE	CD4_LIKE	CD4_LIKE	CD4_LIKE	CD4_LIKE
GCATCTAGGAGT_DFCI037_1	CD4_LIKE	CD4_LIKE	CD4_LIKE	CD4_LIKE	CD4_LIKE	CD4_LIKE
GTCAACCGCTGT_DFCI037_1	CD4_LIKE	CD4_LIKE	CD4_LIKE	CD4_LIKE	CD4_LIKE	CD4_LIKE
ACGTGGAGGTAG_DFCI037_1	CD4_LIKE	CD4_LIKE	CD4_LIKE	CD4_LIKE	CD4_LIKE	CD4_LIKE
CTTGGACTGTTN_DFCI037_1	CD8_LIKE	CD8_LIKE	CD8_LIKE	CD8_LIKE	CD8_LIKE	CD8_LIKE
GGGTAAATCTGG_DFCI037_1	CD4_LIKE	CD4_LIKE	CD4_LIKE	CD4_LIKE	CD4_LIKE	CD4_LIKE
TCCCTATGAAGT_DFCI037_1	CD4_LIKE	CD4_LIKE	CD4_LIKE	CD4_LIKE	CD4_LIKE	CD4_LIKE
TAGTAGAAATGA_DFCI037_1	CD4_LIKE	CD4_LIKE	CD4_LIKE	CD4_LIKE	CD4_LIKE	CD4_LIKE
CTGTACCGTAAA_DFCI037_1	CD4_LIKE	CD4_LIKE	CD4_LIKE	CD4_LIKE	CD4_LIKE	CD4_LIKE
CGTTCGCTAAGC_DFCI037_1	CD8_LIKE	CD8_LIKE	CD8_LIKE	CD8_LIKE	CD8_LIKE	CD8_LIKE
GGTACGCTAGTG_DFCI037_1	CD4_LIKE	CD4_LIKE	CD4_LIKE	CD4_LIKE	CD4_LIKE	CD4_LIKE
CCTAACCGTATC_DFCI037_1	CD8_LIKE	CD8_LIKE	CD8_LIKE	CD8_LIKE	CD8_LIKE	CD8_LIKE
CGCCGACTCGAC_DFCI037_1	CD4_LIKE	CD4_LIKE	CD4_LIKE	CD4_LIKE	CD4_LIKE	CD4_LIKE
GGCTCCTGGTCN_DFCI037_1	CD4_LIKE	CD4_LIKE	CD4_LIKE	CD4_LIKE	CD4_LIKE	CD4_LIKE
TGGGATCCCTAG_DFCI037_1	CD4_LIKE	CD4_LIKE	CD4_LIKE	CD4_LIKE	CD4_LIKE	CD4_LIKE
GTGGCTTTGGGT_DFCI037_1	CD8_LIKE	CD8_LIKE	CD8_LIKE	CD8_LIKE	CD8_LIKE	CD8_LIKE
TTCATGTATTTC_DFCI037_1	CD4_LIKE	CD4_LIKE	CD4_LIKE	CD4_LIKE	CD4_LIKE	CD4_LIKE
AGCCAATGACCC_DFCI037_1	CD4_LIKE	CD4_LIKE	CD4_LIKE	CD4_LIKE	CD4_LIKE	CD4_LIKE
TGAACGCCTGGA_DFCI037_1	CD8_LIKE	CD8_LIKE	CD8_LIKE	CD8_LIKE	CD8_LIKE	CD8_LIKE
AACTTCCTAAAA_DFCI037_1	CD4_LIKE	CD4_LIKE	CD4_LIKE	CD4_LIKE	CD4_LIKE	CD4_LIKE
AAAGACCGATCN_DFCI037_1	CD4_LIKE	CD4_LIKE	CD4_LIKE	CD4_LIKE	CD4_LIKE	CD4_LIKE
GCCACGCTGAAC_DFCI037_1	CD4_LIKE	CD4_LIKE	CD4_LIKE	CD4_LIKE	CD4_LIKE	CD4_LIKE
ATCATGTCGGAT_DFCI037_1	CD4_LIKE	CD4_LIKE	CD4_LIKE	CD4_LIKE	CD4_LIKE	CD4_LIKE
CCCGTGGTTTTC_DFCI037_1	CD8_LIKE	CD8_LIKE	CD8_LIKE	CD8_LIKE	CD8_LIKE	CD8_LIKE
CCAGGTTTCTCA_DFCI037_1	CD4_LIKE	CD4_LIKE	CD4_LIKE	CD4_LIKE	CD4_LIKE	CD4_LIKE
GGTGGCTCGCAA_DFCI037_1	CD4_LIKE	CD4_LIKE	CD4_LIKE	CD4_LIKE	CD4_LIKE	CD4_LIKE
TGCAATCATTGC_DFCI037_1	CD4_LIKE	CD4_LIKE	CD4_LIKE	CD4_LIKE	CD4_LIKE	CD4_LIKE
ACGACATCGCGC_DFCI037_1	CD4_LIKE	CD4_LIKE	CD4_LIKE	CD4_LIKE	CD4_LIKE	CD4_LIKE
CGACGCTCTTGA_DFCI037_1	CD4_LIKE	CD4_LIKE	CD4_LIKE	CD4_LIKE	CD4_LIKE	CD4_LIKE
GAGTAGGTATAT_DFCI037_1	CD4_LIKE	CD4_LIKE	CD4_LIKE	CD4_LIKE	CD4_LIKE	CD4_LIKE
CGAGGTTGCGGT_DFCI037_1	CD4_LIKE	CD4_LIKE	CD4_LIKE	CD4_LIKE	CD4_LIKE	CD4_LIKE
TAAGCTGAAGTA_DFCI037_1	CD4_LIKE	CD4_LIKE	CD4_LIKE	CD4_LIKE	CD4_LIKE	CD4_LIKE
CCATCCCTAGCC_DFCI037_1	CD4_LIKE	CD4_LIKE	CD4_LIKE	CD4_LIKE	CD4_LIKE	CD4_LIKE
TCGGTACACTCC_DFCI037_1	CD4_LIKE	CD4_LIKE	CD4_LIKE	CD4_LIKE	CD4_LIKE	CD4_LIKE
CAACCCTCGATC_DFCI037_1	CD8_LIKE	CD8_LIKE	CD8_LIKE	CD8_LIKE	CD8_LIKE	CD8_LIKE
CTACACTTCACC_DFCI037_1	CD4_LIKE	CD4_LIKE	CD4_LIKE	CD4_LIKE	CD4_LIKE	CD4_LIKE
CCGGATAACTAN_DFCI037_1	CD4_LIKE	CD4_LIKE	CD4_LIKE	CD4_LIKE	CD4_LIKE	CD4_LIKE
TAGCGTCTGATC_DFCI037_1	CD4_LIKE	CD4_LIKE	CD4_LIKE	CD4_LIKE	CD4_LIKE	CD4_LIKE
ACTATACTCGGG_DFCI037_1	CD4_LIKE	CD4_LIKE	CD4_LIKE	CD4_LIKE	CD4_LIKE	CD4_LIKE
TTGTTACGATTC_DFCI037_1	CD8_LIKE	CD8_LIKE	CD8_LIKE	CD8_LIKE	CD8_LIKE	CD8_LIKE
CCTTCGAGGCGC_DFCI037_1	CD8_LIKE	CD8_LIKE	CD8_LIKE	CD8_LIKE	CD8_LIKE	CD8_LIKE
CAATAACTGAAA_DFCI037_1	CD4_LIKE	CD4_LIKE	CD4_LIKE	CD4_LIKE	CD4_LIKE	CD4_LIKE
GTTTTCTCCACG_DFCI037_1	CD4_LIKE	CD4_LIKE	CD4_LIKE	CD4_LIKE	CD4_LIKE	CD4_LIKE
GAGTGTTTAACA_DFCI037_1	CD4_LIKE	CD4_LIKE	CD4_LIKE	CD4_LIKE	CD4_LIKE	CD4_LIKE
CCACTAAATCCT_DFCI037_1	CD4_LIKE	CD4_LIKE	CD4_LIKE	CD4_LIKE	CD4_LIKE	CD4_LIKE
GCCGAGTAAGTT_DFCI037_1	CD4_LIKE	CD4_LIKE	CD4_LIKE	CD4_LIKE	CD4_LIKE	CD4_LIKE
TCGATCGTCGAC_DFCI037_1	CD4_LIKE	CD4_LIKE	CD4_LIKE	CD4_LIKE	CD4_LIKE	CD4_LIKE
CTAGTGCGAGTN_DFCI037_1	CD4_LIKE	CD4_LIKE	CD4_LIKE	CD4_LIKE	CD4_LIKE	CD4_LIKE
ACAAGGTTCTCA_DFCI037_1	CD4_LIKE	CD4_LIKE	CD4_LIKE	CD4_LIKE	CD4_LIKE	CD4_LIKE
CGTGTGAAAATN_DFCI037_1	CD4_LIKE	CD4_LIKE	CD4_LIKE	CD4_LIKE	CD4_LIKE	CD4_LIKE
CGCCCTGGATCC_DFCI037_1	CD4_LIKE	CD4_LIKE	CD4_LIKE	CD4_LIKE	CD4_LIKE	CD4_LIKE
GCGGCTCTCATA_DFCI037_1	CD4_LIKE	CD4_LIKE	CD4_LIKE	CD4_LIKE	CD4_LIKE	CD4_LIKE
TCAGAGCATGTC_DFCI037_1	CD8_LIKE	CD8_LIKE	CD8_LIKE	CD8_LIKE	CD8_LIKE	CD8_LIKE
TAGCGGAATGAG_DFCI037_1	CD4_LIKE	CD4_LIKE	CD4_LIKE	CD4_LIKE	CD4_LIKE	CD4_LIKE
GTGGATTCCGTC_DFCI037_1	CD4_LIKE	CD4_LIKE	CD4_LIKE	CD4_LIKE	CD4_LIKE	CD4_LIKE
ATTGCCTCAACG_DFCI037_1	CD4_LIKE	CD4_LIKE	CD4_LIKE	CD4_LIKE	CD4_LIKE	CD4_LIKE
AGGCCGTGTAGA_DFCI037_1	CD4_LIKE	CD4_LIKE	CD4_LIKE	CD4_LIKE	CD4_LIKE	CD4_LIKE
TACCCTGCCCCA_DFCI037_1	CD4_LIKE	CD4_LIKE	CD4_LIKE	CD4_LIKE	CD4_LIKE	CD4_LIKE
GATCCCCTCAAT_DFCI037_1	CD4_LIKE	CD4_LIKE	CD4_LIKE	CD4_LIKE	CD4_LIKE	CD4_LIKE
CCTACGCAACCC_DFCI037_1	CD4_LIKE	CD8_LIKE	CD8_LIKE	CD8_LIKE	CD8_LIKE	CD8_LIKE
GCCTTCCGGAGN_DFCI037_1	CD4_LIKE	CD4_LIKE	CD4_LIKE	CD4_LIKE	CD4_LIKE	CD4_LIKE
TAGCTGCGAGGA_DFCI037_1	CD4_LIKE	CD8_LIKE	CD8_LIKE	CD8_LIKE	CD8_LIKE	CD8_LIKE
AGAGGTAGTTCC_DFCI037_1	CD8_LIKE	CD8_LIKE	CD8_LIKE	CD8_LIKE	CD8_LIKE	CD8_LIKE
ACGCACTCAAAC_DFCI037_1	CD4_LIKE	CD4_LIKE	CD4_LIKE	CD4_LIKE	CD4_LIKE	CD4_LIKE
GCGGATCACAGT_DFCI037_1	CD4_LIKE	CD4_LIKE	CD4_LIKE	CD4_LIKE	CD4_LIKE	CD4_LIKE
CACCGAAGGGTT_DFCI037_1	CD4_LIKE	CD4_LIKE	CD4_LIKE	CD4_LIKE	CD4_LIKE	CD4_LIKE
CTCCGTCCTTCN_DFCI037_1	CD8_LIKE	CD8_LIKE	CD8_LIKE	CD8_LIKE	CD8_LIKE	CD8_LIKE
TCACGGAGAGAA_DFCI037_1	CD8_LIKE	CD8_LIKE	CD8_LIKE	CD8_LIKE	CD8_LIKE	CD8_LIKE
GCACCATCTTGC_DFCI037_1	CD4_LIKE	CD4_LIKE	CD4_LIKE	CD4_LIKE	CD4_LIKE	CD4_LIKE
CTCTAGATCCTG_DFCI037_1	CD4_LIKE	CD4_LIKE	CD8_LIKE	CD8_LIKE	CD8_LIKE	CD8_LIKE
GCCCTGGAGAGC_DFCI037_1	CD4_LIKE	CD4_LIKE	CD4_LIKE	CD4_LIKE	CD4_LIKE	CD4_LIKE
AAATGAGCTAGC_DFCI037_1	CD4_LIKE	CD4_LIKE	CD4_LIKE	CD4_LIKE	CD4_LIKE	CD4_LIKE
GTTCACTGTAAC_DFCI037_1	CD4_LIKE	CD4_LIKE	CD4_LIKE	CD4_LIKE	CD4_LIKE	CD4_LIKE
GTCTGTCCCAGC_DFCI037_1	CD8_LIKE	CD8_LIKE	CD8_LIKE	CD8_LIKE	CD8_LIKE	CD8_LIKE
CCTAGCTTTTTC_DFCI037_1	CD4_LIKE	CD4_LIKE	CD4_LIKE	CD4_LIKE	CD4_LIKE	CD4_LIKE
GGCTCACTGAGT_DFCI037_1	CD8_LIKE	CD8_LIKE	CD8_LIKE	CD8_LIKE	CD8_LIKE	CD8_LIKE
ACTTTGCGTTAN_DFCI037_1	CD4_LIKE	CD4_LIKE	CD4_LIKE	CD4_LIKE	CD4_LIKE	CD4_LIKE
GCGCCACAATTT_DFCI037_1	CD8_LIKE	CD8_LIKE	CD8_LIKE	CD8_LIKE	CD8_LIKE	CD8_LIKE
GCACAGAGCTAC_DFCI037_1	CD4_LIKE	CD4_LIKE	CD4_LIKE	CD4_LIKE	CD4_LIKE	CD4_LIKE
TGCCGGATAGTA_DFCI037_1	CD4_LIKE	CD4_LIKE	CD8_LIKE	CD8_LIKE	CD8_LIKE	CD8_LIKE
CCCGATTATAAN_DFCI037_1	CD4_LIKE	CD4_LIKE	CD4_LIKE	CD4_LIKE	CD4_LIKE	CD4_LIKE
TTTCGCACTGAC_DFCI037_1	CD4_LIKE	CD4_LIKE	CD4_LIKE	CD4_LIKE	CD4_LIKE	CD4_LIKE
ATGTATATTGCA_DFCI037_1	CD4_LIKE	CD4_LIKE	CD4_LIKE	CD4_LIKE	CD4_LIKE	CD4_LIKE
CGTGTAATTGAG_DFCI037_1	CD4_LIKE	CD4_LIKE	CD4_LIKE	CD4_LIKE	CD4_LIKE	CD4_LIKE
ATAAACTTATCN_DFCI037_1	CD4_LIKE	CD4_LIKE	CD4_LIKE	CD4_LIKE	CD4_LIKE	CD4_LIKE
TGGTGGCTTGCA_DFCI037_1	CD4_LIKE	CD4_LIKE	CD4_LIKE	CD4_LIKE	CD4_LIKE	CD4_LIKE
AATCATGATCGG_DFCI037_1	CD4_LIKE	CD4_LIKE	CD4_LIKE	CD4_LIKE	CD4_LIKE	CD4_LIKE
TTGGATAATTGT_DFCI037_1	CD4_LIKE	CD4_LIKE	CD4_LIKE	CD4_LIKE	CD4_LIKE	CD4_LIKE
TCAGTCGAAACT_DFCI037_1	CD4_LIKE	CD4_LIKE	CD4_LIKE	CD4_LIKE	CD4_LIKE	CD4_LIKE
TAGCGTCTCCGC_DFCI037_1	CD4_LIKE	CD4_LIKE	CD4_LIKE	CD4_LIKE	CD4_LIKE	CD4_LIKE
CCAGCAAGAATA_DFCI037_1	CD4_LIKE	CD4_LIKE	CD4_LIKE	CD4_LIKE	CD4_LIKE	CD4_LIKE
GCAAATCATTTA_DFCI037_1	CD8_LIKE	CD8_LIKE	CD8_LIKE	CD8_LIKE	CD8_LIKE	CD8_LIKE
CCACCTGTTGCT_DFCI037_1	CD4_LIKE	CD4_LIKE	CD4_LIKE	CD4_LIKE	CD4_LIKE	CD4_LIKE
GGTGGCCTGACT_DFCI037_1	CD4_LIKE	CD4_LIKE	CD4_LIKE	CD4_LIKE	CD4_LIKE	CD4_LIKE
CCATGCTCTTTT_DFCI037_1	CD4_LIKE	CD4_LIKE	CD4_LIKE	CD4_LIKE	CD4_LIKE	CD4_LIKE
TCCGATGGATGC_DFCI037_1	CD4_LIKE	CD4_LIKE	CD4_LIKE	CD4_LIKE	CD4_LIKE	CD4_LIKE
CTCATCCAGGCC_DFCI037_1	CD4_LIKE	CD4_LIKE	CD4_LIKE	CD4_LIKE	CD4_LIKE	CD4_LIKE
GACCTGTGAAGC_DFCI037_1	CD4_LIKE	CD4_LIKE	CD4_LIKE	CD4_LIKE	CD4_LIKE	CD4_LIKE
GTGCACTATAAC_DFCI037_1	CD8_LIKE	CD8_LIKE	CD8_LIKE	CD8_LIKE	CD8_LIKE	CD8_LIKE
GCAGGATTGTGC_DFCI037_1	CD4_LIKE	CD4_LIKE	CD4_LIKE	CD4_LIKE	CD4_LIKE	CD4_LIKE
ATGCCAGCGCGT_DFCI037_1	CD4_LIKE	CD4_LIKE	CD4_LIKE	CD4_LIKE	CD4_LIKE	CD4_LIKE
AGCCCTCACAAA_DFCI037_1	CD4_LIKE	CD4_LIKE	CD4_LIKE	CD4_LIKE	CD4_LIKE	CD4_LIKE
CTGACCCACGAG_DFCI037_1	CD4_LIKE	CD4_LIKE	CD4_LIKE	CD4_LIKE	CD4_LIKE	CD4_LIKE
TCTCATGTGAGA_DFCI037_1	CD4_LIKE	CD8_LIKE	CD8_LIKE	CD8_LIKE	CD8_LIKE	CD8_LIKE
ATGATAAGACTN_DFCI037_1	CD4_LIKE	CD4_LIKE	CD4_LIKE	CD4_LIKE	CD4_LIKE	CD4_LIKE
TTCTATAGCCGC_DFCI037_1	CD4_LIKE	CD4_LIKE	CD4_LIKE	CD4_LIKE	CD4_LIKE	CD4_LIKE
CCCGAGGTATTA_DFCI037_1	CD4_LIKE	CD4_LIKE	CD4_LIKE	CD4_LIKE	CD4_LIKE	CD4_LIKE
CCCTTCATCAAT_DFCI037_1	CD4_LIKE	CD4_LIKE	CD4_LIKE	CD4_LIKE	CD4_LIKE	CD4_LIKE
TAGCCAGGCCAC_DFCI037_1	CD4_LIKE	CD4_LIKE	CD4_LIKE	CD4_LIKE	CD4_LIKE	CD4_LIKE
TTCAGTATTGTG_DFCI037_1	CD4_LIKE	CD4_LIKE	CD4_LIKE	CD4_LIKE	CD4_LIKE	CD4_LIKE
CAGAGACAATTN_DFCI037_1	CD4_LIKE	CD4_LIKE	CD4_LIKE	CD4_LIKE	CD4_LIKE	CD4_LIKE
GCCATAGGATTG_DFCI037_1	CD4_LIKE	CD4_LIKE	CD4_LIKE	CD4_LIKE	CD4_LIKE	CD4_LIKE
GACATTCCCCAT_DFCI037_1	CD4_LIKE	CD4_LIKE	CD4_LIKE	CD4_LIKE	CD4_LIKE	CD4_LIKE
GTAACGTCATAC_DFCI037_1	CD4_LIKE	CD4_LIKE	CD4_LIKE	CD4_LIKE	CD4_LIKE	CD4_LIKE
CTGTATCTCCGC_DFCI037_1	CD4_LIKE	CD4_LIKE	CD4_LIKE	CD4_LIKE	CD4_LIKE	CD4_LIKE
TGCCCAAATCCT_DFCI037_1	CD4_LIKE	CD4_LIKE	CD4_LIKE	CD4_LIKE	CD4_LIKE	CD4_LIKE
CCCAGACTACCT_DFCI037_1	CD4_LIKE	CD4_LIKE	CD4_LIKE	CD4_LIKE	CD4_LIKE	CD4_LIKE
TGGTTCACGCAG_DFCI037_1	CD4_LIKE	CD4_LIKE	CD4_LIKE	CD4_LIKE	CD4_LIKE	CD4_LIKE
GGACTGCGGTTT_DFCI037_1	CD4_LIKE	CD4_LIKE	CD4_LIKE	CD4_LIKE	CD4_LIKE	CD4_LIKE
TTGCACTCGTTG_DFCI037_1	CD4_LIKE	CD4_LIKE	CD4_LIKE	CD4_LIKE	CD4_LIKE	CD4_LIKE
GGCGTGGCCTGA_DFCI037_1	CD4_LIKE	CD4_LIKE	CD4_LIKE	CD4_LIKE	CD4_LIKE	CD4_LIKE
GGGCGGTCGGGC_DFCI037_1	CD4_LIKE	CD4_LIKE	CD4_LIKE	CD4_LIKE	CD4_LIKE	CD4_LIKE
AGGCTACCTGCC_DFCI037_1	CD8_LIKE	CD8_LIKE	CD8_LIKE	CD8_LIKE	CD8_LIKE	CD8_LIKE
TCGCATTCTGTG_DFCI037_1	CD4_LIKE	CD4_LIKE	CD4_LIKE	CD4_LIKE	CD4_LIKE	CD4_LIKE
CGCCCGCAAAGT_DFCI037_1	CD4_LIKE	CD4_LIKE	CD4_LIKE	CD4_LIKE	CD4_LIKE	CD4_LIKE
GCAACCGAGACA_DFCI037_1	CD4_LIKE	CD4_LIKE	CD4_LIKE	CD4_LIKE	CD4_LIKE	CD4_LIKE
ATCTACGTATGT_DFCI037_1	CD4_LIKE	CD4_LIKE	CD4_LIKE	CD4_LIKE	CD4_LIKE	CD4_LIKE
GTGTGTGATCCA_DFCI037_1	CD8_LIKE	CD8_LIKE	CD8_LIKE	CD8_LIKE	CD8_LIKE	CD8_LIKE
CATATGTGGTCT_DFCI037_1	CD8_LIKE	CD8_LIKE	CD8_LIKE	CD8_LIKE	CD8_LIKE	CD8_LIKE
CCTTACTCGAAA_DFCI037_1	CD8_LIKE	CD8_LIKE	CD8_LIKE	CD8_LIKE	CD8_LIKE	CD8_LIKE
CTATACCATCGT_DFCI037_1	CD4_LIKE	CD4_LIKE	CD4_LIKE	CD4_LIKE	CD4_LIKE	CD4_LIKE
ACGGTGCCCATC_DFCI037_1	CD4_LIKE	CD4_LIKE	CD4_LIKE	CD4_LIKE	CD4_LIKE	CD4_LIKE
TATCGCAATTAG_DFCI037_1	CD4_LIKE	CD4_LIKE	CD4_LIKE	CD4_LIKE	CD4_LIKE	CD4_LIKE
TACAAGATTCTG_DFCI037_1	CD4_LIKE	CD4_LIKE	CD4_LIKE	CD4_LIKE	CD4_LIKE	CD4_LIKE
TCGCATTCTTTC_DFCI037_1	CD4_LIKE	CD4_LIKE	CD4_LIKE	CD4_LIKE	CD4_LIKE	CD4_LIKE
TGAAGTCCGAAA_DFCI037_1	CD4_LIKE	CD4_LIKE	CD4_LIKE	CD4_LIKE	CD4_LIKE	CD4_LIKE
ATCTAAGCCTAT_DFCI037_1	CD4_LIKE	CD4_LIKE	CD4_LIKE	CD4_LIKE	CD4_LIKE	CD4_LIKE
TGATTTTCCTAC_DFCI037_1	CD8_LIKE	NK_LIKE	NK_LIKE	NK_LIKE	NK_LIKE	NK_LIKE
TTCTTTCTTCGG_DFCI037_1	CD4_LIKE	CD4_LIKE	CD4_LIKE	CD4_LIKE	CD4_LIKE	CD4_LIKE
AATGGTGCGGAA_DFCI037_1	CD4_LIKE	CD4_LIKE	CD4_LIKE	CD4_LIKE	CD4_LIKE	CD4_LIKE
CAGCCGTATCAT_DFCI037_1	CD4_LIKE	CD4_LIKE	CD4_LIKE	CD4_LIKE	CD4_LIKE	CD4_LIKE
AGGTCAGACACG_DFCI037_1	CD4_LIKE	CD4_LIKE	CD4_LIKE	CD4_LIKE	CD4_LIKE	CD4_LIKE
GACACCTTAGCC_DFCI037_1	CD4_LIKE	CD4_LIKE	CD4_LIKE	CD4_LIKE	CD4_LIKE	CD4_LIKE
GCCCTCCTCTTT_DFCI037_1	CD4_LIKE	CD4_LIKE	CD4_LIKE	CD4_LIKE	CD4_LIKE	CD4_LIKE
CGCCAACGGTAC_DFCI037_1	CD4_LIKE	CD4_LIKE	CD4_LIKE	CD4_LIKE	CD4_LIKE	CD4_LIKE
CCCGACGCCTTA_DFCI037_1	CD4_LIKE	CD4_LIKE	CD4_LIKE	CD4_LIKE	CD4_LIKE	CD4_LIKE
CGTTTTATATTA_DFCI037_1	CD8_LIKE	CD8_LIKE	CD8_LIKE	CD8_LIKE	CD8_LIKE	CD8_LIKE
ATTCTTGTAAAA_DFCI037_1	CD4_LIKE	CD4_LIKE	CD4_LIKE	CD4_LIKE	CD4_LIKE	CD4_LIKE
CAAAGTCCGAGG_DFCI037_1	CD4_LIKE	CD4_LIKE	CD4_LIKE	CD4_LIKE	CD4_LIKE	CD4_LIKE
GAAAGATATTGT_DFCI037_1	CD4_LIKE	CD4_LIKE	CD4_LIKE	CD4_LIKE	CD4_LIKE	CD4_LIKE
CGATCTTCGGTG_DFCI037_1	CD4_LIKE	CD4_LIKE	CD4_LIKE	CD4_LIKE	CD4_LIKE	CD4_LIKE
ATGTAGGCATTT_DFCI037_1	CD8_LIKE	CD8_LIKE	CD8_LIKE	CD8_LIKE	CD8_LIKE	CD8_LIKE
ACTATAGTCAGT_DFCI037_1	CD4_LIKE	CD4_LIKE	CD4_LIKE	CD4_LIKE	CD4_LIKE	CD4_LIKE
AATGGCCACAAN_DFCI037_1	CD4_LIKE	CD4_LIKE	CD4_LIKE	CD4_LIKE	CD4_LIKE	CD4_LIKE
CTAGCCTCCGAT_DFCI037_1	CD4_LIKE	CD4_LIKE	CD4_LIKE	CD4_LIKE	CD4_LIKE	CD4_LIKE
GCGTCAGCTGGT_DFCI037_1	CD8_LIKE	CD8_LIKE	CD8_LIKE	CD8_LIKE	CD8_LIKE	CD8_LIKE
GTGTCAGCTAGA_DFCI037_1	CD8_LIKE	CD8_LIKE	CD8_LIKE	CD8_LIKE	CD8_LIKE	CD8_LIKE
TCCAAGATCCAT_DFCI037_1	CD4_LIKE	CD4_LIKE	CD4_LIKE	CD4_LIKE	CD4_LIKE	CD4_LIKE
GCGACAAACCAG_DFCI037_1	CD8_LIKE	CD8_LIKE	CD8_LIKE	CD8_LIKE	CD8_LIKE	CD8_LIKE
GCTGATCTTTGN_DFCI037_1	CD4_LIKE	CD4_LIKE	CD4_LIKE	CD4_LIKE	CD4_LIKE	CD4_LIKE
TTGCCTCACTAC_DFCI037_1	CD4_LIKE	CD4_LIKE	CD4_LIKE	CD4_LIKE	CD4_LIKE	CD4_LIKE
CCGGGAATTCTT_DFCI037_1	CD4_LIKE	CD4_LIKE	CD4_LIKE	CD4_LIKE	CD4_LIKE	CD4_LIKE
GGTTAACGATAA_DFCI037_1	CD8_LIKE	CD8_LIKE	CD8_LIKE	CD8_LIKE	CD8_LIKE	CD8_LIKE
TTACTGATGTTA_DFCI037_1	CD4_LIKE	CD4_LIKE	CD4_LIKE	CD4_LIKE	CD4_LIKE	CD4_LIKE
TGGATGTTGAGA_DFCI037_1	CD8_LIKE	CD8_LIKE	CD8_LIKE	CD8_LIKE	CD8_LIKE	CD8_LIKE
AAACGCCACAAT_DFCI037_1	CD4_LIKE	CD4_LIKE	CD4_LIKE	CD4_LIKE	CD4_LIKE	CD4_LIKE
CCTTTCCATGCA_DFCI037_1	CD8_LIKE	CD8_LIKE	CD8_LIKE	CD8_LIKE	CD8_LIKE	CD8_LIKE
TCAGATGTGGTC_DFCI037_1	CD4_LIKE	CD4_LIKE	CD4_LIKE	CD4_LIKE	CD4_LIKE	CD4_LIKE
TAGGCCTGATAG_DFCI037_1	CD4_LIKE	CD4_LIKE	CD4_LIKE	CD4_LIKE	CD4_LIKE	CD4_LIKE
ATGTTCGAGTCT_DFCI037_1	CD4_LIKE	CD4_LIKE	CD4_LIKE	CD4_LIKE	CD4_LIKE	CD4_LIKE
GAGTAGAGCTTG_DFCI037_1	CD4_LIKE	CD4_LIKE	CD4_LIKE	CD4_LIKE	CD4_LIKE	CD4_LIKE
CACAATCTGAAT_DFCI037_1	CD8_LIKE	CD8_LIKE	CD8_LIKE	CD8_LIKE	CD8_LIKE	CD8_LIKE
CATCGTTCGACC_DFCI037_1	CD4_LIKE	CD4_LIKE	CD4_LIKE	CD4_LIKE	CD4_LIKE	CD4_LIKE
CGTGTTTAAACN_DFCI037_1	CD4_LIKE	CD4_LIKE	CD4_LIKE	CD4_LIKE	CD4_LIKE	CD4_LIKE
CTTCCCCGGAGC_DFCI037_1	CD8_LIKE	CD8_LIKE	CD8_LIKE	CD8_LIKE	CD8_LIKE	CD8_LIKE
CGCGTCGGACTT_DFCI037_1	CD4_LIKE	CD4_LIKE	CD4_LIKE	CD4_LIKE	CD4_LIKE	CD4_LIKE
GCCCACTAAGCC_DFCI037_1	CD4_LIKE	CD4_LIKE	CD4_LIKE	CD4_LIKE	CD4_LIKE	CD4_LIKE
GTTTGGTTTATT_DFCI037_1	CD4_LIKE	CD4_LIKE	CD4_LIKE	CD4_LIKE	CD4_LIKE	CD4_LIKE
TTTCTCCTTCTG_DFCI037_1	CD4_LIKE	CD4_LIKE	CD4_LIKE	CD4_LIKE	CD4_LIKE	CD4_LIKE
GGGTGTTGCAGC_DFCI037_1	CD4_LIKE	CD4_LIKE	CD4_LIKE	CD4_LIKE	CD4_LIKE	CD4_LIKE
ACAATAAGTGGT_DFCI037_1	CD4_LIKE	CD4_LIKE	CD4_LIKE	CD4_LIKE	CD4_LIKE	CD4_LIKE
TAGCTGTTAAGC_DFCI037_1	CD4_LIKE	CD4_LIKE	CD4_LIKE	CD4_LIKE	CD4_LIKE	CD4_LIKE
TCAAATGCGCTT_DFCI037_1	CD4_LIKE	CD4_LIKE	CD4_LIKE	CD4_LIKE	CD4_LIKE	CD4_LIKE
CGATACAATATC_DFCI037_1	CD8_LIKE	CD8_LIKE	CD8_LIKE	CD8_LIKE	CD8_LIKE	CD8_LIKE
AGATAGTCACAC_DFCI037_1	CD8_LIKE	CD8_LIKE	CD8_LIKE	CD8_LIKE	CD8_LIKE	CD8_LIKE
TAAGGCGTCTCG_DFCI037_1	CD4_LIKE	CD4_LIKE	CD4_LIKE	CD4_LIKE	CD4_LIKE	CD4_LIKE
CGGCCTGTGAAC_DFCI037_1	CD4_LIKE	CD4_LIKE	CD4_LIKE	CD4_LIKE	CD4_LIKE	CD4_LIKE
CGGGATGGCTCA_DFCI037_1	CD4_LIKE	CD4_LIKE	CD4_LIKE	CD4_LIKE	CD4_LIKE	CD4_LIKE
TACCTTTAAGAA_DFCI037_1	CD4_LIKE	CD4_LIKE	CD4_LIKE	CD4_LIKE	CD4_LIKE	CD4_LIKE
TCTCGCAGCACA_DFCI037_1	CD4_LIKE	CD4_LIKE	CD4_LIKE	CD4_LIKE	CD4_LIKE	CD4_LIKE
CCATCCTTCGCN_DFCI037_1	CD8_LIKE	CD8_LIKE	CD8_LIKE	CD8_LIKE	CD8_LIKE	CD8_LIKE
CCCTGCGGGTGG_DFCI037_1	CD4_LIKE	CD4_LIKE	CD4_LIKE	CD4_LIKE	CD4_LIKE	CD4_LIKE
CGACCAACACCA_DFCI037_1	CD4_LIKE	CD4_LIKE	CD4_LIKE	CD4_LIKE	CD4_LIKE	CD4_LIKE
TCAGTGTTTTCA_DFCI037_1	CD4_LIKE	CD4_LIKE	CD4_LIKE	CD4_LIKE	CD4_LIKE	CD4_LIKE
CTGCGCATTAAT_DFCI037_1	CD4_LIKE	CD4_LIKE	CD4_LIKE	CD4_LIKE	CD4_LIKE	CD4_LIKE
AGTACAAGATGT_DFCI037_1	CD4_LIKE	CD4_LIKE	CD4_LIKE	CD4_LIKE	CD4_LIKE	CD4_LIKE
GTAGGCTCGTTC_DFCI037_1	CD4_LIKE	CD4_LIKE	CD4_LIKE	CD4_LIKE	CD4_LIKE	CD4_LIKE
CGTCTGTTGGGT_DFCI037_1	CD4_LIKE	CD4_LIKE	CD4_LIKE	CD4_LIKE	CD4_LIKE	CD4_LIKE
GCCTAACATGCG_DFCI037_1	CD4_LIKE	CD4_LIKE	CD4_LIKE	CD4_LIKE	CD4_LIKE	CD4_LIKE
GCTGGAAATGCN_DFCI037_1	CD4_LIKE	CD4_LIKE	CD4_LIKE	CD4_LIKE	CD4_LIKE	CD4_LIKE
ATTTGTTCAGTG_DFCI037_1	CD4_LIKE	CD4_LIKE	CD4_LIKE	CD4_LIKE	CD4_LIKE	CD4_LIKE
ACCTTGCCAAAG_DFCI037_1	CD4_LIKE	CD4_LIKE	CD4_LIKE	CD4_LIKE	CD4_LIKE	CD4_LIKE
CGCTTGCAAACN_DFCI037_1	CD4_LIKE	CD4_LIKE	CD4_LIKE	CD4_LIKE	CD4_LIKE	CD4_LIKE
CCCGACTTCGGT_DFCI037_1	CD4_LIKE	CD4_LIKE	CD4_LIKE	CD4_LIKE	CD4_LIKE	CD4_LIKE
CCCAGGGCTGCG_DFCI037_1	CD4_LIKE	CD4_LIKE	CD4_LIKE	CD4_LIKE	CD4_LIKE	CD4_LIKE
AGAGAATGCCTC_DFCI037_1	CD4_LIKE	CD4_LIKE	CD8_LIKE	CD8_LIKE	CD8_LIKE	CD8_LIKE
GCATCACTCAAA_DFCI037_1	CD4_LIKE	CD4_LIKE	CD4_LIKE	CD4_LIKE	CD4_LIKE	CD4_LIKE
ATCCAGGGGTAN_DFCI037_1	CD4_LIKE	CD4_LIKE	CD4_LIKE	CD4_LIKE	CD4_LIKE	CD4_LIKE
CGTGCAGGCCTC_DFCI037_1	CD4_LIKE	CD4_LIKE	CD4_LIKE	CD4_LIKE	CD4_LIKE	CD4_LIKE
CTCCATTACACG_DFCI037_1	CD4_LIKE	CD4_LIKE	CD4_LIKE	CD4_LIKE	CD4_LIKE	CD4_LIKE
GCATATCCTTAA_DFCI037_1	CD4_LIKE	CD4_LIKE	CD4_LIKE	CD4_LIKE	CD4_LIKE	CD4_LIKE
TACTTTACGATG_DFCI037_1	CD4_LIKE	CD4_LIKE	CD4_LIKE	CD4_LIKE	CD4_LIKE	CD4_LIKE
GAAGCTGAACTC_DFCI037_1	CD4_LIKE	CD4_LIKE	CD4_LIKE	CD4_LIKE	CD4_LIKE	CD4_LIKE
CCATTGGCAATA_DFCI037_1	CD4_LIKE	CD4_LIKE	CD4_LIKE	CD4_LIKE	CD4_LIKE	CD4_LIKE
AACCAAATAGTC_DFCI037_1	CD4_LIKE	CD4_LIKE	CD4_LIKE	CD4_LIKE	CD4_LIKE	CD4_LIKE
ATCGAAGTACCG_DFCI037_1	CD4_LIKE	CD4_LIKE	CD4_LIKE	CD4_LIKE	CD4_LIKE	CD4_LIKE
TACCTACTCAGT_DFCI037_1	CD8_LIKE	CD8_LIKE	CD8_LIKE	CD8_LIKE	CD8_LIKE	CD8_LIKE
ATGGGGGGTGTN_DFCI037_1	CD4_LIKE	CD4_LIKE	CD4_LIKE	CD4_LIKE	CD4_LIKE	CD4_LIKE
GTGAGACCTTAA_DFCI037_1	CD4_LIKE	CD4_LIKE	CD4_LIKE	CD4_LIKE	CD4_LIKE	CD4_LIKE
CCCTGATCGTGA_DFCI037_1	CD4_LIKE	CD4_LIKE	CD4_LIKE	CD4_LIKE	CD4_LIKE	CD4_LIKE
ACGTGTTTCTCC_DFCI037_1	CD4_LIKE	CD4_LIKE	CD4_LIKE	CD4_LIKE	CD4_LIKE	CD4_LIKE
CGCAGTGAGATT_DFCI037_1	CD4_LIKE	CD4_LIKE	CD4_LIKE	CD4_LIKE	CD4_LIKE	CD4_LIKE
AAAGCGTCGGTC_DFCI037_1	CD4_LIKE	CD4_LIKE	CD4_LIKE	CD4_LIKE	CD4_LIKE	CD4_LIKE
GTACCCCCCCCT_DFCI037_1	CD4_LIKE	CD4_LIKE	CD8_LIKE	CD8_LIKE	CD8_LIKE	CD8_LIKE
CCAAGTCCCTGC_DFCI037_1	CD4_LIKE	CD4_LIKE	CD4_LIKE	CD4_LIKE	CD4_LIKE	CD4_LIKE
GCGAACGATTAT_DFCI037_1	CD4_LIKE	CD4_LIKE	CD4_LIKE	CD4_LIKE	CD4_LIKE	CD4_LIKE
AAACCGGCCCCA_DFCI037_1	CD4_LIKE	CD4_LIKE	CD4_LIKE	CD4_LIKE	CD4_LIKE	CD4_LIKE
AGCCAGTATTCC_DFCI037_1	CD4_LIKE	CD4_LIKE	CD4_LIKE	CD4_LIKE	CD4_LIKE	CD4_LIKE
GACGCCGCAGGG_DFCI037_1	CD4_LIKE	CD4_LIKE	CD4_LIKE	CD4_LIKE	CD4_LIKE	CD4_LIKE
CACAGGATTAAT_DFCI037_1	CD4_LIKE	CD4_LIKE	CD4_LIKE	CD4_LIKE	CD4_LIKE	CD4_LIKE
GGAAAGCTCATG_DFCI037_1	CD4_LIKE	CD4_LIKE	CD4_LIKE	CD4_LIKE	CD4_LIKE	CD4_LIKE
GCCCGCAGATTG_DFCI037_1	CD4_LIKE	CD4_LIKE	CD4_LIKE	CD4_LIKE	CD4_LIKE	CD4_LIKE
ATCGCATGTAAG_DFCI037_1	CD4_LIKE	CD4_LIKE	CD4_LIKE	CD4_LIKE	CD4_LIKE	CD4_LIKE
TGAGGCTTCCAT_DFCI037_1	CD4_LIKE	CD4_LIKE	CD4_LIKE	CD4_LIKE	CD4_LIKE	CD4_LIKE
GGTACCGTCGGC_DFCI037_1	CD4_LIKE	CD4_LIKE	CD4_LIKE	CD4_LIKE	CD4_LIKE	CD4_LIKE
GTTATGATTGTT_DFCI037_1	CD4_LIKE	CD4_LIKE	CD4_LIKE	CD4_LIKE	CD4_LIKE	CD4_LIKE
TATGGCGCGTTC_DFCI037_1	CD4_LIKE	CD4_LIKE	CD4_LIKE	CD4_LIKE	CD4_LIKE	CD4_LIKE
CGTTACTCCTAA_DFCI037_1	CD4_LIKE	CD4_LIKE	CD4_LIKE	CD4_LIKE	CD4_LIKE	CD4_LIKE
ACAGGTTCTCAN_DFCI037_1	CD4_LIKE	CD4_LIKE	CD4_LIKE	CD4_LIKE	CD4_LIKE	CD4_LIKE
GGACGTGGAATN_DFCI037_1	CD4_LIKE	CD4_LIKE	CD4_LIKE	CD4_LIKE	CD4_LIKE	CD4_LIKE
CGCAGACGTTCG_DFCI037_1	CD4_LIKE	CD4_LIKE	CD4_LIKE	CD4_LIKE	CD4_LIKE	CD4_LIKE
CTACTAATATCG_DFCI037_1	CD4_LIKE	CD4_LIKE	CD4_LIKE	CD4_LIKE	CD4_LIKE	CD4_LIKE
GCATTGTCTGTC_DFCI037_1	CD4_LIKE	CD4_LIKE	CD4_LIKE	CD4_LIKE	CD4_LIKE	CD4_LIKE
GTAGAGATGATA_DFCI037_1	CD4_LIKE	CD4_LIKE	CD4_LIKE	CD4_LIKE	CD4_LIKE	CD4_LIKE
GGAAGAGGACGG_DFCI037_1	CD4_LIKE	CD4_LIKE	CD4_LIKE	CD4_LIKE	CD4_LIKE	CD4_LIKE
AGGAGGACTGTA_DFCI037_1	CD8_LIKE	CD8_LIKE	CD8_LIKE	CD8_LIKE	CD8_LIKE	CD8_LIKE
ATAGCGTAGTCA_DFCI037_1	CD4_LIKE	CD4_LIKE	CD4_LIKE	CD4_LIKE	CD4_LIKE	CD4_LIKE
TAAGTAAACCTC_DFCI037_1	CD4_LIKE	CD4_LIKE	CD4_LIKE	CD4_LIKE	CD4_LIKE	CD4_LIKE
GGCTGGCTTGCG_DFCI037_1	CD4_LIKE	CD4_LIKE	CD4_LIKE	CD4_LIKE	CD4_LIKE	CD4_LIKE
GTGCACTTTCAC_DFCI037_1	CD4_LIKE	CD4_LIKE	CD4_LIKE	CD4_LIKE	CD4_LIKE	CD4_LIKE
CCGTGACTCCAN_DFCI037_1	CD8_LIKE	CD8_LIKE	CD8_LIKE	CD8_LIKE	CD8_LIKE	CD8_LIKE
CATGTTGCCTTC_DFCI037_1	CD4_LIKE	CD4_LIKE	CD4_LIKE	CD4_LIKE	CD4_LIKE	CD4_LIKE
GTACGCTACTGT_DFCI037_1	CD8_LIKE	CD8_LIKE	CD8_LIKE	CD8_LIKE	CD8_LIKE	CD8_LIKE
GTGAGAAGCATN_DFCI037_1	CD4_LIKE	CD4_LIKE	CD4_LIKE	CD4_LIKE	CD4_LIKE	CD4_LIKE
GGTCTGAAGTTC_DFCI037_1	CD4_LIKE	CD4_LIKE	CD4_LIKE	CD4_LIKE	CD4_LIKE	CD4_LIKE
AGTGAGGCACCT_DFCI037_1	CD4_LIKE	CD4_LIKE	CD4_LIKE	CD4_LIKE	CD4_LIKE	CD4_LIKE
ATCGACGGGACA_DFCI037_1	CD4_LIKE	CD4_LIKE	CD4_LIKE	CD4_LIKE	CD4_LIKE	CD4_LIKE
ACTAAATTGGTT_DFCI037_1	CD4_LIKE	CD4_LIKE	CD4_LIKE	CD4_LIKE	CD4_LIKE	CD4_LIKE
CGGGTAGAAATA_DFCI037_1	CD4_LIKE	CD4_LIKE	CD4_LIKE	CD4_LIKE	CD4_LIKE	CD4_LIKE
GCAGAACACAAT_DFCI037_1	CD4_LIKE	CD4_LIKE	CD4_LIKE	CD4_LIKE	CD4_LIKE	CD4_LIKE
TCATTGCTCCTC_DFCI037_1	CD4_LIKE	CD4_LIKE	CD4_LIKE	CD4_LIKE	CD4_LIKE	CD4_LIKE
GCACAGTCACAT_DFCI037_1	CD8_LIKE	CD8_LIKE	CD8_LIKE	CD8_LIKE	CD8_LIKE	CD8_LIKE
GGTAGAGCCCAC_DFCI037_1	CD4_LIKE	CD4_LIKE	CD4_LIKE	CD4_LIKE	CD4_LIKE	CD4_LIKE
CCAGACCTATTA_DFCI037_1	CD4_LIKE	CD4_LIKE	CD4_LIKE	CD4_LIKE	CD4_LIKE	CD4_LIKE
CGTGGCACACTC_DFCI037_1	CD4_LIKE	CD4_LIKE	CD4_LIKE	CD4_LIKE	CD4_LIKE	CD4_LIKE
GGCCGTCTCATC_DFCI037_1	CD4_LIKE	CD4_LIKE	CD4_LIKE	CD4_LIKE	CD4_LIKE	CD4_LIKE
GAGCTGGATAGN_DFCI037_1	CD8_LIKE	CD8_LIKE	CD8_LIKE	CD8_LIKE	CD8_LIKE	CD8_LIKE
GACATACTGTCA_DFCI037_1	CD4_LIKE	CD4_LIKE	CD4_LIKE	CD4_LIKE	CD4_LIKE	CD4_LIKE
ACGGAGTCACAT_DFCI037_1	CD4_LIKE	CD4_LIKE	CD4_LIKE	CD4_LIKE	CD4_LIKE	CD4_LIKE
TCGGTTGACACA_DFCI037_1	CD4_LIKE	CD4_LIKE	CD4_LIKE	CD4_LIKE	CD4_LIKE	CD4_LIKE
TTATCGTCTGGT_DFCI037_1	CD4_LIKE	CD4_LIKE	CD4_LIKE	CD4_LIKE	CD4_LIKE	CD4_LIKE
GGCTACGGTCAC_DFCI037_1	CD8_LIKE	CD8_LIKE	CD8_LIKE	CD8_LIKE	CD8_LIKE	CD8_LIKE
GGCCTGCCTATG_DFCI037_1	CD4_LIKE	CD4_LIKE	CD4_LIKE	CD4_LIKE	CD4_LIKE	CD4_LIKE
AAGTCCTTGGCC_DFCI037_1	CD4_LIKE	CD4_LIKE	CD4_LIKE	CD4_LIKE	CD4_LIKE	CD4_LIKE
TGTGTACATCGC_DFCI037_1	CD4_LIKE	CD4_LIKE	CD4_LIKE	CD4_LIKE	CD4_LIKE	CD4_LIKE
ACGGTCATCCCT_DFCI037_1	CD4_LIKE	CD4_LIKE	CD4_LIKE	CD4_LIKE	CD4_LIKE	CD4_LIKE
TCTATACTGCGA_DFCI037_1	CD4_LIKE	CD4_LIKE	CD4_LIKE	CD4_LIKE	CD4_LIKE	CD4_LIKE
TTGGCCTATCAT_DFCI037_1	CD4_LIKE	CD4_LIKE	CD4_LIKE	CD4_LIKE	CD4_LIKE	CD4_LIKE
CCGTCTTCGTCC_DFCI037_1	CD4_LIKE	CD4_LIKE	CD4_LIKE	CD4_LIKE	CD4_LIKE	CD4_LIKE
TTTGAAGGTCCC_DFCI037_1	CD4_LIKE	CD4_LIKE	CD4_LIKE	CD4_LIKE	CD4_LIKE	CD4_LIKE
CAATAGTTCCCG_DFCI037_1	CD4_LIKE	CD4_LIKE	CD4_LIKE	CD4_LIKE	CD4_LIKE	CD4_LIKE
CGAAAGGCAAGA_DFCI037_1	CD4_LIKE	CD4_LIKE	CD4_LIKE	CD4_LIKE	CD4_LIKE	CD4_LIKE
CTGTTACTCCAA_DFCI037_1	CD4_LIKE	CD4_LIKE	CD4_LIKE	CD4_LIKE	CD4_LIKE	CD4_LIKE
GGTGCTATCGCT_DFCI037_1	CD4_LIKE	CD4_LIKE	CD4_LIKE	CD4_LIKE	CD4_LIKE	CD4_LIKE
GCCAATCTTAAC_DFCI037_1	CD4_LIKE	CD4_LIKE	CD4_LIKE	CD4_LIKE	CD4_LIKE	CD4_LIKE
CCTAAACCCATA_DFCI037_1	CD4_LIKE	CD4_LIKE	CD4_LIKE	CD4_LIKE	CD4_LIKE	CD4_LIKE
GACCATTGAGAT_DFCI037_1	CD4_LIKE	CD4_LIKE	CD4_LIKE	CD4_LIKE	CD4_LIKE	CD4_LIKE
CAGCGGCAAAAG_DFCI037_1	CD4_LIKE	CD4_LIKE	CD4_LIKE	CD4_LIKE	CD4_LIKE	CD4_LIKE
ATTAAAGCCAAN_DFCI037_1	CD4_LIKE	CD4_LIKE	CD4_LIKE	CD4_LIKE	CD4_LIKE	CD4_LIKE
CGGTTCTTTGTA_DFCI037_1	CD8_LIKE	CD8_LIKE	CD8_LIKE	CD8_LIKE	CD8_LIKE	CD8_LIKE
CCAAGACAGTAA_DFCI037_1	CD4_LIKE	CD4_LIKE	CD4_LIKE	CD4_LIKE	CD4_LIKE	CD4_LIKE
ACCTATAGAGGC_DFCI037_1	CD8_LIKE	CD8_LIKE	CD8_LIKE	CD8_LIKE	CD8_LIKE	CD8_LIKE
CCCGCAACGACT_DFCI037_1	CD4_LIKE	CD4_LIKE	CD4_LIKE	CD4_LIKE	CD4_LIKE	CD4_LIKE
TTCTCAAATCTA_DFCI037_1	CD4_LIKE	CD4_LIKE	CD4_LIKE	CD4_LIKE	CD4_LIKE	CD4_LIKE
ATTAGTAACAAT_DFCI037_1	CD4_LIKE	CD4_LIKE	CD4_LIKE	CD4_LIKE	CD4_LIKE	CD4_LIKE
TCACACGTGTTG_DFCI037_1	CD4_LIKE	CD4_LIKE	CD4_LIKE	CD4_LIKE	CD4_LIKE	CD4_LIKE
AGGCCCACAGCT_DFCI037_1	CD4_LIKE	CD4_LIKE	CD4_LIKE	CD4_LIKE	CD4_LIKE	CD4_LIKE
TTTCAAATTGCA_DFCI037_1	CD4_LIKE	CD4_LIKE	CD4_LIKE	CD4_LIKE	CD4_LIKE	CD4_LIKE
ACCTTGATACTN_DFCI037_1	CD8_LIKE	CD8_LIKE	CD8_LIKE	CD8_LIKE	CD8_LIKE	CD8_LIKE
TGCGCTCGTTGG_DFCI037_1	CD4_LIKE	CD4_LIKE	CD4_LIKE	CD4_LIKE	CD4_LIKE	CD4_LIKE
ATACTGCCAAGT_DFCI037_1	CD4_LIKE	CD4_LIKE	CD4_LIKE	CD4_LIKE	CD4_LIKE	CD4_LIKE
AAGCCTAACGTG_DFCI037_1	CD4_LIKE	CD4_LIKE	CD4_LIKE	CD4_LIKE	CD4_LIKE	CD4_LIKE
CAATCTCGACGA_DFCI037_1	CD4_LIKE	CD4_LIKE	CD4_LIKE	CD4_LIKE	CD4_LIKE	CD4_LIKE
TGTCCGAATGAA_DFCI037_1	CD4_LIKE	CD4_LIKE	CD4_LIKE	CD4_LIKE	CD4_LIKE	CD4_LIKE
GGCTTTTCAGCN_DFCI037_1	CD4_LIKE	CD4_LIKE	CD4_LIKE	CD4_LIKE	CD4_LIKE	CD4_LIKE
TTCGGGTACGAA_DFCI037_1	CD4_LIKE	CD4_LIKE	CD4_LIKE	CD4_LIKE	CD4_LIKE	CD4_LIKE
CTGCCCACGAGN_DFCI037_1	CD4_LIKE	CD4_LIKE	CD4_LIKE	CD4_LIKE	CD4_LIKE	CD4_LIKE
CACAAAGTCGTA_DFCI037_1	CD4_LIKE	CD4_LIKE	CD4_LIKE	CD4_LIKE	CD4_LIKE	CD4_LIKE
GTTCGCAATTTN_DFCI037_1	CD4_LIKE	CD4_LIKE	CD4_LIKE	CD4_LIKE	CD4_LIKE	CD4_LIKE
TGACGACCTTGA_DFCI037_1	CD4_LIKE	CD4_LIKE	CD4_LIKE	CD4_LIKE	CD4_LIKE	CD4_LIKE
TTATCCCTCTGN_DFCI037_1	CD8_LIKE	CD8_LIKE	CD8_LIKE	CD8_LIKE	CD8_LIKE	CD8_LIKE
CGACTGTACTGT_DFCI037_1	CD4_LIKE	CD4_LIKE	CD4_LIKE	CD4_LIKE	CD4_LIKE	CD4_LIKE
TGGGTCTCTTAA_DFCI037_1	CD4_LIKE	CD4_LIKE	CD4_LIKE	CD4_LIKE	CD4_LIKE	CD4_LIKE
AAACAGAACGAG_DFCI037_1	CD4_LIKE	CD4_LIKE	CD4_LIKE	CD4_LIKE	CD4_LIKE	CD4_LIKE
ACTGTCTTACAA_DFCI037_1	CD4_LIKE	CD4_LIKE	CD4_LIKE	CD4_LIKE	CD4_LIKE	CD4_LIKE
TAACATCCCCTT_DFCI037_1	CD4_LIKE	CD4_LIKE	CD8_LIKE	CD8_LIKE	CD8_LIKE	CD8_LIKE
TGGAGTACACAT_DFCI037_1	CD4_LIKE	CD4_LIKE	CD4_LIKE	CD4_LIKE	CD4_LIKE	CD4_LIKE
GACTCGATAGGC_DFCI037_1	CD4_LIKE	CD4_LIKE	CD4_LIKE	CD4_LIKE	CD4_LIKE	CD4_LIKE
GTCTTACACCCA_DFCI037_1	CD4_LIKE	CD4_LIKE	CD4_LIKE	CD4_LIKE	CD4_LIKE	CD4_LIKE
TGAGTTGTTAAC_DFCI037_1	CD4_LIKE	CD4_LIKE	CD4_LIKE	CD4_LIKE	CD4_LIKE	CD4_LIKE
AGTCGAAGTTCA_DFCI037_1	CD4_LIKE	CD4_LIKE	CD4_LIKE	CD4_LIKE	CD4_LIKE	CD4_LIKE
CGTCGGCCTCTA_DFCI037_1	CD4_LIKE	CD4_LIKE	CD4_LIKE	CD4_LIKE	CD4_LIKE	CD4_LIKE
AGATGGCGATAA_DFCI037_1	CD4_LIKE	CD4_LIKE	CD4_LIKE	CD4_LIKE	CD4_LIKE	CD4_LIKE
CTAACTATTTCT_DFCI037_1	CD4_LIKE	CD4_LIKE	CD4_LIKE	CD4_LIKE	CD4_LIKE	CD4_LIKE
CGCAGTCGTCTT_DFCI037_1	CD4_LIKE	CD4_LIKE	CD4_LIKE	CD4_LIKE	CD4_LIKE	CD4_LIKE
CAAGAATTTCGN_DFCI037_1	CD4_LIKE	CD4_LIKE	CD4_LIKE	CD4_LIKE	CD4_LIKE	CD4_LIKE
AACAACCCTGAA_DFCI037_1	CD4_LIKE	CD4_LIKE	CD4_LIKE	CD4_LIKE	CD4_LIKE	CD4_LIKE
ACACATCATCCA_DFCI037_1	CD8_LIKE	CD8_LIKE	CD8_LIKE	CD8_LIKE	CD8_LIKE	CD8_LIKE
GAGACAGGCGCA_DFCI037_1	CD4_LIKE	CD4_LIKE	CD4_LIKE	CD4_LIKE	CD4_LIKE	CD4_LIKE
AAGAATGACCAN_DFCI037_1	CD4_LIKE	CD4_LIKE	CD4_LIKE	CD4_LIKE	CD4_LIKE	CD4_LIKE
ACTAGGATGAAC_DFCI037_1	CD4_LIKE	CD4_LIKE	CD4_LIKE	CD4_LIKE	CD4_LIKE	CD4_LIKE
CCGGGTTAAGCA_DFCI037_1	CD4_LIKE	CD4_LIKE	CD4_LIKE	CD4_LIKE	CD4_LIKE	CD4_LIKE
GCATCTAGGCAA_DFCI037_1	CD8_LIKE	CD8_LIKE	CD8_LIKE	CD8_LIKE	CD8_LIKE	CD8_LIKE
CTCTTTGTACAC_DFCI037_1	CD4_LIKE	CD4_LIKE	CD4_LIKE	CD4_LIKE	CD4_LIKE	CD4_LIKE
CCCCTCTATCCT_DFCI037_1	CD4_LIKE	CD4_LIKE	CD4_LIKE	CD4_LIKE	CD4_LIKE	CD4_LIKE
ACATAGTCGTAA_DFCI037_1	CD8_LIKE	CD8_LIKE	CD8_LIKE	CD8_LIKE	CD8_LIKE	CD8_LIKE
GAGATCGGAGCC_DFCI037_1	CD4_LIKE	CD4_LIKE	CD4_LIKE	CD4_LIKE	CD4_LIKE	CD4_LIKE
CCTGTTTCTGAG_DFCI037_1	CD4_LIKE	CD4_LIKE	CD4_LIKE	CD4_LIKE	CD4_LIKE	CD4_LIKE
TCAGCAGGGGCG_DFCI037_1	CD4_LIKE	CD4_LIKE	CD4_LIKE	CD4_LIKE	CD4_LIKE	CD4_LIKE
AGGGAAAGGCGG_DFCI037_1	CD4_LIKE	CD4_LIKE	CD4_LIKE	CD4_LIKE	CD4_LIKE	CD4_LIKE
AGTGACTAAGGA_DFCI037_1	CD4_LIKE	CD4_LIKE	CD4_LIKE	CD4_LIKE	CD4_LIKE	CD4_LIKE
ATGTACCCCCCG_DFCI037_1	CD4_LIKE	CD4_LIKE	CD4_LIKE	CD4_LIKE	CD4_LIKE	CD4_LIKE
TCATGGGCGAAA_DFCI037_1	CD4_LIKE	CD4_LIKE	CD4_LIKE	CD4_LIKE	CD4_LIKE	CD4_LIKE
TCACCATTGACT_DFCI037_1	CD4_LIKE	CD4_LIKE	CD4_LIKE	CD4_LIKE	CD4_LIKE	CD4_LIKE
AGTGAACGACAT_DFCI037_1	CD4_LIKE	CD4_LIKE	CD4_LIKE	CD4_LIKE	CD4_LIKE	CD4_LIKE
GTTCAAAACCCT_DFCI037_1	CD4_LIKE	CD4_LIKE	CD4_LIKE	CD4_LIKE	CD4_LIKE	CD4_LIKE
ATCATGAAAGCT_DFCI037_1	CD4_LIKE	CD4_LIKE	CD4_LIKE	CD4_LIKE	CD4_LIKE	CD4_LIKE
TCGTCTTGTGAG_DFCI037_1	CD4_LIKE	CD4_LIKE	CD4_LIKE	CD4_LIKE	CD4_LIKE	CD4_LIKE
CGCTCCTAAAAT_DFCI037_1	CD4_LIKE	CD4_LIKE	CD4_LIKE	CD4_LIKE	CD4_LIKE	CD4_LIKE
CAAGCGCCTTAG_DFCI037_1	CD4_LIKE	CD4_LIKE	CD4_LIKE	CD4_LIKE	CD4_LIKE	CD4_LIKE
GATCTGTGCATN_DFCI037_1	CD4_LIKE	CD4_LIKE	CD4_LIKE	CD4_LIKE	CD4_LIKE	CD4_LIKE
CAACGCCGAAAC_DFCI037_1	CD4_LIKE	CD4_LIKE	CD4_LIKE	CD4_LIKE	CD4_LIKE	CD4_LIKE
AGCTGGAATTGG_DFCI037_1	CD4_LIKE	CD4_LIKE	CD4_LIKE	CD4_LIKE	CD4_LIKE	CD4_LIKE
GCGTTCCCTGGC_DFCI037_1	CD4_LIKE	CD4_LIKE	CD4_LIKE	CD4_LIKE	CD4_LIKE	CD4_LIKE
GCAATTGAGCTT_DFCI037_1	CD4_LIKE	CD4_LIKE	CD4_LIKE	CD4_LIKE	CD4_LIKE	CD4_LIKE
TCGGTACGATCA_DFCI037_1	CD4_LIKE	CD4_LIKE	CD4_LIKE	CD4_LIKE	CD4_LIKE	CD4_LIKE
AGGTAGCGAGAT_DFCI037_1	CD4_LIKE	CD4_LIKE	CD4_LIKE	CD4_LIKE	CD4_LIKE	CD4_LIKE
ATTACGTAGCTA_DFCI037_1	CD4_LIKE	CD4_LIKE	CD4_LIKE	CD4_LIKE	CD4_LIKE	CD4_LIKE
ATCTTGCCTGCC_DFCI037_1	CD8_LIKE	CD8_LIKE	CD8_LIKE	CD8_LIKE	CD8_LIKE	CD8_LIKE
TTCTAATCCCCG_DFCI037_1	CD4_LIKE	CD4_LIKE	CD4_LIKE	CD4_LIKE	CD4_LIKE	CD4_LIKE
GGTACTTGGTCG_DFCI037_1	CD4_LIKE	CD4_LIKE	CD4_LIKE	CD4_LIKE	CD4_LIKE	CD4_LIKE
TTAGAGCATCAA_DFCI037_1	CD4_LIKE	CD4_LIKE	CD4_LIKE	CD4_LIKE	CD4_LIKE	CD4_LIKE
ACGGTTGCTGAG_DFCI037_1	CD4_LIKE	CD4_LIKE	CD4_LIKE	CD4_LIKE	CD4_LIKE	CD4_LIKE
ATGAGTAGTGGG_DFCI037_1	CD4_LIKE	CD4_LIKE	CD4_LIKE	CD4_LIKE	CD4_LIKE	CD4_LIKE
GCTTTTCAAACT_DFCI037_1	CD4_LIKE	CD4_LIKE	CD4_LIKE	CD4_LIKE	CD4_LIKE	CD4_LIKE
GCGTTAGAGGCG_DFCI037_1	CD4_LIKE	CD4_LIKE	CD4_LIKE	CD4_LIKE	CD4_LIKE	CD4_LIKE
ACTAAGAAGGTA_DFCI037_1	CD4_LIKE	CD4_LIKE	CD4_LIKE	CD4_LIKE	CD4_LIKE	CD4_LIKE
TATACCGCAATA_DFCI037_1	CD4_LIKE	CD4_LIKE	CD4_LIKE	CD4_LIKE	CD4_LIKE	CD4_LIKE
AGCCCGTTTATT_DFCI037_1	CD4_LIKE	CD4_LIKE	CD4_LIKE	CD4_LIKE	CD4_LIKE	CD4_LIKE
ACCCGTGAACCA_DFCI037_1	CD4_LIKE	CD4_LIKE	CD4_LIKE	CD4_LIKE	CD4_LIKE	CD4_LIKE
GTTATCGGGCCT_DFCI037_1	CD4_LIKE	CD4_LIKE	CD4_LIKE	CD4_LIKE	CD4_LIKE	CD4_LIKE
ATTGCTATCACA_DFCI037_1	CD4_LIKE	CD4_LIKE	CD4_LIKE	CD4_LIKE	CD4_LIKE	CD4_LIKE
AGCCTTCTCATN_DFCI037_1	CD4_LIKE	CD4_LIKE	CD4_LIKE	CD4_LIKE	CD4_LIKE	CD4_LIKE
GTGTAGAAACTC_DFCI037_1	CD4_LIKE	CD4_LIKE	CD4_LIKE	CD4_LIKE	CD4_LIKE	CD4_LIKE
TTCCACGCGCCT_DFCI037_1	CD4_LIKE	CD4_LIKE	CD4_LIKE	CD4_LIKE	CD4_LIKE	CD4_LIKE
CATTTGCATAGA_DFCI037_1	CD4_LIKE	CD4_LIKE	CD4_LIKE	CD4_LIKE	CD4_LIKE	CD4_LIKE
CAGCGCCCGCCT_DFCI037_1	CD8_LIKE	CD8_LIKE	CD8_LIKE	CD8_LIKE	CD8_LIKE	CD8_LIKE
CAACAAGTTAAG_DFCI037_1	CD4_LIKE	CD8_LIKE	CD8_LIKE	CD8_LIKE	CD8_LIKE	CD8_LIKE
GCGTCTGTGCCG_DFCI037_1	CD4_LIKE	CD4_LIKE	CD4_LIKE	CD4_LIKE	CD4_LIKE	CD4_LIKE
TGGGCGTGCGAG_DFCI037_1	CD4_LIKE	CD4_LIKE	CD4_LIKE	CD4_LIKE	CD4_LIKE	CD4_LIKE
CTCCTGTATCAC_DFCI037_1	CD4_LIKE	CD4_LIKE	CD4_LIKE	CD4_LIKE	CD4_LIKE	CD4_LIKE
CATACTAATGTA_DFCI037_1	CD4_LIKE	CD4_LIKE	CD4_LIKE	CD4_LIKE	CD4_LIKE	CD4_LIKE
TAGGCTTGCGTN_DFCI037_1	CD4_LIKE	CD4_LIKE	CD4_LIKE	CD4_LIKE	CD4_LIKE	CD4_LIKE
CTGGTATACGGT_DFCI037_1	CD4_LIKE	CD4_LIKE	CD4_LIKE	CD4_LIKE	CD4_LIKE	CD4_LIKE
GAGCTTGTGCTT_DFCI037_1	CD8_LIKE	CD8_LIKE	CD8_LIKE	CD8_LIKE	CD8_LIKE	CD8_LIKE
AGTAAAATGCAN_DFCI037_1	CD4_LIKE	CD4_LIKE	CD4_LIKE	CD4_LIKE	CD4_LIKE	CD4_LIKE
TCACGCTTGCTG_DFCI037_1	CD4_LIKE	CD4_LIKE	CD4_LIKE	CD4_LIKE	CD4_LIKE	CD4_LIKE
AGCGATCACTTG_DFCI037_1	CD4_LIKE	CD4_LIKE	CD4_LIKE	CD4_LIKE	CD4_LIKE	CD4_LIKE
CTTATCCTATGG_DFCI037_1	CD4_LIKE	CD4_LIKE	CD4_LIKE	CD4_LIKE	CD4_LIKE	CD4_LIKE
TAACTGTCCGTA_DFCI037_1	CD4_LIKE	CD4_LIKE	CD4_LIKE	CD4_LIKE	CD4_LIKE	CD4_LIKE
CATCGCCCAGGA_DFCI037_1	CD4_LIKE	CD4_LIKE	CD4_LIKE	CD4_LIKE	CD4_LIKE	CD4_LIKE
TTCGTCCCGCTT_DFCI037_1	CD4_LIKE	CD4_LIKE	CD4_LIKE	CD4_LIKE	CD4_LIKE	CD4_LIKE
AGGGCGAATTGT_DFCI037_1	CD4_LIKE	CD4_LIKE	CD4_LIKE	CD4_LIKE	CD4_LIKE	CD4_LIKE
GTGTTATAGGTG_DFCI037_1	CD4_LIKE	CD4_LIKE	CD4_LIKE	CD4_LIKE	CD4_LIKE	CD4_LIKE
CCCTGGGCGGCA_DFCI037_1	CD4_LIKE	CD4_LIKE	CD4_LIKE	CD4_LIKE	CD4_LIKE	CD4_LIKE
AGTCCCAATATT_DFCI037_1	CD4_LIKE	CD4_LIKE	CD4_LIKE	CD4_LIKE	CD4_LIKE	CD4_LIKE
GAGTCACATTCC_DFCI037_1	CD8_LIKE	CD8_LIKE	CD8_LIKE	CD8_LIKE	CD8_LIKE	CD8_LIKE
ACAAATATAAGC_DFCI037_1	CD4_LIKE	CD4_LIKE	CD4_LIKE	CD4_LIKE	CD4_LIKE	CD4_LIKE
GAACCTTAGTGN_DFCI037_1	CD4_LIKE	CD4_LIKE	CD4_LIKE	CD4_LIKE	CD4_LIKE	CD4_LIKE
GCTTAGCGCGTC_DFCI037_1	CD4_LIKE	CD4_LIKE	CD4_LIKE	CD4_LIKE	CD4_LIKE	CD4_LIKE
AGGTGCCTCGCT_DFCI037_1	CD4_LIKE	CD4_LIKE	CD4_LIKE	CD4_LIKE	CD4_LIKE	CD4_LIKE
GCGTAACTTCCC_DFCI037_1	CD4_LIKE	CD4_LIKE	CD4_LIKE	CD4_LIKE	CD4_LIKE	CD4_LIKE
AAACATTGACTG_DFCI037_1	CD4_LIKE	CD4_LIKE	CD4_LIKE	CD4_LIKE	CD4_LIKE	CD4_LIKE
TAGTTGGACGCN_DFCI037_1	CD8_LIKE	CD8_LIKE	CD8_LIKE	CD8_LIKE	CD8_LIKE	CD8_LIKE
AGCACACCGTTN_DFCI037_1	CD4_LIKE	CD4_LIKE	CD4_LIKE	CD4_LIKE	CD4_LIKE	CD4_LIKE
CAAGGCTAAGGG_DFCI037_1	CD4_LIKE	CD4_LIKE	CD4_LIKE	CD4_LIKE	CD4_LIKE	CD4_LIKE
ACGTCCTTACGA_DFCI037_1	CD4_LIKE	CD4_LIKE	CD4_LIKE	CD4_LIKE	CD4_LIKE	CD4_LIKE
CACCGCTGTAAA_DFCI037_1	CD8_LIKE	CD8_LIKE	CD8_LIKE	CD8_LIKE	CD8_LIKE	CD8_LIKE
TGCTACACTTGT_DFCI037_1	CD4_LIKE	CD4_LIKE	CD4_LIKE	CD4_LIKE	CD4_LIKE	CD4_LIKE
CGCGCGGCTACG_DFCI037_1	CD8_LIKE	CD8_LIKE	CD8_LIKE	CD8_LIKE	CD8_LIKE	CD8_LIKE
CATACACAAGAC_DFCI037_1	CD4_LIKE	CD4_LIKE	CD4_LIKE	CD4_LIKE	CD4_LIKE	CD4_LIKE
TTGCAAATACGA_DFCI037_1	CD4_LIKE	CD4_LIKE	CD4_LIKE	CD4_LIKE	CD4_LIKE	CD4_LIKE
GGGCCCATAGAG_DFCI037_1	CD4_LIKE	CD4_LIKE	CD4_LIKE	CD4_LIKE	CD4_LIKE	CD4_LIKE
ACATGCGTAGGG_DFCI037_1	CD4_LIKE	CD4_LIKE	CD4_LIKE	CD4_LIKE	CD4_LIKE	CD4_LIKE
AGTGTTCACGAC_DFCI037_1	CD4_LIKE	CD4_LIKE	CD4_LIKE	CD4_LIKE	CD4_LIKE	CD4_LIKE
ATATCTACATCA_DFCI037_1	CD4_LIKE	CD4_LIKE	CD4_LIKE	CD4_LIKE	CD4_LIKE	CD4_LIKE
ACCAGCGCTTCA_DFCI037_1	CD8_LIKE	CD8_LIKE	CD8_LIKE	CD8_LIKE	CD8_LIKE	CD8_LIKE
GTCCCGGTTTTN_DFCI037_1	CD4_LIKE	CD4_LIKE	CD4_LIKE	CD4_LIKE	CD4_LIKE	CD4_LIKE
CGAAGTCGATAC_DFCI037_1	CD4_LIKE	CD4_LIKE	CD4_LIKE	CD4_LIKE	CD4_LIKE	CD4_LIKE
GGTCCCAAGATT_DFCI037_1	CD4_LIKE	CD4_LIKE	CD4_LIKE	CD4_LIKE	CD4_LIKE	CD4_LIKE
AAGGCATTGGTG_DFCI037_1	CD4_LIKE	CD4_LIKE	CD4_LIKE	CD4_LIKE	CD4_LIKE	CD4_LIKE
CCTATTTCTGTG_DFCI037_1	CD4_LIKE	CD4_LIKE	CD4_LIKE	CD4_LIKE	CD4_LIKE	CD4_LIKE
TGGACACGGCTT_DFCI037_1	CD4_LIKE	CD4_LIKE	CD4_LIKE	CD4_LIKE	CD4_LIKE	CD4_LIKE
GCTCTTTAACTN_DFCI037_1	CD4_LIKE	CD4_LIKE	CD4_LIKE	CD4_LIKE	CD4_LIKE	CD4_LIKE
GGAGGCTACACC_DFCI037_1	CD4_LIKE	CD4_LIKE	CD4_LIKE	CD4_LIKE	CD4_LIKE	CD4_LIKE
GCTGAAGCTATG_DFCI037_1	CD4_LIKE	CD4_LIKE	CD4_LIKE	CD4_LIKE	CD4_LIKE	CD4_LIKE
AGCGGTTCTACA_DFCI037_1	CD4_LIKE	CD4_LIKE	CD8_LIKE	CD8_LIKE	CD8_LIKE	CD8_LIKE
ACCGATCCTCTN_DFCI037_1	CD4_LIKE	CD4_LIKE	CD4_LIKE	CD4_LIKE	CD4_LIKE	CD4_LIKE
CTCTGTACGTGT_DFCI037_1	CD4_LIKE	CD4_LIKE	CD4_LIKE	CD4_LIKE	CD4_LIKE	CD4_LIKE
AGACCCGGCGGA_DFCI037_1	CD4_LIKE	CD4_LIKE	CD4_LIKE	CD4_LIKE	CD4_LIKE	CD4_LIKE
CTGCCATAGACA_DFCI037_1	CD4_LIKE	CD4_LIKE	CD4_LIKE	CD4_LIKE	CD4_LIKE	CD4_LIKE
AATTCCGTAGGC_DFCI037_1	CD8_LIKE	CD8_LIKE	CD8_LIKE	CD8_LIKE	CD8_LIKE	CD8_LIKE
GAATCACCGATT_DFCI037_1	CD4_LIKE	CD4_LIKE	CD4_LIKE	CD4_LIKE	CD4_LIKE	CD4_LIKE
CTTGTCATTCTA_DFCI037_1	CD4_LIKE	CD4_LIKE	CD4_LIKE	CD4_LIKE	CD4_LIKE	CD4_LIKE
CAAGTCGAATGC_DFCI037_1	CD4_LIKE	CD4_LIKE	CD4_LIKE	CD4_LIKE	CD4_LIKE	CD4_LIKE
GGACGAGACCAC_DFCI037_1	CD8_LIKE	CD8_LIKE	CD8_LIKE	CD8_LIKE	CD8_LIKE	CD8_LIKE
TGCGCTTACTTC_DFCI037_1	CD8_LIKE	CD8_LIKE	CD8_LIKE	CD8_LIKE	CD8_LIKE	CD8_LIKE
CAAGCCTTCGCT_DFCI037_1	CD4_LIKE	CD4_LIKE	CD4_LIKE	CD4_LIKE	CD4_LIKE	CD4_LIKE
CACCCTCAGCCT_DFCI037_1	CD4_LIKE	CD4_LIKE	CD4_LIKE	CD4_LIKE	CD4_LIKE	CD4_LIKE
GCGGTGCCTGGT_DFCI037_1	CD4_LIKE	CD4_LIKE	CD4_LIKE	CD4_LIKE	CD4_LIKE	CD4_LIKE
CGAGACACGTTN_DFCI037_1	CD8_LIKE	CD8_LIKE	CD8_LIKE	CD8_LIKE	CD8_LIKE	CD8_LIKE
GCGGATAGCGTG_DFCI037_1	CD4_LIKE	CD4_LIKE	CD4_LIKE	CD4_LIKE	CD4_LIKE	CD4_LIKE
GGCGGGTTCACN_DFCI037_1	CD4_LIKE	CD4_LIKE	CD4_LIKE	CD4_LIKE	CD4_LIKE	CD4_LIKE
CCGAGACTAGTT_DFCI037_1	CD4_LIKE	CD4_LIKE	CD4_LIKE	CD4_LIKE	CD4_LIKE	CD4_LIKE
AGGGACATGTTA_DFCI037_1	CD4_LIKE	CD4_LIKE	CD4_LIKE	CD4_LIKE	CD4_LIKE	CD4_LIKE
CGGCTAAACAGC_DFCI037_1	CD4_LIKE	CD4_LIKE	CD4_LIKE	CD4_LIKE	CD4_LIKE	CD4_LIKE
CGGTTCAAACTG_DFCI037_1	CD8_LIKE	CD8_LIKE	CD8_LIKE	CD8_LIKE	CD8_LIKE	CD8_LIKE
TCATACCGGACG_DFCI037_1	CD4_LIKE	CD4_LIKE	CD4_LIKE	CD4_LIKE	CD4_LIKE	CD4_LIKE
CCAAAGTGCCTG_DFCI037_1	CD4_LIKE	CD4_LIKE	CD4_LIKE	CD4_LIKE	CD4_LIKE	CD4_LIKE
GCCTGTCTTAAC_DFCI037_1	CD4_LIKE	CD4_LIKE	CD4_LIKE	CD4_LIKE	CD4_LIKE	CD4_LIKE
GGTGGAACGCGC_DFCI037_1	CD4_LIKE	CD4_LIKE	CD4_LIKE	CD4_LIKE	CD4_LIKE	CD4_LIKE
GCTCCACCGCAC_DFCI037_1	CD4_LIKE	CD4_LIKE	CD4_LIKE	CD4_LIKE	CD4_LIKE	CD4_LIKE
AATCAATACCGA_DFCI037_1	CD4_LIKE	CD4_LIKE	CD4_LIKE	CD4_LIKE	CD4_LIKE	CD4_LIKE
CCTCCTTGCGCC_DFCI037_1	CD4_LIKE	CD4_LIKE	CD4_LIKE	CD4_LIKE	CD4_LIKE	CD4_LIKE
CAGTTTGTCATC_DFCI037_1	CD4_LIKE	CD4_LIKE	CD4_LIKE	CD4_LIKE	CD4_LIKE	CD4_LIKE
TACGTGTGGTTA_DFCI037_1	CD4_LIKE	CD4_LIKE	CD4_LIKE	CD4_LIKE	CD4_LIKE	CD4_LIKE
GGTTGGAAGGTC_DFCI037_1	CD4_LIKE	CD4_LIKE	CD4_LIKE	CD4_LIKE	CD4_LIKE	CD4_LIKE
TACCAATGTTTT_DFCI037_1	CD4_LIKE	CD4_LIKE	CD4_LIKE	CD4_LIKE	CD4_LIKE	CD4_LIKE
AGGATTGGAGTT_DFCI037_1	CD8_LIKE	NK_LIKE	NK_LIKE	NK_LIKE	NK_LIKE	NK_LIKE
TAATAACGGCTA_DFCI037_1	CD4_LIKE	CD4_LIKE	CD4_LIKE	CD4_LIKE	CD4_LIKE	CD4_LIKE
CCTAGGTTCACG_DFCI037_1	CD4_LIKE	CD4_LIKE	CD8_LIKE	CD8_LIKE	CD8_LIKE	CD8_LIKE
AGACTATACCGG_DFCI037_1	CD4_LIKE	CD4_LIKE	CD4_LIKE	CD4_LIKE	CD4_LIKE	CD4_LIKE
CGGGCCCGGGTC_DFCI037_1	CD4_LIKE	CD4_LIKE	CD4_LIKE	CD4_LIKE	CD4_LIKE	CD4_LIKE
ACGTGACCTCAC_DFCI037_1	CD4_LIKE	CD4_LIKE	CD4_LIKE	CD4_LIKE	CD4_LIKE	CD4_LIKE
GTGCAAACTTTA_DFCI037_1	CD4_LIKE	CD4_LIKE	CD4_LIKE	CD4_LIKE	CD4_LIKE	CD4_LIKE
CCGACTTAAAAT_DFCI037_1	CD4_LIKE	CD4_LIKE	CD4_LIKE	CD4_LIKE	CD4_LIKE	CD4_LIKE
GTAGTGCAAAAA_DFCI037_1	CD4_LIKE	CD4_LIKE	CD4_LIKE	CD4_LIKE	CD4_LIKE	CD4_LIKE
GTAGTACCTACC_DFCI037_1	CD4_LIKE	CD4_LIKE	CD4_LIKE	CD4_LIKE	CD4_LIKE	CD4_LIKE
CCACCTTAGGCT_DFCI037_1	CD4_LIKE	CD4_LIKE	CD4_LIKE	CD4_LIKE	CD4_LIKE	CD4_LIKE
CCTGTGGCAGAC_DFCI037_1	CD4_LIKE	CD4_LIKE	CD4_LIKE	CD4_LIKE	CD4_LIKE	CD4_LIKE
GCTATGTTCTGN_DFCI037_1	CD4_LIKE	CD4_LIKE	CD4_LIKE	CD4_LIKE	CD4_LIKE	CD4_LIKE
AGTGTCTCCGAA_DFCI037_1	CD4_LIKE	CD8_LIKE	CD8_LIKE	CD8_LIKE	CD8_LIKE	CD8_LIKE
GTTCCACTTCAT_DFCI037_1	CD4_LIKE	CD4_LIKE	CD4_LIKE	CD4_LIKE	CD4_LIKE	CD4_LIKE
ATGCCTAATTGN_DFCI037_1	CD4_LIKE	CD4_LIKE	CD4_LIKE	CD4_LIKE	CD4_LIKE	CD4_LIKE
AGTTAGACGAAG_DFCI037_1	CD4_LIKE	CD4_LIKE	CD4_LIKE	CD4_LIKE	CD4_LIKE	CD4_LIKE
AAACCCCGAGGT_DFCI037_1	CD4_LIKE	CD4_LIKE	CD4_LIKE	CD4_LIKE	CD4_LIKE	CD4_LIKE
CGGGTCTTACCA_DFCI037_1	CD4_LIKE	CD4_LIKE	CD4_LIKE	CD4_LIKE	CD4_LIKE	CD4_LIKE
CAACCGTTCATN_DFCI037_1	CD8_LIKE	CD8_LIKE	CD8_LIKE	CD8_LIKE	CD8_LIKE	CD8_LIKE
AGCTTCCGGCGA_DFCI037_1	CD4_LIKE	CD4_LIKE	CD4_LIKE	CD4_LIKE	CD4_LIKE	CD4_LIKE
GAATATATCTCN_DFCI037_1	CD4_LIKE	CD4_LIKE	CD4_LIKE	CD4_LIKE	CD4_LIKE	CD4_LIKE
ATAGAAGGGCGC_DFCI037_1	CD4_LIKE	CD4_LIKE	CD4_LIKE	CD4_LIKE	CD4_LIKE	CD4_LIKE
GCGATCACCATA_DFCI037_1	CD4_LIKE	CD4_LIKE	CD4_LIKE	CD4_LIKE	CD4_LIKE	CD4_LIKE
GTACTACAGGCC_DFCI037_1	CD4_LIKE	CD4_LIKE	CD4_LIKE	CD4_LIKE	CD4_LIKE	CD4_LIKE
TAGGGTAGCCGC_DFCI037_1	CD4_LIKE	CD4_LIKE	CD4_LIKE	CD4_LIKE	CD4_LIKE	CD4_LIKE
CGGGGCAGGGCN_DFCI037_1	CD4_LIKE	CD4_LIKE	CD4_LIKE	CD4_LIKE	CD4_LIKE	CD4_LIKE
TAGATTTTAGGT_DFCI037_1	CD4_LIKE	CD4_LIKE	CD4_LIKE	CD4_LIKE	CD4_LIKE	CD4_LIKE
TGTATTCAAACT_DFCI037_1	CD4_LIKE	CD4_LIKE	CD4_LIKE	CD4_LIKE	CD4_LIKE	CD4_LIKE
AGGTGATCGTCN_DFCI037_1	CD4_LIKE	CD4_LIKE	CD4_LIKE	CD4_LIKE	CD4_LIKE	CD4_LIKE
CCCAAGCGGCAN_DFCI037_1	CD4_LIKE	CD4_LIKE	CD4_LIKE	CD4_LIKE	CD4_LIKE	CD4_LIKE
GACTCCCTCGGT_DFCI037_1	CD4_LIKE	CD4_LIKE	CD4_LIKE	CD4_LIKE	CD4_LIKE	CD4_LIKE
AGTACGTTGGCA_DFCI037_1	CD4_LIKE	CD4_LIKE	CD4_LIKE	CD4_LIKE	CD4_LIKE	CD4_LIKE
GGCGAGATACCG_DFCI037_1	CD4_LIKE	CD4_LIKE	CD4_LIKE	CD4_LIKE	CD4_LIKE	CD4_LIKE
GCTTTGGCCAAC_DFCI037_1	CD4_LIKE	CD4_LIKE	CD4_LIKE	CD4_LIKE	CD4_LIKE	CD4_LIKE
CCTGACTCACAG_DFCI037_1	CD4_LIKE	CD4_LIKE	CD4_LIKE	CD4_LIKE	CD4_LIKE	CD4_LIKE
CGCGTGCTAGCC_DFCI037_1	CD8_LIKE	NK_LIKE	NK_LIKE	NK_LIKE	NK_LIKE	NK_LIKE
GCACTTGTCAGT_DFCI037_1	CD4_LIKE	CD4_LIKE	CD4_LIKE	CD4_LIKE	CD4_LIKE	CD4_LIKE
ACGCTCTCATAT_DFCI037_1	CD4_LIKE	CD4_LIKE	CD4_LIKE	CD4_LIKE	CD4_LIKE	CD4_LIKE
TATCAGTTCATA_DFCI037_1	CD4_LIKE	CD4_LIKE	CD4_LIKE	CD4_LIKE	CD4_LIKE	CD4_LIKE
GGGTTAGTACTN_DFCI037_1	CD4_LIKE	CD4_LIKE	CD4_LIKE	CD4_LIKE	CD4_LIKE	CD4_LIKE
GGAGCCACCGCN_DFCI037_1	CD4_LIKE	CD4_LIKE	CD4_LIKE	CD4_LIKE	CD4_LIKE	CD4_LIKE
AATCTGCCAGCA_DFCI037_1	CD4_LIKE	CD4_LIKE	CD4_LIKE	CD4_LIKE	CD4_LIKE	CD4_LIKE
GCGTGACAGTTC_DFCI037_1	CD4_LIKE	CD4_LIKE	CD4_LIKE	CD4_LIKE	CD4_LIKE	CD4_LIKE
CGCGGATTCATA_DFCI037_1	CD4_LIKE	CD4_LIKE	CD4_LIKE	CD4_LIKE	CD4_LIKE	CD4_LIKE
GCAACTAGCTAT_DFCI037_1	CD4_LIKE	CD4_LIKE	CD4_LIKE	CD4_LIKE	CD4_LIKE	CD4_LIKE
ACACAAATCCAC_DFCI037_1	CD4_LIKE	CD4_LIKE	CD4_LIKE	CD4_LIKE	CD4_LIKE	CD4_LIKE
CGGTTCGGATCT_DFCI037_1	CD4_LIKE	CD4_LIKE	CD4_LIKE	CD4_LIKE	CD4_LIKE	CD4_LIKE
TCCTCTCTAGTT_DFCI037_1	CD4_LIKE	CD4_LIKE	CD4_LIKE	CD4_LIKE	CD4_LIKE	CD4_LIKE
GAGGGGAGATTC_DFCI037_1	CD4_LIKE	CD4_LIKE	CD4_LIKE	CD4_LIKE	CD4_LIKE	CD4_LIKE
CCGTGGGCCCAG_DFCI037_1	CD4_LIKE	CD4_LIKE	CD4_LIKE	CD4_LIKE	CD4_LIKE	CD4_LIKE
TGGATTGGTCCG_DFCI037_1	CD8_LIKE	CD8_LIKE	CD8_LIKE	CD8_LIKE	CD8_LIKE	CD8_LIKE
TCATGCTGGCTC_DFCI037_1	CD4_LIKE	CD4_LIKE	CD4_LIKE	CD4_LIKE	CD4_LIKE	CD4_LIKE
TAAGTAAACTTG_DFCI037_1	CD4_LIKE	CD4_LIKE	CD4_LIKE	CD4_LIKE	CD4_LIKE	CD4_LIKE
ATACATTTAATN_DFCI037_1	CD4_LIKE	CD4_LIKE	CD4_LIKE	CD4_LIKE	CD4_LIKE	CD4_LIKE
GCCCCGCGAATG_DFCI037_1	CD4_LIKE	CD4_LIKE	CD4_LIKE	CD4_LIKE	CD4_LIKE	CD4_LIKE
TAAGTGAATCTG_DFCI037_1	CD4_LIKE	CD4_LIKE	CD4_LIKE	CD4_LIKE	CD4_LIKE	CD4_LIKE
GAGAGGATACTG_DFCI037_1	CD4_LIKE	CD4_LIKE	CD4_LIKE	CD4_LIKE	CD4_LIKE	CD4_LIKE
TATAATATTACC_DFCI037_1	CD4_LIKE	CD4_LIKE	CD4_LIKE	CD4_LIKE	CD4_LIKE	CD4_LIKE
GTTATGTGGCCC_DFCI037_1	CD4_LIKE	CD4_LIKE	CD4_LIKE	CD4_LIKE	CD4_LIKE	CD4_LIKE
AGTTGAGCACAT_DFCI037_1	CD8_LIKE	CD8_LIKE	CD8_LIKE	CD8_LIKE	CD8_LIKE	CD8_LIKE
AAGACTTCATAC_DFCI037_1	CD4_LIKE	CD4_LIKE	CD4_LIKE	CD4_LIKE	CD4_LIKE	CD4_LIKE
ATTTTCGGCCTG_DFCI037_1	CD4_LIKE	CD4_LIKE	CD4_LIKE	CD4_LIKE	CD4_LIKE	CD4_LIKE
CATCTAGTTTTC_DFCI037_1	CD4_LIKE	CD4_LIKE	CD4_LIKE	CD4_LIKE	CD4_LIKE	CD4_LIKE
TTCCCATAAGCC_DFCI037_1	CD4_LIKE	CD4_LIKE	CD4_LIKE	CD4_LIKE	CD4_LIKE	CD4_LIKE
CATCAAACCGCC_DFCI037_1	CD4_LIKE	CD4_LIKE	CD4_LIKE	CD4_LIKE	CD4_LIKE	CD4_LIKE
TGGCCTCTCTTT_DFCI037_1	CD4_LIKE	CD4_LIKE	CD4_LIKE	CD4_LIKE	CD4_LIKE	CD4_LIKE
CCGTCTGGGCCC_DFCI037_1	CD4_LIKE	CD4_LIKE	CD4_LIKE	CD4_LIKE	CD4_LIKE	CD4_LIKE
GCCGACCGTTTG_DFCI037_1	CD4_LIKE	CD4_LIKE	CD4_LIKE	CD4_LIKE	CD4_LIKE	CD4_LIKE
ACCGCGCTTCAN_DFCI037_1	CD4_LIKE	CD4_LIKE	CD4_LIKE	CD4_LIKE	CD4_LIKE	CD4_LIKE
CGTCGCTATTCA_DFCI037_1	CD4_LIKE	CD4_LIKE	CD4_LIKE	CD4_LIKE	CD4_LIKE	CD4_LIKE
GGCGCCACCACT_DFCI037_1	CD4_LIKE	CD4_LIKE	CD4_LIKE	CD4_LIKE	CD4_LIKE	CD4_LIKE
GTGTGAATGCTT_DFCI037_1	CD4_LIKE	CD4_LIKE	CD4_LIKE	CD4_LIKE	CD4_LIKE	CD4_LIKE
TTGGGCTTGATC_DFCI037_1	CD4_LIKE	CD4_LIKE	CD4_LIKE	CD4_LIKE	CD4_LIKE	CD4_LIKE
GTGATTGGATTC_DFCI037_1	CD4_LIKE	CD4_LIKE	CD4_LIKE	CD4_LIKE	CD4_LIKE	CD4_LIKE
GACAAGCCCGCA_DFCI037_1	CD4_LIKE	CD4_LIKE	CD4_LIKE	CD4_LIKE	CD4_LIKE	CD4_LIKE
TCTAATGTCCCC_DFCI037_1	CD4_LIKE	CD4_LIKE	CD4_LIKE	CD4_LIKE	CD4_LIKE	CD4_LIKE
AGTTGCGGCTTA_DFCI037_1	CD4_LIKE	CD4_LIKE	CD4_LIKE	CD4_LIKE	CD4_LIKE	CD4_LIKE
AGCAGGTTATAT_DFCI037_1	CD4_LIKE	CD4_LIKE	CD4_LIKE	CD4_LIKE	CD4_LIKE	CD4_LIKE
ATTTAGGTTCCC_DFCI037_1	CD8_LIKE	CD8_LIKE	CD8_LIKE	CD8_LIKE	CD8_LIKE	CD8_LIKE
GACGCCAACACG_DFCI037_1	CD4_LIKE	CD4_LIKE	CD4_LIKE	CD4_LIKE	CD4_LIKE	CD4_LIKE
CAAAGACTCGCA_DFCI037_1	CD4_LIKE	CD4_LIKE	CD4_LIKE	CD4_LIKE	CD4_LIKE	CD4_LIKE
CCCTGCAAACAC_DFCI037_1	CD4_LIKE	CD4_LIKE	CD4_LIKE	CD4_LIKE	CD4_LIKE	CD4_LIKE
ACCCAAGGACAT_DFCI037_1	CD4_LIKE	CD4_LIKE	CD4_LIKE	CD4_LIKE	CD4_LIKE	CD4_LIKE
TGAGGTGGCACA_DFCI037_1	CD4_LIKE	CD4_LIKE	CD4_LIKE	CD4_LIKE	CD4_LIKE	CD4_LIKE
CATCAGTCTAAA_DFCI037_1	CD8_LIKE	CD8_LIKE	CD8_LIKE	CD8_LIKE	CD8_LIKE	CD8_LIKE
ACAGCGAGTGCC_DFCI037_1	CD8_LIKE	CD8_LIKE	CD8_LIKE	CD8_LIKE	CD8_LIKE	CD8_LIKE
TTAACGAGCGCT_DFCI037_1	CD4_LIKE	CD4_LIKE	CD4_LIKE	CD4_LIKE	CD4_LIKE	CD4_LIKE
AACCCGCATATG_DFCI037_1	CD4_LIKE	CD4_LIKE	CD4_LIKE	CD4_LIKE	CD4_LIKE	CD4_LIKE
CGCAAACTTGCT_DFCI037_1	CD4_LIKE	CD4_LIKE	CD4_LIKE	CD4_LIKE	CD4_LIKE	CD4_LIKE
ACGTTCTGGTTG_DFCI037_1	CD4_LIKE	CD4_LIKE	CD4_LIKE	CD4_LIKE	CD4_LIKE	CD4_LIKE
CACTGATGGCGT_DFCI037_1	CD4_LIKE	CD4_LIKE	CD4_LIKE	CD4_LIKE	CD4_LIKE	CD4_LIKE
CCCGATCAGGTT_DFCI037_1	CD8_LIKE	CD8_LIKE	CD8_LIKE	CD8_LIKE	CD8_LIKE	CD8_LIKE
CGCAGCTATGGC_DFCI037_1	CD4_LIKE	CD4_LIKE	CD4_LIKE	CD4_LIKE	CD4_LIKE	CD4_LIKE
CCAACGAATGAT_DFCI037_1	CD4_LIKE	CD4_LIKE	CD4_LIKE	CD4_LIKE	CD4_LIKE	CD4_LIKE
AACACAGATAAG_DFCI037_1	CD4_LIKE	CD4_LIKE	CD4_LIKE	CD4_LIKE	CD4_LIKE	CD4_LIKE
ACTCAGGGATGC_DFCI037_1	CD8_LIKE	CD8_LIKE	CD8_LIKE	CD8_LIKE	CD8_LIKE	CD8_LIKE
CGAGCTGTTATC_DFCI037_1	CD4_LIKE	CD4_LIKE	CD4_LIKE	CD4_LIKE	CD4_LIKE	CD4_LIKE
ACAGCGTGTGAC_DFCI037_1	CD4_LIKE	CD4_LIKE	CD4_LIKE	CD4_LIKE	CD4_LIKE	CD4_LIKE
AGACTGCGCACC_DFCI037_1	CD4_LIKE	CD4_LIKE	CD4_LIKE	CD4_LIKE	CD4_LIKE	CD4_LIKE
TAAATCGTGGGG_DFCI037_1	CD4_LIKE	CD4_LIKE	CD4_LIKE	CD4_LIKE	CD4_LIKE	CD4_LIKE
GTTGCGGCTGCA_DFCI037_1	CD4_LIKE	CD4_LIKE	CD4_LIKE	CD4_LIKE	CD4_LIKE	CD4_LIKE
GCTGAGGTGACN_DFCI037_1	CD4_LIKE	CD4_LIKE	CD4_LIKE	CD4_LIKE	CD4_LIKE	CD4_LIKE
CGCAAATACCAA_DFCI037_1	CD4_LIKE	CD4_LIKE	CD4_LIKE	CD4_LIKE	CD4_LIKE	CD4_LIKE
GCATTGAGCTTN_DFCI037_1	CD4_LIKE	CD4_LIKE	CD4_LIKE	CD4_LIKE	CD4_LIKE	CD4_LIKE
GACTTATATCAC_DFCI037_1	CD8_LIKE	CD8_LIKE	CD8_LIKE	CD8_LIKE	CD8_LIKE	CD8_LIKE
ATCTATCTCAGA_DFCI037_1	CD4_LIKE	CD4_LIKE	CD4_LIKE	CD4_LIKE	CD4_LIKE	CD4_LIKE
AAACGCGTGTGN_DFCI037_1	CD4_LIKE	CD4_LIKE	CD4_LIKE	CD4_LIKE	CD4_LIKE	CD4_LIKE
TGTCCAGCGGCC_DFCI037_1	CD4_LIKE	CD4_LIKE	CD4_LIKE	CD4_LIKE	CD4_LIKE	CD4_LIKE
CGTCCTCTGGGA_DFCI037_1	CD4_LIKE	CD4_LIKE	CD4_LIKE	CD4_LIKE	CD4_LIKE	CD4_LIKE
CAGATTTGAAAG_DFCI037_1	CD4_LIKE	CD4_LIKE	CD4_LIKE	CD4_LIKE	CD4_LIKE	CD4_LIKE
CACAGACCACAA_DFCI037_1	CD8_LIKE	CD8_LIKE	CD8_LIKE	CD8_LIKE	CD8_LIKE	CD8_LIKE
ACATCATTCGAT_DFCI037_1	CD8_LIKE	CD8_LIKE	CD8_LIKE	CD8_LIKE	CD8_LIKE	CD8_LIKE
CCCTCCAAGGCT_DFCI037_1	CD4_LIKE	CD4_LIKE	CD4_LIKE	CD4_LIKE	CD4_LIKE	CD4_LIKE
GGTGCGGTCCGT_DFCI037_1	CD8_LIKE	CD8_LIKE	CD8_LIKE	CD8_LIKE	CD8_LIKE	CD8_LIKE
GACCAAATCCAN_DFCI037_1	CD4_LIKE	CD4_LIKE	CD4_LIKE	CD4_LIKE	CD4_LIKE	CD4_LIKE
GGTCAGTCCCTA_DFCI037_1	CD4_LIKE	CD4_LIKE	CD4_LIKE	CD4_LIKE	CD4_LIKE	CD4_LIKE
GTTAGTGAGGTN_DFCI037_1	CD4_LIKE	CD4_LIKE	CD4_LIKE	CD4_LIKE	CD4_LIKE	CD4_LIKE
GTCCTCCATCTG_DFCI037_1	CD4_LIKE	CD4_LIKE	CD4_LIKE	CD4_LIKE	CD4_LIKE	CD4_LIKE
TACACGCTACTA_DFCI037_1	CD4_LIKE	CD4_LIKE	CD8_LIKE	CD8_LIKE	CD8_LIKE	CD8_LIKE
GCATAGTGACTC_DFCI037_1	CD4_LIKE	CD4_LIKE	CD4_LIKE	CD4_LIKE	CD4_LIKE	CD4_LIKE
ATGTAACCTTTC_DFCI037_1	CD4_LIKE	CD4_LIKE	CD4_LIKE	CD4_LIKE	CD4_LIKE	CD4_LIKE
CAGCTGTTTTCA_DFCI037_1	CD4_LIKE	CD4_LIKE	CD4_LIKE	CD4_LIKE	CD4_LIKE	CD4_LIKE
GCCCGAGTTATG_DFCI037_1	CD4_LIKE	CD4_LIKE	CD4_LIKE	CD4_LIKE	CD4_LIKE	CD4_LIKE
CCTATATGGTGG_DFCI037_1	CD4_LIKE	CD4_LIKE	CD4_LIKE	CD4_LIKE	CD4_LIKE	CD4_LIKE
AAGATGTTACTG_DFCI037_1	CD8_LIKE	CD8_LIKE	CD8_LIKE	CD8_LIKE	CD8_LIKE	CD8_LIKE
AGCAAATTAGGG_DFCI037_1	CD8_LIKE	CD8_LIKE	CD8_LIKE	CD8_LIKE	CD8_LIKE	CD8_LIKE
CAACTCTGTCAA_DFCI037_1	CD8_LIKE	CD8_LIKE	CD8_LIKE	CD8_LIKE	CD8_LIKE	CD8_LIKE
TTAACTCCATTG_DFCI037_1	CD4_LIKE	CD4_LIKE	CD4_LIKE	CD4_LIKE	CD4_LIKE	CD4_LIKE
CGTTCCCGGGAA_DFCI037_1	CD4_LIKE	CD4_LIKE	CD4_LIKE	CD4_LIKE	CD4_LIKE	CD4_LIKE
GCCATCTTAACN_DFCI037_1	CD4_LIKE	CD4_LIKE	CD4_LIKE	CD4_LIKE	CD4_LIKE	CD4_LIKE
GTCCGCTCTAGG_DFCI037_1	CD4_LIKE	CD4_LIKE	CD4_LIKE	CD4_LIKE	CD4_LIKE	CD4_LIKE
CAAATGTTACAA_DFCI037_1	CD4_LIKE	CD4_LIKE	CD4_LIKE	CD4_LIKE	CD4_LIKE	CD4_LIKE
AAAAGGGAGTAT_DFCI037_1	CD4_LIKE	CD4_LIKE	CD4_LIKE	CD4_LIKE	CD4_LIKE	CD4_LIKE
AGGGACCATTTN_DFCI037_1	CD4_LIKE	CD4_LIKE	CD4_LIKE	CD4_LIKE	CD4_LIKE	CD4_LIKE
ACTACCCCTTGT_DFCI037_1	CD4_LIKE	CD4_LIKE	CD4_LIKE	CD4_LIKE	CD4_LIKE	CD4_LIKE
GCGTTTGCAAGA_DFCI037_1	CD4_LIKE	CD4_LIKE	CD4_LIKE	CD4_LIKE	CD4_LIKE	CD4_LIKE
GTGGAATAAGGG_DFCI037_1	CD4_LIKE	CD4_LIKE	CD4_LIKE	CD4_LIKE	CD4_LIKE	CD4_LIKE
GCAAAACAGCAG_DFCI037_1	CD4_LIKE	CD4_LIKE	CD4_LIKE	CD4_LIKE	CD4_LIKE	CD4_LIKE
GATATCGCCAAC_DFCI037_1	CD4_LIKE	CD4_LIKE	CD4_LIKE	CD4_LIKE	CD4_LIKE	CD4_LIKE
TACATGAATTGG_DFCI037_1	CD4_LIKE	CD4_LIKE	CD4_LIKE	CD4_LIKE	CD4_LIKE	CD4_LIKE
TCGTACTATTCT_DFCI037_1	CD4_LIKE	CD4_LIKE	CD4_LIKE	CD4_LIKE	CD4_LIKE	CD4_LIKE
GTCATAGTTCAC_DFCI037_1	CD4_LIKE	CD4_LIKE	CD4_LIKE	CD4_LIKE	CD4_LIKE	CD4_LIKE
ACTACGCTATTT_DFCI037_1	CD4_LIKE	CD4_LIKE	CD4_LIKE	CD4_LIKE	CD4_LIKE	CD4_LIKE
GAAGGAAGCAGN_DFCI037_1	CD4_LIKE	CD4_LIKE	CD8_LIKE	CD8_LIKE	CD8_LIKE	CD8_LIKE
GTCATGCCCCTG_DFCI037_1	CD4_LIKE	CD4_LIKE	CD4_LIKE	CD4_LIKE	CD4_LIKE	CD4_LIKE
CCCCGCTATGCA_DFCI037_1	CD4_LIKE	CD4_LIKE	CD4_LIKE	CD4_LIKE	CD4_LIKE	CD4_LIKE
AGCTTTGGTACC_DFCI037_1	CD4_LIKE	CD4_LIKE	CD4_LIKE	CD4_LIKE	CD4_LIKE	CD4_LIKE
CACCGGGCTCTT_DFCI037_1	CD4_LIKE	CD4_LIKE	CD4_LIKE	CD4_LIKE	CD4_LIKE	CD4_LIKE
TGCTCTCACCTG_DFCI037_1	CD4_LIKE	CD4_LIKE	CD4_LIKE	CD4_LIKE	CD4_LIKE	CD4_LIKE
ATGCTTATGCTA_DFCI037_1	CD4_LIKE	CD4_LIKE	CD4_LIKE	CD4_LIKE	CD4_LIKE	CD4_LIKE
AGAATTAATGTG_DFCI037_1	CD8_LIKE	CD8_LIKE	CD8_LIKE	CD8_LIKE	CD8_LIKE	CD8_LIKE
CGACTGGTGACC_DFCI037_1	CD4_LIKE	CD4_LIKE	CD4_LIKE	CD4_LIKE	CD4_LIKE	CD4_LIKE
GCAGGCCCAGAN_DFCI037_1	CD4_LIKE	CD4_LIKE	CD4_LIKE	CD4_LIKE	CD4_LIKE	CD4_LIKE
TCCGTGCAGGGA_DFCI037_1	CD4_LIKE	CD4_LIKE	CD4_LIKE	CD4_LIKE	CD4_LIKE	CD4_LIKE
ATCCCGCGACGC_DFCI037_1	CD4_LIKE	CD4_LIKE	CD4_LIKE	CD4_LIKE	CD4_LIKE	CD4_LIKE
GCCACTATACTA_DFCI037_1	CD4_LIKE	CD4_LIKE	CD4_LIKE	CD4_LIKE	CD4_LIKE	CD4_LIKE
ACAAGTGCTAAC_DFCI037_1	CD4_LIKE	CD4_LIKE	CD4_LIKE	CD4_LIKE	CD4_LIKE	CD4_LIKE
CCCCCCGGTTAC_DFCI037_1	CD4_LIKE	CD4_LIKE	CD4_LIKE	CD4_LIKE	CD4_LIKE	CD4_LIKE
GGCTTTATATAT_DFCI037_1	CD4_LIKE	CD4_LIKE	CD4_LIKE	CD4_LIKE	CD4_LIKE	CD4_LIKE
ATGGACAATGCT_DFCI037_1	CD4_LIKE	CD4_LIKE	CD4_LIKE	CD4_LIKE	CD4_LIKE	CD4_LIKE
TAATCTAGAGAT_DFCI037_1	CD4_LIKE	CD4_LIKE	CD4_LIKE	CD4_LIKE	CD4_LIKE	CD4_LIKE
CGATGTATATAA_DFCI037_1	CD4_LIKE	CD4_LIKE	CD4_LIKE	CD4_LIKE	CD4_LIKE	CD4_LIKE
CATGCCGATGAG_DFCI037_1	CD8_LIKE	CD8_LIKE	CD8_LIKE	CD8_LIKE	CD8_LIKE	CD8_LIKE
CGATAGAAGGAG_DFCI037_1	CD4_LIKE	CD4_LIKE	CD4_LIKE	CD4_LIKE	CD4_LIKE	CD4_LIKE
TCTGAGGCGTGN_DFCI037_1	CD4_LIKE	CD4_LIKE	CD4_LIKE	CD4_LIKE	CD4_LIKE	CD4_LIKE
ATCGGACCGTGT_DFCI037_1	CD4_LIKE	CD4_LIKE	CD4_LIKE	CD4_LIKE	CD4_LIKE	CD4_LIKE
CACCTGCTCTGT_DFCI037_1	CD4_LIKE	CD4_LIKE	CD4_LIKE	CD4_LIKE	CD4_LIKE	CD4_LIKE
GACTTTGTTAAA_DFCI037_1	CD8_LIKE	CD8_LIKE	CD8_LIKE	CD8_LIKE	CD8_LIKE	CD8_LIKE
CGGCTAGGCTCN_DFCI037_1	CD4_LIKE	CD4_LIKE	CD4_LIKE	CD4_LIKE	CD4_LIKE	CD4_LIKE
CTTTGCTGGGCG_DFCI037_1	CD4_LIKE	CD4_LIKE	CD4_LIKE	CD4_LIKE	CD4_LIKE	CD4_LIKE
TAGTGGCACCCA_DFCI037_1	CD4_LIKE	CD4_LIKE	CD4_LIKE	CD4_LIKE	CD4_LIKE	CD4_LIKE
ACCTTCACACAC_DFCI037_1	CD4_LIKE	CD4_LIKE	CD4_LIKE	CD4_LIKE	CD4_LIKE	CD4_LIKE
AGTAATTATTCC_DFCI037_1	CD4_LIKE	CD4_LIKE	CD4_LIKE	CD4_LIKE	CD4_LIKE	CD4_LIKE
TTCGCTTAGCCA_DFCI037_1	CD4_LIKE	CD4_LIKE	CD4_LIKE	CD4_LIKE	CD4_LIKE	CD4_LIKE
AGGTAGGGAGAA_DFCI037_1	CD8_LIKE	CD8_LIKE	CD8_LIKE	CD8_LIKE	CD8_LIKE	CD8_LIKE
CATCTGAAACGC_DFCI037_1	CD4_LIKE	CD4_LIKE	CD4_LIKE	CD4_LIKE	CD4_LIKE	CD4_LIKE
ACCACCTTTATA_DFCI037_1	CD4_LIKE	CD4_LIKE	CD4_LIKE	CD4_LIKE	CD4_LIKE	CD4_LIKE
TGCATCATTGCN_DFCI037_1	CD4_LIKE	CD4_LIKE	CD4_LIKE	CD4_LIKE	CD4_LIKE	CD4_LIKE
TGGGCATACCGT_DFCI037_1	CD4_LIKE	CD4_LIKE	CD4_LIKE	CD4_LIKE	CD4_LIKE	CD4_LIKE
TCCTCACGCCCT_DFCI037_1	CD4_LIKE	CD4_LIKE	CD4_LIKE	CD4_LIKE	CD4_LIKE	CD4_LIKE
GGAGCCAGATAA_DFCI037_1	CD8_LIKE	CD8_LIKE	CD8_LIKE	CD8_LIKE	CD8_LIKE	CD8_LIKE
TGGGTGAGGCCC_DFCI037_1	CD4_LIKE	CD4_LIKE	CD4_LIKE	CD4_LIKE	CD4_LIKE	CD4_LIKE
CAATGGTATCAG_DFCI037_1	CD4_LIKE	CD4_LIKE	CD4_LIKE	CD4_LIKE	CD4_LIKE	CD4_LIKE
GTCAATCCAATA_DFCI037_1	CD4_LIKE	CD4_LIKE	CD4_LIKE	CD4_LIKE	CD4_LIKE	CD4_LIKE
GCTCCCGGGCAG_DFCI037_1	CD4_LIKE	CD4_LIKE	CD4_LIKE	CD4_LIKE	CD4_LIKE	CD4_LIKE
AACGGGATAACA_DFCI037_1	CD4_LIKE	CD4_LIKE	CD4_LIKE	CD4_LIKE	CD4_LIKE	CD4_LIKE
GAGATGACATGT_DFCI037_1	CD4_LIKE	CD4_LIKE	CD4_LIKE	CD4_LIKE	CD4_LIKE	CD4_LIKE
ACGTAAGTCTGT_DFCI037_1	CD4_LIKE	CD4_LIKE	CD4_LIKE	CD4_LIKE	CD4_LIKE	CD4_LIKE
CCGTATGTACCA_DFCI037_1	CD4_LIKE	CD4_LIKE	CD4_LIKE	CD4_LIKE	CD4_LIKE	CD4_LIKE
ATGTTGCCGGGA_DFCI037_1	CD4_LIKE	CD4_LIKE	CD4_LIKE	CD4_LIKE	CD4_LIKE	CD4_LIKE
TTCTGCGTGACC_DFCI037_1	CD4_LIKE	CD4_LIKE	CD8_LIKE	CD8_LIKE	CD8_LIKE	CD8_LIKE
GACGTAATGTGN_DFCI037_1	CD4_LIKE	CD4_LIKE	CD4_LIKE	CD4_LIKE	CD4_LIKE	CD4_LIKE
GGCGTCAACGCA_DFCI037_1	CD4_LIKE	CD4_LIKE	CD4_LIKE	CD4_LIKE	CD4_LIKE	CD4_LIKE
CTGGGATCACAT_DFCI037_1	CD4_LIKE	CD4_LIKE	CD4_LIKE	CD4_LIKE	CD4_LIKE	CD4_LIKE
CCCGATGAGAAC_DFCI037_1	CD4_LIKE	CD4_LIKE	CD4_LIKE	CD4_LIKE	CD4_LIKE	CD4_LIKE
AATATGCAATAT_DFCI037_1	CD4_LIKE	CD4_LIKE	CD4_LIKE	CD4_LIKE	CD4_LIKE	CD4_LIKE
GGAGTTATCGAA_DFCI037_1	CD4_LIKE	CD4_LIKE	CD4_LIKE	CD4_LIKE	CD4_LIKE	CD4_LIKE
GTCAGGGCAAGA_DFCI037_1	CD4_LIKE	CD4_LIKE	CD4_LIKE	CD4_LIKE	CD4_LIKE	CD4_LIKE
GGGGCCAGAAGC_DFCI037_1	CD4_LIKE	CD4_LIKE	CD4_LIKE	CD4_LIKE	CD4_LIKE	CD4_LIKE
AAGATTAGCCGC_DFCI037_1	CD4_LIKE	CD4_LIKE	CD4_LIKE	CD4_LIKE	CD4_LIKE	CD4_LIKE
CTGGCGTTTCGA_DFCI037_1	CD4_LIKE	CD4_LIKE	CD4_LIKE	CD4_LIKE	CD4_LIKE	CD4_LIKE
TTGATATCGGGC_DFCI037_1	CD4_LIKE	CD4_LIKE	CD4_LIKE	CD4_LIKE	CD4_LIKE	CD4_LIKE
CCCTAGGGTTTN_DFCI037_1	CD4_LIKE	CD4_LIKE	CD8_LIKE	CD8_LIKE	CD8_LIKE	CD8_LIKE
CAAGAAAAGTTG_DFCI037_1	CD4_LIKE	CD4_LIKE	CD4_LIKE	CD4_LIKE	CD4_LIKE	CD4_LIKE
AAGGAACCGCTT_DFCI037_1	CD4_LIKE	CD4_LIKE	CD4_LIKE	CD4_LIKE	CD4_LIKE	CD4_LIKE
CCAGACTATCAT_DFCI037_1	CD4_LIKE	CD4_LIKE	CD4_LIKE	CD4_LIKE	CD4_LIKE	CD4_LIKE
CGAAAGACTATT_DFCI037_1	CD4_LIKE	CD4_LIKE	CD4_LIKE	CD4_LIKE	CD4_LIKE	CD4_LIKE
CTAGCGAAAATG_DFCI037_1	CD4_LIKE	CD4_LIKE	CD4_LIKE	CD4_LIKE	CD4_LIKE	CD4_LIKE
AGTCGATGGTCT_DFCI037_1	CD4_LIKE	CD4_LIKE	CD4_LIKE	CD4_LIKE	CD4_LIKE	CD4_LIKE
TGCCATCCCCGC_DFCI037_1	CD4_LIKE	CD4_LIKE	CD4_LIKE	CD4_LIKE	CD4_LIKE	CD4_LIKE
GGAGCCTCTAAN_DFCI037_1	CD4_LIKE	CD4_LIKE	CD4_LIKE	CD4_LIKE	CD4_LIKE	CD4_LIKE
TCTTTCTGAAAT_DFCI037_1	CD4_LIKE	CD4_LIKE	CD4_LIKE	CD4_LIKE	CD4_LIKE	CD4_LIKE
GGATTCCGGCGA_DFCI037_1	CD4_LIKE	CD4_LIKE	CD4_LIKE	CD4_LIKE	CD4_LIKE	CD4_LIKE
GAGGAATCCGCC_DFCI037_1	CD4_LIKE	CD4_LIKE	CD4_LIKE	CD4_LIKE	CD4_LIKE	CD4_LIKE
GAGTCTGCCTAT_DFCI037_1	CD4_LIKE	CD4_LIKE	CD4_LIKE	CD4_LIKE	CD4_LIKE	CD4_LIKE
CCTGATTCAAGN_DFCI037_1	CD4_LIKE	CD4_LIKE	CD4_LIKE	CD4_LIKE	CD4_LIKE	CD4_LIKE
TGTTCAGCTACG_DFCI037_1	CD4_LIKE	CD4_LIKE	CD4_LIKE	CD4_LIKE	CD4_LIKE	CD4_LIKE
CGACCAATCGCA_DFCI037_1	CD4_LIKE	CD4_LIKE	CD4_LIKE	CD4_LIKE	CD4_LIKE	CD4_LIKE
CACGTCAGTCGG_DFCI037_1	CD4_LIKE	CD4_LIKE	CD4_LIKE	CD4_LIKE	CD4_LIKE	CD4_LIKE
GGTTAGCGACAC_DFCI037_1	CD4_LIKE	CD4_LIKE	CD4_LIKE	CD4_LIKE	CD4_LIKE	CD4_LIKE
TGTACATATTAT_DFCI037_1	CD8_LIKE	CD8_LIKE	CD8_LIKE	CD8_LIKE	CD8_LIKE	CD8_LIKE
TGTCTCTTATTC_DFCI037_1	CD4_LIKE	CD4_LIKE	CD8_LIKE	CD8_LIKE	CD8_LIKE	CD8_LIKE
GCTAACGAACTG_DFCI037_1	CD4_LIKE	CD4_LIKE	CD4_LIKE	CD4_LIKE	CD4_LIKE	CD4_LIKE
TGCGCCTTATTT_DFCI037_1	CD4_LIKE	CD4_LIKE	CD4_LIKE	CD4_LIKE	CD4_LIKE	CD4_LIKE
TAGCATTGACCN_DFCI037_1	CD8_LIKE	CD8_LIKE	CD8_LIKE	CD8_LIKE	CD8_LIKE	CD8_LIKE
CGGTCGGGCCAG_DFCI037_1	CD4_LIKE	CD4_LIKE	CD4_LIKE	CD4_LIKE	CD4_LIKE	CD4_LIKE
CATTACCAATTT_DFCI037_1	CD4_LIKE	CD4_LIKE	CD4_LIKE	CD4_LIKE	CD4_LIKE	CD4_LIKE
CGGGACATGCAA_DFCI037_1	CD4_LIKE	CD4_LIKE	CD4_LIKE	CD4_LIKE	CD4_LIKE	CD4_LIKE
GCCCGGCGGGCA_DFCI037_1	CD4_LIKE	CD4_LIKE	CD4_LIKE	CD4_LIKE	CD4_LIKE	CD4_LIKE
CTTTTCCATACC_DFCI037_1	CD4_LIKE	CD4_LIKE	CD4_LIKE	CD4_LIKE	CD4_LIKE	CD4_LIKE
CCGCCGCGTGTA_DFCI037_1	CD4_LIKE	CD4_LIKE	CD4_LIKE	CD4_LIKE	CD4_LIKE	CD4_LIKE
AAAATCGGGGGA_DFCI037_1	CD4_LIKE	CD4_LIKE	CD4_LIKE	CD4_LIKE	CD4_LIKE	CD4_LIKE
GCGGCGATCAAN_DFCI037_1	CD4_LIKE	CD4_LIKE	CD4_LIKE	CD4_LIKE	CD4_LIKE	CD4_LIKE
AGGTTATCCCTC_DFCI037_1	CD4_LIKE	CD4_LIKE	CD4_LIKE	CD4_LIKE	CD4_LIKE	CD4_LIKE
GACTCCCTACGT_DFCI037_1	CD4_LIKE	CD4_LIKE	CD4_LIKE	CD4_LIKE	CD4_LIKE	CD4_LIKE
TGCCATCACCGT_DFCI037_1	CD4_LIKE	CD4_LIKE	CD4_LIKE	CD4_LIKE	CD4_LIKE	CD4_LIKE
GCTGCCGATGAA_DFCI037_1	CD4_LIKE	CD4_LIKE	CD4_LIKE	CD4_LIKE	CD4_LIKE	CD4_LIKE
CACCCAGCCGAA_DFCI037_1	CD4_LIKE	CD4_LIKE	CD4_LIKE	CD4_LIKE	CD4_LIKE	CD4_LIKE
TCCGGAGCCAGG_DFCI037_1	CD4_LIKE	CD4_LIKE	CD4_LIKE	CD4_LIKE	CD4_LIKE	CD4_LIKE
CTGATTGAACTT_DFCI037_1	CD4_LIKE	CD8_LIKE	CD8_LIKE	CD8_LIKE	CD8_LIKE	CD8_LIKE
CGATACAGGAGA_DFCI037_1	CD4_LIKE	CD4_LIKE	CD4_LIKE	CD4_LIKE	CD4_LIKE	CD4_LIKE
TCAGACACAGCT_DFCI037_1	CD4_LIKE	CD4_LIKE	CD4_LIKE	CD4_LIKE	CD4_LIKE	CD4_LIKE
GAGATAAATACC_DFCI037_1	CD4_LIKE	CD4_LIKE	CD4_LIKE	CD4_LIKE	CD4_LIKE	CD4_LIKE
GCACTACCGGAG_DFCI037_1	CD4_LIKE	CD4_LIKE	CD4_LIKE	CD4_LIKE	CD4_LIKE	CD4_LIKE
ATCTTTGGACAC_DFCI037_1	CD4_LIKE	CD4_LIKE	CD4_LIKE	CD4_LIKE	CD4_LIKE	CD4_LIKE
TTCGACACACTT_DFCI037_1	CD4_LIKE	CD8_LIKE	CD8_LIKE	CD8_LIKE	CD8_LIKE	CD8_LIKE
ACCAGGCGATTA_DFCI037_1	CD4_LIKE	CD4_LIKE	CD4_LIKE	CD4_LIKE	CD4_LIKE	CD4_LIKE
AGCCACAGAGAG_DFCI037_1	CD8_LIKE	CD8_LIKE	CD8_LIKE	CD8_LIKE	CD8_LIKE	CD8_LIKE
CGACATACCTCG_DFCI037_1	CD4_LIKE	CD4_LIKE	CD4_LIKE	CD4_LIKE	CD4_LIKE	CD4_LIKE
GCTCTAGTACCT_DFCI037_1	CD4_LIKE	CD4_LIKE	CD4_LIKE	CD4_LIKE	CD4_LIKE	CD4_LIKE
TCATACCGACCA_DFCI037_1	CD4_LIKE	CD4_LIKE	CD4_LIKE	CD4_LIKE	CD4_LIKE	CD4_LIKE
GTGATAAGCCGG_DFCI037_1	CD8_LIKE	CD8_LIKE	CD8_LIKE	CD8_LIKE	CD8_LIKE	CD8_LIKE
TGGTCCCGTTGT_DFCI037_1	CD4_LIKE	CD4_LIKE	CD4_LIKE	CD4_LIKE	CD4_LIKE	CD4_LIKE
TTCTCAGACGCC_DFCI037_1	CD4_LIKE	CD4_LIKE	CD4_LIKE	CD4_LIKE	CD4_LIKE	CD4_LIKE
CGGTAGTTCATT_DFCI037_1	CD4_LIKE	CD4_LIKE	CD4_LIKE	CD4_LIKE	CD4_LIKE	CD4_LIKE
GTATAAATACAC_DFCI037_1	CD4_LIKE	CD4_LIKE	CD8_LIKE	CD8_LIKE	CD8_LIKE	CD8_LIKE
CTCTATGTTGAN_DFCI037_1	CD8_LIKE	CD8_LIKE	CD8_LIKE	CD8_LIKE	CD8_LIKE	CD8_LIKE
GAGTAGTCGGTC_DFCI037_1	CD4_LIKE	CD4_LIKE	CD4_LIKE	CD4_LIKE	CD4_LIKE	CD4_LIKE
TCGTCGACAGAG_DFCI037_1	CD4_LIKE	CD4_LIKE	CD4_LIKE	CD4_LIKE	CD4_LIKE	CD4_LIKE
CGTCTTCACTTG_DFCI037_1	CD4_LIKE	CD4_LIKE	CD4_LIKE	CD4_LIKE	CD4_LIKE	CD4_LIKE
ACAGAGGGGGCC_DFCI037_1	CD4_LIKE	CD4_LIKE	CD4_LIKE	CD4_LIKE	CD4_LIKE	CD4_LIKE
ATTCACACACGG_DFCI037_1	CD4_LIKE	CD4_LIKE	CD4_LIKE	CD4_LIKE	CD4_LIKE	CD4_LIKE
TTAACCTGTCGT_DFCI037_1	CD4_LIKE	CD4_LIKE	CD4_LIKE	CD4_LIKE	CD4_LIKE	CD4_LIKE
ATGCGCGTGTCG_DFCI037_1	CD8_LIKE	CD8_LIKE	CD8_LIKE	CD8_LIKE	CD8_LIKE	CD8_LIKE
CGTAATTTCAGG_DFCI037_1	CD4_LIKE	CD4_LIKE	CD4_LIKE	CD4_LIKE	CD4_LIKE	CD4_LIKE
TAATCCTCTATA_DFCI037_1	CD4_LIKE	CD4_LIKE	CD4_LIKE	CD4_LIKE	CD4_LIKE	CD4_LIKE
TGGAAACCTAGA_DFCI037_1	CD4_LIKE	CD4_LIKE	CD4_LIKE	CD4_LIKE	CD4_LIKE	CD4_LIKE
GCCCGTGAGAAT_DFCI037_1	CD4_LIKE	CD4_LIKE	CD4_LIKE	CD4_LIKE	CD4_LIKE	CD4_LIKE
GGACCACATGTC_DFCI037_1	CD8_LIKE	NK_LIKE	NK_LIKE	NK_LIKE	NK_LIKE	NK_LIKE
CCAATGCTGTCT_DFCI037_1	CD4_LIKE	CD4_LIKE	CD4_LIKE	CD4_LIKE	CD4_LIKE	CD4_LIKE
CCCGTCGTAACC_DFCI037_1	CD4_LIKE	CD4_LIKE	CD8_LIKE	CD8_LIKE	CD8_LIKE	CD8_LIKE
GACTAACTCTTA_DFCI037_1	CD4_LIKE	CD4_LIKE	CD4_LIKE	CD4_LIKE	CD4_LIKE	CD4_LIKE
AAGTGCCCACTG_DFCI037_1	CD8_LIKE	CD8_LIKE	CD8_LIKE	CD8_LIKE	CD8_LIKE	CD8_LIKE
GGGCGTTTGGCA_DFCI037_1	CD8_LIKE	CD8_LIKE	CD8_LIKE	CD8_LIKE	CD8_LIKE	CD8_LIKE
CGTATTCAAAAC_DFCI037_1	CD8_LIKE	CD8_LIKE	CD8_LIKE	CD8_LIKE	CD8_LIKE	CD8_LIKE
ATAAGGCGAATA_DFCI037_1	CD8_LIKE	CD8_LIKE	CD8_LIKE	CD8_LIKE	CD8_LIKE	CD8_LIKE
GGTTTCGGGACC_DFCI037_1	CD8_LIKE	CD8_LIKE	CD8_LIKE	CD8_LIKE	CD8_LIKE	CD8_LIKE
CGCCTACACCGA_DFCI037_1	CD4_LIKE	CD4_LIKE	CD4_LIKE	CD4_LIKE	CD4_LIKE	CD4_LIKE
TATAAGAACGGC_DFCI037_1	CD4_LIKE	CD4_LIKE	CD4_LIKE	CD4_LIKE	CD4_LIKE	CD4_LIKE
ACGGCGCCTCAC_DFCI037_1	CD4_LIKE	CD4_LIKE	CD4_LIKE	CD4_LIKE	CD4_LIKE	CD4_LIKE
GATTATTGTTCN_DFCI037_1	CD4_LIKE	CD4_LIKE	CD4_LIKE	CD4_LIKE	CD4_LIKE	CD4_LIKE
GCGAGTGTGGTA_DFCI037_1	CD4_LIKE	CD4_LIKE	CD4_LIKE	CD4_LIKE	CD4_LIKE	CD4_LIKE
AATCGCGGTAAA_DFCI037_1	CD4_LIKE	CD4_LIKE	CD4_LIKE	CD4_LIKE	CD4_LIKE	CD4_LIKE
TGTGGTTGAGTG_DFCI037_1	CD4_LIKE	CD4_LIKE	CD4_LIKE	CD4_LIKE	CD4_LIKE	CD4_LIKE
CAAACGCGGACA_DFCI037_1	CD4_LIKE	CD4_LIKE	CD4_LIKE	CD4_LIKE	CD4_LIKE	CD4_LIKE
CACGTTCACCCN_DFCI037_1	CD8_LIKE	CD8_LIKE	CD8_LIKE	CD8_LIKE	CD8_LIKE	CD8_LIKE
AGATCGCCACTG_DFCI037_1	CD8_LIKE	CD8_LIKE	CD8_LIKE	CD8_LIKE	CD8_LIKE	CD8_LIKE
TTGTGAATCGAT_DFCI037_1	CD4_LIKE	CD4_LIKE	CD4_LIKE	CD4_LIKE	CD4_LIKE	CD4_LIKE
CCCCTAGCGGCT_DFCI037_1	CD4_LIKE	CD4_LIKE	CD4_LIKE	CD4_LIKE	CD4_LIKE	CD4_LIKE
TCACACGATCTC_DFCI037_1	CD4_LIKE	CD4_LIKE	CD4_LIKE	CD4_LIKE	CD4_LIKE	CD4_LIKE
CCGAAGGGAACC_DFCI037_1	CD4_LIKE	CD4_LIKE	CD4_LIKE	CD4_LIKE	CD4_LIKE	CD4_LIKE
CGTCTCTCGCGT_DFCI037_1	CD4_LIKE	CD4_LIKE	CD4_LIKE	CD4_LIKE	CD4_LIKE	CD4_LIKE
CCAGCGTCTTCG_DFCI037_1	CD4_LIKE	CD4_LIKE	CD4_LIKE	CD4_LIKE	CD4_LIKE	CD4_LIKE
GCAGGGATGAGC_DFCI037_1	CD4_LIKE	CD4_LIKE	CD4_LIKE	CD4_LIKE	CD4_LIKE	CD4_LIKE
GGTCTTCGCCGN_DFCI037_1	CD4_LIKE	CD4_LIKE	CD4_LIKE	CD4_LIKE	CD4_LIKE	CD4_LIKE
TTGGGGAGGCCA_DFCI037_1	CD4_LIKE	CD4_LIKE	CD4_LIKE	CD4_LIKE	CD4_LIKE	CD4_LIKE
GTACGCGAGTCT_DFCI037_1	CD4_LIKE	CD4_LIKE	CD4_LIKE	CD4_LIKE	CD4_LIKE	CD4_LIKE
GTTTGTGCCGAT_DFCI037_1	CD4_LIKE	CD4_LIKE	CD4_LIKE	CD4_LIKE	CD4_LIKE	CD4_LIKE
CTGCACGCTGGG_DFCI037_1	CD8_LIKE	CD8_LIKE	CD8_LIKE	CD8_LIKE	CD8_LIKE	CD8_LIKE
AAAGCATTTCAG_DFCI037_1	CD4_LIKE	CD4_LIKE	CD4_LIKE	CD4_LIKE	CD4_LIKE	CD4_LIKE
CTGTCTCCCACC_CSF014_1	CD4_LIKE	CD4_LIKE	CD4_LIKE	CYCL_CD4	CYCL	CYCL
GCCCGCTGATAG_CSF014_1	CD4_LIKE	CD4_LIKE	CD4_LIKE	CD4_LIKE	CD4_LIKE	CD4_LIKE
TATAGCTTCCCN_CSF014_1	CD4_LIKE	CD4_LIKE	CD4_LIKE	CD4_LIKE	CD4_LIKE	CD4_LIKE
AAGATCATAGTN_CSF014_1	CD4_LIKE	CD4_LIKE	CD4_LIKE	CD4_LIKE	CD4_LIKE	CD4_LIKE
ATGATTGAAAAT_CSF014_1	CD8_LIKE	CD8_LIKE	CD8_LIKE	CD8_LIKE	CD8_LIKE	CD8_LIKE
CGTTCTACGCCC_CSF014_1	CD4_LIKE	CD4_LIKE	CD4_LIKE	CD4_LIKE	CD4_LIKE	CD4_LIKE
ATTTTTCGCGGA_CSF014_1	CD8_LIKE	CD8_LIKE	CD8_LIKE	CD8_LIKE	CD8_LIKE	CD8_LIKE
ACTGGTAGCTTT_CSF014_1	CD4_LIKE	CD4_LIKE	CD4_LIKE	CD4_LIKE	CD4_LIKE	CD4_LIKE
GAGATGTCCTTC_CSF014_1	CD4_LIKE	CD4_LIKE	CD8_LIKE	CD8_LIKE	CD8_LIKE	CD8_LIKE
TGCGGGTTCAGG_CSF014_1	CD4_LIKE	CD4_LIKE	CD8_LIKE	CD8_LIKE	CD8_LIKE	CD8_LIKE
GACCACCCGGCG_CSF014_1	CD4_LIKE	CD4_LIKE	CD8_LIKE	CD8_LIKE	CD8_LIKE	CD8_LIKE
CTCCATTCAGAC_CSF014_1	CD4_LIKE	CD4_LIKE	CD8_LIKE	CD8_LIKE	CD8_LIKE	CD8_LIKE
TTTCTCGTGGGA_CSF014_1	CD4_LIKE	CD4_LIKE	CD4_LIKE	CD4_LIKE	CD4_LIKE	CD4_LIKE
CATAATTTTACC_CSF014_1	CD4_LIKE	CD4_LIKE	CD4_LIKE	CD4_LIKE	CD4_LIKE	CD4_LIKE
AATGGCTGAAGA_CSF014_1	CD4_LIKE	CD4_LIKE	CD4_LIKE	CD4_LIKE	CD4_LIKE	CD4_LIKE
CAGTGAGGTTTG_CSF014_1	CD4_LIKE	CD4_LIKE	CD4_LIKE	CD4_LIKE	CD4_LIKE	CD4_LIKE
GAAGTTGGTCCG_CSF014_1	CD4_LIKE	CD4_LIKE	CD4_LIKE	CD4_LIKE	CD4_LIKE	CD4_LIKE
ACGGCACTCTTA_CSF014_1	CD8_LIKE	CD8_LIKE	CD8_LIKE	CD8_LIKE	CD8_LIKE	CD8_LIKE
GGCGATTATAAC_CSF014_1	CD8_LIKE	CD8_LIKE	CD8_LIKE	CD8_LIKE	CD8_LIKE	CD8_LIKE
GGAACATTATTA_CSF014_1	CD4_LIKE	CD4_LIKE	CD4_LIKE	CD4_LIKE	CD4_LIKE	CD4_LIKE
GTCCCGGTATCT_CSF014_1	CD4_LIKE	CD4_LIKE	CD4_LIKE	CD4_LIKE	CD4_LIKE	CD4_LIKE
TACATGCACCGT_CSF014_1	CD4_LIKE	CD4_LIKE	CD4_LIKE	CD4_LIKE	CD4_LIKE	CD4_LIKE
TGTGATCGTGGN_CSF014_1	CD4_LIKE	CD4_LIKE	CD4_LIKE	CD4_LIKE	CD4_LIKE	CD4_LIKE
CGTACCATGACT_CSF014_1	CD8_LIKE	NK_LIKE	NK_LIKE	NK_LIKE	NK_LIKE	NK_LIKE
ATCGGGCCAACT_CSF014_1	CD4_LIKE	CD4_LIKE	CD4_LIKE	CD4_LIKE	CD4_LIKE	CD4_LIKE
CCTCGACTTAAA_CSF014_1	CD8_LIKE	CD8_LIKE	CD8_LIKE	CD8_LIKE	CD8_LIKE	CD8_LIKE
TATTAACACTGT_CSF014_1	CD4_LIKE	CD4_LIKE	CD8_LIKE	CD8_LIKE	CD8_LIKE	CD8_LIKE
GGCGTTCCCGCN_CSF014_1	CD4_LIKE	CD4_LIKE	CD4_LIKE	CD4_LIKE	CD4_LIKE	CD4_LIKE
ATTTGGGTACTC_CSF014_1	CD4_LIKE	CD4_LIKE	CD4_LIKE	CD4_LIKE	CD4_LIKE	CD4_LIKE
CCGGCATGCATT_CSF014_1	CD4_LIKE	CD4_LIKE	CD4_LIKE	CD4_LIKE	CD4_LIKE	CD4_LIKE
GGATAGCTGCCT_CSF014_1	CD4_LIKE	CD4_LIKE	CD4_LIKE	CD4_LIKE	CD4_LIKE	CD4_LIKE
TAATACGCATGT_CSF014_1	CD4_LIKE	CD4_LIKE	CD4_LIKE	CD4_LIKE	CD4_LIKE	CD4_LIKE
CTATTGCTAGTT_CSF014_1	CD4_LIKE	CD4_LIKE	CD4_LIKE	CD4_LIKE	CD4_LIKE	CD4_LIKE
GTATTAATTATC_CSF014_1	CD8_LIKE	CD8_LIKE	CD8_LIKE	CD8_LIKE	CD8_LIKE	CD8_LIKE
AAGAGGCCTATT_CSF014_1	CD4_LIKE	CD4_LIKE	CD4_LIKE	CD4_LIKE	CD4_LIKE	CD4_LIKE
CTATAGATGAGA_CSF014_1	CD4_LIKE	CD4_LIKE	CD4_LIKE	CD4_LIKE	CD4_LIKE	CD4_LIKE
TAGGACGCCGAG_CSF014_1	CD4_LIKE	CD4_LIKE	CD4_LIKE	CD4_LIKE	CD4_LIKE	CD4_LIKE
GCGATCGGCCAC_CSF014_1	CD8_LIKE	CD8_LIKE	CD8_LIKE	CD8_LIKE	CD8_LIKE	CD8_LIKE
CACGGCGTTACA_CSF014_1	CD4_LIKE	CD4_LIKE	CD4_LIKE	CD4_LIKE	CD4_LIKE	CD4_LIKE
CTATCAGGACCT_CSF014_1	CD4_LIKE	CD4_LIKE	CD8_LIKE	CD8_LIKE	CD8_LIKE	CD8_LIKE
TGACTCCATCCC_CSF014_1	CD4_LIKE	CD4_LIKE	CD4_LIKE	CD4_LIKE	CD4_LIKE	CD4_LIKE
TCAACAGTAGTC_CSF014_1	CD4_LIKE	CD4_LIKE	CD4_LIKE	CD4_LIKE	CD4_LIKE	CD4_LIKE
GCTTTCAATCCC_CSF014_1	CD4_LIKE	CD4_LIKE	CD4_LIKE	CD4_LIKE	CD4_LIKE	CD4_LIKE
TAATGACCTTAC_CSF014_1	CD4_LIKE	CD4_LIKE	CD4_LIKE	CD4_LIKE	CD4_LIKE	CD4_LIKE
TTGCCTCTCTGT_CSF014_1	CD4_LIKE	CD4_LIKE	CD8_LIKE	CD8_LIKE	CD8_LIKE	CD8_LIKE
TAGCAAGAGTTA_CSF014_1	CD4_LIKE	CD4_LIKE	CD4_LIKE	CD4_LIKE	CD4_LIKE	CD4_LIKE
CACGGTGCCCAC_CSF014_1	CD4_LIKE	CD4_LIKE	CD4_LIKE	CD4_LIKE	CD4_LIKE	CD4_LIKE
CGGCCCTAAACT_CSF014_1	CD4_LIKE	CD4_LIKE	CD4_LIKE	CD4_LIKE	CD4_LIKE	CD4_LIKE
CGAGTAACCGCC_CSF014_1	CD8_LIKE	CD8_LIKE	CD8_LIKE	CD8_LIKE	CD8_LIKE	CD8_LIKE
CGGCATCTGAAG_CSF014_1	CD8_LIKE	CD8_LIKE	CD8_LIKE	CD8_LIKE	CD8_LIKE	CD8_LIKE
GTCCAAATATTA_CSF014_1	CD4_LIKE	CD4_LIKE	CD4_LIKE	CD4_LIKE	CD4_LIKE	CD4_LIKE
CTTATTGTCGCT_CSF014_1	CD4_LIKE	CD4_LIKE	CD4_LIKE	CD4_LIKE	CD4_LIKE	CD4_LIKE
CCCACGTTTAAC_CSF014_1	CD4_LIKE	CD4_LIKE	CD4_LIKE	CD4_LIKE	CD4_LIKE	CD4_LIKE
TATCCGTGACGG_CSF014_1	CD8_LIKE	CD8_LIKE	CD8_LIKE	CD8_LIKE	CD8_LIKE	CD8_LIKE
AGTAATGCACAT_CSF014_1	CD4_LIKE	CD4_LIKE	CD4_LIKE	CD4_LIKE	CD4_LIKE	CD4_LIKE
TGCTCAATGCGA_CSF014_1	CD4_LIKE	CD4_LIKE	CD4_LIKE	CD4_LIKE	CD4_LIKE	CD4_LIKE
GTTACGAGCCTN_CSF014_2	CD4_LIKE	CD4_LIKE	CD4_LIKE	CD4_LIKE	CD4_LIKE	CD4_LIKE
TCACGGCCTACC_CSF014_2	CD4_LIKE	CD4_LIKE	CD4_LIKE	CD4_LIKE	CD4_LIKE	CD4_LIKE
AACCCGCCTGAT_CSF014_2	CD8_LIKE	CD8_LIKE	CD8_LIKE	CD8_LIKE	CD8_LIKE	CD8_LIKE
CAAATATTGTAA_CSF014_2	CD4_LIKE	CD4_LIKE	CD4_LIKE	CD4_LIKE	CD4_LIKE	CD4_LIKE
TAGGAGTATGTG_CSF014_2	CD4_LIKE	CD4_LIKE	CD4_LIKE	CYCL_CD8	CYCL	CYCL
ACTCAGGGGAAT_CSF014_2	CD4_LIKE	CD4_LIKE	CD4_LIKE	CYCL_CD8	CYCL	CYCL
CTTACTTATGTT_CSF014_2	CD4_LIKE	CD4_LIKE	CD4_LIKE	CD4_LIKE	CD4_LIKE	CD4_LIKE
TAGTTAAAACTT_CSF014_2	CD4_LIKE	CD4_LIKE	CD4_LIKE	CD4_LIKE	CD4_LIKE	CD4_LIKE
CGAGTTTGTTAT_CSF014_2	CD4_LIKE	CD4_LIKE	CD8_LIKE	CYCL_NK	CYCL	CYCL
TTGAGTTCCCCA_CSF014_2	CD8_LIKE	NK_LIKE	NK_LIKE	NK_LIKE	NK_LIKE	NK_LIKE
TCTCCTACTCAC_CSF014_2	CD8_LIKE	CD8_LIKE	CD8_LIKE	CD8_LIKE	CD8_LIKE	CD8_LIKE
GCAATACCTGTG_CSF014_2	CD4_LIKE	CD4_LIKE	CD4_LIKE	CD4_LIKE	CD4_LIKE	CD4_LIKE
ATGGAGTTCGAC_CSF014_2	CD4_LIKE	CD4_LIKE	CD4_LIKE	CD4_LIKE	CD4_LIKE	CD4_LIKE
AGTAACCGATTG_CSF014_2	CD4_LIKE	CD4_LIKE	CD4_LIKE	CD4_LIKE	CD4_LIKE	CD4_LIKE
CTGCAATAAAGA_CSF014_2	CD8_LIKE	CD8_LIKE	CD8_LIKE	CD8_LIKE	CD8_LIKE	CD8_LIKE
CCGAATTAACGT_CSF014_2	CD8_LIKE	NK_LIKE	NK_LIKE	NK_LIKE	NK_LIKE	NK_LIKE
TCTCGCACTCCA_CSF014_2	CD4_LIKE	CD4_LIKE	CD4_LIKE	CD4_LIKE	CD4_LIKE	CD4_LIKE
AAGAGCGTTATC_CSF014_2	CD4_LIKE	CD4_LIKE	CD4_LIKE	CD4_LIKE	CD4_LIKE	CD4_LIKE
TGAGCCTTCTCA_CSF014_2	CD4_LIKE	CD4_LIKE	CD4_LIKE	CD4_LIKE	CD4_LIKE	CD4_LIKE
CTGAGCCGCGTG_CSF014_2	CD4_LIKE	CD4_LIKE	CD4_LIKE	CD4_LIKE	CD4_LIKE	CD4_LIKE
TGGAAGCTTCGG_CSF014_2	CD4_LIKE	CD4_LIKE	CD8_LIKE	CYCL_NK	CYCL	CYCL
TGATGGAGTACA_CSF014_2	CD4_LIKE	CD4_LIKE	CD8_LIKE	CYCL_CD8	CYCL	CYCL
GTCCAACCGAAA_CSF014_2	CD8_LIKE	CD8_LIKE	CD8_LIKE	CD8_LIKE	CD8_LIKE	CD8_LIKE
ACTGAACGCCGA_CSF014_2	CD4_LIKE	CD4_LIKE	CD4_LIKE	CD4_LIKE	CD4_LIKE	CD4_LIKE
TATAATCACAAA_CSF014_2	CD4_LIKE	CD4_LIKE	CD4_LIKE	CYCL_CD8	CYCL	CYCL
TTGCTACGAACN_CSF014_2	CD8_LIKE	NK_LIKE	NK_LIKE	NK_LIKE	NK_LIKE	NK_LIKE
TCGTCTAGATAA_CSF014_2	CD4_LIKE	CD4_LIKE	CD4_LIKE	CD4_LIKE	CD4_LIKE	CD4_LIKE
CCTCGCTCGCTT_CSF014_2	CD4_LIKE	CD8_LIKE	CD8_LIKE	CYCL_NK	CYCL	CYCL
CTTGCATTATAC_CSF014_2	CD8_LIKE	CD8_LIKE	CD8_LIKE	CD8_LIKE	CD8_LIKE	CD8_LIKE
CCCCTGCACTTN_CSF014_2	CD8_LIKE	NK_LIKE	NK_LIKE	NK_LIKE	NK_LIKE	NK_LIKE
TGTAGGGACTTT_CSF014_2	CD4_LIKE	CD4_LIKE	CD4_LIKE	CD4_LIKE	CD4_LIKE	CD4_LIKE
CGTCCACTCCAC_CSF014_2	CD4_LIKE	CD8_LIKE	CD8_LIKE	CD8_LIKE	CD8_LIKE	CD8_LIKE
CAGCTCCAGGAC_CSF014_2	CD4_LIKE	CD8_LIKE	CD8_LIKE	CYCL_NK	CYCL	CYCL
GAGCTGCATCGG_CSF014_2	CD4_LIKE	CD4_LIKE	CD4_LIKE	CD4_LIKE	CD4_LIKE	CD4_LIKE
AGAGCCCTACAG_CSF014_2	CD4_LIKE	CD4_LIKE	CD4_LIKE	CD4_LIKE	CD4_LIKE	CD4_LIKE
ACGCCCATCGCN_CSF014_2	CD8_LIKE	CD8_LIKE	CD8_LIKE	CD8_LIKE	CD8_LIKE	CD8_LIKE
CGACCTGTCTCA_CSF014_2	CD4_LIKE	CD4_LIKE	CD4_LIKE	CD4_LIKE	CD4_LIKE	CD4_LIKE
TCCACATAGTAA_CSF014_2	CD4_LIKE	CD4_LIKE	CD4_LIKE	CD4_LIKE	CD4_LIKE	CD4_LIKE
CGCTTGCCTTGG_CSF014_2	CD4_LIKE	CD4_LIKE	CD4_LIKE	CYCL_CD8	CYCL	CYCL
CCAGACTATAAT_CSF014_2	CD4_LIKE	CD4_LIKE	CD4_LIKE	CD4_LIKE	CD4_LIKE	CD4_LIKE
TGTTGGAGCCAT_CSF014_2	CD4_LIKE	CD4_LIKE	CD4_LIKE	CD4_LIKE	CD4_LIKE	CD4_LIKE
GAAGAGCGAGGC_CSF014_2	CD4_LIKE	CD4_LIKE	CD4_LIKE	CD4_LIKE	CD4_LIKE	CD4_LIKE
TCGAGGGACTCT_CSF014_2	CD8_LIKE	CD8_LIKE	CD8_LIKE	CD8_LIKE	CD8_LIKE	CD8_LIKE
GTCGATTTGCTT_CSF014_2	CD4_LIKE	CD4_LIKE	CD4_LIKE	CD4_LIKE	CD4_LIKE	CD4_LIKE
AGCCCTCCGCGC_CSF014_2	CD4_LIKE	CD4_LIKE	CD4_LIKE	CD4_LIKE	CD4_LIKE	CD4_LIKE
CCCACCCCTTTT_CSF014_2	CD4_LIKE	CD4_LIKE	CD4_LIKE	CD4_LIKE	CD4_LIKE	CD4_LIKE
TTCGTAACGAAT_CSF014_2	CD8_LIKE	NK_LIKE	NK_LIKE	NK_LIKE	NK_LIKE	NK_LIKE
AGTCTACCACAA_CSF014_2	CD4_LIKE	CD4_LIKE	CD4_LIKE	CD4_LIKE	CD4_LIKE	CD4_LIKE
TAAACGAGTTAT_CSF014_2	CD4_LIKE	CD4_LIKE	CD4_LIKE	CYCL_CD8	CYCL	CYCL
AGAAATATCTTC_CSF014_2	CD4_LIKE	CD4_LIKE	CD4_LIKE	CD4_LIKE	CD4_LIKE	CD4_LIKE
AAAGTCACAAGC_CSF014_2	CD4_LIKE	CD4_LIKE	CD4_LIKE	CD4_LIKE	CD4_LIKE	CD4_LIKE
AGAGGTGGCAGN_CSF014_2	CD4_LIKE	CD4_LIKE	CD4_LIKE	CD4_LIKE	CD4_LIKE	CD4_LIKE
TTGACGGCAGCC_CSF014_2	CD4_LIKE	CD4_LIKE	CD4_LIKE	CD4_LIKE	CD4_LIKE	CD4_LIKE
TTTTTGGTCGAG_CSF014_2	CD4_LIKE	CD4_LIKE	CD4_LIKE	CD4_LIKE	CD4_LIKE	CD4_LIKE
CGACCGATTCGA_CSF014_2	CD4_LIKE	CD4_LIKE	CD4_LIKE	CD4_LIKE	CD4_LIKE	CD4_LIKE
ACATGACATTTG_CSF014_2	CD4_LIKE	CD4_LIKE	CD4_LIKE	CD4_LIKE	CD4_LIKE	CD4_LIKE
GCTGGATTGTTN_CSF014_2	CD4_LIKE	CD4_LIKE	CD4_LIKE	CD4_LIKE	CD4_LIKE	CD4_LIKE
GCCCACATTGTA_CSF014_2	CD4_LIKE	CD4_LIKE	CD4_LIKE	CD4_LIKE	CD4_LIKE	CD4_LIKE
ACTGCCCGCACA_CSF014_2	CD4_LIKE	CD4_LIKE	CD4_LIKE	CD4_LIKE	CD4_LIKE	CD4_LIKE
CCAGCAGTCCCG_CSF014_2	CD4_LIKE	CD4_LIKE	CD4_LIKE	CD4_LIKE	CD4_LIKE	CD4_LIKE
GGAAGAGCGATA_CSF014_2	CD4_LIKE	CD4_LIKE	CD4_LIKE	CD4_LIKE	CD4_LIKE	CD4_LIKE
GTCTCCCGCACT_CSF014_2	CD8_LIKE	CD8_LIKE	CD8_LIKE	CD8_LIKE	CD8_LIKE	CD8_LIKE
TAAGGCCTTTCT_CSF014_2	CD4_LIKE	CD4_LIKE	CD4_LIKE	CD4_LIKE	CD4_LIKE	CD4_LIKE
CCCCATTGATAG_CSF014_2	CD8_LIKE	NK_LIKE	NK_LIKE	NK_LIKE	NK_LIKE	NK_LIKE
CTTCTTGGAGTC_CSF014_2	CD8_LIKE	CD8_LIKE	CD8_LIKE	CD8_LIKE	CD8_LIKE	CD8_LIKE
TTTCCCCATACA_CSF014_4A	CD4_LIKE	CD4_LIKE	CD4_LIKE	CD4_LIKE	CD4_LIKE	CD4_LIKE
CGAGTTTGTTAT_CSF014_4A	CD8_LIKE	NK_LIKE	NK_LIKE	CYCL_NK	CYCL	CYCL
TAGGAGTATGTG_CSF014_4A	CYCL_LIKE	CYCL_LIKE	CYCL_LIKE	CYCL_CD4	CYCL	CYCL
TGGAAGCTTCGG_CSF014_4A	CYCL_LIKE	CYCL_LIKE	CYCL_LIKE	CYCL_NK	CYCL	CYCL
AGTAACCGATTG_CSF014_4A	CD4_LIKE	CD4_LIKE	CD4_LIKE	CD4_LIKE	CD4_LIKE	CD4_LIKE
CAGCTCCAGGAC_CSF014_4A	CD8_LIKE	CD8_LIKE	CD8_LIKE	CYCL_NK	CYCL	CYCL
CCTCGCTCGCTT_CSF014_4A	CYCL_LIKE	CYCL_LIKE	CYCL_LIKE	CYCL_NK	CYCL	CYCL
AGAGCCCTACAG_CSF014_4A	CD8_LIKE	CD8_LIKE	CD8_LIKE	CD8_LIKE	CD8_LIKE	CD8_LIKE
ACGCCCATCGCN_CSF014_4A	CD8_LIKE	CD8_LIKE	CD8_LIKE	CD8_LIKE	CD8_LIKE	CD8_LIKE
CGGCGATAGTTT_CSF014_4A	CD4_LIKE	CD4_LIKE	CD4_LIKE	CD4_LIKE	CD4_LIKE	CD4_LIKE
AACCTACGCATA_CSF014_4A	CYCL_LIKE	CYCL_LIKE	CYCL_LIKE	CYCL_CD8	CYCL	CYCL
ACATGACATTGN_CSF014_4A	CD4_LIKE	CD4_LIKE	CD4_LIKE	CD4_LIKE	CD4_LIKE	CD4_LIKE
CCTATCTACTTN_CSF014_4A	CD8_LIKE	CD8_LIKE	CD8_LIKE	CD8_LIKE	CD8_LIKE	CD8_LIKE
TGGCTAGGCCAG_CSF014_4A	CD8_LIKE	CD8_LIKE	CD8_LIKE	CD8_LIKE	CD8_LIKE	CD8_LIKE
ACTGCCCGCACA_CSF014_4A	CD8_LIKE	CD8_LIKE	CD8_LIKE	CD8_LIKE	CD8_LIKE	CD8_LIKE
CCGGCTGGGGTC_CSF014_4A	CD4_LIKE	CD4_LIKE	CD4_LIKE	CD4_LIKE	CD4_LIKE	CD4_LIKE
TTGACGGCAGCC_CSF014_4A	CD4_LIKE	CD4_LIKE	CD4_LIKE	CD4_LIKE	CD4_LIKE	CD4_LIKE
CTTCTTGGATCN_CSF014_4A	CD8_LIKE	CD8_LIKE	CD8_LIKE	CD8_LIKE	CD8_LIKE	CD8_LIKE
CACTAGCGCANN_CSF014_4A	CD4_LIKE	CD4_LIKE	CD4_LIKE	CD4_LIKE	CD4_LIKE	CD4_LIKE
CCAGCAGTCCCG_CSF014_4A	CD4_LIKE	CD4_LIKE	CD4_LIKE	CD4_LIKE	CD4_LIKE	CD4_LIKE
TCGATGGCCATG_CSF014_4A	CD4_LIKE	CD4_LIKE	CD4_LIKE	CD4_LIKE	CD4_LIKE	CD4_LIKE
GAATGACGGTCC_CSF014_4A	CD8_LIKE	CD8_LIKE	CD8_LIKE	CD8_LIKE	CD8_LIKE	CD8_LIKE
TCCGTTCTTTAA_CSF014_4A	CD4_LIKE	CD4_LIKE	CD8_LIKE	CD8_LIKE	CD8_LIKE	CD8_LIKE
CAAGTTTTCATN_CSF014_4A	CD8_LIKE	CD8_LIKE	CD8_LIKE	CD8_LIKE	CD8_LIKE	CD8_LIKE
CATCCAGGTAAC_CSF014_4A	CD4_LIKE	CD4_LIKE	CD4_LIKE	CD4_LIKE	CD4_LIKE	CD4_LIKE
CGCGAAAGGCAT_CSF014_4A	CD4_LIKE	CD4_LIKE	CD4_LIKE	CD4_LIKE	CD4_LIKE	CD4_LIKE
TCAGAAGACATT_CSF014_4A	CD8_LIKE	CD8_LIKE	CD8_LIKE	CD8_LIKE	CD8_LIKE	CD8_LIKE
ATTAAATCCCTN_CSF014_4A	CD4_LIKE	CD4_LIKE	CD4_LIKE	CD4_LIKE	CD4_LIKE	CD4_LIKE
TTCATCCCAGCT_CSF014_4A	CD4_LIKE	CD4_LIKE	CD4_LIKE	CD4_LIKE	CD4_LIKE	CD4_LIKE
TCAGAGTGATTN_CSF014_4A	CD4_LIKE	CD4_LIKE	CD4_LIKE	CD4_LIKE	CD4_LIKE	CD4_LIKE
ACCTTCGATCTT_CSF014_4A	CD4_LIKE	CD4_LIKE	CD4_LIKE	CD4_LIKE	CD4_LIKE	CD4_LIKE
GTTTCTCCTCTT_CSF014_4A	CD4_LIKE	CD4_LIKE	CD4_LIKE	CD4_LIKE	CD4_LIKE	CD4_LIKE
CAAACACCCGTC_CSF014_4A	CD4_LIKE	CD4_LIKE	CD4_LIKE	CD4_LIKE	CD4_LIKE	CD4_LIKE
TCTAGAGTGGTA_CSF014_4A	CD4_LIKE	CD4_LIKE	CD4_LIKE	CD4_LIKE	CD4_LIKE	CD4_LIKE
TCGGGCTAGCAA_CSF014_4A	CD8_LIKE	CD8_LIKE	CD8_LIKE	CD8_LIKE	CD8_LIKE	CD8_LIKE
GTATTCATAGAA_CSF014_4A	CD4_LIKE	CD4_LIKE	CD8_LIKE	CD8_LIKE	CD8_LIKE	CD8_LIKE
GGGCCCCGCAAC_CSF014_4A	CD8_LIKE	CD8_LIKE	CD8_LIKE	CD8_LIKE	CD8_LIKE	CD8_LIKE
CAGCATGCATTG_CSF014_4A	CD8_LIKE	CD8_LIKE	CD8_LIKE	CD8_LIKE	CD8_LIKE	CD8_LIKE
GTATTCTTATTC_CSF014_4A	CD4_LIKE	CD4_LIKE	CD4_LIKE	CD4_LIKE	CD4_LIKE	CD4_LIKE
TCAATATTGTGN_CSF014_4A	CD8_LIKE	NK_LIKE	NK_LIKE	NK_LIKE	NK_LIKE	NK_LIKE
CTCAATAAAACA_CSF014_4A	CD8_LIKE	CD8_LIKE	CD8_LIKE	CD8_LIKE	CD8_LIKE	CD8_LIKE
GATCCTGTTGCT_CSF014_4A	CD8_LIKE	CD8_LIKE	CD8_LIKE	CD8_LIKE	CD8_LIKE	CD8_LIKE
CTCCAGTCTGCN_CSF014_4A	CD4_LIKE	CD4_LIKE	CD4_LIKE	CD4_LIKE	CD4_LIKE	CD4_LIKE
CTTACATTTCAT_CSF014_4A	CD4_LIKE	CD4_LIKE	CD4_LIKE	CD4_LIKE	CD4_LIKE	CD4_LIKE
CCTCCAGTTTGG_CSF014_4A	CD4_LIKE	CD4_LIKE	CD4_LIKE	CD4_LIKE	CD4_LIKE	CD4_LIKE
CGAACGGGCATN_CSF014_4A	CD8_LIKE	CD8_LIKE	CD8_LIKE	CD8_LIKE	CD8_LIKE	CD8_LIKE
CTTTACAAAGAA_CSF014_4A	CD4_LIKE	CD4_LIKE	CD4_LIKE	CD4_LIKE	CD4_LIKE	CD4_LIKE
CCTTACGAAGGN_CSF014_4A	CD8_LIKE	CD8_LIKE	CD8_LIKE	CD8_LIKE	CD8_LIKE	CD8_LIKE
CTCTCTTTATCA_CSF014_4A	CD4_LIKE	CD4_LIKE	CD4_LIKE	CD4_LIKE	CD4_LIKE	CD4_LIKE
CACAACAAGTAG_CSF014_4A	CD4_LIKE	CD4_LIKE	CD4_LIKE	CD4_LIKE	CD4_LIKE	CD4_LIKE
ACGCATGTCTTT_CSF014_4A	CD4_LIKE	CD4_LIKE	CD4_LIKE	CD4_LIKE	CD4_LIKE	CD4_LIKE
TAAGATATGACN_CSF014_4A	CD4_LIKE	CD4_LIKE	CD4_LIKE	CD4_LIKE	CD4_LIKE	CD4_LIKE
GATGACTATGAA_CSF014_4A	CD4_LIKE	CD4_LIKE	CD4_LIKE	CD4_LIKE	CD4_LIKE	CD4_LIKE
TTACAGTCGGCA_CSF014_4A	CD4_LIKE	CD4_LIKE	CD8_LIKE	CD8_LIKE	CD8_LIKE	CD8_LIKE
GCGTATGCTGGT_CSF014_4A	CD4_LIKE	CD4_LIKE	CD4_LIKE	CD4_LIKE	CD4_LIKE	CD4_LIKE
ATGGTTGATAGC_CSF014_4A	CD8_LIKE	CD8_LIKE	CD8_LIKE	CD8_LIKE	CD8_LIKE	CD8_LIKE
TGACGTTCAGCC_CSF014_4A	CD4_LIKE	CD4_LIKE	CD4_LIKE	CD4_LIKE	CD4_LIKE	CD4_LIKE
ACACTGAGCGCT_CSF014_4A	CD4_LIKE	CD4_LIKE	CD4_LIKE	CD4_LIKE	CD4_LIKE	CD4_LIKE
GCGAGTCTTGGN_CSF014_4A	CD4_LIKE	CD4_LIKE	CD4_LIKE	CD4_LIKE	CD4_LIKE	CD4_LIKE
GTTTATCTCGGT_CSF014_4A	CD4_LIKE	CD4_LIKE	CD4_LIKE	CD4_LIKE	CD4_LIKE	CD4_LIKE
GAGCCACCCCTG_CSF014_4A	CD8_LIKE	CD8_LIKE	CD8_LIKE	CD8_LIKE	CD8_LIKE	CD8_LIKE
ATAGCCGCAGAC_CSF014_4A	CD4_LIKE	CD4_LIKE	CD4_LIKE	CD4_LIKE	CD4_LIKE	CD4_LIKE
CTCCAGTTTGGN_CSF014_4A	CD4_LIKE	CD4_LIKE	CD4_LIKE	CD4_LIKE	CD4_LIKE	CD4_LIKE
ACGATGGAGTTC_CSF014_4A	CD4_LIKE	CD4_LIKE	CD4_LIKE	CD4_LIKE	CD4_LIKE	CD4_LIKE
GCGCTCCAACTC_CSF014_4A	CD4_LIKE	CD4_LIKE	CD8_LIKE	CD8_LIKE	CD8_LIKE	CD8_LIKE
GGAGCAAGTAAC_CSF014_4A	CD4_LIKE	CD4_LIKE	CD4_LIKE	CD4_LIKE	CD4_LIKE	CD4_LIKE
CCAGGGATGACC_CSF014_4A	CD4_LIKE	CD4_LIKE	CD4_LIKE	CD4_LIKE	CD4_LIKE	CD4_LIKE
CGTTATTCGAAA_CSF014_4A	CD8_LIKE	CD8_LIKE	CD8_LIKE	CD8_LIKE	CD8_LIKE	CD8_LIKE
TTGGTTCCAGAG_CSF014_4A	CD8_LIKE	NK_LIKE	NK_LIKE	NK_LIKE	NK_LIKE	NK_LIKE
TTTGGCACCCTN_CSF014_4A	CD8_LIKE	CD8_LIKE	CD8_LIKE	CD8_LIKE	CD8_LIKE	CD8_LIKE
CTACCAACTTCT_CSF014_4A	CD8_LIKE	CD8_LIKE	CD8_LIKE	CD8_LIKE	CD8_LIKE	CD8_LIKE
ATCGCACACCTT_CSF014_4A	CD8_LIKE	CD8_LIKE	CD8_LIKE	CD8_LIKE	CD8_LIKE	CD8_LIKE
TCCATTGTCCTT_CSF014_4A	CD4_LIKE	CD4_LIKE	CD4_LIKE	CD4_LIKE	CD4_LIKE	CD4_LIKE
GACACAGGATGC_CSF014_4A	CD4_LIKE	CD4_LIKE	CD4_LIKE	CD4_LIKE	CD4_LIKE	CD4_LIKE
CCACCGATTCTT_CSF014_4A	CD4_LIKE	CD4_LIKE	CD8_LIKE	CD8_LIKE	CD8_LIKE	CD8_LIKE
CACGACAGTGAT_CSF014_4A	CD8_LIKE	CD8_LIKE	CD8_LIKE	CD8_LIKE	CD8_LIKE	CD8_LIKE
AATATAACAGGC_CSF014_4A	CD4_LIKE	CD4_LIKE	CD4_LIKE	CD4_LIKE	CD4_LIKE	CD4_LIKE
GAGTTACGCTTG_CSF014_4A	CD4_LIKE	CD4_LIKE	CD4_LIKE	CD4_LIKE	CD4_LIKE	CD4_LIKE
GGATTGGCCCCT_CSF014_4A	CD4_LIKE	CD4_LIKE	CD4_LIKE	CD4_LIKE	CD4_LIKE	CD4_LIKE
GGCACGTCGCGT_CSF014_4A	CD4_LIKE	CD4_LIKE	CD4_LIKE	CD4_LIKE	CD4_LIKE	CD4_LIKE
ACCATACTGTGT_CSF014_4A	CD4_LIKE	CD4_LIKE	CD4_LIKE	CD4_LIKE	CD4_LIKE	CD4_LIKE
CGATTTTTTGTG_CSF014_4A	CD4_LIKE	CD4_LIKE	CD4_LIKE	CD4_LIKE	CD4_LIKE	CD4_LIKE
GGCCCAGCTGAG_CSF014_4A	CD4_LIKE	CD4_LIKE	CD4_LIKE	CD4_LIKE	CD4_LIKE	CD4_LIKE
CATACATCAGAA_CSF014_4A	CD4_LIKE	CD4_LIKE	CD4_LIKE	CD4_LIKE	CD4_LIKE	CD4_LIKE
CCCGCACTCTGG_CSF014_4A	CD4_LIKE	CD4_LIKE	CD4_LIKE	CD4_LIKE	CD4_LIKE	CD4_LIKE
CGGGAGAGGTGN_CSF014_4A	CD4_LIKE	CD4_LIKE	CD4_LIKE	CD4_LIKE	CD4_LIKE	CD4_LIKE
TCGATCCCGCNN_CSF014_4A	CD4_LIKE	CD4_LIKE	CD4_LIKE	CD4_LIKE	CD4_LIKE	CD4_LIKE
TACTATATGTGT_CSF014_4A	CD4_LIKE	CD4_LIKE	CD4_LIKE	CD4_LIKE	CD4_LIKE	CD4_LIKE
AATAAGCTACCC_CSF014_4A	CD4_LIKE	CD4_LIKE	CD4_LIKE	CD4_LIKE	CD4_LIKE	CD4_LIKE
AAAGCTCAGTTT_CSF014_4A	CD4_LIKE	CD4_LIKE	CD4_LIKE	CD4_LIKE	CD4_LIKE	CD4_LIKE
ACTTGGATAAAN_CSF014_4A	CD4_LIKE	CD4_LIKE	CD4_LIKE	CD4_LIKE	CD4_LIKE	CD4_LIKE
GACGGCCCAGTC_CSF014_4A	CD4_LIKE	CD4_LIKE	CD4_LIKE	CD4_LIKE	CD4_LIKE	CD4_LIKE
TTGTAGTAAAGT_CSF014_4A	CD8_LIKE	CD8_LIKE	CD8_LIKE	CD8_LIKE	CD8_LIKE	CD8_LIKE
ACGTCCCCCTGN_CSF014_4A	CD4_LIKE	CD4_LIKE	CD4_LIKE	CD4_LIKE	CD4_LIKE	CD4_LIKE
GGAATGAACGTA_CSF014_4A	CD4_LIKE	CD4_LIKE	CD4_LIKE	CD4_LIKE	CD4_LIKE	CD4_LIKE
TGCCACCCGGAA_CSF014_4A	CD4_LIKE	CD4_LIKE	CD4_LIKE	CD4_LIKE	CD4_LIKE	CD4_LIKE
AATCCATACACA_CSF014_4A	CD4_LIKE	CD4_LIKE	CD4_LIKE	CD4_LIKE	CD4_LIKE	CD4_LIKE
TCCAATGATGAC_CSF014_4A	CD8_LIKE	CD8_LIKE	CD8_LIKE	CD8_LIKE	CD8_LIKE	CD8_LIKE
AAACGACATAGN_CSF014_4A	CD8_LIKE	CD8_LIKE	CD8_LIKE	CD8_LIKE	CD8_LIKE	CD8_LIKE
GGAACGCTCAAT_CSF014_4A	CD4_LIKE	CD4_LIKE	CD4_LIKE	CD4_LIKE	CD4_LIKE	CD4_LIKE
TGCAAGGGTCGN_CSF014_4A	CD8_LIKE	NK_LIKE	NK_LIKE	NK_LIKE	NK_LIKE	NK_LIKE
TAGACTGTCCCN_CSF014_4A	CD4_LIKE	CD4_LIKE	CD4_LIKE	CD4_LIKE	CD4_LIKE	CD4_LIKE
TGTCGGTCCTTT_CSF014_4A	CD8_LIKE	CD8_LIKE	CD8_LIKE	CD8_LIKE	CD8_LIKE	CD8_LIKE
CGTCGCCCGTCC_CSF014_4A	CD8_LIKE	CD8_LIKE	CD8_LIKE	CD8_LIKE	CD8_LIKE	CD8_LIKE
TGGACGTCTCAA_CSF014_4A	CD8_LIKE	CD8_LIKE	CD8_LIKE	CD8_LIKE	CD8_LIKE	CD8_LIKE
CCGTGAGGTCGA_CSF014_4A	CD8_LIKE	CD8_LIKE	CD8_LIKE	CD8_LIKE	CD8_LIKE	CD8_LIKE
GTCCCAACCAGT_CSF014_4A	CD4_LIKE	CD4_LIKE	CD4_LIKE	CD4_LIKE	CD4_LIKE	CD4_LIKE
CGCGCGATAGGT_CSF014_4A	CD4_LIKE	CD4_LIKE	CD4_LIKE	CD4_LIKE	CD4_LIKE	CD4_LIKE
ATGAAAGCCTTT_CSF014_4A	CD4_LIKE	CD4_LIKE	CD4_LIKE	CD4_LIKE	CD4_LIKE	CD4_LIKE
GTCGCAGTTTAT_CSF014_4A	CD8_LIKE	CD8_LIKE	CD8_LIKE	CD8_LIKE	CD8_LIKE	CD8_LIKE
CTCACAGCCGGN_CSF014_4A	CD4_LIKE	CD4_LIKE	CD4_LIKE	CD4_LIKE	CD4_LIKE	CD4_LIKE
AAGACTCGCCGC_CSF014_4A	CD4_LIKE	CD4_LIKE	CD4_LIKE	CD4_LIKE	CD4_LIKE	CD4_LIKE
CCACTTACAACC_CSF014_4A	CD8_LIKE	NK_LIKE	NK_LIKE	NK_LIKE	NK_LIKE	NK_LIKE
ACTATGTAGTGC_CSF014_4A	CD4_LIKE	CD4_LIKE	CD8_LIKE	CD8_LIKE	CD8_LIKE	CD8_LIKE
TGTGTTCGTGGC_CSF014_4A	CD4_LIKE	CD4_LIKE	CD4_LIKE	CD4_LIKE	CD4_LIKE	CD4_LIKE
GGGAGATCTGAT_CSF014_4A	CD4_LIKE	CD4_LIKE	CD4_LIKE	CD4_LIKE	CD4_LIKE	CD4_LIKE
CCAAGTTATAGN_CSF014_4A	CD4_LIKE	CD4_LIKE	CD4_LIKE	CD4_LIKE	CD4_LIKE	CD4_LIKE
AAAACTGCTTTG_CSF014_4A	CD4_LIKE	CD4_LIKE	CD4_LIKE	CD4_LIKE	CD4_LIKE	CD4_LIKE
GACGGGAACGCA_CSF014_4A	CD4_LIKE	CD4_LIKE	CD4_LIKE	CD4_LIKE	CD4_LIKE	CD4_LIKE
CTCGGAAAGCCG_CSF014_4A	CD4_LIKE	CD4_LIKE	CD4_LIKE	CD4_LIKE	CD4_LIKE	CD4_LIKE
ATGCTAGGGTTG_CSF014_4A	CD4_LIKE	CD4_LIKE	CD4_LIKE	CD4_LIKE	CD4_LIKE	CD4_LIKE
GTAGGACCAGAG_CSF014_4A	CD8_LIKE	NK_LIKE	NK_LIKE	NK_LIKE	NK_LIKE	NK_LIKE
ATGACACGGTGG_CSF014_4A	CD4_LIKE	CD4_LIKE	CD4_LIKE	CD4_LIKE	CD4_LIKE	CD4_LIKE
CAGTAGAGAGTG_CSF014_4A	CD4_LIKE	CD4_LIKE	CD4_LIKE	CD4_LIKE	CD4_LIKE	CD4_LIKE
AGGCCCCCGGTA_CSF014_4A	CD8_LIKE	NK_LIKE	NK_LIKE	NK_LIKE	NK_LIKE	NK_LIKE
AACAGTTCTTNN_CSF014_4A	CD4_LIKE	CD4_LIKE	CD4_LIKE	CD4_LIKE	CD4_LIKE	CD4_LIKE
CCTTTTGGCGTA_CSF014_4A	CD8_LIKE	CD8_LIKE	CD8_LIKE	CD8_LIKE	CD8_LIKE	CD8_LIKE
GTCTCCCCGAAC_CSF014_4A	CD8_LIKE	CD8_LIKE	CD8_LIKE	CD8_LIKE	CD8_LIKE	CD8_LIKE
AAAGCTTAAGGT_CSF014_4A	CD4_LIKE	CD4_LIKE	CD4_LIKE	CD4_LIKE	CD4_LIKE	CD4_LIKE
GTTCGCAAACAT_CSF014_4A	CD4_LIKE	CD4_LIKE	CD4_LIKE	CD4_LIKE	CD4_LIKE	CD4_LIKE
GTTACACGAGAN_CSF014_4A	CD4_LIKE	CD4_LIKE	CD4_LIKE	CD4_LIKE	CD4_LIKE	CD4_LIKE
CCTTTGGCGTAN_CSF014_4A	CD8_LIKE	CD8_LIKE	CD8_LIKE	CD8_LIKE	CD8_LIKE	CD8_LIKE
GTGCATTTCTAT_CSF014_4A	CD4_LIKE	CD4_LIKE	CD4_LIKE	CD4_LIKE	CD4_LIKE	CD4_LIKE
TTTCATTGGCCC_CSF014_4A	CD4_LIKE	CD4_LIKE	CD4_LIKE	CD4_LIKE	CD4_LIKE	CD4_LIKE
GTTTCGCGGACN_CSF014_4A	CD4_LIKE	CD4_LIKE	CD4_LIKE	CD4_LIKE	CD4_LIKE	CD4_LIKE
GGTCACGCTATC_CSF014_4A	CD4_LIKE	CD4_LIKE	CD4_LIKE	CD4_LIKE	CD4_LIKE	CD4_LIKE
AGAATCTTAGGA_CSF014_4A	CD4_LIKE	CD4_LIKE	CD4_LIKE	CD4_LIKE	CD4_LIKE	CD4_LIKE
CGGCACTACTAT_CSF014_4A	CD4_LIKE	CD4_LIKE	CD4_LIKE	CD4_LIKE	CD4_LIKE	CD4_LIKE
TTATCGTCATAC_CSF014_4A	CD8_LIKE	CD8_LIKE	CD8_LIKE	CD8_LIKE	CD8_LIKE	CD8_LIKE
CTTCTTGGAGTC_CSF014_4A	CD8_LIKE	NK_LIKE	NK_LIKE	NK_LIKE	NK_LIKE	NK_LIKE
GGTCCCGAAGGA_CSF014_4A	CD4_LIKE	CD4_LIKE	CD4_LIKE	CD4_LIKE	CD4_LIKE	CD4_LIKE
GGTGCGAGATAN_CSF014_4A	CD4_LIKE	CD4_LIKE	CD4_LIKE	CD4_LIKE	CD4_LIKE	CD4_LIKE
GTTACGAGCCTN_CSF014_4B	CD4_LIKE	CD4_LIKE	CD4_LIKE	CD4_LIKE	CD4_LIKE	CD4_LIKE
TCACGGCCTACC_CSF014_4B	CD4_LIKE	CD4_LIKE	CD4_LIKE	CD4_LIKE	CD4_LIKE	CD4_LIKE
AACCCGCCTGAT_CSF014_4B	CD4_LIKE	CD4_LIKE	CD8_LIKE	CD8_LIKE	CD8_LIKE	CD8_LIKE
CAAATATTGTAA_CSF014_4B	CD4_LIKE	CD4_LIKE	CD4_LIKE	CD4_LIKE	CD4_LIKE	CD4_LIKE
ACTCAGGGGAAT_CSF014_4B	CYCL_LIKE	CYCL_LIKE	CYCL_LIKE	CYCL_CD8	CYCL	CYCL
TAGTTAAAACTT_CSF014_4B	CD4_LIKE	CD4_LIKE	CD4_LIKE	CD4_LIKE	CD4_LIKE	CD4_LIKE
TTGAGTTCCCCA_CSF014_4B	CD4_LIKE	CD4_LIKE	CD4_LIKE	CD4_LIKE	CD4_LIKE	CD4_LIKE
CTTACTTATGTT_CSF014_4B	CD4_LIKE	CD4_LIKE	CD4_LIKE	CD4_LIKE	CD4_LIKE	CD4_LIKE
CCGAATTAACGT_CSF014_4B	CD8_LIKE	CD8_LIKE	CD8_LIKE	CD8_LIKE	CD8_LIKE	CD8_LIKE
CAATCAGAAGTT_CSF014_4B	CD4_LIKE	CD4_LIKE	CD4_LIKE	CD4_LIKE	CD4_LIKE	CD4_LIKE
AAGAGCGTTATC_CSF014_4B	CD4_LIKE	CD4_LIKE	CD4_LIKE	CD4_LIKE	CD4_LIKE	CD4_LIKE
TGTAGGGACTTT_CSF014_4B	CD4_LIKE	CD4_LIKE	CD4_LIKE	CD4_LIKE	CD4_LIKE	CD4_LIKE
TGAGCCTTCTCA_CSF014_4B	CD4_LIKE	CD4_LIKE	CD4_LIKE	CD4_LIKE	CD4_LIKE	CD4_LIKE
TGTAAGCGTANN_CSF014_4B	CD8_LIKE	NK_LIKE	NK_LIKE	NK_LIKE	NK_LIKE	NK_LIKE
ATGGAGTTCGAC_CSF014_4B	CD4_LIKE	CD4_LIKE	CD4_LIKE	CD4_LIKE	CD4_LIKE	CD4_LIKE
CTGAGCCGCGTG_CSF014_4B	CD4_LIKE	CD4_LIKE	CD4_LIKE	CD4_LIKE	CD4_LIKE	CD4_LIKE
GTCCAACCGAAA_CSF014_4B	CD8_LIKE	CD8_LIKE	CD8_LIKE	CD8_LIKE	CD8_LIKE	CD8_LIKE
GCAATACCTGTG_CSF014_4B	CD4_LIKE	CD4_LIKE	CD4_LIKE	CD4_LIKE	CD4_LIKE	CD4_LIKE
TCGTCTAGATAA_CSF014_4B	CD4_LIKE	CD4_LIKE	CD4_LIKE	CD4_LIKE	CD4_LIKE	CD4_LIKE
TCTTAGTACTTG_CSF014_4B	CD4_LIKE	CD4_LIKE	CD4_LIKE	CD4_LIKE	CD4_LIKE	CD4_LIKE
CCCACCCCTTTT_CSF014_4B	CD4_LIKE	CD4_LIKE	CD4_LIKE	CD4_LIKE	CD4_LIKE	CD4_LIKE
CCCCTGCACTTN_CSF014_4B	CD4_LIKE	CD4_LIKE	CD8_LIKE	CD8_LIKE	CD8_LIKE	CD8_LIKE
TTGCTACGAACN_CSF014_4B	CD8_LIKE	NK_LIKE	NK_LIKE	NK_LIKE	NK_LIKE	NK_LIKE
TCTCGCACTCCA_CSF014_4B	CD8_LIKE	CD8_LIKE	CD8_LIKE	CD8_LIKE	CD8_LIKE	CD8_LIKE
TCGAGGGACTCT_CSF014_4B	CD8_LIKE	CD8_LIKE	CD8_LIKE	CD8_LIKE	CD8_LIKE	CD8_LIKE
CCAGACTATAAT_CSF014_4B	CD4_LIKE	CD4_LIKE	CD4_LIKE	CD4_LIKE	CD4_LIKE	CD4_LIKE
CTTGCATTATAC_CSF014_4B	CYCL_LIKE	CYCL_LIKE	CYCL_LIKE	CYCL_CD8	CYCL	CYCL
TCCACATAGTAA_CSF014_4B	CD8_LIKE	CD8_LIKE	CD8_LIKE	CD8_LIKE	CD8_LIKE	CD8_LIKE
TTCGTAACGAAT_CSF014_4B	CD8_LIKE	NK_LIKE	NK_LIKE	NK_LIKE	NK_LIKE	NK_LIKE
GTCGATTTGCTT_CSF014_4B	CD8_LIKE	CD8_LIKE	CD8_LIKE	CD8_LIKE	CD8_LIKE	CD8_LIKE
TGTTGGAGCCAT_CSF014_4B	CD4_LIKE	CD4_LIKE	CD4_LIKE	CD4_LIKE	CD4_LIKE	CD4_LIKE
CGACCTGTCTCA_CSF014_4B	CD4_LIKE	CD4_LIKE	CD4_LIKE	CD4_LIKE	CD4_LIKE	CD4_LIKE
CATATACGCGCG_CSF014_4B	CD4_LIKE	CD4_LIKE	CD4_LIKE	CD4_LIKE	CD4_LIKE	CD4_LIKE
CGACCGATTCGA_CSF014_4B	CD4_LIKE	CD4_LIKE	CD4_LIKE	CD4_LIKE	CD4_LIKE	CD4_LIKE
AGTCTACCACAA_CSF014_4B	CD4_LIKE	CD4_LIKE	CD4_LIKE	CD4_LIKE	CD4_LIKE	CD4_LIKE
GAAGAGCGAGGC_CSF014_4B	CD8_LIKE	CD8_LIKE	CD8_LIKE	CD8_LIKE	CD8_LIKE	CD8_LIKE
CCCCATTGATAG_CSF014_4B	CD4_LIKE	CD4_LIKE	CD8_LIKE	CD8_LIKE	CD8_LIKE	CD8_LIKE
TTTTTGGTCGAG_CSF014_4B	CD4_LIKE	CD4_LIKE	CD4_LIKE	CD4_LIKE	CD4_LIKE	CD4_LIKE
CACCCGAAGTTN_CSF014_4B	CD8_LIKE	CD8_LIKE	CD8_LIKE	CD8_LIKE	CD8_LIKE	CD8_LIKE
TTGAGATGCTAA_CSF014_4B	CD4_LIKE	CD4_LIKE	CD4_LIKE	CD4_LIKE	CD4_LIKE	CD4_LIKE
GCTGGATTGTTN_CSF014_4B	CD4_LIKE	CD4_LIKE	CD4_LIKE	CD4_LIKE	CD4_LIKE	CD4_LIKE
CGGCGGCGTAGN_CSF014_4B	CD4_LIKE	CD4_LIKE	CD4_LIKE	CD4_LIKE	CD4_LIKE	CD4_LIKE
GTCAGGAGCTAN_CSF014_4B	CD4_LIKE	CD4_LIKE	CD4_LIKE	CD4_LIKE	CD4_LIKE	CD4_LIKE
AGAAATATCTTC_CSF014_4B	CD4_LIKE	CD4_LIKE	CD4_LIKE	CD4_LIKE	CD4_LIKE	CD4_LIKE
GGAAGAGCGATA_CSF014_4B	CD4_LIKE	CD4_LIKE	CD4_LIKE	CD4_LIKE	CD4_LIKE	CD4_LIKE
GCCCACATTGTA_CSF014_4B	CD4_LIKE	CD4_LIKE	CD4_LIKE	CD4_LIKE	CD4_LIKE	CD4_LIKE
TTTATGCCAATT_CSF014_4B	CD4_LIKE	CD4_LIKE	CD4_LIKE	CD4_LIKE	CD4_LIKE	CD4_LIKE
AAAGTCACAAGC_CSF014_4B	CD4_LIKE	CD4_LIKE	CD4_LIKE	CD4_LIKE	CD4_LIKE	CD4_LIKE
CGCTGGGAGAGG_CSF014_4B	CD4_LIKE	CD4_LIKE	CD4_LIKE	CD4_LIKE	CD4_LIKE	CD4_LIKE
TCACTTTATCAC_CSF014_4B	CD8_LIKE	NK_LIKE	NK_LIKE	NK_LIKE	NK_LIKE	NK_LIKE
CGGCCTCACGTA_CSF014_4B	CD4_LIKE	CD4_LIKE	CD4_LIKE	CD4_LIKE	CD4_LIKE	CD4_LIKE
AGCCCTCCGCGC_CSF014_4B	CD4_LIKE	CD4_LIKE	CD4_LIKE	CD4_LIKE	CD4_LIKE	CD4_LIKE
ATCGTGATGANN_CSF014_4B	CD8_LIKE	CD8_LIKE	CD8_LIKE	CD8_LIKE	CD8_LIKE	CD8_LIKE
TAAGGCCTTTCT_CSF014_4B	CD4_LIKE	CD4_LIKE	CD4_LIKE	CD4_LIKE	CD4_LIKE	CD4_LIKE
TGAGTCTTACCT_CSF014_4B	CD4_LIKE	CD4_LIKE	CD4_LIKE	CD4_LIKE	CD4_LIKE	CD4_LIKE
ACTGAACGCCGA_CSF014_4B	CD4_LIKE	CD4_LIKE	CD4_LIKE	CD4_LIKE	CD4_LIKE	CD4_LIKE
GTCTTTCTAACC_CSF014_4B	CD4_LIKE	CD4_LIKE	CD4_LIKE	CD4_LIKE	CD4_LIKE	CD4_LIKE
AGAGGTGGCAGN_CSF014_4B	CD4_LIKE	CD4_LIKE	CD4_LIKE	CD4_LIKE	CD4_LIKE	CD4_LIKE
AAATATTTATCT_CSF014_4B	CD8_LIKE	CD8_LIKE	CD8_LIKE	CD8_LIKE	CD8_LIKE	CD8_LIKE
CGAACACGGTGA_CSF014_4B	CD8_LIKE	CD8_LIKE	CD8_LIKE	CD8_LIKE	CD8_LIKE	CD8_LIKE
CATACCCGCTTN_CSF014_4B	CD4_LIKE	CD4_LIKE	CD4_LIKE	CD4_LIKE	CD4_LIKE	CD4_LIKE
TAATCATCCTAT_CSF014_4B	CD4_LIKE	CD4_LIKE	CD4_LIKE	CD4_LIKE	CD4_LIKE	CD4_LIKE
GTTATTATTTAN_CSF014_4B	CD4_LIKE	CD4_LIKE	CD4_LIKE	CD4_LIKE	CD4_LIKE	CD4_LIKE
AATAAAGCCCGT_CSF014_4B	CD4_LIKE	CD4_LIKE	CD4_LIKE	CD4_LIKE	CD4_LIKE	CD4_LIKE
GTAATTGTTTGA_CSF014_4B	CD4_LIKE	CD4_LIKE	CD4_LIKE	CD4_LIKE	CD4_LIKE	CD4_LIKE
ATGCATCTTACA_CSF014_4B	CD8_LIKE	CD8_LIKE	CD8_LIKE	CD8_LIKE	CD8_LIKE	CD8_LIKE
GCGCCATGATAT_CSF014_4B	CD4_LIKE	CD4_LIKE	CD4_LIKE	CD4_LIKE	CD4_LIKE	CD4_LIKE
TCACAGCGGGTA_CSF014_4B	CD4_LIKE	CD4_LIKE	CD4_LIKE	CD4_LIKE	CD4_LIKE	CD4_LIKE
CGGCAGGATGAA_CSF014_4B	CD8_LIKE	CD8_LIKE	CD8_LIKE	CD8_LIKE	CD8_LIKE	CD8_LIKE
CACAGACGCCCT_CSF014_4B	CD4_LIKE	CD4_LIKE	CD4_LIKE	CD4_LIKE	CD4_LIKE	CD4_LIKE
ACACAGGAGAGA_CSF014_4B	CD4_LIKE	CD4_LIKE	CD4_LIKE	CD4_LIKE	CD4_LIKE	CD4_LIKE
GTCTCCCGCACT_CSF014_4B	CD4_LIKE	CD4_LIKE	CD8_LIKE	CD8_LIKE	CD8_LIKE	CD8_LIKE
GAGCAACCGGAT_CSF014_4B	CD4_LIKE	CD4_LIKE	CD4_LIKE	CD4_LIKE	CD4_LIKE	CD4_LIKE
TGCAGGTCCTTT_CSF014_4B	CD4_LIKE	CD4_LIKE	CD4_LIKE	CD4_LIKE	CD4_LIKE	CD4_LIKE
TTCCCCGACCCG_CSF014_4B	CD4_LIKE	CD4_LIKE	CD4_LIKE	CD4_LIKE	CD4_LIKE	CD4_LIKE
TGGGTCCGTGCC_CSF014_4B	CD4_LIKE	CD4_LIKE	CD4_LIKE	CD4_LIKE	CD4_LIKE	CD4_LIKE
GCCGACCGCAAN_CSF014_4B	CD8_LIKE	CD8_LIKE	CD8_LIKE	CD8_LIKE	CD8_LIKE	CD8_LIKE
GAAGTATTGTAG_CSF014_4B	CD4_LIKE	CD4_LIKE	CD4_LIKE	CD4_LIKE	CD4_LIKE	CD4_LIKE
ATGCCACCGAGN_CSF014_4B	CD4_LIKE	CD4_LIKE	CD4_LIKE	CD4_LIKE	CD4_LIKE	CD4_LIKE
TCCCTGCGATTC_CSF014_4B	CD4_LIKE	CD4_LIKE	CD4_LIKE	CD4_LIKE	CD4_LIKE	CD4_LIKE
CGCGGGCCCCCG_CSF014_4B	CD4_LIKE	CD4_LIKE	CD8_LIKE	CD8_LIKE	CD8_LIKE	CD8_LIKE
GAACATACAAGC_CSF014_4B	CD8_LIKE	CD8_LIKE	CD8_LIKE	CD8_LIKE	CD8_LIKE	CD8_LIKE
TCTCAATCTCGT_CSF014_4B	CD8_LIKE	NK_LIKE	NK_LIKE	NK_LIKE	NK_LIKE	NK_LIKE
AGTATACTCCCT_CSF014_4B	CD4_LIKE	CD4_LIKE	CD4_LIKE	CD4_LIKE	CD4_LIKE	CD4_LIKE
GCACGAAAAGAC_CSF014_4B	CD8_LIKE	CD8_LIKE	CD8_LIKE	CD8_LIKE	CD8_LIKE	CD8_LIKE
GGAAGGATGAAA_CSF014_4B	CD4_LIKE	CD4_LIKE	CD4_LIKE	CD4_LIKE	CD4_LIKE	CD4_LIKE
TCAGAACTCGGN_CSF014_4B	CD4_LIKE	CD4_LIKE	CD4_LIKE	CD4_LIKE	CD4_LIKE	CD4_LIKE
TTAGCGAAGGTG_CSF014_4B	CD4_LIKE	CD4_LIKE	CD4_LIKE	CD4_LIKE	CD4_LIKE	CD4_LIKE
AGCGTAGGAAAG_CSF014_4B	CD8_LIKE	NK_LIKE	NK_LIKE	NK_LIKE	NK_LIKE	NK_LIKE
GAGGACGTTCGN_CSF014_4B	CD4_LIKE	CD4_LIKE	CD4_LIKE	CD4_LIKE	CD4_LIKE	CD4_LIKE
TACATTAGGCCG_CSF014_4B	CD8_LIKE	CD8_LIKE	CD8_LIKE	CD8_LIKE	CD8_LIKE	CD8_LIKE
AGCACTGGACGT_CSF014_4B	CD8_LIKE	CD8_LIKE	CD8_LIKE	CD8_LIKE	CD8_LIKE	CD8_LIKE
ATCTCTTCGACT_CSF014_4B	CD4_LIKE	CD4_LIKE	CD4_LIKE	CD4_LIKE	CD4_LIKE	CD4_LIKE
AGTGACAAATTN_CSF014_4B	CD8_LIKE	NK_LIKE	NK_LIKE	NK_LIKE	NK_LIKE	NK_LIKE
TATCCTCCCTGC_CSF014_4B	CD4_LIKE	CD4_LIKE	CD4_LIKE	CD4_LIKE	CD4_LIKE	CD4_LIKE
GACAAGGAAAGG_CSF014_4B	CD8_LIKE	CD8_LIKE	CD8_LIKE	CD8_LIKE	CD8_LIKE	CD8_LIKE
GCTCCAGCGGCC_CSF014_4B	CD4_LIKE	CD4_LIKE	CD4_LIKE	CD4_LIKE	CD4_LIKE	CD4_LIKE
TGCCATGATACC_CSF014_4B	CD4_LIKE	CD4_LIKE	CD4_LIKE	CD4_LIKE	CD4_LIKE	CD4_LIKE
TAGAACCGTGCN_CSF014_4B	CYCL_LIKE	CYCL_LIKE	CYCL_LIKE	CYCL_CD8	CYCL	CYCL
GATTAGCCTGTA_CSF014_4B	CD4_LIKE	CD4_LIKE	CD4_LIKE	CD4_LIKE	CD4_LIKE	CD4_LIKE
GACTACGGTGTG_CSF014_4B	CD4_LIKE	CD4_LIKE	CD4_LIKE	CD4_LIKE	CD4_LIKE	CD4_LIKE
ATCGGGGTTCAT_CSF014_4B	CD4_LIKE	CD4_LIKE	CD4_LIKE	CD4_LIKE	CD4_LIKE	CD4_LIKE
GGCATTTATAGG_CSF014_4B	CD4_LIKE	CD4_LIKE	CD4_LIKE	CD4_LIKE	CD4_LIKE	CD4_LIKE
GCTTTAGGACCN_CSF014_4B	CD4_LIKE	CD4_LIKE	CD4_LIKE	CD4_LIKE	CD4_LIKE	CD4_LIKE
TAAACATCAAAC_CSF014_4B	CD4_LIKE	CD4_LIKE	CD4_LIKE	CD4_LIKE	CD4_LIKE	CD4_LIKE
TTAAACGCCTTG_CSF014_4B	CD8_LIKE	CD8_LIKE	CD8_LIKE	CD8_LIKE	CD8_LIKE	CD8_LIKE
TCGGAAAAAGAC_CSF014_4B	CD4_LIKE	CD4_LIKE	CD4_LIKE	CD4_LIKE	CD4_LIKE	CD4_LIKE
ATAATCATTATA_CSF014_4B	CD4_LIKE	CD4_LIKE	CD4_LIKE	CD4_LIKE	CD4_LIKE	CD4_LIKE
ACTTGTCATCTG_CSF014_4B	CD8_LIKE	CD8_LIKE	CD8_LIKE	CD8_LIKE	CD8_LIKE	CD8_LIKE
TTTGTGCTGTGC_CSF014_4B	CD8_LIKE	NK_LIKE	NK_LIKE	NK_LIKE	NK_LIKE	NK_LIKE
AGCCCCCAGTAN_CSF014_4B	CD4_LIKE	CD4_LIKE	CD4_LIKE	CD4_LIKE	CD4_LIKE	CD4_LIKE
TGTTTCCGTACG_CSF014_4B	CD4_LIKE	CD4_LIKE	CD4_LIKE	CD4_LIKE	CD4_LIKE	CD4_LIKE
ATTCTCATAATG_CSF014_4B	CD4_LIKE	CD4_LIKE	CD4_LIKE	CD4_LIKE	CD4_LIKE	CD4_LIKE
TACGAAACGTAN_CSF014_4B	CD4_LIKE	CD4_LIKE	CD4_LIKE	CD4_LIKE	CD4_LIKE	CD4_LIKE
GCCCGAAAGCGN_CSF014_4B	CD8_LIKE	CD8_LIKE	CD8_LIKE	CD8_LIKE	CD8_LIKE	CD8_LIKE
TACCCCTGACCG_CSF014_4B	CD8_LIKE	NK_LIKE	NK_LIKE	NK_LIKE	NK_LIKE	NK_LIKE
CGCACCTAAAGT_CSF014_4B	CD8_LIKE	CD8_LIKE	CD8_LIKE	CD8_LIKE	CD8_LIKE	CD8_LIKE
AACCCCCTGCTN_CSF014_4B	CD4_LIKE	CD4_LIKE	CD4_LIKE	CD4_LIKE	CD4_LIKE	CD4_LIKE
GATAAGCGGATN_CSF046_2	CD4_LIKE	CD4_LIKE	CD4_LIKE	CD4_LIKE	CD4_LIKE	CD4_LIKE
TGCTCGGAGGTT_CSF046_2	CD4_LIKE	CD4_LIKE	CD4_LIKE	CD4_LIKE	CD4_LIKE	CD4_LIKE
GCGCCGTAAGCG_CSF046_2	CD8_LIKE	CD8_LIKE	CD8_LIKE	CD8_LIKE	CD8_LIKE	CD8_LIKE
TGCCACTAACGA_CSF046_2	CD8_LIKE	CD8_LIKE	CD8_LIKE	CD8_LIKE	CD8_LIKE	CD8_LIKE
CCCGTGTCAGGA_CSF046_2	CD4_LIKE	CD4_LIKE	CD4_LIKE	CD4_LIKE	CD4_LIKE	CD4_LIKE
GAGCACCACATG_CSF046_2	CD4_LIKE	CD4_LIKE	CD8_LIKE	CD8_LIKE	CD8_LIKE	CD8_LIKE
AGTTGCGCGATC_CSF046_2	CD4_LIKE	CD4_LIKE	CD4_LIKE	CD4_LIKE	CD4_LIKE	CD4_LIKE
GGAACACTTANN_CSF046_2	CD8_LIKE	CD8_LIKE	CD8_LIKE	CD8_LIKE	CD8_LIKE	CD8_LIKE
GCAGCGCTACGA_CSF046_2	CD4_LIKE	CD4_LIKE	CD4_LIKE	CD4_LIKE	CD4_LIKE	CD4_LIKE
GTGGAACTGACG_CSF046_2	CD4_LIKE	CD4_LIKE	CD4_LIKE	CD4_LIKE	CD4_LIKE	CD4_LIKE
ATCCTCATTTCA_CSF046_2	CD4_LIKE	CD4_LIKE	CD4_LIKE	CD4_LIKE	CD4_LIKE	CD4_LIKE
GTGCCACACATC_CSF046_2	CD4_LIKE	CD4_LIKE	CD4_LIKE	CD4_LIKE	CD4_LIKE	CD4_LIKE
CCGCCGGTAGGT_CSF046_2	CD8_LIKE	CD8_LIKE	CD8_LIKE	CD8_LIKE	CD8_LIKE	CD8_LIKE
GCACTCTCTGTC_CSF046_2	CD4_LIKE	CD4_LIKE	CD4_LIKE	CD4_LIKE	CD4_LIKE	CD4_LIKE
ATGTGTTATGAA_CSF046_2	CD4_LIKE	CD4_LIKE	CD4_LIKE	CD4_LIKE	CD4_LIKE	CD4_LIKE
CGCTTCGTCGAA_CSF046_2	CD4_LIKE	CD4_LIKE	CD4_LIKE	CD4_LIKE	CD4_LIKE	CD4_LIKE
TAACCTATCAGT_CSF046_2	CD4_LIKE	CD4_LIKE	CD4_LIKE	CD4_LIKE	CD4_LIKE	CD4_LIKE
ATGGCTAACTAG_CSF046_2	CD4_LIKE	CD4_LIKE	CD4_LIKE	CD4_LIKE	CD4_LIKE	CD4_LIKE
GTCTTCGGTAGC_CSF046_2	CD8_LIKE	CD8_LIKE	CD8_LIKE	CD8_LIKE	CD8_LIKE	CD8_LIKE
CGCGGCGGCATA_CSF046_2	CD4_LIKE	CD4_LIKE	CD4_LIKE	CD4_LIKE	CD4_LIKE	CD4_LIKE
TCCGCAGCAAGA_CSF046_2	CD8_LIKE	CD8_LIKE	CD8_LIKE	CD8_LIKE	CD8_LIKE	CD8_LIKE
GGCCTTCCTCTG_CSF046_2	CD4_LIKE	CD4_LIKE	CD4_LIKE	CD4_LIKE	CD4_LIKE	CD4_LIKE
GATTGGATCAGC_CSF046_2	CD8_LIKE	NK_LIKE	NK_LIKE	NK_LIKE	NK_LIKE	NK_LIKE
GCTGTGAAGCGA_CSF046_2	CD4_LIKE	CD4_LIKE	CD4_LIKE	CD4_LIKE	CD4_LIKE	CD4_LIKE
GGGGCCGCCGAC_CSF046_2	CD4_LIKE	CD4_LIKE	CD4_LIKE	CD4_LIKE	CD4_LIKE	CD4_LIKE
GATGTTTCTGAG_CSF046_2	CD4_LIKE	CD4_LIKE	CD4_LIKE	CYCL_CD8	CYCL	CYCL
GCTCAACTCATA_CSF046_2	CD4_LIKE	CD4_LIKE	CD4_LIKE	CD4_LIKE	CD4_LIKE	CD4_LIKE
GCGCTCGACACA_CSF046_2	CD8_LIKE	CD8_LIKE	CD8_LIKE	CD8_LIKE	CD8_LIKE	CD8_LIKE
AGGCAGTTAGTC_CSF046_2	CD4_LIKE	CD4_LIKE	CD4_LIKE	CD4_LIKE	CD4_LIKE	CD4_LIKE
AGCCAAGCTGCT_CSF046_2	CD8_LIKE	CD8_LIKE	CD8_LIKE	CD8_LIKE	CD8_LIKE	CD8_LIKE
CCAGGCGTTATT_CSF046_2	CD4_LIKE	CD4_LIKE	CD4_LIKE	CD4_LIKE	CD4_LIKE	CD4_LIKE
CCTGTTGACGGT_CSF046_2	CD4_LIKE	CD4_LIKE	CD4_LIKE	CD4_LIKE	CD4_LIKE	CD4_LIKE
GCACCTGCCTAG_CSF046_2	CD8_LIKE	CD8_LIKE	CD8_LIKE	CD8_LIKE	CD8_LIKE	CD8_LIKE
CCCAGTTTGTTT_CSF046_2	CD8_LIKE	CD8_LIKE	CD8_LIKE	CD8_LIKE	CD8_LIKE	CD8_LIKE
ACCGTAGCTTAT_CSF046_2	CD4_LIKE	CD4_LIKE	CD4_LIKE	CD4_LIKE	CD4_LIKE	CD4_LIKE
GTCTTAGTCACA_CSF046_2	CD4_LIKE	CD4_LIKE	CD4_LIKE	CD4_LIKE	CD4_LIKE	CD4_LIKE
GCTGGATCGACN_CSF046_2	CD4_LIKE	CD4_LIKE	CD4_LIKE	CD4_LIKE	CD4_LIKE	CD4_LIKE
ACTCCACCCTGA_CSF046_2	CD4_LIKE	CD4_LIKE	CD4_LIKE	CD4_LIKE	CD4_LIKE	CD4_LIKE
CGATCGGGGCCG_CSF046_2	CD4_LIKE	CD8_LIKE	CD8_LIKE	CD8_LIKE	CD8_LIKE	CD8_LIKE
CTCGTTTGTTTN_CSF046_2	CD4_LIKE	CD4_LIKE	CD4_LIKE	CD4_LIKE	CD4_LIKE	CD4_LIKE
TGCCGAACGTTA_CSF046_2	CD4_LIKE	CD4_LIKE	CD4_LIKE	CD4_LIKE	CD4_LIKE	CD4_LIKE
GATGAGCTCCAC_CSF046_2	CD4_LIKE	CD4_LIKE	CD4_LIKE	CD4_LIKE	CD4_LIKE	CD4_LIKE
CGTAAAATGGTC_CSF046_2	CD4_LIKE	CD4_LIKE	CD4_LIKE	CD4_LIKE	CD4_LIKE	CD4_LIKE
CCGGACGGGGCG_CSF046_2	CD4_LIKE	CD4_LIKE	CD4_LIKE	CD4_LIKE	CD4_LIKE	CD4_LIKE
ATTTGCCGTAAT_CSF046_2	CD4_LIKE	CD4_LIKE	CD4_LIKE	CD4_LIKE	CD4_LIKE	CD4_LIKE
ATGCGGATATGA_CSF046_2	CD4_LIKE	CD4_LIKE	CD4_LIKE	CD4_LIKE	CD4_LIKE	CD4_LIKE
GTATTTACGCAA_CSF046_2	CD4_LIKE	CD4_LIKE	CD4_LIKE	CD4_LIKE	CD4_LIKE	CD4_LIKE
CGTAAATGGTCN_CSF046_2	CD4_LIKE	CD4_LIKE	CD4_LIKE	CD4_LIKE	CD4_LIKE	CD4_LIKE
TCAGGGTCACGG_CSF046_2	CD8_LIKE	CD8_LIKE	CD8_LIKE	CD8_LIKE	CD8_LIKE	CD8_LIKE
TACGGTGGCTGC_CSF046_2	CD4_LIKE	CD4_LIKE	CD4_LIKE	CD4_LIKE	CD4_LIKE	CD4_LIKE
CTAGCGGGATCA_CSF046_2	CD4_LIKE	CD4_LIKE	CD4_LIKE	CD4_LIKE	CD4_LIKE	CD4_LIKE
GCGGTCGGGCCC_CSF046_2	CD8_LIKE	CD8_LIKE	CD8_LIKE	CD8_LIKE	CD8_LIKE	CD8_LIKE
CTACTGTCACTN_CSF046_2	CD8_LIKE	CD8_LIKE	CD8_LIKE	CD8_LIKE	CD8_LIKE	CD8_LIKE
TTTGTACGCCTA_CSF046_2	CD8_LIKE	CD8_LIKE	CD8_LIKE	CD8_LIKE	CD8_LIKE	CD8_LIKE
GGGGCATATCGT_CSF046_2	CD4_LIKE	CD4_LIKE	CD4_LIKE	CD4_LIKE	CD4_LIKE	CD4_LIKE
CGGGGAGTCATN_CSF046_2	CD4_LIKE	CD4_LIKE	CD4_LIKE	CD4_LIKE	CD4_LIKE	CD4_LIKE
CAGTAGTGTACT_CSF046_2	CD4_LIKE	CD4_LIKE	CD4_LIKE	CD4_LIKE	CD4_LIKE	CD4_LIKE
TTGACCACTGGA_CSF046_2	CD4_LIKE	CD4_LIKE	CD4_LIKE	CD4_LIKE	CD4_LIKE	CD4_LIKE
TTTCACGCACAA_CSF046_2	CD4_LIKE	CD4_LIKE	CD4_LIKE	CD4_LIKE	CD4_LIKE	CD4_LIKE
CATATCTGTCGC_CSF046_2	CD4_LIKE	CD4_LIKE	CD4_LIKE	CD4_LIKE	CD4_LIKE	CD4_LIKE
ACTCCGCGCTGC_CSF046_2	CD4_LIKE	CD4_LIKE	CD4_LIKE	CD4_LIKE	CD4_LIKE	CD4_LIKE
ATTCTTCATAAC_CSF046_2	CD4_LIKE	CD4_LIKE	CD4_LIKE	CD4_LIKE	CD4_LIKE	CD4_LIKE
AAGCTCAATCTC_CSF046_2	CD8_LIKE	CD8_LIKE	CD8_LIKE	CD8_LIKE	CD8_LIKE	CD8_LIKE
TAATCTGTAAGG_CSF046_2	CD4_LIKE	CD4_LIKE	CD4_LIKE	CD4_LIKE	CD4_LIKE	CD4_LIKE
TATAATCTATGA_CSF050_12	CYCL_LIKE	CYCL_LIKE	CYCL_LIKE	CYCL_CD8	CYCL	CYCL
AGGTCCTTATGT_CSF050_12	CD8_LIKE	CD8_LIKE	CD8_LIKE	CYCL_CD8	CYCL	CYCL
GGTACCCGTACG_CSF050_12	CYCL_LIKE	CYCL_LIKE	CYCL_LIKE	CYCL_CD8	CYCL	CYCL
TGACGCGGTCGA_CSF050_12	CD4_LIKE	CD4_LIKE	CD4_LIKE	CD4_LIKE	CD4_LIKE	CD4_LIKE
GCACGTTGGACC_CSF050_12	CYCL_LIKE	CYCL_LIKE	CYCL_LIKE	CYCL_CD8	CYCL	CYCL
CTGTCTGCTGCA_CSF050_12	CYCL_LIKE	CYCL_LIKE	CYCL_LIKE	CYCL_CD8	CYCL	CYCL
ATTAAAAAAGTA_CSF050_12	CYCL_LIKE	CYCL_LIKE	CYCL_LIKE	CYCL_CD8	CYCL	CYCL
GAAGAGAGTGTC_CSF050_12	CD8_LIKE	CD8_LIKE	CD8_LIKE	CD8_LIKE	CD8_LIKE	CD8_LIKE
CTCGAGGCACCT_CSF050_12	CD4_LIKE	CD4_LIKE	CD4_LIKE	CD4_LIKE	CD4_LIKE	CD4_LIKE
GAATATCCGATG_CSF050_12	CD8_LIKE	CD8_LIKE	CD8_LIKE	CD8_LIKE	CD8_LIKE	CD8_LIKE
GGCCCTCTTTCC_CSF050_12	CD8_LIKE	CD8_LIKE	CD8_LIKE	CD8_LIKE	CD8_LIKE	CD8_LIKE
AAGTACTCCTGG_CSF050_12	CYCL_LIKE	CYCL_LIKE	CYCL_LIKE	CYCL_CD8	CYCL	CYCL
GGAATCTGCCGC_CSF050_12	CD4_LIKE	CD4_LIKE	CD4_LIKE	CD4_LIKE	CD4_LIKE	CD4_LIKE
GTGGCAGAAAGA_CSF050_12	CD4_LIKE	CD4_LIKE	CD4_LIKE	CD4_LIKE	CD4_LIKE	CD4_LIKE
AACGCCATCGGT_CSF050_12	CD4_LIKE	CD4_LIKE	CD4_LIKE	CD4_LIKE	CD4_LIKE	CD4_LIKE
ATACTGCCGGAT_CSF050_12	CD8_LIKE	CD8_LIKE	CD8_LIKE	CD8_LIKE	CD8_LIKE	CD8_LIKE
TCGTTCCTTTTG_CSF050_12	CD4_LIKE	CD4_LIKE	CD4_LIKE	CD4_LIKE	CD4_LIKE	CD4_LIKE
TCTACAGGTTAC_CSF050_12	CD8_LIKE	CD8_LIKE	CD8_LIKE	CD8_LIKE	CD8_LIKE	CD8_LIKE
CCTCACCGACAT_CSF050_12	CYCL_LIKE	CYCL_LIKE	CYCL_LIKE	CYCL_CD8	CYCL	CYCL
ATCAAGTTCTTT_CSF050_12	CD8_LIKE	CD8_LIKE	CD8_LIKE	CD8_LIKE	CD8_LIKE	CD8_LIKE
CGTACGCTCCTT_CSF050_12	CD8_LIKE	CD8_LIKE	CD8_LIKE	CD8_LIKE	CD8_LIKE	CD8_LIKE
GTATGCTTAGAA_CSF050_12	CYCL_LIKE	CYCL_LIKE	CYCL_LIKE	CYCL_CD8	CYCL	CYCL
CACCATTCTGTC_CSF050_12	CD8_LIKE	CD8_LIKE	CD8_LIKE	CD8_LIKE	CD8_LIKE	CD8_LIKE
TGAGATCAAACT_CSF050_12	CD8_LIKE	CD8_LIKE	CD8_LIKE	CD8_LIKE	CD8_LIKE	CD8_LIKE
GCTTTGAGACTG_CSF050_12	CD8_LIKE	CD8_LIKE	CD8_LIKE	CD8_LIKE	CD8_LIKE	CD8_LIKE
GCCGGGCCACTA_CSF050_12	CD8_LIKE	CD8_LIKE	CD8_LIKE	CD8_LIKE	CD8_LIKE	CD8_LIKE
TGATTCCTCGAA_CSF050_12	CD4_LIKE	CD4_LIKE	CD4_LIKE	CD4_LIKE	CD4_LIKE	CD4_LIKE
TGAAGTTGTGTG_CSF050_12	CD4_LIKE	CD4_LIKE	CD4_LIKE	CD4_LIKE	CD4_LIKE	CD4_LIKE
GATGTATCTCTT_CSF050_12	CD8_LIKE	CD8_LIKE	CD8_LIKE	CD8_LIKE	CD8_LIKE	CD8_LIKE
CCGTATGCCTGC_CSF050_12	CD8_LIKE	CD8_LIKE	CD8_LIKE	CD8_LIKE	CD8_LIKE	CD8_LIKE
TACACTTCTATT_CSF050_12	CD8_LIKE	CD8_LIKE	CD8_LIKE	CD8_LIKE	CD8_LIKE	CD8_LIKE
CTTTTAGGGCTG_CSF050_12	CD4_LIKE	CD4_LIKE	CD4_LIKE	CD4_LIKE	CD4_LIKE	CD4_LIKE
TACGCCGCACCC_CSF050_12	CD8_LIKE	CD8_LIKE	CD8_LIKE	CD8_LIKE	CD8_LIKE	CD8_LIKE
CCTGCAAGGACG_CSF050_12	CD8_LIKE	CD8_LIKE	CD8_LIKE	CD8_LIKE	CD8_LIKE	CD8_LIKE
CAAATCACCACC_CSF050_12	CD8_LIKE	CD8_LIKE	CD8_LIKE	CD8_LIKE	CD8_LIKE	CD8_LIKE
GAGAAGCCCTCG_CSF050_12	CD4_LIKE	CD4_LIKE	CD4_LIKE	CYCL_CD8	CYCL	CYCL
TTGGATCGTTGG_CSF050_12	CD4_LIKE	CD4_LIKE	CD4_LIKE	CD4_LIKE	CD4_LIKE	CD4_LIKE
TCGCTCGGATTT_CSF050_12	CD4_LIKE	CD4_LIKE	CD4_LIKE	CD4_LIKE	CD4_LIKE	CD4_LIKE
GATCGTAAGACA_CSF050_12	CYCL_LIKE	CYCL_LIKE	CYCL_LIKE	CYCL_CD8	CYCL	CYCL
CGAGACGATATT_CSF050_12	CD4_LIKE	CD4_LIKE	CD4_LIKE	CD4_LIKE	CD4_LIKE	CD4_LIKE
GTAGGCACAGAG_CSF050_12	CD4_LIKE	CD4_LIKE	CD4_LIKE	CD4_LIKE	CD4_LIKE	CD4_LIKE
GGTGCATTTCTT_CSF050_12	CYCL_LIKE	CYCL_LIKE	CYCL_LIKE	CYCL_CD8	CYCL	CYCL
AGACCGTACGTT_CSF050_12	CD4_LIKE	CD4_LIKE	CD8_LIKE	CD8_LIKE	CD8_LIKE	CD8_LIKE
GGGTCGCTCCGC_CSF050_12	CD8_LIKE	CD8_LIKE	CD8_LIKE	CD8_LIKE	CD8_LIKE	CD8_LIKE
TACTGTTACTTG_CSF050_12	CD4_LIKE	CD4_LIKE	CD4_LIKE	CD4_LIKE	CD4_LIKE	CD4_LIKE
GGCCGCGACCTA_CSF050_12	CD8_LIKE	CD8_LIKE	CD8_LIKE	CD8_LIKE	CD8_LIKE	CD8_LIKE
ATCGTCTCAGGC_CSF050_12	CD8_LIKE	CD8_LIKE	CD8_LIKE	CD8_LIKE	CD8_LIKE	CD8_LIKE
ATCGGTCGTTTC_CSF050_12	CD8_LIKE	CD8_LIKE	CD8_LIKE	CD8_LIKE	CD8_LIKE	CD8_LIKE
CCCTGACTAATC_CSF050_12	CD4_LIKE	CD4_LIKE	CD4_LIKE	CD4_LIKE	CD4_LIKE	CD4_LIKE
GCGTCGGCGGTT_CSF050_12	CD8_LIKE	CD8_LIKE	CD8_LIKE	CD8_LIKE	CD8_LIKE	CD8_LIKE
TAACCAGTCCTT_CSF050_12	CD8_LIKE	CD8_LIKE	CD8_LIKE	CD8_LIKE	CD8_LIKE	CD8_LIKE
GAACATTGTGTC_CSF050_12	CD8_LIKE	CD8_LIKE	CD8_LIKE	CD8_LIKE	CD8_LIKE	CD8_LIKE
ATAATCATAGTT_CSF050_12	CD4_LIKE	CD4_LIKE	CD4_LIKE	CD4_LIKE	CD4_LIKE	CD4_LIKE
TCCCCTCATGGG_CSF050_12	CD8_LIKE	CD8_LIKE	CD8_LIKE	CD8_LIKE	CD8_LIKE	CD8_LIKE
GCAGATTTTCGT_CSF050_12	CD8_LIKE	CD8_LIKE	CD8_LIKE	CD8_LIKE	CD8_LIKE	CD8_LIKE
TACCACCCTATT_CSF050_12	CD8_LIKE	CD8_LIKE	CD8_LIKE	CD8_LIKE	CD8_LIKE	CD8_LIKE
[truncated: 14,955 more rows]
