# Supplementary material for: Genomic and transcriptomic correlates of immunotherapy response within the tumor microenvironment of leptomeningeal metastases
Source: Nat Commun. 2021 Oct 12;12:5955. doi: 10.1038/s41467-021-25860-5 (PMC8511044; doi:10.1038/s41467-021-25860-5)
Supplement: Supplementary file 6 — Supplementary Data 4 [file 41467_2021_25860_MOESM6_ESM.xlsx]

## Sheet: Sheet1
Unnamed: 0	p_val	avg_logFC	pct.1	pct.2	p_val_adj	cluster	gene
IL7R	0	0.652955	0.66	0.366	0	CD4_LIKE	IL7R
TPT1	2.00352e-295	0.531348	0.968	0.954	4.41656e-291	CD4_LIKE	TPT1
LTB	6.62999e-225	1.02599	0.391	0.182	1.46151e-220	CD4_LIKE	LTB
EEF1B2	3.1888e-150	0.52272	0.714	0.623	7.0294e-146	CD4_LIKE	EEF1B2
EEF1A1	6.16072e-79	0.311391	0.822	0.777	1.35807e-74	CD4_LIKE	EEF1A1
LEF1	1.96017e-70	0.780106	0.117	0.052	4.321e-66	CD4_LIKE	LEF1
AQP3	3.54273e-69	0.779491	0.122	0.051	7.8096e-65	CD4_LIKE	AQP3
BIRC3	1.71238e-61	0.636591	0.2	0.117	3.77478e-57	CD4_LIKE	BIRC3
EEF2	1.7169e-58	0.299624	0.652	0.59	3.78473e-54	CD4_LIKE	EEF2
TXNIP	5.23059e-57	0.298422	0.816	0.748	1.15303e-52	CD4_LIKE	TXNIP
PABPC1	3.31941e-56	0.256445	0.901	0.867	7.3173e-52	CD4_LIKE	PABPC1
RCAN3	1.40207e-54	0.566315	0.184	0.111	3.09072e-50	CD4_LIKE	RCAN3
NOSIP	9.74065e-54	0.473326	0.229	0.162	2.14723e-49	CD4_LIKE	NOSIP
TMEM123	3.99762e-53	0.400508	0.375	0.294	8.81235e-49	CD4_LIKE	TMEM123
LDHB	6.3044e-49	0.375472	0.387	0.311	1.38974e-44	CD4_LIKE	LDHB
CD4	7.21522e-49	0.51812	0.11	0.058	1.59052e-44	CD4_LIKE	CD4
TBC1D4	7.85651e-49	0.702548	0.131	0.071	1.73189e-44	CD4_LIKE	TBC1D4
FXYD5	5.26902e-42	0.37691	0.249	0.189	1.1615e-37	CD4_LIKE	FXYD5
ZFAS1	1.54795e-41	0.373204	0.434	0.389	3.41231e-37	CD4_LIKE	ZFAS1
BCL2	4.75077e-40	0.528303	0.141	0.081	1.04726e-35	CD4_LIKE	BCL2
LPAR6	7.53586e-40	0.618927	0.13	0.072	1.66121e-35	CD4_LIKE	LPAR6
S100A4	2.32344e-39	0.284323	0.637	0.579	5.12179e-35	CD4_LIKE	S100A4
TCF7	1.58462e-38	0.521077	0.182	0.119	3.49313e-34	CD4_LIKE	TCF7
MAF	1.02691e-37	0.444831	0.244	0.175	2.26371e-33	CD4_LIKE	MAF
EIF3E	1.68672e-37	0.289114	0.378	0.326	3.71822e-33	CD4_LIKE	EIF3E
RNASET2	1.89249e-34	0.439822	0.185	0.129	4.1718e-30	CD4_LIKE	RNASET2
SELL	3.88683e-34	0.32042	0.263	0.207	8.56812e-30	CD4_LIKE	SELL
PIM1	4.89292e-33	0.460197	0.151	0.103	1.0786e-28	CD4_LIKE	PIM1
LIMS1	2.55628e-32	0.389351	0.197	0.161	5.63505e-28	CD4_LIKE	LIMS1
SNHG5	4.68664e-32	0.259355	0.716	0.667	1.03312e-27	CD4_LIKE	SNHG5
SPOCK2	3.60035e-31	0.261345	0.297	0.255	7.93662e-27	CD4_LIKE	SPOCK2
TRADD	5.87988e-31	0.449432	0.125	0.08	1.29616e-26	CD4_LIKE	TRADD
EIF3L	8.01499e-30	0.271786	0.243	0.217	1.76683e-25	CD4_LIKE	EIF3L
TAOK1	1.04603e-29	0.611524	0.325	0.293	2.30587e-25	CD4_LIKE	TAOK1
GPR183	1.33658e-28	0.350927	0.239	0.177	2.94636e-24	CD4_LIKE	GPR183
DGKA	2.21415e-28	0.369332	0.139	0.103	4.88086e-24	CD4_LIKE	DGKA
PIM2	2.59662e-26	0.408222	0.124	0.088	5.72399e-22	CD4_LIKE	PIM2
MDFIC	1.89921e-24	0.317557	0.132	0.103	4.18662e-20	CD4_LIKE	MDFIC
IL6ST	2.88274e-24	0.391328	0.142	0.113	6.35472e-20	CD4_LIKE	IL6ST
OXNAD1	4.64527e-23	0.34649	0.164	0.133	1.024e-18	CD4_LIKE	OXNAD1
PIK3IP1	1.619e-21	0.396082	0.176	0.138	3.56891e-17	CD4_LIKE	PIK3IP1
SORL1	3.66131e-21	0.383213	0.105	0.07	8.07099e-17	CD4_LIKE	SORL1
CYLD	1.55055e-20	0.250262	0.221	0.191	3.41803e-16	CD4_LIKE	CYLD
KLF2	4.05559e-19	0.310623	0.116	0.086	8.94015e-15	CD4_LIKE	KLF2
SRSF7	6.02942e-19	0.278627	0.215	0.24	1.32913e-14	CD4_LIKE	SRSF7
PAG1	7.33086e-19	0.318684	0.173	0.14	1.61601e-14	CD4_LIKE	PAG1
SLAMF1	1.84223e-17	0.306983	0.101	0.077	4.06102e-13	CD4_LIKE	SLAMF1
RASGRP2	7.09861e-15	0.289274	0.106	0.081	1.56482e-10	CD4_LIKE	RASGRP2
GPX1	2.97353e-14	0.271584	0.117	0.099	6.55485e-10	CD4_LIKE	GPX1
ARID5B	8.29682e-14	0.272648	0.165	0.136	1.82895e-09	CD4_LIKE	ARID5B
NR3C1	8.96918e-14	0.293745	0.129	0.108	1.97717e-09	CD4_LIKE	NR3C1
ZC3HAV1	1.54824e-13	0.300349	0.237	0.227	3.41293e-09	CD4_LIKE	ZC3HAV1
KMT2C	4.98503e-11	0.543201	0.085	0.111	1.0989e-06	CD4_LIKE	KMT2C
SNORD89	0.000194844	0.289441	0.206	0.194	1	CD4_LIKE	SNORD89
CCL51	0	1.92286	0.928	0.303	0	CD8_LIKE	CCL5
CD8A1	0	1.73424	0.309	0.05	0	CD8_LIKE	CD8A
CST71	0	1.4365	0.447	0.132	0	CD8_LIKE	CST7
GZMK1	0	1.33267	0.536	0.181	0	CD8_LIKE	GZMK
NKG71	0	1.257	0.428	0.093	0	CD8_LIKE	NKG7
GZMA1	0	1.19084	0.653	0.266	0	CD8_LIKE	GZMA
GZMH1	1.00153e-291	1.43597	0.225	0.042	2.20778e-287	CD8_LIKE	GZMH
CD8B1	2.55414e-235	1.28107	0.183	0.033	5.63035e-231	CD8_LIKE	CD8B
CCL41	1.62569e-233	1.37954	0.182	0.033	3.58366e-229	CD8_LIKE	CCL4
CMC11	3.92291e-169	0.916721	0.271	0.106	8.64767e-165	CD8_LIKE	CMC1
PRF11	1.50928e-156	0.947128	0.196	0.06	3.32706e-152	CD8_LIKE	PRF1
SLAMF71	3.04065e-137	0.973441	0.143	0.037	6.70282e-133	CD8_LIKE	SLAMF7
CTSW1	1.06062e-136	0.848303	0.204	0.072	2.33804e-132	CD8_LIKE	CTSW
TRGC21	9.03803e-130	1.11044	0.122	0.027	1.99234e-125	CD8_LIKE	TRGC2
SAMD31	4.30691e-121	0.716748	0.289	0.139	9.49415e-117	CD8_LIKE	SAMD3
DUSP21	8.52824e-121	0.849193	0.243	0.107	1.87997e-116	CD8_LIKE	DUSP2
AC092580.41	1.60649e-118	0.828334	0.23	0.098	3.54134e-114	CD8_LIKE	AC092580.4
KLRD11	3.3359e-113	0.799221	0.147	0.046	7.35365e-109	CD8_LIKE	KLRD1
PLEK1	1.54577e-110	0.951132	0.146	0.047	3.40749e-106	CD8_LIKE	PLEK
CD741	1.60422e-104	0.441312	0.546	0.389	3.53634e-100	CD8_LIKE	CD74
TMSB4X1	2.42079e-104	0.254536	0.987	0.985	5.33638e-100	CD8_LIKE	TMSB4X
LYAR1	2.08816e-102	0.672753	0.262	0.128	4.60313e-98	CD8_LIKE	LYAR
F2R1	2.44844e-94	0.796959	0.138	0.047	5.39735e-90	CD8_LIKE	F2R
SH2D1A1	3.59689e-92	0.639099	0.292	0.16	7.92897e-88	CD8_LIKE	SH2D1A
LYST1	9.63683e-91	0.821823	0.183	0.079	2.12434e-86	CD8_LIKE	LYST
CCR51	1.2486e-87	0.747385	0.154	0.059	2.75242e-83	CD8_LIKE	CCR5
SYNE11	2.45001e-83	0.740209	0.239	0.126	5.40081e-79	CD8_LIKE	SYNE1
GZMB1	9.2976e-79	0.624899	0.108	0.035	2.04956e-74	CD8_LIKE	GZMB
HLA-DRB11	2.42952e-75	0.545267	0.325	0.201	5.35564e-71	CD8_LIKE	HLA-DRB1
APOBEC3G1	6.41062e-72	0.627819	0.196	0.097	1.41316e-67	CD8_LIKE	APOBEC3G
CD21	2.8384e-71	0.3627	0.789	0.711	6.25696e-67	CD8_LIKE	CD2
HCST1	1.33407e-70	0.457336	0.401	0.273	2.94083e-66	CD8_LIKE	HCST
C12orf751	3.50031e-68	0.555403	0.225	0.121	7.71607e-64	CD8_LIKE	C12orf75
STK17A1	1.26e-66	0.511584	0.32	0.204	2.77755e-62	CD8_LIKE	STK17A
ID21	2.04357e-66	0.425643	0.342	0.218	4.50485e-62	CD8_LIKE	ID2
MT2A1	2.25435e-66	0.536145	0.261	0.151	4.96948e-62	CD8_LIKE	MT2A
PYHIN11	6.35719e-66	0.562161	0.22	0.118	1.40138e-61	CD8_LIKE	PYHIN1
PIK3R11	7.0573e-62	0.542833	0.364	0.26	1.55571e-57	CD8_LIKE	PIK3R1
RUNX31	4.31133e-59	0.647785	0.14	0.064	9.5039e-55	CD8_LIKE	RUNX3
HLA-DPB11	1.34246e-58	0.465294	0.313	0.202	2.95932e-54	CD8_LIKE	HLA-DPB1
GZMM1	1.96861e-58	0.674512	0.148	0.072	4.3396e-54	CD8_LIKE	GZMM
RNF2131	4.76406e-58	0.418781	0.434	0.318	1.05019e-53	CD8_LIKE	RNF213
PTPRC1	5.02451e-57	0.268382	0.818	0.754	1.1076e-52	CD8_LIKE	PTPRC
WIPF11	4.6929e-56	0.418398	0.383	0.271	1.0345e-51	CD8_LIKE	WIPF1
CXCR61	2.84158e-51	0.604469	0.103	0.042	6.26399e-47	CD8_LIKE	CXCR6
RARRES31	3.42128e-48	0.403611	0.36	0.257	7.54186e-44	CD8_LIKE	RARRES3
LITAF1	4.00385e-48	0.483209	0.252	0.162	8.8261e-44	CD8_LIKE	LITAF
MTRNR2L11	6.47092e-48	0.464909	0.43	0.349	1.42645e-43	CD8_LIKE	MTRNR2L1
LCP11	1.78195e-47	0.34352	0.557	0.465	3.92812e-43	CD8_LIKE	LCP1
XAF11	5.5131e-47	0.420683	0.367	0.264	1.21531e-42	CD8_LIKE	XAF1
NUCB21	1.22666e-46	0.556968	0.179	0.101	2.70406e-42	CD8_LIKE	NUCB2
CLEC2B1	6.16e-46	0.405104	0.34	0.24	1.35791e-41	CD8_LIKE	CLEC2B
SRGN1	2.27384e-44	0.256259	0.584	0.48	5.01245e-40	CD8_LIKE	SRGN
APOBEC3C1	1.7135e-43	0.452659	0.194	0.115	3.77724e-39	CD8_LIKE	APOBEC3C
IFI161	1.56492e-42	0.352986	0.407	0.308	3.44971e-38	CD8_LIKE	IFI16
HLA-F1	4.60335e-42	0.329392	0.491	0.394	1.01476e-37	CD8_LIKE	HLA-F
PARP81	4.80701e-42	0.347882	0.237	0.151	1.05966e-37	CD8_LIKE	PARP8
PTPRCAP1	6.78627e-41	0.268787	0.658	0.604	1.49596e-36	CD8_LIKE	PTPRCAP
HLA-DPA11	1.78316e-40	0.377888	0.299	0.208	3.93081e-36	CD8_LIKE	HLA-DPA1
APMAP1	3.39749e-40	0.564049	0.105	0.049	7.48944e-36	CD8_LIKE	APMAP
GIMAP41	3.73391e-40	0.373047	0.386	0.293	8.23104e-36	CD8_LIKE	GIMAP4
IFI61	3.80798e-40	0.366776	0.253	0.166	8.39431e-36	CD8_LIKE	IFI6
LINC001521	4.07875e-40	0.395574	0.218	0.137	8.99119e-36	CD8_LIKE	LINC00152
CXCR41	1.59794e-39	0.338483	0.509	0.423	3.52251e-35	CD8_LIKE	CXCR4
ARAP21	4.64851e-39	0.498261	0.154	0.087	1.02472e-34	CD8_LIKE	ARAP2
ISG151	2.44001e-38	0.376937	0.326	0.234	5.37875e-34	CD8_LIKE	ISG15
CNOT6L1	2.66816e-38	0.418717	0.217	0.139	5.88168e-34	CD8_LIKE	CNOT6L
PIP4K2A1	4.5096e-38	0.430194	0.197	0.123	9.94097e-34	CD8_LIKE	PIP4K2A
SLFN51	2.25115e-37	0.311163	0.518	0.43	4.96244e-33	CD8_LIKE	SLFN5
SYTL31	3.83827e-37	0.513364	0.113	0.057	8.46109e-33	CD8_LIKE	SYTL3
MGP1	4.56206e-37	0.504641	0.106	0.051	1.00566e-32	CD8_LIKE	MGP
PTPN221	4.97184e-37	0.450806	0.139	0.076	1.09599e-32	CD8_LIKE	PTPN22
SAMD91	8.25687e-37	0.388121	0.311	0.222	1.82015e-32	CD8_LIKE	SAMD9
CTSC1	2.38165e-36	0.380927	0.204	0.13	5.25011e-32	CD8_LIKE	CTSC
MTRNR2L21	1.48153e-35	0.460292	0.265	0.188	3.26588e-31	CD8_LIKE	MTRNR2L2
RGS1	3.19169e-35	0.310694	0.366	0.273	7.03577e-31	CD8_LIKE	RGS1
GBP51	1.09547e-34	0.348815	0.294	0.209	2.41486e-30	CD8_LIKE	GBP5
FYN1	3.57822e-34	0.395857	0.226	0.155	7.88782e-30	CD8_LIKE	FYN
ITGAL1	5.57984e-34	0.415267	0.207	0.137	1.23002e-29	CD8_LIKE	ITGAL
RAB27A1	3.40096e-33	0.396811	0.141	0.081	7.49707e-29	CD8_LIKE	RAB27A
SAMD9L1	1.28267e-32	0.39041	0.251	0.173	2.82752e-28	CD8_LIKE	SAMD9L
HLA-DRB51	1.94799e-32	0.399791	0.141	0.083	4.29416e-28	CD8_LIKE	HLA-DRB5
UBB1	6.49908e-32	0.269443	0.588	0.533	1.43266e-27	CD8_LIKE	UBB
AMICA11	2.20009e-30	0.421593	0.128	0.076	4.84989e-26	CD8_LIKE	AMICA1
IKZF31	4.1297e-30	0.388856	0.169	0.106	9.10352e-26	CD8_LIKE	IKZF3
TNFAIP31	3.47132e-29	0.331529	0.254	0.185	7.65217e-25	CD8_LIKE	TNFAIP3
PDCD41	7.47088e-28	0.353449	0.305	0.23	1.64688e-23	CD8_LIKE	PDCD4
THEMIS1	5.07526e-27	0.394508	0.135	0.083	1.11879e-22	CD8_LIKE	THEMIS
MSN1	6.94784e-27	0.292601	0.301	0.23	1.53158e-22	CD8_LIKE	MSN
ITGB21	7.25921e-27	0.284228	0.301	0.226	1.60022e-22	CD8_LIKE	ITGB2
DRAP11	1.75493e-26	0.3151	0.249	0.179	3.86857e-22	CD8_LIKE	DRAP1
IQGAP11	7.11654e-26	0.261996	0.409	0.333	1.56877e-21	CD8_LIKE	IQGAP1
EMB	8.24583e-26	0.25928	0.469	0.389	1.81771e-21	CD8_LIKE	EMB
ARHGAP251	8.39184e-26	0.386918	0.143	0.09	1.8499e-21	CD8_LIKE	ARHGAP25
IRF11	9.5196e-26	0.394992	0.217	0.154	2.0985e-21	CD8_LIKE	IRF1
NAA501	1.51976e-25	0.398535	0.133	0.081	3.35016e-21	CD8_LIKE	NAA50
UTRN1	1.55351e-25	0.340557	0.247	0.179	3.42456e-21	CD8_LIKE	UTRN
CD631	2.17179e-25	0.380546	0.165	0.107	4.7875e-21	CD8_LIKE	CD63
TERF2IP1	2.2097e-25	0.353628	0.234	0.168	4.87106e-21	CD8_LIKE	TERF2IP
C5orf561	4.41654e-25	0.427638	0.102	0.057	9.73582e-21	CD8_LIKE	C5orf56
JUN	2.33235e-24	0.299982	0.216	0.152	5.14143e-20	CD8_LIKE	JUN
CD841	2.76459e-24	0.330018	0.154	0.1	6.09426e-20	CD8_LIKE	CD84
IDH21	3.03079e-24	0.275945	0.12	0.073	6.68107e-20	CD8_LIKE	IDH2
RSRC11	9.07892e-24	0.432267	0.144	0.092	2.00136e-19	CD8_LIKE	RSRC1
APOL61	9.95218e-24	0.301076	0.269	0.2	2.19386e-19	CD8_LIKE	APOL6
SLAMF61	5.25792e-23	0.342679	0.14	0.092	1.15906e-18	CD8_LIKE	SLAMF6
CLEC2D	1.4463e-22	0.264195	0.254	0.188	3.18823e-18	CD8_LIKE	CLEC2D
ZBTB381	1.97911e-22	0.340236	0.202	0.142	4.36275e-18	CD8_LIKE	ZBTB38
IL2RB1	3.31404e-22	0.376046	0.112	0.067	7.30547e-18	CD8_LIKE	IL2RB
CYBA1	6.69597e-22	0.298679	0.245	0.183	1.47606e-17	CD8_LIKE	CYBA
UBE2L61	1.37767e-21	0.355863	0.166	0.113	3.03694e-17	CD8_LIKE	UBE2L6
ANKRD321	2.42618e-21	0.354154	0.118	0.073	5.34828e-17	CD8_LIKE	ANKRD32
GSTP11	5.94664e-21	0.296993	0.207	0.148	1.31088e-16	CD8_LIKE	GSTP1
ARL6IP11	8.52349e-21	0.312235	0.226	0.167	1.87892e-16	CD8_LIKE	ARL6IP1
COTL11	2.09765e-20	0.284147	0.317	0.267	4.62406e-16	CD8_LIKE	COTL1
TC2N	4.8863e-20	0.280833	0.208	0.15	1.07714e-15	CD8_LIKE	TC2N
PTP4A2	6.37964e-20	0.264194	0.293	0.23	1.40633e-15	CD8_LIKE	PTP4A2
WNK11	8.01287e-20	0.308385	0.153	0.103	1.76636e-15	CD8_LIKE	WNK1
ALOX5AP1	1.66737e-19	0.302843	0.212	0.159	3.67555e-15	CD8_LIKE	ALOX5AP
NIN1	1.7499e-19	0.347603	0.155	0.107	3.85748e-15	CD8_LIKE	NIN
MTRNR2L8	2.68242e-19	0.286374	0.145	0.1	5.91313e-15	CD8_LIKE	MTRNR2L8
HOPX1	2.9461e-19	0.332643	0.114	0.072	6.49438e-15	CD8_LIKE	HOPX
EIF2AK21	3.65141e-19	0.351297	0.212	0.157	8.04918e-15	CD8_LIKE	EIF2AK2
GBP11	4.83682e-19	0.362822	0.205	0.153	1.06623e-14	CD8_LIKE	GBP1
BST21	7.80234e-19	0.275794	0.182	0.129	1.71995e-14	CD8_LIKE	BST2
DNAJC11	8.22744e-19	0.358225	0.116	0.074	1.81366e-14	CD8_LIKE	DNAJC1
FAM49B1	1.94696e-18	0.264574	0.185	0.134	4.29188e-14	CD8_LIKE	FAM49B
ACTN41	5.15327e-18	0.288325	0.135	0.094	1.13599e-13	CD8_LIKE	ACTN4
DUSP41	7.31229e-18	0.384454	0.101	0.062	1.61192e-13	CD8_LIKE	DUSP4
PTPN41	3.20376e-17	0.329295	0.115	0.076	7.06236e-13	CD8_LIKE	PTPN4
STAT11	4.44617e-17	0.270659	0.313	0.253	9.80115e-13	CD8_LIKE	STAT1
TAP11	5.50242e-17	0.272303	0.198	0.146	1.21295e-12	CD8_LIKE	TAP1
MTRNR2L121	6.52325e-17	0.430945	0.182	0.138	1.43798e-12	CD8_LIKE	MTRNR2L12
GNG21	1.25073e-16	0.266244	0.171	0.127	2.75711e-12	CD8_LIKE	GNG2
GBP41	1.66877e-16	0.319707	0.199	0.15	3.67864e-12	CD8_LIKE	GBP4
AKAP131	4.70885e-16	0.272503	0.241	0.189	1.03802e-11	CD8_LIKE	AKAP13
RGS21	1.01626e-15	0.389505	0.109	0.072	2.24024e-11	CD8_LIKE	RGS2
CCDC691	1.4374e-15	0.266521	0.159	0.114	3.1686e-11	CD8_LIKE	CCDC69
IFI27L21	3.06147e-15	0.271189	0.131	0.09	6.74871e-11	CD8_LIKE	IFI27L2
NCOR11	6.32148e-15	0.280918	0.175	0.13	1.39351e-10	CD8_LIKE	NCOR1
TLN11	6.51379e-15	0.263567	0.276	0.225	1.4359e-10	CD8_LIKE	TLN1
GALNT11	9.58832e-15	0.305344	0.108	0.071	2.11365e-10	CD8_LIKE	GALNT1
C20orf241	1.22385e-14	0.277914	0.114	0.076	2.69785e-10	CD8_LIKE	C20orf24
AKNA	1.72249e-14	0.25292	0.15	0.11	3.79706e-10	CD8_LIKE	AKNA
SP110	9.51254e-14	0.250661	0.26	0.211	2.09694e-09	CD8_LIKE	SP110
BTN3A1	3.91159e-13	0.268066	0.147	0.109	8.62271e-09	CD8_LIKE	BTN3A1
MAN1A2	1.74352e-12	0.250264	0.303	0.252	3.84342e-08	CD8_LIKE	MAN1A2
CCSER21	3.47578e-12	0.299365	0.14	0.103	7.66202e-08	CD8_LIKE	CCSER2
UBBP41	1.80878e-11	0.277989	0.135	0.103	3.98728e-07	CD8_LIKE	UBBP4
LNPEP	8.10908e-11	0.261486	0.136	0.1	1.78757e-06	CD8_LIKE	LNPEP
RB1CC1	1.21255e-10	0.269043	0.133	0.099	2.67294e-06	CD8_LIKE	RB1CC1
PARP141	8.25036e-10	0.251132	0.153	0.118	1.81871e-05	CD8_LIKE	PARP14
CSNK1G3	1.44825e-09	0.254831	0.122	0.105	3.19251e-05	CD8_LIKE	CSNK1G3
GOLGA4	4.14392e-08	0.259515	0.147	0.116	0.000913486	CD8_LIKE	GOLGA4
CREM	2.45872e-07	0.308204	0.11	0.093	0.00542001	CD8_LIKE	CREM
KAT6A1	5.32906e-05	2.02663	0.112	0.105	1	CD8_LIKE	KAT6A
MLLT61	7.54905e-05	0.342244	0.102	0.088	1	CD8_LIKE	MLLT6
STAG2	0.000393261	0.266159	0.179	0.163	1	CD8_LIKE	STAG2
HIST1H4C1	4.81539e-238	3.01048	0.833	0.282	1.0615e-233	CYCL	HIST1H4C
MKI67	4.4641e-223	3.42532	0.695	0.02	9.84066e-219	CYCL	MKI67
STMN11	1.2805e-215	3.08309	0.809	0.058	2.82274e-211	CYCL	STMN1
TOP2A	1.94037e-191	3.40462	0.618	0.019	4.27735e-187	CYCL	TOP2A
HMGB21	4.9455e-187	2.31007	0.923	0.343	1.09019e-182	CYCL	HMGB2
KIAA0101	5.98931e-181	2.81718	0.646	0.023	1.32028e-176	CYCL	KIAA0101
TUBB1	4.46599e-163	2.66178	0.76	0.126	9.84482e-159	CYCL	TUBB
NUSAP1	5.12201e-155	2.81674	0.598	0.029	1.1291e-150	CYCL	NUSAP1
CENPF	5.11291e-153	2.9411	0.585	0.026	1.12709e-148	CYCL	CENPF
HMGN21	3.14267e-140	2.04705	0.85	0.274	6.9277e-136	CYCL	HMGN2
HIST1H2AJ	2.67963e-130	2.45048	0.451	0.012	5.90698e-126	CYCL	HIST1H2AJ
DLGAP5	3.56363e-128	2.47563	0.407	0.007	7.85566e-124	CYCL	DLGAP5
HIST1H1B	1.38392e-126	2.8476	0.439	0.012	3.05071e-122	CYCL	HIST1H1B
TUBA1B1	1.95005e-125	2.28856	0.715	0.128	4.29868e-121	CYCL	TUBA1B
BIRC5	1.28241e-123	2.21147	0.423	0.01	2.82694e-119	CYCL	BIRC5
RRM2	1.22431e-121	2.21996	0.411	0.009	2.69886e-117	CYCL	RRM2
TPX2	1.59576e-120	2.37459	0.455	0.016	3.5177e-116	CYCL	TPX2
CCNA2	2.05929e-119	2.1537	0.382	0.007	4.5395e-115	CYCL	CCNA2
HIST1H1D1	2.25829e-115	2.31755	0.703	0.197	4.97817e-111	CYCL	HIST1H1D
ASPM	3.50753e-115	2.53416	0.394	0.01	7.73199e-111	CYCL	ASPM
BUB1	4.25996e-113	1.95884	0.419	0.013	9.39066e-109	CYCL	BUB1
CDK1	1.65451e-103	1.85256	0.374	0.01	3.6472e-99	CYCL	CDK1
TYMS	5.64593e-100	1.98921	0.386	0.013	1.24459e-95	CYCL	TYMS
HMMR	4.80317e-99	2.26192	0.321	0.006	1.05881e-94	CYCL	HMMR
NUF2	2.47929e-95	1.89627	0.333	0.008	5.46534e-91	CYCL	NUF2
SMC41	4.38266e-94	1.73354	0.732	0.142	9.66114e-90	CYCL	SMC4
FANCI	2.76038e-93	1.57679	0.386	0.018	6.08499e-89	CYCL	FANCI
FAM111B	6.28721e-92	1.90215	0.293	0.005	1.38595e-87	CYCL	FAM111B
KIF11	2.04902e-90	1.88622	0.37	0.015	4.51687e-86	CYCL	KIF11
NCAPG	7.38174e-90	1.41718	0.301	0.007	1.62723e-85	CYCL	NCAPG
SGOL2	8.83133e-89	2.06448	0.378	0.017	1.94678e-84	CYCL	SGOL2
MLF1IP	1.50493e-87	1.81862	0.378	0.018	3.31746e-83	CYCL	MLF1IP
HIST1H2AM	6.8764e-86	2.02244	0.411	0.026	1.51583e-81	CYCL	HIST1H2AM
CKS2	7.86186e-86	2.03641	0.476	0.048	1.73307e-81	CYCL	CKS2
CASC5	8.40959e-86	2.09583	0.321	0.01	1.85381e-81	CYCL	CASC5
SPC25	9.34063e-84	1.70961	0.264	0.004	2.05905e-79	CYCL	SPC25
CKAP2L	1.95066e-82	1.60136	0.256	0.004	4.30004e-78	CYCL	CKAP2L
PTTG1	5.29616e-80	1.96273	0.463	0.047	1.16749e-75	CYCL	PTTG1
ESCO2	6.94097e-80	1.68646	0.268	0.005	1.53007e-75	CYCL	ESCO2
H2AFV	2.96984e-78	1.3819	0.606	0.112	6.54671e-74	CYCL	H2AFV
HIST1H1C1	1.06651e-77	1.99508	0.537	0.09	2.35102e-73	CYCL	HIST1H1C
CDKN3	5.10154e-77	1.40234	0.289	0.009	1.12458e-72	CYCL	CDKN3
TMPO1	5.54803e-76	1.50455	0.675	0.157	1.22301e-71	CYCL	TMPO
H2AFZ	2.36693e-75	1.58078	0.715	0.212	5.21767e-71	CYCL	H2AFZ
HMGB11	3.6427e-75	1.3214	0.874	0.422	8.02997e-71	CYCL	HMGB1
EZH2	5.8066e-75	1.63157	0.492	0.061	1.28001e-70	CYCL	EZH2
LMNB1	3.36392e-74	1.43082	0.407	0.039	7.41542e-70	CYCL	LMNB1
SMC2	3.43595e-74	1.55742	0.382	0.029	7.57421e-70	CYCL	SMC2
DUT1	4.67854e-73	1.69878	0.618	0.129	1.03134e-68	CYCL	DUT
UBE2C	1.48235e-72	1.70012	0.268	0.007	3.26769e-68	CYCL	UBE2C
CCNB2	2.37437e-72	1.46368	0.24	0.004	5.23407e-68	CYCL	CCNB2
PCNA	6.64876e-72	1.82061	0.427	0.043	1.46565e-67	CYCL	PCNA
CENPE	6.79277e-72	1.85162	0.313	0.014	1.4974e-67	CYCL	CENPE
KIF15	1.26122e-71	1.58839	0.248	0.005	2.78023e-67	CYCL	KIF15
CEP55	2.93378e-71	1.45609	0.256	0.007	6.46722e-67	CYCL	CEP55
TK1	3.23312e-70	1.4441	0.28	0.01	7.12709e-66	CYCL	TK1
MCM4	1.79919e-69	1.53711	0.337	0.022	3.96613e-65	CYCL	MCM4
NDC80	1.95557e-69	1.62287	0.411	0.041	4.31087e-65	CYCL	NDC80
CDCA8	1.00941e-68	1.57367	0.24	0.005	2.22515e-64	CYCL	CDCA8
FBXO5	4.54138e-66	1.39771	0.313	0.021	1.0011e-61	CYCL	FBXO5
TTK	4.25548e-65	1.52073	0.228	0.005	9.38078e-61	CYCL	TTK
CENPM	8.91736e-64	1.11803	0.297	0.021	1.96574e-59	CYCL	CENPM
KIF20B	2.31798e-63	0.831952	0.431	0.073	5.10976e-59	CYCL	KIF20B
SGOL1	3.7814e-63	1.24166	0.22	0.005	8.33572e-59	CYCL	SGOL1
HIST1H2BM	1.08346e-62	1.61383	0.203	0.003	2.38838e-58	CYCL	HIST1H2BM
CENPW	1.98738e-61	1.32894	0.264	0.012	4.38098e-57	CYCL	CENPW
ATAD2	1.14033e-60	1.25681	0.358	0.042	2.51375e-56	CYCL	ATAD2
HJURP	3.13884e-60	1.39534	0.203	0.004	6.91925e-56	CYCL	HJURP
PRR11	1.0998e-59	1.6286	0.26	0.012	2.4244e-55	CYCL	PRR11
HIST1H1E1	1.48341e-59	1.71351	0.541	0.129	3.27002e-55	CYCL	HIST1H1E
YEATS4	3.59794e-59	1.19774	0.411	0.061	7.93129e-55	CYCL	YEATS4
USP1	3.77798e-58	0.955997	0.565	0.14	8.32818e-54	CYCL	USP1
CDCA2	3.87222e-58	1.31419	0.203	0.004	8.53592e-54	CYCL	CDCA2
ACTB	8.99051e-58	1.0764	0.927	0.671	1.98187e-53	CYCL	ACTB
CHEK1	1.53108e-57	1.09693	0.228	0.009	3.37512e-53	CYCL	CHEK1
RANBP1	2.25564e-57	1.06275	0.419	0.075	4.97233e-53	CYCL	RANBP1
GTSE1	1.19001e-56	1.39037	0.195	0.004	2.62326e-52	CYCL	GTSE1
KIF23	2.37297e-56	1.10158	0.179	0.003	5.23097e-52	CYCL	KIF23
SKA2	1.143e-55	0.846645	0.419	0.083	2.51963e-51	CYCL	SKA2
GAPDH1	1.75703e-55	1.12206	0.862	0.536	3.87319e-51	CYCL	GAPDH
KIF4A	1.79927e-55	0.999445	0.179	0.003	3.96632e-51	CYCL	KIF4A
NUCKS1	4.64729e-55	1.10441	0.728	0.245	1.02445e-50	CYCL	NUCKS1
KIF2C	4.77434e-55	1.33344	0.207	0.006	1.05245e-50	CYCL	KIF2C
FEN1	8.6983e-55	1.09702	0.232	0.011	1.91745e-50	CYCL	FEN1
RBBP8	1.75139e-54	1.2637	0.256	0.017	3.86076e-50	CYCL	RBBP8
PFN11	5.05244e-54	1.00978	0.907	0.628	1.11376e-49	CYCL	PFN1
KIFC1	3.71492e-53	1.11577	0.187	0.004	8.18918e-49	CYCL	KIFC1
PSMA41	4.38261e-53	0.876784	0.638	0.194	9.66101e-49	CYCL	PSMA4
CBX3	4.73705e-53	1.13725	0.789	0.337	1.04423e-48	CYCL	CBX3
SNRNP25	7.9947e-53	1.17262	0.285	0.025	1.76235e-48	CYCL	SNRNP25
LSM3	2.15654e-52	0.863387	0.496	0.128	4.75387e-48	CYCL	LSM3
ANP32E	2.9734e-52	1.14638	0.573	0.15	6.55457e-48	CYCL	ANP32E
CKAP2	3.40631e-52	1.21567	0.37	0.057	7.50888e-48	CYCL	CKAP2
SNRPB	3.54002e-52	0.800272	0.545	0.152	7.80361e-48	CYCL	SNRPB
RAD51AP1	5.21423e-52	1.30807	0.199	0.006	1.14943e-47	CYCL	RAD51AP1
GMNN	1.48557e-51	1.34452	0.305	0.031	3.27479e-47	CYCL	GMNN
SNRPD1	2.10055e-51	0.759103	0.496	0.134	4.63045e-47	CYCL	SNRPD1
PRC1	3.23463e-51	1.48007	0.228	0.011	7.13043e-47	CYCL	PRC1
TMEM106C	4.0018e-51	1.30088	0.289	0.035	8.82158e-47	CYCL	TMEM106C
DEK	5.53564e-51	1.08146	0.707	0.248	1.22028e-46	CYCL	DEK
HSPB111	7.81844e-51	0.737193	0.431	0.106	1.7235e-46	CYCL	HSPB11
CDCA5	1.26944e-50	1.30397	0.187	0.005	2.79836e-46	CYCL	CDCA5
NCAPD2	1.80877e-50	1.05828	0.28	0.03	3.98726e-46	CYCL	NCAPD2
ZWINT	3.71476e-50	1.13251	0.199	0.007	8.18882e-46	CYCL	ZWINT
DNAJC9	3.80743e-50	1.06803	0.346	0.056	8.39309e-46	CYCL	DNAJC9
CCDC167	3.82711e-50	1.00504	0.488	0.119	8.43648e-46	CYCL	CCDC167
CLSPN	1.05819e-49	1.47583	0.195	0.007	2.33267e-45	CYCL	CLSPN
BRCA1	1.25813e-49	1.05254	0.187	0.007	2.77341e-45	CYCL	BRCA1
BRCA2	1.43663e-49	1.31997	0.248	0.017	3.1669e-45	CYCL	BRCA2
NCAPH	1.57913e-49	0.821715	0.199	0.011	3.48104e-45	CYCL	NCAPH
ARHGAP11A	1.9956e-49	1.13727	0.236	0.016	4.3991e-45	CYCL	ARHGAP11A
XPO1	2.98987e-49	0.534504	0.362	0.091	6.59086e-45	CYCL	XPO1
CENPN	3.10994e-49	1.13688	0.224	0.012	6.85555e-45	CYCL	CENPN
MELK	3.22824e-49	1.2225	0.183	0.005	7.11634e-45	CYCL	MELK
BLOC1S1	4.17763e-49	0.277522	0.386	0.121	9.20918e-45	CYCL	BLOC1S1
TUBB4B	4.64988e-49	1.07037	0.329	0.051	1.02502e-44	CYCL	TUBB4B
PTMA	5.50266e-49	0.830654	0.976	0.853	1.21301e-44	CYCL	PTMA
MCM3	5.82104e-49	1.18134	0.301	0.035	1.28319e-44	CYCL	MCM3
CDCA7	9.6216e-49	1.03575	0.256	0.024	2.12099e-44	CYCL	CDCA7
MND1	1.00255e-48	1.24349	0.179	0.004	2.21003e-44	CYCL	MND1
UBE2T	1.01659e-48	1.135	0.236	0.017	2.24097e-44	CYCL	UBE2T
PBK	1.08654e-48	0.747342	0.142	0.002	2.39518e-44	CYCL	PBK
TACC3	1.23622e-48	0.983773	0.358	0.067	2.72513e-44	CYCL	TACC3
KIF14	1.56512e-48	1.49417	0.175	0.004	3.45014e-44	CYCL	KIF14
SKA1	1.72177e-48	1.00069	0.167	0.003	3.79547e-44	CYCL	SKA1
ERH	1.78647e-48	0.807291	0.581	0.192	3.9381e-44	CYCL	ERH
CCNB1	1.91187e-48	1.28953	0.203	0.008	4.21453e-44	CYCL	CCNB1
HIST1H2AL	2.15877e-48	1.03438	0.179	0.005	4.75879e-44	CYCL	HIST1H2AL
CENPK	3.03493e-48	0.785508	0.329	0.056	6.6902e-44	CYCL	CENPK
PSMD14	3.45818e-48	0.875622	0.374	0.075	7.6232e-44	CYCL	PSMD14
CCDC34	3.68454e-48	1.17418	0.22	0.012	8.12219e-44	CYCL	CCDC34
HMGB3	5.9874e-48	1.40486	0.207	0.009	1.31986e-43	CYCL	HMGB3
RAD21	6.16618e-48	0.84273	0.683	0.241	1.35927e-43	CYCL	RAD21
DEPDC1	6.46834e-48	1.04903	0.154	0.002	1.42588e-43	CYCL	DEPDC1
SNRPC	1.03245e-47	0.554088	0.394	0.116	2.27593e-43	CYCL	SNRPC
NCAPG2	1.23259e-47	1.16832	0.211	0.012	2.71713e-43	CYCL	NCAPG2
AURKB	1.62496e-47	0.85776	0.171	0.005	3.58206e-43	CYCL	AURKB
LBR	3.24296e-47	0.846189	0.602	0.197	7.14877e-43	CYCL	LBR
GINS2	3.63349e-47	1.14789	0.195	0.008	8.00967e-43	CYCL	GINS2
ACTG1	3.64609e-47	1.0395	0.862	0.511	8.03744e-43	CYCL	ACTG1
DTYMK	3.67539e-47	0.822746	0.264	0.031	8.10204e-43	CYCL	DTYMK
ATP5F1	3.96724e-47	0.460363	0.463	0.169	8.74538e-43	CYCL	ATP5F1
RBX1	5.28937e-47	0.491522	0.549	0.195	1.16599e-42	CYCL	RBX1
CLTA	8.22899e-47	0.68362	0.411	0.112	1.814e-42	CYCL	CLTA
FAM111A1	1.01343e-46	0.702321	0.431	0.108	2.234e-42	CYCL	FAM111A
DDX39A	1.96942e-46	0.859239	0.394	0.082	4.34139e-42	CYCL	DDX39A
KIAA1524	2.14808e-46	0.949548	0.183	0.008	4.73522e-42	CYCL	KIAA1524
LSM4	3.09919e-46	0.768793	0.354	0.074	6.83184e-42	CYCL	LSM4
SKA3	5.8683e-46	1.16712	0.183	0.006	1.29361e-41	CYCL	SKA3
CACYBP	6.17424e-46	0.830921	0.565	0.179	1.36105e-41	CYCL	CACYBP
YWHAE	8.50104e-46	0.919271	0.492	0.13	1.87397e-41	CYCL	YWHAE
CBX5	1.02888e-45	1.09513	0.346	0.059	2.26805e-41	CYCL	CBX5
EIF2S2	1.12662e-45	0.662643	0.472	0.134	2.48352e-41	CYCL	EIF2S2
ZWILCH	2.08457e-45	0.824288	0.191	0.012	4.59524e-41	CYCL	ZWILCH
THRAP3	3.52171e-45	0.300254	0.48	0.174	7.76325e-41	CYCL	THRAP3
IFI162	4.09181e-45	0.911444	0.789	0.338	9.01998e-41	CYCL	IFI16
KIF18A	4.54982e-45	1.23594	0.175	0.006	1.00296e-40	CYCL	KIF18A
SLC25A5	7.83899e-45	1.08967	0.634	0.207	1.72803e-40	CYCL	SLC25A5
HAUS1	1.19573e-44	0.699955	0.309	0.056	2.63586e-40	CYCL	HAUS1
RRM1	1.26659e-44	1.09202	0.289	0.036	2.79208e-40	CYCL	RRM1
SMC1A	1.42406e-44	0.847887	0.35	0.067	3.1392e-40	CYCL	SMC1A
MCM5	1.57618e-44	0.935088	0.244	0.024	3.47453e-40	CYCL	MCM5
APOBEC3H	2.07189e-44	0.733234	0.268	0.041	4.56728e-40	CYCL	APOBEC3H
MRPL52	2.42316e-44	0.413476	0.366	0.106	5.34161e-40	CYCL	MRPL52
PARK7	3.45049e-44	0.66451	0.585	0.222	7.60627e-40	CYCL	PARK7
SNRPG	3.59115e-44	0.928702	0.573	0.183	7.91633e-40	CYCL	SNRPG
SPDL1	4.07105e-44	0.996243	0.203	0.015	8.97422e-40	CYCL	SPDL1
LSM5	4.89585e-44	0.785647	0.39	0.089	1.07924e-39	CYCL	LSM5
DTL	5.85029e-44	0.958394	0.167	0.005	1.28964e-39	CYCL	DTL
STIL	1.05836e-43	1.22949	0.159	0.004	2.33306e-39	CYCL	STIL
RFC3	1.07186e-43	1.02715	0.187	0.01	2.36281e-39	CYCL	RFC3
H2AFX	1.10854e-43	0.936654	0.224	0.02	2.44366e-39	CYCL	H2AFX
COX5A	1.22069e-43	0.860578	0.593	0.206	2.69089e-39	CYCL	COX5A
KIF22	2.30301e-43	1.0188	0.289	0.042	5.07675e-39	CYCL	KIF22
MCM6	2.53369e-43	0.852303	0.24	0.03	5.58526e-39	CYCL	MCM6
ROMO1	2.8989e-43	0.602402	0.61	0.227	6.39034e-39	CYCL	ROMO1
TXNDC17	3.77411e-43	0.937275	0.394	0.092	8.31965e-39	CYCL	TXNDC17
AURKA	4.9488e-43	1.2888	0.191	0.009	1.09091e-38	CYCL	AURKA
NASP	5.48189e-43	1.15264	0.496	0.129	1.20843e-38	CYCL	NASP
MRPL51	6.19533e-43	0.631867	0.374	0.091	1.3657e-38	CYCL	MRPL51
RAN	7.77294e-43	0.983477	0.728	0.297	1.71347e-38	CYCL	RAN
PPM1G	8.19728e-43	0.523383	0.484	0.163	1.80701e-38	CYCL	PPM1G
CKAP5	9.67892e-43	0.848273	0.248	0.033	2.13362e-38	CYCL	CKAP5
CENPH	9.82624e-43	0.724579	0.179	0.012	2.1661e-38	CYCL	CENPH
SUZ12	1.42706e-42	0.519447	0.341	0.1	3.1458e-38	CYCL	SUZ12
ANP32B	1.80508e-42	0.881755	0.728	0.296	3.97913e-38	CYCL	ANP32B
C14orf2	1.87058e-42	0.428017	0.699	0.313	4.1235e-38	CYCL	C14orf2
MT1E	1.89082e-42	1.07044	0.313	0.05	4.16813e-38	CYCL	MT1E
CALM3	2.17518e-42	0.884554	0.565	0.177	4.79497e-38	CYCL	CALM3
NDUFB3	3.1209e-42	0.752362	0.427	0.122	6.87972e-38	CYCL	NDUFB3
LSM2	4.35025e-42	0.638118	0.354	0.09	9.5897e-38	CYCL	LSM2
C12orf752	6.16059e-42	0.709538	0.504	0.155	1.35804e-37	CYCL	C12orf75
H2AFY	6.56174e-42	0.980488	0.427	0.105	1.44647e-37	CYCL	H2AFY
ARPC5	6.73737e-42	1.04653	0.736	0.33	1.48519e-37	CYCL	ARPC5
PDIA6	1.30843e-41	0.66207	0.435	0.143	2.8843e-37	CYCL	PDIA6
MCM10	1.44149e-41	1.01507	0.142	0.003	3.17761e-37	CYCL	MCM10
RBM17	1.5711e-41	0.597411	0.362	0.11	3.46333e-37	CYCL	RBM17
TUBA1C	1.74683e-41	1.12296	0.313	0.047	3.85072e-37	CYCL	TUBA1C
GGH	1.80943e-41	1.01408	0.179	0.008	3.9887e-37	CYCL	GGH
RNASEH2C	2.07096e-41	0.847042	0.35	0.081	4.56522e-37	CYCL	RNASEH2C
NDUFB4	2.09274e-41	0.393674	0.48	0.18	4.61325e-37	CYCL	NDUFB4
NDUFA12	2.37737e-41	0.466855	0.398	0.127	5.24068e-37	CYCL	NDUFA12
MTHFD2	2.43533e-41	0.51014	0.301	0.066	5.36844e-37	CYCL	MTHFD2
POMP	3.01327e-41	0.676505	0.545	0.189	6.64245e-37	CYCL	POMP
IFI62	3.3766e-41	0.68717	0.573	0.193	7.44339e-37	CYCL	IFI6
PSMC3	3.47987e-41	0.783408	0.407	0.104	7.67103e-37	CYCL	PSMC3
DECR1	3.87806e-41	0.355741	0.346	0.098	8.5488e-37	CYCL	DECR1
SHCBP1	4.07775e-41	1.16257	0.15	0.004	8.98899e-37	CYCL	SHCBP1
ISG152	5.42199e-41	0.633879	0.671	0.263	1.19522e-36	CYCL	ISG15
SNRPD3	6.31771e-41	0.451429	0.386	0.123	1.39268e-36	CYCL	SNRPD3
HSPD1	9.79806e-41	0.895565	0.516	0.157	2.15989e-36	CYCL	HSPD1
TMOD3	1.15e-40	0.279739	0.37	0.121	2.53505e-36	CYCL	TMOD3
SFPQ	1.16089e-40	0.403503	0.427	0.147	2.55908e-36	CYCL	SFPQ
ASF1B	1.31899e-40	1.05463	0.163	0.005	2.90758e-36	CYCL	ASF1B
CENPQ	1.4799e-40	0.857058	0.179	0.012	3.26228e-36	CYCL	CENPQ
MCM7	1.58389e-40	0.93581	0.252	0.031	3.49152e-36	CYCL	MCM7
EPSTI1	1.58847e-40	0.395583	0.459	0.167	3.50162e-36	CYCL	EPSTI1
HMGN1	1.59812e-40	0.479919	0.598	0.243	3.5229e-36	CYCL	HMGN1
PSIP1	1.66e-40	0.355778	0.451	0.163	3.6593e-36	CYCL	PSIP1
SH2D1A2	1.68257e-40	0.824365	0.549	0.205	3.70905e-36	CYCL	SH2D1A
ORC6	1.93202e-40	0.716924	0.142	0.004	4.25894e-36	CYCL	ORC6
TALDO1	2.04286e-40	0.448767	0.313	0.088	4.50328e-36	CYCL	TALDO1
HDGF	2.4809e-40	1.02317	0.346	0.069	5.46889e-36	CYCL	HDGF
ATP5EP2	2.65086e-40	0.435416	0.48	0.194	5.84355e-36	CYCL	ATP5EP2
BAZ1B	3.01252e-40	0.526218	0.423	0.13	6.64081e-36	CYCL	BAZ1B
NMT1	3.12052e-40	0.490938	0.354	0.103	6.87887e-36	CYCL	NMT1
CEP152	3.21169e-40	0.914057	0.207	0.019	7.07985e-36	CYCL	CEP152
TBCA	3.93001e-40	0.306572	0.512	0.206	8.66332e-36	CYCL	TBCA
DPY30	3.96122e-40	0.457554	0.362	0.117	8.73212e-36	CYCL	DPY30
MT2A2	4.11393e-40	1.09287	0.573	0.187	9.06876e-36	CYCL	MT2A
CAPZA1	5.09107e-40	0.353071	0.581	0.246	1.12227e-35	CYCL	CAPZA1
RBMX	5.37757e-40	0.639958	0.606	0.239	1.18543e-35	CYCL	RBMX
POLR2K	5.72581e-40	0.292741	0.305	0.093	1.2622e-35	CYCL	POLR2K
GNG5	6.41788e-40	0.640456	0.439	0.13	1.41476e-35	CYCL	GNG5
TXN	6.55393e-40	0.773249	0.614	0.226	1.44475e-35	CYCL	TXN
MZT1	6.7422e-40	0.741807	0.248	0.037	1.48625e-35	CYCL	MZT1
RBM8A	7.38537e-40	0.43057	0.366	0.124	1.62803e-35	CYCL	RBM8A
LARP7	7.66381e-40	0.272926	0.39	0.13	1.68941e-35	CYCL	LARP7
UBE2L3	8.28297e-40	0.394628	0.431	0.155	1.8259e-35	CYCL	UBE2L3
VRK1	1.10348e-39	0.89698	0.289	0.051	2.43251e-35	CYCL	VRK1
BUB1B	1.15297e-39	0.775002	0.134	0.003	2.54162e-35	CYCL	BUB1B
RBBP7	2.2908e-39	0.738695	0.337	0.077	5.04985e-35	CYCL	RBBP7
GDI2	2.38491e-39	0.60503	0.459	0.157	5.2573e-35	CYCL	GDI2
ATP5J2	2.58059e-39	0.683562	0.565	0.208	5.68865e-35	CYCL	ATP5J2
HNRNPA2B1	2.96127e-39	0.907485	0.825	0.442	6.52783e-35	CYCL	HNRNPA2B1
GNAI2	3.20199e-39	0.374546	0.411	0.145	7.05846e-35	CYCL	GNAI2
SNRPF	3.66269e-39	0.624769	0.443	0.142	8.07403e-35	CYCL	SNRPF
VPS29	4.18377e-39	0.499392	0.37	0.117	9.22271e-35	CYCL	VPS29
LAP3	4.76523e-39	0.687198	0.382	0.101	1.05045e-34	CYCL	LAP3
HELLS	4.91789e-39	1.06982	0.228	0.023	1.0841e-34	CYCL	HELLS
GBP12	5.13364e-39	0.859416	0.512	0.168	1.13166e-34	CYCL	GBP1
COX17	5.13997e-39	0.542871	0.386	0.113	1.13305e-34	CYCL	COX17
SIVA1	5.53837e-39	0.648472	0.48	0.156	1.22088e-34	CYCL	SIVA1
SLBP	6.87119e-39	0.601414	0.301	0.065	1.51469e-34	CYCL	SLBP
VBP1	8.42768e-39	0.622375	0.366	0.1	1.8578e-34	CYCL	VBP1
DBF4	8.96778e-39	0.81221	0.329	0.079	1.97686e-34	CYCL	DBF4
ITGB3BP	1.05038e-38	0.850169	0.248	0.036	2.31545e-34	CYCL	ITGB3BP
SET	1.65147e-38	0.334823	0.524	0.217	3.64051e-34	CYCL	SET
HNRNPF	2.00418e-38	0.585042	0.496	0.175	4.41802e-34	CYCL	HNRNPF
SMC3	2.02626e-38	0.790594	0.419	0.122	4.46669e-34	CYCL	SMC3
PHF19	2.21047e-38	0.867206	0.228	0.03	4.87277e-34	CYCL	PHF19
CYCS	2.23452e-38	0.445527	0.354	0.102	4.92577e-34	CYCL	CYCS
UBE2N	2.93329e-38	0.445131	0.346	0.11	6.46614e-34	CYCL	UBE2N
TCEB1	3.07293e-38	0.698714	0.366	0.108	6.77398e-34	CYCL	TCEB1
SLC25A3	3.12915e-38	0.446519	0.496	0.202	6.8979e-34	CYCL	SLC25A3
RAD23B	3.43173e-38	0.366589	0.272	0.07	7.56491e-34	CYCL	RAD23B
AP2S1	4.02678e-38	0.47613	0.321	0.091	8.87663e-34	CYCL	AP2S1
PAICS	4.13393e-38	0.928699	0.244	0.032	9.11284e-34	CYCL	PAICS
RACGAP1	4.17268e-38	0.863202	0.163	0.008	9.19826e-34	CYCL	RACGAP1
SRSF2	4.25479e-38	0.467721	0.37	0.124	9.37925e-34	CYCL	SRSF2
PSMB3	5.09302e-38	0.483196	0.463	0.165	1.1227e-33	CYCL	PSMB3
MIS18BP1	5.1024e-38	0.81862	0.346	0.096	1.12477e-33	CYCL	MIS18BP1
APOBEC3C2	5.21963e-38	0.448582	0.423	0.141	1.15061e-33	CYCL	APOBEC3C
SUPT16H	5.71084e-38	0.414952	0.382	0.122	1.2589e-33	CYCL	SUPT16H
METAP2	6.23612e-38	0.372578	0.362	0.127	1.37469e-33	CYCL	METAP2
TMEM258	6.40127e-38	0.265523	0.463	0.229	1.4111e-33	CYCL	TMEM258
IDH22	6.9818e-38	1.06935	0.386	0.086	1.53907e-33	CYCL	IDH2
PRIM1	8.02041e-38	0.90839	0.305	0.054	1.76802e-33	CYCL	PRIM1
TMX1	8.81049e-38	0.48835	0.337	0.095	1.94218e-33	CYCL	TMX1
HNRNPD	9.47633e-38	0.412645	0.443	0.159	2.08896e-33	CYCL	HNRNPD
SNRPB2	1.10023e-37	0.459747	0.496	0.184	2.42535e-33	CYCL	SNRPB2
HNRNPR	1.16795e-37	0.53932	0.492	0.183	2.57462e-33	CYCL	HNRNPR
EIF3J	1.32235e-37	0.299899	0.317	0.118	2.915e-33	CYCL	EIF3J
CYB5B	1.80199e-37	0.334144	0.252	0.059	3.97232e-33	CYCL	CYB5B
ARPC2	2.01134e-37	0.808516	0.882	0.548	4.43381e-33	CYCL	ARPC2
NDUFS6	2.01601e-37	0.377373	0.317	0.095	4.44408e-33	CYCL	NDUFS6
SUB1	2.14223e-37	1.09332	0.764	0.431	4.72234e-33	CYCL	SUB1
OAS1	2.1627e-37	0.546462	0.309	0.084	4.76745e-33	CYCL	OAS1
BZW11	2.27581e-37	0.369707	0.5	0.2	5.0168e-33	CYCL	BZW1
MAD2L1	2.7751e-37	1.03786	0.215	0.021	6.11743e-33	CYCL	MAD2L1
HINT2	3.25605e-37	0.884312	0.297	0.054	7.17763e-33	CYCL	HINT2
CCDC18	3.3679e-37	0.718761	0.215	0.028	7.4242e-33	CYCL	CCDC18
SRP9	4.81061e-37	0.390313	0.467	0.185	1.06045e-32	CYCL	SRP9
TPRKB	5.78339e-37	0.428122	0.313	0.089	1.27489e-32	CYCL	TPRKB
COX8A	7.24919e-37	0.82159	0.675	0.272	1.59801e-32	CYCL	COX8A
UQCRH	9.23048e-37	0.413081	0.573	0.256	2.03477e-32	CYCL	UQCRH
DNMT1	1.01177e-36	0.857037	0.439	0.128	2.23035e-32	CYCL	DNMT1
NDUFAB1	1.17258e-36	0.37258	0.317	0.1	2.58483e-32	CYCL	NDUFAB1
DIAPH3	1.22811e-36	0.853112	0.126	0.003	2.70725e-32	CYCL	DIAPH3
EIF4A3	1.26769e-36	0.775828	0.256	0.047	2.79449e-32	CYCL	EIF4A3
RNASEH2A	1.44256e-36	0.75229	0.175	0.013	3.17998e-32	CYCL	RNASEH2A
ANAPC11	1.46068e-36	0.73163	0.443	0.141	3.21993e-32	CYCL	ANAPC11
STAT12	1.48415e-36	0.379772	0.618	0.27	3.27167e-32	CYCL	STAT1
NOP56	1.52036e-36	0.269724	0.415	0.151	3.35147e-32	CYCL	NOP56
CARHSP1	1.59597e-36	0.894134	0.289	0.056	3.51817e-32	CYCL	CARHSP1
RGS10	1.70488e-36	0.375929	0.528	0.224	3.75824e-32	CYCL	RGS10
VDAC1	1.712e-36	0.439717	0.317	0.088	3.77392e-32	CYCL	VDAC1
ANXA51	1.88242e-36	0.740123	0.598	0.226	4.14961e-32	CYCL	ANXA5
MX1	2.17477e-36	0.698461	0.484	0.152	4.79406e-32	CYCL	MX1
MRPL13	2.26098e-36	0.53122	0.285	0.071	4.98411e-32	CYCL	MRPL13
ECT2	2.43094e-36	0.823805	0.154	0.008	5.35875e-32	CYCL	ECT2
MRPS18C	2.442e-36	0.30851	0.313	0.1	5.38315e-32	CYCL	MRPS18C
SFXN1	3.32631e-36	0.381679	0.297	0.084	7.33252e-32	CYCL	SFXN1
CCT5	3.54594e-36	0.538552	0.333	0.097	7.81667e-32	CYCL	CCT5
CDC20	3.87715e-36	0.938309	0.13	0.003	8.54678e-32	CYCL	CDC20
WDR76	4.95987e-36	0.946719	0.199	0.019	1.09335e-31	CYCL	WDR76
KHDRBS1	5.33509e-36	0.343934	0.366	0.128	1.17607e-31	CYCL	KHDRBS1
ARL6IP12	5.40901e-36	1.01933	0.504	0.184	1.19236e-31	CYCL	ARL6IP1
CDC6	5.47141e-36	0.903249	0.134	0.004	1.20612e-31	CYCL	CDC6
HIST1H2BH	5.68229e-36	1.03886	0.146	0.005	1.2526e-31	CYCL	HIST1H2BH
WDR1	5.7466e-36	0.476245	0.366	0.122	1.26678e-31	CYCL	WDR1
KPNA3	7.15449e-36	0.344887	0.256	0.065	1.57714e-31	CYCL	KPNA3
NUDT21	7.50774e-36	0.349632	0.341	0.103	1.65501e-31	CYCL	NUDT21
U2AF1	8.13511e-36	0.263778	0.378	0.151	1.7933e-31	CYCL	U2AF1
C4orf27	8.28677e-36	0.503386	0.244	0.053	1.82674e-31	CYCL	C4orf27
TCF19	8.48934e-36	0.772542	0.15	0.008	1.87139e-31	CYCL	TCF19
CD38	1.48242e-35	0.925912	0.28	0.047	3.26784e-31	CYCL	CD38
DNAJC8	1.5181e-35	0.537689	0.528	0.207	3.3465e-31	CYCL	DNAJC8
NDUFB11	1.53041e-35	0.35461	0.496	0.202	3.37364e-31	CYCL	NDUFB11
CDC5L	1.57545e-35	0.342885	0.325	0.106	3.47292e-31	CYCL	CDC5L
NONO	1.70454e-35	0.44011	0.407	0.146	3.75749e-31	CYCL	NONO
LRRFIP1	1.73494e-35	0.341181	0.516	0.254	3.8245e-31	CYCL	LRRFIP1
FUBP1	1.91396e-35	0.376393	0.346	0.112	4.21913e-31	CYCL	FUBP1
RTF1	2.10909e-35	0.279595	0.354	0.123	4.64928e-31	CYCL	RTF1
PPP1CC	2.35579e-35	0.275469	0.35	0.13	5.1931e-31	CYCL	PPP1CC
SPATS2L	2.6814e-35	1.04913	0.276	0.051	5.91087e-31	CYCL	SPATS2L
MIR4435-1HG	3.3799e-35	0.25501	0.264	0.077	7.45065e-31	CYCL	MIR4435-1HG
E2F8	4.39652e-35	0.783949	0.114	0.002	9.6917e-31	CYCL	E2F8
ENO1	4.77182e-35	0.80757	0.715	0.333	1.0519e-30	CYCL	ENO1
TROAP	5.17251e-35	1.02672	0.138	0.004	1.14023e-30	CYCL	TROAP
PCMT1	5.61591e-35	0.541034	0.293	0.081	1.23797e-30	CYCL	PCMT1
G3BP1	5.84675e-35	0.360656	0.374	0.13	1.28886e-30	CYCL	G3BP1
TPI1	6.3972e-35	0.819228	0.557	0.21	1.4102e-30	CYCL	TPI1
POLQ	6.62024e-35	0.995762	0.118	0.002	1.45936e-30	CYCL	POLQ
SHFM1	6.70402e-35	0.41126	0.496	0.197	1.47783e-30	CYCL	SHFM1
PFDN1	7.62442e-35	0.402811	0.325	0.105	1.68073e-30	CYCL	PFDN1
GTF3C6	8.31368e-35	0.302871	0.333	0.108	1.83267e-30	CYCL	GTF3C6
BOLA3	8.79017e-35	0.443939	0.252	0.058	1.93771e-30	CYCL	BOLA3
EXOSC8	8.96808e-35	0.709148	0.256	0.059	1.97692e-30	CYCL	EXOSC8
HIRIP3	1.36729e-34	0.771288	0.195	0.024	3.01406e-30	CYCL	HIRIP3
ZCRB1	1.45079e-34	0.644728	0.337	0.098	3.19811e-30	CYCL	ZCRB1
CCNF	1.56359e-34	1.02057	0.146	0.007	3.44678e-30	CYCL	CCNF
TMSB4X2	1.70967e-34	0.643884	0.976	0.986	3.7688e-30	CYCL	TMSB4X
HIST1H2BO	1.95082e-34	1.076	0.134	0.004	4.30039e-30	CYCL	HIST1H2BO
RSAD2	2.4397e-34	0.316926	0.24	0.062	5.37806e-30	CYCL	RSAD2
MTHFD1	3.11356e-34	0.345495	0.15	0.02	6.86353e-30	CYCL	MTHFD1
DNAJA1	3.73789e-34	0.396905	0.537	0.225	8.2398e-30	CYCL	DNAJA1
CENPJ	4.06983e-34	0.818437	0.159	0.012	8.97154e-30	CYCL	CENPJ
CCT8	4.31599e-34	0.448829	0.354	0.118	9.51417e-30	CYCL	CCT8
TIGIT	4.72717e-34	0.494257	0.398	0.142	1.04206e-29	CYCL	TIGIT
MRPL28	5.62316e-34	0.324083	0.22	0.048	1.23957e-29	CYCL	MRPL28
COTL12	5.67531e-34	0.841961	0.659	0.28	1.25106e-29	CYCL	COTL1
CBX1	6.78784e-34	0.485428	0.256	0.061	1.49631e-29	CYCL	CBX1
EIF4G2	7.29861e-34	0.298165	0.561	0.277	1.60891e-29	CYCL	EIF4G2
NUDT1	8.14306e-34	1.05987	0.228	0.031	1.79506e-29	CYCL	NUDT1
SUPT4H1	8.15564e-34	0.581739	0.297	0.105	1.79783e-29	CYCL	SUPT4H1
DNAJC15	8.81196e-34	0.738201	0.341	0.096	1.94251e-29	CYCL	DNAJC15
SAE1	1.00224e-33	0.71294	0.228	0.043	2.20933e-29	CYCL	SAE1
GSTP12	1.03382e-33	0.634294	0.472	0.166	2.27896e-29	CYCL	GSTP1
ATP5J	1.03577e-33	0.528549	0.533	0.211	2.28326e-29	CYCL	ATP5J
FAM49B2	1.06074e-33	0.341557	0.382	0.15	2.33829e-29	CYCL	FAM49B
BUB3	1.14127e-33	0.507023	0.484	0.192	2.51581e-29	CYCL	BUB3
LRR1	1.20751e-33	0.755062	0.183	0.019	2.66184e-29	CYCL	LRR1
MTPN	1.22925e-33	0.250777	0.321	0.119	2.70975e-29	CYCL	MTPN
HN1	1.2842e-33	0.822988	0.358	0.099	2.83089e-29	CYCL	HN1
TPM4	1.37985e-33	0.853434	0.48	0.169	3.04174e-29	CYCL	TPM4
MAGOH	1.50997e-33	0.34197	0.293	0.096	3.32857e-29	CYCL	MAGOH
COX6A1	1.54673e-33	0.549341	0.687	0.328	3.40961e-29	CYCL	COX6A1
DBI	1.5873e-33	0.49849	0.593	0.263	3.49905e-29	CYCL	DBI
XRCC6	1.75507e-33	0.423337	0.537	0.224	3.86888e-29	CYCL	XRCC6
NOP10	1.77485e-33	0.457156	0.411	0.145	3.91249e-29	CYCL	NOP10
MBD4	1.78952e-33	0.327055	0.244	0.072	3.94481e-29	CYCL	MBD4
GARS	2.09094e-33	0.392024	0.264	0.067	4.60927e-29	CYCL	GARS
PSMG2	2.21675e-33	0.347151	0.35	0.119	4.8866e-29	CYCL	PSMG2
KNSTRN	2.27199e-33	0.842173	0.13	0.005	5.00838e-29	CYCL	KNSTRN
SREK1	2.32539e-33	0.388651	0.24	0.058	5.1261e-29	CYCL	SREK1
TUBA1A	2.4061e-33	0.452344	0.305	0.1	5.30401e-29	CYCL	TUBA1A
KPNA2	2.53605e-33	1.05731	0.179	0.016	5.59046e-29	CYCL	KPNA2
PSMA3	2.6357e-33	0.304815	0.39	0.149	5.81014e-29	CYCL	PSMA3
DHFR	3.00821e-33	0.832285	0.163	0.011	6.6313e-29	CYCL	DHFR
UQCRQ	3.10278e-33	0.685668	0.634	0.267	6.83977e-29	CYCL	UQCRQ
MSH2	3.1506e-33	0.578318	0.187	0.029	6.94518e-29	CYCL	MSH2
SSRP1	3.58842e-33	0.370647	0.305	0.09	7.91031e-29	CYCL	SSRP1
ENY2	3.70771e-33	0.366688	0.333	0.113	8.17327e-29	CYCL	ENY2
RALY	3.73002e-33	0.460267	0.317	0.097	8.22245e-29	CYCL	RALY
XRCC5	5.32122e-33	0.475906	0.504	0.206	1.17301e-28	CYCL	XRCC5
CAP1	5.39683e-33	0.510328	0.732	0.364	1.18968e-28	CYCL	CAP1
GHITM	5.47555e-33	0.388735	0.37	0.144	1.20703e-28	CYCL	GHITM
ASF1A	6.59703e-33	0.550084	0.317	0.098	1.45425e-28	CYCL	ASF1A
KPNB1	7.89348e-33	0.315556	0.411	0.168	1.74004e-28	CYCL	KPNB1
BANF1	8.34594e-33	0.316266	0.207	0.047	1.83978e-28	CYCL	BANF1
CDCA3	9.11051e-33	0.724182	0.118	0.003	2.00832e-28	CYCL	CDCA3
PSMB91	1.03434e-32	0.527266	0.528	0.213	2.2801e-28	CYCL	PSMB9
SRSF1	1.0441e-32	0.37104	0.224	0.052	2.30161e-28	CYCL	SRSF1
FKBP3	1.07861e-32	0.25954	0.354	0.134	2.37768e-28	CYCL	FKBP3
TCP1	1.17011e-32	0.274278	0.272	0.085	2.57938e-28	CYCL	TCP1
MPHOSPH9	1.17639e-32	0.527118	0.211	0.041	2.59323e-28	CYCL	MPHOSPH9
PPP1CA	1.25747e-32	0.31854	0.447	0.186	2.77197e-28	CYCL	PPP1CA
ACTR3	1.51426e-32	0.654299	0.622	0.277	3.33803e-28	CYCL	ACTR3
ATP5G3	1.52453e-32	0.622273	0.561	0.226	3.36067e-28	CYCL	ATP5G3
SELT	1.71021e-32	0.348632	0.341	0.123	3.76999e-28	CYCL	SELT
CEP57	2.08692e-32	0.450134	0.337	0.108	4.6004e-28	CYCL	CEP57
HNRNPAB	2.09374e-32	0.706704	0.22	0.037	4.61544e-28	CYCL	HNRNPAB
DRAP12	2.16778e-32	0.260881	0.447	0.202	4.77864e-28	CYCL	DRAP1
PSMA6	2.50185e-32	0.700148	0.561	0.217	5.51508e-28	CYCL	PSMA6
WHSC1	2.58979e-32	0.902318	0.211	0.031	5.70894e-28	CYCL	WHSC1
SERBP1	2.6491e-32	0.601942	0.622	0.279	5.83967e-28	CYCL	SERBP1
CCDC47	2.66942e-32	0.375774	0.26	0.072	5.88446e-28	CYCL	CCDC47
CALM2	2.83307e-32	0.698935	0.789	0.422	6.24521e-28	CYCL	CALM2
HNRNPM	3.46486e-32	0.60967	0.553	0.232	7.63794e-28	CYCL	HNRNPM
TTF2	3.74473e-32	0.784254	0.171	0.022	8.25487e-28	CYCL	TTF2
ACADM	4.14616e-32	0.296472	0.224	0.057	9.1398e-28	CYCL	ACADM
PRDX1	4.49066e-32	0.478945	0.431	0.176	9.89921e-28	CYCL	PRDX1
PRPF40A	4.99635e-32	0.456826	0.439	0.167	1.10139e-27	CYCL	PRPF40A
PRKDC	5.07066e-32	0.499073	0.285	0.079	1.11778e-27	CYCL	PRKDC
MRPL22	6.81006e-32	0.449272	0.272	0.07	1.50121e-27	CYCL	MRPL22
PPA1	6.92372e-32	0.492631	0.419	0.154	1.52627e-27	CYCL	PPA1
NUCB22	7.13149e-32	0.70975	0.402	0.127	1.57207e-27	CYCL	NUCB2
EID1	8.67347e-32	0.270263	0.569	0.3	1.91198e-27	CYCL	EID1
DCTN3	8.98439e-32	0.572187	0.293	0.086	1.98052e-27	CYCL	DCTN3
HLA-DMA	9.20691e-32	0.439717	0.232	0.056	2.02957e-27	CYCL	HLA-DMA
WDHD1	9.35294e-32	0.718183	0.126	0.006	2.06176e-27	CYCL	WDHD1
ENSA	9.70427e-32	0.255588	0.341	0.138	2.13921e-27	CYCL	ENSA
CTNNAL1	9.8693e-32	0.805609	0.138	0.007	2.17559e-27	CYCL	CTNNAL1
CCT6A	9.88306e-32	0.339678	0.362	0.154	2.17862e-27	CYCL	CCT6A
LGALS1	1.00121e-31	1.08488	0.545	0.212	2.20707e-27	CYCL	LGALS1
TMEM126B	1.03893e-31	0.301663	0.264	0.082	2.29022e-27	CYCL	TMEM126B
IFI27L22	1.04563e-31	0.496695	0.329	0.102	2.30499e-27	CYCL	IFI27L2
PSMB6	1.34456e-31	0.368966	0.354	0.126	2.96395e-27	CYCL	PSMB6
NDUFA6	1.54451e-31	0.362138	0.447	0.195	3.40472e-27	CYCL	NDUFA6
HIST1H3B	2.74084e-31	0.956302	0.122	0.004	6.04191e-27	CYCL	HIST1H3B
LCP12	2.91146e-31	0.693434	0.846	0.494	6.41802e-27	CYCL	LCP1
ATPIF1	3.00925e-31	0.436509	0.573	0.267	6.6336e-27	CYCL	ATPIF1
SEPT71	3.11189e-31	0.37689	0.679	0.343	6.85986e-27	CYCL	SEPT7
MRPL23	3.54886e-31	0.311975	0.22	0.054	7.82312e-27	CYCL	MRPL23
YBX1	3.55834e-31	0.769504	0.76	0.393	7.844e-27	CYCL	YBX1
CDK5RAP2	4.05157e-31	0.398228	0.228	0.052	8.93128e-27	CYCL	CDK5RAP2
TARS	4.27694e-31	0.545787	0.272	0.066	9.42808e-27	CYCL	TARS
PSMB7	4.41327e-31	0.410328	0.341	0.117	9.72861e-27	CYCL	PSMB7
SZRD1	5.22398e-31	0.64924	0.285	0.087	1.15157e-26	CYCL	SZRD1
SNRPA	5.28241e-31	0.367933	0.195	0.046	1.16445e-26	CYCL	SNRPA
VPS26A	5.96595e-31	0.352061	0.256	0.08	1.31513e-26	CYCL	VPS26A
THOC7	6.20702e-31	0.487687	0.354	0.119	1.36827e-26	CYCL	THOC7
HIST2H2AC	6.31811e-31	1.00842	0.244	0.043	1.39276e-26	CYCL	HIST2H2AC
PA2G4	6.4306e-31	0.526865	0.504	0.202	1.41756e-26	CYCL	PA2G4
CTSC2	7.24198e-31	0.495502	0.407	0.154	1.59642e-26	CYCL	CTSC
C11orf48	8.06967e-31	0.407156	0.252	0.075	1.77888e-26	CYCL	C11orf48
PRDX3	8.56947e-31	0.946458	0.264	0.053	1.88906e-26	CYCL	PRDX3
NMI	8.92976e-31	0.432426	0.407	0.148	1.96848e-26	CYCL	NMI
TOPBP1	9.71672e-31	0.71114	0.224	0.041	2.14195e-26	CYCL	TOPBP1
FANCD2	1.09769e-30	0.700895	0.159	0.015	2.41974e-26	CYCL	FANCD2
RMDN1	1.10796e-30	0.315564	0.211	0.049	2.44239e-26	CYCL	RMDN1
COX7B	1.26581e-30	0.67369	0.654	0.307	2.79036e-26	CYCL	COX7B
FDPS	1.30933e-30	0.491918	0.285	0.08	2.88629e-26	CYCL	FDPS
ARHGDIB	1.54382e-30	0.698459	0.907	0.643	3.40321e-26	CYCL	ARHGDIB
LSMD1	1.96629e-30	0.435791	0.341	0.123	4.3345e-26	CYCL	LSMD1
PDCD10	2.19184e-30	0.587441	0.427	0.158	4.83169e-26	CYCL	PDCD10
MRPS6	2.46363e-30	0.324884	0.26	0.097	5.43082e-26	CYCL	MRPS6
CDK2	2.537e-30	0.808487	0.146	0.011	5.59256e-26	CYCL	CDK2
NDUFB1	2.58638e-30	0.558166	0.602	0.265	5.70142e-26	CYCL	NDUFB1
PSMB8	2.89564e-30	0.487095	0.545	0.232	6.38314e-26	CYCL	PSMB8
ATAD5	2.93446e-30	0.876657	0.163	0.014	6.46873e-26	CYCL	ATAD5
TAGLN2	2.95518e-30	0.378388	0.415	0.19	6.51441e-26	CYCL	TAGLN2
CLEC2D1	3.65324e-30	0.256539	0.439	0.209	8.05321e-26	CYCL	CLEC2D
RNASEH2B	4.25484e-30	0.653284	0.321	0.092	9.37936e-26	CYCL	RNASEH2B
MRPS16	4.25544e-30	0.459227	0.232	0.056	9.38068e-26	CYCL	MRPS16
TIMM8B	4.27928e-30	0.443421	0.297	0.087	9.43325e-26	CYCL	TIMM8B
ATP5C1	4.48238e-30	0.389634	0.443	0.182	9.88095e-26	CYCL	ATP5C1
PTPLAD1	5.69103e-30	0.454212	0.228	0.057	1.25453e-25	CYCL	PTPLAD1
MCMBP	6.17294e-30	0.314612	0.179	0.042	1.36076e-25	CYCL	MCMBP
PSMB1	7.41434e-30	0.449129	0.431	0.221	1.63442e-25	CYCL	PSMB1
CHAF1A	7.43978e-30	0.971637	0.13	0.008	1.64003e-25	CYCL	CHAF1A
ACOT7	9.32232e-30	0.799955	0.154	0.014	2.05501e-25	CYCL	ACOT7
PSMB2	1.07932e-29	0.812733	0.317	0.082	2.37926e-25	CYCL	PSMB2
NDUFA2	1.09001e-29	0.399589	0.317	0.122	2.40281e-25	CYCL	NDUFA2
OASL	1.23162e-29	0.483784	0.232	0.058	2.71499e-25	CYCL	OASL
HMGA1	1.32387e-29	0.791028	0.301	0.079	2.91835e-25	CYCL	HMGA1
DYNLL1	1.60447e-29	0.524138	0.415	0.155	3.53689e-25	CYCL	DYNLL1
RSRC12	1.65446e-29	0.28139	0.309	0.109	3.6471e-25	CYCL	RSRC1
SOD1	1.7499e-29	0.303406	0.667	0.363	3.85748e-25	CYCL	SOD1
TOX	1.80673e-29	0.421998	0.24	0.061	3.98275e-25	CYCL	TOX
ARPP19	1.81597e-29	0.730148	0.264	0.071	4.00313e-25	CYCL	ARPP19
COX20	1.82058e-29	0.304788	0.264	0.087	4.0133e-25	CYCL	COX20
DYNC1I2	1.89333e-29	0.344706	0.248	0.083	4.17367e-25	CYCL	DYNC1I2
FDFT1	2.24907e-29	0.340496	0.28	0.093	4.95785e-25	CYCL	FDFT1
NDUFB9	2.32634e-29	0.530628	0.512	0.237	5.12818e-25	CYCL	NDUFB9
UPF2	2.35952e-29	0.282219	0.232	0.068	5.20133e-25	CYCL	UPF2
LDHA	2.42115e-29	0.724005	0.528	0.206	5.33718e-25	CYCL	LDHA
ATP5B	2.93486e-29	0.392292	0.39	0.156	6.4696e-25	CYCL	ATP5B
PPP1R18	3.00528e-29	0.298218	0.289	0.106	6.62485e-25	CYCL	PPP1R18
C19orf48	3.28572e-29	0.627947	0.154	0.017	7.24304e-25	CYCL	C19orf48
SMS	3.32913e-29	0.481529	0.199	0.043	7.33872e-25	CYCL	SMS
PARPBP	3.33949e-29	0.835692	0.126	0.006	7.36158e-25	CYCL	PARPBP
PSMA5	3.49691e-29	0.346092	0.329	0.123	7.70859e-25	CYCL	PSMA5
STAU2	3.66971e-29	0.429893	0.207	0.049	8.0895e-25	CYCL	STAU2
HPRT1	3.70687e-29	0.412145	0.215	0.056	8.17143e-25	CYCL	HPRT1
EIF4E2	3.74426e-29	0.375183	0.244	0.072	8.25385e-25	CYCL	EIF4E2
SRSF9	4.10685e-29	0.255804	0.244	0.076	9.05314e-25	CYCL	SRSF9
HADHA	4.71465e-29	0.43434	0.427	0.171	1.0393e-24	CYCL	HADHA
ZNRD1	5.49781e-29	0.500465	0.207	0.06	1.21194e-24	CYCL	ZNRD1
HLA-DPA12	5.75517e-29	0.496949	0.537	0.238	1.26867e-24	CYCL	HLA-DPA1
NUP85	6.72285e-29	0.316454	0.146	0.025	1.48198e-24	CYCL	NUP85
YWHAH	7.25292e-29	0.407982	0.179	0.034	1.59883e-24	CYCL	YWHAH
PSMC6	7.61603e-29	0.299392	0.248	0.079	1.67888e-24	CYCL	PSMC6
MDH1	7.84288e-29	0.499698	0.358	0.125	1.72889e-24	CYCL	MDH1
RBBP4	8.37973e-29	0.380126	0.301	0.095	1.84723e-24	CYCL	RBBP4
VPS25	1.09079e-28	0.411297	0.175	0.034	2.40454e-24	CYCL	VPS25
CHCHD1	1.1764e-28	0.66528	0.26	0.059	2.59325e-24	CYCL	CHCHD1
HIST1H4E	1.21701e-28	0.77769	0.146	0.014	2.68277e-24	CYCL	HIST1H4E
TCEB2	1.36729e-28	0.302648	0.63	0.329	3.01405e-24	CYCL	TCEB2
DNAJC7	1.39056e-28	0.333628	0.297	0.105	3.06536e-24	CYCL	DNAJC7
RFC5	1.40847e-28	0.51679	0.138	0.014	3.10483e-24	CYCL	RFC5
CDKN2C	1.76521e-28	1.09134	0.179	0.018	3.89124e-24	CYCL	CDKN2C
PLSCR1	1.97373e-28	0.317275	0.215	0.062	4.3509e-24	CYCL	PLSCR1
HIST1H2BC	2.34403e-28	0.620753	0.134	0.012	5.16718e-24	CYCL	HIST1H2BC
SMC6	2.67661e-28	0.424956	0.22	0.056	5.90032e-24	CYCL	SMC6
SLC20A1	2.99118e-28	0.323318	0.215	0.059	6.59376e-24	CYCL	SLC20A1
NHP2	3.17021e-28	0.291113	0.28	0.098	6.98842e-24	CYCL	NHP2
NELFE	3.23289e-28	0.311895	0.224	0.065	7.12657e-24	CYCL	NELFE
COX6C	3.30501e-28	0.626641	0.772	0.428	7.28557e-24	CYCL	COX6C
EBP	3.94673e-28	0.439196	0.203	0.045	8.70017e-24	CYCL	EBP
BARD1	4.09712e-28	0.664117	0.179	0.025	9.03168e-24	CYCL	BARD1
RAB8B	4.1731e-28	0.318902	0.276	0.099	9.19918e-24	CYCL	RAB8B
PLK1	4.44676e-28	0.747136	0.106	0.003	9.80244e-24	CYCL	PLK1
HLA-DQB1	4.64033e-28	0.403522	0.215	0.055	1.02291e-23	CYCL	HLA-DQB1
TIPRL	4.64917e-28	0.310972	0.232	0.072	1.02486e-23	CYCL	TIPRL
ACAA2	4.7126e-28	0.502655	0.24	0.061	1.03885e-23	CYCL	ACAA2
LIG1	5.10369e-28	0.891706	0.191	0.03	1.12506e-23	CYCL	LIG1
HSBP1	5.36812e-28	0.534201	0.24	0.062	1.18335e-23	CYCL	HSBP1
HSPA14	5.43735e-28	0.513042	0.232	0.056	1.19861e-23	CYCL	HSPA14
ATG3	5.6641e-28	0.466666	0.272	0.087	1.24859e-23	CYCL	ATG3
SLIRP	5.7842e-28	0.443476	0.35	0.141	1.27507e-23	CYCL	SLIRP
GEN1	5.98863e-28	0.72982	0.126	0.007	1.32013e-23	CYCL	GEN1
GBP2	6.01633e-28	0.320396	0.484	0.236	1.32624e-23	CYCL	GBP2
ETFA	6.32646e-28	0.372303	0.22	0.054	1.3946e-23	CYCL	ETFA
ARPC5L	7.44725e-28	0.609967	0.28	0.087	1.64167e-23	CYCL	ARPC5L
HIST1H4A	8.17921e-28	0.73277	0.11	0.004	1.80303e-23	CYCL	HIST1H4A
RAD51	8.34851e-28	0.837361	0.106	0.003	1.84034e-23	CYCL	RAD51
CHCHD2	9.14616e-28	0.651117	0.614	0.295	2.01618e-23	CYCL	CHCHD2
ARPC3	9.97216e-28	0.293731	0.654	0.358	2.19826e-23	CYCL	ARPC3
ANLN	1.21075e-27	0.799541	0.114	0.004	2.66898e-23	CYCL	ANLN
IFI27L1	1.44123e-27	0.717522	0.142	0.012	3.17705e-23	CYCL	IFI27L1
TRAPPC1	1.45459e-27	0.277853	0.285	0.104	3.2065e-23	CYCL	TRAPPC1
HIST1H2BF	2.05611e-27	0.558089	0.11	0.004	4.53249e-23	CYCL	HIST1H2BF
PARP1	2.16218e-27	0.294431	0.366	0.149	4.76631e-23	CYCL	PARP1
ILF2	2.37684e-27	0.63351	0.252	0.068	5.23951e-23	CYCL	ILF2
DTX3L	2.46716e-27	0.289103	0.285	0.109	5.4386e-23	CYCL	DTX3L
RNPS1	2.53348e-27	0.43841	0.224	0.08	5.5848e-23	CYCL	RNPS1
DLEU2	2.55388e-27	0.751967	0.134	0.014	5.62976e-23	CYCL	DLEU2
PFDN2	2.74646e-27	0.333128	0.211	0.055	6.0543e-23	CYCL	PFDN2
POLD3	3.21457e-27	0.66014	0.163	0.023	7.08619e-23	CYCL	POLD3
CISD2	3.30587e-27	0.324076	0.215	0.06	7.28745e-23	CYCL	CISD2
NDUFB2	3.37373e-27	0.289852	0.508	0.254	7.43706e-23	CYCL	NDUFB2
TRAIP	3.52898e-27	0.944866	0.106	0.003	7.77928e-23	CYCL	TRAIP
NDUFA1	3.6136e-27	0.393178	0.715	0.392	7.96581e-23	CYCL	NDUFA1
PSME21	4.43737e-27	0.561478	0.561	0.249	9.78173e-23	CYCL	PSME2
DPM1	4.57578e-27	0.333317	0.232	0.072	1.00868e-22	CYCL	DPM1
STIP1	4.64645e-27	0.601648	0.236	0.055	1.02426e-22	CYCL	STIP1
DCUN1D5	4.78831e-27	0.25549	0.163	0.036	1.05554e-22	CYCL	DCUN1D5
LIN54	4.88266e-27	0.394036	0.142	0.022	1.07633e-22	CYCL	LIN54
PRDX5	5.12242e-27	0.424588	0.309	0.131	1.12919e-22	CYCL	PRDX5
SF3B14	6.36616e-27	0.41236	0.378	0.151	1.40336e-22	CYCL	SF3B14
PKM	6.72527e-27	0.556659	0.431	0.182	1.48252e-22	CYCL	PKM
CDC7	6.81931e-27	0.303134	0.122	0.014	1.50325e-22	CYCL	CDC7
STK39	8.92356e-27	0.380106	0.15	0.032	1.96711e-22	CYCL	STK39
INIP	9.35206e-27	0.551067	0.199	0.042	2.06157e-22	CYCL	INIP
SYNCRIP	9.54938e-27	0.263026	0.285	0.124	2.10507e-22	CYCL	SYNCRIP
SNX5	1.00251e-26	0.277571	0.22	0.068	2.20992e-22	CYCL	SNX5
MZT2A	1.08329e-26	0.400745	0.289	0.095	2.38801e-22	CYCL	MZT2A
UBL5	1.0868e-26	0.461435	0.748	0.417	2.39574e-22	CYCL	UBL5
TFDP1	1.1169e-26	0.734412	0.163	0.026	2.4621e-22	CYCL	TFDP1
DAZAP1	1.13592e-26	0.363808	0.199	0.055	2.50403e-22	CYCL	DAZAP1
CFL1	1.41758e-26	0.813495	0.776	0.533	3.12492e-22	CYCL	CFL1
CCR1	1.46992e-26	0.711892	0.126	0.013	3.24029e-22	CYCL	CCR1
C20orf242	1.49073e-26	0.393959	0.276	0.088	3.28617e-22	CYCL	C20orf24
PLK4	1.55718e-26	0.772834	0.11	0.005	3.43265e-22	CYCL	PLK4
PPP4C	1.8534e-26	0.37003	0.232	0.067	4.08564e-22	CYCL	PPP4C
TCERG1	2.03897e-26	0.433949	0.22	0.062	4.49471e-22	CYCL	TCERG1
NDUFB6	2.32353e-26	0.310177	0.37	0.146	5.12199e-22	CYCL	NDUFB6
HNRNPU	2.43502e-26	0.317337	0.52	0.251	5.36776e-22	CYCL	HNRNPU
DOCK8	2.50746e-26	0.405028	0.293	0.117	5.52744e-22	CYCL	DOCK8
RAB8A	2.65025e-26	0.445728	0.276	0.095	5.84221e-22	CYCL	RAB8A
NUTF2	3.2836e-26	0.355672	0.211	0.059	7.23836e-22	CYCL	NUTF2
HIST1H2BJ	3.44663e-26	0.538039	0.102	0.005	7.59774e-22	CYCL	HIST1H2BJ
TPGS2	3.45834e-26	0.351268	0.191	0.046	7.62356e-22	CYCL	TPGS2
RFC4	3.5121e-26	0.937972	0.179	0.022	7.74207e-22	CYCL	RFC4
ZNF706	3.54075e-26	0.295411	0.268	0.093	7.80522e-22	CYCL	ZNF706
RDX	3.64575e-26	0.340601	0.199	0.051	8.03669e-22	CYCL	RDX
PFDN4	4.3087e-26	0.311317	0.358	0.146	9.4981e-22	CYCL	PFDN4
RBM42	4.53862e-26	0.42705	0.179	0.041	1.00049e-21	CYCL	RBM42
SEC11A	4.55357e-26	0.377026	0.378	0.154	1.00379e-21	CYCL	SEC11A
EDARADD	4.61947e-26	0.583883	0.175	0.036	1.01832e-21	CYCL	EDARADD
ACTR2	5.20534e-26	0.370705	0.646	0.349	1.14746e-21	CYCL	ACTR2
SNRPE	5.28156e-26	0.549256	0.358	0.13	1.16427e-21	CYCL	SNRPE
FAM32A	5.34267e-26	0.251196	0.28	0.116	1.17774e-21	CYCL	FAM32A
CHD4	5.58767e-26	0.37749	0.301	0.119	1.23175e-21	CYCL	CHD4
XPNPEP1	5.82557e-26	0.279693	0.122	0.025	1.28419e-21	CYCL	XPNPEP1
VTA1	5.96668e-26	0.271042	0.179	0.045	1.31529e-21	CYCL	VTA1
THOC3	6.12089e-26	0.434314	0.146	0.026	1.34929e-21	CYCL	THOC3
DDX1	6.3941e-26	0.380343	0.256	0.082	1.40952e-21	CYCL	DDX1
CSE1L	6.62161e-26	0.686178	0.163	0.026	1.45967e-21	CYCL	CSE1L
HNRNPK	6.78071e-26	0.256378	0.736	0.428	1.49474e-21	CYCL	HNRNPK
OSTC	7.22508e-26	0.316854	0.268	0.117	1.5927e-21	CYCL	OSTC
FAM98B	7.3478e-26	0.355637	0.163	0.034	1.61975e-21	CYCL	FAM98B
E2F2	7.41534e-26	0.616063	0.11	0.005	1.63464e-21	CYCL	E2F2
MTF2	7.55665e-26	0.365699	0.228	0.068	1.66579e-21	CYCL	MTF2
RFC2	7.72358e-26	0.830621	0.15	0.016	1.70258e-21	CYCL	RFC2
KHSRP	8.21554e-26	0.580995	0.171	0.031	1.81103e-21	CYCL	KHSRP
TUBG1	8.73251e-26	0.894258	0.118	0.006	1.92499e-21	CYCL	TUBG1
MYL6	9.15941e-26	0.551372	0.923	0.668	2.0191e-21	CYCL	MYL6
NDUFA13	9.34035e-26	0.251599	0.585	0.32	2.05899e-21	CYCL	NDUFA13
AP1S2	1.11744e-25	0.402223	0.272	0.088	2.46327e-21	CYCL	AP1S2
RHOA	1.19677e-25	0.544956	0.744	0.399	2.63815e-21	CYCL	RHOA
MFAP1	1.26504e-25	0.546081	0.146	0.023	2.78866e-21	CYCL	MFAP1
POP4	1.27712e-25	0.302595	0.175	0.042	2.81529e-21	CYCL	POP4
FAS	1.35528e-25	0.273586	0.207	0.071	2.98758e-21	CYCL	FAS
MDM2	1.41769e-25	0.308806	0.232	0.07	3.12517e-21	CYCL	MDM2
GGCT	1.4596e-25	0.643445	0.236	0.055	3.21755e-21	CYCL	GGCT
MRPL27	1.53547e-25	0.64694	0.179	0.03	3.38478e-21	CYCL	MRPL27
LIMA1	1.57162e-25	0.390156	0.207	0.055	3.46447e-21	CYCL	LIMA1
HIST1H2AE	1.57377e-25	0.526221	0.114	0.008	3.46923e-21	CYCL	HIST1H2AE
LSM6	1.58218e-25	0.531049	0.289	0.101	3.48777e-21	CYCL	LSM6
HMGXB4	1.68981e-25	0.381865	0.154	0.032	3.72502e-21	CYCL	HMGXB4
NDUFV2	1.84405e-25	0.536326	0.232	0.086	4.06502e-21	CYCL	NDUFV2
COX5B	1.90875e-25	0.259992	0.524	0.281	4.20764e-21	CYCL	COX5B
PIN1	1.96029e-25	0.29353	0.236	0.086	4.32126e-21	CYCL	PIN1
ING2	2.08159e-25	0.306218	0.146	0.03	4.58866e-21	CYCL	ING2
HIST1H4H	2.28736e-25	0.817748	0.122	0.007	5.04225e-21	CYCL	HIST1H4H
C21orf58	2.70238e-25	0.85716	0.114	0.006	5.95712e-21	CYCL	C21orf58
TCEA1	2.82868e-25	0.407686	0.293	0.104	6.23555e-21	CYCL	TCEA1
BRIP1	2.95432e-25	0.854769	0.114	0.006	6.51249e-21	CYCL	BRIP1
GNAS	3.31914e-25	0.336036	0.451	0.205	7.31672e-21	CYCL	GNAS
OAS2	3.50013e-25	0.353229	0.276	0.095	7.71569e-21	CYCL	OAS2
YY1	3.68304e-25	0.317365	0.325	0.151	8.1189e-21	CYCL	YY1
STAMBPL1	3.81945e-25	0.614254	0.146	0.03	8.4196e-21	CYCL	STAMBPL1
UQCC2	5.39735e-25	0.427326	0.22	0.056	1.18979e-20	CYCL	UQCC2
CLIC11	5.49267e-25	0.378047	0.537	0.277	1.2108e-20	CYCL	CLIC1
RAC1	5.57392e-25	0.403223	0.28	0.096	1.22872e-20	CYCL	RAC1
ZNF207	5.69852e-25	0.266424	0.305	0.118	1.25618e-20	CYCL	ZNF207
HLA-DRA1	6.06048e-25	0.653228	0.61	0.282	1.33597e-20	CYCL	HLA-DRA
VDAC3	6.74429e-25	0.269679	0.24	0.083	1.48671e-20	CYCL	VDAC3
CASP2	6.89131e-25	0.273082	0.138	0.032	1.51912e-20	CYCL	CASP2
YAF2	6.99252e-25	0.254232	0.207	0.069	1.54143e-20	CYCL	YAF2
ATP1B3	7.79286e-25	0.338788	0.228	0.068	1.71786e-20	CYCL	ATP1B3
CCT7	7.89317e-25	0.300889	0.252	0.091	1.73997e-20	CYCL	CCT7
SUGP2	8.53498e-25	0.426154	0.183	0.045	1.88145e-20	CYCL	SUGP2
CCNE2	9.87932e-25	1.21339	0.118	0.007	2.1778e-20	CYCL	CCNE2
PSMC1	1.10551e-24	0.540519	0.175	0.035	2.43698e-20	CYCL	PSMC1
NME1	1.11168e-24	0.50059	0.207	0.055	2.45059e-20	CYCL	NME1
CCAR1	1.13899e-24	0.363049	0.264	0.087	2.51079e-20	CYCL	CCAR1
KIAA1731	1.20804e-24	0.80872	0.183	0.033	2.66301e-20	CYCL	KIAA1731
GTF2A2	1.21701e-24	0.262814	0.26	0.094	2.68277e-20	CYCL	GTF2A2
HMGN3	1.28083e-24	0.318382	0.26	0.093	2.82347e-20	CYCL	HMGN3
ACAT1	1.31809e-24	0.314356	0.183	0.044	2.90559e-20	CYCL	ACAT1
ANXA2	1.38099e-24	0.409896	0.451	0.195	3.04425e-20	CYCL	ANXA2
ACSL4	1.3956e-24	0.441283	0.22	0.068	3.07647e-20	CYCL	ACSL4
ITGAE	1.39801e-24	0.452208	0.232	0.064	3.08177e-20	CYCL	ITGAE
SRPK1	1.62252e-24	0.557728	0.232	0.058	3.57668e-20	CYCL	SRPK1
FKBP1A	1.76642e-24	0.315056	0.236	0.081	3.89389e-20	CYCL	FKBP1A
ATP5O	1.96794e-24	0.368088	0.455	0.207	4.33813e-20	CYCL	ATP5O
COX6B1	2.02669e-24	0.487806	0.646	0.348	4.46763e-20	CYCL	COX6B1
C11orf73	2.11286e-24	0.303549	0.236	0.076	4.65758e-20	CYCL	C11orf73
HSPE1	2.22166e-24	0.344715	0.313	0.13	4.89743e-20	CYCL	HSPE1
NUDT5	2.46601e-24	0.436972	0.228	0.064	5.43608e-20	CYCL	NUDT5
NDUFS4	2.73371e-24	0.295217	0.232	0.081	6.02619e-20	CYCL	NDUFS4
MAD2L2	2.79437e-24	0.324663	0.159	0.034	6.1599e-20	CYCL	MAD2L2
WBP4	2.82099e-24	0.313811	0.146	0.036	6.21859e-20	CYCL	WBP4
STOML2	3.50031e-24	0.385286	0.195	0.056	7.71607e-20	CYCL	STOML2
CYC1	3.71668e-24	0.629566	0.244	0.064	8.19304e-20	CYCL	CYC1
PIN4	3.97857e-24	0.371062	0.195	0.054	8.77036e-20	CYCL	PIN4
ARL6IP6	4.11343e-24	0.252352	0.146	0.034	9.06764e-20	CYCL	ARL6IP6
TIMM13	4.24534e-24	0.310604	0.191	0.065	9.35843e-20	CYCL	TIMM13
CNOT1	4.69325e-24	0.491334	0.268	0.103	1.03458e-19	CYCL	CNOT1
PFDN6	4.91779e-24	0.256879	0.199	0.061	1.08408e-19	CYCL	PFDN6
EIF2S1	5.20625e-24	0.532806	0.22	0.062	1.14766e-19	CYCL	EIF2S1
CTCF	5.80908e-24	0.485137	0.199	0.066	1.28055e-19	CYCL	CTCF
INCENP	5.98873e-24	0.617898	0.106	0.006	1.32016e-19	CYCL	INCENP
ARPC1B	6.63357e-24	0.500204	0.634	0.325	1.4623e-19	CYCL	ARPC1B
MIEN1	7.22613e-24	0.251917	0.191	0.071	1.59293e-19	CYCL	MIEN1
HLA-DRB12	7.29038e-24	0.537047	0.541	0.243	1.60709e-19	CYCL	HLA-DRB1
COPS3	7.32421e-24	0.267197	0.187	0.05	1.61455e-19	CYCL	COPS3
ACAT2	7.39951e-24	0.675685	0.22	0.053	1.63115e-19	CYCL	ACAT2
DENND1B	7.59198e-24	0.389659	0.175	0.045	1.67358e-19	CYCL	DENND1B
ZFP91	8.03524e-24	0.674124	0.179	0.04	1.77129e-19	CYCL	ZFP91
CALR1	8.24997e-24	0.405452	0.484	0.258	1.81862e-19	CYCL	CALR
GTF2F2	9.65793e-24	0.290608	0.163	0.036	2.12899e-19	CYCL	GTF2F2
PGK1	1.03231e-23	0.36562	0.443	0.202	2.27563e-19	CYCL	PGK1
BTG3	1.27061e-23	0.274851	0.236	0.077	2.80093e-19	CYCL	BTG3
COX6A1P2	1.29411e-23	0.286642	0.256	0.093	2.85274e-19	CYCL	COX6A1P2
TPM3	1.32328e-23	0.59206	0.817	0.503	2.91705e-19	CYCL	TPM3
MRPL14	1.41028e-23	0.278845	0.232	0.078	3.10883e-19	CYCL	MRPL14
MTCH2	1.65957e-23	0.323585	0.15	0.034	3.65835e-19	CYCL	MTCH2
HNRNPC	1.80953e-23	0.413596	0.606	0.314	3.98894e-19	CYCL	HNRNPC
GYG1	1.94763e-23	0.5465	0.187	0.042	4.29336e-19	CYCL	GYG1
CCR52	1.9541e-23	0.292637	0.26	0.092	4.30762e-19	CYCL	CCR5
CPSF3	2.10447e-23	0.526799	0.159	0.032	4.63909e-19	CYCL	CPSF3
GALNT12	2.12083e-23	0.398426	0.252	0.083	4.67516e-19	CYCL	GALNT1
FARSB	2.21683e-23	0.253057	0.114	0.02	4.88679e-19	CYCL	FARSB
ALYREF	2.2538e-23	0.47888	0.114	0.013	4.96827e-19	CYCL	ALYREF
CHMP5	2.4854e-23	0.291941	0.26	0.101	5.47881e-19	CYCL	CHMP5
NEIL3	2.63797e-23	0.73761	0.11	0.006	5.81515e-19	CYCL	NEIL3
COMMD8	2.65819e-23	0.250065	0.211	0.075	5.85971e-19	CYCL	COMMD8
MRPS35	2.78072e-23	0.275392	0.276	0.103	6.12983e-19	CYCL	MRPS35
PNKD	3.01394e-23	0.327468	0.228	0.075	6.64393e-19	CYCL	PNKD
MAGOHB	3.03467e-23	0.553505	0.179	0.039	6.68963e-19	CYCL	MAGOHB
UBB2	3.05874e-23	0.662584	0.809	0.55	6.74269e-19	CYCL	UBB
SPC24	3.10134e-23	0.817007	0.102	0.005	6.83659e-19	CYCL	SPC24
YWHAG	3.12396e-23	0.701582	0.167	0.039	6.88645e-19	CYCL	YWHAG
FAM96B	3.26454e-23	0.382935	0.329	0.135	7.19636e-19	CYCL	FAM96B
IDI1	3.65056e-23	0.271124	0.232	0.099	8.0473e-19	CYCL	IDI1
ACTL6A	4.3889e-23	0.384329	0.15	0.034	9.6749e-19	CYCL	ACTL6A
MED31	4.86463e-23	0.517514	0.159	0.04	1.07236e-18	CYCL	MED31
NAA502	4.86836e-23	0.358348	0.256	0.098	1.07318e-18	CYCL	NAA50
ADI1	5.02418e-23	0.328489	0.199	0.056	1.10753e-18	CYCL	ADI1
FAM192A	5.10967e-23	0.40099	0.203	0.066	1.12638e-18	CYCL	FAM192A
SRP14	5.93469e-23	0.51198	0.715	0.402	1.30824e-18	CYCL	SRP14
GMFG	6.49163e-23	0.438953	0.736	0.45	1.43102e-18	CYCL	GMFG
ARMC1	6.55974e-23	0.255181	0.171	0.045	1.44603e-18	CYCL	ARMC1
C1orf131	6.94466e-23	0.289444	0.163	0.049	1.53088e-18	CYCL	C1orf131
CCDC28B	7.1187e-23	0.772968	0.138	0.016	1.56925e-18	CYCL	CCDC28B
CMTM6	7.37291e-23	0.255553	0.276	0.113	1.62528e-18	CYCL	CMTM6
FABP5	7.42432e-23	0.942305	0.179	0.026	1.63662e-18	CYCL	FABP5
PSMA7	7.50951e-23	0.429994	0.65	0.347	1.6554e-18	CYCL	PSMA7
TEX30	8.57248e-23	0.592688	0.13	0.016	1.88972e-18	CYCL	TEX30
LRRCC1	9.28543e-23	0.446988	0.114	0.014	2.04688e-18	CYCL	LRRCC1
MANF	9.59757e-23	0.477442	0.171	0.045	2.11569e-18	CYCL	MANF
SH3KBP1	9.86594e-23	0.338977	0.423	0.201	2.17485e-18	CYCL	SH3KBP1
MRPS34	9.87368e-23	0.258085	0.264	0.106	2.17655e-18	CYCL	MRPS34
MCTS1	1.02806e-22	0.307848	0.187	0.054	2.26626e-18	CYCL	MCTS1
C22orf39	1.11112e-22	0.392915	0.22	0.063	2.44935e-18	CYCL	C22orf39
TIMELESS	1.20922e-22	0.47461	0.102	0.008	2.6656e-18	CYCL	TIMELESS
RFC1	1.25422e-22	0.457496	0.313	0.12	2.76481e-18	CYCL	RFC1
RUVBL2	1.32422e-22	0.493533	0.146	0.027	2.9191e-18	CYCL	RUVBL2
BCCIP	1.34747e-22	0.357314	0.232	0.077	2.97035e-18	CYCL	BCCIP
UBE2A	1.40007e-22	0.264593	0.195	0.055	3.08631e-18	CYCL	UBE2A
CDC123	1.40266e-22	0.351267	0.187	0.056	3.09203e-18	CYCL	CDC123
NUP107	1.48582e-22	0.366759	0.138	0.026	3.27534e-18	CYCL	NUP107
NAA15	1.66201e-22	0.614005	0.179	0.059	3.66375e-18	CYCL	NAA15
VMA21	1.73219e-22	0.35715	0.207	0.06	3.81844e-18	CYCL	VMA21
APOBEC3G2	1.91875e-22	0.312725	0.325	0.131	4.22969e-18	CYCL	APOBEC3G
SQRDL	2.03606e-22	0.28958	0.195	0.062	4.4883e-18	CYCL	SQRDL
NTAN1	2.10514e-22	0.460677	0.159	0.036	4.64057e-18	CYCL	NTAN1
MPHOSPH6	2.10845e-22	0.475732	0.215	0.059	4.64787e-18	CYCL	MPHOSPH6
POLA1	2.3428e-22	0.547397	0.126	0.016	5.16447e-18	CYCL	POLA1
TIMM10	2.4678e-22	0.387229	0.167	0.038	5.44002e-18	CYCL	TIMM10
UBE2E1	2.48685e-22	0.316384	0.199	0.057	5.48201e-18	CYCL	UBE2E1
IFIT3	2.55859e-22	0.270194	0.228	0.074	5.64015e-18	CYCL	IFIT3
CISD1	2.56951e-22	0.411588	0.171	0.042	5.66423e-18	CYCL	CISD1
COX7A2	2.68014e-22	0.378825	0.687	0.39	5.90811e-18	CYCL	COX7A2
CSNK2A1	2.70393e-22	0.303949	0.203	0.066	5.96053e-18	CYCL	CSNK2A1
ACLY	3.14854e-22	0.254763	0.15	0.04	6.94065e-18	CYCL	ACLY
SF3B3	3.38447e-22	0.357408	0.154	0.039	7.46074e-18	CYCL	SF3B3
MXD3	3.64732e-22	0.802162	0.114	0.007	8.04015e-18	CYCL	MXD3
PCBD2	3.6659e-22	0.679182	0.126	0.014	8.0811e-18	CYCL	PCBD2
MRPS9	3.68791e-22	0.254149	0.134	0.03	8.12963e-18	CYCL	MRPS9
CTDSPL2	3.8831e-22	0.397068	0.24	0.08	8.55991e-18	CYCL	CTDSPL2
PLGRKT	3.88987e-22	0.465508	0.211	0.064	8.57482e-18	CYCL	PLGRKT
BRI3BP	4.15806e-22	0.428637	0.11	0.016	9.16604e-18	CYCL	BRI3BP
CNIH4	5.12771e-22	0.374497	0.215	0.074	1.13035e-17	CYCL	CNIH4
CRIPT	5.4544e-22	0.575049	0.175	0.037	1.20237e-17	CYCL	CRIPT
HLA-DQA1	5.53714e-22	0.471211	0.187	0.045	1.22061e-17	CYCL	HLA-DQA1
POLR3K	5.77889e-22	0.418789	0.171	0.041	1.2739e-17	CYCL	POLR3K
HSP90AA1	5.83134e-22	0.551845	0.728	0.415	1.28546e-17	CYCL	HSP90AA1
BORA	6.72644e-22	0.701454	0.126	0.015	1.48278e-17	CYCL	BORA
ATP5L	7.07498e-22	0.55732	0.797	0.493	1.55961e-17	CYCL	ATP5L
PPP2R3C	7.54767e-22	0.32486	0.22	0.075	1.66381e-17	CYCL	PPP2R3C
POLR2H	7.72986e-22	0.473305	0.159	0.032	1.70397e-17	CYCL	POLR2H
MCM2	8.16733e-22	0.609081	0.11	0.007	1.80041e-17	CYCL	MCM2
HIST1H2AG	1.01754e-21	0.705698	0.114	0.009	2.24307e-17	CYCL	HIST1H2AG
MRPL12	1.0681e-21	0.581704	0.171	0.034	2.35453e-17	CYCL	MRPL12
COA6	1.13709e-21	0.307074	0.224	0.079	2.5066e-17	CYCL	COA6
SPAG7	1.27314e-21	0.481698	0.228	0.068	2.80651e-17	CYCL	SPAG7
CISD3	1.28733e-21	0.262489	0.146	0.035	2.8378e-17	CYCL	CISD3
CEP97	1.38263e-21	0.580337	0.13	0.02	3.04786e-17	CYCL	CEP97
CMSS1	1.42907e-21	0.614333	0.154	0.029	3.15023e-17	CYCL	CMSS1
DYNLL2	1.73969e-21	0.512177	0.187	0.075	3.83498e-17	CYCL	DYNLL2
SPTBN1	1.83831e-21	0.480328	0.244	0.081	4.05236e-17	CYCL	SPTBN1
P2RY10	1.92589e-21	0.289245	0.244	0.093	4.24543e-17	CYCL	P2RY10
ASCC3	1.9328e-21	0.302261	0.195	0.059	4.26066e-17	CYCL	ASCC3
VIM	1.93553e-21	0.717245	0.711	0.434	4.26669e-17	CYCL	VIM
SAT1	2.01724e-21	0.268583	0.415	0.221	4.44681e-17	CYCL	SAT1
PYCARD	2.15903e-21	0.353878	0.228	0.075	4.75937e-17	CYCL	PYCARD
DHX15	2.21552e-21	0.357811	0.167	0.047	4.88389e-17	CYCL	DHX15
CENPP	2.54282e-21	0.692833	0.106	0.007	5.60539e-17	CYCL	CENPP
ZDHHC12	2.75531e-21	0.264776	0.134	0.03	6.0738e-17	CYCL	ZDHHC12
MIS18A	3.12451e-21	0.374005	0.11	0.018	6.88768e-17	CYCL	MIS18A
ATP5E	3.20371e-21	0.501297	0.935	0.744	7.06226e-17	CYCL	ATP5E
PSMD1	3.24714e-21	0.50871	0.199	0.053	7.15799e-17	CYCL	PSMD1
LMAN1	4.66155e-21	0.389714	0.236	0.085	1.02759e-16	CYCL	LMAN1
CLTC	4.67173e-21	0.381273	0.171	0.063	1.02984e-16	CYCL	CLTC
ABCF1	4.77752e-21	0.262494	0.203	0.077	1.05316e-16	CYCL	ABCF1
C1QBP	5.4726e-21	0.369876	0.297	0.138	1.20638e-16	CYCL	C1QBP
PTRHD1	5.7426e-21	0.367364	0.236	0.085	1.2659e-16	CYCL	PTRHD1
DPM2	6.04008e-21	0.436381	0.15	0.045	1.33147e-16	CYCL	DPM2
ABT1	6.1077e-21	0.260732	0.171	0.061	1.34638e-16	CYCL	ABT1
APIP	7.23335e-21	0.475165	0.159	0.04	1.59452e-16	CYCL	APIP
COPB2	7.42392e-21	0.338282	0.207	0.067	1.63653e-16	CYCL	COPB2
SHMT2	7.94699e-21	0.750081	0.163	0.03	1.75184e-16	CYCL	SHMT2
SDHB	8.11048e-21	0.329711	0.22	0.083	1.78787e-16	CYCL	SDHB
TGS1	8.69476e-21	0.257668	0.187	0.07	1.91667e-16	CYCL	TGS1
CDK4	8.75247e-21	0.460387	0.15	0.031	1.92939e-16	CYCL	CDK4
CCDC50	8.80478e-21	0.638173	0.187	0.054	1.94092e-16	CYCL	CCDC50
C16orf87	9.26959e-21	0.351916	0.195	0.056	2.04339e-16	CYCL	C16orf87
DCLRE1C	9.93008e-21	0.342213	0.15	0.035	2.18899e-16	CYCL	DCLRE1C
COMMD4	1.0046e-20	0.405519	0.142	0.026	2.21453e-16	CYCL	COMMD4
HSPA4	1.00727e-20	0.351394	0.207	0.069	2.22042e-16	CYCL	HSPA4
FRG1	1.02861e-20	0.296716	0.313	0.133	2.26748e-16	CYCL	FRG1
ATF6	1.1112e-20	0.259199	0.199	0.069	2.44953e-16	CYCL	ATF6
POLE4	1.48184e-20	0.283809	0.163	0.051	3.26658e-16	CYCL	POLE4
KIF5B	1.78973e-20	0.330596	0.313	0.156	3.94528e-16	CYCL	KIF5B
TOP1	1.80075e-20	0.323227	0.215	0.071	3.96956e-16	CYCL	TOP1
MGME1	1.84271e-20	0.448229	0.154	0.034	4.06207e-16	CYCL	MGME1
VRK2	2.11416e-20	0.462404	0.183	0.047	4.66046e-16	CYCL	VRK2
UBBP42	2.35849e-20	0.6501	0.285	0.113	5.19906e-16	CYCL	UBBP4
BATF	2.41039e-20	0.309275	0.195	0.058	5.31347e-16	CYCL	BATF
NCAPD3	2.47786e-20	0.56919	0.122	0.015	5.46219e-16	CYCL	NCAPD3
HAT1	2.58011e-20	0.540961	0.171	0.036	5.6876e-16	CYCL	HAT1
PSMG1	2.70594e-20	0.490921	0.13	0.024	5.96497e-16	CYCL	PSMG1
RAB33A	2.88311e-20	0.290861	0.114	0.019	6.35553e-16	CYCL	RAB33A
ANKRD36C	3.17101e-20	0.760638	0.191	0.056	6.99018e-16	CYCL	ANKRD36C
RTN3	3.38366e-20	0.331518	0.207	0.075	7.45893e-16	CYCL	RTN3
AKIP1	3.48872e-20	0.339984	0.122	0.021	7.69053e-16	CYCL	AKIP1
STAG1	4.3664e-20	0.543261	0.179	0.045	9.6253e-16	CYCL	STAG1
GMPS	4.75719e-20	0.463239	0.191	0.051	1.04867e-15	CYCL	GMPS
AKR1B1	5.14965e-20	0.252863	0.163	0.046	1.13519e-15	CYCL	AKR1B1
NUDCD2	5.1523e-20	0.267873	0.203	0.072	1.13577e-15	CYCL	NUDCD2
CCT3	5.27703e-20	0.369705	0.293	0.113	1.16327e-15	CYCL	CCT3
SNF8	6.4114e-20	0.381568	0.138	0.032	1.41333e-15	CYCL	SNF8
CDCA7L	6.62564e-20	0.767501	0.134	0.016	1.46056e-15	CYCL	CDCA7L
ILK	6.65482e-20	0.413365	0.171	0.043	1.46699e-15	CYCL	ILK
C16orf80	7.29026e-20	0.271645	0.122	0.024	1.60707e-15	CYCL	C16orf80
SRSF3	7.3767e-20	0.549912	0.642	0.352	1.62612e-15	CYCL	SRSF3
MPDU1	8.62551e-20	0.281366	0.134	0.035	1.90141e-15	CYCL	MPDU1
CSRP1	9.07354e-20	0.313777	0.179	0.057	2.00017e-15	CYCL	CSRP1
HIST1H3D	9.1584e-20	0.591142	0.11	0.011	2.01888e-15	CYCL	HIST1H3D
IFI44L	9.17934e-20	0.287944	0.26	0.122	2.02349e-15	CYCL	IFI44L
MTCH1	1.03796e-19	0.266367	0.191	0.064	2.28807e-15	CYCL	MTCH1
TEX10	1.04404e-19	0.342277	0.138	0.035	2.30148e-15	CYCL	TEX10
UCHL5	1.22445e-19	0.536889	0.183	0.057	2.69918e-15	CYCL	UCHL5
MYCBP	1.25524e-19	0.587454	0.138	0.028	2.76706e-15	CYCL	MYCBP
BLM	1.38979e-19	0.462468	0.102	0.013	3.06366e-15	CYCL	BLM
TXNL4A	1.40244e-19	0.279549	0.167	0.054	3.09153e-15	CYCL	TXNL4A
PMVK	1.42033e-19	0.473813	0.171	0.04	3.13097e-15	CYCL	PMVK
PABPC4	1.52506e-19	0.365826	0.211	0.085	3.36185e-15	CYCL	PABPC4
HADH	1.56233e-19	0.444827	0.134	0.022	3.44401e-15	CYCL	HADH
CXCL13	1.57452e-19	1.77089	0.138	0.015	3.47088e-15	CYCL	CXCL13
TSG101	1.86924e-19	0.438306	0.167	0.044	4.12055e-15	CYCL	TSG101
NCAPH2	2.0106e-19	0.481305	0.118	0.019	4.43217e-15	CYCL	NCAPH2
SERF2	2.02853e-19	0.454067	0.89	0.699	4.47169e-15	CYCL	SERF2
CEP63	2.24522e-19	0.306947	0.122	0.029	4.94936e-15	CYCL	CEP63
MYL6B	2.49185e-19	0.279187	0.11	0.019	5.49303e-15	CYCL	MYL6B
APPL1	2.51023e-19	0.316057	0.171	0.056	5.53356e-15	CYCL	APPL1
ARHGAP11B	3.49385e-19	0.68358	0.102	0.01	7.70184e-15	CYCL	ARHGAP11B
PSMD11	4.0287e-19	0.519416	0.167	0.048	8.88086e-15	CYCL	PSMD11
RNF34	4.07126e-19	0.315272	0.15	0.045	8.97469e-15	CYCL	RNF34
KDELR2	4.38059e-19	0.324317	0.159	0.058	9.65658e-15	CYCL	KDELR2
SQLE	4.84949e-19	0.50181	0.134	0.025	1.06902e-14	CYCL	SQLE
NUDT2	5.53449e-19	0.289826	0.118	0.023	1.22002e-14	CYCL	NUDT2
ZCCHC9	5.59831e-19	0.556416	0.163	0.049	1.23409e-14	CYCL	ZCCHC9
ISY1	5.7408e-19	0.258619	0.179	0.06	1.2655e-14	CYCL	ISY1
UBE2V2	5.93092e-19	0.274468	0.24	0.089	1.30741e-14	CYCL	UBE2V2
PAFAH1B3	6.60552e-19	0.473757	0.138	0.029	1.45612e-14	CYCL	PAFAH1B3
CD742	6.96548e-19	0.448031	0.74	0.444	1.53547e-14	CYCL	CD74
UBR7	7.80254e-19	0.287965	0.118	0.026	1.71999e-14	CYCL	UBR7
MKI67IP	7.8046e-19	0.575724	0.215	0.09	1.72045e-14	CYCL	MKI67IP
ILKAP	8.12962e-19	0.531886	0.171	0.052	1.79209e-14	CYCL	ILKAP
MSH6	8.47836e-19	0.554086	0.15	0.031	1.86897e-14	CYCL	MSH6
RAD50	8.65742e-19	0.333791	0.207	0.086	1.90844e-14	CYCL	RAD50
XRCC4	9.64049e-19	0.429065	0.106	0.015	2.12515e-14	CYCL	XRCC4
SRA1	1.01203e-18	0.268865	0.15	0.05	2.23092e-14	CYCL	SRA1
RINL	1.16248e-18	0.625232	0.163	0.048	2.56258e-14	CYCL	RINL
CS	1.18042e-18	0.315076	0.126	0.035	2.60213e-14	CYCL	CS
ARL3	1.32518e-18	0.339997	0.15	0.036	2.92122e-14	CYCL	ARL3
TRIM59	1.33295e-18	0.336151	0.134	0.035	2.93836e-14	CYCL	TRIM59
BRD8	1.34854e-18	0.722805	0.179	0.057	2.97272e-14	CYCL	BRD8
ZCCHC17	1.37111e-18	0.340726	0.179	0.059	3.02248e-14	CYCL	ZCCHC17
C6orf211	1.47557e-18	0.329331	0.114	0.024	3.25274e-14	CYCL	C6orf211
COMMD7	1.69253e-18	0.434507	0.175	0.05	3.731e-14	CYCL	COMMD7
CDK6	1.69584e-18	0.37218	0.167	0.061	3.73832e-14	CYCL	CDK6
MRPL39	1.74114e-18	0.250779	0.114	0.027	3.83817e-14	CYCL	MRPL39
RCC1	1.80486e-18	0.687895	0.13	0.019	3.97863e-14	CYCL	RCC1
H2AFJ	2.23046e-18	0.30142	0.179	0.054	4.91683e-14	CYCL	H2AFJ
MRPL47	2.75258e-18	0.38984	0.199	0.074	6.0678e-14	CYCL	MRPL47
MRPS12	3.63295e-18	0.376733	0.163	0.051	8.00847e-14	CYCL	MRPS12
MED19	4.11329e-18	0.415658	0.102	0.019	9.06734e-14	CYCL	MED19
SFR1	4.39929e-18	0.413694	0.106	0.016	9.69779e-14	CYCL	SFR1
FMR1	4.42584e-18	0.327911	0.159	0.052	9.75631e-14	CYCL	FMR1
RUVBL1	4.65194e-18	0.323956	0.154	0.05	1.02547e-13	CYCL	RUVBL1
NRD1	4.69095e-18	0.322118	0.228	0.106	1.03407e-13	CYCL	NRD1
CORO1A	4.93398e-18	0.594068	0.638	0.358	1.08765e-13	CYCL	CORO1A
UTP11L	5.12237e-18	0.354743	0.163	0.04	1.12917e-13	CYCL	UTP11L
C4orf33	5.15984e-18	0.31565	0.102	0.017	1.13743e-13	CYCL	C4orf33
SENP1	5.31481e-18	0.278696	0.11	0.024	1.1716e-13	CYCL	SENP1
N4BP2	5.40458e-18	0.344973	0.171	0.054	1.19139e-13	CYCL	N4BP2
FLII	5.66001e-18	0.328872	0.175	0.07	1.24769e-13	CYCL	FLII
MAP4K4	5.68617e-18	0.453642	0.15	0.04	1.25346e-13	CYCL	MAP4K4
TRIP121	5.77417e-18	0.254777	0.171	0.088	1.27286e-13	CYCL	TRIP12
HMGCS1	6.03092e-18	0.263371	0.13	0.035	1.32946e-13	CYCL	HMGCS1
CCP110	6.14467e-18	0.306066	0.118	0.025	1.35453e-13	CYCL	CCP110
GZMA2	6.15785e-18	0.608503	0.683	0.407	1.35744e-13	CYCL	GZMA
HAUS2	6.48972e-18	0.337148	0.138	0.033	1.43059e-13	CYCL	HAUS2
NSL1	6.49986e-18	0.252757	0.142	0.042	1.43283e-13	CYCL	NSL1
HSD17B10	7.22809e-18	0.466952	0.167	0.049	1.59336e-13	CYCL	HSD17B10
DNPH1	7.75816e-18	0.289186	0.167	0.057	1.71021e-13	CYCL	DNPH1
NDUFA4	8.51377e-18	0.438837	0.78	0.504	1.87678e-13	CYCL	NDUFA4
TDP1	8.85708e-18	0.391136	0.114	0.024	1.95246e-13	CYCL	TDP1
APOL2	8.96948e-18	0.329428	0.167	0.054	1.97723e-13	CYCL	APOL2
PICALM	9.31745e-18	0.255953	0.167	0.055	2.05394e-13	CYCL	PICALM
NABP2	1.08132e-17	0.323728	0.122	0.026	2.38367e-13	CYCL	NABP2
LGALS9	1.09353e-17	0.445107	0.134	0.042	2.41058e-13	CYCL	LGALS9
ERI1	1.16397e-17	0.437447	0.122	0.023	2.56585e-13	CYCL	ERI1
ADK	1.16761e-17	0.397768	0.163	0.046	2.57389e-13	CYCL	ADK
FADS2	1.50337e-17	0.585363	0.118	0.017	3.31403e-13	CYCL	FADS2
RAD18	1.58272e-17	0.499608	0.122	0.02	3.48896e-13	CYCL	RAD18
COA5	1.71512e-17	0.483783	0.179	0.051	3.7808e-13	CYCL	COA5
STARD3NL	1.7506e-17	0.329011	0.122	0.03	3.85903e-13	CYCL	STARD3NL
NAMPT	1.79496e-17	0.386625	0.138	0.033	3.95682e-13	CYCL	NAMPT
NUP62	2.37769e-17	0.258956	0.146	0.044	5.24138e-13	CYCL	NUP62
TCTEX1D2	3.1139e-17	0.34364	0.114	0.023	6.86428e-13	CYCL	TCTEX1D2
TFAM	3.77153e-17	0.315282	0.167	0.059	8.31395e-13	CYCL	TFAM
MEA1	4.37915e-17	0.36086	0.163	0.051	9.6534e-13	CYCL	MEA1
KATNBL1	5.71985e-17	0.291466	0.167	0.055	1.26088e-12	CYCL	KATNBL1
PDCL3	6.51424e-17	0.433043	0.175	0.061	1.436e-12	CYCL	PDCL3
FIBP	7.51376e-17	0.481225	0.154	0.041	1.65633e-12	CYCL	FIBP
PCNT	8.70277e-17	0.257942	0.138	0.04	1.91844e-12	CYCL	PCNT
DYNC1LI1	9.20044e-17	0.389317	0.179	0.057	2.02814e-12	CYCL	DYNC1LI1
RHNO1	9.35241e-17	0.292417	0.106	0.023	2.06165e-12	CYCL	RHNO1
STAMBP	9.50909e-17	0.377272	0.163	0.053	2.09618e-12	CYCL	STAMBP
GPANK1	1.00879e-16	0.304073	0.126	0.031	2.22377e-12	CYCL	GPANK1
MOV10	1.04653e-16	0.497419	0.106	0.02	2.30698e-12	CYCL	MOV10
ICMT	1.08963e-16	0.356761	0.11	0.023	2.40199e-12	CYCL	ICMT
SNRPD2	1.15681e-16	0.377931	0.78	0.515	2.55008e-12	CYCL	SNRPD2
ECHS1	1.52446e-16	0.308207	0.179	0.057	3.36053e-12	CYCL	ECHS1
CD59	1.77078e-16	0.696719	0.199	0.053	3.90351e-12	CYCL	CD59
PGAM1	1.86341e-16	0.278436	0.15	0.045	4.10771e-12	CYCL	PGAM1
MRPL11	2.06774e-16	0.260724	0.163	0.053	4.55813e-12	CYCL	MRPL11
PGRMC1	2.59762e-16	0.452653	0.122	0.024	5.72619e-12	CYCL	PGRMC1
ATIC	2.64866e-16	0.370136	0.126	0.034	5.8387e-12	CYCL	ATIC
TMEM167A	3.14674e-16	0.277969	0.199	0.071	6.93668e-12	CYCL	TMEM167A
IMPDH2	3.37638e-16	0.537586	0.114	0.034	7.44289e-12	CYCL	IMPDH2
MED7	3.53616e-16	0.289341	0.106	0.021	7.7951e-12	CYCL	MED7
MNAT1	3.55679e-16	0.367166	0.114	0.03	7.8406e-12	CYCL	MNAT1
EIF4E	3.75485e-16	0.250671	0.114	0.03	8.27719e-12	CYCL	EIF4E
FAM96A	5.7622e-16	0.266103	0.224	0.095	1.27022e-11	CYCL	FAM96A
COA3	6.30686e-16	0.359616	0.134	0.038	1.39028e-11	CYCL	COA3
SNRNP40	8.55632e-16	0.326308	0.126	0.032	1.88616e-11	CYCL	SNRNP40
CDKN2A	9.32305e-16	0.320774	0.106	0.021	2.05517e-11	CYCL	CDKN2A
SMIM7	9.48434e-16	0.640189	0.159	0.045	2.09073e-11	CYCL	SMIM7
COG4	9.6882e-16	0.323176	0.114	0.028	2.13567e-11	CYCL	COG4
RTCB	1.16963e-15	0.275909	0.118	0.034	2.57834e-11	CYCL	RTCB
EXOC5	1.18359e-15	0.320897	0.159	0.054	2.60911e-11	CYCL	EXOC5
HK1	1.25958e-15	0.271127	0.142	0.047	2.77661e-11	CYCL	HK1
TSSC1	1.33305e-15	0.582532	0.13	0.027	2.93857e-11	CYCL	TSSC1
PI4K2B	1.38086e-15	0.368087	0.106	0.021	3.04397e-11	CYCL	PI4K2B
CPSF2	1.78727e-15	0.258578	0.175	0.061	3.93986e-11	CYCL	CPSF2
TIMM17A	1.93462e-15	0.37217	0.138	0.038	4.26469e-11	CYCL	TIMM17A
DUSP11	2.24832e-15	0.421432	0.13	0.045	4.95619e-11	CYCL	DUSP11
HSPA8	2.38265e-15	0.258351	0.687	0.469	5.25232e-11	CYCL	HSPA8
ATP6V1D	2.65813e-15	0.286619	0.142	0.048	5.85959e-11	CYCL	ATP6V1D
PIGK	2.75171e-15	0.411231	0.122	0.026	6.06587e-11	CYCL	PIGK
ELAVL1	2.86438e-15	0.260865	0.11	0.027	6.31424e-11	CYCL	ELAVL1
TMED5	2.9598e-15	0.303421	0.175	0.07	6.52459e-11	CYCL	TMED5
IMMP1L	3.13933e-15	0.315962	0.118	0.027	6.92033e-11	CYCL	IMMP1L
HSD17B12	3.5637e-15	0.261524	0.134	0.038	7.85582e-11	CYCL	HSD17B12
PPIA	4.48257e-15	0.448924	0.654	0.395	9.88137e-11	CYCL	PPIA
EXOSC3	4.73529e-15	0.905392	0.106	0.021	1.04385e-10	CYCL	EXOSC3
USP39	5.13536e-15	0.41424	0.142	0.043	1.13204e-10	CYCL	USP39
CBR1	5.65262e-15	0.266201	0.126	0.042	1.24606e-10	CYCL	CBR1
LAGE3	5.85656e-15	0.55185	0.13	0.029	1.29102e-10	CYCL	LAGE3
MB21D1	6.00454e-15	0.280721	0.154	0.052	1.32364e-10	CYCL	MB21D1
MRPS14	6.18342e-15	0.296605	0.138	0.045	1.36307e-10	CYCL	MRPS14
RABL6	6.27311e-15	0.374794	0.106	0.029	1.38284e-10	CYCL	RABL6
IFNG	6.57092e-15	0.52732	0.183	0.057	1.44849e-10	CYCL	IFNG
TRIM24	6.85561e-15	0.386141	0.13	0.038	1.51125e-10	CYCL	TRIM24
FUNDC2	7.29047e-15	0.733723	0.138	0.051	1.60711e-10	CYCL	FUNDC2
PDZD11	7.3123e-15	0.274289	0.114	0.028	1.61192e-10	CYCL	PDZD11
ATP6V0D1	7.71675e-15	0.438808	0.13	0.034	1.70108e-10	CYCL	ATP6V0D1
HLA-DRB52	9.04819e-15	0.308681	0.228	0.103	1.99458e-10	CYCL	HLA-DRB5
DPM3	1.00718e-14	0.312827	0.163	0.069	2.22022e-10	CYCL	DPM3
PRPS2	1.13908e-14	0.429885	0.118	0.031	2.51098e-10	CYCL	PRPS2
MARS	1.21903e-14	0.428204	0.13	0.037	2.68724e-10	CYCL	MARS
UTP6	2.10095e-14	0.276578	0.138	0.047	4.63134e-10	CYCL	UTP6
TSEN15	2.184e-14	0.267855	0.126	0.04	4.8144e-10	CYCL	TSEN15
TMEM165	2.2386e-14	0.409501	0.154	0.051	4.93477e-10	CYCL	TMEM165
CHORDC1	2.27829e-14	0.313321	0.138	0.048	5.02226e-10	CYCL	CHORDC1
HIST1H2BK	2.82426e-14	0.351213	0.102	0.021	6.2258e-10	CYCL	HIST1H2BK
CYB5R4	3.44595e-14	0.324054	0.15	0.052	7.59624e-10	CYCL	CYB5R4
RABIF	3.50508e-14	0.337369	0.126	0.036	7.72661e-10	CYCL	RABIF
FUNDC1	4.79649e-14	0.300456	0.106	0.026	1.05734e-09	CYCL	FUNDC1
SMARCAD1	5.06533e-14	0.399319	0.159	0.052	1.1166e-09	CYCL	SMARCAD1
NFYB	5.10701e-14	0.404342	0.134	0.035	1.12579e-09	CYCL	NFYB
CCDC14	5.93678e-14	0.54152	0.134	0.033	1.3087e-09	CYCL	CCDC14
ICT1	6.41544e-14	0.391426	0.13	0.033	1.41422e-09	CYCL	ICT1
DCAF13	6.43368e-14	0.48443	0.106	0.027	1.41824e-09	CYCL	DCAF13
CDKN2D	9.59079e-14	0.37895	0.138	0.042	2.11419e-09	CYCL	CDKN2D
STK24	1.1216e-13	0.403279	0.126	0.038	2.47246e-09	CYCL	STK24
MRPL40	1.48539e-13	0.3536	0.122	0.034	3.27439e-09	CYCL	MRPL40
RRP1B	1.59818e-13	0.407201	0.138	0.062	3.52302e-09	CYCL	RRP1B
SNX2	1.9674e-13	0.27177	0.159	0.06	4.33693e-09	CYCL	SNX2
CCDC82	2.02262e-13	0.40231	0.142	0.05	4.45866e-09	CYCL	CCDC82
MARK3	2.53155e-13	0.303518	0.15	0.059	5.58054e-09	CYCL	MARK3
NCL	2.81369e-13	0.30167	0.614	0.406	6.2025e-09	CYCL	NCL
OSBPL9	4.18652e-13	0.25039	0.122	0.047	9.22876e-09	CYCL	OSBPL9
AKR7A2	4.63583e-13	0.34248	0.114	0.039	1.02192e-08	CYCL	AKR7A2
UROD	5.04493e-13	0.393592	0.122	0.038	1.1121e-08	CYCL	UROD
RAD51C	5.18878e-13	0.540205	0.126	0.027	1.14381e-08	CYCL	RAD51C
UBALD2	6.36142e-13	0.329276	0.159	0.059	1.40231e-08	CYCL	UBALD2
MTMR6	7.48347e-13	0.37481	0.118	0.04	1.64966e-08	CYCL	MTMR6
ZC3H4	8.06955e-13	0.256436	0.106	0.031	1.77885e-08	CYCL	ZC3H4
LUZP1	9.14745e-13	0.301102	0.146	0.055	2.01646e-08	CYCL	LUZP1
ACTR1A	9.25592e-13	0.266053	0.138	0.048	2.04038e-08	CYCL	ACTR1A
SGTA	9.36939e-13	0.295121	0.11	0.035	2.06539e-08	CYCL	SGTA
POP5	1.06139e-12	0.26523	0.126	0.043	2.33973e-08	CYCL	POP5
SUPT20H	1.07775e-12	0.351923	0.183	0.102	2.37579e-08	CYCL	SUPT20H
INPP5K	1.11837e-12	0.366848	0.11	0.036	2.46533e-08	CYCL	INPP5K
ERLEC1	1.69951e-12	0.339828	0.142	0.075	3.74641e-08	CYCL	ERLEC1
ECI1	1.75117e-12	0.51399	0.102	0.024	3.86028e-08	CYCL	ECI1
MCUR1	1.77622e-12	0.919994	0.11	0.029	3.91549e-08	CYCL	MCUR1
TIMM17B	1.84371e-12	0.44704	0.154	0.051	4.06426e-08	CYCL	TIMM17B
PDHA1	1.99421e-12	0.272029	0.114	0.04	4.39603e-08	CYCL	PDHA1
TMSB10	2.46605e-12	0.462658	0.984	0.955	5.43616e-08	CYCL	TMSB10
MRPL17	2.77394e-12	0.285078	0.102	0.028	6.11487e-08	CYCL	MRPL17
ANAPC15	3.05808e-12	0.424648	0.126	0.036	6.74124e-08	CYCL	ANAPC15
G2E3	4.6708e-12	0.363505	0.102	0.03	1.02963e-07	CYCL	G2E3
SKIV2L2	6.40201e-12	0.290267	0.126	0.043	1.41126e-07	CYCL	SKIV2L2
DLD	7.87017e-12	0.30412	0.134	0.04	1.7349e-07	CYCL	DLD
PRR14L	8.22394e-12	0.406265	0.126	0.049	1.81289e-07	CYCL	PRR14L
IFI27	9.05155e-12	0.945167	0.146	0.044	1.99532e-07	CYCL	IFI27
LAMTOR3	9.25289e-12	0.487133	0.122	0.037	2.03971e-07	CYCL	LAMTOR3
FH	9.98617e-12	0.337512	0.102	0.023	2.20135e-07	CYCL	FH
COMMD1	1.018e-11	0.504373	0.142	0.045	2.24408e-07	CYCL	COMMD1
EIF4EBP1	1.03943e-11	0.273361	0.106	0.028	2.29131e-07	CYCL	EIF4EBP1
PHTF2	1.04174e-11	0.333304	0.15	0.061	2.29642e-07	CYCL	PHTF2
PMAIP1	1.05676e-11	0.462988	0.163	0.059	2.32952e-07	CYCL	PMAIP1
CLPTM1L	1.14818e-11	0.265732	0.11	0.03	2.53104e-07	CYCL	CLPTM1L
MPC1	1.16849e-11	0.440667	0.187	0.076	2.57583e-07	CYCL	MPC1
C21orf91	1.44682e-11	0.25475	0.142	0.061	3.18937e-07	CYCL	C21orf91
MRPL44	1.73092e-11	0.299493	0.114	0.036	3.81565e-07	CYCL	MRPL44
CHD9	1.7654e-11	0.373871	0.126	0.054	3.89164e-07	CYCL	CHD9
GTF2H1	2.3879e-11	0.267511	0.122	0.042	5.26389e-07	CYCL	GTF2H1
DCTPP1	2.96586e-11	0.415026	0.11	0.027	6.53793e-07	CYCL	DCTPP1
QARS	3.20009e-11	0.32606	0.126	0.053	7.05428e-07	CYCL	QARS
GNPAT	3.33952e-11	0.374838	0.114	0.038	7.36165e-07	CYCL	GNPAT
RHEB	3.98681e-11	0.517999	0.114	0.032	8.78853e-07	CYCL	RHEB
PSMD5	4.5275e-11	0.418523	0.114	0.037	9.98042e-07	CYCL	PSMD5
UBA3	5.1309e-11	0.2918	0.15	0.06	1.13105e-06	CYCL	UBA3
APMAP2	5.77927e-11	0.270513	0.138	0.069	1.27398e-06	CYCL	APMAP
TOMM5	6.28974e-11	0.395502	0.159	0.07	1.38651e-06	CYCL	TOMM5
PHACTR2	6.41717e-11	0.258019	0.167	0.072	1.4146e-06	CYCL	PHACTR2
ITGA1	6.84393e-11	0.319433	0.102	0.025	1.50868e-06	CYCL	ITGA1
SFT2D2	8.89633e-11	0.285985	0.154	0.064	1.96111e-06	CYCL	SFT2D2
MRPS18A	8.96715e-11	0.415907	0.106	0.03	1.97672e-06	CYCL	MRPS18A
UBE2Q1	1.0089e-10	0.370814	0.126	0.048	2.22401e-06	CYCL	UBE2Q1
PRDX4	1.27399e-10	0.282483	0.126	0.042	2.80838e-06	CYCL	PRDX4
HAVCR2	1.43967e-10	0.373708	0.102	0.026	3.17361e-06	CYCL	HAVCR2
SP1	1.76705e-10	0.258888	0.102	0.034	3.89529e-06	CYCL	SP1
COPS4	1.89981e-10	0.333642	0.122	0.044	4.18794e-06	CYCL	COPS4
LRMP	2.39237e-10	0.270898	0.11	0.04	5.27374e-06	CYCL	LRMP
ICOS	2.63628e-10	0.303158	0.167	0.076	5.81143e-06	CYCL	ICOS
CWF19L2	6.68282e-10	0.326365	0.163	0.075	1.47316e-05	CYCL	CWF19L2
KLHDC2	9.43709e-10	0.35256	0.122	0.044	2.08031e-05	CYCL	KLHDC2
RIPK1	1.51863e-09	0.298612	0.122	0.049	3.34766e-05	CYCL	RIPK1
LYRM4	1.65595e-09	0.546758	0.122	0.043	3.65037e-05	CYCL	LYRM4
IMPA1	2.16418e-09	0.492429	0.106	0.032	4.77071e-05	CYCL	IMPA1
IKZF2	3.01484e-09	0.332674	0.126	0.042	6.64591e-05	CYCL	IKZF2
RFXANK	3.54451e-09	0.263735	0.138	0.054	7.81351e-05	CYCL	RFXANK
MYL12A	3.94724e-09	0.30282	0.85	0.683	8.70129e-05	CYCL	MYL12A
EHMT1	5.99005e-09	0.269787	0.11	0.055	0.000132045	CYCL	EHMT1
TRDC1	1.28632e-08	0.480237	0.154	0.054	0.000283557	CYCL	TRDC
GTDC1	2.32978e-08	0.271394	0.118	0.045	0.000513576	CYCL	GTDC1
IPO5	3.58645e-08	0.332538	0.122	0.044	0.000790596	CYCL	IPO5
MTRNR2L122	4.07384e-08	0.376844	0.309	0.153	0.000898037	CYCL	MTRNR2L12
OGDH	4.89297e-08	0.29242	0.114	0.04	0.00107861	CYCL	OGDH
KLRD12	1.80599e-07	0.846098	0.199	0.082	0.00398113	CYCL	KLRD1
SEC14L1	2.2887e-07	0.322454	0.102	0.033	0.00504521	CYCL	SEC14L1
KLRC1	3.42487e-07	0.281014	0.102	0.035	0.00754979	CYCL	KLRC1
SLC44A2	1.41709e-06	0.430733	0.106	0.053	0.0312383	CYCL	SLC44A2
TRGC22	5.99866e-06	0.444052	0.126	0.062	0.132234	CYCL	TRGC2
GNLY1	0	3.26393	0.693	0.071	0	NK_LIKE	GNLY
NKG73	2.68926e-295	2.216	0.851	0.198	5.9282e-291	NK_LIKE	NKG7
TRDC2	3.96477e-285	2.53928	0.6	0.038	8.73994e-281	NK_LIKE	TRDC
KLRC11	1.90902e-268	2.73891	0.495	0.021	4.20824e-264	NK_LIKE	KLRC1
TYROBP1	1.14751e-248	2.45933	0.627	0.082	2.52957e-244	NK_LIKE	TYROBP
KLRD13	5.65263e-244	2.32154	0.625	0.066	1.24607e-239	NK_LIKE	KLRD1
CMC12	1.5228e-210	2.22006	0.698	0.15	3.35686e-206	NK_LIKE	CMC1
CCL53	4.12818e-134	1.09524	0.936	0.524	9.10016e-130	NK_LIKE	CCL5
HOPX2	1.4859e-118	1.78196	0.447	0.076	3.27552e-114	NK_LIKE	HOPX
GZMB2	6.02723e-114	2.16506	0.375	0.052	1.32864e-109	NK_LIKE	GZMB
CTSW2	7.50434e-98	1.44976	0.475	0.109	1.65426e-93	NK_LIKE	CTSW
FCER1G	6.66794e-96	1.69747	0.307	0.036	1.46988e-91	NK_LIKE	FCER1G
KLRF1	1.92244e-95	1.67407	0.191	0.007	4.23783e-91	NK_LIKE	KLRF1
PRF12	6.05781e-94	1.58731	0.44	0.1	1.33538e-89	NK_LIKE	PRF1
FCGR3A	1.14734e-90	1.6937	0.231	0.017	2.5292e-86	NK_LIKE	FCGR3A
SH2D1B	2.16427e-89	1.78001	0.175	0.006	4.77092e-85	NK_LIKE	SH2D1B
CLIC3	2.40578e-88	1.74302	0.313	0.045	5.3033e-84	NK_LIKE	CLIC3
IL2RB2	2.84893e-85	1.55031	0.373	0.074	6.28018e-81	NK_LIKE	IL2RB
GZMA3	1.49111e-81	0.876721	0.8	0.398	3.287e-77	NK_LIKE	GZMA
KLRB12	1.37849e-80	1.15029	0.62	0.233	3.03874e-76	NK_LIKE	KLRB1
NCR1	3.7967e-61	1.34792	0.147	0.009	8.36945e-57	NK_LIKE	NCR1
AOAH1	3.49794e-56	1.37911	0.26	0.049	7.71087e-52	NK_LIKE	AOAH
CD632	4.40503e-54	1.19361	0.384	0.12	9.71044e-50	NK_LIKE	CD63
GZMH3	1.12687e-52	1.228	0.356	0.102	2.48407e-48	NK_LIKE	GZMH
XCL1	4.08743e-52	1.60315	0.211	0.033	9.01033e-48	NK_LIKE	XCL1
IFITM21	1.23138e-51	0.95761	0.584	0.29	2.71446e-47	NK_LIKE	IFITM2
PLEK2	8.57535e-50	1.02447	0.298	0.077	1.89035e-45	NK_LIKE	PLEK
SRGN2	1.70421e-48	0.723297	0.784	0.51	3.75676e-44	NK_LIKE	SRGN
FGR	4.17272e-48	1.23896	0.149	0.015	9.19834e-44	NK_LIKE	FGR
XCL2	6.64673e-45	1.28701	0.196	0.033	1.46521e-40	NK_LIKE	XCL2
ID23	6.5505e-44	0.819888	0.545	0.255	1.44399e-39	NK_LIKE	ID2
HLA-B2	2.86596e-40	0.392432	0.987	0.919	6.31771e-36	NK_LIKE	HLA-B
GSTP13	3.5333e-40	1.01755	0.4	0.163	7.78881e-36	NK_LIKE	GSTP1
GPR56	1.65639e-38	1.13576	0.133	0.016	3.65135e-34	NK_LIKE	GPR56
CST73	4.51672e-37	0.630077	0.504	0.242	9.95665e-33	NK_LIKE	CST7
NCAM1	6.87682e-36	1.203	0.107	0.01	1.51593e-31	NK_LIKE	NCAM1
CD72	1.28086e-35	0.994219	0.364	0.146	2.82352e-31	NK_LIKE	CD7
SLAMF72	3.77019e-35	0.981214	0.249	0.071	8.311e-31	NK_LIKE	SLAMF7
APOBEC3G3	7.42799e-35	0.932612	0.338	0.127	1.63743e-30	NK_LIKE	APOBEC3G
C1orf21	4.27586e-33	0.942633	0.156	0.032	9.42571e-29	NK_LIKE	C1orf21
GZMK3	1.80003e-31	0.359116	0.549	0.307	3.96798e-27	NK_LIKE	GZMK
SAMD32	2.87824e-30	0.758266	0.411	0.189	6.34478e-26	NK_LIKE	SAMD3
HLA-C1	7.65212e-29	0.431513	0.907	0.815	1.68683e-24	NK_LIKE	HLA-C
MATK	9.32723e-29	0.949355	0.151	0.031	2.05609e-24	NK_LIKE	MATK
HCST2	7.1945e-27	0.595178	0.545	0.314	1.58596e-22	NK_LIKE	HCST
UBB3	1.55874e-26	0.465947	0.765	0.546	3.43608e-22	NK_LIKE	UBB
TRGC1	3.9283e-26	1.13345	0.144	0.031	8.65955e-22	NK_LIKE	TRGC1
IFITM11	1.01291e-25	0.601532	0.7	0.506	2.23286e-21	NK_LIKE	IFITM1
CLEC2B2	9.98824e-25	0.661933	0.485	0.271	2.20181e-20	NK_LIKE	CLEC2B
ABCB1	1.45403e-24	0.918184	0.131	0.027	3.20526e-20	NK_LIKE	ABCB1
CCL42	3.33506e-24	0.607578	0.231	0.084	7.3518e-20	NK_LIKE	CCL4
CD300A	7.26023e-24	0.969848	0.125	0.026	1.60044e-19	NK_LIKE	CD300A
APMAP3	9.52088e-22	0.656758	0.193	0.066	2.09878e-17	NK_LIKE	APMAP
H3F3B	6.1258e-21	0.426312	0.811	0.639	1.35037e-16	NK_LIKE	H3F3B
CD381	1.27875e-20	1.01187	0.153	0.047	2.81889e-16	NK_LIKE	CD38
TPST2	1.87596e-20	0.596996	0.16	0.052	4.13537e-16	NK_LIKE	TPST2
EFHD2	2.30093e-20	0.744284	0.191	0.065	5.07217e-16	NK_LIKE	EFHD2
FGFBP2	2.73653e-20	0.730918	0.104	0.022	6.03241e-16	NK_LIKE	FGFBP2
HLA-A1	7.23133e-20	0.355819	0.907	0.805	1.59407e-15	NK_LIKE	HLA-A
TXK	8.05666e-20	0.967027	0.124	0.03	1.77601e-15	NK_LIKE	TXK
IFITM3	5.66853e-19	0.7918	0.267	0.122	1.24957e-14	NK_LIKE	IFITM3
LY6E	9.75426e-19	0.506746	0.405	0.227	2.15023e-14	NK_LIKE	LY6E
PLAC8	5.74787e-18	0.779804	0.209	0.081	1.26706e-13	NK_LIKE	PLAC8
FAM49B3	1.56647e-17	0.599083	0.302	0.149	3.45312e-13	NK_LIKE	FAM49B
PTPRCAP3	2.51756e-17	0.381236	0.78	0.619	5.54971e-13	NK_LIKE	PTPRCAP
LCP13	6.35994e-17	0.406422	0.673	0.494	1.40198e-12	NK_LIKE	LCP1
ITCH	6.39777e-17	0.464507	0.176	0.069	1.41032e-12	NK_LIKE	ITCH
MAPK1	9.15265e-17	0.736052	0.162	0.055	2.01761e-12	NK_LIKE	MAPK1
CD743	3.53328e-16	0.41711	0.618	0.442	7.78877e-12	NK_LIKE	CD74
RARRES33	1.0377e-15	0.518213	0.462	0.29	2.28751e-11	NK_LIKE	RARRES3
MBP2	2.87958e-15	0.557665	0.315	0.166	6.34774e-11	NK_LIKE	MBP
HLA-DRB13	6.96539e-15	0.292368	0.395	0.242	1.53545e-10	NK_LIKE	HLA-DRB1
EIF3G1	7.03246e-15	0.389609	0.344	0.196	1.55024e-10	NK_LIKE	EIF3G
RHOC	7.77124e-15	0.627485	0.136	0.046	1.71309e-10	NK_LIKE	RHOC
NFKBIA1	1.91947e-14	0.582794	0.407	0.249	4.23128e-10	NK_LIKE	NFKBIA
SERPINB1	1.98184e-14	0.551289	0.284	0.146	4.36877e-10	NK_LIKE	SERPINB1
BST22	5.06584e-14	0.568307	0.28	0.144	1.11671e-09	NK_LIKE	BST2
MSN2	5.89448e-14	0.485149	0.411	0.251	1.29938e-09	NK_LIKE	MSN
ITGB22	1.22261e-13	0.36509	0.4	0.25	2.69512e-09	NK_LIKE	ITGB2
LASP11	2.27264e-13	0.380302	0.204	0.103	5.0098e-09	NK_LIKE	LASP1
AC092580.43	3.62783e-13	0.396541	0.267	0.143	7.99719e-09	NK_LIKE	AC092580.4
HLA-DRB53	4.78325e-13	0.447155	0.211	0.101	1.05442e-08	NK_LIKE	HLA-DRB5
MPG	5.38076e-13	0.636706	0.169	0.069	1.18613e-08	NK_LIKE	MPG
CLIC12	9.29219e-13	0.277239	0.422	0.276	2.04837e-08	NK_LIKE	CLIC1
PSMB92	1.03323e-12	0.333795	0.351	0.213	2.27766e-08	NK_LIKE	PSMB9
BIN21	1.11526e-12	0.342698	0.351	0.213	2.45849e-08	NK_LIKE	BIN2
PRDX51	1.17254e-12	0.41265	0.244	0.13	2.58474e-08	NK_LIKE	PRDX5
SH2D1A3	2.12244e-12	0.401445	0.344	0.205	4.6787e-08	NK_LIKE	SH2D1A
GPR651	2.16651e-12	0.425566	0.233	0.12	4.77585e-08	NK_LIKE	GPR65
PFN12	2.28459e-12	0.315377	0.756	0.628	5.03615e-08	NK_LIKE	PFN1
ZNF921	4.0121e-12	0.411752	0.144	0.067	8.84427e-08	NK_LIKE	ZNF92
CD247	4.04119e-12	0.499335	0.3	0.168	8.9084e-08	NK_LIKE	CD247
IQGAP12	1.1899e-11	0.365869	0.511	0.357	2.62302e-07	NK_LIKE	IQGAP1
CKLF	2.23477e-11	0.287896	0.309	0.191	4.92633e-07	NK_LIKE	CKLF
PYHIN12	2.34445e-11	0.361485	0.271	0.153	5.16811e-07	NK_LIKE	PYHIN1
BHLHE40	3.23774e-11	0.499455	0.173	0.08	7.13727e-07	NK_LIKE	BHLHE40
HSPA5	4.53362e-11	0.354497	0.342	0.21	9.99392e-07	NK_LIKE	HSPA5
ADAM8	5.37138e-11	0.544761	0.14	0.057	1.18407e-06	NK_LIKE	ADAM8
RAB7L11	6.66038e-11	0.270677	0.233	0.134	1.46821e-06	NK_LIKE	RAB7L1
DDIT41	6.99679e-11	0.401217	0.267	0.153	1.54237e-06	NK_LIKE	DDIT4
CTSD	7.9088e-11	0.604617	0.222	0.115	1.74342e-06	NK_LIKE	CTSD
CFLAR1	8.74852e-11	0.325187	0.325	0.201	1.92852e-06	NK_LIKE	CFLAR
PARP83	1.38682e-10	0.526843	0.304	0.179	3.0571e-06	NK_LIKE	PARP8
GLIPR2	1.6939e-10	0.425878	0.198	0.102	3.73404e-06	NK_LIKE	GLIPR2
ATP5G2	2.42492e-10	0.272668	0.584	0.435	5.34549e-06	NK_LIKE	ATP5G2
CALM31	3.67306e-10	0.293785	0.291	0.179	8.0969e-06	NK_LIKE	CALM3
PLA2G16	3.77665e-10	0.611296	0.115	0.043	8.32525e-06	NK_LIKE	PLA2G16
AGTRAP	3.86246e-10	0.479388	0.12	0.048	8.5144e-06	NK_LIKE	AGTRAP
SRSF31	4.35108e-10	0.280603	0.495	0.351	9.59152e-06	NK_LIKE	SRSF3
STK17A2	4.51511e-10	0.335987	0.375	0.243	9.9531e-06	NK_LIKE	STK17A
JAK1	5.1122e-10	0.272063	0.464	0.325	1.12693e-05	NK_LIKE	JAK1
RASSF1	6.83171e-10	0.546111	0.12	0.049	1.50598e-05	NK_LIKE	RASSF1
CTSC3	7.67362e-10	0.296097	0.256	0.154	1.69157e-05	NK_LIKE	CTSC
PRELID1	1.22576e-09	0.29844	0.233	0.136	2.70206e-05	NK_LIKE	PRELID1
HSH2D	1.86314e-09	0.609891	0.109	0.041	4.1071e-05	NK_LIKE	HSH2D
SPN	2.58501e-09	0.325188	0.262	0.156	5.69839e-05	NK_LIKE	SPN
SSR4	3.30826e-09	0.274191	0.511	0.372	7.29272e-05	NK_LIKE	SSR4
AGTPBP1	4.33347e-09	0.548912	0.131	0.057	9.5527e-05	NK_LIKE	AGTPBP1
ACTG11	5.55101e-09	0.260698	0.636	0.512	0.000122366	NK_LIKE	ACTG1
OSTF1	5.89772e-09	0.309295	0.191	0.11	0.000130009	NK_LIKE	OSTF1
PSME22	9.621e-09	0.274616	0.369	0.25	0.000212085	NK_LIKE	PSME2
EVL1	9.88478e-09	0.302757	0.458	0.326	0.0002179	NK_LIKE	EVL
CANX	1.36484e-08	0.358365	0.369	0.25	0.000300865	NK_LIKE	CANX
DDX17	1.53411e-08	0.311452	0.407	0.284	0.000338179	NK_LIKE	DDX17
CEP78	1.6219e-08	0.521769	0.12	0.054	0.000357531	NK_LIKE	CEP78
PSME11	1.76999e-08	0.253005	0.638	0.508	0.000390177	NK_LIKE	PSME1
CPNE11	1.8473e-08	0.372887	0.182	0.102	0.000407219	NK_LIKE	CPNE1
PDIA31	2.83675e-08	0.259662	0.425	0.302	0.000625332	NK_LIKE	PDIA3
C9orf1421	2.90927e-08	0.445942	0.207	0.114	0.00064132	NK_LIKE	C9orf142
POLR2L	3.13061e-08	0.297834	0.278	0.177	0.000690111	NK_LIKE	POLR2L
TGFBR3	4.70146e-08	0.494779	0.115	0.05	0.00103639	NK_LIKE	TGFBR3
C9orf16	4.91508e-08	0.27442	0.236	0.146	0.00108348	NK_LIKE	C9orf16
MYO1F1	4.98229e-08	0.325128	0.167	0.092	0.0010983	NK_LIKE	MYO1F
CD441	5.29525e-08	0.31778	0.447	0.323	0.00116729	NK_LIKE	CD44
ACTN42	6.4605e-08	0.278132	0.182	0.107	0.00142415	NK_LIKE	ACTN4
PTPN222	6.91653e-08	0.43812	0.178	0.097	0.00152468	NK_LIKE	PTPN22
FERMT3	7.58762e-08	0.275147	0.149	0.084	0.00167262	NK_LIKE	FERMT3
PSMB101	9.32271e-08	0.346047	0.218	0.13	0.0020551	NK_LIKE	PSMB10
COX5A1	1.77707e-07	0.317451	0.313	0.208	0.00391737	NK_LIKE	COX5A
PIP4K2A3	1.84647e-07	0.308342	0.236	0.148	0.00407036	NK_LIKE	PIP4K2A
TAPBP1	2.81947e-07	0.297659	0.296	0.196	0.00621524	NK_LIKE	TAPBP
ZBP1	3.34956e-07	0.353222	0.122	0.059	0.00738377	NK_LIKE	ZBP1
IDH23	4.80057e-07	0.366986	0.162	0.088	0.0105824	NK_LIKE	IDH2
COA1	4.98672e-07	0.442635	0.105	0.051	0.0109927	NK_LIKE	COA1
CBLB	5.81678e-07	0.313583	0.118	0.06	0.0128225	NK_LIKE	CBLB
CORO1A1	7.2132e-07	0.345706	0.467	0.359	0.0159008	NK_LIKE	CORO1A
RUNX33	7.34814e-07	0.260958	0.155	0.09	0.0161982	NK_LIKE	RUNX3
HPS3	7.80259e-07	0.400418	0.102	0.046	0.0172	NK_LIKE	HPS3
MRPS61	9.57456e-07	0.294212	0.169	0.098	0.0211062	NK_LIKE	MRPS6
SH3BP5	1.05241e-06	0.284397	0.127	0.069	0.0231993	NK_LIKE	SH3BP5
XBP11	1.07059e-06	0.366256	0.216	0.131	0.0236001	NK_LIKE	XBP1
CD97	1.11257e-06	0.294805	0.149	0.085	0.0245255	NK_LIKE	CD97
FOXN31	1.39107e-06	0.486714	0.147	0.077	0.0306648	NK_LIKE	FOXN3
ARHGAP91	1.40911e-06	0.335079	0.178	0.11	0.0310624	NK_LIKE	ARHGAP9
GNPTAB	2.34515e-06	0.635538	0.105	0.05	0.0516964	NK_LIKE	GNPTAB
LMAN2	2.49882e-06	0.354853	0.202	0.122	0.055084	NK_LIKE	LMAN2
C5orf562	3.11662e-06	0.433109	0.138	0.072	0.0687028	NK_LIKE	C5orf56
STOM1	3.21584e-06	0.335993	0.153	0.085	0.0708899	NK_LIKE	STOM
NDUFS41	3.60532e-06	0.318422	0.138	0.081	0.0794757	NK_LIKE	NDUFS4
FIS11	4.05169e-06	0.265733	0.167	0.102	0.0893154	NK_LIKE	FIS1
LYST2	5.56678e-06	0.284471	0.187	0.116	0.122714	NK_LIKE	LYST
APOBEC3C3	5.60585e-06	0.255659	0.22	0.142	0.123575	NK_LIKE	APOBEC3C
SAR1A	6.09049e-06	0.326893	0.144	0.082	0.134259	NK_LIKE	SAR1A
C12orf753	6.35269e-06	0.273782	0.238	0.158	0.140039	NK_LIKE	C12orf75
TAPSAR1	7.00709e-06	0.445449	0.173	0.102	0.154464	NK_LIKE	TAPSAR1
LSM21	9.53979e-06	0.342731	0.156	0.091	0.210295	NK_LIKE	LSM2
ATG5	1.02121e-05	0.324302	0.109	0.057	0.225114	NK_LIKE	ATG5
DOK21	1.14242e-05	0.329913	0.18	0.11	0.251835	NK_LIKE	DOK2
PRKAR1A	1.53936e-05	0.266044	0.176	0.11	0.339337	NK_LIKE	PRKAR1A
UTRN2	2.02033e-05	0.322952	0.291	0.201	0.445361	NK_LIKE	UTRN
FAM111A2	2.04306e-05	1.66906	0.149	0.112	0.450372	NK_LIKE	FAM111A
VAMP5	2.08209e-05	0.253969	0.164	0.101	0.458975	NK_LIKE	VAMP5
SELL2	2.33821e-05	0.391673	0.313	0.237	0.515435	NK_LIKE	SELL
TTC14	2.39799e-05	0.395304	0.111	0.057	0.528612	NK_LIKE	TTC14
GADD45B1	2.6963e-05	0.32735	0.176	0.107	0.594372	NK_LIKE	GADD45B
INPP5D	2.83582e-05	0.346729	0.131	0.073	0.625129	NK_LIKE	INPP5D
POLR2G	3.31967e-05	0.254474	0.165	0.101	0.731787	NK_LIKE	POLR2G
COPZ1	4.0298e-05	0.418025	0.171	0.104	0.88833	NK_LIKE	COPZ1
PTRHD11	5.44564e-05	0.25007	0.14	0.085	1	NK_LIKE	PTRHD1
ATP5F11	7.0827e-05	0.29519	0.247	0.171	1	NK_LIKE	ATP5F1
SATB1	8.68138e-05	0.258992	0.105	0.059	1	NK_LIKE	SATB1
GPATCH81	0.000141755	0.297196	0.147	0.093	1	NK_LIKE	GPATCH8
ADD1	0.000155454	0.289036	0.125	0.074	1	NK_LIKE	ADD1
ARPC5L1	0.000172159	0.420527	0.147	0.088	1	NK_LIKE	ARPC5L
UHMK1	0.000173651	0.250213	0.173	0.113	1	NK_LIKE	UHMK1
SNRPF1	0.000195935	0.362158	0.215	0.144	1	NK_LIKE	SNRPF
TXNL1	0.000197628	0.29694	0.149	0.092	1	NK_LIKE	TXNL1
HLA-DMA1	0.000207463	0.357244	0.102	0.057	1	NK_LIKE	HLA-DMA
PYCARD1	0.000264444	0.310538	0.122	0.075	1	NK_LIKE	PYCARD
BIN1	0.000311242	0.288349	0.173	0.112	1	NK_LIKE	BIN1
BPTF	0.000355996	0.296197	0.242	0.182	1	NK_LIKE	BPTF
SEPT2	0.000431955	0.311701	0.211	0.149	1	NK_LIKE	SEPT2
AL592183.11	0.000449604	0.320553	0.151	0.094	1	NK_LIKE	AL592183.1
SEC11A1	0.000517385	0.313875	0.224	0.155	1	NK_LIKE	SEC11A
ACAA21	0.000741552	0.424611	0.107	0.062	1	NK_LIKE	ACAA2
TRA2A1	0.000761512	0.300638	0.235	0.169	1	NK_LIKE	TRA2A
HLA-G1	0.000817641	0.266396	0.309	0.232	1	NK_LIKE	HLA-G
HDDC2	0.000877099	0.253978	0.102	0.065	1	NK_LIKE	HDDC2
DUSP12	0.000892848	0.259187	0.164	0.108	1	NK_LIKE	DUSP1
SYTL32	0.0009776	0.327401	0.125	0.077	1	NK_LIKE	SYTL3
SETD3	0.00112144	0.401083	0.113	0.067	1	NK_LIKE	SETD3
RAB11FIP1	0.00126454	0.385121	0.107	0.062	1	NK_LIKE	RAB11FIP1
UFL1	0.00134049	0.258412	0.131	0.084	1	NK_LIKE	UFL1
RAB37	0.00140114	0.442487	0.102	0.059	1	NK_LIKE	RAB37
MAPKAPK2	0.00169558	0.357674	0.149	0.096	1	NK_LIKE	MAPKAPK2
MRPL54	0.00192995	0.269435	0.155	0.103	1	NK_LIKE	MRPL54
SUPT4H11	0.00230657	0.287398	0.156	0.106	1	NK_LIKE	SUPT4H1
KLF13	0.00272851	0.313155	0.118	0.073	1	NK_LIKE	KLF13
DR1	0.00315571	0.30996	0.151	0.101	1	NK_LIKE	DR1
WDR83OS	0.0031923	0.261176	0.156	0.109	1	NK_LIKE	WDR83OS
UBE2V21	0.00411196	0.252742	0.136	0.09	1	NK_LIKE	UBE2V2
RABAC11	0.00559745	0.260048	0.191	0.137	1	NK_LIKE	RABAC1
