# Supplementary material for: Genomic and transcriptomic correlates of immunotherapy response within the tumor microenvironment of leptomeningeal metastases
Source: Nat Commun. 2021 Oct 12;12:5955. doi: 10.1038/s41467-021-25860-5 (PMC8511044; doi:10.1038/s41467-021-25860-5)
Supplement: Supplementary file 7 — Supplementary Data 5 [file 41467_2021_25860_MOESM7_ESM.xlsx]

## Sheet: IFNg
ADAR
ATP6V0B
B2M
BAG1
BAK1
BBC3
BST2
BTG1
C1S
CASP8
CEBPD
COL16A1
CSRP3
CYCS
EIF2B1
ELK4
EPS15
FAS
FOSL1
GBP1
HADH
HADHB
HLA-A
HLA-C
HLA-E
ICAM1
IFI16
IFI30
IFI35
IFIT2
IFIT3
IFITM1
IL15RA
IL6
IRF1
IRF9
ISG15
MAP3K10
NMI
PARP1
PHLDA1
PLOD2
PLSCR1
PMAIP1
PML
PPP3CA
PPP5C
PRAME
PSMB10
PSMB8
PSMB9
PSME1
RBBP4
RHOC
SDCBP
SF3A1
SHFM1
SKP1
SP110
SRP9
SRSF2
SSBP1
STAT1
TAP1
TEAD4
TRIM21
TRIM26
VAT1
VEGFC
XRCC6
ZFP36L2

## Sheet: Antigen Processing
ABCB1
ABCB4
ABCB5
ABCB9
AIRE
ANAPC1
ANAPC10
ANAPC11
ANAPC13
ANAPC2
ANAPC4
ANAPC5
ANAPC7
ARIH2
ASB1
ASB11
ASB12
ASB13
ASB15
ASB16
ASB17
ASB2
ASB3
ASB4
ASB5
ASB6
ASB7
ASB8
ASB9
ATG5
ATG7
B2M
BIRC2
BIRC3
BIRC6
BLMH
BRCA1
BTRC
CALR
CANX
CBL
CBLB
CBLC
CD1D
CD207
CD36
CD4
CD74
CD8A
CD8B
CDC16
CDC20
CDC23
CDC26
CDC27
CDC34
CIITA
CREB1
CTSB
CTSL1
CTSS
CUL1
CUL2
CUL3
CUL4A
CUL4B
CUL5
CUL7
CYBA
CYBB
DDB1
DDB2
DET1
DTX3L
DZIP3
ERAP1
ERAP2
ERCC8
FANCL
FBXO17
FBXO2
FBXO27
FBXO3
FBXO4
FBXO44
FBXO6
FBXW11
FBXW7
FBXW8
FCGR1A
FCGR1B
FZR1
GAN
HECTD3
HERC1
HERC2
HERC3
HERC4
HLA-A
HLA-B
HLA-C
HLA-DMA
HLA-DMB
HLA-DOA
HLA-DOB
HLA-DPA1
HLA-DPB1
HLA-DQA1
HLA-DQA2
HLA-DQB1
HLA-DRA
HLA-DRB1
HLA-DRB3
HLA-DRB4
HLA-DRB5
HLA-E
HLA-F
HLA-G
HLA-K
HSP90AA1
HSP90AB1
HSPA1A
HSPA1B
HSPA1L
HSPA2
HSPA4
HSPA5
HSPA6
HSPA8
HUWE1
IFI30
IFNA1
IFNA10
IFNA13
IFNA14
IFNA16
IFNA17
IFNA2
IFNA21
IFNA4
IFNA5
IFNA6
IFNA7
IFNA8
IFNG
ITCH
ITGAV
ITGB5
KEAP1
KIR2DL1
KIR2DL2
KIR2DL3
KIR2DL4
KIR2DL5A
KIR2DS1
KIR2DS3
KIR2DS4
KIR2DS5
KIR3DL1
KIR3DL2
KIR3DL3
KLHL13
KLHL20
KLHL9
KLRC1
KLRC2
KLRC3
KLRC4
KLRD1
LGMN
LNPEP
LOC644006
LOC728622
LRR1
LRRC41
LRSAM1
LTA
MAP3K1
MDM2
MGRN1
MID1
MKRN1
MRC1
MRC2
NCF2
NCF4
NEDD4
NEDD4L
NFYA
NFYB
NFYC
NHLRC1
NPEPPS
PARK2
PDIA3
PIAS1
PIAS2
PIAS3
PIAS4
PJA1
PJA2
PML
POMP
PPIL2
PRPF19
PSMA1
PSMA2
PSMA3
PSMA4
PSMA5
PSMA6
PSMA7
PSMA8
PSMB1
PSMB10
PSMB11
PSMB2
PSMB3
PSMB4
PSMB5
PSMB6
PSMB7
PSMB8
PSMB9
PSMC1
PSMC2
PSMC3
PSMC4
PSMC5
PSMC6
PSMD1
PSMD10
PSMD11
PSMD12
PSMD13
PSMD14
PSMD2
PSMD3
PSMD4
PSMD5
PSMD6
PSMD7
PSMD8
PSMD9
PSME1
PSME2
PSME3
PSME4
PSMF1
RBCK1
RBX1
RCHY1
RFWD2
RFX5
RFXANK
RFXAP
RHOBTB2
RNF123
RNF138
RNF144B
RNF182
RNF220
RNF25
RNF34
RNF4
RNF41
RNF6
RNF7
RPN1
RPN2
RPS27A
SAE1
SAR1B
SEC13
SEC23A
SEC24B
SEC24C
SEC24D
SEC31A
SEC61A1
SEC61A2
SEC61B
SEC61G
SHFM1
SIAH1
SKP1
SKP2
SMURF1
SMURF2
SOCS1
SOCS3
SPSB1
SPSB2
SPSB4
STUB1
SYVN1
TAP1
TAP2
TAPBP
TCEB1
TCEB1P3
TCEB2
THOP1
TPP2
TRAF6
TRIM11
TRIM21
TRIM32
TRIM36
TRIM37
TRIM63
TRIM9
TRIP12
UBA1
UBA2
UBA3
UBA5
UBA52
UBA6
UBA7
UBE2A
UBE2B
UBE2C
UBE2D1
UBE2D2
UBE2D3
UBE2D4
UBE2E1
UBE2E2
UBE2E3
UBE2F
UBE2G1
UBE2G2
UBE2H
UBE2I
UBE2J1
UBE2J2
UBE2K
UBE2L3
UBE2L6
UBE2M
UBE2N
UBE2NL
UBE2O
UBE2Q1
UBE2Q2
UBE2QL1
UBE2R2
UBE2S
UBE2U
UBE2V2
UBE2W
UBE2Z
UBE3A
UBE3B
UBE3C
UBE4A
UBE4B
UBOX5
UBR1
UBR2
UBR4
UBR5
VHL
VPRBP
WSB1
WWP1
WWP2
XIAP
ZBTB16

## Sheet: Housekeeping genes
ACTB
ALDOA
GAPD
PGK1
LDHA
RPS27A
RPL19
RPL11
NONO
ARHGDIA
RPL32
RPS18
HSPCB
ILF2
USP11
ATP6V1G1
UBE1
CSNK2B
CPNE1
TNFRSF5
CTNNB1
EIF3S7
NDUFA1
ARAF1
SAFB
ATP6IP1
H2BFL
COX7A2L
ENSA
BTF3
ETR101
ATP5J2
SFRS9
G10
CSTB
SLC9A3R2
TETRAN
HADHA
VEGFB
STK24
P4HB
RAD9
EFNA3
ARHGAP1
TAPBP
BAT1
TKT
HLA-C
RAB1A
UBE2D2
UBE2M
GNAS
PTBP1
RPL36AL
C21orf33
GPI
COX7C
EIF4A2
COX6B
FAU
GRIK5
COX5B
COX5A
CDC10
VAMP3
GPAA1
PABPN1
HSBP1
YARS
UBE2I
PABPC1
GCN5L1
COX4I1
SPAG7
PSMD8
ZFP36L1
ODC1
RPL18
RPL13
RPS11
CCND3
RPL14
PSMD11
TPMT
RPL8
MTA1
COL6A1
AP2M1
ATP5D
STK19
RPS25
RPS19
MAPKAPK2
AIF1
C14orf2
MAP4
RPS9
B4GALT3
CCBP2
RPS5
SGT
H6PD
MMPL1
E2F4
ADAM15
ADD1
ADAR
PAX8
ANXA6
CHIT1
TAGLN
FOLR1
ACTN4
RING1
ACVRL1
CDA
PTTG1IP
BCRP1
JAG1
ID3
ARHA
SULT1A3
CANX
ARF5
ARF4
ARF1
TSTA3
GDI2
SSR2
ADRBK1
ELAVL3
CAPZB
SNRPA
SDHA
PPP2CB
PITPNM
ILK
HDGF
GGTLA1
NEDD5
DAP
CSK
COX8
ANXA2
SSTR5
CTBP1
CHD4
ZNF91
TTC1
TEGT
SRM
SGSH
PSME2
PRKAG1
PGD
PRDX1
NME2
MTX1
MSN
MC2R
LTBP4
LMO1
IMPDH2
IFITM1
GRM4
GNAI2
GDI1
GAS1
FTH1
EIF4G2
DAXX
CNTN1
BSG
ARL2
ARF3
DNCL1
HLA-G
HGS
C11orf13
ATP5A1
CSNK1E
SNX3
CTSD
PSMA7
PSMB7
LDHB
SREBF1
PSMB4
PSMB2
PSMB1
MYH9
CENPB
PFDN5
SYNGR2
AP1B1
H3F3A
ARHGEF7
YWHAZ
MAP3K11
AES
VIL2
PHF1
PFDN1
CKB
YWHAH
RNH
SLC25A11
CYC1
PTMA
SNRPG
TUFM
YWHAB
RPA2
CD81
CALM2
ATP6V1F
H2AFY
NDUFB7
HMGB1
FCER2
GUK1
G22P1
BECN1
MCM3AP
CSF1
HPCAL1
ATP6V0C
ATP6V0B
ATP6V1E1
COX7A2
COX6A1
FKBP1A
RPL29
RPL27
RPLP2
RPLP1
GM2A
RPL3
ENO1
RPL38
RPL37
RPL34
RPL15
RPS2
RPS24
RPS16
RPS15
RPS13
RPL5
RPL17
POLR2A
RPS12
HNRPK
HNRPD
HNRPAB
RPS10
MAZ
MYC
FBL
AP2S1
ACTG1
M6PR
SNRPD2
LGALS9
DIA1
COMT
MGAT1
EIF3S8
DDT
FUS
ALTE
RRBP1
NDUFS5
ERH
B2M
LYZ
NME1
MVK
ENTPD6
UQCRC1
TXN
TUBB
TCOF1
SRP14
SRF
SOD1
SNRPB
SNRP70
SFRS2
RPS6KB2
RPN1
PRKCSH
PNMT
PKM2
PIM1
SLC25A3
NDUFC1
NDUFA2
MPG
MIF
JAK1
HRMT1L2
HADHB
GPX4
GP2
GOT2
EXTL3
EIF3S5
EIF3S4
EIF3S2
DHCR7
DAD1
CYB5
CLTB
CLTA
CKAP1
CAPNS1
ATP5O
ATP5G3
ATF4
APLP2
ZNF305
DNAJB6
HSPA8
PHGDH
RAP1B
SKIP
MBC2
SAP18
COPS6
ARPC4
ARPC3
NSAP1
BMI1
TERF2IP
ARPC2
STARD7
FEZ1
FBXO7
PLSCR3
PDAP1
DXS1357E
ST5
PRPH
ZNF384
RAGA
C1D
GABARAPL2
TADA3L
SEC61G
HAX1
DNPEP
CGI-57
DKFZP564K0822
MGC2749
M9
AF038169
PRO1843
FLJ20113
TRAP1
KIAA1079
KIAA0514
KIAA0211
KIAA0174
KIAA1029
COPE
CG1I
UQCRH
NOT56L
H2AV
PLXNB2
DJ-1
REA
UBC
MACMARCKS
COBRA1
RAD23A
UQCR
GPR56
RERE
KIFC3
MCL1
PPP1R11
KIAA0152
QP-C
HBOA
TUBB4
KIAA1049
MGC5508
HLA-DRB4
RFP
RNPS1
DNAJB1
CGB7
TIMM44
SIAHBP1
BART1
RELA
MFN2
AFG3L2
RUVBL2
DIAPH1
MLC-B
MGC3047
FLJ13952
TMSB10
HCDI
PTOV1
KIAA1100
KIAA0605
RE2
NEDD8
CCT7
SARS
PFN1
SDC3
RPL35
K-ALPHA-1
NXF1
SLC6A7
AGPAT1
MRPL23
POLR2F
SEC61B
RPS14
HNRPH1
TALDO1
ARMET
DXYS155E
PTDSS1
FOXM1
RAC1
VAMP1
KIAA0618
ABL1
RAN
A2LP
RTN4
ZFPL1
JTB
NUDT3
CPNE6
PGPL
TIP-1
FCGR2A
JUND
NFKBIA
LAMP1
KIAA0494
p100
MEA
BC-2
CIZ1
ASE-1
CALM1
RBPMS
RBM3
CRF
VARS2
TACC1
PIN1
LASP1
MT3
UQCRFS1
CCT3
TCFL1
SLC6A8
KARS
ISLR
CFL1
NCL
MLF2
PRPF8
TOM7
MRC2
AKR1A1
LQFBS-1
GNB2L1
MLN51
HSGP25L2G
BRMS1
APOBEC3C
UBB
CREB3
RANBP16
MRPL9
PDCD6
MDH1
JAM3
MAP2K2
REQ
YWHAQ
MGC32043
FLJ32334
SLC25A1
FLJ20452
SAR1
G2AN
PPP2R1A
SMT3H2
TSFM
HSPA5
TMEM4
RNP24
MAPK8IP1
GNB2
LYPLA2
NDUFV1
BTBD2
ANAPC5
SUI1
DDOST
PKD2
DRAP1
MYL6
WDR1
MEL
TLN1
SCAMP3
CDC2L2
RBM8A
RPL10
SDCCAG33
RPL10A
TRIM28
AATF
P114-RHO-GEF
RPL13A
POLR2L
NIFIE14
XBP1
HYOU1
C9orf16
C12orf8
FLJ22347
GSK3A
MRPS12
NDUFV2
CLSTN1
DAZAP2
HSA011916
DKK4
PAK4
PRKCABP
C14orf3
ZNF144
TCEB2
GABARAP
ATP5I
SMT3H1
IDH3B
KDELR1
KIF1C
TUBGCP2
API5
ANP32B
RABAC1
HIS1
ATP5H
ACAT2
SRRM1
NACA
HINT1
ATP5G1
ALDOC
NDUFA7

## Sheet: M1_M2
M1_v_M2_dn	M1_v_M2_up
AC005747.1	AC004086.1
AC027237.1	AC004151.1
AC097381.1	AC124319.1
ADAMTS1	ACAA1
ADGRB2	ADAMTS6
AEBP1	ADD3
AKR1C3	ANK3
ALDH2	ANXA6
ANKRD20A11P	AP3M2
ANKRD36BP2	APOL3
ANOS1	APRT
ANP32A	AREL1
ATP6AP1L	ARID5A
BATF3	ATP10A
BCL11B	ATP8B2
CALHM5	AUTS2
CAPSL	BAG3
CBX5	BIN1
CCDC144A	BMS1
CCDC83	BTG1
CCNJ	BTN3A3
CD1D	C11orf21
CD300A	C17orf49
CD79B	CAPN2
CDC25A	CBLB
CDK6	CCR7
CDSN	CD200R1
CENPV	CD27
CEP97	CD48
CFAP74	CD55
CHD9	CEPT1
CHRNA3	CERS2
CHRNA4	CFP
CHSY1	CIB1
CMC2	CNIH4
COL6A3	CNOT11
COL7A1	COL1A2
CORIN	COTL1
CRNDE	COX7C
CTTN	CTSL
CUBN	CTSZ
CYP2F1	DEF8
DBN1	DOCK9
DDX3Y	DPH5
DDX5	E4F1
DEPDC7	EEF1G
DLAT	EEF2
DNAJC9	EIF3F
DST	EIF3K
ECT2	EIF4E2
EIF1AY	ELMO1
ELAVL4	EPB41
EPB41L2	EPSTI1
EPM2AIP1	ERAP2
ETV5	ERMAP
EVC2	ESYT1
FAM118A	FBLN7
FAM71B	FBXO34
FBLL1	FLNA
FCGR2C	FOXO1
FZD1	FOXP1
GALNT2	FUCA1
GALNT7	FXN
GGA1	FYB1
GJC1	GBP4
GLI4	GGT1
GLIPR1L1	GIMAP2
GNA15	GIMAP8
GNAQ	GMPPA
GOT1L1	GNL3
GPR4	GPA33
GPRIN1	GPR155
GXYLT2	GYPC
H2BFM	HCFC2
H3F3B	HCP5
HHIP	HEBP1
HMGB3	HLA-B
HNRNPA2B1	HLA-G
HNRNPK	HLA-J
HOXA10	IFIH1
HOXA7	IKZF4
HOXA9	IL12RB1
HPSE2	IL27RA
HTR2A	IL4R
IFT81	IMPACT
IL4	INPP4B
INHBC	KDM7A
INPP5B	KIAA0391
ITIH3	KIAA0513
ITPRID2	KISS1R
KDM5D	LAMP3
KIAA1217	LDLRAP1
KIF20B	LFNG
KIR2DL4	LIPA
KMT2A	LITAF
KRTAP5-2	LPIN1
LAPTM4A	LPIN2
LDLRAD3	LRIG1
LILRA5	LRRC8C
LINC00205	LRRC8D
LINC00992	LRRN3
LINC01225	LTA
LINC01558	MAF
LINC01686	MFNG
LMO2	MGAT1
LRRN1	MLLT3
LRRN4	MPP7
LYST	MPZL3
MARCKSL1	NELL2
MBD6	NFKBIA
MDM4	NKIRAS1
MELTF	NMRK1
MSI2	NOG
NEIL3	NOP53
NEK2	NPAS2
OPRPN	P4HA1
OR2F1	PABPC1
OSBPL5	PAG1
PALLD	PANK4
PCGF5	PARP11
PCMT1	PDE4B
PDE10A	PFDN5
PDZD9	PGAP1
PELI2	PLAC8
PHACTR1	PLEKHA2
PHLPP1	PLEKHO1
PKN2	PNP
PLCH1	POLR3E
POMP	PSME2
POU3F4	PUS1
PPEF1	PYHIN1
PPM1D	RASA3
PRKY	RASSF2
PTGDR2	RGS1
PTGS1	RGS16
QSER1	RGS19
R3HDM2	RIMS4
RAPGEFL1	RLN1
RGMA	RPL12
RNFT2	RPL13
RPS4Y1	RPL13A
RTN4	RPL17
RUBCNL	RPL29
RUFY2	RPL30
SEC14L4	RPL31
SEM1	RPL32
SERTAD4-AS1	RPL7A
SH2D1A	RPL9
SIGLEC9	RPLP1
SLC22A18AS	RPLP2
SLC22A7	RPS10
SLC44A5	RPS15A
SLC7A11	RPS18
SLC7A3	RPS19
SMPD3	RPS6KA3
SORT1	RSAD2
SOX4	S100A6
SP4	S100B
SPCS2	S1PR1
SPRED2	SAMHD1
SSSCA1-AS1	SEMA3A
STS	SEMA4C
SYCE1	SFMBT2
TCF7	SLA2
TFF3	SMIM20
TFPI	SMURF2
TIMM23B	SNHG8
TNFRSF21	SPATA13
TRDMT1	SPIN3
TSPAN11	SPON1
TSPYL4	SQOR
TTTY10	STIM2
TXLNGY	SUSD3
UBASH3B	TES
UBE2J1	TLK1
USP9Y	TMEM128
WDR63	TOMM5
WFDC3	TPP2
XCL1	TRIM69
YWHAQ	TRMT10C
ZBTB12	TSIX
ZBTB44	TSPAN14
ZNF169	TUBA4A
ZNF257	TXK
ZNF736	UBALD2
ZSCAN16-AS1	UPP1
	XIST
	YTHDC2
	ZFAND6
	ZNF16
	ZNF229
	ZNF302
	ZNF883
	ZNFX1

## Sheet: Wherry_eff_nai
Nai_Eff_up	Nai_Eff_dn
ABCC5	AC055839.2
ABCG1	ACOT7
ABLIM1	ACTB
AC004086.1	ACTC1
AC092338.1	ACTN4
ACTN1	ACYP2
ACYP1	ADAM19
ADCY6	AGPAT3
AKAP9	AHNAK
AKR1C4	AIP
AL121768.1	ANXA1
AMPD3	ANXA2
ANKRD10	ANXA6
APEX1	ARF6
APP	ARHGDIB
ARMCX2	ASL
ARRB1	ATP5IF1
BAD	ATP6V0E1
BCKDHB	AURKB
C15orf39	BATF
C19orf48	BCL2A1
C3AR1	BHLHE40
CAMSAP1	BIRC5
CASK	BSCL2
CCND2	BTF3
CCR7	CAPN2
CCR9	CAPNS1
CD2AP	CARHSP1
CD7	CASP1
CHERP	CASP4
CLK4	CASP7
CNN3	CCL5
CRAMP1	CCNE1
CRLF3	CCR2
CTPS1	CCR5
CTSS	CD160
CTSV	CD48
CXXC5	CD68
CYB5R1	CDC34
DALRD3	CDK1
DDC	CDKN2C
DDX47	CDKN3
DGKA	CHD7
DHX30	COMMD1
DNAJB1	COX17
DNAJB2	CRIP2
DNAJC7	CSTB
DPH5	CTLA4
DTX1	CTSA
DUSP6	CTSD
EPHX1	CX3CR1
ETS2	CXCR3
EVL	DAP
EYA2	DAPK2
FAM102A	DBI
FASN	DCPS
FKBP4	DENND5A
FNTB	DHRS1
GADD45A	DKK2
GALNT11	DLGAP5
GNL3	DOCK5
GRWD1	DTL
GSN	E2F8
HAGH	ELOVL1
HDAC2	ENTPD1
HEXA	ERRFI1
HLA-DOB	ETFB
HPCAL1	FADD
HSD17B11	FAM89B
HSPE1	FASLG
IDH2	FCGR2B
IFRD2	FCGRT
IGF1R	FGL2
IGHM	FRG1
IKBKE	GABARAPL1
IL4R	GABARAPL2
IL6R	GALNT3
IL6ST	GEM
IL7R	GLRX
IMP4	GNG11
IPO4	GNPDA1
ITGAE	GSTT1
ITPKB	GZMA
KANSL2	GZMB
KCNN4	GZMK
KCTD12	HASPIN
KIT	HK2
KMT2A	HLA-A
LIPA	HMGB2
MAP1S	HOPX
MAP4K3	HOXD13
MAP7	HSD11B1
MAX	ID2
MBTD1	IFITM10
MDN1	IFNG
METTL9	IL10RA
MFHAS1	IL18R1
MFN1	IL18RAP
MORF4L2	ITGA4
MPP1	ITGAL
MRPL23	ITGAM
MTF2	ITGAX
MUC13	ITGB1
MYC	JAK1
MYCBP2	KCNJ8
NCOA5	KIF22
NECAP1	KLRC1
NEDD4L	KLRG1
NIT2	KLRK1
NNT	LAMC1
NOLC1	LAMTOR5
NOMO1	LGALS1
NOP56	LGALS3
NOTCH1	LIG1
NR2C1	LITAF
NSG2	LMAN2
P2RX4	LPIN1
P4HA1	LRP10
PAN2	LSM1
PCCB	LXN
PCM1	MAPK3
PDK1	MAPRE2
PELI1	MBD2
PHTF2	MDFIC
PKD1	MED12L
PLEKHA1	MIS18BP1
POLR1B	MNS1
POLR3A	MRPL27
POU2F1	MRPS16
PRKD2	MSRB1
PRMT3	MT2A
PSMG1	MYO1F
PTOV1	NDUFA8
RAB3IP	NDUFB6
RACK1	NDUFB7
RALGPS2	NDUFV3
RAMP1	NRP1
RBM38	P3H4
RCC2	PADI2
RERE	PALD1
RETREG1	PCYT1A
RFLNB	PGLYRP1
RGCC	PLSCR1
RGS10	PPIB
RNASET2	PQLC3
RNF141	PRDX4
RNF38	PRELID1
RPL14	PRF1
RPL5	PRIM2
RPL7L1	PRR13
RPS19	PRRC1
RPS3	PSMA2
RPS4X	PSMB10
RPS6	PSMD8
SATB1	PTGR1
SCAMP1	PTPN13
SELL	PTTG1
SESN1	RAC2
SFXN2	RACGAP1
SIPA1L2	REEP5
SKI	REPS1
SKIV2L	RFC4
SLC11A2	RHPN2
SLC12A7	RNF14
SLC44A1	RNF19B
SMAD1	RORA
SMAD7	RPS6KA4
SPRED2	RSU1
SPSB1	S100A10
SSBP2	S100A11
ST6GAL1	S100A13
SURF6	S100A4
TBCEL	S100A6
TCF4	SF3B6
TCF7	SGO1
TDRP	SH2D1A
TEC	SH2D2A
TIMM9	SIRT2
TLR6	SMAP1
TNNT1	SMYD1
TP53	SNRNP27
TSR1	SNTB2
TTC27	SNX10
TTC3	SPDL1
USP10	ST3GAL4
USP34	STAB1
VKORC1	STARD10
VPS37B	TCF19
WDR6	TMEM160
WDR92	TMEM37
WFS1	TRAPPC1
XPC	TSPAN31
ZBTB20	TSPO
ZEB1	TTK
ZMIZ2	TXNDC5
ZNF281	UNC119
ZNF282	WNT3
ZNF638	XDH
ZNF692	YBX3
ZNRF1	YKT6
