# Supplementary material for: Genomic and transcriptomic correlates of immunotherapy response within the tumor microenvironment of leptomeningeal metastases
Source: Nat Commun. 2021 Oct 12;12:5955. doi: 10.1038/s41467-021-25860-5 (PMC8511044; doi:10.1038/s41467-021-25860-5)
Supplement: Supplementary file 8 — Supplementary Data 6 [file 41467_2021_25860_MOESM8_ESM.xlsx]

## Sheet: Sheet1
comparison	Cell type	Signature	Wilcoxon rank-sum p value	P value test used	Effect size method used
P043-4 PBL vs P043-4 CSF	innate cells	IFN-γ response	0.000753585	Wilcoxon rank-sum	Cohen's d
P043-4 PBL vs P043-4 CSF	innate cells	antigen presentation	2.24e-06	Wilcoxon rank-sum	Cohen's d
P043-4 PBL vs P043-4 CSF	innate cells	M1 vs M2 down	0.0111225	Wilcoxon rank-sum	Cohen's d
P043-4 PBL vs P043-4 CSF	innate cells	M1 vs M2 up	3.46e-13	Wilcoxon rank-sum	Cohen's d
P043-2 PBL vs P043-2 CSF	innate cells	IFN-γ response	0.00548746	Wilcoxon rank-sum	Cohen's d
P043-2 PBL vs P043-2 CSF	innate cells	antigen presentation	0.00894417	Wilcoxon rank-sum	Cohen's d
P043-2 PBL vs P043-2 CSF	innate cells	M1 vs M2 down	0.465386	Wilcoxon rank-sum	Cohen's d
P043-2 PBL vs P043-2 CSF	innate cells	M1 vs M2 up	0.97144	Wilcoxon rank-sum	Cohen's d
P010-4 PBL vs P010-4 CSF	innate cells	IFN-γ response	0.505773	Wilcoxon rank-sum	Cohen's d
P010-4 PBL vs P010-4 CSF	innate cells	antigen presentation	0.0330632	Wilcoxon rank-sum	Cohen's d
P010-4 PBL vs P010-4 CSF	innate cells	M1 vs M2 down	0.434708	Wilcoxon rank-sum	Cohen's d
P010-4 PBL vs P010-4 CSF	innate cells	M1 vs M2 up	0.00326724	Wilcoxon rank-sum	Cohen's d
P046-2 PBL vs P046-2 CSF	innate cells	IFN-γ response	0.789892	Wilcoxon rank-sum	Cohen's d
P046-2 PBL vs P046-2 CSF	innate cells	antigen presentation	0.00962565	Wilcoxon rank-sum	Cohen's d
P046-2 PBL vs P046-2 CSF	innate cells	M1 vs M2 down	0.000478764	Wilcoxon rank-sum	Cohen's d
P046-2 PBL vs P046-2 CSF	innate cells	M1 vs M2 up	2.52e-05	Wilcoxon rank-sum	Cohen's d
P043-3 PBL vs P043-3 CSF	innate cells	IFN-γ response	7.73e-14	Wilcoxon rank-sum	Cohen's d
P043-3 PBL vs P043-3 CSF	innate cells	antigen presentation	5.67e-16	Wilcoxon rank-sum	Cohen's d
P043-3 PBL vs P043-3 CSF	innate cells	M1 vs M2 down	0.00819284	Wilcoxon rank-sum	Cohen's d
P043-3 PBL vs P043-3 CSF	innate cells	M1 vs M2 up	3.09e-08	Wilcoxon rank-sum	Cohen's d
P043-4 PBL vs P043-4 CSF	adaptive cells	IFN-γ response	0.433911	Wilcoxon rank-sum	Cohen's d
P043-4 PBL vs P043-4 CSF	adaptive cells	IFN-γ response	0.858632	Wilcoxon rank-sum	Cohen's d
P043-4 CSF vsP043-4 CSF	adaptive cells	IFN-γ response	6.9e-13	Wilcoxon rank-sum	Difference in means between P043-3 and P043-2 in units of standard deviations of P043-2
P043-4 CSF vsP043-4 CSF	adaptive cells	IFN-γ response	5.54e-63	Wilcoxon rank-sum	Difference in means between P043-4 and P043-3 in units of standard deviations of P043-3
P043-4 CSF vsP043-4 CSF	adaptive cells	antigen presentation	1.12e-08	Wilcoxon rank-sum	Difference in means between P043-3 and P043-2 in units of standard deviations of P043-2
P043-4 CSF vsP043-4 CSF	adaptive cells	antigen presentation	1.22e-29	Wilcoxon rank-sum	Difference in means between P043-4 and P043-3 in units of standard deviations of P043-3
P043-4 CSF vsP043-4 CSF	innate cells	IFN-γ response	1.57e-06	Wilcoxon rank-sum	Difference in means between P043-3 and P043-2 in units of standard deviations of P043-2
P043-4 CSF vsP043-4 CSF	innate cells	IFN-γ response	8.59e-06	Wilcoxon rank-sum	Difference in means between P043-4 and P043-3 in units of standard deviations of P043-3
P043-4 CSF vsP043-4 CSF	innate cells	antigen presentation	1.78e-08	Wilcoxon rank-sum	Difference in means between P043-3 and P043-2 in units of standard deviations of P043-2
P043-4 CSF vsP043-4 CSF	innate cells	antigen presentation	0.000190781	Wilcoxon rank-sum	Difference in means between P043-4 and P043-3 in units of standard deviations of P043-3
P043-4 CSF vsP043-4 CSF	innate cells	M1 vs M2 down	0.263151	Wilcoxon rank-sum	Difference in means between P043-3 and P043-2 in units of standard deviations of P043-2
P043-4 CSF vsP043-4 CSF	innate cells	M1 vs M2 down	0.621783	Wilcoxon rank-sum	Difference in means between P043-4 and P043-3 in units of standard deviations of P043-3
P043-4 CSF vsP043-4 CSF	innate cells	M1 vs M2 up	0.0898657	Wilcoxon rank-sum	Difference in means between P043-3 and P043-2 in units of standard deviations of P043-2
P043-4 CSF vsP043-4 CSF	innate cells	M1 vs M2 up	0.0398688	Wilcoxon rank-sum	Difference in means between P043-4 and P043-3 in units of standard deviations of P043-3
P043-4 PBL vsP043-4 PBL	adaptive cells	IFN-γ response	0.953846	Wilcoxon rank-sum	Difference in means between P043-3 and P043-2 in units of standard deviations of P043-2
P043-4 PBL vsP043-4 PBL	adaptive cells	IFN-γ response	0.639263	Wilcoxon rank-sum	Difference in means between P043-4 and P043-3 in units of standard deviations of P043-3
P043-4 PBL vsP043-4 PBL	adaptive cells	antigen presentation	0.882413	Wilcoxon rank-sum	Difference in means between P043-3 and P043-2 in units of standard deviations of P043-2
P043-4 PBL vsP043-4 PBL	adaptive cells	antigen presentation	0.134548	Wilcoxon rank-sum	Difference in means between P043-4 and P043-3 in units of standard deviations of P043-3
P043-4 PBL vsP043-4 PBL	innate cells	IFN-γ response	0.0690969	Wilcoxon rank-sum	Difference in means between P043-3 and P043-2 in units of standard deviations of P043-2
P043-4 PBL vsP043-4 PBL	innate cells	IFN-γ response	0.919471	Wilcoxon rank-sum	Difference in means between P043-4 and P043-3 in units of standard deviations of P043-3
P043-4 PBL vsP043-4 PBL	innate cells	antigen presentation	0.188192	Wilcoxon rank-sum	Difference in means between P043-3 and P043-2 in units of standard deviations of P043-2
P043-4 PBL vsP043-4 PBL	innate cells	antigen presentation	0.94346	Wilcoxon rank-sum	Difference in means between P043-4 and P043-3 in units of standard deviations of P043-3
P043-4 PBL vsP043-4 PBL	innate cells	M1 vs M2 down	0.800944	Wilcoxon rank-sum	Difference in means between P043-3 and P043-2 in units of standard deviations of P043-2
P043-4 PBL vsP043-4 PBL	innate cells	M1 vs M2 down	0.965096	Wilcoxon rank-sum	Difference in means between P043-4 and P043-3 in units of standard deviations of P043-3
P043-4 PBL vsP043-4 PBL	innate cells	M1 vs M2 up	0.088657	Wilcoxon rank-sum	Difference in means between P043-3 and P043-2 in units of standard deviations of P043-2
P043-4 PBL vsP043-4 PBL	innate cells	M1 vs M2 up	0.0792718	Wilcoxon rank-sum	Difference in means between P043-4 and P043-3 in units of standard deviations of P043-3
