# Supplementary material for: Genomic and transcriptomic correlates of immunotherapy response within the tumor microenvironment of leptomeningeal metastases
Source: Nat Commun. 2021 Oct 12;12:5955. doi: 10.1038/s41467-021-25860-5 (PMC8511044; doi:10.1038/s41467-021-25860-5)
Supplement: Supplementary file 9 — Supplementary Data 7 [file 41467_2021_25860_MOESM9_ESM.xlsx]

## Sheet: PBLvsCSFadaptiveUP
	p_val	avg_logFC	pct.1	pct.2	p_val_adj
RPS29	1.84e-70	1.41122	0.971	0.686	3.91e-66
RPS12	2.13e-70	1.53262	0.938	0.464	4.53e-66
RPL30	1.65e-69	1.78546	0.863	0.278	3.51e-65
RPS15A	1.03e-56	1.41857	0.923	0.526	2.19e-52
TPT1	1.06e-49	1.50076	0.832	0.33	2.25e-45
RPS21	1.7e-49	1.55362	0.855	0.392	3.6e-45
RPL37A	2.31e-45	1.42135	0.781	0.273	4.9e-41
RPL37	1.17e-44	1.32371	0.785	0.278	2.49e-40
RPS24	7.55e-44	1.28823	0.813	0.33	1.6e-39
RPL38	2.13e-39	1.45827	0.702	0.211	4.52e-35
RPS16	4.28e-39	1.25255	0.766	0.289	9.09e-35
RPS11	1.75e-37	1.19906	0.821	0.387	3.71e-33
RPS20	1.88e-35	1.26406	0.772	0.33	3.99e-31
RPL35A	5.43e-35	1.1268	0.843	0.443	1.15e-30
FAU	1.09e-33	1.47	0.678	0.232	2.32e-29
RPL27A	5.08e-32	0.92603	0.798	0.381	1.08e-27
RPL27	8.13e-32	0.978941	0.777	0.351	1.73e-27
ISG15	2.78e-31	3.54153	0.349	0.005	5.91e-27
RPLP2	2.06e-29	0.91338	0.804	0.407	4.38e-25
RPL13A	5.19e-29	0.849797	0.892	0.567	1.1e-24
RPS25	8.12e-29	1.00146	0.772	0.371	1.72e-24
RPS13	5.02e-28	1.18063	0.711	0.304	1.07e-23
RPL28	1.43e-27	1.25792	0.594	0.18	3.04e-23
RPL11	1.79e-27	0.705483	0.848	0.479	3.79e-23
RPL24	4.64e-24	1.20396	0.577	0.191	9.85e-20
RPL39	5.9e-24	1.07347	0.742	0.381	1.25e-19
RPL26	7.38e-23	0.92163	0.775	0.428	1.57e-18
RPL19	3.6e-22	0.831521	0.765	0.418	7.65e-18
RPS8	5.45e-22	0.751735	0.802	0.459	1.16e-17
RPL12	6.79e-22	2.12938	0.703	0.443	1.44e-17
UBA52	2.96e-21	1.37834	0.464	0.119	6.28e-17
RPLP1	3.62e-20	0.439544	0.842	0.526	7.69e-16
IFI6	2.34e-19	2.69721	0.266	0.015	4.96e-15
RPL23	3.53e-18	0.849262	0.569	0.232	7.5e-14
HLA-A	7.15e-18	0.999394	0.502	0.175	1.52e-13
RPL18	1.51e-17	0.926125	0.407	0.113	3.21e-13
COX7C	4.66e-16	0.99591	0.415	0.124	9.9e-12
XAF1	6.42e-16	1.84337	0.277	0.036	1.36e-11
RPL36	3.95e-15	0.542468	0.659	0.356	8.38e-11
RPL31	3.22e-14	0.57262	0.845	0.613	6.84e-10
RPL5	6.99e-14	0.846324	0.57	0.284	1.48e-09
MYL6	8.84e-14	0.601979	0.423	0.16	1.88e-09
HLA-B	1.8e-13	0.705185	0.711	0.433	3.83e-09
RPS10	3.23e-13	1.1671	0.364	0.108	6.86e-09
IFITM1	1.28e-12	1.22821	0.39	0.134	2.72e-08
CD2	1.38e-12	0.976352	0.405	0.144	2.93e-08
RPL17	4.94e-12	0.581282	0.565	0.289	1.05e-07
RPL8	6.18e-12	0.31598	0.38	0.165	1.31e-07
EEF1B2	1.22e-11	0.554531	0.319	0.108	2.59e-07
MGP	1.32e-11	3.01576	0.157	0.005	2.8e-07
TRBC2	1.85e-11	1.05766	0.377	0.134	3.94e-07
RPS27A	3.66e-11	0.446875	0.785	0.541	7.78e-07
B2M	4.36e-11	0.286164	0.975	0.954	9.27e-07
GZMK	5.44e-11	1.59618	0.208	0.031	1.16e-06
GAS5	5.83e-11	0.737224	0.443	0.191	1.24e-06
CD44	8.31e-11	1.38253	0.289	0.077	1.77e-06
UBL5	1.02e-10	1.58323	0.245	0.052	2.16e-06
RPL14	2.05e-10	0.473264	0.579	0.325	4.36e-06
OAZ1	2.09e-10	0.5928	0.252	0.082	4.43e-06
RPS15	2.55e-10	0.307447	0.644	0.397	5.41e-06
TMSB10	3.67e-10	0.389955	0.809	0.582	7.79e-06
EIF3H	5.85e-10	1.75462	0.234	0.062	1.24e-05
IFI44L	1.74e-09	2.84091	0.112	0	3.69e-05
RGS1	1.95e-09	1.41716	0.182	0.031	4.15e-05
GIMAP7	2.14e-09	1.01565	0.268	0.077	4.55e-05
RPS9	2.26e-09	0.268868	0.443	0.242	4.81e-05
ZFAS1	3.06e-09	0.872299	0.209	0.052	6.49e-05
IGKC	5.05e-09	2.60519	0.201	0.046	0.000107246
RPL7A	8.19e-09	0.511701	0.332	0.144	0.000173863
MX1	8.24e-09	2.09159	0.151	0.015	0.00017493
SCGB2A2	9.35e-09	2.94761	0.104	0	0.000198531
SAMD9	9.81e-09	0.820599	0.2	0.052	0.000208224
NACA	1.32e-08	0.551609	0.297	0.119	0.000281238
IFIT3	1.42e-08	2.74791	0.101	0	0.000301537
MT-ND3	1.45e-08	0.709556	0.286	0.103	0.000308787
MT2A	1.85e-08	1.3447	0.175	0.031	0.000393587
ISG20	2.22e-08	1.48647	0.188	0.036	0.000471333
GNB2L1	3.37e-08	0.557479	0.451	0.232	0.000714879
RPS5	4.56e-08	0.418552	0.423	0.216	0.000967516
RPL23A	8.02e-08	0.414001	0.594	0.371	0.00170293
SNHG6	1.54e-07	1.18712	0.193	0.046	0.00326549
SRGN	1.85e-07	0.312604	0.313	0.149	0.0039181
EPSTI1	2.24e-07	1.65097	0.131	0.015	0.00476072
YWHAB	2.3e-07	0.395536	0.246	0.103	0.00488072
GZMA	3.37e-07	0.616868	0.304	0.129	0.00716262
ACTG1	4.51e-07	0.736209	0.35	0.16	0.00956761
NBEAL1	5.62e-07	0.759215	0.096	0.149	0.0119384
RARRES3	5.69e-07	1.63948	0.155	0.031	0.0120781
HINT1	9.6e-07	0.850287	0.269	0.103	0.0203953
TAP1	1e-06	0.413248	0.105	0.026	0.0212883
SSR4	1.44e-06	0.767789	0.166	0.046	0.0306412
UBC	1.61e-06	0.456864	0.332	0.16	0.0341908
MT-RNR2	2.38e-06	0.394208	0.996	0.99	0.0504904
PTPRCAP	2.71e-06	0.551627	0.317	0.149	0.0576231
SAMD9L	3.08e-06	0.672904	0.169	0.052	0.0653993
MTRNR2L12	3.67e-06	1.59232	0.173	0.108	0.0780074
COX5B	4.93e-06	0.522035	0.143	0.046	0.104794
GAPDH	5.65e-06	0.680733	0.318	0.149	0.120047
SNRPD2	7.81e-06	0.500146	0.284	0.134	0.165924
MTRNR2L8	9.16e-06	1.12851	0.167	0.165	0.194438
NDUFS5	1.05e-05	1.141	0.128	0.026	0.222861
GIMAP4	1.06e-05	1.1066	0.177	0.052	0.22502
HLA-C	2.42e-05	0.381693	0.512	0.33	0.514268
NSA2	2.69e-05	1.04225	0.107	0.021	0.570765
RPS2	2.88e-05	0.643512	0.344	0.18	0.61155
RPS23	2.93e-05	0.281739	0.663	0.485	0.621734
CD48	3.3e-05	1.19086	0.171	0.062	0.701359
COX4I1	4.08e-05	0.43818	0.255	0.124	0.86623
RBX1	5.18e-05	0.431354	0.103	0.031	1
STAT1	5.27e-05	0.818353	0.219	0.088	1
CD3D	5.57e-05	0.698289	0.232	0.098	1
GLTSCR2	7.22e-05	0.35652	0.158	0.067	1
FTH1	7.44e-05	0.751803	0.259	0.119	1
CXCR4	9.64e-05	0.828512	0.183	0.067	1
SLFN5	0.000102768	0.640594	0.289	0.144	1
NDUFA6	0.000102889	0.313846	0.101	0.036	1
NDUFA13	0.000103185	0.693761	0.16	0.057	1
RHOA	0.000107913	0.574548	0.192	0.082	1
RPS27	0.000113309	0.32557	0.902	0.809	1
TRMT112	0.000141301	1.11535	0.101	0.021	1
S100A4	0.000153265	0.605455	0.284	0.144	1
IFITM2	0.000154855	0.633416	0.171	0.067	1
UQCRH	0.000165713	0.487268	0.125	0.046	1
COX7B	0.000166565	0.556469	0.166	0.067	1
HCST	0.000178948	0.676632	0.165	0.062	1
RPL41	0.000211065	0.331435	0.831	0.711	1
SH2D1A	0.000219017	1.3561	0.118	0.031	1
COX5A	0.000226528	1.39954	0.111	0.026	1
COX8A	0.000252557	1.21728	0.112	0.026	1
RPL9	0.000261752	0.732652	0.19	0.077	1
HLA-DPA1	0.000271175	0.371095	0.144	0.062	1
NDUFA4	0.000286065	0.598146	0.284	0.149	1
PSME1	0.00028861	0.69405	0.286	0.149	1
IFI16	0.00044082	0.755757	0.217	0.098	1
EIF2AK2	0.000468235	1.02104	0.116	0.031	1
EVI2B	0.0004753	0.729479	0.113	0.036	1
CCL5	0.000620421	0.567617	0.53	0.418	1
ROMO1	0.000818967	0.753541	0.141	0.052	1
S100A6	0.000996292	0.25314	0.326	0.201	1
RPL18A	0.00110723	0.291714	0.4	0.268	1
EIF3K	0.00122557	1.10888	0.125	0.041	1
MTRNR2L2	0.00154248	0.847764	0.189	0.186	1
UQCRB	0.0017482	0.6168	0.245	0.129	1
PPIA	0.00217905	0.665468	0.181	0.082	1
MAN1A2	0.00268353	0.990496	0.125	0.046	1
RPL29	0.00277549	0.256903	0.301	0.191	1
CLEC2B	0.00282101	0.412986	0.125	0.057	1
PSMB9	0.00294078	0.984293	0.121	0.041	1
RPSA	0.00313948	0.333738	0.24	0.139	1
MIF	0.00322469	0.710065	0.199	0.098	1
PSMA6	0.00332675	0.56094	0.108	0.041	1
TXN	0.00349062	0.42629	0.118	0.052	1
SP110	0.00480619	0.637609	0.126	0.052	1
SNHG5	0.00486841	0.433967	0.231	0.129	1
ALDOA	0.00494526	0.378228	0.172	0.088	1
C17orf76-AS1	0.00565842	0.260671	0.115	0.057	1
TRIM22	0.00632653	0.620135	0.116	0.046	1
NDUFA11	0.00652679	0.799699	0.113	0.041	1
COX6B1	0.00697426	0.667869	0.179	0.093	1
HLA-F	0.0078725	0.477275	0.208	0.113	1
ATP5G3	0.0095079	0.981921	0.102	0.036	1
TMSB4X	0.00993209	0.304349	0.862	0.794	1
VAMP8	0.0123024	0.304278	0.113	0.057	1
APOL6	0.0123419	0.279207	0.132	0.072	1
ARPC3	0.0133999	0.438259	0.165	0.088	1
COX6A1	0.0134117	0.411961	0.163	0.088	1
ATP5G2	0.0143098	0.326417	0.213	0.129	1
GMFG	0.0145562	0.655821	0.177	0.093	1
HLA-DRB1	0.0179112	0.439696	0.164	0.088	1
NDUFB1	0.0185782	0.657344	0.16	0.082	1
EMB	0.0216683	0.290251	0.161	0.093	1
GSTK1	0.0244391	0.252912	0.112	0.062	1
TCEB2	0.0335658	0.500036	0.182	0.103	1
EDF1	0.0348913	0.380324	0.101	0.052	1
LGALS1	0.0412101	0.783383	0.119	0.067	1
TRAC	0.0431045	0.548286	0.173	0.098	1
NAP1L1	0.0553124	0.287889	0.205	0.134	1
TMEM66	0.0569145	0.359199	0.182	0.113	1
MT-RNR1	0.0634757	0.316541	0.68	0.701	1
HLA-DPB1	0.0673215	0.323097	0.132	0.077	1
GBP2	0.0719331	0.645338	0.12	0.062	1
SRSF5	0.0790298	0.330393	0.237	0.16	1
SOD1	0.0864842	0.663904	0.127	0.072	1
RAN	0.0968979	0.351095	0.112	0.067	1
NDUFB2	0.0994759	0.295711	0.12	0.072	1
DRAP1	0.12696	0.376665	0.108	0.062	1
OPTN	0.163504	0.442251	0.109	0.062	1
RAC2	0.166119	0.363383	0.119	0.072	1
NCL	0.168852	0.272641	0.156	0.108	1
KLRB1	0.187023	0.400401	0.121	0.072	1
IL7R	0.21309	0.338644	0.191	0.134	1
SP100	0.222411	0.351178	0.169	0.113	1
HMGB2	0.293954	0.448374	0.118	0.077	1

## Sheet: PBLvsCSFadaptiveDN
	p_val	avg_logFC	pct.1	pct.2	p_val_adj
KCNJ3	0	3.21768	0.103	0.003	0
MALAT1	9.49124e-54	1.42139	0.928	0.75	2.01547e-49
MT-CO2	1.0124e-23	1.19205	0.577	0.342	2.14982e-19
MT-CO1	1.84708e-21	1.11193	0.577	0.369	3.92228e-17
JUN	1.97357e-20	2.02068	0.247	0.055	4.19087e-16
CTD-2090I13.1	2.94964e-20	2.35634	0.191	0.019	6.26356e-16
WDR66	5.8366e-19	2.81875	0.119	0.003	1.2394e-14
RPL3	1.41701e-18	0.98913	0.593	0.439	3.00902e-14
MTRNR2L3	7.66162e-17	1.62929	0.309	0.083	1.62694e-12
NCALD	1.57056e-14	1.14694	0.314	0.092	3.33508e-10
PABPC3	1.1883e-12	2.11981	0.119	0.017	2.52336e-08
DUSP1	1.34754e-12	2.08054	0.149	0.027	2.86149e-08
ARPC2	1.90744e-12	0.970667	0.351	0.242	4.05045e-08
PDIA3	4.62187e-11	1.25146	0.18	0.105	9.81453e-07
MTRNR2L11	5.57246e-11	1.19265	0.216	0.055	1.18331e-06
EEF1A1	7.5994e-11	0.582899	0.356	0.378	1.61373e-06
H3F3B	8.72747e-11	0.779665	0.366	0.322	1.85328e-06
TTC19	2.01279e-10	1.76459	0.124	0.029	4.27416e-06
SON	2.50061e-10	0.936062	0.17	0.14	5.31005e-06
MTRNR2L1	3.80845e-10	0.560836	0.809	0.641	8.08724e-06
EEF2	4.04789e-10	0.61954	0.253	0.25	8.5957e-06
CALM1	1.21899e-09	0.805438	0.397	0.336	2.58853e-05
RP1-17K7.2	1.22357e-09	1.9133	0.113	0.016	2.59825e-05
BIN2	1.23919e-09	1.33722	0.16	0.074	2.63142e-05
RNA28S5	1.89308e-09	0.735305	0.335	0.278	4.01996e-05
NEAT1	2.39166e-09	1.46865	0.191	0.081	5.0787e-05
PIP4K2A	3.53664e-09	1.46559	0.103	0.053	7.51005e-05
RP11-835E18.5	6.45608e-09	1.33894	0.191	0.057	0.000137095
TMBIM6	9.62815e-09	0.538004	0.134	0.157	0.000204454
NFKBIA	1.18056e-08	1.51407	0.124	0.045	0.000250693
DNAJA1	1.2095e-08	1.07432	0.134	0.098	0.000256838
MT-CO3	1.81074e-08	0.764662	0.448	0.28	0.000384511
PTP4A2	2.02141e-08	0.906273	0.108	0.089	0.000429247
SRP14	2.26074e-08	0.6179	0.149	0.159	0.000480068
RPL10	3.93509e-08	0.584896	0.541	0.474	0.000835616
MT-ND4L	4.00994e-08	1.13093	0.237	0.114	0.00085151
ENO1	4.86195e-08	0.332109	0.103	0.173	0.00103244
KLF6	1.2328e-07	1.08349	0.191	0.126	0.00261785
FAM65B	1.46205e-07	1.15462	0.149	0.081	0.00310467
AHNAK	1.73217e-07	1.20065	0.18	0.085	0.00367826
SRSF11	1.79862e-07	1.08558	0.124	0.08	0.00381936
RBL2	2.66915e-07	0.666537	0.093	0.105	0.00566794
JUNB	3.35657e-07	1.19931	0.196	0.077	0.00712768
ELF1	3.73371e-07	0.483664	0.077	0.11	0.00792854
RPL34	4.53074e-07	0.432233	0.82	0.866	0.00962104
MT-ATP8	5.07654e-07	1.01378	0.144	0.108	0.01078
DDX5	5.70534e-07	0.327041	0.222	0.291	0.0121153
SCAF11	6.73544e-07	0.859341	0.129	0.112	0.0143027
PSAP	7.70918e-07	0.97187	0.134	0.101	0.0163704
AC006129.2	8.6652e-07	1.58601	0.108	0.024	0.0184006
IL2RG	9.26346e-07	0.563741	0.103	0.131	0.019671
MT-ND4	9.55196e-07	0.767604	0.397	0.283	0.0202836
ACTR2	1.03525e-06	0.591319	0.165	0.171	0.0219836
FOS	1.07673e-06	1.47134	0.103	0.043	0.0228643
LCP1	1.18841e-06	0.703461	0.314	0.248	0.0252359
SH3BGRL3	1.26685e-06	0.356768	0.139	0.211	0.0269016
CNOT1	1.27505e-06	1.41148	0.124	0.035	0.0270757
CD3G	1.27767e-06	0.76258	0.155	0.145	0.0271312
SYNE1	1.41456e-06	1.2051	0.155	0.067	0.0300383
ACTR3	1.59091e-06	0.625992	0.113	0.118	0.0337831
CTSW	2.03954e-06	1.10759	0.165	0.074	0.0433097
HNRNPA2B1	2.56174e-06	0.645149	0.242	0.204	0.0543986
PSME2	2.68341e-06	0.662368	0.139	0.135	0.0569821
COMMD6	4.67221e-06	0.50253	0.227	0.225	0.0992143
CAPN2	5.18302e-06	0.897032	0.108	0.086	0.110061
RPL4	5.39663e-06	0.552141	0.309	0.284	0.114598
CD69	7.31422e-06	0.875143	0.17	0.121	0.155318
GZMB	1.11626e-05	1.0992	0.108	0.09	0.237037
HNRNPK	1.22916e-05	0.500067	0.17	0.174	0.261011
U2SURP	1.26548e-05	0.868863	0.108	0.085	0.268725
MBNL1	1.29248e-05	0.846644	0.227	0.14	0.274458
CALR	1.47687e-05	0.404291	0.098	0.122	0.313613
MT-CYB	1.5693e-05	0.702236	0.247	0.209	0.333242
CAP1	1.75597e-05	0.706272	0.186	0.153	0.37288
TPM3	1.83813e-05	0.633161	0.263	0.205	0.390328
ARGLU1	2.0426e-05	0.597522	0.103	0.11	0.433746
GPM6A	2.2295e-05	0.801193	0.17	0.063	0.473434
YWHAZ	2.37635e-05	0.577008	0.206	0.192	0.504619
GNLY	2.3905e-05	0.993405	0.201	0.1	0.507622
MYH9	2.46053e-05	0.807155	0.16	0.107	0.522493
SERBP1	3.09968e-05	0.414932	0.108	0.124	0.658217
ATP5A1	3.30206e-05	0.835537	0.113	0.083	0.701193
PLAC8	4.06329e-05	1.17554	0.139	0.048	0.862839
SFPQ	4.67545e-05	0.880527	0.108	0.075	0.992831
AKNA	4.94427e-05	1.34147	0.103	0.044	1
MTRNR2L6	5.09257e-05	1.19646	0.134	0.044	1
RPL21	5.52996e-05	1.04832	0.175	0.083	1
UBE2D3	5.70156e-05	0.545834	0.119	0.126	1
HNRNPH1	5.77454e-05	0.668683	0.129	0.11	1
CD47	5.91407e-05	0.976899	0.139	0.073	1
HSPA5	6.29175e-05	1.05114	0.129	0.076	1
ARPC5	7.28556e-05	0.515249	0.103	0.121	1
PTMA	7.30931e-05	0.300247	0.485	0.538	1
ARHGDIB	9.09577e-05	0.345397	0.273	0.3	1
ZFP36L2	9.90635e-05	0.705071	0.216	0.183	1
HSP90B1	0.000109589	0.76948	0.175	0.133	1
SLC25A6	0.000131787	0.420896	0.124	0.133	1
PAPOLA	0.000143816	1.02558	0.119	0.062	1
ETS1	0.000149262	0.318379	0.289	0.328	1
SYNE2	0.000153086	0.375909	0.211	0.24	1
ITGB1	0.000188922	0.469011	0.155	0.164	1
CAPZB	0.000237041	0.703685	0.144	0.117	1
PRF1	0.000238738	0.729023	0.124	0.105	1
RPL6	0.000241155	0.313916	0.309	0.336	1
CYTH1	0.00024884	1.12993	0.119	0.053	1
MT-ATP6	0.000270122	0.318049	0.196	0.232	1
CFLAR	0.000327632	0.842408	0.17	0.093	1
EIF4G2	0.000337333	0.661972	0.113	0.109	1
HNRNPU	0.000355775	0.714331	0.113	0.086	1
CDC42SE2	0.000413946	0.488053	0.113	0.114	1
DDX17	0.000428144	0.576244	0.149	0.129	1
RNF213	0.000467523	0.426406	0.196	0.216	1
MACF1	0.000480176	0.962794	0.144	0.072	1
PARK7	0.000487722	0.692461	0.108	0.089	1
ITSN2	0.000514938	1.0011	0.134	0.07	1
CAST	0.000582612	0.925796	0.129	0.075	1
RBM39	0.000633913	0.753398	0.206	0.119	1
DNAJC8	0.000725431	0.799783	0.103	0.071	1
JAK1	0.000917078	0.765622	0.165	0.116	1
CLEC2D	0.00101844	0.378806	0.093	0.11	1
ARL4C	0.00108165	0.536834	0.119	0.115	1
EIF4A2	0.00121502	0.336077	0.155	0.167	1
SAMD3	0.00124084	0.740075	0.129	0.093	1
SELL	0.00130046	0.733715	0.129	0.096	1
CTD-2192J16.22	0.00148084	0.926241	0.129	0.056	1
MSN	0.00158149	0.474414	0.108	0.108	1
TSC22D3	0.00168128	0.608335	0.129	0.106	1
C11orf58	0.00168213	0.425657	0.119	0.124	1
CALM2	0.00174258	0.534423	0.211	0.188	1
PNISR	0.00208843	0.831187	0.103	0.065	1
IQGAP1	0.00231175	0.421957	0.144	0.148	1
MORF4L1	0.00231887	0.510892	0.144	0.121	1
UTRN	0.00248187	0.683547	0.134	0.091	1
ITGB2	0.00260287	0.650567	0.149	0.116	1
KTN1	0.0028251	0.969002	0.103	0.059	1
ITGA4	0.00310241	0.389963	0.093	0.108	1
LTB	0.00337073	0.890868	0.134	0.078	1
ADD3	0.00338649	0.417692	0.124	0.125	1
2016-09-06	0.00364738	0.650127	0.201	0.141	1
ANKRD12	0.00446799	0.318494	0.134	0.151	1
TMA7	0.00454457	0.429555	0.284	0.245	1
YBX1	0.00510893	0.524661	0.196	0.155	1
TBC1D10C	0.00584613	0.890821	0.108	0.053	1
TXNIP	0.00600894	0.297718	0.366	0.398	1
ITGAL	0.00674394	0.808333	0.119	0.066	1
UBBP4	0.00809336	0.813804	0.134	0.072	1
CDC42	0.00944773	0.556509	0.206	0.151	1
SRRM1	0.0102119	0.761305	0.129	0.07	1
FLNA	0.0120412	0.6437	0.165	0.103	1
TAPBP	0.0123344	0.474865	0.119	0.099	1
ID2	0.0153455	0.442609	0.144	0.131	1
EIF3E	0.0157991	0.334719	0.113	0.113	1
EVL	0.0176839	0.330517	0.129	0.136	1
GZMH	0.0181675	0.79562	0.103	0.065	1
PFN1	0.0194273	0.385611	0.345	0.317	1
EIF4B	0.021993	0.570806	0.119	0.092	1
LRRFIP1	0.0229408	0.606174	0.124	0.089	1
HNRNPDL	0.0258469	0.392089	0.134	0.136	1
PLEK	0.0270824	0.756183	0.103	0.059	1
CSDE1	0.0286809	0.275656	0.134	0.141	1
AKAP13	0.0311266	0.656124	0.108	0.081	1
SAMHD1	0.0332867	0.574407	0.17	0.101	1
ARL6IP5	0.0334456	0.528426	0.149	0.116	1
ENSA	0.0336428	0.701026	0.103	0.062	1
RSL1D1	0.0532543	0.553207	0.165	0.108	1
MT-ND5	0.0546225	0.354739	0.201	0.185	1
STK17B	0.0559624	0.47162	0.155	0.122	1
LITAF	0.0628804	0.771617	0.124	0.078	1
SMG1	0.063158	0.47751	0.103	0.054	1
PRRC2C	0.0743116	0.346065	0.155	0.145	1
ATP5EP2	0.076068	0.470981	0.165	0.101	1
BTG1	0.0903713	0.324616	0.232	0.211	1
EPB41	0.0970473	0.626991	0.103	0.065	1
SPCS3	0.113422	0.470027	0.113	0.085	1
CCNL1	0.121356	0.52322	0.108	0.077	1
PPP2R5C	0.132257	0.2541	0.124	0.123	1
TPR	0.135308	0.478456	0.103	0.089	1
PCED1B-AS1	0.153941	0.348499	0.17	0.145	1
UBXN4	0.154379	0.44941	0.103	0.085	1
XRCC5	0.214881	0.480203	0.113	0.07	1
ATP6V1G1	0.386348	0.355906	0.103	0.081	1
IRF1	0.413726	0.411263	0.103	0.077	1
XIST	0.43764	0.289229	0.155	0.115	1

## Sheet: PBLvsCSFinnateUP
	p_val	avg_logFC	pct.1	pct.2	p_val_adj
MX1	0	2.56824	0.149	0.012	0
ATP5G3	0	1.93344	0.135	0.02	0
TPT1	4.17467e-57	1.67655	0.858	0.343	8.86492e-53
RPL30	5.41607e-55	1.79915	0.729	0.157	1.1501e-50
RPS12	5.05562e-50	1.44564	0.811	0.28	1.07356e-45
HLA-DRA	4.14604e-43	1.30642	0.829	0.346	8.80412e-39
RPS15A	2.65992e-36	1.13112	0.774	0.311	5.64833e-32
RPL37A	2.08773e-35	1.26625	0.684	0.217	4.4333e-31
RPS24	3.59212e-35	1.15913	0.799	0.362	7.62786e-31
RPS16	1.21477e-34	1.49903	0.612	0.157	2.57956e-30
RPS21	1.5435e-34	1.39141	0.671	0.213	3.27762e-30
RPS11	6.8561e-34	1.14574	0.744	0.291	1.45589e-29
HLA-DPA1	6.43155e-33	1.65842	0.619	0.185	1.36574e-28
RPL27	3.40083e-32	1.00555	0.764	0.323	7.22167e-28
RPL37	6.07557e-32	1.51775	0.585	0.154	1.29015e-27
IFI6	2.52371e-31	2.47329	0.4	0.035	5.35909e-27
MTRNR2L12	9.38261e-31	2.88017	0.446	0.118	1.9924e-26
HLA-DRB1	3.33162e-30	1.27702	0.664	0.236	7.07469e-26
FAU	3.9396e-30	1.0361	0.63	0.201	8.36574e-26
RPLP2	5.12208e-30	1.34156	0.686	0.272	1.08767e-25
RPS29	3.23716e-28	0.9689	0.838	0.476	6.87411e-24
RPS8	4.97811e-27	1.01965	0.754	0.358	1.0571e-22
C1QB	6.28511e-27	4.70362	0.278	0.004	1.33464e-22
RPS20	8.23533e-27	1.34112	0.63	0.236	1.74877e-22
RPL38	3.16433e-25	1.16146	0.602	0.209	6.71944e-21
CD14	3.41653e-25	1.75907	0.443	0.091	7.25501e-21
GPX1	8.06564e-25	1.08174	0.426	0.091	1.71274e-20
EEF1B2	6.21007e-24	1.66958	0.328	0.035	1.31871e-19
MTRNR2L8	1.07407e-23	2.36009	0.441	0.161	2.28078e-19
ISG15	1.98279e-23	1.78062	0.338	0.039	4.21046e-19
HLA-B	9.6461e-23	0.750712	0.726	0.35	2.04835e-18
C1QC	1.20658e-21	3.86636	0.234	0.004	2.56217e-17
CD74	4.62497e-21	0.814364	0.833	0.543	9.82112e-17
RPL28	9.5801e-21	1.01354	0.5	0.157	2.03433e-16
RPL27A	2.6845e-20	0.824557	0.629	0.272	5.70053e-16
MTRNR2L2	6.36486e-20	1.98497	0.448	0.232	1.35158e-15
IFITM3	4.45093e-19	1.70526	0.358	0.071	9.45154e-15
SRGN	6.77196e-19	1.07875	0.652	0.335	1.43803e-14
HLA-A	2.31116e-18	0.915899	0.452	0.142	4.90776e-14
IFIT1	7.15399e-18	3.36666	0.181	0	1.51915e-13
CTSB	1.10311e-17	1.00807	0.452	0.146	2.34246e-13
RPL11	3.96327e-17	0.767667	0.749	0.441	8.416e-13
HLA-DPB1	3.54862e-16	1.35063	0.45	0.169	7.53548e-12
IFI27	4.27631e-16	3.82794	0.164	0	9.08075e-12
APOC1	1.4384e-15	3.90293	0.159	0	3.05445e-11
RPL35A	7.68426e-15	0.56358	0.702	0.398	1.63175e-10
APOE	8.86371e-15	3.04459	0.177	0.008	1.88221e-10
MT-ND3	1.50496e-14	1.34111	0.361	0.102	3.19578e-10
RPL5	1.70464e-14	0.921039	0.483	0.193	3.61981e-10
RPLP1	4.21459e-14	0.63539	0.771	0.504	8.94968e-10
IFITM1	7.78684e-14	1.76104	0.201	0.02	1.65354e-09
CYBB	7.84776e-14	0.291894	0.403	0.173	1.66647e-09
SPP1	1.72641e-13	4.80644	0.139	0	3.66603e-09
C1QA	1.9424e-13	2.2789	0.192	0.016	4.12468e-09
RPL24	2.0624e-13	0.996195	0.421	0.154	4.3795e-09
HLA-DRB5	2.79299e-13	1.09619	0.36	0.11	5.93091e-09
RPL39	4.30038e-13	0.776721	0.6	0.315	9.13187e-09
RPL31	4.73505e-13	0.613285	0.727	0.449	1.00549e-08
RNASE1	5.62358e-13	3.76595	0.134	0	1.19417e-08
SCGB2A2	5.62358e-13	3.45696	0.134	0	1.19417e-08
RNASE6	6.06187e-13	1.15481	0.219	0.039	1.28724e-08
RPS13	6.95054e-13	0.779565	0.634	0.37	1.47595e-08
IFI44L	9.99994e-13	2.07531	0.194	0.02	2.12349e-08
IFIT2	2.61134e-12	1.482	0.184	0.02	5.54519e-08
RPS25	3.32635e-12	0.605395	0.602	0.323	7.0635e-08
RPL19	5.86357e-12	0.460488	0.671	0.398	1.24513e-07
IFIT3	5.88953e-12	1.38248	0.204	0.031	1.25064e-07
HBB	8.62887e-12	3.61484	0.122	0	1.83234e-07
IFI16	1.63071e-11	0.844033	0.268	0.075	3.4628e-07
RPL23A	4.72423e-11	0.434425	0.363	0.161	1.00319e-06
SAMD9	5.39747e-11	2.40908	0.132	0.004	1.14615e-06
IL8	9.34027e-11	1.72653	0.047	0.114	1.98341e-06
TXNIP	1.0766e-10	0.855419	0.398	0.161	2.28617e-06
CCL2	1.27887e-10	3.20763	0.11	0	2.71568e-06
RPS10	1.45109e-10	0.610769	0.206	0.059	3.08138e-06
COX7C	2.12305e-10	0.809082	0.348	0.13	4.50829e-06
MARCKS	2.87356e-10	0.993859	0.204	0.043	6.10201e-06
MSR1	4.23724e-10	1.81682	0.13	0.008	8.99778e-06
RPL23	4.46917e-10	0.499194	0.527	0.28	9.49027e-06
RGS10	8.08059e-10	0.784285	0.172	0.039	1.71591e-05
GAPDH	9.78156e-10	0.478403	0.458	0.228	2.07711e-05
HSPA8	1.10652e-09	0.931944	0.181	0.039	2.3497e-05
SNHG5	3.10566e-09	0.904149	0.264	0.083	6.59487e-05
GAS5	3.34622e-09	1.34424	0.237	0.063	7.10571e-05
CD163	4.48044e-09	1.86063	0.134	0.012	9.51422e-05
XAF1	5.51046e-09	0.803234	0.217	0.063	0.000117015
CST3	6.10712e-09	0.603918	0.542	0.307	0.000129685
EPSTI1	9.03528e-09	1.37275	0.151	0.024	0.000191864
RPL13A	1.08251e-08	0.330916	0.679	0.449	0.000229871
HLA-C	1.24321e-08	0.491585	0.52	0.291	0.000263995
LPAR6	1.24705e-08	1.45884	0.181	0.035	0.000264811
HLA-DQA1	1.50752e-08	0.778017	0.202	0.055	0.000320121
LDHA	1.87938e-08	0.765799	0.157	0.039	0.000399086
NDUFA11	2.03906e-08	0.373251	0.122	0.039	0.000432995
RPS27L	2.25217e-08	1.33048	0.201	0.047	0.000478249
RPS5	2.64336e-08	0.449583	0.373	0.181	0.000561317
LAPTM5	3.12752e-08	0.315406	0.353	0.177	0.000664129
EVI2A	3.37194e-08	1.51136	0.181	0.039	0.000716031
LY96	6.59585e-08	1.58915	0.164	0.031	0.00140063
RPS23	6.80639e-08	0.515754	0.533	0.311	0.00144534
FCGR2B	6.84419e-08	1.5386	0.117	0.012	0.00145336
B2M	7.34694e-08	0.340269	0.985	0.941	0.00156012
ALOX5AP	8.6612e-08	1.56323	0.125	0.016	0.00183921
RPS3	1.0823e-07	0.673639	0.433	0.224	0.00229826
HSP90AB1	1.12895e-07	1.06831	0.246	0.083	0.00239732
MIF	1.23663e-07	1.04492	0.169	0.039	0.00262598
ITM2B	1.69669e-07	0.538001	0.365	0.177	0.00360293
CD86	1.88291e-07	0.433986	0.14	0.043	0.00399836
SAMD9L	2.10502e-07	0.459241	0.12	0.031	0.00447002
IFIH1	2.70462e-07	1.34967	0.119	0.016	0.00574327
RPL26	3.08718e-07	0.370013	0.614	0.409	0.00655563
RPS2	3.17929e-07	0.741593	0.289	0.118	0.00675121
MX2	3.4688e-07	1.46177	0.162	0.035	0.007366
TMSB10	4.52502e-07	0.45877	0.855	0.701	0.00960888
EVI2B	4.87781e-07	0.588689	0.191	0.067	0.010358
HCST	5.24484e-07	1.46281	0.164	0.039	0.0111374
RBX1	5.38836e-07	1.59664	0.13	0.02	0.0114422
RPLP0	5.56757e-07	0.563601	0.45	0.248	0.0118227
RPSA	5.79873e-07	1.5715	0.142	0.028	0.0123136
TGFBI	6.08081e-07	0.634062	0.115	0.028	0.0129126
RPS27A	8.45809e-07	0.475432	0.584	0.378	0.0179608
PRDX1	9.6288e-07	1.11178	0.145	0.031	0.0204468
EIF2AK2	1.32347e-06	0.841691	0.114	0.024	0.0281039
LY6E	1.33204e-06	1.32372	0.169	0.043	0.0282858
PTTG1IP	1.40908e-06	0.332416	0.149	0.059	0.0299218
TUBA1B	1.42989e-06	0.861316	0.174	0.051	0.0303636
HLA-DMB	1.6405e-06	0.310697	0.144	0.055	0.0348359
RGS1	1.73442e-06	1.99914	0.105	0.012	0.0368304
FCGR1A	1.78414e-06	1.50918	0.114	0.016	0.0378862
GPX4	2.57023e-06	0.289764	0.161	0.071	0.0545789
GPR65	2.67628e-06	1.10413	0.104	0.016	0.0568309
GIMAP4	2.73824e-06	1.3973	0.145	0.031	0.0581465
UBA52	3.08645e-06	0.539587	0.415	0.228	0.0655407
RPL13	3.15052e-06	0.486779	0.667	0.484	0.0669012
CD53	3.33035e-06	0.332238	0.13	0.055	0.07072
TPI1	3.5174e-06	0.676009	0.176	0.059	0.074692
TMEM123	3.77871e-06	0.629806	0.167	0.059	0.0802409
UBL5	3.78223e-06	0.623051	0.206	0.079	0.0803157
TMEM66	3.89102e-06	0.676018	0.129	0.035	0.0826258
TOMM7	4.11252e-06	0.702762	0.189	0.067	0.0873295
RPL17	5.08873e-06	0.415534	0.4	0.224	0.108059
DEK	5.23099e-06	0.41982	0.122	0.043	0.11108
TNFSF10	7.16877e-06	0.389297	0.182	0.079	0.152229
ZFP36L1	7.9506e-06	1.08662	0.227	0.091	0.168831
CD63	8.27152e-06	0.280046	0.212	0.106	0.175646
ACTG1	1.05287e-05	0.441844	0.348	0.189	0.223576
IER3	1.20086e-05	0.655787	0.115	0.031	0.255002
HSP90AA1	1.21914e-05	0.91379	0.236	0.094	0.258885
TUBA1A	1.23205e-05	0.983617	0.181	0.059	0.261626
TIMP1	1.24677e-05	0.744722	0.12	0.031	0.264752
PPIA	1.51007e-05	0.88166	0.179	0.059	0.320663
GIMAP7	1.68104e-05	1.44006	0.132	0.031	0.356968
IFITM2	1.86757e-05	0.332793	0.231	0.118	0.396579
TOMM20	2.28571e-05	1.45886	0.102	0.016	0.485371
TYROBP	2.47227e-05	0.305223	0.619	0.437	0.524987
ARPC3	3.09296e-05	0.582369	0.304	0.154	0.65679
CFD	3.13005e-05	0.805375	0.117	0.031	0.664666
GPR183	3.43699e-05	1.58232	0.105	0.02	0.729844
HSP90B1	3.86294e-05	0.77679	0.199	0.079	0.820296
RPS3A	4.19678e-05	0.579084	0.313	0.161	0.891187
HLA-E	5.04899e-05	0.264131	0.482	0.315	1
KCTD12	6.14532e-05	0.876473	0.149	0.047	1
RPS6	7.38585e-05	0.384097	0.844	0.72	1
TMEM59	7.49831e-05	0.30642	0.107	0.051	1
PLSCR1	7.59845e-05	0.423302	0.11	0.039	1
RPL29	8.51961e-05	0.394866	0.237	0.122	1
COX5A	9.2546e-05	1.24047	0.124	0.031	1
RPL8	9.66079e-05	0.344118	0.339	0.201	1
SP110	9.69882e-05	0.899916	0.147	0.047	1
GRN	0.00015748	0.372472	0.199	0.098	1
VAMP5	0.000161303	0.512303	0.122	0.047	1
ALDOA	0.000176055	0.53004	0.263	0.134	1
TNFSF13B	0.000223097	0.373573	0.174	0.079	1
RPL9	0.00022792	0.946264	0.156	0.055	1
CTSD	0.000229982	0.995366	0.157	0.055	1
CALR	0.000251569	1.12149	0.14	0.047	1
FTH1	0.000264396	0.257931	0.687	0.535	1
FPR1	0.000268243	0.494843	0.104	0.035	1
CFL1	0.000293994	0.385822	0.318	0.185	1
OAS1	0.000392758	1.14739	0.109	0.028	1
PSME1	0.000397096	0.578207	0.191	0.087	1
IRF7	0.000407751	0.69421	0.102	0.031	1
EIF3H	0.000512692	0.804955	0.154	0.059	1
RPL18A	0.000526238	0.575728	0.293	0.161	1
CSF1R	0.000591387	0.556588	0.127	0.051	1
LAP3	0.000624536	0.766757	0.212	0.102	1
ITGB2	0.000711406	0.289581	0.308	0.189	1
SDCBP	0.000740769	0.288648	0.109	0.051	1
USMG5	0.00080445	0.383158	0.174	0.087	1
TMEM258	0.000877119	1.14789	0.105	0.031	1
RPL12	0.000908663	0.435711	0.523	0.386	1
SNHG6	0.00104284	0.278407	0.115	0.055	1
BST2	0.00108289	0.930471	0.14	0.051	1
RPL41	0.00110409	0.421103	0.746	0.657	1
PPIB	0.00124863	0.401467	0.117	0.055	1
MAFB	0.00130427	0.401103	0.12	0.055	1
EDF1	0.00141346	0.480275	0.105	0.043	1
HLA-DQB1	0.00164566	0.64877	0.204	0.102	1
PPA1	0.0016581	1.00482	0.112	0.035	1
RPS9	0.00189363	0.30265	0.497	0.354	1
EIF3E	0.00191838	0.534678	0.109	0.043	1
2016-02-29	0.0023671	0.297829	0.124	0.059	1
NPC2	0.00239422	0.449506	0.251	0.142	1
RPL10A	0.00259907	0.323202	0.355	0.232	1
SSR4	0.00348961	0.520922	0.144	0.067	1
COX6B1	0.00376219	0.425767	0.169	0.087	1
IFI30	0.00488477	0.38104	0.48	0.35	1
CCDC88A	0.00564478	0.302497	0.139	0.075	1
TPM4	0.00678255	0.41874	0.127	0.059	1
MT2A	0.00788419	0.770458	0.13	0.055	1
ATP5O	0.00794172	0.510521	0.122	0.055	1
FTL	0.00950756	0.316599	0.896	0.843	1
TMBIM6	0.0106511	0.571375	0.206	0.114	1
VTRNA1-1	0.013027	0.840643	0.135	0.075	1
COX8A	0.0148458	0.64096	0.162	0.083	1
C19orf53	0.023115	0.329114	0.107	0.055	1
CHCHD2	0.0232707	0.367127	0.119	0.063	1
RNF130	0.0235577	0.332097	0.109	0.059	1
DYNLL1	0.0240103	0.431149	0.115	0.059	1
RAN	0.0245185	0.57476	0.124	0.059	1
PLXDC2	0.0270248	0.56107	0.104	0.047	1
MEF2C	0.0286564	0.469229	0.142	0.075	1
EIF4A2	0.0345735	0.333892	0.124	0.067	1
FCGR2A	0.0408919	0.627641	0.132	0.067	1
GLTSCR2	0.0519463	0.273268	0.104	0.059	1
PGK1	0.0555548	0.455045	0.124	0.067	1
SERPINB1	0.0586962	0.300096	0.105	0.059	1
MEF2A	0.0661478	0.316102	0.124	0.075	1
SAMSN1	0.0681809	0.41272	0.115	0.063	1
RBPJ	0.0709512	0.278131	0.112	0.067	1
ZFAS1	0.0919811	0.469858	0.132	0.075	1
HIF1A	0.152276	0.391945	0.119	0.071	1
SGK1	0.189432	0.270996	0.109	0.067	1
POMP	0.331274	0.379167	0.144	0.102	1
RASSF4	0.422838	0.376232	0.102	0.067	1
CSTB	0.451318	0.404372	0.104	0.071	1
PARP14	0.614822	0.296324	0.104	0.075	1
GLUL	0.631638	0.280056	0.104	0.079	1

## Sheet: PBLvsCSFinnateDN
	p_val	avg_logFC	pct.1	pct.2	p_val_adj
MTRNR2L10	0	2.41229	0.106	0.012	0
MALAT1	3.8984e-49	1.66722	0.917	0.547	8.27824e-45
NCALD	3.30142e-43	3.00538	0.394	0.023	7.01057e-39
MT-CO2	1.17018e-31	1.46597	0.646	0.323	2.48487e-27
MT-CO1	3.2128e-28	1.38022	0.665	0.368	6.82239e-24
JUN	1.02426e-27	2.31709	0.346	0.08	2.17502e-23
S100A8	4.28535e-26	1.49296	0.634	0.338	9.09994e-22
LYZ	4.71152e-26	1.38328	0.791	0.651	1.00049e-21
CTSS	6.34721e-26	1.14884	0.764	0.615	1.34783e-21
NEAT1	5.98626e-21	2.52241	0.283	0.052	1.27118e-16
RP11-1143G9.4	1.89398e-20	1.77622	0.449	0.232	4.02186e-16
MT-CO3	4.8623e-19	1.17553	0.571	0.316	1.03251e-14
PRELID1	3.53122e-18	1.15448	0.154	0.11	7.49854e-14
NFKBIA	1.69539e-17	1.35184	0.378	0.161	3.60017e-13
AIF1	2.65508e-17	0.903138	0.638	0.572	5.63807e-13
JUNB	7.28762e-17	1.26619	0.437	0.217	1.54753e-12
WDR66	8.96524e-17	2.96067	0.122	0	1.90377e-12
GPM6A	1.16209e-16	2.56003	0.189	0.02	2.4677e-12
CD52	3.5749e-16	1.16341	0.512	0.253	7.5913e-12
RPL34	2.05323e-14	0.718817	0.839	0.741	4.36004e-10
KCNJ3	5.33004e-14	2.4195	0.102	0	1.13183e-09
YWHAZ	6.61011e-14	1.02487	0.11	0.092	1.40366e-09
LCP1	2.9078e-13	1.29185	0.343	0.187	6.17472e-09
ANXA2	4.81653e-13	0.923853	0.185	0.182	1.02279e-08
FOSB	4.40891e-12	2.20864	0.146	0.027	9.36231e-08
ATP5G2	6.29409e-12	0.482136	0.15	0.202	1.33655e-07
IGSF6	6.67653e-12	1.43201	0.201	0.115	1.41776e-07
ANXA1	8.82022e-12	1.08365	0.331	0.209	1.87297e-07
LST1	4.05357e-11	1.04765	0.287	0.226	8.60775e-07
S100A12	7.9564e-11	2.52965	0.142	0.022	1.68954e-06
CARD16	8.14406e-11	1.24679	0.217	0.119	1.72939e-06
MT-ND4L	1.01887e-10	1.40064	0.268	0.11	2.16358e-06
PSME2	1.07726e-10	0.748294	0.177	0.172	2.28756e-06
LAMTOR4	1.229e-10	0.849661	0.102	0.107	2.60977e-06
TSC22D3	1.57255e-10	1.43485	0.224	0.07	3.3393e-06
RPL3	4.08953e-10	0.947207	0.409	0.279	8.68412e-06
PFN1	5.70231e-10	0.742318	0.366	0.323	1.21088e-05
DUSP1	8.14436e-10	1.32913	0.26	0.12	1.72945e-05
COMMD6	1.25235e-09	0.719699	0.205	0.212	2.65937e-05
MTRNR2L4	1.57301e-09	2.21493	0.106	0.01	3.34028e-05
H2AFY	2.06712e-09	0.969698	0.114	0.087	4.38953e-05
MCL1	2.89273e-09	1.19405	0.157	0.082	6.1427e-05
FOS	4.21139e-09	0.838684	0.417	0.331	8.9429e-05
PABPC3	5.28658e-09	1.55941	0.177	0.042	0.00011226
RNA28S5	6.62156e-09	0.57036	0.276	0.308	0.000140609
PTMA	1.05048e-08	0.572944	0.535	0.517	0.000223069
IER2	1.16769e-08	1.27707	0.185	0.087	0.00024796
KLF6	1.34757e-08	1.03986	0.295	0.179	0.000286157
PPP1R15A	1.47474e-08	1.5219	0.197	0.059	0.000313161
GNG5	1.48895e-08	0.316334	0.079	0.139	0.000316178
PARK7	1.77554e-08	1.1013	0.102	0.072	0.000377035
RBM39	2.15598e-08	1.33749	0.165	0.087	0.000457823
MT-ND4	2.55806e-08	0.739796	0.52	0.318	0.000543204
CCNL1	3.57022e-08	1.33819	0.181	0.079	0.000758136
TPM3	4.25739e-08	0.766732	0.343	0.293	0.000904056
SF3B1	4.85374e-08	0.785823	0.15	0.139	0.00103069
HNRNPC	6.77312e-08	0.448162	0.087	0.115	0.00143827
CD36	7.10887e-08	1.48011	0.165	0.042	0.00150957
ATP5EP2	7.82359e-08	1.04657	0.283	0.134	0.00166134
GMFG	8.94972e-08	0.704763	0.209	0.189	0.00190047
KLF4	1.27832e-07	1.46575	0.165	0.054	0.00271452
PPT1	1.31369e-07	1.31864	0.169	0.079	0.00278962
NFKBIZ	1.43472e-07	1.47922	0.165	0.048	0.00304663
RSL1D1	1.48719e-07	0.597064	0.122	0.139	0.00315805
FCN1	1.9904e-07	0.843592	0.449	0.293	0.0042266
CALM2	2.3126e-07	0.627335	0.358	0.306	0.00491081
LSM7	2.40802e-07	0.443952	0.071	0.102	0.00511343
C11orf31	2.82769e-07	0.485825	0.102	0.13	0.0060046
ID2	2.91656e-07	0.898413	0.22	0.149	0.00619332
H3F3B	3.51792e-07	0.540626	0.409	0.403	0.0074703
CALM1	3.60082e-07	0.56382	0.232	0.251	0.00764635
CLEC2B	3.79449e-07	0.617699	0.122	0.129	0.00805759
MOB1A	3.82317e-07	0.965991	0.146	0.105	0.00811849
EIF1	5.12571e-07	0.57061	0.382	0.365	0.0108844
HNRNPA2B1	6.10145e-07	0.829818	0.217	0.194	0.0129564
FAM26F	6.14026e-07	0.274597	0.075	0.137	0.0130388
CLEC7A	6.56032e-07	0.798897	0.169	0.115	0.0139308
SERPINA1	8.48091e-07	0.839994	0.213	0.161	0.0180092
UBE2D3	8.67526e-07	0.618769	0.11	0.109	0.0184219
C11orf58	1.12713e-06	0.560767	0.106	0.11	0.0239346
CDC42	1.28664e-06	0.36529	0.173	0.202	0.0273219
STK17B	1.77329e-06	1.02279	0.169	0.089	0.0376558
ASAH1	1.83422e-06	0.698242	0.138	0.151	0.0389497
NBPF10	1.87994e-06	1.30461	0.102	0.045	0.0399204
LYST	2.087e-06	1.2414	0.146	0.062	0.0443174
RN7SL1	2.24173e-06	1.49128	0.126	0.035	0.0476032
MYH9	2.35562e-06	1.09932	0.102	0.074	0.0500217
TMA7	2.40078e-06	0.868113	0.244	0.159	0.0509807
C1orf162	2.43889e-06	0.798082	0.154	0.129	0.0517898
DBI	2.72877e-06	0.707649	0.13	0.122	0.0579454
UBC	2.73282e-06	0.496646	0.315	0.318	0.0580314
ACTR2	2.82549e-06	0.537623	0.193	0.187	0.0599993
SAT1	2.94534e-06	0.657819	0.535	0.411	0.0625443
TRA2B	2.96136e-06	0.902999	0.13	0.099	0.0628844
S100A6	3.01875e-06	0.513461	0.52	0.488	0.0641031
TXN	3.0691e-06	1.14537	0.118	0.075	0.0651723
EEF1D	4.11848e-06	0.640901	0.181	0.167	0.0874559
MORF4L1	4.19253e-06	0.665039	0.142	0.115	0.0890283
MTRNR2L3	4.38797e-06	0.731881	0.398	0.227	0.0931784
ZFAND5	4.70777e-06	1.4293	0.146	0.057	0.0999695
COTL1	5.08882e-06	0.589553	0.189	0.169	0.108061
RPL6	5.75119e-06	0.394398	0.28	0.311	0.122127
SPCS3	1.05867e-05	0.75433	0.114	0.092	0.224808
PET100	1.25819e-05	0.867112	0.118	0.082	0.267177
PFDN5	1.3082e-05	0.439466	0.433	0.453	0.277796
PABPC1	1.41087e-05	0.525631	0.713	0.664	0.299598
LRRFIP1	1.4789e-05	1.01025	0.126	0.089	0.314045
ATP6AP2	1.6618e-05	0.318605	0.063	0.102	0.352883
RSL24D1	1.86122e-05	0.428292	0.083	0.109	0.39523
APLP2	1.96376e-05	0.502646	0.157	0.174	0.417005
GDI2	2.08642e-05	0.931341	0.122	0.09	0.443051
SRRM1	2.18983e-05	1.04873	0.13	0.08	0.465011
UTRN	2.25304e-05	1.16802	0.118	0.06	0.478433
ARPC2	2.60317e-05	0.485879	0.35	0.339	0.552784
FAM65B	2.62018e-05	1.42059	0.114	0.03	0.556395
SH3BGRL	2.81217e-05	0.252976	0.15	0.196	0.597164
RNF213	3.38327e-05	0.278325	0.126	0.159	0.718438
USP15	3.67788e-05	0.954063	0.114	0.084	0.780999
C10orf54	4.20023e-05	0.659913	0.106	0.102	0.891918
POU2F2	4.23191e-05	1.10403	0.114	0.052	0.898645
CAP1	5.39282e-05	0.724354	0.287	0.211	1
MBNL1	5.42907e-05	0.385152	0.134	0.152	1
YWHAB	5.46833e-05	0.272924	0.209	0.258	1
CLEC12A	6.3029e-05	0.438496	0.134	0.144	1
TKT	7.06779e-05	0.586123	0.157	0.151	1
FLNA	7.16739e-05	1.12252	0.102	0.052	1
SMAP2	7.79168e-05	0.690174	0.11	0.094	1
GABARAP	7.90607e-05	0.959284	0.134	0.085	1
ATP5E	8.40226e-05	0.488562	0.461	0.401	1
AHNAK	0.000104971	1.08839	0.157	0.072	1
CD68	0.000113481	0.462811	0.268	0.247	1
EIF5	0.000123472	0.968889	0.118	0.074	1
GLIPR1	0.000138107	0.422945	0.11	0.119	1
NCF2	0.000153076	0.893047	0.138	0.089	1
YWHAE	0.000153441	0.544192	0.118	0.119	1
YBX1	0.000196837	0.425598	0.248	0.263	1
WASF2	0.000217546	1.0656	0.114	0.057	1
DUSP6	0.000218692	0.797121	0.126	0.1	1
ENY2	0.000248033	0.618195	0.102	0.095	1
MS4A7	0.000278726	0.418288	0.098	0.124	1
YPEL5	0.000287583	1.21634	0.102	0.045	1
PTPRC	0.000339918	0.296018	0.331	0.355	1
CCNI	0.000340322	0.41299	0.079	0.104	1
CORO1A	0.000462615	0.440706	0.098	0.107	1
DNAJB11	0.000475025	1.15845	0.11	0.037	1
RPL21	0.000499239	0.799716	0.118	0.084	1
CAPZB	0.000516241	0.361313	0.122	0.134	1
TCEB2	0.00053136	0.385487	0.15	0.164	1
RP11-835E18.5	0.000572115	1.11309	0.126	0.052	1
MT-CYB	0.000575094	0.653358	0.339	0.216	1
HMGB1	0.000664355	0.250042	0.126	0.157	1
COX6C	0.000687901	0.316402	0.146	0.164	1
LGALS1	0.000754357	0.339223	0.201	0.231	1
CBX3	0.00076653	0.565007	0.122	0.115	1
NDUFB2	0.000827294	0.593289	0.173	0.154	1
PTP4A2	0.00105872	0.996141	0.142	0.077	1
MT-ND1	0.00113606	0.264427	0.134	0.169	1
MT-ATP6	0.00114244	0.407031	0.248	0.251	1
SON	0.00114432	0.595433	0.157	0.127	1
TNFRSF1B	0.00117067	0.447242	0.138	0.14	1
GNAI2	0.00119756	0.444308	0.134	0.125	1
VAPA	0.00139867	0.884466	0.11	0.064	1
MT-ATP8	0.00143479	0.879868	0.161	0.095	1
DAZAP2	0.00151246	0.694544	0.118	0.092	1
CLIC1	0.00154133	0.254706	0.11	0.135	1
XIST	0.00161195	1.07873	0.122	0.06	1
ATG3	0.0016696	0.309591	0.098	0.115	1
ARHGDIB	0.0016876	0.531424	0.295	0.239	1
EMP3	0.00184315	0.688937	0.142	0.095	1
ZFP36	0.00200512	0.574502	0.142	0.119	1
NDUFA12	0.00218081	0.834907	0.106	0.07	1
MNDA	0.00307135	0.363267	0.402	0.395	1
CASP1	0.00323035	0.743018	0.173	0.095	1
VMP1	0.00565342	0.871641	0.134	0.077	1
UQCRB	0.00600615	0.298207	0.181	0.181	1
PLEK	0.00622607	0.335509	0.15	0.171	1
CAST	0.00793912	0.573921	0.169	0.127	1
AKAP13	0.00898499	0.649247	0.118	0.089	1
PSMA7	0.00922234	0.494581	0.169	0.151	1
UBBP4	0.0108772	0.749935	0.142	0.079	1
CSDE1	0.012842	0.28279	0.15	0.157	1
HNRNPK	0.0135524	0.427759	0.193	0.177	1
SLC25A6	0.0137201	0.326461	0.193	0.184	1
HCK	0.0137708	0.689016	0.118	0.085	1
CAPZA1	0.0141439	0.492239	0.138	0.117	1
ACTB	0.0143811	0.262048	0.63	0.632	1
SRRM2	0.0155326	0.735887	0.114	0.074	1
RPL10	0.0165551	0.339439	0.421	0.386	1
NOP10	0.0219956	0.472915	0.126	0.107	1
HNRNPU	0.024877	0.746588	0.138	0.08	1
TAX1BP1	0.0276301	0.663334	0.122	0.089	1
MSN	0.0351808	0.606014	0.161	0.1	1
SERF2	0.0373735	0.289259	0.516	0.5	1
VPS29	0.047103	0.536036	0.122	0.095	1
GSTP1	0.0509656	0.455769	0.177	0.142	1
MTRNR2L13	0.0646278	0.512183	0.102	0.057	1
ZEB2	0.113564	0.436476	0.118	0.104	1
ATP5J	0.113835	0.508301	0.122	0.094	1
SRSF3	0.125689	0.372283	0.122	0.11	1
FKBP1A	0.155396	0.527356	0.102	0.072	1
MTRNR2L11	0.175909	0.316543	0.24	0.174	1
SET	0.253046	0.332854	0.102	0.087	1
ATP6V1G1	0.472293	0.381224	0.118	0.092	1
