# Supplementary material for: Genomic and transcriptomic correlates of immunotherapy response within the tumor microenvironment of leptomeningeal metastases
Source: Nat Commun. 2021 Oct 12;12:5955. doi: 10.1038/s41467-021-25860-5 (PMC8511044; doi:10.1038/s41467-021-25860-5)
Supplement: Supplementary file 10 — Supplementary Data 8 [file 41467_2021_25860_MOESM10_ESM.xlsx]

## Sheet: HigherInAscendantClone
Gene	tCR, tp 2	tCR, tp 4	mExpr, Desc Clone, tp3	mExpr, Asc Clone, tp3
RAD21	2.19646	11.5698	1.57363	4.61888
EXT1	2.19646	11.5698	0.207172	0.152411
AARD	2.19646	11.5698	0.535678	2.20941
MED30	2.19646	11.5698	0.436456	1.02325
SLC1A2	13.3735	69.5717	0.315631	0.942485
CD44	13.3735	69.5717	5.68973	6.81559
TRIM44	13.3735	69.5717	2.56595	1.18657
PDHX	13.3735	69.5717	2.89986	5.63895
RP1-68D18.2	13.3735	69.5717	0.114407	0.372444
MAPKAP1	17.5089	36.2685	4.07723	4.79833

## Sheet: HigherInDescendantClone
Gene	tCR, tp 2	tCR, tp 4	mExpr, Desc Clone, tp3	mExpr, Asc Clone, tp3
SSH2	0.296381	0.0817466	0.0132864	0.138657
GIT1	0.296381	0.0817466	0	0
TP53I13	0.296381	0.0817466	0.0148665	0
GARNL3	15.8859	5.50259	0.935713	1.53094
CDK9	15.2385	6.08631	1.04517	0.22958
SH2D3C	15.2385	6.08631	0.0220605	0
STXBP1	15.2385	6.08631	1.27564	0.122735
PTRH1	15.2385	6.08631	2.21722	0.479944
FPGS	15.2385	6.08631	1.99993	0.17391
TOR2A	15.2385	6.08631	1.45359	0.196089
