# Supplementary material for: Genomic and transcriptomic correlates of immunotherapy response within the tumor microenvironment of leptomeningeal metastases
Source: Nat Commun. 2021 Oct 12;12:5955. doi: 10.1038/s41467-021-25860-5 (PMC8511044; doi:10.1038/s41467-021-25860-5)
Supplement: Supplementary file 11 — Supplementary Data 9 [file 41467_2021_25860_MOESM11_ESM.xlsx]

## Sheet: cDC_UP
Overlap Results
Collection(s):	C1, C2, C3, C4, C5, C6, C7, H
# overlaps shown:	10
# genesets in collections:	22596
# genes in comparison (n):	99
# genes in universe (N):	38055
Gene Set Name	# Genes in Gene Set (K)	Description	# Genes in Overlap (k)	k/K	p-value	FDR q-value
GSE29618_MONOCYTE_VS_MDC_DAY7_FLU_VACCINE_DN	200	Genes down-regulated in comparison of monocytes from influenza vaccinee at day 7 post-vaccination versus myeloid dendritic cells at day 7 post-vaccination.	31	0.155	6.49e-47	7.33e-43
GSE29618_MONOCYTE_VS_MDC_DN	200	Genes down-regulated in comparison of monocytes versus myeloid dendritic cells (mDC).	31	0.155	6.49e-47	7.33e-43
GSE29618_PDC_VS_MDC_DAY7_FLU_VACCINE_DN	200	Genes down-regulated in comparison of plasmacytoid dendritic cells (DC) from influenza vaccinee at day 7 post-vaccination versus myeloid DCs at day 7 post-vaccination.	20	0.1	2.92e-26	2.2e-22
GO_MHC_CLASS_II_PROTEIN_COMPLEX	16	A transmembrane protein complex composed of an MHC class II alpha and MHC class II beta chain, and with or without a bound peptide or polysaccharide antigen. [GOC:add, GOC:jl, ISBN:0120781859, PMID:15928678]	11	0.6875	8.98e-26	5.08e-22
HSIAO_HOUSEKEEPING_GENES	398	Housekeeping genes identified as expressed across 19 normal tissues.	23	0.0578	1.37e-24	6.21e-21
GSE25123_WT_VS_PPARG_KO_MACROPHAGE_DN	199	Genes down-regulated in bone marrow-derived macrophages: wildtype versus PPARG [GeneID=5468] knockout.	18	0.0905	6.78e-23	2.42e-19
MODULE_84	545	Immune (humoral) and inflammatory response.	24	0.044	7.5e-23	2.42e-19
GO_MHC_PROTEIN_COMPLEX	25	A transmembrane protein complex composed of an MHC alpha chain and, in most cases, either an MHC class II beta chain or an invariant beta2-microglobin chain, and with or without a bound peptide, lipid, or polysaccharide antigen. [GOC:add, GOC:jl, ISBN:0781735149, PMID:15928678, PMID:16153240]	11	0.44	8.99e-23	2.54e-19
GSE29618_PDC_VS_MDC_DN	199	Genes down-regulated in comparison of plasmacytoid dendritic cells (DC) versus myeloid DCs.	17	0.0854	3.09e-21	7.76e-18
GO_CYTOKINE_MEDIATED_SIGNALING_PATHWAY	787	A series of molecular signals initiated by the binding of a cytokine to a receptor on the surface of a cell, and ending with regulation of a downstream cellular process, e.g. transcription. [GOC:mah, GOC:signaling, PMID:19295629]	25	0.0318	2.29e-20	5.18e-17
Gene/Gene Set Overlap Matrix
Entrez Gene Id	Gene Symbol	Gene Description	GSE29618_MONOCYTE_VS_MDC_DAY7_FLU_VACCINE_DN	GSE29618_MONOCYTE_VS_MDC_DN	GSE29618_PDC_VS_MDC_DAY7_FLU_VACCINE_DN	GO_MHC_CLASS_II_PROTEIN_COMPLEX	HSIAO_HOUSEKEEPING_GENES	GSE25123_WT_VS_PPARG_KO_MACROPHAGE_DN	MODULE_84	GO_MHC_PROTEIN_COMPLEX	GSE29618_PDC_VS_MDC_DN	GO_CYTOKINE_MEDIATED_SIGNALING_PATHWAY
3122	HLA-DRA	major histocompatibility complex, class II, DR alpha [Source:HGNC Symbol;Acc:HGNC:4947]	GSE29618_MONOCYTE_VS_MDC_DAY7_FLU_VACCINE_DN	GSE29618_MONOCYTE_VS_MDC_DN	GSE29618_PDC_VS_MDC_DAY7_FLU_VACCINE_DN	GO_MHC_CLASS_II_PROTEIN_COMPLEX	HSIAO_HOUSEKEEPING_GENES	GSE25123_WT_VS_PPARG_KO_MACROPHAGE_DN	MODULE_84	GO_MHC_PROTEIN_COMPLEX	GSE29618_PDC_VS_MDC_DN	GO_CYTOKINE_MEDIATED_SIGNALING_PATHWAY
1471	CST3	cystatin C [Source:HGNC Symbol;Acc:HGNC:2475]	GSE29618_MONOCYTE_VS_MDC_DAY7_FLU_VACCINE_DN	GSE29618_MONOCYTE_VS_MDC_DN	GSE29618_PDC_VS_MDC_DAY7_FLU_VACCINE_DN		HSIAO_HOUSEKEEPING_GENES				GSE29618_PDC_VS_MDC_DN
5464	PPA1	pyrophosphatase (inorganic) 1 [Source:HGNC Symbol;Acc:HGNC:9226]	GSE29618_MONOCYTE_VS_MDC_DAY7_FLU_VACCINE_DN	GSE29618_MONOCYTE_VS_MDC_DN	GSE29618_PDC_VS_MDC_DAY7_FLU_VACCINE_DN			GSE25123_WT_VS_PPARG_KO_MACROPHAGE_DN			GSE29618_PDC_VS_MDC_DN
6001	RGS10	regulator of G protein signaling 10 [Source:HGNC Symbol;Acc:HGNC:9992]	GSE29618_MONOCYTE_VS_MDC_DAY7_FLU_VACCINE_DN	GSE29618_MONOCYTE_VS_MDC_DN	GSE29618_PDC_VS_MDC_DAY7_FLU_VACCINE_DN				MODULE_84		GSE29618_PDC_VS_MDC_DN
10409	BASP1	brain abundant membrane attached signal protein 1 [Source:HGNC Symbol;Acc:HGNC:957]	GSE29618_MONOCYTE_VS_MDC_DAY7_FLU_VACCINE_DN	GSE29618_MONOCYTE_VS_MDC_DN	GSE29618_PDC_VS_MDC_DAY7_FLU_VACCINE_DN				MODULE_84		GSE29618_PDC_VS_MDC_DN
3695	ITGB7	integrin subunit beta 7 [Source:HGNC Symbol;Acc:HGNC:6162]	GSE29618_MONOCYTE_VS_MDC_DAY7_FLU_VACCINE_DN	GSE29618_MONOCYTE_VS_MDC_DN	GSE29618_PDC_VS_MDC_DAY7_FLU_VACCINE_DN				MODULE_84
8530	CST7	cystatin F [Source:HGNC Symbol;Acc:HGNC:2479]	GSE29618_MONOCYTE_VS_MDC_DAY7_FLU_VACCINE_DN	GSE29618_MONOCYTE_VS_MDC_DN	GSE29618_PDC_VS_MDC_DAY7_FLU_VACCINE_DN				MODULE_84
1265	CNN2	calponin 2 [Source:HGNC Symbol;Acc:HGNC:2156]	GSE29618_MONOCYTE_VS_MDC_DAY7_FLU_VACCINE_DN	GSE29618_MONOCYTE_VS_MDC_DN	GSE29618_PDC_VS_MDC_DAY7_FLU_VACCINE_DN						GSE29618_PDC_VS_MDC_DN	GO_CYTOKINE_MEDIATED_SIGNALING_PATHWAY
57447	NDRG2	NDRG family member 2 [Source:HGNC Symbol;Acc:HGNC:14460]	GSE29618_MONOCYTE_VS_MDC_DAY7_FLU_VACCINE_DN	GSE29618_MONOCYTE_VS_MDC_DN	GSE29618_PDC_VS_MDC_DAY7_FLU_VACCINE_DN						GSE29618_PDC_VS_MDC_DN
3113	HLA-DPA1	major histocompatibility complex, class II, DP alpha 1 [Source:HGNC Symbol;Acc:HGNC:4938]	GSE29618_MONOCYTE_VS_MDC_DAY7_FLU_VACCINE_DN	GSE29618_MONOCYTE_VS_MDC_DN		GO_MHC_CLASS_II_PROTEIN_COMPLEX	HSIAO_HOUSEKEEPING_GENES	GSE25123_WT_VS_PPARG_KO_MACROPHAGE_DN	MODULE_84	GO_MHC_PROTEIN_COMPLEX		GO_CYTOKINE_MEDIATED_SIGNALING_PATHWAY
3111	HLA-DOA	major histocompatibility complex, class II, DO alpha [Source:HGNC Symbol;Acc:HGNC:4936]	GSE29618_MONOCYTE_VS_MDC_DAY7_FLU_VACCINE_DN	GSE29618_MONOCYTE_VS_MDC_DN		GO_MHC_CLASS_II_PROTEIN_COMPLEX	HSIAO_HOUSEKEEPING_GENES			GO_MHC_PROTEIN_COMPLEX
3115	HLA-DPB1	major histocompatibility complex, class II, DP beta 1 [Source:HGNC Symbol;Acc:HGNC:4940]	GSE29618_MONOCYTE_VS_MDC_DAY7_FLU_VACCINE_DN	GSE29618_MONOCYTE_VS_MDC_DN		GO_MHC_CLASS_II_PROTEIN_COMPLEX		GSE25123_WT_VS_PPARG_KO_MACROPHAGE_DN	MODULE_84	GO_MHC_PROTEIN_COMPLEX		GO_CYTOKINE_MEDIATED_SIGNALING_PATHWAY
894	CCND2	cyclin D2 [Source:HGNC Symbol;Acc:HGNC:1583]	GSE29618_MONOCYTE_VS_MDC_DAY7_FLU_VACCINE_DN	GSE29618_MONOCYTE_VS_MDC_DN			HSIAO_HOUSEKEEPING_GENES	GSE25123_WT_VS_PPARG_KO_MACROPHAGE_DN	MODULE_84
3094	HINT1	histidine triad nucleotide binding protein 1 [Source:HGNC Symbol;Acc:HGNC:4912]	GSE29618_MONOCYTE_VS_MDC_DAY7_FLU_VACCINE_DN	GSE29618_MONOCYTE_VS_MDC_DN			HSIAO_HOUSEKEEPING_GENES	GSE25123_WT_VS_PPARG_KO_MACROPHAGE_DN
10666	CD226	CD226 molecule [Source:HGNC Symbol;Acc:HGNC:16961]	GSE29618_MONOCYTE_VS_MDC_DAY7_FLU_VACCINE_DN	GSE29618_MONOCYTE_VS_MDC_DN				GSE25123_WT_VS_PPARG_KO_MACROPHAGE_DN			GSE29618_PDC_VS_MDC_DN
25939	SAMHD1	SAM and HD domain containing deoxynucleoside triphosphate triphosphohydrolase 1 [Source:HGNC Symbol;Acc:HGNC:15925]	GSE29618_MONOCYTE_VS_MDC_DAY7_FLU_VACCINE_DN	GSE29618_MONOCYTE_VS_MDC_DN				GSE25123_WT_VS_PPARG_KO_MACROPHAGE_DN				GO_CYTOKINE_MEDIATED_SIGNALING_PATHWAY
3561	IL2RG	interleukin 2 receptor subunit gamma [Source:HGNC Symbol;Acc:HGNC:6010]	GSE29618_MONOCYTE_VS_MDC_DAY7_FLU_VACCINE_DN	GSE29618_MONOCYTE_VS_MDC_DN					MODULE_84			GO_CYTOKINE_MEDIATED_SIGNALING_PATHWAY
8809	IL18R1	interleukin 18 receptor 1 [Source:HGNC Symbol;Acc:HGNC:5988]	GSE29618_MONOCYTE_VS_MDC_DAY7_FLU_VACCINE_DN	GSE29618_MONOCYTE_VS_MDC_DN								GO_CYTOKINE_MEDIATED_SIGNALING_PATHWAY
10123	ARL4C	ADP ribosylation factor like GTPase 4C [Source:HGNC Symbol;Acc:HGNC:698]	GSE29618_MONOCYTE_VS_MDC_DAY7_FLU_VACCINE_DN	GSE29618_MONOCYTE_VS_MDC_DN
23157	2016-09-05	septin 6 [Source:HGNC Symbol;Acc:HGNC:15848]	GSE29618_MONOCYTE_VS_MDC_DAY7_FLU_VACCINE_DN	GSE29618_MONOCYTE_VS_MDC_DN
10653	SPINT2	serine peptidase inhibitor, Kunitz type 2 [Source:HGNC Symbol;Acc:HGNC:11247]	GSE29618_MONOCYTE_VS_MDC_DAY7_FLU_VACCINE_DN	GSE29618_MONOCYTE_VS_MDC_DN
10276	NET1	neuroepithelial cell transforming 1 [Source:HGNC Symbol;Acc:HGNC:14592]	GSE29618_MONOCYTE_VS_MDC_DAY7_FLU_VACCINE_DN	GSE29618_MONOCYTE_VS_MDC_DN
81539	SLC38A1	solute carrier family 38 member 1 [Source:HGNC Symbol;Acc:HGNC:13447]	GSE29618_MONOCYTE_VS_MDC_DAY7_FLU_VACCINE_DN	GSE29618_MONOCYTE_VS_MDC_DN
2665	GDI2	GDP dissociation inhibitor 2 [Source:HGNC Symbol;Acc:HGNC:4227]	GSE29618_MONOCYTE_VS_MDC_DAY7_FLU_VACCINE_DN		GSE29618_PDC_VS_MDC_DAY7_FLU_VACCINE_DN		HSIAO_HOUSEKEEPING_GENES	GSE25123_WT_VS_PPARG_KO_MACROPHAGE_DN
5058	PAK1	p21 (RAC1) activated kinase 1 [Source:HGNC Symbol;Acc:HGNC:8590]	GSE29618_MONOCYTE_VS_MDC_DAY7_FLU_VACCINE_DN		GSE29618_PDC_VS_MDC_DAY7_FLU_VACCINE_DN						GSE29618_PDC_VS_MDC_DN
481	ATP1B1	ATPase Na+/K+ transporting subunit beta 1 [Source:HGNC Symbol;Acc:HGNC:804]	GSE29618_MONOCYTE_VS_MDC_DAY7_FLU_VACCINE_DN		GSE29618_PDC_VS_MDC_DAY7_FLU_VACCINE_DN
3123	HLA-DRB1	major histocompatibility complex, class II, DR beta 1 [Source:HGNC Symbol;Acc:HGNC:4948]	GSE29618_MONOCYTE_VS_MDC_DAY7_FLU_VACCINE_DN			GO_MHC_CLASS_II_PROTEIN_COMPLEX			MODULE_84	GO_MHC_PROTEIN_COMPLEX		GO_CYTOKINE_MEDIATED_SIGNALING_PATHWAY
6633	SNRPD2	small nuclear ribonucleoprotein D2 polypeptide [Source:HGNC Symbol;Acc:HGNC:11159]	GSE29618_MONOCYTE_VS_MDC_DAY7_FLU_VACCINE_DN				HSIAO_HOUSEKEEPING_GENES
2197	FAU	FAU ubiquitin like and ribosomal protein S30 fusion [Source:HGNC Symbol;Acc:HGNC:3597]	GSE29618_MONOCYTE_VS_MDC_DAY7_FLU_VACCINE_DN
54509	RHOF	ras homolog family member F, filopodia associated [Source:HGNC Symbol;Acc:HGNC:15703]	GSE29618_MONOCYTE_VS_MDC_DAY7_FLU_VACCINE_DN
27334	P2RY10	P2Y receptor family member 10 [Source:HGNC Symbol;Acc:HGNC:19906]	GSE29618_MONOCYTE_VS_MDC_DAY7_FLU_VACCINE_DN
3119	HLA-DQB1	major histocompatibility complex, class II, DQ beta 1 [Source:HGNC Symbol;Acc:HGNC:4944]		GSE29618_MONOCYTE_VS_MDC_DN		GO_MHC_CLASS_II_PROTEIN_COMPLEX	HSIAO_HOUSEKEEPING_GENES	GSE25123_WT_VS_PPARG_KO_MACROPHAGE_DN	MODULE_84	GO_MHC_PROTEIN_COMPLEX	GSE29618_PDC_VS_MDC_DN	GO_CYTOKINE_MEDIATED_SIGNALING_PATHWAY
914	CD2	CD2 molecule [Source:HGNC Symbol;Acc:HGNC:1639]		GSE29618_MONOCYTE_VS_MDC_DN					MODULE_84
3603	IL16	interleukin 16 [Source:HGNC Symbol;Acc:HGNC:5980]		GSE29618_MONOCYTE_VS_MDC_DN								GO_CYTOKINE_MEDIATED_SIGNALING_PATHWAY
10376	TUBA1B	tubulin alpha 1b [Source:HGNC Symbol;Acc:HGNC:18809]		GSE29618_MONOCYTE_VS_MDC_DN
6285	S100B	S100 calcium binding protein B [Source:HGNC Symbol;Acc:HGNC:10500]		GSE29618_MONOCYTE_VS_MDC_DN
163486	DENND1B	DENN domain containing 1B [Source:HGNC Symbol;Acc:HGNC:28404]		GSE29618_MONOCYTE_VS_MDC_DN
10923	SUB1	SUB1 homolog, transcriptional regulator [Source:HGNC Symbol;Acc:HGNC:19985]		GSE29618_MONOCYTE_VS_MDC_DN
382	ARF6	ADP ribosylation factor 6 [Source:HGNC Symbol;Acc:HGNC:659]		GSE29618_MONOCYTE_VS_MDC_DN
51192	CKLF	chemokine like factor [Source:HGNC Symbol;Acc:HGNC:13253]			GSE29618_PDC_VS_MDC_DAY7_FLU_VACCINE_DN			GSE25123_WT_VS_PPARG_KO_MACROPHAGE_DN			GSE29618_PDC_VS_MDC_DN
23406	COTL1	coactosin like F-actin binding protein 1 [Source:HGNC Symbol;Acc:HGNC:18304]			GSE29618_PDC_VS_MDC_DAY7_FLU_VACCINE_DN						GSE29618_PDC_VS_MDC_DN
490	ATP2B1	ATPase plasma membrane Ca2+ transporting 1 [Source:HGNC Symbol;Acc:HGNC:814]			GSE29618_PDC_VS_MDC_DAY7_FLU_VACCINE_DN						GSE29618_PDC_VS_MDC_DN
7846	TUBA1A	tubulin alpha 1a [Source:HGNC Symbol;Acc:HGNC:20766]			GSE29618_PDC_VS_MDC_DAY7_FLU_VACCINE_DN						GSE29618_PDC_VS_MDC_DN
116496	FAM129A	family with sequence similarity 129 member A [Source:HGNC Symbol;Acc:HGNC:16784]			GSE29618_PDC_VS_MDC_DAY7_FLU_VACCINE_DN
689	BTF3	basic transcription factor 3 [Source:HGNC Symbol;Acc:HGNC:1125]			GSE29618_PDC_VS_MDC_DAY7_FLU_VACCINE_DN
202	CRYBG1	crystallin beta-gamma domain containing 1 [Source:HGNC Symbol;Acc:HGNC:356]			GSE29618_PDC_VS_MDC_DAY7_FLU_VACCINE_DN
60481	ELOVL5	ELOVL fatty acid elongase 5 [Source:HGNC Symbol;Acc:HGNC:21308]			GSE29618_PDC_VS_MDC_DAY7_FLU_VACCINE_DN
3117	HLA-DQA1	major histocompatibility complex, class II, DQ alpha 1 [Source:HGNC Symbol;Acc:HGNC:4942]				GO_MHC_CLASS_II_PROTEIN_COMPLEX	HSIAO_HOUSEKEEPING_GENES	GSE25123_WT_VS_PPARG_KO_MACROPHAGE_DN	MODULE_84	GO_MHC_PROTEIN_COMPLEX		GO_CYTOKINE_MEDIATED_SIGNALING_PATHWAY
972	CD74	CD74 molecule [Source:HGNC Symbol;Acc:HGNC:1697]				GO_MHC_CLASS_II_PROTEIN_COMPLEX	HSIAO_HOUSEKEEPING_GENES	GSE25123_WT_VS_PPARG_KO_MACROPHAGE_DN	MODULE_84	GO_MHC_PROTEIN_COMPLEX		GO_CYTOKINE_MEDIATED_SIGNALING_PATHWAY
3127	HLA-DRB5	major histocompatibility complex, class II, DR beta 5 [Source:HGNC Symbol;Acc:HGNC:4953]				GO_MHC_CLASS_II_PROTEIN_COMPLEX			MODULE_84	GO_MHC_PROTEIN_COMPLEX		GO_CYTOKINE_MEDIATED_SIGNALING_PATHWAY
3118	HLA-DQA2	major histocompatibility complex, class II, DQ alpha 2 [Source:HGNC Symbol;Acc:HGNC:4943]				GO_MHC_CLASS_II_PROTEIN_COMPLEX				GO_MHC_PROTEIN_COMPLEX		GO_CYTOKINE_MEDIATED_SIGNALING_PATHWAY
3120	HLA-DQB2	major histocompatibility complex, class II, DQ beta 2 [Source:HGNC Symbol;Acc:HGNC:4945]				GO_MHC_CLASS_II_PROTEIN_COMPLEX				GO_MHC_PROTEIN_COMPLEX		GO_CYTOKINE_MEDIATED_SIGNALING_PATHWAY
9168	TMSB10	thymosin beta 10 [Source:HGNC Symbol;Acc:HGNC:11879]					HSIAO_HOUSEKEEPING_GENES	GSE25123_WT_VS_PPARG_KO_MACROPHAGE_DN			GSE29618_PDC_VS_MDC_DN
5757	PTMA	prothymosin alpha [Source:HGNC Symbol;Acc:HGNC:9623]					HSIAO_HOUSEKEEPING_GENES	GSE25123_WT_VS_PPARG_KO_MACROPHAGE_DN
1933	EEF1B2	eukaryotic translation elongation factor 1 beta 2 [Source:HGNC Symbol;Acc:HGNC:3208]					HSIAO_HOUSEKEEPING_GENES	GSE25123_WT_VS_PPARG_KO_MACROPHAGE_DN
2950	GSTP1	glutathione S-transferase pi 1 [Source:HGNC Symbol;Acc:HGNC:4638]					HSIAO_HOUSEKEEPING_GENES				GSE29618_PDC_VS_MDC_DN	GO_CYTOKINE_MEDIATED_SIGNALING_PATHWAY
7311	UBA52	ubiquitin A-52 residue ribosomal protein fusion product 1 [Source:HGNC Symbol;Acc:HGNC:12458]					HSIAO_HOUSEKEEPING_GENES					GO_CYTOKINE_MEDIATED_SIGNALING_PATHWAY
10399	RACK1	receptor for activated C kinase 1 [Source:HGNC Symbol;Acc:HGNC:4399]					HSIAO_HOUSEKEEPING_GENES					GO_CYTOKINE_MEDIATED_SIGNALING_PATHWAY
7114	TMSB4X	thymosin beta 4 X-linked [Source:HGNC Symbol;Acc:HGNC:11881]					HSIAO_HOUSEKEEPING_GENES					GO_CYTOKINE_MEDIATED_SIGNALING_PATHWAY
1915	EEF1A1	eukaryotic translation elongation factor 1 alpha 1 [Source:HGNC Symbol;Acc:HGNC:3189]					HSIAO_HOUSEKEEPING_GENES
4673	NAP1L1	nucleosome assembly protein 1 like 1 [Source:HGNC Symbol;Acc:HGNC:7637]					HSIAO_HOUSEKEEPING_GENES
7178	TPT1	tumor protein, translationally-controlled 1 [Source:HGNC Symbol;Acc:HGNC:12022]					HSIAO_HOUSEKEEPING_GENES
4869	NPM1	nucleophosmin 1 [Source:HGNC Symbol;Acc:HGNC:7910]					HSIAO_HOUSEKEEPING_GENES
26986	PABPC1	poly(A) binding protein cytoplasmic 1 [Source:HGNC Symbol;Acc:HGNC:8554]					HSIAO_HOUSEKEEPING_GENES
9235	IL32	interleukin 32 [Source:HGNC Symbol;Acc:HGNC:16830]						GSE25123_WT_VS_PPARG_KO_MACROPHAGE_DN	MODULE_84			GO_CYTOKINE_MEDIATED_SIGNALING_PATHWAY
8724	SNX3	sorting nexin 3 [Source:HGNC Symbol;Acc:HGNC:11174]						GSE25123_WT_VS_PPARG_KO_MACROPHAGE_DN
7852	CXCR4	C-X-C motif chemokine receptor 4 [Source:HGNC Symbol;Acc:HGNC:2561]							MODULE_84			GO_CYTOKINE_MEDIATED_SIGNALING_PATHWAY
3575	IL7R	interleukin 7 receptor [Source:HGNC Symbol;Acc:HGNC:6024]							MODULE_84			GO_CYTOKINE_MEDIATED_SIGNALING_PATHWAY
330	BIRC3	baculoviral IAP repeat containing 3 [Source:HGNC Symbol;Acc:HGNC:591]							MODULE_84			GO_CYTOKINE_MEDIATED_SIGNALING_PATHWAY
915	CD3D	CD3d molecule [Source:HGNC Symbol;Acc:HGNC:1673]							MODULE_84
1043	CD52	CD52 molecule [Source:HGNC Symbol;Acc:HGNC:1804]							MODULE_84
9262	STK17B	serine/threonine kinase 17b [Source:HGNC Symbol;Acc:HGNC:11396]							MODULE_84
54504	CPVL	carboxypeptidase vitellogenic like [Source:HGNC Symbol;Acc:HGNC:14399]							MODULE_84
5790	PTPRCAP	protein tyrosine phosphatase receptor type C associated protein [Source:HGNC Symbol;Acc:HGNC:9667]							MODULE_84
80774	LIMD2	LIM domain containing 2 [Source:HGNC Symbol;Acc:HGNC:28142]									GSE29618_PDC_VS_MDC_DN
5770	PTPN1	protein tyrosine phosphatase non-receptor type 1 [Source:HGNC Symbol;Acc:HGNC:9642]										GO_CYTOKINE_MEDIATED_SIGNALING_PATHWAY
1326	MAP3K8	mitogen-activated protein kinase kinase kinase 8 [Source:HGNC Symbol;Acc:HGNC:6860]										GO_CYTOKINE_MEDIATED_SIGNALING_PATHWAY
28638	TRBC2	T cell receptor beta constant 2 [Source:HGNC Symbol;Acc:HGNC:12157]
9595	CYTIP	cytohesin 1 interacting protein [Source:HGNC Symbol;Acc:HGNC:9506]
9144	SYNGR2	synaptogyrin 2 [Source:HGNC Symbol;Acc:HGNC:11499]
11345	GABARAPL2	GABA type A receptor associated protein like 2 [Source:HGNC Symbol;Acc:HGNC:13291]
2035	EPB41	erythrocyte membrane protein band 4.1 [Source:HGNC Symbol;Acc:HGNC:3377]
5366	PMAIP1	phorbol-12-myristate-13-acetate-induced protein 1 [Source:HGNC Symbol;Acc:HGNC:9108]
6430	SRSF5	serine and arginine rich splicing factor 5 [Source:HGNC Symbol;Acc:HGNC:10787]
1847	DUSP5	dual specificity phosphatase 5 [Source:HGNC Symbol;Acc:HGNC:3071]
27071	DAPP1	dual adaptor of phosphotyrosine and 3-phosphoinositides 1 [Source:HGNC Symbol;Acc:HGNC:16500]
9263	STK17A	serine/threonine kinase 17a [Source:HGNC Symbol;Acc:HGNC:11395]
3796	KIF2A	kinesin family member 2A [Source:HGNC Symbol;Acc:HGNC:6318]
8934	RAB29	RAB29, member RAS oncogene family [Source:HGNC Symbol;Acc:HGNC:9789]
1846	DUSP4	dual specificity phosphatase 4 [Source:HGNC Symbol;Acc:HGNC:3070]
84803	GPAT3	glycerol-3-phosphate acyltransferase 3 [Source:HGNC Symbol;Acc:HGNC:28157]
5570	PKIB	cAMP-dependent protein kinase inhibitor beta [Source:HGNC Symbol;Acc:HGNC:9018]
387066	SNHG5	small nucleolar RNA host gene 5 [Source:HGNC Symbol;Acc:HGNC:21026]
8895	CPNE3	copine 3 [Source:HGNC Symbol;Acc:HGNC:2316]
441951	ZFAS1	ZNFX1 antisense RNA 1 [Source:HGNC Symbol;Acc:HGNC:33101]
56990	CDC42SE2	CDC42 small effector 2 [Source:HGNC Symbol;Acc:HGNC:18547]
394	ARHGAP5	Rho GTPase activating protein 5 [Source:HGNC Symbol;Acc:HGNC:675]
26258	BLOC1S6	biogenesis of lysosomal organelles complex 1 subunit 6 [Source:HGNC Symbol;Acc:HGNC:8549]
201799	TMEM154	transmembrane protein 154 [Source:HGNC Symbol;Acc:HGNC:26489]

## Sheet: pDC_UP
Overlap Results
Collection(s):	C1, C2, C3, C4, C5, C6, C7, H
# overlaps shown:	10
# genesets in collections:	22596
# genes in comparison (n):	100
# genes in universe (N):	38055
Gene Set Name	# Genes in Gene Set (K)	Description	# Genes in Overlap (k)	k/K	p-value	FDR q-value
GSE29618_PDC_VS_MDC_DAY7_FLU_VACCINE_UP	198	Genes up-regulated in comparison of plasmacytoid dendritic cells (DC) from influenza vaccinee at day 7 post-vaccination versus myeloid DCs at day 7 post-vaccination.	55	0.2778	3.32e-101	7.51e-97
GSE29618_MONOCYTE_VS_PDC_DAY7_FLU_VACCINE_DN	198	Genes down-regulated in comparison of monocytes from influenza vaccinee at day 7 post-vaccination versus plasmacytoid dendritic cells (mDC) at day 7 post-vaccination.	51	0.2576	2.44e-91	2.76e-87
GSE29618_MONOCYTE_VS_PDC_DN	196	Genes down-regulated in comparison of monocytes versus plasmacytoid dendritic cells (pDC).	50	0.2551	3.56e-89	2.68e-85
GSE29618_PDC_VS_MDC_UP	197	Genes up-regulated in comparison of plasmacytoid dendritic cells (DC) versus myeloid DCs.	48	0.2437	2.85e-84	1.61e-80
GSE29618_BCELL_VS_PDC_DN	198	Genes down-regulated in comparison of B cells versus plasmacytoid dendritic cells (pDC) .	45	0.2273	3.82e-77	1.72e-73
GSE29618_BCELL_VS_PDC_DAY7_FLU_VACCINE_DN	198	Genes down-regulated in comparison of B cells from influenza vaccinee at day 7 post-vaccination versus plasmacytoid dendritic cells (pDC) at day 7 post-vaccination.	39	0.197	1.11e-63	4.19e-60
GSE17301_ACD3_ACD28_VS_ACD3_ACD28_AND_IFNA5_STIM_CD8_TCELL_DN	200	Genes down-regulated in CD8 T cells activated by anti-CD3 and anti-CD28 versus those stimulated by IFNA5 [GeneID=3442].	21	0.105	6.58e-28	2.12e-24
GSE29614_DAY3_VS_DAY7_TIV_FLU_VACCINE_PBMC_DN	189	Genes down-regulated in comparison of peripheral blood mononuclear cells (PBMC) from TIV influenza vaccinee at day 3 post-vaccination versus those at day 7 post-vaccination.	17	0.0899	1.52e-21	4.28e-18
GSE29614_CTRL_VS_DAY7_TIV_FLU_VACCINE_PBMC_DN	193	Genes down-regulated in comparison of peripheral blood mononuclear cells (PBMC) from TIV influenza vaccinee pre-vaccination versus those from day 7 post-vaccination.	17	0.0881	2.18e-21	5.48e-18
GSE16385_ROSIGLITAZONE_IL4_VS_IL4_ALONE_STIM_MACROPHAGE_12H_UP	200	Genes up-regulated in macrophages (12h): rosiglitazone [PubChem=77999] and IL4 [GeneID=3565] versus IL4 [GeneID=3565].	17	0.085	4.04e-21	9.14e-18
Gene/Gene Set Overlap Matrix
Entrez Gene Id	Gene Symbol	Gene Description	GSE29618_PDC_VS_MDC_DAY7_FLU_VACCINE_UP	GSE29618_MONOCYTE_VS_PDC_DAY7_FLU_VACCINE_DN	GSE29618_MONOCYTE_VS_PDC_DN	GSE29618_PDC_VS_MDC_UP	GSE29618_BCELL_VS_PDC_DN	GSE29618_BCELL_VS_PDC_DAY7_FLU_VACCINE_DN	GSE17301_ACD3_ACD28_VS_ACD3_ACD28_AND_IFNA5_STIM_CD8_TCELL_DN	GSE29614_DAY3_VS_DAY7_TIV_FLU_VACCINE_PBMC_DN	GSE29614_CTRL_VS_DAY7_TIV_FLU_VACCINE_PBMC_DN	GSE16385_ROSIGLITAZONE_IL4_VS_IL4_ALONE_STIM_MACROPHAGE_12H_UP
6925	TCF4	transcription factor 4 [Source:HGNC Symbol;Acc:HGNC:11634]	GSE29618_PDC_VS_MDC_DAY7_FLU_VACCINE_UP	GSE29618_MONOCYTE_VS_PDC_DAY7_FLU_VACCINE_DN	GSE29618_MONOCYTE_VS_PDC_DN	GSE29618_PDC_VS_MDC_UP	GSE29618_BCELL_VS_PDC_DN	GSE29618_BCELL_VS_PDC_DAY7_FLU_VACCINE_DN	GSE17301_ACD3_ACD28_VS_ACD3_ACD28_AND_IFNA5_STIM_CD8_TCELL_DN			GSE16385_ROSIGLITAZONE_IL4_VS_IL4_ALONE_STIM_MACROPHAGE_12H_UP
241	ALOX5AP	arachidonate 5-lipoxygenase activating protein [Source:HGNC Symbol;Acc:HGNC:436]	GSE29618_PDC_VS_MDC_DAY7_FLU_VACCINE_UP	GSE29618_MONOCYTE_VS_PDC_DAY7_FLU_VACCINE_DN	GSE29618_MONOCYTE_VS_PDC_DN	GSE29618_PDC_VS_MDC_UP	GSE29618_BCELL_VS_PDC_DN	GSE29618_BCELL_VS_PDC_DAY7_FLU_VACCINE_DN	GSE17301_ACD3_ACD28_VS_ACD3_ACD28_AND_IFNA5_STIM_CD8_TCELL_DN			GSE16385_ROSIGLITAZONE_IL4_VS_IL4_ALONE_STIM_MACROPHAGE_12H_UP
7357	UGCG	UDP-glucose ceramide glucosyltransferase [Source:HGNC Symbol;Acc:HGNC:12524]	GSE29618_PDC_VS_MDC_DAY7_FLU_VACCINE_UP	GSE29618_MONOCYTE_VS_PDC_DAY7_FLU_VACCINE_DN	GSE29618_MONOCYTE_VS_PDC_DN	GSE29618_PDC_VS_MDC_UP	GSE29618_BCELL_VS_PDC_DN	GSE29618_BCELL_VS_PDC_DAY7_FLU_VACCINE_DN	GSE17301_ACD3_ACD28_VS_ACD3_ACD28_AND_IFNA5_STIM_CD8_TCELL_DN			GSE16385_ROSIGLITAZONE_IL4_VS_IL4_ALONE_STIM_MACROPHAGE_12H_UP
5423	POLB	DNA polymerase beta [Source:HGNC Symbol;Acc:HGNC:9174]	GSE29618_PDC_VS_MDC_DAY7_FLU_VACCINE_UP	GSE29618_MONOCYTE_VS_PDC_DAY7_FLU_VACCINE_DN	GSE29618_MONOCYTE_VS_PDC_DN	GSE29618_PDC_VS_MDC_UP	GSE29618_BCELL_VS_PDC_DN	GSE29618_BCELL_VS_PDC_DAY7_FLU_VACCINE_DN	GSE17301_ACD3_ACD28_VS_ACD3_ACD28_AND_IFNA5_STIM_CD8_TCELL_DN			GSE16385_ROSIGLITAZONE_IL4_VS_IL4_ALONE_STIM_MACROPHAGE_12H_UP
7169	TPM2	tropomyosin 2 [Source:HGNC Symbol;Acc:HGNC:12011]	GSE29618_PDC_VS_MDC_DAY7_FLU_VACCINE_UP	GSE29618_MONOCYTE_VS_PDC_DAY7_FLU_VACCINE_DN	GSE29618_MONOCYTE_VS_PDC_DN	GSE29618_PDC_VS_MDC_UP	GSE29618_BCELL_VS_PDC_DN	GSE29618_BCELL_VS_PDC_DAY7_FLU_VACCINE_DN	GSE17301_ACD3_ACD28_VS_ACD3_ACD28_AND_IFNA5_STIM_CD8_TCELL_DN			GSE16385_ROSIGLITAZONE_IL4_VS_IL4_ALONE_STIM_MACROPHAGE_12H_UP
3394	IRF8	interferon regulatory factor 8 [Source:HGNC Symbol;Acc:HGNC:5358]	GSE29618_PDC_VS_MDC_DAY7_FLU_VACCINE_UP	GSE29618_MONOCYTE_VS_PDC_DAY7_FLU_VACCINE_DN	GSE29618_MONOCYTE_VS_PDC_DN	GSE29618_PDC_VS_MDC_UP	GSE29618_BCELL_VS_PDC_DN	GSE29618_BCELL_VS_PDC_DAY7_FLU_VACCINE_DN	GSE17301_ACD3_ACD28_VS_ACD3_ACD28_AND_IFNA5_STIM_CD8_TCELL_DN
54806	AHI1	Abelson helper integration site 1 [Source:HGNC Symbol;Acc:HGNC:21575]	GSE29618_PDC_VS_MDC_DAY7_FLU_VACCINE_UP	GSE29618_MONOCYTE_VS_PDC_DAY7_FLU_VACCINE_DN	GSE29618_MONOCYTE_VS_PDC_DN	GSE29618_PDC_VS_MDC_UP	GSE29618_BCELL_VS_PDC_DN	GSE29618_BCELL_VS_PDC_DAY7_FLU_VACCINE_DN	GSE17301_ACD3_ACD28_VS_ACD3_ACD28_AND_IFNA5_STIM_CD8_TCELL_DN
9261	MAPKAPK2	mitogen-activated protein kinase-activated protein kinase 2 [Source:HGNC Symbol;Acc:HGNC:6887]	GSE29618_PDC_VS_MDC_DAY7_FLU_VACCINE_UP	GSE29618_MONOCYTE_VS_PDC_DAY7_FLU_VACCINE_DN	GSE29618_MONOCYTE_VS_PDC_DN	GSE29618_PDC_VS_MDC_UP	GSE29618_BCELL_VS_PDC_DN	GSE29618_BCELL_VS_PDC_DAY7_FLU_VACCINE_DN	GSE17301_ACD3_ACD28_VS_ACD3_ACD28_AND_IFNA5_STIM_CD8_TCELL_DN
10952	SEC61B	Sec61 translocon beta subunit [Source:HGNC Symbol;Acc:HGNC:16993]	GSE29618_PDC_VS_MDC_DAY7_FLU_VACCINE_UP	GSE29618_MONOCYTE_VS_PDC_DAY7_FLU_VACCINE_DN	GSE29618_MONOCYTE_VS_PDC_DN	GSE29618_PDC_VS_MDC_UP	GSE29618_BCELL_VS_PDC_DN	GSE29618_BCELL_VS_PDC_DAY7_FLU_VACCINE_DN		GSE29614_DAY3_VS_DAY7_TIV_FLU_VACCINE_PBMC_DN	GSE29614_CTRL_VS_DAY7_TIV_FLU_VACCINE_PBMC_DN
81618	ITM2C	integral membrane protein 2C [Source:HGNC Symbol;Acc:HGNC:6175]	GSE29618_PDC_VS_MDC_DAY7_FLU_VACCINE_UP	GSE29618_MONOCYTE_VS_PDC_DAY7_FLU_VACCINE_DN	GSE29618_MONOCYTE_VS_PDC_DN	GSE29618_PDC_VS_MDC_UP	GSE29618_BCELL_VS_PDC_DN	GSE29618_BCELL_VS_PDC_DAY7_FLU_VACCINE_DN		GSE29614_DAY3_VS_DAY7_TIV_FLU_VACCINE_PBMC_DN	GSE29614_CTRL_VS_DAY7_TIV_FLU_VACCINE_PBMC_DN
28972	SPCS1	signal peptidase complex subunit 1 [Source:HGNC Symbol;Acc:HGNC:23401]	GSE29618_PDC_VS_MDC_DAY7_FLU_VACCINE_UP	GSE29618_MONOCYTE_VS_PDC_DAY7_FLU_VACCINE_DN	GSE29618_MONOCYTE_VS_PDC_DN	GSE29618_PDC_VS_MDC_UP	GSE29618_BCELL_VS_PDC_DN	GSE29618_BCELL_VS_PDC_DAY7_FLU_VACCINE_DN			GSE29614_CTRL_VS_DAY7_TIV_FLU_VACCINE_PBMC_DN
9618	TRAF4	TNF receptor associated factor 4 [Source:HGNC Symbol;Acc:HGNC:12034]	GSE29618_PDC_VS_MDC_DAY7_FLU_VACCINE_UP	GSE29618_MONOCYTE_VS_PDC_DAY7_FLU_VACCINE_DN	GSE29618_MONOCYTE_VS_PDC_DN	GSE29618_PDC_VS_MDC_UP	GSE29618_BCELL_VS_PDC_DN	GSE29618_BCELL_VS_PDC_DAY7_FLU_VACCINE_DN				GSE16385_ROSIGLITAZONE_IL4_VS_IL4_ALONE_STIM_MACROPHAGE_12H_UP
4925	NUCB2	nucleobindin 2 [Source:HGNC Symbol;Acc:HGNC:8044]	GSE29618_PDC_VS_MDC_DAY7_FLU_VACCINE_UP	GSE29618_MONOCYTE_VS_PDC_DAY7_FLU_VACCINE_DN	GSE29618_MONOCYTE_VS_PDC_DN	GSE29618_PDC_VS_MDC_UP	GSE29618_BCELL_VS_PDC_DN	GSE29618_BCELL_VS_PDC_DAY7_FLU_VACCINE_DN
351	APP	amyloid beta precursor protein [Source:HGNC Symbol;Acc:HGNC:620]	GSE29618_PDC_VS_MDC_DAY7_FLU_VACCINE_UP	GSE29618_MONOCYTE_VS_PDC_DAY7_FLU_VACCINE_DN	GSE29618_MONOCYTE_VS_PDC_DN	GSE29618_PDC_VS_MDC_UP	GSE29618_BCELL_VS_PDC_DN	GSE29618_BCELL_VS_PDC_DAY7_FLU_VACCINE_DN
5802	PTPRS	protein tyrosine phosphatase receptor type S [Source:HGNC Symbol;Acc:HGNC:9681]	GSE29618_PDC_VS_MDC_DAY7_FLU_VACCINE_UP	GSE29618_MONOCYTE_VS_PDC_DAY7_FLU_VACCINE_DN	GSE29618_MONOCYTE_VS_PDC_DN	GSE29618_PDC_VS_MDC_UP	GSE29618_BCELL_VS_PDC_DN	GSE29618_BCELL_VS_PDC_DAY7_FLU_VACCINE_DN
23607	CD2AP	CD2 associated protein [Source:HGNC Symbol;Acc:HGNC:14258]	GSE29618_PDC_VS_MDC_DAY7_FLU_VACCINE_UP	GSE29618_MONOCYTE_VS_PDC_DAY7_FLU_VACCINE_DN	GSE29618_MONOCYTE_VS_PDC_DN	GSE29618_PDC_VS_MDC_UP	GSE29618_BCELL_VS_PDC_DN	GSE29618_BCELL_VS_PDC_DAY7_FLU_VACCINE_DN
1847	DUSP5	dual specificity phosphatase 5 [Source:HGNC Symbol;Acc:HGNC:3071]	GSE29618_PDC_VS_MDC_DAY7_FLU_VACCINE_UP	GSE29618_MONOCYTE_VS_PDC_DAY7_FLU_VACCINE_DN	GSE29618_MONOCYTE_VS_PDC_DN	GSE29618_PDC_VS_MDC_UP	GSE29618_BCELL_VS_PDC_DN	GSE29618_BCELL_VS_PDC_DAY7_FLU_VACCINE_DN
6727	SRP14	signal recognition particle 14 [Source:HGNC Symbol;Acc:HGNC:11299]	GSE29618_PDC_VS_MDC_DAY7_FLU_VACCINE_UP	GSE29618_MONOCYTE_VS_PDC_DAY7_FLU_VACCINE_DN	GSE29618_MONOCYTE_VS_PDC_DN	GSE29618_PDC_VS_MDC_UP	GSE29618_BCELL_VS_PDC_DN	GSE29618_BCELL_VS_PDC_DAY7_FLU_VACCINE_DN
23390	ZDHHC17	zinc finger DHHC-type containing 17 [Source:HGNC Symbol;Acc:HGNC:18412]	GSE29618_PDC_VS_MDC_DAY7_FLU_VACCINE_UP	GSE29618_MONOCYTE_VS_PDC_DAY7_FLU_VACCINE_DN	GSE29618_MONOCYTE_VS_PDC_DN	GSE29618_PDC_VS_MDC_UP	GSE29618_BCELL_VS_PDC_DN	GSE29618_BCELL_VS_PDC_DAY7_FLU_VACCINE_DN
26472	PPP1R14B	protein phosphatase 1 regulatory inhibitor subunit 14B [Source:HGNC Symbol;Acc:HGNC:9057]	GSE29618_PDC_VS_MDC_DAY7_FLU_VACCINE_UP	GSE29618_MONOCYTE_VS_PDC_DAY7_FLU_VACCINE_DN	GSE29618_MONOCYTE_VS_PDC_DN	GSE29618_PDC_VS_MDC_UP	GSE29618_BCELL_VS_PDC_DN	GSE29618_BCELL_VS_PDC_DAY7_FLU_VACCINE_DN
51465	UBE2J1	ubiquitin conjugating enzyme E2 J1 [Source:HGNC Symbol;Acc:HGNC:17598]	GSE29618_PDC_VS_MDC_DAY7_FLU_VACCINE_UP	GSE29618_MONOCYTE_VS_PDC_DAY7_FLU_VACCINE_DN	GSE29618_MONOCYTE_VS_PDC_DN	GSE29618_PDC_VS_MDC_UP	GSE29618_BCELL_VS_PDC_DN			GSE29614_DAY3_VS_DAY7_TIV_FLU_VACCINE_PBMC_DN	GSE29614_CTRL_VS_DAY7_TIV_FLU_VACCINE_PBMC_DN
7184	HSP90B1	heat shock protein 90 beta family member 1 [Source:HGNC Symbol;Acc:HGNC:12028]	GSE29618_PDC_VS_MDC_DAY7_FLU_VACCINE_UP	GSE29618_MONOCYTE_VS_PDC_DAY7_FLU_VACCINE_DN	GSE29618_MONOCYTE_VS_PDC_DN	GSE29618_PDC_VS_MDC_UP	GSE29618_BCELL_VS_PDC_DN			GSE29614_DAY3_VS_DAY7_TIV_FLU_VACCINE_PBMC_DN	GSE29614_CTRL_VS_DAY7_TIV_FLU_VACCINE_PBMC_DN
6748	SSR4	signal sequence receptor subunit 4 [Source:HGNC Symbol;Acc:HGNC:11326]	GSE29618_PDC_VS_MDC_DAY7_FLU_VACCINE_UP	GSE29618_MONOCYTE_VS_PDC_DAY7_FLU_VACCINE_DN	GSE29618_MONOCYTE_VS_PDC_DN	GSE29618_PDC_VS_MDC_UP	GSE29618_BCELL_VS_PDC_DN
8481	OFD1	OFD1 centriole and centriolar satellite protein [Source:HGNC Symbol;Acc:HGNC:2567]	GSE29618_PDC_VS_MDC_DAY7_FLU_VACCINE_UP	GSE29618_MONOCYTE_VS_PDC_DAY7_FLU_VACCINE_DN	GSE29618_MONOCYTE_VS_PDC_DN	GSE29618_PDC_VS_MDC_UP		GSE29618_BCELL_VS_PDC_DAY7_FLU_VACCINE_DN				GSE16385_ROSIGLITAZONE_IL4_VS_IL4_ALONE_STIM_MACROPHAGE_12H_UP
3925	STMN1	stathmin 1 [Source:HGNC Symbol;Acc:HGNC:6510]	GSE29618_PDC_VS_MDC_DAY7_FLU_VACCINE_UP	GSE29618_MONOCYTE_VS_PDC_DAY7_FLU_VACCINE_DN	GSE29618_MONOCYTE_VS_PDC_DN	GSE29618_PDC_VS_MDC_UP		GSE29618_BCELL_VS_PDC_DAY7_FLU_VACCINE_DN
1633	DCK	deoxycytidine kinase [Source:HGNC Symbol;Acc:HGNC:2704]	GSE29618_PDC_VS_MDC_DAY7_FLU_VACCINE_UP	GSE29618_MONOCYTE_VS_PDC_DAY7_FLU_VACCINE_DN	GSE29618_MONOCYTE_VS_PDC_DN	GSE29618_PDC_VS_MDC_UP		GSE29618_BCELL_VS_PDC_DAY7_FLU_VACCINE_DN
23231	SEL1L3	SEL1L family member 3 [Source:HGNC Symbol;Acc:HGNC:29108]	GSE29618_PDC_VS_MDC_DAY7_FLU_VACCINE_UP	GSE29618_MONOCYTE_VS_PDC_DAY7_FLU_VACCINE_DN	GSE29618_MONOCYTE_VS_PDC_DN	GSE29618_PDC_VS_MDC_UP			GSE17301_ACD3_ACD28_VS_ACD3_ACD28_AND_IFNA5_STIM_CD8_TCELL_DN	GSE29614_DAY3_VS_DAY7_TIV_FLU_VACCINE_PBMC_DN	GSE29614_CTRL_VS_DAY7_TIV_FLU_VACCINE_PBMC_DN	GSE16385_ROSIGLITAZONE_IL4_VS_IL4_ALONE_STIM_MACROPHAGE_12H_UP
29760	BLNK	B cell linker [Source:HGNC Symbol;Acc:HGNC:14211]	GSE29618_PDC_VS_MDC_DAY7_FLU_VACCINE_UP	GSE29618_MONOCYTE_VS_PDC_DAY7_FLU_VACCINE_DN	GSE29618_MONOCYTE_VS_PDC_DN	GSE29618_PDC_VS_MDC_UP			GSE17301_ACD3_ACD28_VS_ACD3_ACD28_AND_IFNA5_STIM_CD8_TCELL_DN	GSE29614_DAY3_VS_DAY7_TIV_FLU_VACCINE_PBMC_DN	GSE29614_CTRL_VS_DAY7_TIV_FLU_VACCINE_PBMC_DN
9873	FCHSD2	FCH and double SH3 domains 2 [Source:HGNC Symbol;Acc:HGNC:29114]	GSE29618_PDC_VS_MDC_DAY7_FLU_VACCINE_UP	GSE29618_MONOCYTE_VS_PDC_DAY7_FLU_VACCINE_DN	GSE29618_MONOCYTE_VS_PDC_DN	GSE29618_PDC_VS_MDC_UP			GSE17301_ACD3_ACD28_VS_ACD3_ACD28_AND_IFNA5_STIM_CD8_TCELL_DN
3514	IGKC	immunoglobulin kappa constant [Source:HGNC Symbol;Acc:HGNC:5716]	GSE29618_PDC_VS_MDC_DAY7_FLU_VACCINE_UP	GSE29618_MONOCYTE_VS_PDC_DAY7_FLU_VACCINE_DN	GSE29618_MONOCYTE_VS_PDC_DN	GSE29618_PDC_VS_MDC_UP				GSE29614_DAY3_VS_DAY7_TIV_FLU_VACCINE_PBMC_DN	GSE29614_CTRL_VS_DAY7_TIV_FLU_VACCINE_PBMC_DN
51237	MZB1	marginal zone B and B1 cell specific protein [Source:HGNC Symbol;Acc:HGNC:30125]	GSE29618_PDC_VS_MDC_DAY7_FLU_VACCINE_UP	GSE29618_MONOCYTE_VS_PDC_DAY7_FLU_VACCINE_DN	GSE29618_MONOCYTE_VS_PDC_DN	GSE29618_PDC_VS_MDC_UP				GSE29614_DAY3_VS_DAY7_TIV_FLU_VACCINE_PBMC_DN	GSE29614_CTRL_VS_DAY7_TIV_FLU_VACCINE_PBMC_DN
22837	COBLL1	cordon-bleu WH2 repeat protein like 1 [Source:HGNC Symbol;Acc:HGNC:23571]	GSE29618_PDC_VS_MDC_DAY7_FLU_VACCINE_UP	GSE29618_MONOCYTE_VS_PDC_DAY7_FLU_VACCINE_DN	GSE29618_MONOCYTE_VS_PDC_DN	GSE29618_PDC_VS_MDC_UP				GSE29614_DAY3_VS_DAY7_TIV_FLU_VACCINE_PBMC_DN	GSE29614_CTRL_VS_DAY7_TIV_FLU_VACCINE_PBMC_DN
79677	SMC6	structural maintenance of chromosomes 6 [Source:HGNC Symbol;Acc:HGNC:20466]	GSE29618_PDC_VS_MDC_DAY7_FLU_VACCINE_UP	GSE29618_MONOCYTE_VS_PDC_DAY7_FLU_VACCINE_DN	GSE29618_MONOCYTE_VS_PDC_DN	GSE29618_PDC_VS_MDC_UP						GSE16385_ROSIGLITAZONE_IL4_VS_IL4_ALONE_STIM_MACROPHAGE_12H_UP
53335	BCL11A	BAF chromatin remodeling complex subunit BCL11A [Source:HGNC Symbol;Acc:HGNC:13221]	GSE29618_PDC_VS_MDC_DAY7_FLU_VACCINE_UP	GSE29618_MONOCYTE_VS_PDC_DAY7_FLU_VACCINE_DN	GSE29618_MONOCYTE_VS_PDC_DN	GSE29618_PDC_VS_MDC_UP
5479	PPIB	peptidylprolyl isomerase B [Source:HGNC Symbol;Acc:HGNC:9255]	GSE29618_PDC_VS_MDC_DAY7_FLU_VACCINE_UP	GSE29618_MONOCYTE_VS_PDC_DAY7_FLU_VACCINE_DN	GSE29618_MONOCYTE_VS_PDC_DN		GSE29618_BCELL_VS_PDC_DN			GSE29614_DAY3_VS_DAY7_TIV_FLU_VACCINE_PBMC_DN	GSE29614_CTRL_VS_DAY7_TIV_FLU_VACCINE_PBMC_DN
2788	GNG7	G protein subunit gamma 7 [Source:HGNC Symbol;Acc:HGNC:4410]	GSE29618_PDC_VS_MDC_DAY7_FLU_VACCINE_UP	GSE29618_MONOCYTE_VS_PDC_DAY7_FLU_VACCINE_DN	GSE29618_MONOCYTE_VS_PDC_DN					GSE29614_DAY3_VS_DAY7_TIV_FLU_VACCINE_PBMC_DN	GSE29614_CTRL_VS_DAY7_TIV_FLU_VACCINE_PBMC_DN
3419	IDH3A	isocitrate dehydrogenase 3 (NAD(+)) alpha [Source:HGNC Symbol;Acc:HGNC:5384]	GSE29618_PDC_VS_MDC_DAY7_FLU_VACCINE_UP	GSE29618_MONOCYTE_VS_PDC_DAY7_FLU_VACCINE_DN			GSE29618_BCELL_VS_PDC_DN	GSE29618_BCELL_VS_PDC_DAY7_FLU_VACCINE_DN				GSE16385_ROSIGLITAZONE_IL4_VS_IL4_ALONE_STIM_MACROPHAGE_12H_UP
100	ADA	adenosine deaminase [Source:HGNC Symbol;Acc:HGNC:186]	GSE29618_PDC_VS_MDC_DAY7_FLU_VACCINE_UP	GSE29618_MONOCYTE_VS_PDC_DAY7_FLU_VACCINE_DN			GSE29618_BCELL_VS_PDC_DN	GSE29618_BCELL_VS_PDC_DAY7_FLU_VACCINE_DN
25994	HIGD1A	HIG1 hypoxia inducible domain family member 1A [Source:HGNC Symbol;Acc:HGNC:29527]	GSE29618_PDC_VS_MDC_DAY7_FLU_VACCINE_UP	GSE29618_MONOCYTE_VS_PDC_DAY7_FLU_VACCINE_DN			GSE29618_BCELL_VS_PDC_DN	GSE29618_BCELL_VS_PDC_DAY7_FLU_VACCINE_DN
11315	PARK7	Parkinsonism associated deglycase [Source:HGNC Symbol;Acc:HGNC:16369]	GSE29618_PDC_VS_MDC_DAY7_FLU_VACCINE_UP	GSE29618_MONOCYTE_VS_PDC_DAY7_FLU_VACCINE_DN			GSE29618_BCELL_VS_PDC_DN	GSE29618_BCELL_VS_PDC_DAY7_FLU_VACCINE_DN
9375	TM9SF2	transmembrane 9 superfamily member 2 [Source:HGNC Symbol;Acc:HGNC:11865]	GSE29618_PDC_VS_MDC_DAY7_FLU_VACCINE_UP	GSE29618_MONOCYTE_VS_PDC_DAY7_FLU_VACCINE_DN			GSE29618_BCELL_VS_PDC_DN
8763	CD164	CD164 molecule [Source:HGNC Symbol;Acc:HGNC:1632]	GSE29618_PDC_VS_MDC_DAY7_FLU_VACCINE_UP	GSE29618_MONOCYTE_VS_PDC_DAY7_FLU_VACCINE_DN				GSE29618_BCELL_VS_PDC_DAY7_FLU_VACCINE_DN
9601	PDIA4	protein disulfide isomerase family A member 4 [Source:HGNC Symbol;Acc:HGNC:30167]	GSE29618_PDC_VS_MDC_DAY7_FLU_VACCINE_UP	GSE29618_MONOCYTE_VS_PDC_DAY7_FLU_VACCINE_DN
3665	IRF7	interferon regulatory factor 7 [Source:HGNC Symbol;Acc:HGNC:6122]	GSE29618_PDC_VS_MDC_DAY7_FLU_VACCINE_UP		GSE29618_MONOCYTE_VS_PDC_DN	GSE29618_PDC_VS_MDC_UP	GSE29618_BCELL_VS_PDC_DN	GSE29618_BCELL_VS_PDC_DAY7_FLU_VACCINE_DN	GSE17301_ACD3_ACD28_VS_ACD3_ACD28_AND_IFNA5_STIM_CD8_TCELL_DN
27242	TNFRSF21	TNF receptor superfamily member 21 [Source:HGNC Symbol;Acc:HGNC:13469]	GSE29618_PDC_VS_MDC_DAY7_FLU_VACCINE_UP		GSE29618_MONOCYTE_VS_PDC_DN	GSE29618_PDC_VS_MDC_UP	GSE29618_BCELL_VS_PDC_DN	GSE29618_BCELL_VS_PDC_DAY7_FLU_VACCINE_DN				GSE16385_ROSIGLITAZONE_IL4_VS_IL4_ALONE_STIM_MACROPHAGE_12H_UP
375035	SFT2D2	SFT2 domain containing 2 [Source:HGNC Symbol;Acc:HGNC:25140]	GSE29618_PDC_VS_MDC_DAY7_FLU_VACCINE_UP		GSE29618_MONOCYTE_VS_PDC_DN	GSE29618_PDC_VS_MDC_UP	GSE29618_BCELL_VS_PDC_DN	GSE29618_BCELL_VS_PDC_DAY7_FLU_VACCINE_DN
27075	TSPAN13	tetraspanin 13 [Source:HGNC Symbol;Acc:HGNC:21643]	GSE29618_PDC_VS_MDC_DAY7_FLU_VACCINE_UP		GSE29618_MONOCYTE_VS_PDC_DN	GSE29618_PDC_VS_MDC_UP			GSE17301_ACD3_ACD28_VS_ACD3_ACD28_AND_IFNA5_STIM_CD8_TCELL_DN
27240	SIT1	signaling threshold regulating transmembrane adaptor 1 [Source:HGNC Symbol;Acc:HGNC:17710]	GSE29618_PDC_VS_MDC_DAY7_FLU_VACCINE_UP		GSE29618_MONOCYTE_VS_PDC_DN	GSE29618_PDC_VS_MDC_UP
6574	SLC20A1	solute carrier family 20 member 1 [Source:HGNC Symbol;Acc:HGNC:10946]	GSE29618_PDC_VS_MDC_DAY7_FLU_VACCINE_UP			GSE29618_PDC_VS_MDC_UP	GSE29618_BCELL_VS_PDC_DN	GSE29618_BCELL_VS_PDC_DAY7_FLU_VACCINE_DN				GSE16385_ROSIGLITAZONE_IL4_VS_IL4_ALONE_STIM_MACROPHAGE_12H_UP
5355	PLP2	proteolipid protein 2 [Source:HGNC Symbol;Acc:HGNC:9087]	GSE29618_PDC_VS_MDC_DAY7_FLU_VACCINE_UP			GSE29618_PDC_VS_MDC_UP	GSE29618_BCELL_VS_PDC_DN
51316	PLAC8	placenta associated 8 [Source:HGNC Symbol;Acc:HGNC:19254]	GSE29618_PDC_VS_MDC_DAY7_FLU_VACCINE_UP			GSE29618_PDC_VS_MDC_UP			GSE17301_ACD3_ACD28_VS_ACD3_ACD28_AND_IFNA5_STIM_CD8_TCELL_DN
3002	GZMB	granzyme B [Source:HGNC Symbol;Acc:HGNC:4709]	GSE29618_PDC_VS_MDC_DAY7_FLU_VACCINE_UP				GSE29618_BCELL_VS_PDC_DN	GSE29618_BCELL_VS_PDC_DAY7_FLU_VACCINE_DN	GSE17301_ACD3_ACD28_VS_ACD3_ACD28_AND_IFNA5_STIM_CD8_TCELL_DN			GSE16385_ROSIGLITAZONE_IL4_VS_IL4_ALONE_STIM_MACROPHAGE_12H_UP
5341	PLEK	pleckstrin [Source:HGNC Symbol;Acc:HGNC:9070]	GSE29618_PDC_VS_MDC_DAY7_FLU_VACCINE_UP				GSE29618_BCELL_VS_PDC_DN
3512	JCHAIN	joining chain of multimeric IgA and IgM [Source:HGNC Symbol;Acc:HGNC:5713]	GSE29618_PDC_VS_MDC_DAY7_FLU_VACCINE_UP						GSE17301_ACD3_ACD28_VS_ACD3_ACD28_AND_IFNA5_STIM_CD8_TCELL_DN	GSE29614_DAY3_VS_DAY7_TIV_FLU_VACCINE_PBMC_DN	GSE29614_CTRL_VS_DAY7_TIV_FLU_VACCINE_PBMC_DN	GSE16385_ROSIGLITAZONE_IL4_VS_IL4_ALONE_STIM_MACROPHAGE_12H_UP
5579	PRKCB	protein kinase C beta [Source:HGNC Symbol;Acc:HGNC:9395]	GSE29618_PDC_VS_MDC_DAY7_FLU_VACCINE_UP
4864	NPC1	NPC intracellular cholesterol transporter 1 [Source:HGNC Symbol;Acc:HGNC:7897]		GSE29618_MONOCYTE_VS_PDC_DAY7_FLU_VACCINE_DN	GSE29618_MONOCYTE_VS_PDC_DN	GSE29618_PDC_VS_MDC_UP	GSE29618_BCELL_VS_PDC_DN	GSE29618_BCELL_VS_PDC_DAY7_FLU_VACCINE_DN	GSE17301_ACD3_ACD28_VS_ACD3_ACD28_AND_IFNA5_STIM_CD8_TCELL_DN
55088	CCDC186	coiled-coil domain containing 186 [Source:HGNC Symbol;Acc:HGNC:24349]		GSE29618_MONOCYTE_VS_PDC_DAY7_FLU_VACCINE_DN	GSE29618_MONOCYTE_VS_PDC_DN	GSE29618_PDC_VS_MDC_UP	GSE29618_BCELL_VS_PDC_DN	GSE29618_BCELL_VS_PDC_DAY7_FLU_VACCINE_DN
605	BCL7A	BAF chromatin remodeling complex subunit BCL7A [Source:HGNC Symbol;Acc:HGNC:1004]		GSE29618_MONOCYTE_VS_PDC_DAY7_FLU_VACCINE_DN	GSE29618_MONOCYTE_VS_PDC_DN
81539	SLC38A1	solute carrier family 38 member 1 [Source:HGNC Symbol;Acc:HGNC:13447]		GSE29618_MONOCYTE_VS_PDC_DAY7_FLU_VACCINE_DN	GSE29618_MONOCYTE_VS_PDC_DN
3094	HINT1	histidine triad nucleotide binding protein 1 [Source:HGNC Symbol;Acc:HGNC:4912]		GSE29618_MONOCYTE_VS_PDC_DAY7_FLU_VACCINE_DN	GSE29618_MONOCYTE_VS_PDC_DN
60559	SPCS3	signal peptidase complex subunit 3 [Source:HGNC Symbol;Acc:HGNC:26212]		GSE29618_MONOCYTE_VS_PDC_DAY7_FLU_VACCINE_DN
23253	ANKRD12	ankyrin repeat domain 12 [Source:HGNC Symbol;Acc:HGNC:29135]		GSE29618_MONOCYTE_VS_PDC_DAY7_FLU_VACCINE_DN
23471	TRAM1	translocation associated membrane protein 1 [Source:HGNC Symbol;Acc:HGNC:20568]		GSE29618_MONOCYTE_VS_PDC_DAY7_FLU_VACCINE_DN
6659	SOX4	SRY-box 4 [Source:HGNC Symbol;Acc:HGNC:11200]			GSE29618_MONOCYTE_VS_PDC_DN	GSE29618_PDC_VS_MDC_UP	GSE29618_BCELL_VS_PDC_DN	GSE29618_BCELL_VS_PDC_DAY7_FLU_VACCINE_DN
4050	LTB	lymphotoxin beta [Source:HGNC Symbol;Acc:HGNC:6711]			GSE29618_MONOCYTE_VS_PDC_DN	GSE29618_PDC_VS_MDC_UP
9709	HERPUD1	homocysteine inducible ER protein with ubiquitin like domain 1 [Source:HGNC Symbol;Acc:HGNC:13744]			GSE29618_MONOCYTE_VS_PDC_DN		GSE29618_BCELL_VS_PDC_DN		GSE17301_ACD3_ACD28_VS_ACD3_ACD28_AND_IFNA5_STIM_CD8_TCELL_DN			GSE16385_ROSIGLITAZONE_IL4_VS_IL4_ALONE_STIM_MACROPHAGE_12H_UP
9585	KIF20B	kinesin family member 20B [Source:HGNC Symbol;Acc:HGNC:7212]			GSE29618_MONOCYTE_VS_PDC_DN
1075	CTSC	cathepsin C [Source:HGNC Symbol;Acc:HGNC:2528]				GSE29618_PDC_VS_MDC_UP	GSE29618_BCELL_VS_PDC_DN	GSE29618_BCELL_VS_PDC_DAY7_FLU_VACCINE_DN	GSE17301_ACD3_ACD28_VS_ACD3_ACD28_AND_IFNA5_STIM_CD8_TCELL_DN
2081	ERN1	endoplasmic reticulum to nucleus signaling 1 [Source:HGNC Symbol;Acc:HGNC:3449]				GSE29618_PDC_VS_MDC_UP	GSE29618_BCELL_VS_PDC_DN
7295	TXN	thioredoxin [Source:HGNC Symbol;Acc:HGNC:12435]					GSE29618_BCELL_VS_PDC_DN	GSE29618_BCELL_VS_PDC_DAY7_FLU_VACCINE_DN
10627	MYL12A	myosin light chain 12A [Source:HGNC Symbol;Acc:HGNC:16701]					GSE29618_BCELL_VS_PDC_DN	GSE29618_BCELL_VS_PDC_DAY7_FLU_VACCINE_DN
6404	SELPLG	selectin P ligand [Source:HGNC Symbol;Acc:HGNC:10722]					GSE29618_BCELL_VS_PDC_DN
9022	CLIC3	chloride intracellular channel 3 [Source:HGNC Symbol;Acc:HGNC:2064]							GSE17301_ACD3_ACD28_VS_ACD3_ACD28_AND_IFNA5_STIM_CD8_TCELL_DN			GSE16385_ROSIGLITAZONE_IL4_VS_IL4_ALONE_STIM_MACROPHAGE_12H_UP
10964	IFI44L	interferon induced protein 44 like [Source:HGNC Symbol;Acc:HGNC:17817]							GSE17301_ACD3_ACD28_VS_ACD3_ACD28_AND_IFNA5_STIM_CD8_TCELL_DN			GSE16385_ROSIGLITAZONE_IL4_VS_IL4_ALONE_STIM_MACROPHAGE_12H_UP
55829	SELENOS	selenoprotein S [Source:HGNC Symbol;Acc:HGNC:30396]								GSE29614_DAY3_VS_DAY7_TIV_FLU_VACCINE_PBMC_DN	GSE29614_CTRL_VS_DAY7_TIV_FLU_VACCINE_PBMC_DN
10923	SUB1	SUB1 homolog, transcriptional regulator [Source:HGNC Symbol;Acc:HGNC:19985]								GSE29614_DAY3_VS_DAY7_TIV_FLU_VACCINE_PBMC_DN	GSE29614_CTRL_VS_DAY7_TIV_FLU_VACCINE_PBMC_DN
55266	TMEM19	transmembrane protein 19 [Source:HGNC Symbol;Acc:HGNC:25605]								GSE29614_DAY3_VS_DAY7_TIV_FLU_VACCINE_PBMC_DN	GSE29614_CTRL_VS_DAY7_TIV_FLU_VACCINE_PBMC_DN
57823	SLAMF7	SLAM family member 7 [Source:HGNC Symbol;Acc:HGNC:21394]								GSE29614_DAY3_VS_DAY7_TIV_FLU_VACCINE_PBMC_DN	GSE29614_CTRL_VS_DAY7_TIV_FLU_VACCINE_PBMC_DN
51523	CXXC5	CXXC finger protein 5 [Source:HGNC Symbol;Acc:HGNC:26943]								GSE29614_DAY3_VS_DAY7_TIV_FLU_VACCINE_PBMC_DN
6402	SELL	selectin L [Source:HGNC Symbol;Acc:HGNC:10720]
219972	MPEG1	macrophage expressed 1 [Source:HGNC Symbol;Acc:HGNC:29619]
55342	STRBP	spermatid perinuclear RNA binding protein [Source:HGNC Symbol;Acc:HGNC:16462]
220002	CYB561A3	cytochrome b561 family member A3 [Source:HGNC Symbol;Acc:HGNC:23014]
152137	CCDC50	coiled-coil domain containing 50 [Source:HGNC Symbol;Acc:HGNC:18111]
387882	C12orf75	chromosome 12 open reading frame 75 [Source:HGNC Symbol;Acc:HGNC:35164]
10961	ERP29	endoplasmic reticulum protein 29 [Source:HGNC Symbol;Acc:HGNC:13799]
51655	RASD1	ras related dexamethasone induced 1 [Source:HGNC Symbol;Acc:HGNC:15828]
3301	DNAJA1	DnaJ heat shock protein family (Hsp40) member A1 [Source:HGNC Symbol;Acc:HGNC:5229]
29115	SAP30BP	SAP30 binding protein [Source:HGNC Symbol;Acc:HGNC:30785]
6638	SNRPN	small nuclear ribonucleoprotein polypeptide N [Source:HGNC Symbol;Acc:HGNC:11164]
84293	PRXL2A	peroxiredoxin like 2A [Source:HGNC Symbol;Acc:HGNC:28651]
170622	COMMD6	COMM domain containing 6 [Source:HGNC Symbol;Acc:HGNC:24015]
84174	SLA2	Src like adaptor 2 [Source:HGNC Symbol;Acc:HGNC:17329]
202309	GAPT	GRB2 binding adaptor protein, transmembrane [Source:HGNC Symbol;Acc:HGNC:26588]
121053	C12orf45	chromosome 12 open reading frame 45 [Source:HGNC Symbol;Acc:HGNC:28628]
55536	CDCA7L	cell division cycle associated 7 like [Source:HGNC Symbol;Acc:HGNC:30777]
152926	PPM1K	protein phosphatase, Mg2+/Mn2+ dependent 1K [Source:HGNC Symbol;Acc:HGNC:25415]
54442	KCTD5	potassium channel tetramerization domain containing 5 [Source:HGNC Symbol;Acc:HGNC:21423]
253635	GPATCH11	G-patch domain containing 11 [Source:HGNC Symbol;Acc:HGNC:26768]
692084	SNORD13	small nucleolar RNA, C/D box 13 [Source:HGNC Symbol;Acc:HGNC:32711]
