# Supplementary material for: Genomic and transcriptomic correlates of immunotherapy response within the tumor microenvironment of leptomeningeal metastases
Source: Nat Commun. 2021 Oct 12;12:5955. doi: 10.1038/s41467-021-25860-5 (PMC8511044; doi:10.1038/s41467-021-25860-5)
Supplement: Supplementary file 12 — Supplementary Data 10 [file 41467_2021_25860_MOESM12_ESM.xlsx]

## Sheet: Sheet1
Oligo Name	Sequence 5’ to 3’	Description
Barcoded Bead Sequence	5’–Bead–Linker-TTTTTTTAAGCAGTGGTATCAAC GCAGAGTACJJJJJJJJJJJJNNNNNNNN TTTTTTTTTTTTTTTTTTTTTTTTTTTTTT-3’	The barcoded bead sequence is constructed on the surface of the bead, and cell barcodes are generated through split and pool synthesis.
Template Switching Oligo	AAGCAGTGGTATCAACGCAGAGTGAATrGrGrG	The template switching oligo (TSO) is used to tag the 5’ end of captured mRNA using a reverse transcriptase enzyme with terminal transferase activity.
SMART PCR Primer	AAGCAGTGGTATCAACGCAGAGT	Sequence for PCR primer used to perform whole-transcriptome amplification (WTA) PCR reaction following reverse transcription and ExoI digestion.
New P5-SMART PCR Hybrid Oligo	AATGATACGGCGACCACCGAGATCTACACGCCTGTCCGCGGAAGCAGTGGTATCAACGCAGAGT* A*C	Sequence that selectively primes the bead-specific SMART sequence during the post-tagmentation step-out PCR, which appends a P5 sequencing adapter.
Custom Read 1 Primer	GCCTGTCCGCGGAAGCAGTGGTATCAACGCAG AGTAC	Primer used during sequencing that selectively primes the bead-specific primer site to initiate sequencing of the barcode and UMI in Illumina Read 1.
