# Supplementary material for: Genomic and transcriptomic correlates of immunotherapy response within the tumor microenvironment of leptomeningeal metastases
Source: Nat Commun. 2021 Oct 12;12:5955. doi: 10.1038/s41467-021-25860-5 (PMC8511044; doi:10.1038/s41467-021-25860-5)
Supplement: Supplementary file 14 — Source Data [file 41467_2021_25860_MOESM14_ESM.zip]

Archive with 14 entries (14 files):
- Fig1SourceData.xlsx
- Fig2SourceData.xlsx
- Fig3SourceData.xlsx
- Fig4SourceData.xlsx
- SuppFig10SourceData.xlsx
- SuppFig11SourceData.xlsx
- SuppFig2SourceData.xlsx
- SuppFig3SourceData.xlsx
- SuppFig4SourceData.xlsx
- SuppFig5SourceData.xlsx
- SuppFig6SourceData.xlsx
- SuppFig7SourceData.xlsx
- SuppFig8SourceData.xlsx
- SuppFig9SourceData.xlsx
