# Supplementary material for: Genomic and transcriptomic correlates of immunotherapy response within the tumor microenvironment of leptomeningeal metastases
Source: Nat Commun. 2021 Oct 12;12:5955. doi: 10.1038/s41467-021-25860-5 (PMC8511044; doi:10.1038/s41467-021-25860-5)
Supplement: Supplementary file 14 — Source Data [file 41467_2021_25860_MOESM14_ESM.zip › Fig1SourceData.xlsx]

## Sheet: Fig1andSuppFig2
	Unnamed: 0	nGene	nUMI	orig.ident	patient_ID	combine_ID	Drug	PrePost	res.0.05	cell.type	res.0.1	combine_ID_clean	patient_ID_clean	treatment
0	CAGGCAGTGTTA_P010_4	4437	5399.34	HUMAN	P010	P010	Pembro	post	1	tumor	7	P010	P010	pembro
1	TAACCCTAGCCG_P010_4	4267	5328.06	HUMAN	P010	P010	Pembro	post	1	tumor	7	P010	P010	pembro
2	CATCTCCCCGCT_P010_4	4355	5432.44	HUMAN	P010	P010	Pembro	post	1	tumor	7	P010	P010	pembro
3	TTGACGCCGACT_P010_4	4326	5316.57	HUMAN	P010	P010	Pembro	post	1	tumor	7	P010	P010	pembro
4	GTATGATACAGG_P010_4	4405	5623.49	HUMAN	P010	P010	Pembro	post	1	tumor	7	P010	P010	pembro
5	TTACCAGGAGCC_P010_4	4305	5414.1	HUMAN	P010	P010	Pembro	post	1	tumor	7	P010	P010	pembro
6	CGCGCCTCTCTT_P010_4	4080	5202.4	HUMAN	P010	P010	Pembro	post	1	tumor	7	P010	P010	pembro
7	CCCTCCGGCCTT_P010_4	4017	5038.37	HUMAN	P010	P010	Pembro	post	1	tumor	7	P010	P010	pembro
8	CCCCGGGCGGAG_P010_4	3921	5136.44	HUMAN	P010	P010	Pembro	post	1	tumor	7	P010	P010	pembro
9	ATTACTTTCGGA_P010_4	4146	5392.25	HUMAN	P010	P010	Pembro	post	1	tumor	7	P010	P010	pembro
10	CCAACAACGCCG_P010_4	4028	5405.03	HUMAN	P010	P010	Pembro	post	1	tumor	7	P010	P010	pembro
11	TTCATCTCATCT_P010_4	4051	5343.12	HUMAN	P010	P010	Pembro	post	1	tumor	7	P010	P010	pembro
12	TGCGCGGACGAG_P010_4	3845	5155.53	HUMAN	P010	P010	Pembro	post	1	tumor	7	P010	P010	pembro
13	TCTTATTTCAAG_P010_4	3747	4967.01	HUMAN	P010	P010	Pembro	post	1	tumor	7	P010	P010	pembro
14	CATTACGTTCCC_P010_4	4104	5400.06	HUMAN	P010	P010	Pembro	post	1	tumor	7	P010	P010	pembro
15	CGCTATCATTGG_P010_4	3880	5210.1	HUMAN	P010	P010	Pembro	post	1	tumor	7	P010	P010	pembro
16	AGAGGAACACAG_P010_4	3967	5348.7	HUMAN	P010	P010	Pembro	post	1	tumor	7	P010	P010	pembro
17	ACCACCCGACCC_P010_4	4006	5320.18	HUMAN	P010	P010	Pembro	post	1	tumor	7	P010	P010	pembro
18	ACGGTCCCTTAC_P010_4	3902	5301.32	HUMAN	P010	P010	Pembro	post	1	tumor	7	P010	P010	pembro
19	TAGCCTTGCCTC_P010_4	3809	5131.92	HUMAN	P010	P010	Pembro	post	1	tumor	7	P010	P010	pembro
20	GTTCAACGCACA_P010_4	3894	5354.25	HUMAN	P010	P010	Pembro	post	1	tumor	7	P010	P010	pembro
21	AGTCCGCGAGCC_P010_4	3768	5189.51	HUMAN	P010	P010	Pembro	post	1	tumor	7	P010	P010	pembro
22	TCTCATTTAGGA_P010_4	3624	5059.68	HUMAN	P010	P010	Pembro	post	1	tumor	7	P010	P010	pembro
23	AAGCGCCCCCGC_P010_4	3744	5267.52	HUMAN	P010	P010	Pembro	post	1	tumor	7	P010	P010	pembro
24	CTCGCCGTTTGC_P010_4	3521	4881.63	HUMAN	P010	P010	Pembro	post	1	tumor	7	P010	P010	pembro
25	GCCGCTGCATTA_P010_4	3714	5143.43	HUMAN	P010	P010	Pembro	post	1	tumor	7	P010	P010	pembro
26	ATAGCTTAAGCG_P010_4	3856	5351.14	HUMAN	P010	P010	Pembro	post	1	tumor	7	P010	P010	pembro
27	TAGCTCTACGAC_P010_4	3874	5387.5	HUMAN	P010	P010	Pembro	post	1	tumor	7	P010	P010	pembro
28	CTTCTCAGGAGC_P010_4	3705	5237.29	HUMAN	P010	P010	Pembro	post	1	tumor	7	P010	P010	pembro
29	TCAGCAATGCTC_P010_4	3242	4602.3	HUMAN	P010	P010	Pembro	post	1	tumor	7	P010	P010	pembro
30	CCGTATAATCAG_P010_4	3843	5354.44	HUMAN	P010	P010	Pembro	post	1	tumor	7	P010	P010	pembro
31	AAAACTCCATTT_P010_4	3492	4919.15	HUMAN	P010	P010	Pembro	post	1	tumor	7	P010	P010	pembro
32	CTCCCAAAGAGA_P010_4	3739	5238.86	HUMAN	P010	P010	Pembro	post	1	tumor	7	P010	P010	pembro
33	TACATTAATTCA_P010_4	3759	5318.16	HUMAN	P010	P010	Pembro	post	1	tumor	7	P010	P010	pembro
34	TTCGCAACATGT_P010_4	3659	5152.25	HUMAN	P010	P010	Pembro	post	1	tumor	7	P010	P010	pembro
35	CTGTGGTCATTT_P010_4	3615	5120.03	HUMAN	P010	P010	Pembro	post	1	tumor	7	P010	P010	pembro
36	CCTACTCCTTGA_P010_4	3737	5335.71	HUMAN	P010	P010	Pembro	post	1	tumor	7	P010	P010	pembro
37	GAATTTAGTCGG_P010_4	3770	5302.56	HUMAN	P010	P010	Pembro	post	1	tumor	7	P010	P010	pembro
38	CCACCTGCTATT_P010_4	3503	4915.94	HUMAN	P010	P010	Pembro	post	1	tumor	7	P010	P010	pembro
39	GGCGCGCCCCAA_P010_4	3161	4513.55	HUMAN	P010	P010	Pembro	post	1	tumor	7	P010	P010	pembro
40	CGTGTGCTTTGC_P010_4	3533	5081.92	HUMAN	P010	P010	Pembro	post	1	tumor	7	P010	P010	pembro
41	CCCCATTACCTG_P010_4	3489	4950.49	HUMAN	P010	P010	Pembro	post	1	tumor	7	P010	P010	pembro
42	GGCGAATGTTGA_P010_4	3722	5279.88	HUMAN	P010	P010	Pembro	post	1	tumor	7	P010	P010	pembro
43	TTAACGGTGAGA_P010_4	3561	5110.79	HUMAN	P010	P010	Pembro	post	1	tumor	7	P010	P010	pembro
44	ACATAAGCATTC_P010_4	3599	5205.55	HUMAN	P010	P010	Pembro	post	1	tumor	7	P010	P010	pembro
45	TGGACTGCCGAC_P010_4	3469	4978.03	HUMAN	P010	P010	Pembro	post	1	tumor	7	P010	P010	pembro
46	CGGCATCCACAG_P010_4	3124	4444.28	HUMAN	P010	P010	Pembro	post	1	tumor	7	P010	P010	pembro
47	GGCTACGGCCCA_P010_4	3379	4881.33	HUMAN	P010	P010	Pembro	post	1	tumor	7	P010	P010	pembro
48	AACCCCCCCTAG_P010_4	3494	5042.22	HUMAN	P010	P010	Pembro	post	1	tumor	7	P010	P010	pembro
49	ACTGATCCCAAT_P010_4	3576	5144.74	HUMAN	P010	P010	Pembro	post	1	tumor	7	P010	P010	pembro
50	AATCTTATAGTC_P010_4	3301	4818.06	HUMAN	P010	P010	Pembro	post	1	tumor	7	P010	P010	pembro
51	TGTATCGTCGAG_P010_4	3611	5256.5	HUMAN	P010	P010	Pembro	post	1	tumor	7	P010	P010	pembro
52	GGCCTGGTGCCT_P010_4	3288	4791.87	HUMAN	P010	P010	Pembro	post	1	tumor	7	P010	P010	pembro
53	GTCCCTCCAGTT_P010_4	3462	5025	HUMAN	P010	P010	Pembro	post	1	tumor	7	P010	P010	pembro
54	CTACTCCCGCAG_P010_4	3370	5030.7	HUMAN	P010	P010	Pembro	post	1	tumor	7	P010	P010	pembro
55	TCCTCTCTTGTA_P010_4	2830	4149.98	HUMAN	P010	P010	Pembro	post	1	tumor	7	P010	P010	pembro
56	ACGAGGGTTAGC_P010_4	3291	4997.04	HUMAN	P010	P010	Pembro	post	1	tumor	7	P010	P010	pembro
57	GCCGTTTAAGTT_P010_4	3408	5093.22	HUMAN	P010	P010	Pembro	post	1	tumor	7	P010	P010	pembro
58	GAAGCAATGCGA_P010_4	2798	4187.75	HUMAN	P010	P010	Pembro	post	1	tumor	7	P010	P010	pembro
59	AGCACTCACCAC_P010_4	3528	5203.44	HUMAN	P010	P010	Pembro	post	1	tumor	7	P010	P010	pembro
60	GACATCCGTTAA_P010_4	3434	5070.55	HUMAN	P010	P010	Pembro	post	1	tumor	7	P010	P010	pembro
61	ATCTTATAATAT_P010_4	3513	5240.14	HUMAN	P010	P010	Pembro	post	1	tumor	7	P010	P010	pembro
62	TTAACGGCACTG_P010_4	3390	5139.03	HUMAN	P010	P010	Pembro	post	1	tumor	7	P010	P010	pembro
63	CCCCCAAAACGT_P010_4	3320	4920.85	HUMAN	P010	P010	Pembro	post	1	tumor	7	P010	P010	pembro
64	ACCGCGCGTACG_P010_4	3454	5180.62	HUMAN	P010	P010	Pembro	post	1	tumor	7	P010	P010	pembro
65	AACGCTATTATT_P010_4	3419	5095.1	HUMAN	P010	P010	Pembro	post	1	tumor	7	P010	P010	pembro
66	ATCCGCACCTCG_P010_4	3229	4838.59	HUMAN	P010	P010	Pembro	post	1	tumor	7	P010	P010	pembro
67	CTAGCCATTGGT_P010_4	3366	5050.66	HUMAN	P010	P010	Pembro	post	1	tumor	7	P010	P010	pembro
68	GGTGCACGCGGA_P010_4	3205	4821.34	HUMAN	P010	P010	Pembro	post	1	tumor	7	P010	P010	pembro
69	TTGTCCACCCTG_P010_4	3069	4622.88	HUMAN	P010	P010	Pembro	post	1	tumor	7	P010	P010	pembro
70	CCTCTCCTCCAC_P010_4	3465	5106.55	HUMAN	P010	P010	Pembro	post	1	tumor	7	P010	P010	pembro
71	CTTCCTCGAGTG_P010_4	3344	5097	HUMAN	P010	P010	Pembro	post	1	tumor	7	P010	P010	pembro
72	TCAAAATCTCTG_P010_4	3295	4995.31	HUMAN	P010	P010	Pembro	post	1	tumor	7	P010	P010	pembro
73	CTGGATGATATT_P010_4	3411	5027.23	HUMAN	P010	P010	Pembro	post	1	tumor	7	P010	P010	pembro
74	AGCCTAGAATTT_P010_4	3421	5175.4	HUMAN	P010	P010	Pembro	post	1	tumor	7	P010	P010	pembro
75	CTAGTCCCAATG_P010_4	3320	5020.98	HUMAN	P010	P010	Pembro	post	1	tumor	7	P010	P010	pembro
76	GTTATACTTCCT_P010_4	3376	5124.08	HUMAN	P010	P010	Pembro	post	1	tumor	7	P010	P010	pembro
77	GCGCCCCGAACG_P010_4	2984	4596.66	HUMAN	P010	P010	Pembro	post	1	tumor	7	P010	P010	pembro
78	GCCAGCACAAAC_P010_4	3045	4607.05	HUMAN	P010	P010	Pembro	post	1	tumor	7	P010	P010	pembro
79	CTCGTGAGTGAA_P010_4	3199	4957.03	HUMAN	P010	P010	Pembro	post	1	tumor	7	P010	P010	pembro
80	CGAGAAATTCCT_P010_4	3195	4934.09	HUMAN	P010	P010	Pembro	post	1	tumor	7	P010	P010	pembro
81	GGGCATCGCAAT_P010_4	3416	5222.17	HUMAN	P010	P010	Pembro	post	1	tumor	7	P010	P010	pembro
82	TACTGATGGTGT_P010_4	3012	4668.95	HUMAN	P010	P010	Pembro	post	1	tumor	7	P010	P010	pembro
83	TACGCGGCAATC_P010_4	3255	4990.99	HUMAN	P010	P010	Pembro	post	1	tumor	7	P010	P010	pembro
84	GGCAACGTCCCC_P010_4	2896	4528.08	HUMAN	P010	P010	Pembro	post	1	tumor	7	P010	P010	pembro
85	GTCAGTCCTTAT_P010_4	3281	5027.89	HUMAN	P010	P010	Pembro	post	1	tumor	7	P010	P010	pembro
86	ACAGTCCGACCG_P010_4	3272	5089.47	HUMAN	P010	P010	Pembro	post	1	tumor	7	P010	P010	pembro
87	ATAACACTAAAT_P010_4	3361	5133.6	HUMAN	P010	P010	Pembro	post	1	tumor	7	P010	P010	pembro
88	ATGAACAACATT_P010_4	3201	4899.37	HUMAN	P010	P010	Pembro	post	1	tumor	7	P010	P010	pembro
89	ATTCGAATCTTG_P010_4	3249	4986.44	HUMAN	P010	P010	Pembro	post	1	tumor	7	P010	P010	pembro
90	CGACATTATGAC_P010_4	3341	5120.84	HUMAN	P010	P010	Pembro	post	1	tumor	7	P010	P010	pembro
91	ATATAGACCGCC_P010_4	3197	5017.8	HUMAN	P010	P010	Pembro	post	1	tumor	7	P010	P010	pembro
92	CCTTGTTGCTCC_P010_4	2865	4441.17	HUMAN	P010	P010	Pembro	post	1	tumor	7	P010	P010	pembro
93	AGTGATCGGTTT_P010_4	3157	4876.22	HUMAN	P010	P010	Pembro	post	1	tumor	7	P010	P010	pembro
94	GCGCGAAAACCT_P010_4	3006	4859.48	HUMAN	P010	P010	Pembro	post	1	tumor	7	P010	P010	pembro
95	TCCTGCTGGCCT_P010_4	2777	4432.88	HUMAN	P010	P010	Pembro	post	1	tumor	7	P010	P010	pembro
96	CCCCGAGCTCTG_P010_4	2914	4617.95	HUMAN	P010	P010	Pembro	post	1	tumor	7	P010	P010	pembro
97	TGTGTTACGTTT_P010_4	3098	4886.05	HUMAN	P010	P010	Pembro	post	1	tumor	7	P010	P010	pembro
98	GAACCTTAAGCT_P010_4	3012	4733.07	HUMAN	P010	P010	Pembro	post	1	tumor	7	P010	P010	pembro
99	CTTGCCGGCGGT_P010_4	2986	4753.8	HUMAN	P010	P010	Pembro	post	1	tumor	7	P010	P010	pembro
100	AGAACCAAACCT_P010_4	2930	4718.6	HUMAN	P010	P010	Pembro	post	1	tumor	7	P010	P010	pembro
101	CCAATATTCCTT_P010_4	3131	4932.05	HUMAN	P010	P010	Pembro	post	1	tumor	7	P010	P010	pembro
102	TGAGCTCGACAA_P010_4	3213	5064.5	HUMAN	P010	P010	Pembro	post	1	tumor	7	P010	P010	pembro
103	CGATATGCCGCC_P010_4	2829	4551.41	HUMAN	P010	P010	Pembro	post	1	tumor	7	P010	P010	pembro
104	CGATGTACCTTA_P010_4	3126	4866.73	HUMAN	P010	P010	Pembro	post	1	tumor	7	P010	P010	pembro
105	CGGGATAGCTTA_P010_4	3090	4925.02	HUMAN	P010	P010	Pembro	post	1	tumor	7	P010	P010	pembro
106	CTCCATTCTCCC_P010_4	2879	4562.48	HUMAN	P010	P010	Pembro	post	1	tumor	7	P010	P010	pembro
107	CTGACGTCAAAG_P010_4	2992	4838.94	HUMAN	P010	P010	Pembro	post	1	tumor	7	P010	P010	pembro
108	TACCCTACGTTA_P010_4	3021	4853.7	HUMAN	P010	P010	Pembro	post	1	tumor	7	P010	P010	pembro
109	ACGGTGTTCCCT_P010_4	3154	5058.33	HUMAN	P010	P010	Pembro	post	1	tumor	7	P010	P010	pembro
110	CCCAGGACTGAT_P010_4	3241	5141.28	HUMAN	P010	P010	Pembro	post	1	tumor	7	P010	P010	pembro
111	GAGCAGCGGTTC_P010_4	2928	4642.24	HUMAN	P010	P010	Pembro	post	1	tumor	7	P010	P010	pembro
112	CGCTCGCCAGTC_P010_4	2967	4669.22	HUMAN	P010	P010	Pembro	post	1	tumor	7	P010	P010	pembro
113	TCCGACGTCTAT_P010_4	3076	4825.56	HUMAN	P010	P010	Pembro	post	1	tumor	7	P010	P010	pembro
114	TCTGAGCTCGTC_P010_4	2982	4706.34	HUMAN	P010	P010	Pembro	post	1	tumor	7	P010	P010	pembro
115	AATCTTTCATTT_P010_4	3042	4881.23	HUMAN	P010	P010	Pembro	post	1	tumor	7	P010	P010	pembro
116	GCCACGCCTTCC_P010_4	2750	4349.23	HUMAN	P010	P010	Pembro	post	1	tumor	7	P010	P010	pembro
117	CATCGAGTAACA_P010_4	3314	5261.53	HUMAN	P010	P010	Pembro	post	1	tumor	7	P010	P010	pembro
118	CGTTACCCGATA_P010_4	2984	4651.77	HUMAN	P010	P010	Pembro	post	1	tumor	7	P010	P010	pembro
119	TTTTCAAGAGAA_P010_4	3225	5145.48	HUMAN	P010	P010	Pembro	post	1	tumor	7	P010	P010	pembro
120	CTTGGCATTACA_P010_4	3214	5124.62	HUMAN	P010	P010	Pembro	post	1	tumor	7	P010	P010	pembro
121	CCGGGACTCCCC_P010_4	3113	4987.4	HUMAN	P010	P010	Pembro	post	1	tumor	7	P010	P010	pembro
122	CGTCACAGCAAG_P010_4	2941	4787	HUMAN	P010	P010	Pembro	post	1	tumor	7	P010	P010	pembro
123	TACCCGACACCG_P010_4	3155	5050.51	HUMAN	P010	P010	Pembro	post	1	tumor	7	P010	P010	pembro
124	CTGATCTAACTT_P010_4	3120	5060.8	HUMAN	P010	P010	Pembro	post	1	tumor	7	P010	P010	pembro
125	ATGAAGCAGACG_P010_4	3057	4974.92	HUMAN	P010	P010	Pembro	post	1	tumor	7	P010	P010	pembro
126	GCCACTATTTGA_P010_4	2948	4792.55	HUMAN	P010	P010	Pembro	post	1	tumor	7	P010	P010	pembro
127	CTATAATCGCAG_P010_4	2769	4527.82	HUMAN	P010	P010	Pembro	post	1	tumor	7	P010	P010	pembro
128	GGTCCTTGATCA_P010_4	3128	4981.26	HUMAN	P010	P010	Pembro	post	1	tumor	7	P010	P010	pembro
129	AGTAACCAAAGA_P010_4	3381	5430.36	HUMAN	P010	P010	Pembro	post	1	tumor	7	P010	P010	pembro
130	CACCATCCGGTG_P010_4	2814	4541.6	HUMAN	P010	P010	Pembro	post	1	tumor	7	P010	P010	pembro
131	TTGACTGACTAG_P010_4	3077	4888.31	HUMAN	P010	P010	Pembro	post	1	tumor	7	P010	P010	pembro
132	GATGTTTCTTAC_P010_4	2995	4839.9	HUMAN	P010	P010	Pembro	post	1	tumor	7	P010	P010	pembro
133	GCTGGCTGGTCC_P010_4	3018	4769.8	HUMAN	P010	P010	Pembro	post	1	tumor	7	P010	P010	pembro
134	TTAGTGATCTAG_P010_4	2858	4641.2	HUMAN	P010	P010	Pembro	post	1	tumor	7	P010	P010	pembro
135	CCCCAACCCTCG_P010_4	2997	4873.88	HUMAN	P010	P010	Pembro	post	1	tumor	7	P010	P010	pembro
136	GGTAAAGGTACT_P010_4	3043	4912.22	HUMAN	P010	P010	Pembro	post	1	tumor	7	P010	P010	pembro
137	AATATCTAGGCT_P010_4	3086	5041.51	HUMAN	P010	P010	Pembro	post	1	tumor	7	P010	P010	pembro
138	TGTCCACTGGCC_P010_4	2746	4423.55	HUMAN	P010	P010	Pembro	post	1	tumor	7	P010	P010	pembro
139	AATGCACCTCTC_P010_4	2940	4823.17	HUMAN	P010	P010	Pembro	post	1	tumor	7	P010	P010	pembro
140	TACCCCATACAT_P010_4	3067	4992.01	HUMAN	P010	P010	Pembro	post	1	tumor	7	P010	P010	pembro
141	AAGACGGCATTG_P010_4	2768	4542.03	HUMAN	P010	P010	Pembro	post	1	tumor	7	P010	P010	pembro
142	GTGGTACCGGTC_P010_4	3128	5149.39	HUMAN	P010	P010	Pembro	post	1	tumor	7	P010	P010	pembro
143	TACCGGTGGAGG_P010_4	2734	4580.28	HUMAN	P010	P010	Pembro	post	1	tumor	7	P010	P010	pembro
144	CGGTAGGCCGAC_P010_4	2790	4660.45	HUMAN	P010	P010	Pembro	post	1	tumor	7	P010	P010	pembro
145	GTATGCGAGGCA_P010_4	2815	4681.27	HUMAN	P010	P010	Pembro	post	1	tumor	7	P010	P010	pembro
146	CTGCCGAATTAT_P010_4	2845	4660.29	HUMAN	P010	P010	Pembro	post	1	tumor	7	P010	P010	pembro
147	CTTTTAAGAGGA_P010_4	2743	4548.82	HUMAN	P010	P010	Pembro	post	1	tumor	7	P010	P010	pembro
148	TATATTCGGCTC_P010_4	3256	5347.6	HUMAN	P010	P010	Pembro	post	1	tumor	7	P010	P010	pembro
149	GGAGGTCGGACT_P010_4	2678	4427.01	HUMAN	P010	P010	Pembro	post	1	tumor	7	P010	P010	pembro
150	GCTAGACCTGCA_P010_4	2896	4825.13	HUMAN	P010	P010	Pembro	post	1	tumor	7	P010	P010	pembro
151	ACGCCCTCGCGG_P010_4	2854	4782.35	HUMAN	P010	P010	Pembro	post	1	tumor	7	P010	P010	pembro
152	AGAGCACAATCA_P010_4	2921	4937.4	HUMAN	P010	P010	Pembro	post	1	tumor	7	P010	P010	pembro
153	CTACCAGGCTCC_P010_4	2936	4859.27	HUMAN	P010	P010	Pembro	post	1	tumor	7	P010	P010	pembro
154	TTTGATCCCCAT_P010_4	2805	4730.49	HUMAN	P010	P010	Pembro	post	1	tumor	7	P010	P010	pembro
155	GTATAGGTGTAA_P010_4	3001	4940.87	HUMAN	P010	P010	Pembro	post	1	tumor	7	P010	P010	pembro
156	CCCGTTTTTCCT_P010_4	2881	4868.24	HUMAN	P010	P010	Pembro	post	1	tumor	7	P010	P010	pembro
157	GTCAACTTTCAT_P010_4	2816	4648.02	HUMAN	P010	P010	Pembro	post	1	tumor	7	P010	P010	pembro
158	GTACCCACAACA_P010_4	2775	4615.51	HUMAN	P010	P010	Pembro	post	1	tumor	7	P010	P010	pembro
159	TCACCGTTAAGA_P010_4	3075	5136.48	HUMAN	P010	P010	Pembro	post	1	tumor	7	P010	P010	pembro
160	AATAACACGTAA_P010_4	2904	4887.01	HUMAN	P010	P010	Pembro	post	1	tumor	7	P010	P010	pembro
161	TACGTTAGAGCG_P010_4	2711	4589.94	HUMAN	P010	P010	Pembro	post	1	tumor	7	P010	P010	pembro
162	GTTGAGTCAGCC_P010_4	2827	4787.96	HUMAN	P010	P010	Pembro	post	1	tumor	7	P010	P010	pembro
163	AGCCGGCGATAA_P010_4	2859	4815.26	HUMAN	P010	P010	Pembro	post	1	tumor	7	P010	P010	pembro
164	GGGCCGCCCAGT_P010_4	2495	4095.41	HUMAN	P010	P010	Pembro	post	1	tumor	7	P010	P010	pembro
165	ACTTAGAGCAGA_P010_4	3021	5066.37	HUMAN	P010	P010	Pembro	post	1	tumor	7	P010	P010	pembro
166	GGTGAGACGACC_P010_4	2929	4921.58	HUMAN	P010	P010	Pembro	post	1	tumor	7	P010	P010	pembro
167	AGGAGTGAATTA_P010_4	2884	4848.68	HUMAN	P010	P010	Pembro	post	1	tumor	7	P010	P010	pembro
168	GGTCCGATCACA_P010_4	2873	4771.96	HUMAN	P010	P010	Pembro	post	1	tumor	7	P010	P010	pembro
169	CAGCCGGGCGTC_P010_4	2543	4396.63	HUMAN	P010	P010	Pembro	post	1	tumor	7	P010	P010	pembro
170	ATGTTGCACGGT_P010_4	2719	4648.02	HUMAN	P010	P010	Pembro	post	1	tumor	7	P010	P010	pembro
171	ATAGCTGAACAC_P010_4	2993	5012.26	HUMAN	P010	P010	Pembro	post	1	tumor	7	P010	P010	pembro
172	CCTGAGGACCAG_P010_4	2944	5021.54	HUMAN	P010	P010	Pembro	post	1	tumor	7	P010	P010	pembro
173	TACTGCTGCCTT_P010_4	2868	4750.42	HUMAN	P010	P010	Pembro	post	1	tumor	7	P010	P010	pembro
174	GATGGACTTTCA_P010_4	2610	4499.32	HUMAN	P010	P010	Pembro	post	1	tumor	7	P010	P010	pembro
175	TGAAGCCAGATT_P010_4	2976	5007.66	HUMAN	P010	P010	Pembro	post	1	tumor	7	P010	P010	pembro
176	CTAACGATCCCG_P010_4	2795	4690.84	HUMAN	P010	P010	Pembro	post	1	tumor	7	P010	P010	pembro
177	CCTAGTTACTCA_P010_4	2803	4732.56	HUMAN	P010	P010	Pembro	post	1	tumor	7	P010	P010	pembro
178	CTAGCATTCCCC_P010_4	2713	4699.44	HUMAN	P010	P010	Pembro	post	1	tumor	7	P010	P010	pembro
179	AATCACATATCC_P010_4	3000	5062.43	HUMAN	P010	P010	Pembro	post	1	tumor	7	P010	P010	pembro
180	GGAGACAGTTTT_P010_4	2837	4820.77	HUMAN	P010	P010	Pembro	post	1	tumor	7	P010	P010	pembro
181	AAGACCAGTGAT_P010_4	2981	4903.28	HUMAN	P010	P010	Pembro	post	1	tumor	7	P010	P010	pembro
182	ATCTTACTGAAA_P010_4	2857	4896.36	HUMAN	P010	P010	Pembro	post	1	tumor	7	P010	P010	pembro
183	AAAGACTACGCG_P010_4	2450	4216.08	HUMAN	P010	P010	Pembro	post	1	tumor	7	P010	P010	pembro
184	CCGGTAGGGCCC_P010_4	2616	4403.15	HUMAN	P010	P010	Pembro	post	1	tumor	7	P010	P010	pembro
185	TTTATCGAATAC_P010_4	2675	4637.62	HUMAN	P010	P010	Pembro	post	1	tumor	7	P010	P010	pembro
186	GCCACCACAAAA_P010_4	2858	4891.68	HUMAN	P010	P010	Pembro	post	1	tumor	7	P010	P010	pembro
187	CGAGTTGATCGT_P010_4	2764	4716.98	HUMAN	P010	P010	Pembro	post	1	tumor	7	P010	P010	pembro
188	CGTGGCCGCCGG_P010_4	2806	4791.31	HUMAN	P010	P010	Pembro	post	1	tumor	7	P010	P010	pembro
189	TCAGAGCGGATC_P010_4	2693	4675.8	HUMAN	P010	P010	Pembro	post	1	tumor	7	P010	P010	pembro
190	TAATCACACACC_P010_4	2854	4884.06	HUMAN	P010	P010	Pembro	post	1	tumor	7	P010	P010	pembro
191	CCCATTACTGTG_P010_4	2933	4947.42	HUMAN	P010	P010	Pembro	post	1	tumor	7	P010	P010	pembro
192	GTCATAAAAGTC_P010_4	2744	4698.7	HUMAN	P010	P010	Pembro	post	1	tumor	7	P010	P010	pembro
193	GCGCCCCAACAT_P010_4	2523	4415.22	HUMAN	P010	P010	Pembro	post	1	tumor	7	P010	P010	pembro
194	ATAATTAACGAG_P010_4	2931	4955.25	HUMAN	P010	P010	Pembro	post	1	tumor	7	P010	P010	pembro
195	GACTGAGCAACG_P010_4	2794	4764.54	HUMAN	P010	P010	Pembro	post	1	tumor	7	P010	P010	pembro
196	GGCCTTCCATGT_P010_4	2520	4384.63	HUMAN	P010	P010	Pembro	post	1	tumor	7	P010	P010	pembro
197	GACGTGAGCTAG_P010_4	2280	3956.14	HUMAN	P010	P010	Pembro	post	1	tumor	7	P010	P010	pembro
198	CGTTAAGGACCA_P010_4	2731	4658.8	HUMAN	P010	P010	Pembro	post	1	tumor	7	P010	P010	pembro
199	CGCCTCGGGTCA_P010_4	2466	4336.64	HUMAN	P010	P010	Pembro	post	1	tumor	7	P010	P010	pembro
200	AACAGTGGTTTG_P010_4	2764	4709.77	HUMAN	P010	P010	Pembro	post	1	tumor	7	P010	P010	pembro
201	CTTCGTAGGCCC_P010_4	2624	4559.3	HUMAN	P010	P010	Pembro	post	1	tumor	7	P010	P010	pembro
202	TTTTTAGGTGTC_P010_4	2688	4755.79	HUMAN	P010	P010	Pembro	post	1	tumor	7	P010	P010	pembro
203	ATCGTACGCACC_P010_4	2552	4486.89	HUMAN	P010	P010	Pembro	post	1	tumor	7	P010	P010	pembro
204	ATATAAACCGCC_P010_4	2669	4646.19	HUMAN	P010	P010	Pembro	post	1	tumor	7	P010	P010	pembro
205	ATCGGAACTAAG_P010_4	2759	4850.71	HUMAN	P010	P010	Pembro	post	1	tumor	7	P010	P010	pembro
206	TACCATAGACTA_P010_4	2577	4506.61	HUMAN	P010	P010	Pembro	post	1	tumor	7	P010	P010	pembro
207	CACGGCAAGCCT_P010_4	2584	4499.58	HUMAN	P010	P010	Pembro	post	1	tumor	7	P010	P010	pembro
208	AGTACGCGTGGA_P010_4	2519	4414.13	HUMAN	P010	P010	Pembro	post	1	tumor	7	P010	P010	pembro
209	AACCCCACTCGA_P010_4	2547	4458.02	HUMAN	P010	P010	Pembro	post	1	tumor	7	P010	P010	pembro
210	AAGCATAACAAT_P010_4	2649	4623.99	HUMAN	P010	P010	Pembro	post	1	tumor	7	P010	P010	pembro
211	CTGCGACCAATT_P010_4	2793	4786.72	HUMAN	P010	P010	Pembro	post	1	tumor	7	P010	P010	pembro
212	CCAAGATCCCCA_P010_4	2619	4574.35	HUMAN	P010	P010	Pembro	post	1	tumor	7	P010	P010	pembro
213	TGGCATAAAAGT_P010_4	2619	4615.26	HUMAN	P010	P010	Pembro	post	1	tumor	7	P010	P010	pembro
214	ATACAACTACAA_P010_4	2789	4906.01	HUMAN	P010	P010	Pembro	post	1	tumor	7	P010	P010	pembro
215	TCGTCTAGTGCA_P010_4	2813	4858.45	HUMAN	P010	P010	Pembro	post	1	tumor	7	P010	P010	pembro
216	CTCCTATCTAAA_P010_4	2684	4665.65	HUMAN	P010	P010	Pembro	post	1	tumor	7	P010	P010	pembro
217	ACTGGTCTACTG_P010_4	2808	4846.64	HUMAN	P010	P010	Pembro	post	1	tumor	7	P010	P010	pembro
218	GCTGGGACCAAT_P010_4	2749	4735.07	HUMAN	P010	P010	Pembro	post	1	tumor	7	P010	P010	pembro
219	CAGGAAAGACGC_P010_4	2715	4745.51	HUMAN	P010	P010	Pembro	post	1	tumor	7	P010	P010	pembro
220	GACGATCTGCCG_P010_4	2430	4292.72	HUMAN	P010	P010	Pembro	post	1	tumor	7	P010	P010	pembro
221	TCGCCCAGTAAG_P010_4	2736	4785.98	HUMAN	P010	P010	Pembro	post	1	tumor	7	P010	P010	pembro
222	GTCGACCTAGGA_P010_4	2828	4971.08	HUMAN	P010	P010	Pembro	post	1	tumor	7	P010	P010	pembro
223	CAAAGGCCCCTC_P010_4	2583	4596.31	HUMAN	P010	P010	Pembro	post	1	tumor	7	P010	P010	pembro
224	CGGTTGCTTACT_P010_4	2755	4731.69	HUMAN	P010	P010	Pembro	post	1	tumor	7	P010	P010	pembro
225	CACCCGCAGCTG_P010_4	2652	4746.09	HUMAN	P010	P010	Pembro	post	1	tumor	7	P010	P010	pembro
226	TCTATGCGCCGA_P010_4	2531	4575.56	HUMAN	P010	P010	Pembro	post	1	tumor	7	P010	P010	pembro
227	AGTGTTGTGTAC_P010_4	2442	4245.29	HUMAN	P010	P010	Pembro	post	1	tumor	7	P010	P010	pembro
228	CGTCATTAGGTC_P010_4	2495	4382.72	HUMAN	P010	P010	Pembro	post	1	tumor	7	P010	P010	pembro
229	GCCGTTATCGAT_P010_4	2305	4155.5	HUMAN	P010	P010	Pembro	post	1	tumor	7	P010	P010	pembro
230	AACCGTAGGCAG_P010_4	2797	4882.7	HUMAN	P010	P010	Pembro	post	1	tumor	7	P010	P010	pembro
231	CAGAGGTAGACA_P010_4	2665	4649.96	HUMAN	P010	P010	Pembro	post	1	tumor	7	P010	P010	pembro
232	GATATAGTGAAT_P010_4	2593	4519.42	HUMAN	P010	P010	Pembro	post	1	tumor	7	P010	P010	pembro
233	GCCTGCCCCAAC_P010_4	2651	4689.71	HUMAN	P010	P010	Pembro	post	1	tumor	7	P010	P010	pembro
234	CTAGTCCTGGCT_P010_4	2820	4984.48	HUMAN	P010	P010	Pembro	post	1	tumor	7	P010	P010	pembro
235	TAGAAAACTTTC_P010_4	2534	4531.86	HUMAN	P010	P010	Pembro	post	1	tumor	7	P010	P010	pembro
236	CTATCATTCCTC_P010_4	2366	4270.99	HUMAN	P010	P010	Pembro	post	1	tumor	7	P010	P010	pembro
237	GGCCCAAGGTTA_P010_4	2592	4583.87	HUMAN	P010	P010	Pembro	post	1	tumor	7	P010	P010	pembro
238	CGTCGTTTGATT_P010_4	2510	4502.22	HUMAN	P010	P010	Pembro	post	1	tumor	7	P010	P010	pembro
239	ATTATGGCTAAG_P010_4	2417	4365.72	HUMAN	P010	P010	Pembro	post	1	tumor	7	P010	P010	pembro
240	GTTCCGAGCTAC_P010_4	2489	4454.14	HUMAN	P010	P010	Pembro	post	1	tumor	7	P010	P010	pembro
241	TACTTCCCTTTT_P010_4	2678	4771.93	HUMAN	P010	P010	Pembro	post	1	tumor	7	P010	P010	pembro
242	ATCAACGAGGTT_P010_4	2412	4334.41	HUMAN	P010	P010	Pembro	post	1	tumor	7	P010	P010	pembro
243	ACCGCTGAACCA_P010_4	2401	4332.76	HUMAN	P010	P010	Pembro	post	1	tumor	7	P010	P010	pembro
244	CCGCACTACGAA_P010_4	2646	4725.83	HUMAN	P010	P010	Pembro	post	1	tumor	7	P010	P010	pembro
245	AGTGTGGCGTAA_P010_4	2429	4390.34	HUMAN	P010	P010	Pembro	post	1	tumor	7	P010	P010	pembro
246	GAGAGTAGACAC_P010_4	2833	4949.82	HUMAN	P010	P010	Pembro	post	1	tumor	7	P010	P010	pembro
247	TGATTTACGTTC_P010_4	2706	4866.36	HUMAN	P010	P010	Pembro	post	1	tumor	7	P010	P010	pembro
248	ATTAAGGAACTG_P010_4	2586	4665.72	HUMAN	P010	P010	Pembro	post	1	tumor	7	P010	P010	pembro
249	AGCCTTTGGTCG_P010_4	2507	4516.44	HUMAN	P010	P010	Pembro	post	1	tumor	7	P010	P010	pembro
250	ATTTAGATCTCG_P010_4	2523	4514.67	HUMAN	P010	P010	Pembro	post	1	tumor	7	P010	P010	pembro
251	GGTCGAGGCCGG_P010_4	2668	4783.94	HUMAN	P010	P010	Pembro	post	1	tumor	7	P010	P010	pembro
252	ACCGTACATCTT_P010_4	2583	4593.49	HUMAN	P010	P010	Pembro	post	1	tumor	7	P010	P010	pembro
253	ACCCACACCGCA_P010_4	2734	4846.66	HUMAN	P010	P010	Pembro	post	1	tumor	7	P010	P010	pembro
254	TACCACTCTAAC_P010_4	2692	4675.17	HUMAN	P010	P010	Pembro	post	1	tumor	7	P010	P010	pembro
255	CCTATCTTTTTA_P010_4	2520	4468.76	HUMAN	P010	P010	Pembro	post	1	tumor	7	P010	P010	pembro
256	CCGCTATGTACC_P010_4	2204	4067.64	HUMAN	P010	P010	Pembro	post	1	tumor	7	P010	P010	pembro
257	AAGCACCTCGTC_P010_4	2310	4180.46	HUMAN	P010	P010	Pembro	post	1	tumor	7	P010	P010	pembro
258	CTCAATGAGCGG_P010_4	2433	4423.13	HUMAN	P010	P010	Pembro	post	1	tumor	7	P010	P010	pembro
259	AATTGCTAACTA_P010_4	2642	4795.01	HUMAN	P010	P010	Pembro	post	1	tumor	7	P010	P010	pembro
260	GACAACCCACCG_P010_4	2460	4435.04	HUMAN	P010	P010	Pembro	post	1	tumor	7	P010	P010	pembro
261	CATCCTAGTGCA_P010_4	2420	4422.98	HUMAN	P010	P010	Pembro	post	1	tumor	7	P010	P010	pembro
262	GCCTTATTTTCA_P010_4	2393	4394.71	HUMAN	P010	P010	Pembro	post	1	tumor	7	P010	P010	pembro
263	CGTCTATAGCAT_P010_4	2416	4419.92	HUMAN	P010	P010	Pembro	post	1	tumor	7	P010	P010	pembro
264	ACGCGCCGAAAG_P010_4	2444	4510.95	HUMAN	P010	P010	Pembro	post	1	tumor	7	P010	P010	pembro
265	AACAACCTAAAT_P010_4	2664	4757.17	HUMAN	P010	P010	Pembro	post	1	tumor	7	P010	P010	pembro
266	CTAGGCGAGAAG_P010_4	2553	4622.19	HUMAN	P010	P010	Pembro	post	1	tumor	7	P010	P010	pembro
267	CACGCTGATAGT_P010_4	2183	3918.16	HUMAN	P010	P010	Pembro	post	1	tumor	7	P010	P010	pembro
268	GCTGTTCCAGAC_P010_4	2175	4115.63	HUMAN	P010	P010	Pembro	post	1	tumor	7	P010	P010	pembro
269	CAAGCGGCTTGA_P010_4	2425	4403.7	HUMAN	P010	P010	Pembro	post	1	tumor	7	P010	P010	pembro
270	ATTAACATGGAC_P010_4	2528	4616.84	HUMAN	P010	P010	Pembro	post	1	tumor	7	P010	P010	pembro
271	CATTACGCTTCC_P010_4	2457	4460.72	HUMAN	P010	P010	Pembro	post	1	tumor	7	P010	P010	pembro
272	ATGACCGGCGCA_P010_4	2352	4282.3	HUMAN	P010	P010	Pembro	post	1	tumor	7	P010	P010	pembro
273	GTTATCTAACTG_P010_4	2375	4376.72	HUMAN	P010	P010	Pembro	post	1	tumor	7	P010	P010	pembro
274	GTTGACAATGCT_P010_4	2474	4513.16	HUMAN	P010	P010	Pembro	post	1	tumor	7	P010	P010	pembro
275	GTTATACACGCG_P010_4	2169	3918.72	HUMAN	P010	P010	Pembro	post	1	tumor	7	P010	P010	pembro
276	AGACAGGGCCAA_P010_4	2354	4320.89	HUMAN	P010	P010	Pembro	post	1	tumor	7	P010	P010	pembro
277	CGGATCCAGCGT_P010_4	2269	4183.29	HUMAN	P010	P010	Pembro	post	1	tumor	7	P010	P010	pembro
278	TAACGGACCGGG_P010_4	2452	4505.72	HUMAN	P010	P010	Pembro	post	1	tumor	7	P010	P010	pembro
279	AGACAGACTGAA_P010_4	2564	4707.2	HUMAN	P010	P010	Pembro	post	1	tumor	7	P010	P010	pembro
280	TGGGCCCTTTCA_P010_4	2645	4780.73	HUMAN	P010	P010	Pembro	post	1	tumor	7	P010	P010	pembro
281	GTGAGACGTTTG_P010_4	2504	4589.76	HUMAN	P010	P010	Pembro	post	1	tumor	7	P010	P010	pembro
282	GCAGCTAGCGGT_P010_4	2430	4506.67	HUMAN	P010	P010	Pembro	post	1	tumor	7	P010	P010	pembro
283	TGGAGCCTATCG_P010_4	2231	4144.18	HUMAN	P010	P010	Pembro	post	1	tumor	7	P010	P010	pembro
284	AGCCATTCCGAC_P010_4	2428	4474.61	HUMAN	P010	P010	Pembro	post	1	tumor	7	P010	P010	pembro
285	AATCGGAGCCTA_P010_4	2414	4397.21	HUMAN	P010	P010	Pembro	post	1	tumor	7	P010	P010	pembro
286	GCCCACTCCCCC_P010_4	2241	4294.59	HUMAN	P010	P010	Pembro	post	1	tumor	7	P010	P010	pembro
287	GTAGAGGAGACA_P010_4	2504	4553.96	HUMAN	P010	P010	Pembro	post	1	tumor	7	P010	P010	pembro
288	ATATGTTACCCC_P010_4	2364	4418.62	HUMAN	P010	P010	Pembro	post	1	tumor	7	P010	P010	pembro
289	CATAACGAATTG_P010_4	2402	4406.55	HUMAN	P010	P010	Pembro	post	1	tumor	7	P010	P010	pembro
290	GGCCACAACATA_P010_4	2446	4534.48	HUMAN	P010	P010	Pembro	post	1	tumor	7	P010	P010	pembro
291	TTTGTTATAAAG_P010_4	2334	4249.35	HUMAN	P010	P010	Pembro	post	1	tumor	7	P010	P010	pembro
292	GTTCCCCAGCCG_P010_4	2388	4451.75	HUMAN	P010	P010	Pembro	post	1	tumor	7	P010	P010	pembro
293	ATCCCATACAGC_P010_4	2355	4391.93	HUMAN	P010	P010	Pembro	post	1	tumor	7	P010	P010	pembro
294	TGGTTCTTGGGA_P010_4	2433	4496.96	HUMAN	P010	P010	Pembro	post	1	tumor	7	P010	P010	pembro
295	AGTGGGCAGCTT_P010_4	2483	4503.99	HUMAN	P010	P010	Pembro	post	1	tumor	7	P010	P010	pembro
296	CCTTTTAGACGC_P010_4	2450	4477.13	HUMAN	P010	P010	Pembro	post	1	tumor	7	P010	P010	pembro
297	TTTCGGTTCGAC_P010_4	2466	4520.24	HUMAN	P010	P010	Pembro	post	1	tumor	7	P010	P010	pembro
298	ACCCCTGGCCCA_P010_4	2446	4494.71	HUMAN	P010	P010	Pembro	post	1	tumor	7	P010	P010	pembro
299	CTGACTCCTGAG_P010_4	2449	4503.72	HUMAN	P010	P010	Pembro	post	1	tumor	7	P010	P010	pembro
300	GCCTGATAACTG_P010_4	2568	4744.81	HUMAN	P010	P010	Pembro	post	1	tumor	7	P010	P010	pembro
301	GGGTAGATAAGT_P010_4	2554	4658.21	HUMAN	P010	P010	Pembro	post	1	tumor	7	P010	P010	pembro
302	CCATCACAGTCC_P010_4	2332	4288.66	HUMAN	P010	P010	Pembro	post	1	tumor	7	P010	P010	pembro
303	CGTGTATTTGCA_P010_4	2458	4543.92	HUMAN	P010	P010	Pembro	post	1	tumor	7	P010	P010	pembro
304	AGTGTGAATCAG_P010_4	2420	4509.84	HUMAN	P010	P010	Pembro	post	1	tumor	7	P010	P010	pembro
305	GTAACTGATATC_P010_4	2461	4515.4	HUMAN	P010	P010	Pembro	post	1	tumor	7	P010	P010	pembro
306	GACATAAACTCT_P010_4	2543	4684.33	HUMAN	P010	P010	Pembro	post	1	tumor	7	P010	P010	pembro
307	GTGTCTGGCGTC_P010_4	2400	4471.78	HUMAN	P010	P010	Pembro	post	1	tumor	7	P010	P010	pembro
308	AGGCAGCGTCCC_P010_4	2281	4250.1	HUMAN	P010	P010	Pembro	post	1	tumor	7	P010	P010	pembro
309	CCGATCACTGCG_P010_4	2516	4669.33	HUMAN	P010	P010	Pembro	post	1	tumor	7	P010	P010	pembro
310	ACGTGGCCTTGT_P010_4	2532	4440.97	HUMAN	P010	P010	Pembro	post	1	tumor	7	P010	P010	pembro
311	TCCCCTCATTGG_P010_4	2303	4326.59	HUMAN	P010	P010	Pembro	post	1	tumor	7	P010	P010	pembro
312	GCTCGTGGCGAA_P010_4	2098	3967.14	HUMAN	P010	P010	Pembro	post	1	tumor	7	P010	P010	pembro
313	GTCTACTGCTAC_P010_4	2302	4284.52	HUMAN	P010	P010	Pembro	post	1	tumor	7	P010	P010	pembro
314	GGTCGCGTCAGC_P010_4	2369	4423.29	HUMAN	P010	P010	Pembro	post	1	tumor	7	P010	P010	pembro
315	CCTCCGTACAGA_P010_4	2506	4661.02	HUMAN	P010	P010	Pembro	post	1	tumor	7	P010	P010	pembro
316	AACGAGAGCCGG_P010_4	2464	4628.04	HUMAN	P010	P010	Pembro	post	1	tumor	7	P010	P010	pembro
317	GCTCAGTCAACT_P010_4	2349	4321.45	HUMAN	P010	P010	Pembro	post	1	tumor	7	P010	P010	pembro
318	CCCACCCAGTGA_P010_4	2495	4615.43	HUMAN	P010	P010	Pembro	post	1	tumor	7	P010	P010	pembro
319	TTCCGTTTCTTA_P010_4	2355	4403.49	HUMAN	P010	P010	Pembro	post	1	tumor	7	P010	P010	pembro
320	CCACCAGCCCAT_P010_4	2382	4472.34	HUMAN	P010	P010	Pembro	post	1	tumor	7	P010	P010	pembro
321	GAGGGCACAACG_P010_4	2467	4614.3	HUMAN	P010	P010	Pembro	post	1	tumor	7	P010	P010	pembro
322	CTGAAGCCGCGA_P010_4	2354	4443.93	HUMAN	P010	P010	Pembro	post	1	tumor	7	P010	P010	pembro
323	CCAGTATGTGCC_P010_4	2262	4240.48	HUMAN	P010	P010	Pembro	post	1	tumor	7	P010	P010	pembro
324	ACATCATCCAGA_P010_4	2383	4487.92	HUMAN	P010	P010	Pembro	post	1	tumor	7	P010	P010	pembro
325	GTCCAATACAAG_P010_4	2215	4142.57	HUMAN	P010	P010	Pembro	post	1	tumor	7	P010	P010	pembro
326	ACGACACCTGAG_P010_4	2539	4713.82	HUMAN	P010	P010	Pembro	post	1	tumor	7	P010	P010	pembro
327	AGTCACTGGATT_P010_4	2411	4480.78	HUMAN	P010	P010	Pembro	post	1	tumor	7	P010	P010	pembro
328	TGCACACTTTGC_P010_4	2416	4555.63	HUMAN	P010	P010	Pembro	post	1	tumor	7	P010	P010	pembro
329	CATTTGCCCCGT_P010_4	2512	4703.36	HUMAN	P010	P010	Pembro	post	1	tumor	7	P010	P010	pembro
330	CGCCGGCTCGGT_P010_4	2364	4448.19	HUMAN	P010	P010	Pembro	post	1	tumor	7	P010	P010	pembro
331	TCCTTGTGGCTT_P010_4	2353	4370.31	HUMAN	P010	P010	Pembro	post	1	tumor	7	P010	P010	pembro
332	CTCCTAATGTTG_P010_4	2372	4475.99	HUMAN	P010	P010	Pembro	post	1	tumor	7	P010	P010	pembro
333	AGTCATCCAACA_P010_4	2445	4566.64	HUMAN	P010	P010	Pembro	post	1	tumor	7	P010	P010	pembro
334	GCGACTCACGTT_P010_4	2400	4497.58	HUMAN	P010	P010	Pembro	post	1	tumor	7	P010	P010	pembro
335	GGAGTATCCCCA_P010_4	2516	4655.12	HUMAN	P010	P010	Pembro	post	1	tumor	7	P010	P010	pembro
336	TTATGTTGCAGG_P010_4	2477	4639.9	HUMAN	P010	P010	Pembro	post	1	tumor	7	P010	P010	pembro
337	CCGTCGTCTGGA_P010_4	2317	4358.91	HUMAN	P010	P010	Pembro	post	1	tumor	7	P010	P010	pembro
338	GTTTCATCATGG_P010_4	2397	4520.42	HUMAN	P010	P010	Pembro	post	1	tumor	7	P010	P010	pembro
339	CTAGCCGAGACG_P010_4	2172	4217.78	HUMAN	P010	P010	Pembro	post	1	tumor	7	P010	P010	pembro
340	TGTACTCAAGTC_P010_4	2357	4469.41	HUMAN	P010	P010	Pembro	post	1	tumor	7	P010	P010	pembro
341	AGACGGCTCCCA_P010_4	2390	4467.01	HUMAN	P010	P010	Pembro	post	1	tumor	7	P010	P010	pembro
342	CCGAAACAGAAC_P010_4	2491	4635.94	HUMAN	P010	P010	Pembro	post	1	tumor	7	P010	P010	pembro
343	GCCGCCGATACC_P010_4	2075	3943.71	HUMAN	P010	P010	Pembro	post	1	tumor	7	P010	P010	pembro
344	GGACTTACGTGA_P010_4	2415	4526.65	HUMAN	P010	P010	Pembro	post	1	tumor	7	P010	P010	pembro
345	GGTTTGGATACG_P010_4	2389	4491.03	HUMAN	P010	P010	Pembro	post	1	tumor	7	P010	P010	pembro
346	ACTTCAGTGCTC_P010_4	2262	4293.61	HUMAN	P010	P010	Pembro	post	1	tumor	7	P010	P010	pembro
347	GTTAAGGTCGGA_P010_4	2383	4428.45	HUMAN	P010	P010	Pembro	post	1	tumor	7	P010	P010	pembro
348	GCGGAAGCCCAT_P010_4	2164	4214.51	HUMAN	P010	P010	Pembro	post	1	tumor	7	P010	P010	pembro
349	ACGTCGTGAGTC_P010_4	2420	4556.79	HUMAN	P010	P010	Pembro	post	1	tumor	7	P010	P010	pembro
350	AGTCGCAGTCTT_P010_4	2531	4754.6	HUMAN	P010	P010	Pembro	post	1	tumor	7	P010	P010	pembro
351	TCGATGGCAGGT_P010_4	2271	4359.34	HUMAN	P010	P010	Pembro	post	1	tumor	7	P010	P010	pembro
352	ACTTACCGTTTG_P010_4	2534	4806.05	HUMAN	P010	P010	Pembro	post	1	tumor	7	P010	P010	pembro
353	CTTACCTTCCTC_P010_4	2312	4399.53	HUMAN	P010	P010	Pembro	post	1	tumor	7	P010	P010	pembro
354	TGATATTCTCCG_P010_4	2256	4356.91	HUMAN	P010	P010	Pembro	post	1	tumor	7	P010	P010	pembro
355	CGTAGGCTAGCG_P010_4	2317	4391.12	HUMAN	P010	P010	Pembro	post	1	tumor	7	P010	P010	pembro
356	TGTTGGTCTGAG_P010_4	2313	4427.63	HUMAN	P010	P010	Pembro	post	1	tumor	7	P010	P010	pembro
357	CTAGCATGTGTT_P010_4	2320	4447.48	HUMAN	P010	P010	Pembro	post	1	tumor	7	P010	P010	pembro
358	CGAGCGGATCCC_P010_4	2411	4598.74	HUMAN	P010	P010	Pembro	post	1	tumor	7	P010	P010	pembro
359	CGCATGTGTTAC_P010_4	2220	4233.43	HUMAN	P010	P010	Pembro	post	1	tumor	7	P010	P010	pembro
360	GACCTGTTCCGT_P010_4	2368	4522	HUMAN	P010	P010	Pembro	post	1	tumor	7	P010	P010	pembro
361	ACAGAGAGATTT_P010_4	2406	4549.98	HUMAN	P010	P010	Pembro	post	1	tumor	7	P010	P010	pembro
362	TGTATTCACAGT_P010_4	2194	4206.03	HUMAN	P010	P010	Pembro	post	1	tumor	7	P010	P010	pembro
363	TTGGCACGTCAA_P010_4	2357	4492.31	HUMAN	P010	P010	Pembro	post	1	tumor	7	P010	P010	pembro
364	CCCATTGTACCA_P010_4	2307	4430.71	HUMAN	P010	P010	Pembro	post	1	tumor	7	P010	P010	pembro
365	TACCAAGCCTTG_P010_4	2205	4258.87	HUMAN	P010	P010	Pembro	post	1	tumor	7	P010	P010	pembro
366	TATTCGTGTTGG_P010_4	2522	4741.48	HUMAN	P010	P010	Pembro	post	1	tumor	7	P010	P010	pembro
367	TATGCATTCGGT_P010_4	2345	4487.02	HUMAN	P010	P010	Pembro	post	1	tumor	7	P010	P010	pembro
368	GATAAAACTAAG_P010_4	2445	4673.41	HUMAN	P010	P010	Pembro	post	1	tumor	7	P010	P010	pembro
369	ATAGCGTGGTGC_P010_4	2159	4181.28	HUMAN	P010	P010	Pembro	post	1	tumor	7	P010	P010	pembro
370	AGATATCCTTCC_P010_4	2210	4248.48	HUMAN	P010	P010	Pembro	post	1	tumor	7	P010	P010	pembro
371	TCTCTACAGCTA_P010_4	2434	4630.63	HUMAN	P010	P010	Pembro	post	1	tumor	7	P010	P010	pembro
372	TATTCAGACCAC_P010_4	2148	4158.26	HUMAN	P010	P010	Pembro	post	1	tumor	7	P010	P010	pembro
373	ACTAGACGATGG_P010_4	2389	4524.49	HUMAN	P010	P010	Pembro	post	1	tumor	7	P010	P010	pembro
374	TTCTCCTGGTTT_P010_4	2346	4461.38	HUMAN	P010	P010	Pembro	post	1	tumor	7	P010	P010	pembro
375	ATGTTGCCGATC_P010_4	2173	4167.41	HUMAN	P010	P010	Pembro	post	1	tumor	7	P010	P010	pembro
376	ACTTACGGCAGG_P010_4	1935	3751.49	HUMAN	P010	P010	Pembro	post	1	tumor	7	P010	P010	pembro
377	TTCCACCCCAGA_P010_4	2296	4415.15	HUMAN	P010	P010	Pembro	post	1	tumor	7	P010	P010	pembro
378	TCGAGCATAACT_P010_4	2453	4677.51	HUMAN	P010	P010	Pembro	post	1	tumor	7	P010	P010	pembro
379	GTAGACAGAATC_P010_4	2361	4489.15	HUMAN	P010	P010	Pembro	post	1	tumor	7	P010	P010	pembro
380	CTTCTCCTTAAC_P010_4	2286	4360.95	HUMAN	P010	P010	Pembro	post	1	tumor	7	P010	P010	pembro
381	CCGGTCATTACT_P010_4	2330	4469.56	HUMAN	P010	P010	Pembro	post	1	tumor	7	P010	P010	pembro
382	GCTCTGGATTCG_P010_4	2156	4206.53	HUMAN	P010	P010	Pembro	post	1	tumor	7	P010	P010	pembro
383	TGTATATCACTA_P010_4	2288	4203.69	HUMAN	P010	P010	Pembro	post	1	tumor	7	P010	P010	pembro
384	TTAAACGTCGCA_P010_4	2270	4332.54	HUMAN	P010	P010	Pembro	post	1	tumor	7	P010	P010	pembro
385	ACTACGGTGAGT_P010_4	2208	4234.72	HUMAN	P010	P010	Pembro	post	1	tumor	7	P010	P010	pembro
386	CGGGCTTAAACA_P010_4	2459	4679	HUMAN	P010	P010	Pembro	post	1	tumor	7	P010	P010	pembro
387	CTCGCAATAAGT_P010_4	2053	4037.74	HUMAN	P010	P010	Pembro	post	1	tumor	7	P010	P010	pembro
388	ACCCCTTAGCCA_P010_4	2135	4109.12	HUMAN	P010	P010	Pembro	post	1	tumor	7	P010	P010	pembro
389	CCGTCATAGTAC_P010_4	2072	4074.29	HUMAN	P010	P010	Pembro	post	1	tumor	7	P010	P010	pembro
390	TGTGCTGAGTAT_P010_4	2351	4437.5	HUMAN	P010	P010	Pembro	post	1	tumor	7	P010	P010	pembro
391	TTACCGCATTTT_P010_4	2134	4194.6	HUMAN	P010	P010	Pembro	post	1	tumor	7	P010	P010	pembro
392	GTAGCTTTCTTT_P010_4	2200	4230.05	HUMAN	P010	P010	Pembro	post	1	tumor	7	P010	P010	pembro
393	GTTCTGTCCTGT_P010_4	2289	4289.96	HUMAN	P010	P010	Pembro	post	1	tumor	7	P010	P010	pembro
394	ACTAGACTCGAT_P010_4	2275	4389.63	HUMAN	P010	P010	Pembro	post	1	tumor	7	P010	P010	pembro
395	CTATACTTAACG_P010_4	2273	4416.57	HUMAN	P010	P010	Pembro	post	1	tumor	7	P010	P010	pembro
396	GTTCAAGCCTTG_P010_4	2296	4420.91	HUMAN	P010	P010	Pembro	post	1	tumor	7	P010	P010	pembro
397	GAGACCAGGAGT_P010_4	2379	4572.84	HUMAN	P010	P010	Pembro	post	1	tumor	7	P010	P010	pembro
398	CCAATTTAATCT_P010_4	2219	4260.58	HUMAN	P010	P010	Pembro	post	1	tumor	7	P010	P010	pembro
399	ATGTAGGCCTGA_P010_4	2263	4413.8	HUMAN	P010	P010	Pembro	post	1	tumor	7	P010	P010	pembro
400	CCTCGCTTGCAG_P010_4	2060	4053.5	HUMAN	P010	P010	Pembro	post	1	tumor	7	P010	P010	pembro
401	GCAATTAGGCGG_P010_4	2180	4145.59	HUMAN	P010	P010	Pembro	post	1	tumor	7	P010	P010	pembro
402	CAGTCCCCGAAA_P010_4	2186	4254.12	HUMAN	P010	P010	Pembro	post	1	tumor	7	P010	P010	pembro
403	ATGCTCAAGGGA_P010_4	2156	4174.32	HUMAN	P010	P010	Pembro	post	1	tumor	7	P010	P010	pembro
404	TGCATTTTGTGC_P010_4	2375	4575.48	HUMAN	P010	P010	Pembro	post	1	tumor	7	P010	P010	pembro
405	CTCCCTTGCGTT_P010_4	2175	4281.19	HUMAN	P010	P010	Pembro	post	1	tumor	7	P010	P010	pembro
406	ACGGTTGTCGCG_P010_4	2077	4130.86	HUMAN	P010	P010	Pembro	post	1	tumor	7	P010	P010	pembro
407	CGCGTGGCAGTT_P010_4	2346	4423.82	HUMAN	P010	P010	Pembro	post	1	tumor	7	P010	P010	pembro
408	CGTCTCGAAGGA_P010_4	2345	4490.8	HUMAN	P010	P010	Pembro	post	1	tumor	7	P010	P010	pembro
409	GCGAAACTTTCG_P010_4	2013	3984.29	HUMAN	P010	P010	Pembro	post	1	tumor	7	P010	P010	pembro
410	GCCTTGGATGGC_P010_4	2270	4436.07	HUMAN	P010	P010	Pembro	post	1	tumor	7	P010	P010	pembro
411	GAAAATCAGCAC_P010_4	2370	4621.25	HUMAN	P010	P010	Pembro	post	1	tumor	7	P010	P010	pembro
412	CCCCCCCTGAGA_P010_4	2059	3996.52	HUMAN	P010	P010	Pembro	post	1	tumor	7	P010	P010	pembro
413	CGACTCTAATAA_P010_4	2198	4283.48	HUMAN	P010	P010	Pembro	post	1	tumor	7	P010	P010	pembro
414	TGGCCGATGTGC_P010_4	2194	4279.77	HUMAN	P010	P010	Pembro	post	1	tumor	7	P010	P010	pembro
415	TAGCGCGCCTCC_P010_4	2098	4097.89	HUMAN	P010	P010	Pembro	post	1	tumor	7	P010	P010	pembro
416	ATTCATAATTTG_P010_4	2153	4261.83	HUMAN	P010	P010	Pembro	post	1	tumor	7	P010	P010	pembro
417	CTCGTGCTTTCT_P010_4	2149	4233.9	HUMAN	P010	P010	Pembro	post	1	tumor	7	P010	P010	pembro
418	CTCGTGACTACA_P010_4	2307	4480.8	HUMAN	P010	P010	Pembro	post	1	tumor	7	P010	P010	pembro
419	AGCGTGTTGGTC_P010_4	2239	4406.37	HUMAN	P010	P010	Pembro	post	1	tumor	7	P010	P010	pembro
420	GAAGTGATAGAG_P010_4	2250	4438.29	HUMAN	P010	P010	Pembro	post	1	tumor	7	P010	P010	pembro
421	GCCTAATCGGGC_P010_4	2212	4345.1	HUMAN	P010	P010	Pembro	post	1	tumor	7	P010	P010	pembro
422	CCCTTCATCGTG_P010_4	2294	4530.03	HUMAN	P010	P010	Pembro	post	1	tumor	7	P010	P010	pembro
423	GCGGGTACGCTA_P010_4	2416	4639.77	HUMAN	P010	P010	Pembro	post	1	tumor	7	P010	P010	pembro
424	GCCATATACCTA_P010_4	2299	4522.19	HUMAN	P010	P010	Pembro	post	1	tumor	7	P010	P010	pembro
425	AAAGCTAGGAGC_P010_4	2197	4319.82	HUMAN	P010	P010	Pembro	post	1	tumor	7	P010	P010	pembro
426	ACAGGTGTTTCG_P010_4	2096	4091.99	HUMAN	P010	P010	Pembro	post	1	tumor	7	P010	P010	pembro
427	CCTCAATATGTG_P010_4	2179	4240.58	HUMAN	P010	P010	Pembro	post	1	tumor	7	P010	P010	pembro
428	TCTTTTTGAACG_P010_4	2220	4287.33	HUMAN	P010	P010	Pembro	post	1	tumor	7	P010	P010	pembro
429	CACGACCCGGTC_P010_4	2276	4495.09	HUMAN	P010	P010	Pembro	post	1	tumor	7	P010	P010	pembro
430	TACGGAACACGG_P010_4	2386	4592.36	HUMAN	P010	P010	Pembro	post	1	tumor	7	P010	P010	pembro
431	CTTTCTCTAGTT_P010_4	2306	4477.94	HUMAN	P010	P010	Pembro	post	1	tumor	7	P010	P010	pembro
432	CTTCGTGAAACC_P010_4	2322	4536.3	HUMAN	P010	P010	Pembro	post	1	tumor	7	P010	P010	pembro
433	TGCTTTAACCTC_P010_4	2298	4484.19	HUMAN	P010	P010	Pembro	post	1	tumor	7	P010	P010	pembro
434	CCGAACACTCAG_P010_4	2149	4266.11	HUMAN	P010	P010	Pembro	post	1	tumor	7	P010	P010	pembro
435	CGAAATGGAGCC_P010_4	2387	4632.19	HUMAN	P010	P010	Pembro	post	1	tumor	7	P010	P010	pembro
436	ATGATTCCGCAC_P010_4	1877	3754.88	HUMAN	P010	P010	Pembro	post	1	tumor	7	P010	P010	pembro
437	ACTTTTGGAAAT_P010_4	2339	4569.7	HUMAN	P010	P010	Pembro	post	1	tumor	7	P010	P010	pembro
438	ACCAGGTTGATC_P010_4	2297	4452.34	HUMAN	P010	P010	Pembro	post	1	tumor	7	P010	P010	pembro
439	GCGCGGCACGGA_P010_4	1911	3781.47	HUMAN	P010	P010	Pembro	post	1	tumor	7	P010	P010	pembro
440	GCAACCCGGATT_P010_4	2006	4023.32	HUMAN	P010	P010	Pembro	post	1	tumor	7	P010	P010	pembro
441	GACTTAAATAGG_P010_4	2414	4616.02	HUMAN	P010	P010	Pembro	post	1	tumor	7	P010	P010	pembro
442	TGGAACGTCAGC_P010_4	2332	4504.6	HUMAN	P010	P010	Pembro	post	1	tumor	7	P010	P010	pembro
443	AATAGTGAAGCT_P010_4	2326	4572.9	HUMAN	P010	P010	Pembro	post	1	tumor	7	P010	P010	pembro
444	CCGAGCTTATTG_P010_4	1981	3946.81	HUMAN	P010	P010	Pembro	post	1	tumor	7	P010	P010	pembro
445	ATAATTTCAATA_P010_4	2255	4332.89	HUMAN	P010	P010	Pembro	post	1	tumor	7	P010	P010	pembro
446	ATCGACTGTAGG_P010_4	2343	4593.47	HUMAN	P010	P010	Pembro	post	1	tumor	7	P010	P010	pembro
447	CTCAAGATCGCC_P010_4	2181	4346.28	HUMAN	P010	P010	Pembro	post	1	tumor	7	P010	P010	pembro
448	ACCCTTTCCCAA_P010_4	2147	4226.66	HUMAN	P010	P010	Pembro	post	1	tumor	7	P010	P010	pembro
449	ATGTCTTACCCA_P010_4	2118	4181.61	HUMAN	P010	P010	Pembro	post	1	tumor	7	P010	P010	pembro
450	ATAGAAGCGACT_P010_4	2203	4262.01	HUMAN	P010	P010	Pembro	post	1	tumor	7	P010	P010	pembro
451	ACCACAATAGAT_P010_4	2251	4461.4	HUMAN	P010	P010	Pembro	post	1	tumor	7	P010	P010	pembro
452	CGGCTTTGTCTT_P010_4	2188	4276.68	HUMAN	P010	P010	Pembro	post	1	tumor	7	P010	P010	pembro
453	ATAGGCAGGACG_P010_4	2235	4355.09	HUMAN	P010	P010	Pembro	post	1	tumor	7	P010	P010	pembro
454	GGTCGCTAGAGA_P010_4	2305	4538.65	HUMAN	P010	P010	Pembro	post	1	tumor	7	P010	P010	pembro
455	TACACCGAATCT_P010_4	2238	4383.12	HUMAN	P010	P010	Pembro	post	1	tumor	7	P010	P010	pembro
456	TTATCCTCGCCA_P010_4	2020	4046.61	HUMAN	P010	P010	Pembro	post	1	tumor	7	P010	P010	pembro
457	GGACACGCCGCC_P010_4	1972	3922.63	HUMAN	P010	P010	Pembro	post	1	tumor	7	P010	P010	pembro
458	TGCCTTGTAAAT_P010_4	2122	4204.6	HUMAN	P010	P010	Pembro	post	1	tumor	7	P010	P010	pembro
459	GAAACCATAGTC_P010_4	2170	4280.99	HUMAN	P010	P010	Pembro	post	1	tumor	7	P010	P010	pembro
460	AAGATGAGAAGT_P010_4	2158	4308.53	HUMAN	P010	P010	Pembro	post	1	tumor	7	P010	P010	pembro
461	TGCTATCGCTGT_P010_4	2280	4503.45	HUMAN	P010	P010	Pembro	post	1	tumor	7	P010	P010	pembro
462	GACGCAGGACGA_P010_4	1905	3787	HUMAN	P010	P010	Pembro	post	1	tumor	7	P010	P010	pembro
463	GTACGGTGAACA_P010_4	2140	4255.1	HUMAN	P010	P010	Pembro	post	1	tumor	7	P010	P010	pembro
464	GGGATTCTTCAA_P010_4	2105	4186.81	HUMAN	P010	P010	Pembro	post	1	tumor	7	P010	P010	pembro
465	CCTCAGACCATC_P010_4	2236	4458.79	HUMAN	P010	P010	Pembro	post	1	tumor	7	P010	P010	pembro
466	ACCGCGGACCAG_P010_4	2200	4361.7	HUMAN	P010	P010	Pembro	post	1	tumor	7	P010	P010	pembro
467	TGAAGGTCTACG_P010_4	2057	4131.41	HUMAN	P010	P010	Pembro	post	1	tumor	7	P010	P010	pembro
468	CATCAGATATGG_P010_4	2318	4535.9	HUMAN	P010	P010	Pembro	post	1	tumor	7	P010	P010	pembro
469	ACTTTCTCGTAT_P010_4	2180	4384.84	HUMAN	P010	P010	Pembro	post	1	tumor	7	P010	P010	pembro
470	GGAATAATACGG_P010_4	2173	4344.96	HUMAN	P010	P010	Pembro	post	1	tumor	7	P010	P010	pembro
471	GTAGAGATCTCG_P010_4	2157	4345.34	HUMAN	P010	P010	Pembro	post	1	tumor	7	P010	P010	pembro
472	GACGGGGTCCTT_P010_4	2137	4283.56	HUMAN	P010	P010	Pembro	post	1	tumor	7	P010	P010	pembro
473	TCGTTGGGATTC_P010_4	2180	4393.31	HUMAN	P010	P010	Pembro	post	1	tumor	7	P010	P010	pembro
474	CGGGTCGCGGAA_P010_4	2118	4341.21	HUMAN	P010	P010	Pembro	post	1	tumor	7	P010	P010	pembro
475	ACAAATGCTCGC_P010_4	2271	4542.28	HUMAN	P010	P010	Pembro	post	1	tumor	7	P010	P010	pembro
476	AACTATCATGGA_P010_4	2350	4682.62	HUMAN	P010	P010	Pembro	post	1	tumor	7	P010	P010	pembro
477	CGTCCATGCGTG_P010_4	2085	4189.6	HUMAN	P010	P010	Pembro	post	1	tumor	7	P010	P010	pembro
478	CACACCCGGCTA_P010_4	2052	4087.86	HUMAN	P010	P010	Pembro	post	1	tumor	7	P010	P010	pembro
479	TTCATGGCACTC_P010_4	2256	4518.12	HUMAN	P010	P010	Pembro	post	1	tumor	7	P010	P010	pembro
480	GATGATTCCTGA_P010_4	2056	4159.17	HUMAN	P010	P010	Pembro	post	1	tumor	7	P010	P010	pembro
481	TTACAGTGCGCT_P010_4	2253	4492.67	HUMAN	P010	P010	Pembro	post	1	tumor	7	P010	P010	pembro
482	TACCGAGTACGG_P010_4	2205	4393.59	HUMAN	P010	P010	Pembro	post	1	tumor	7	P010	P010	pembro
483	GGCGCTTGTCTT_P010_4	2265	4544.58	HUMAN	P010	P010	Pembro	post	1	tumor	7	P010	P010	pembro
484	ATTAGACTCCGG_P010_4	2132	4265.09	HUMAN	P010	P010	Pembro	post	1	tumor	7	P010	P010	pembro
485	AGATCGTCGTCC_P010_4	1813	3757.27	HUMAN	P010	P010	Pembro	post	1	tumor	7	P010	P010	pembro
486	CGTAGGCCACTG_P010_4	2112	4249.83	HUMAN	P010	P010	Pembro	post	1	tumor	7	P010	P010	pembro
487	GACGGTCGGCAC_P010_4	1900	3859.21	HUMAN	P010	P010	Pembro	post	1	tumor	7	P010	P010	pembro
488	TGTGACCGTTTA_P010_4	1993	3979.11	HUMAN	P010	P010	Pembro	post	1	tumor	7	P010	P010	pembro
489	GGAGTTCGGATA_P010_4	2147	4312.39	HUMAN	P010	P010	Pembro	post	1	tumor	7	P010	P010	pembro
490	GACGAAGCCAAG_P010_4	2083	4207.63	HUMAN	P010	P010	Pembro	post	1	tumor	7	P010	P010	pembro
491	TTGGTTGGCCGG_P010_4	1960	3983.84	HUMAN	P010	P010	Pembro	post	1	tumor	7	P010	P010	pembro
492	GATCTCTGTGTT_P010_4	2145	4345.74	HUMAN	P010	P010	Pembro	post	1	tumor	7	P010	P010	pembro
493	AGCCCAGGCCCA_P010_4	2167	4369.48	HUMAN	P010	P010	Pembro	post	1	tumor	7	P010	P010	pembro
494	GCTCACCTGGTG_P010_4	2179	4362.3	HUMAN	P010	P010	Pembro	post	1	tumor	7	P010	P010	pembro
495	GGCGGTTAAACA_P010_4	2191	4476.5	HUMAN	P010	P010	Pembro	post	1	tumor	7	P010	P010	pembro
496	CATCGGTGAACG_P010_4	2216	4435.42	HUMAN	P010	P010	Pembro	post	1	tumor	7	P010	P010	pembro
497	CCACAGGCGTCT_P010_4	2155	4369.84	HUMAN	P010	P010	Pembro	post	1	tumor	7	P010	P010	pembro
498	ATTGTTCCTGCC_P010_4	2128	4270.14	HUMAN	P010	P010	Pembro	post	1	tumor	7	P010	P010	pembro
499	TGACTGAGCGAC_P010_4	2157	4345.2	HUMAN	P010	P010	Pembro	post	1	tumor	7	P010	P010	pembro
500	GGAGTCTGAGGA_P010_4	2159	4300.36	HUMAN	P010	P010	Pembro	post	1	tumor	7	P010	P010	pembro
501	ACCCCCTATTTT_P010_4	1171	2561.95	HUMAN	P010	P010	Pembro	post	1	tumor	7	P010	P010	pembro
502	TGCAAGCCACCG_P010_4	1875	3883.11	HUMAN	P010	P010	Pembro	post	1	tumor	7	P010	P010	pembro
503	AAAAACCGGCGC_P010_4	2133	4272.32	HUMAN	P010	P010	Pembro	post	1	tumor	7	P010	P010	pembro
504	GTAGAATCGCAA_P010_4	2245	4570.33	HUMAN	P010	P010	Pembro	post	1	tumor	7	P010	P010	pembro
505	CATCTCTCACGT_P010_4	2020	4098.3	HUMAN	P010	P010	Pembro	post	1	tumor	7	P010	P010	pembro
506	AACTCGCGCTCT_P010_4	2001	4100.69	HUMAN	P010	P010	Pembro	post	1	tumor	7	P010	P010	pembro
507	CACCTGCGCAAC_P010_4	1982	4110.33	HUMAN	P010	P010	Pembro	post	1	tumor	7	P010	P010	pembro
508	GCCAACAGCAGA_P010_4	2233	4448.67	HUMAN	P010	P010	Pembro	post	1	tumor	7	P010	P010	pembro
509	GGTGTCTCGAGA_P010_4	2093	4260.5	HUMAN	P010	P010	Pembro	post	1	tumor	7	P010	P010	pembro
510	TACCACACCCGA_P010_4	1823	3751.48	HUMAN	P010	P010	Pembro	post	1	tumor	7	P010	P010	pembro
511	GAGGCTCCGCTT_P010_4	1547	3168.4	HUMAN	P010	P010	Pembro	post	1	tumor	7	P010	P010	pembro
512	TAGCAGTCTACC_P010_4	2095	4294.5	HUMAN	P010	P010	Pembro	post	1	tumor	7	P010	P010	pembro
513	TCTAGGCTGTGC_P010_4	1835	3820.39	HUMAN	P010	P010	Pembro	post	1	tumor	7	P010	P010	pembro
514	TAAGCTTTACGG_P010_4	2144	4325.39	HUMAN	P010	P010	Pembro	post	1	tumor	7	P010	P010	pembro
515	GCGGGTACCCCG_P010_4	2000	4181.92	HUMAN	P010	P010	Pembro	post	1	tumor	7	P010	P010	pembro
516	GTACGTAACAAT_P010_4	1920	3967.94	HUMAN	P010	P010	Pembro	post	1	tumor	7	P010	P010	pembro
517	CCAACGTATGGA_P010_4	1822	3832.75	HUMAN	P010	P010	Pembro	post	1	tumor	7	P010	P010	pembro
518	TGGCATAACGGT_P010_4	1667	3378.93	HUMAN	P010	P010	Pembro	post	1	tumor	7	P010	P010	pembro
519	GAGATAGTCGGG_P010_4	2087	4278.94	HUMAN	P010	P010	Pembro	post	1	tumor	7	P010	P010	pembro
520	TAGGCCACATTT_P010_4	2037	4222.64	HUMAN	P010	P010	Pembro	post	1	tumor	7	P010	P010	pembro
521	CATGCGCTACGA_P010_4	2173	4308.75	HUMAN	P010	P010	Pembro	post	1	tumor	7	P010	P010	pembro
522	TGATCTTTCTCC_P010_4	2296	4550.29	HUMAN	P010	P010	Pembro	post	1	tumor	7	P010	P010	pembro
523	CGCCACTGGAGC_P010_4	2111	4288.6	HUMAN	P010	P010	Pembro	post	1	tumor	7	P010	P010	pembro
524	GTTACGCACGGG_P010_4	2200	4482.81	HUMAN	P010	P010	Pembro	post	1	tumor	7	P010	P010	pembro
525	AGGCCAACTGAC_P010_4	1957	4065.53	HUMAN	P010	P010	Pembro	post	1	tumor	7	P010	P010	pembro
526	GCCACGCTGGGT_P010_4	1956	4025.62	HUMAN	P010	P010	Pembro	post	1	tumor	7	P010	P010	pembro
527	TCAGGTCTATGG_P010_4	1979	4114.48	HUMAN	P010	P010	Pembro	post	1	tumor	7	P010	P010	pembro
528	CCTAAGGTCATG_P010_4	1889	3886.75	HUMAN	P010	P010	Pembro	post	1	tumor	7	P010	P010	pembro
529	GGCTTGGGGTAA_P010_4	2369	4718.94	HUMAN	P010	P010	Pembro	post	1	tumor	7	P010	P010	pembro
530	CTAACCAGTCAA_P010_4	2033	4164.01	HUMAN	P010	P010	Pembro	post	1	tumor	7	P010	P010	pembro
531	TGGTTGGTTGCA_P010_4	2031	4064.1	HUMAN	P010	P010	Pembro	post	1	tumor	7	P010	P010	pembro
532	ACGGGGCGCACA_P010_4	1831	3884.01	HUMAN	P010	P010	Pembro	post	1	tumor	7	P010	P010	pembro
533	AATGATCGGATA_P010_4	2100	4321.96	HUMAN	P010	P010	Pembro	post	1	tumor	7	P010	P010	pembro
534	CCGGTCTCAGGG_P010_4	1907	3965.43	HUMAN	P010	P010	Pembro	post	1	tumor	7	P010	P010	pembro
535	TACCATGCTCGG_P010_4	1902	3976.04	HUMAN	P010	P010	Pembro	post	1	tumor	7	P010	P010	pembro
536	CGTCTGGCTACT_P010_4	2186	4439.15	HUMAN	P010	P010	Pembro	post	1	tumor	7	P010	P010	pembro
537	CCGCTGTCTTGT_P010_4	1837	3826.29	HUMAN	P010	P010	Pembro	post	1	tumor	7	P010	P010	pembro
538	TAGGCTTGACAG_P010_4	1944	4009.88	HUMAN	P010	P010	Pembro	post	1	tumor	7	P010	P010	pembro
539	AGTCAAATTGTC_P010_4	2335	4704.05	HUMAN	P010	P010	Pembro	post	1	tumor	7	P010	P010	pembro
540	GTGGTTATAATC_P010_4	2127	4418.38	HUMAN	P010	P010	Pembro	post	1	tumor	7	P010	P010	pembro
541	GTTCTCAATGGA_P010_4	2134	4422.53	HUMAN	P010	P010	Pembro	post	1	tumor	7	P010	P010	pembro
542	ATGGCGCCATCC_P010_4	2218	4510.26	HUMAN	P010	P010	Pembro	post	1	tumor	7	P010	P010	pembro
543	TATCGATCGCCA_P010_4	2017	4222.66	HUMAN	P010	P010	Pembro	post	1	tumor	7	P010	P010	pembro
544	TTTTCCTGTGCT_P010_4	1824	3802.81	HUMAN	P010	P010	Pembro	post	1	tumor	7	P010	P010	pembro
545	TGCTGTAACAGG_P010_4	1771	3805.17	HUMAN	P010	P010	Pembro	post	1	tumor	7	P010	P010	pembro
546	GACGGACAAGCA_P010_4	1969	4095.86	HUMAN	P010	P010	Pembro	post	1	tumor	7	P010	P010	pembro
547	CTTACGCTTTCT_P010_4	1929	4011.67	HUMAN	P010	P010	Pembro	post	1	tumor	7	P010	P010	pembro
548	TCCTGTTCAGAA_P010_4	1899	3971.31	HUMAN	P010	P010	Pembro	post	1	tumor	7	P010	P010	pembro
549	TACAGGTTAGGG_P010_4	1975	4078.4	HUMAN	P010	P010	Pembro	post	1	tumor	7	P010	P010	pembro
550	GCTAGGAATGGG_P010_4	2051	4274.48	HUMAN	P010	P010	Pembro	post	1	tumor	7	P010	P010	pembro
551	TCAATAATACAC_P010_4	2186	4505.11	HUMAN	P010	P010	Pembro	post	1	tumor	7	P010	P010	pembro
552	GGCGCTAGTTCT_P010_4	2188	4484.06	HUMAN	P010	P010	Pembro	post	1	tumor	7	P010	P010	pembro
553	CTGCGGGCGTAA_P010_4	1951	4134.57	HUMAN	P010	P010	Pembro	post	1	tumor	7	P010	P010	pembro
554	TCCGATGGCCGA_P010_4	1859	3940.78	HUMAN	P010	P010	Pembro	post	1	tumor	7	P010	P010	pembro
555	AGAGATTGCCCG_P010_4	1878	3934.9	HUMAN	P010	P010	Pembro	post	1	tumor	7	P010	P010	pembro
556	TGTGTACTGAAC_P010_4	1898	3963.12	HUMAN	P010	P010	Pembro	post	1	tumor	7	P010	P010	pembro
557	ACGCGAAGAGAA_P010_4	2219	4552.05	HUMAN	P010	P010	Pembro	post	1	tumor	7	P010	P010	pembro
558	ATTCGTCTACCC_P010_4	1990	4156.56	HUMAN	P010	P010	Pembro	post	1	tumor	7	P010	P010	pembro
559	GTGCCTCCCGTC_P010_4	1785	3810.37	HUMAN	P010	P010	Pembro	post	1	tumor	7	P010	P010	pembro
560	CTCGATTTCCCT_P010_4	2026	4205.02	HUMAN	P010	P010	Pembro	post	1	tumor	7	P010	P010	pembro
561	TCTCTTCTAAGG_P010_4	2078	4305.53	HUMAN	P010	P010	Pembro	post	1	tumor	7	P010	P010	pembro
562	CTTCAGTTCGGA_P010_4	1890	3975.92	HUMAN	P010	P010	Pembro	post	1	tumor	7	P010	P010	pembro
563	AGTCTTGTAACA_P010_4	2139	4419.17	HUMAN	P010	P010	Pembro	post	1	tumor	7	P010	P010	pembro
564	AACGGCGGATGT_P010_4	2037	4254.98	HUMAN	P010	P010	Pembro	post	1	tumor	7	P010	P010	pembro
565	GAAGAAGTACGC_P010_4	2061	4308.24	HUMAN	P010	P010	Pembro	post	1	tumor	7	P010	P010	pembro
566	ACCGGGTATGCA_P010_4	2111	4384.41	HUMAN	P010	P010	Pembro	post	1	tumor	7	P010	P010	pembro
567	TTTATATGAGGA_P010_4	2038	4261.91	HUMAN	P010	P010	Pembro	post	1	tumor	7	P010	P010	pembro
568	GCCCACTGGTAA_P010_4	1929	4127.85	HUMAN	P010	P010	Pembro	post	1	tumor	7	P010	P010	pembro
569	TGAGCCTCTCAC_P010_4	1850	3961.23	HUMAN	P010	P010	Pembro	post	1	tumor	7	P010	P010	pembro
570	TACAATTACTCT_P010_4	2072	4336.39	HUMAN	P010	P010	Pembro	post	1	tumor	7	P010	P010	pembro
571	TCGGCACACCGA_P010_4	1932	4058.52	HUMAN	P010	P010	Pembro	post	1	tumor	7	P010	P010	pembro
572	CCAGCTACCAAC_P010_4	1836	3904.59	HUMAN	P010	P010	Pembro	post	1	tumor	7	P010	P010	pembro
573	CCTGGCATATAT_P010_4	2027	4273.26	HUMAN	P010	P010	Pembro	post	1	tumor	7	P010	P010	pembro
574	CCTTATCGGCTG_P010_4	1695	3577.39	HUMAN	P010	P010	Pembro	post	1	tumor	7	P010	P010	pembro
575	CTGCAGCCCCTA_P010_4	1907	4076.2	HUMAN	P010	P010	Pembro	post	1	tumor	7	P010	P010	pembro
576	TCCCCACTGACC_P010_4	1955	4098.06	HUMAN	P010	P010	Pembro	post	1	tumor	7	P010	P010	pembro
577	CGAGCCTAACTA_P010_4	2130	4434.21	HUMAN	P010	P010	Pembro	post	1	tumor	7	P010	P010	pembro
578	GGTGTTTGCAAG_P010_4	1901	4089.15	HUMAN	P010	P010	Pembro	post	1	tumor	7	P010	P010	pembro
579	TCCAATCGCGAG_P010_4	2019	4307.04	HUMAN	P010	P010	Pembro	post	1	tumor	7	P010	P010	pembro
580	CTAGGCCACCTT_P010_4	2088	4420.32	HUMAN	P010	P010	Pembro	post	1	tumor	7	P010	P010	pembro
581	TAGCTCAAGTGA_P010_4	1828	3917.07	HUMAN	P010	P010	Pembro	post	1	tumor	7	P010	P010	pembro
582	CCCCCTGTATGA_P010_4	1976	4099.72	HUMAN	P010	P010	Pembro	post	1	tumor	7	P010	P010	pembro
583	CTGGTAAAGTGT_P010_4	2069	4353.27	HUMAN	P010	P010	Pembro	post	1	tumor	7	P010	P010	pembro
584	CGACCACTGGGA_P010_4	1836	3922.02	HUMAN	P010	P010	Pembro	post	1	tumor	7	P010	P010	pembro
585	GTAGGACCGAAC_P010_4	1824	3911.08	HUMAN	P010	P010	Pembro	post	1	tumor	7	P010	P010	pembro
586	TCGTACTCCAGT_P010_4	1805	3926.21	HUMAN	P010	P010	Pembro	post	1	tumor	7	P010	P010	pembro
587	TACTCACGCAGC_P010_4	2009	4258.59	HUMAN	P010	P010	Pembro	post	1	tumor	7	P010	P010	pembro
588	CCTCAAATGTCC_P010_4	1921	3974.65	HUMAN	P010	P010	Pembro	post	1	tumor	7	P010	P010	pembro
589	AGCAAGACGTTA_P010_4	1968	4135.04	HUMAN	P010	P010	Pembro	post	1	tumor	7	P010	P010	pembro
590	CAAACTACAGCT_P010_4	1921	4152.24	HUMAN	P010	P010	Pembro	post	1	tumor	7	P010	P010	pembro
591	TATACGACACGC_P010_4	1943	4130.23	HUMAN	P010	P010	Pembro	post	1	tumor	7	P010	P010	pembro
592	CTTGACTCATCT_P010_4	1953	4152.91	HUMAN	P010	P010	Pembro	post	1	tumor	7	P010	P010	pembro
593	AGTTATCGGGTA_P010_4	1994	4201.41	HUMAN	P010	P010	Pembro	post	1	tumor	7	P010	P010	pembro
594	AAGCGGACCGTG_P010_4	1890	4074.25	HUMAN	P010	P010	Pembro	post	1	tumor	7	P010	P010	pembro
595	CTTCAGAAGATC_P010_4	1746	3803.9	HUMAN	P010	P010	Pembro	post	1	tumor	7	P010	P010	pembro
596	ACCCGCTAGATG_P010_4	1961	4169.29	HUMAN	P010	P010	Pembro	post	1	tumor	7	P010	P010	pembro
597	CGTCAGCTGATG_P010_4	1751	3810.76	HUMAN	P010	P010	Pembro	post	1	tumor	7	P010	P010	pembro
598	CGTCCTACGTCC_P010_4	1996	4144.74	HUMAN	P010	P010	Pembro	post	1	tumor	7	P010	P010	pembro
599	TATGCTCACCAT_P010_4	1909	4091.63	HUMAN	P010	P010	Pembro	post	1	tumor	7	P010	P010	pembro
600	TCTAATCACGCG_P010_4	2064	4377.94	HUMAN	P010	P010	Pembro	post	1	tumor	7	P010	P010	pembro
601	CGCCACCTGCAG_P010_4	1776	3832.01	HUMAN	P010	P010	Pembro	post	1	tumor	7	P010	P010	pembro
602	ATCATGGCGGAT_P010_4	2156	4490.73	HUMAN	P010	P010	Pembro	post	1	tumor	7	P010	P010	pembro
603	GAGCCGTCTAAG_P010_4	1878	4001.39	HUMAN	P010	P010	Pembro	post	1	tumor	7	P010	P010	pembro
604	TTATTGCTGTTA_P010_4	2007	4272.53	HUMAN	P010	P010	Pembro	post	1	tumor	7	P010	P010	pembro
605	ATGAAATGGTCT_P010_4	2045	4349.71	HUMAN	P010	P010	Pembro	post	1	tumor	7	P010	P010	pembro
606	CAATTCTTTGCT_P010_4	1984	4264.46	HUMAN	P010	P010	Pembro	post	1	tumor	7	P010	P010	pembro
607	CAGGTTTACTCA_P010_4	2068	4300.25	HUMAN	P010	P010	Pembro	post	1	tumor	7	P010	P010	pembro
608	CAAGGCGTGCCG_P010_4	1837	3952.58	HUMAN	P010	P010	Pembro	post	1	tumor	7	P010	P010	pembro
609	TCGCAGATCGAC_P010_4	1771	3851.07	HUMAN	P010	P010	Pembro	post	1	tumor	7	P010	P010	pembro
610	AGCCTCTGAGGT_P010_4	2052	4368.85	HUMAN	P010	P010	Pembro	post	1	tumor	7	P010	P010	pembro
611	TGTAGGAATTCA_P010_4	2063	4403.37	HUMAN	P010	P010	Pembro	post	1	tumor	7	P010	P010	pembro
612	GTAGGTATAAAG_P010_4	2206	4599.72	HUMAN	P010	P010	Pembro	post	1	tumor	7	P010	P010	pembro
613	GACGGATCTTCC_P010_4	1862	4033.59	HUMAN	P010	P010	Pembro	post	1	tumor	7	P010	P010	pembro
614	AACGCATTCCGC_P010_4	1977	4244.17	HUMAN	P010	P010	Pembro	post	1	tumor	7	P010	P010	pembro
615	ACAAGTTCTACC_P010_4	1946	4217.36	HUMAN	P010	P010	Pembro	post	1	tumor	7	P010	P010	pembro
616	GATCGCTCACTC_P010_4	1924	4162.92	HUMAN	P010	P010	Pembro	post	1	tumor	7	P010	P010	pembro
617	AGGCTGCGTGTT_P010_4	1954	4206.67	HUMAN	P010	P010	Pembro	post	1	tumor	7	P010	P010	pembro
618	TCTCGTTGCTCA_P010_4	1894	4066.61	HUMAN	P010	P010	Pembro	post	1	tumor	7	P010	P010	pembro
619	GACTAGGCACGG_P010_4	1796	3932.36	HUMAN	P010	P010	Pembro	post	1	tumor	7	P010	P010	pembro
620	GCTGCCTGTCCT_P010_4	1801	3937.14	HUMAN	P010	P010	Pembro	post	1	tumor	7	P010	P010	pembro
621	ACCGAACAATCA_P010_4	1873	4016.16	HUMAN	P010	P010	Pembro	post	1	tumor	7	P010	P010	pembro
622	TGCCACTAGCTA_P010_4	1806	3963.48	HUMAN	P010	P010	Pembro	post	1	tumor	7	P010	P010	pembro
623	TAGAGGCTTCGT_P010_4	1804	3923.19	HUMAN	P010	P010	Pembro	post	1	tumor	7	P010	P010	pembro
624	CCTGTTCCTTAG_P010_4	1975	4260.63	HUMAN	P010	P010	Pembro	post	1	tumor	7	P010	P010	pembro
625	GAGGAATCGGCG_P010_4	1886	4130.12	HUMAN	P010	P010	Pembro	post	1	tumor	7	P010	P010	pembro
626	TGGGTCGCATAC_P010_4	1826	3914.07	HUMAN	P010	P010	Pembro	post	1	tumor	7	P010	P010	pembro
627	AACAGTACTTCA_P010_4	2026	4335.63	HUMAN	P010	P010	Pembro	post	1	tumor	7	P010	P010	pembro
628	ATACATCGCGGC_P010_4	1976	4248.13	HUMAN	P010	P010	Pembro	post	1	tumor	7	P010	P010	pembro
629	AAGTGCACTCGT_P010_4	2051	4430.11	HUMAN	P010	P010	Pembro	post	1	tumor	7	P010	P010	pembro
630	GTTCCTTAATGT_P010_4	1610	3554.53	HUMAN	P010	P010	Pembro	post	1	tumor	7	P010	P010	pembro
631	TTTTCTGACACG_P010_4	1761	3887.49	HUMAN	P010	P010	Pembro	post	1	tumor	7	P010	P010	pembro
632	TGACGATATTCG_P010_4	1878	4117.61	HUMAN	P010	P010	Pembro	post	1	tumor	7	P010	P010	pembro
633	GTAGAACTGGCC_P010_4	1793	3885.31	HUMAN	P010	P010	Pembro	post	1	tumor	7	P010	P010	pembro
634	CAGGCACCAAAA_P010_4	1990	4220.45	HUMAN	P010	P010	Pembro	post	1	tumor	7	P010	P010	pembro
635	TAGGGCCCGTTA_P010_4	1808	3996.94	HUMAN	P010	P010	Pembro	post	1	tumor	7	P010	P010	pembro
636	AGGCGGTTTCAT_P010_4	1814	3992.65	HUMAN	P010	P010	Pembro	post	1	tumor	7	P010	P010	pembro
637	ATCCTTCTCAGA_P010_4	2048	4365.61	HUMAN	P010	P010	Pembro	post	1	tumor	7	P010	P010	pembro
638	CAGACGGAGCGG_P010_4	1840	4024.87	HUMAN	P010	P010	Pembro	post	1	tumor	7	P010	P010	pembro
639	CCGGCTCTCCGA_P010_4	1727	3819.24	HUMAN	P010	P010	Pembro	post	1	tumor	7	P010	P010	pembro
640	TTAGTGAGGCCG_P010_4	1972	4234.66	HUMAN	P010	P010	Pembro	post	1	tumor	7	P010	P010	pembro
641	ACAGTGGAAGCC_P010_4	1816	3988.3	HUMAN	P010	P010	Pembro	post	1	tumor	7	P010	P010	pembro
642	TTTAGCAACCCC_P010_4	1898	4151.42	HUMAN	P010	P010	Pembro	post	1	tumor	7	P010	P010	pembro
643	CGGAGAAAGGGG_P010_4	1871	4130.13	HUMAN	P010	P010	Pembro	post	1	tumor	7	P010	P010	pembro
644	GGCTGGGACGTG_P010_4	1813	3983.69	HUMAN	P010	P010	Pembro	post	1	tumor	7	P010	P010	pembro
645	GGACATTCTCAA_P010_4	1831	3953.32	HUMAN	P010	P010	Pembro	post	1	tumor	7	P010	P010	pembro
646	GGAGCTATGACC_P010_4	1832	4061.19	HUMAN	P010	P010	Pembro	post	1	tumor	7	P010	P010	pembro
647	TCCGGCACTCGG_P010_4	1922	4172.56	HUMAN	P010	P010	Pembro	post	1	tumor	7	P010	P010	pembro
648	AGATTTTCCTGC_P010_4	1889	4118.07	HUMAN	P010	P010	Pembro	post	1	tumor	7	P010	P010	pembro
649	GTCGGTTTGTCG_P010_4	1690	3750.03	HUMAN	P010	P010	Pembro	post	1	tumor	7	P010	P010	pembro
650	TTCGTAGTAACA_P010_4	1925	4178.1	HUMAN	P010	P010	Pembro	post	1	tumor	7	P010	P010	pembro
651	AACGAGAAGTCT_P010_4	1884	4109.64	HUMAN	P010	P010	Pembro	post	1	tumor	7	P010	P010	pembro
652	CCTACGGCTTCC_P010_4	1787	3956.69	HUMAN	P010	P010	Pembro	post	1	tumor	7	P010	P010	pembro
653	TAGCTGACATAG_P010_4	2155	4582.11	HUMAN	P010	P010	Pembro	post	1	tumor	7	P010	P010	pembro
654	CCAGCGTGGTCG_P010_4	1903	4165.43	HUMAN	P010	P010	Pembro	post	1	tumor	7	P010	P010	pembro
655	TATGGTGGATGC_P010_4	1866	4099.99	HUMAN	P010	P010	Pembro	post	1	tumor	7	P010	P010	pembro
656	AAACTCTTACCC_P010_4	1794	3970.27	HUMAN	P010	P010	Pembro	post	1	tumor	7	P010	P010	pembro
657	GACCTAGGAACC_P010_4	1754	3898.87	HUMAN	P010	P010	Pembro	post	1	tumor	7	P010	P010	pembro
658	ATACAATGCGTC_P010_4	1889	4128.4	HUMAN	P010	P010	Pembro	post	1	tumor	7	P010	P010	pembro
659	CGGTTTAACCCA_P010_4	1846	4072.74	HUMAN	P010	P010	Pembro	post	1	tumor	7	P010	P010	pembro
660	TACGAAAGCTAC_P010_4	1764	3953.25	HUMAN	P010	P010	Pembro	post	1	tumor	7	P010	P010	pembro
661	GTAGTAGTACTT_P010_4	1763	3890.17	HUMAN	P010	P010	Pembro	post	1	tumor	7	P010	P010	pembro
662	GGGCAGGTCCAC_P010_4	1865	4117.7	HUMAN	P010	P010	Pembro	post	1	tumor	7	P010	P010	pembro
663	GAGCCACAATCA_P010_4	1858	4133.37	HUMAN	P010	P010	Pembro	post	1	tumor	7	P010	P010	pembro
664	CACGCTTACGAA_P010_4	1853	4092.05	HUMAN	P010	P010	Pembro	post	1	tumor	7	P010	P010	pembro
665	TTTGGGTGAGTC_P010_4	1783	3902.41	HUMAN	P010	P010	Pembro	post	1	tumor	7	P010	P010	pembro
666	ATTGCGTTCAGC_P010_4	1449	3200.81	HUMAN	P010	P010	Pembro	post	1	tumor	7	P010	P010	pembro
667	CATGCAGAAAAC_P010_4	1817	3989.63	HUMAN	P010	P010	Pembro	post	1	tumor	7	P010	P010	pembro
668	AAGTTGCGTGGG_P010_4	1804	3969.86	HUMAN	P010	P010	Pembro	post	1	tumor	7	P010	P010	pembro
669	AGGGCTTCGAGT_P010_4	1927	4235.51	HUMAN	P010	P010	Pembro	post	1	tumor	7	P010	P010	pembro
670	CGCGGCAGAGCC_P010_4	1820	4051.46	HUMAN	P010	P010	Pembro	post	1	tumor	7	P010	P010	pembro
671	CTTGTCGAGTCC_P010_4	1740	3864.01	HUMAN	P010	P010	Pembro	post	1	tumor	7	P010	P010	pembro
672	ACCAGGGCGTCG_P010_4	1786	3949.32	HUMAN	P010	P010	Pembro	post	1	tumor	7	P010	P010	pembro
673	TCACCGATTGAC_P010_4	1638	3663.23	HUMAN	P010	P010	Pembro	post	1	tumor	7	P010	P010	pembro
674	ATTCAGGGAAGC_P010_4	1864	4138.58	HUMAN	P010	P010	Pembro	post	1	tumor	7	P010	P010	pembro
675	AAAAGTTGAGGC_P010_4	1928	4195.1	HUMAN	P010	P010	Pembro	post	1	tumor	7	P010	P010	pembro
676	TTAGTTGGCCTA_P010_4	1827	4116.25	HUMAN	P010	P010	Pembro	post	1	tumor	7	P010	P010	pembro
677	GCCCCGTTATAC_P010_4	1561	3567.26	HUMAN	P010	P010	Pembro	post	1	tumor	7	P010	P010	pembro
678	AATCATTGCGGT_P010_4	1697	3768.02	HUMAN	P010	P010	Pembro	post	1	tumor	7	P010	P010	pembro
679	GAAACTACCTAT_P010_4	1768	3933.66	HUMAN	P010	P010	Pembro	post	1	tumor	7	P010	P010	pembro
680	GAAGCTGACTCT_P010_4	1985	4296.13	HUMAN	P010	P010	Pembro	post	1	tumor	7	P010	P010	pembro
681	GTGTAGAAGGAG_P010_4	1808	4027.49	HUMAN	P010	P010	Pembro	post	1	tumor	7	P010	P010	pembro
682	GGCCGTCTCAGG_P010_4	1592	3562.27	HUMAN	P010	P010	Pembro	post	1	tumor	7	P010	P010	pembro
683	GCGAAATCCGGG_P010_4	1750	3896.69	HUMAN	P010	P010	Pembro	post	1	tumor	7	P010	P010	pembro
684	CTGGGAGGATGT_P010_4	1769	3961.31	HUMAN	P010	P010	Pembro	post	1	tumor	7	P010	P010	pembro
685	CCTCTCTCTGTC_P010_4	1666	3742.55	HUMAN	P010	P010	Pembro	post	1	tumor	7	P010	P010	pembro
686	GCAAGGGGCTCG_P010_4	1745	3945.36	HUMAN	P010	P010	Pembro	post	1	tumor	7	P010	P010	pembro
687	CTGTATCGTTAG_P010_4	1697	3765.21	HUMAN	P010	P010	Pembro	post	1	tumor	7	P010	P010	pembro
688	TCACGTCGATAC_P010_4	1864	4142.42	HUMAN	P010	P010	Pembro	post	1	tumor	7	P010	P010	pembro
689	GGAAATAGCGTA_P010_4	1874	4134.56	HUMAN	P010	P010	Pembro	post	1	tumor	7	P010	P010	pembro
690	TGAAGAAACCTG_P010_4	1705	3816.19	HUMAN	P010	P010	Pembro	post	1	tumor	7	P010	P010	pembro
691	GTGTTTTCTCTG_P010_4	1816	4055.1	HUMAN	P010	P010	Pembro	post	1	tumor	7	P010	P010	pembro
692	TACCAGGAAACC_P010_4	1799	4002.36	HUMAN	P010	P010	Pembro	post	1	tumor	7	P010	P010	pembro
693	ACTGGTGGAGTG_P010_4	1809	3971.57	HUMAN	P010	P010	Pembro	post	1	tumor	7	P010	P010	pembro
694	ACCATAGATGGC_P010_4	1759	3936.32	HUMAN	P010	P010	Pembro	post	1	tumor	7	P010	P010	pembro
695	CTAGTGGTGGCT_P010_4	1943	4195.87	HUMAN	P010	P010	Pembro	post	1	tumor	7	P010	P010	pembro
696	CTAGATTTACTG_P010_4	1947	4292.29	HUMAN	P010	P010	Pembro	post	1	tumor	7	P010	P010	pembro
697	GCATCTGTGTCG_P010_4	1669	3815.08	HUMAN	P010	P010	Pembro	post	1	tumor	7	P010	P010	pembro
698	TAAAGAAAACAA_P010_4	1973	4329.11	HUMAN	P010	P010	Pembro	post	1	tumor	7	P010	P010	pembro
699	CCCCACTGCGTT_P010_4	1720	3860.79	HUMAN	P010	P010	Pembro	post	1	tumor	7	P010	P010	pembro
700	TTCCGACGGAGA_P010_4	1775	3968.67	HUMAN	P010	P010	Pembro	post	1	tumor	7	P010	P010	pembro
701	CAAGTAGCTTGA_P010_4	1840	4109.84	HUMAN	P010	P010	Pembro	post	1	tumor	7	P010	P010	pembro
702	TGAGACATCAGC_P010_4	1791	4023.89	HUMAN	P010	P010	Pembro	post	1	tumor	7	P010	P010	pembro
703	TTAGACAGACGG_P010_4	1837	4070.05	HUMAN	P010	P010	Pembro	post	1	tumor	7	P010	P010	pembro
704	TATATAGACTAA_P010_4	1726	3920.23	HUMAN	P010	P010	Pembro	post	1	tumor	7	P010	P010	pembro
705	TACTCGTGCGGC_P010_4	1719	3937.6	HUMAN	P010	P010	Pembro	post	1	tumor	7	P010	P010	pembro
706	CACACATTGGGC_P010_4	1535	3491.53	HUMAN	P010	P010	Pembro	post	1	tumor	7	P010	P010	pembro
707	GACCCACGGGAT_P010_4	1629	3662.38	HUMAN	P010	P010	Pembro	post	1	tumor	7	P010	P010	pembro
708	GACGTTGTAGGA_P010_4	1767	3973.38	HUMAN	P010	P010	Pembro	post	1	tumor	7	P010	P010	pembro
709	TTCCGAAAGGCA_P010_4	1817	4074.91	HUMAN	P010	P010	Pembro	post	1	tumor	7	P010	P010	pembro
710	GAGAAATGCTTT_P010_4	1836	4125.48	HUMAN	P010	P010	Pembro	post	1	tumor	7	P010	P010	pembro
711	GCGAGGTGTAAA_P010_4	1765	4022.5	HUMAN	P010	P010	Pembro	post	1	tumor	7	P010	P010	pembro
712	GTGGCCGGCTAG_P010_4	1616	3671.69	HUMAN	P010	P010	Pembro	post	1	tumor	7	P010	P010	pembro
713	GCGCTCTTCATA_P010_4	1741	3951.33	HUMAN	P010	P010	Pembro	post	1	tumor	7	P010	P010	pembro
714	CAGCATACGCGG_P010_4	1672	3859.4	HUMAN	P010	P010	Pembro	post	1	tumor	7	P010	P010	pembro
715	TACAAGCCGTCT_P010_4	1617	3728.9	HUMAN	P010	P010	Pembro	post	1	tumor	7	P010	P010	pembro
716	AACCTTGCCCTC_P010_4	1543	3502.95	HUMAN	P010	P010	Pembro	post	1	tumor	7	P010	P010	pembro
717	AGGAATTGCGCG_P010_4	1609	3665.37	HUMAN	P010	P010	Pembro	post	1	tumor	7	P010	P010	pembro
718	TACCATCGCATG_P010_4	1880	4180.02	HUMAN	P010	P010	Pembro	post	1	tumor	7	P010	P010	pembro
719	TCAATTCCCCAG_P010_4	1761	4012.92	HUMAN	P010	P010	Pembro	post	1	tumor	7	P010	P010	pembro
720	CTCATGTCGACA_P010_4	1632	3715.4	HUMAN	P010	P010	Pembro	post	1	tumor	7	P010	P010	pembro
721	CCTTTAGGTGCT_P010_4	1840	4104.57	HUMAN	P010	P010	Pembro	post	1	tumor	7	P010	P010	pembro
722	GCGACGTATCCA_P010_4	1922	4175.38	HUMAN	P010	P010	Pembro	post	1	tumor	7	P010	P010	pembro
723	GGCCTTGTCTAA_P010_4	1564	3494.82	HUMAN	P010	P010	Pembro	post	1	tumor	7	P010	P010	pembro
724	GACGTATTGGGC_P010_4	1758	4005.9	HUMAN	P010	P010	Pembro	post	1	tumor	7	P010	P010	pembro
725	GATGAAGTGTCC_P010_4	1843	4129.22	HUMAN	P010	P010	Pembro	post	1	tumor	7	P010	P010	pembro
726	CGGCTTGGAGAT_P010_4	1698	3901.75	HUMAN	P010	P010	Pembro	post	1	tumor	7	P010	P010	pembro
727	CCGCTAGATGGA_P010_4	1764	4053.5	HUMAN	P010	P010	Pembro	post	1	tumor	7	P010	P010	pembro
728	AACGCCCAAAAC_P010_4	1700	3888.32	HUMAN	P010	P010	Pembro	post	1	tumor	7	P010	P010	pembro
729	GAATACTTGTAA_P010_4	1946	4355.96	HUMAN	P010	P010	Pembro	post	1	tumor	7	P010	P010	pembro
730	AACGAGGCACGA_P010_4	1786	4029.21	HUMAN	P010	P010	Pembro	post	1	tumor	7	P010	P010	pembro
731	CAGATGGTAAAG_P010_4	1930	4322.02	HUMAN	P010	P010	Pembro	post	1	tumor	7	P010	P010	pembro
732	TAAAGATAAGGT_P010_4	1774	3963.97	HUMAN	P010	P010	Pembro	post	1	tumor	7	P010	P010	pembro
733	CAACTGAGACCT_P010_4	1703	3877.3	HUMAN	P010	P010	Pembro	post	1	tumor	7	P010	P010	pembro
734	TCTAGCACATAA_P010_4	1999	4460.49	HUMAN	P010	P010	Pembro	post	1	tumor	7	P010	P010	pembro
735	ACTGTACGACGC_P010_4	1585	3653.8	HUMAN	P010	P010	Pembro	post	1	tumor	7	P010	P010	pembro
736	GAGAGCAGGCTA_P010_4	1721	3931.72	HUMAN	P010	P010	Pembro	post	1	tumor	7	P010	P010	pembro
737	TCGGAAGAACTA_P010_4	1814	4082.43	HUMAN	P010	P010	Pembro	post	1	tumor	7	P010	P010	pembro
738	TGACAGGCGGGA_P010_4	1663	3848.76	HUMAN	P010	P010	Pembro	post	1	tumor	7	P010	P010	pembro
739	GATGTTTTGCAA_P010_4	1605	3733.83	HUMAN	P010	P010	Pembro	post	1	tumor	7	P010	P010	pembro
740	TCAGTTATCGCG_P010_4	1666	3837.37	HUMAN	P010	P010	Pembro	post	1	tumor	7	P010	P010	pembro
741	ACCAATCTTAGC_P010_4	1638	3797.03	HUMAN	P010	P010	Pembro	post	1	tumor	7	P010	P010	pembro
742	CGTATTCCAGGG_P010_4	1885	4216.91	HUMAN	P010	P010	Pembro	post	1	tumor	7	P010	P010	pembro
743	CCCCCACCTTAA_P010_4	1668	3829.17	HUMAN	P010	P010	Pembro	post	1	tumor	7	P010	P010	pembro
744	CCCGCGTCAGCA_P010_4	1540	3549.25	HUMAN	P010	P010	Pembro	post	1	tumor	7	P010	P010	pembro
745	GTAGCCGCCATC_P010_4	1634	3816.87	HUMAN	P010	P010	Pembro	post	1	tumor	7	P010	P010	pembro
746	AGGTAAACTCAT_P010_4	1697	3941.29	HUMAN	P010	P010	Pembro	post	1	tumor	7	P010	P010	pembro
747	CTCACTGCGCGT_P010_4	1727	3964.87	HUMAN	P010	P010	Pembro	post	1	tumor	7	P010	P010	pembro
748	CAGAAAATTCTG_P010_4	1642	3743.35	HUMAN	P010	P010	Pembro	post	1	tumor	7	P010	P010	pembro
749	TGAGCCGATATG_P010_4	1834	4108.76	HUMAN	P010	P010	Pembro	post	1	tumor	7	P010	P010	pembro
750	GGAGTCCTTTAA_P010_4	1677	3863.74	HUMAN	P010	P010	Pembro	post	1	tumor	7	P010	P010	pembro
751	AGACAGCGCGCT_P010_4	1742	3937.78	HUMAN	P010	P010	Pembro	post	1	tumor	7	P010	P010	pembro
752	ATAAAGAGTAGT_P010_4	1634	3743.39	HUMAN	P010	P010	Pembro	post	1	tumor	7	P010	P010	pembro
753	GGAACACTCGTG_P010_4	1717	3932.93	HUMAN	P010	P010	Pembro	post	1	tumor	7	P010	P010	pembro
754	ACTCTGTCGGCA_P010_4	1682	3876.67	HUMAN	P010	P010	Pembro	post	1	tumor	7	P010	P010	pembro
755	ACCCATAGAAGG_P010_4	1797	4101.47	HUMAN	P010	P010	Pembro	post	1	tumor	7	P010	P010	pembro
756	GTAACTACACGT_P010_4	1774	4061.94	HUMAN	P010	P010	Pembro	post	1	tumor	7	P010	P010	pembro
757	CCCAGGGGCTTG_P010_4	1522	3538.2	HUMAN	P010	P010	Pembro	post	1	tumor	7	P010	P010	pembro
758	ACACGCTCCTTA_P010_4	1637	3776.47	HUMAN	P010	P010	Pembro	post	1	tumor	7	P010	P010	pembro
759	TCTGGTGCATGG_P010_4	1702	3931.91	HUMAN	P010	P010	Pembro	post	1	tumor	7	P010	P010	pembro
760	CGTGGGATGCGG_P010_4	1740	4018.4	HUMAN	P010	P010	Pembro	post	1	tumor	7	P010	P010	pembro
761	CCCTTACAGCGA_P010_4	1695	3933.38	HUMAN	P010	P010	Pembro	post	1	tumor	7	P010	P010	pembro
762	ATAGGCCGGTGT_P010_4	1753	3975.39	HUMAN	P010	P010	Pembro	post	1	tumor	7	P010	P010	pembro
763	CATCGTGGCGGA_P010_4	1673	3829.59	HUMAN	P010	P010	Pembro	post	1	tumor	7	P010	P010	pembro
764	AGACGTAGCGTC_P010_4	1682	3900.05	HUMAN	P010	P010	Pembro	post	1	tumor	7	P010	P010	pembro
765	TTAGCGGCTGCA_P010_4	1561	3721.24	HUMAN	P010	P010	Pembro	post	1	tumor	7	P010	P010	pembro
766	TTAGAAGTGCGA_P010_4	1713	3919.59	HUMAN	P010	P010	Pembro	post	1	tumor	7	P010	P010	pembro
767	TCTCGAACATAA_P010_4	1657	3912.15	HUMAN	P010	P010	Pembro	post	1	tumor	7	P010	P010	pembro
768	ATACGCAGCGCA_P010_4	1679	3894.27	HUMAN	P010	P010	Pembro	post	1	tumor	7	P010	P010	pembro
769	AGGTCCTAGGAT_P010_4	1670	3883.6	HUMAN	P010	P010	Pembro	post	1	tumor	7	P010	P010	pembro
770	ACGAACCGGCTA_P010_4	1560	3675.06	HUMAN	P010	P010	Pembro	post	1	tumor	7	P010	P010	pembro
771	CTTCTTCGAGGT_P010_4	1712	3864.42	HUMAN	P010	P010	Pembro	post	1	tumor	7	P010	P010	pembro
772	TCTGATAGCTCT_P010_4	1584	3731.67	HUMAN	P010	P010	Pembro	post	1	tumor	7	P010	P010	pembro
773	TGGCGGAAAGAT_P010_4	1568	3644.95	HUMAN	P010	P010	Pembro	post	1	tumor	7	P010	P010	pembro
774	ACCAAACGCTTT_P010_4	1799	4102.31	HUMAN	P010	P010	Pembro	post	1	tumor	7	P010	P010	pembro
775	TCGACAACCGCA_P010_4	1475	3433.45	HUMAN	P010	P010	Pembro	post	1	tumor	7	P010	P010	pembro
776	CTTCCTAGCATG_P010_4	1727	3966.93	HUMAN	P010	P010	Pembro	post	1	tumor	7	P010	P010	pembro
777	TCCATGCTTCTG_P010_4	1626	3801.75	HUMAN	P010	P010	Pembro	post	1	tumor	7	P010	P010	pembro
778	GGACCAAAATAA_P010_4	1538	3634.04	HUMAN	P010	P010	Pembro	post	1	tumor	7	P010	P010	pembro
779	TAGGAAAGCCGT_P010_4	1819	4125.48	HUMAN	P010	P010	Pembro	post	1	tumor	7	P010	P010	pembro
780	CAGAAACGATGT_P010_4	1783	4117.69	HUMAN	P010	P010	Pembro	post	1	tumor	7	P010	P010	pembro
781	CATAAGGTGTCT_P010_4	1665	3854.56	HUMAN	P010	P010	Pembro	post	1	tumor	7	P010	P010	pembro
782	AGATGCAGTGCC_P010_4	1449	3394.23	HUMAN	P010	P010	Pembro	post	1	tumor	7	P010	P010	pembro
783	CAACCGGGGGAC_P010_4	1707	3986.59	HUMAN	P010	P010	Pembro	post	1	tumor	7	P010	P010	pembro
784	CTTACACTGTAC_P010_4	1594	3744.98	HUMAN	P010	P010	Pembro	post	1	tumor	7	P010	P010	pembro
785	CAGTTCGGGACC_P010_4	1717	4047.96	HUMAN	P010	P010	Pembro	post	1	tumor	7	P010	P010	pembro
786	GGTCAGTAAGTC_P010_4	1622	3776.18	HUMAN	P010	P010	Pembro	post	1	tumor	7	P010	P010	pembro
787	ACAAGAAAGCTG_P010_4	1690	3965.11	HUMAN	P010	P010	Pembro	post	1	tumor	7	P010	P010	pembro
788	CATCAAAGCGGT_P010_4	1693	3949.99	HUMAN	P010	P010	Pembro	post	1	tumor	7	P010	P010	pembro
789	TGAAAGTCCTCA_P010_4	1739	4058.04	HUMAN	P010	P010	Pembro	post	1	tumor	7	P010	P010	pembro
790	ACGTATAGAGAG_P010_4	1645	3841.37	HUMAN	P010	P010	Pembro	post	1	tumor	7	P010	P010	pembro
791	ACCCAACATATA_P010_4	1691	3956.47	HUMAN	P010	P010	Pembro	post	1	tumor	7	P010	P010	pembro
792	TATGCCCGCATC_P010_4	1718	4033.29	HUMAN	P010	P010	Pembro	post	1	tumor	7	P010	P010	pembro
793	CGTAAGCCTGAC_P010_4	1576	3747.74	HUMAN	P010	P010	Pembro	post	1	tumor	7	P010	P010	pembro
794	TGCTGTAACATG_P010_4	1682	3961.38	HUMAN	P010	P010	Pembro	post	1	tumor	7	P010	P010	pembro
795	CGCTAAACGTAG_P010_4	1761	4098.33	HUMAN	P010	P010	Pembro	post	1	tumor	7	P010	P010	pembro
796	CCTCCTCGTGGC_P010_4	1537	3668.48	HUMAN	P010	P010	Pembro	post	1	tumor	7	P010	P010	pembro
797	TGCGCGTTCGCG_P010_4	1640	3934.77	HUMAN	P010	P010	Pembro	post	1	tumor	7	P010	P010	pembro
798	CGGCCCAGGCGG_P010_4	1614	3850.85	HUMAN	P010	P010	Pembro	post	1	tumor	7	P010	P010	pembro
799	TGGCCGCTAAAG_P010_4	1699	4009.95	HUMAN	P010	P010	Pembro	post	1	tumor	7	P010	P010	pembro
800	ATACTATTACCC_P010_4	1697	3976.8	HUMAN	P010	P010	Pembro	post	1	tumor	7	P010	P010	pembro
801	CTACTAGCAATA_P010_4	1699	3906.43	HUMAN	P010	P010	Pembro	post	1	tumor	7	P010	P010	pembro
802	GGTATAGAATAT_P010_4	1508	3611.87	HUMAN	P010	P010	Pembro	post	1	tumor	7	P010	P010	pembro
803	TGGATCTAAGCT_P010_4	1695	3978.22	HUMAN	P010	P010	Pembro	post	1	tumor	7	P010	P010	pembro
804	GCGGCGCTAGAA_P010_4	1585	3802.3	HUMAN	P010	P010	Pembro	post	1	tumor	7	P010	P010	pembro
805	TCCTCCTTCCCT_P010_4	1914	4388.96	HUMAN	P010	P010	Pembro	post	1	tumor	7	P010	P010	pembro
806	CGCATGGTGCTC_P010_4	1523	3644.54	HUMAN	P010	P010	Pembro	post	1	tumor	7	P010	P010	pembro
807	CACGTTGCTACA_P010_4	1648	3899.39	HUMAN	P010	P010	Pembro	post	1	tumor	7	P010	P010	pembro
808	CACGAGAGAACC_P010_4	1669	3971.84	HUMAN	P010	P010	Pembro	post	1	tumor	7	P010	P010	pembro
809	CCACGGGCGCTC_P010_4	1584	3755.55	HUMAN	P010	P010	Pembro	post	1	tumor	7	P010	P010	pembro
810	AACACATAGTGT_P010_4	1824	4262.73	HUMAN	P010	P010	Pembro	post	1	tumor	7	P010	P010	pembro
811	CTTAAGCGTATA_P010_4	1764	4110.12	HUMAN	P010	P010	Pembro	post	1	tumor	7	P010	P010	pembro
812	ACATAATGACGT_P010_4	1739	4101.49	HUMAN	P010	P010	Pembro	post	1	tumor	7	P010	P010	pembro
813	TCAGTCCTGCAA_P010_4	1593	3834.04	HUMAN	P010	P010	Pembro	post	1	tumor	7	P010	P010	pembro
814	ACTACGCGAACA_P010_4	1694	3921.98	HUMAN	P010	P010	Pembro	post	1	tumor	7	P010	P010	pembro
815	ACGAAACCTGAC_P010_4	1709	4043.45	HUMAN	P010	P010	Pembro	post	1	tumor	7	P010	P010	pembro
816	TAAGATTCTAAT_P010_4	1693	3871.98	HUMAN	P010	P010	Pembro	post	1	tumor	7	P010	P010	pembro
817	TCTACGCTAAGA_P010_4	1686	3990.91	HUMAN	P010	P010	Pembro	post	1	tumor	7	P010	P010	pembro
818	CCCCTCTATGTG_P010_4	1857	4311.47	HUMAN	P010	P010	Pembro	post	1	tumor	7	P010	P010	pembro
819	ATTGATCCATAA_P010_4	1748	4087.88	HUMAN	P010	P010	Pembro	post	1	tumor	7	P010	P010	pembro
820	TATGCCTCTCTA_P010_4	1590	3799.65	HUMAN	P010	P010	Pembro	post	1	tumor	7	P010	P010	pembro
821	TTTGTACAGACT_P010_4	1617	3854.64	HUMAN	P010	P010	Pembro	post	1	tumor	7	P010	P010	pembro
822	TACCGAAATGAA_P010_4	1614	3850.97	HUMAN	P010	P010	Pembro	post	1	tumor	7	P010	P010	pembro
823	TAGATGTGGCTT_P010_4	1672	3957.44	HUMAN	P010	P010	Pembro	post	1	tumor	7	P010	P010	pembro
824	TCAGATAAGTCC_P010_4	1597	3822.23	HUMAN	P010	P010	Pembro	post	1	tumor	7	P010	P010	pembro
825	CCTAGGCCAACT_P010_4	1384	3396.83	HUMAN	P010	P010	Pembro	post	1	tumor	7	P010	P010	pembro
826	TGATGCTTGATT_P010_4	1645	3897.75	HUMAN	P010	P010	Pembro	post	1	tumor	7	P010	P010	pembro
827	TTCCACTTGGGC_P010_4	1552	3748.21	HUMAN	P010	P010	Pembro	post	1	tumor	7	P010	P010	pembro
828	AATGTTGCGGCG_P010_4	1652	3927.86	HUMAN	P010	P010	Pembro	post	1	tumor	7	P010	P010	pembro
829	ACAGCGTTCTGG_P010_4	1523	3666.4	HUMAN	P010	P010	Pembro	post	1	tumor	7	P010	P010	pembro
830	ACCGCGTCTAAG_P010_4	1635	3918.02	HUMAN	P010	P010	Pembro	post	1	tumor	7	P010	P010	pembro
831	TACTCAAAGAGG_P010_4	1741	4084.87	HUMAN	P010	P010	Pembro	post	1	tumor	7	P010	P010	pembro
832	CCTACGGCCGGA_P010_4	1560	3744.16	HUMAN	P010	P010	Pembro	post	1	tumor	7	P010	P010	pembro
833	TGAGTCAGGCCG_P010_4	1583	3819.77	HUMAN	P010	P010	Pembro	post	1	tumor	7	P010	P010	pembro
834	TGCGCGCTCTAC_P010_4	1516	3651.96	HUMAN	P010	P010	Pembro	post	1	tumor	7	P010	P010	pembro
835	TGCATGATTCCC_P010_4	1368	3382.87	HUMAN	P010	P010	Pembro	post	1	tumor	7	P010	P010	pembro
836	CAGAGGTGCGCT_P010_4	1455	3546.83	HUMAN	P010	P010	Pembro	post	1	tumor	7	P010	P010	pembro
837	GAAAAACTAGGT_P010_4	1502	3636.55	HUMAN	P010	P010	Pembro	post	1	tumor	7	P010	P010	pembro
838	TCACGCTAGTAA_P010_4	1604	3854.53	HUMAN	P010	P010	Pembro	post	1	tumor	7	P010	P010	pembro
839	TCATGAGCATTT_P010_4	1579	3779.96	HUMAN	P010	P010	Pembro	post	1	tumor	7	P010	P010	pembro
840	GGTGTTTGACGC_P010_4	1510	3690.28	HUMAN	P010	P010	Pembro	post	1	tumor	7	P010	P010	pembro
841	CACGGTATATCC_P010_4	1478	3634.42	HUMAN	P010	P010	Pembro	post	1	tumor	7	P010	P010	pembro
842	CCGATAGAAGCT_P010_4	1543	3745.5	HUMAN	P010	P010	Pembro	post	1	tumor	7	P010	P010	pembro
843	ACATGTGAAAGG_P010_4	1398	3428.77	HUMAN	P010	P010	Pembro	post	1	tumor	7	P010	P010	pembro
844	CCTTGCAATCAA_P010_4	1532	3758.55	HUMAN	P010	P010	Pembro	post	1	tumor	7	P010	P010	pembro
845	AACGTACGTGCT_P010_4	1559	3813.69	HUMAN	P010	P010	Pembro	post	1	tumor	7	P010	P010	pembro
846	CGGACGTCGCTG_P010_4	1532	3722.97	HUMAN	P010	P010	Pembro	post	1	tumor	7	P010	P010	pembro
847	ACCGTACTGTGA_P010_4	1437	3538.53	HUMAN	P010	P010	Pembro	post	1	tumor	7	P010	P010	pembro
848	CCTCTCATTCCG_P010_4	1622	3911.47	HUMAN	P010	P010	Pembro	post	1	tumor	7	P010	P010	pembro
849	ACGAAGCGTAAG_P010_4	1519	3737.45	HUMAN	P010	P010	Pembro	post	1	tumor	7	P010	P010	pembro
850	TAAGAGAGCAGA_P010_4	1490	3644.32	HUMAN	P010	P010	Pembro	post	1	tumor	7	P010	P010	pembro
851	GCCTTATGGGCG_P010_4	1468	3623.34	HUMAN	P010	P010	Pembro	post	1	tumor	7	P010	P010	pembro
852	ATAATTCGTGTA_P010_4	1513	3723.66	HUMAN	P010	P010	Pembro	post	1	tumor	7	P010	P010	pembro
853	TCAAACCTGTTT_P010_4	1670	4020.98	HUMAN	P010	P010	Pembro	post	1	tumor	7	P010	P010	pembro
854	AGCTATAGGTGA_P010_4	1390	3443.93	HUMAN	P010	P010	Pembro	post	1	tumor	7	P010	P010	pembro
855	TGCGAACTAGGA_P010_4	1625	3950.06	HUMAN	P010	P010	Pembro	post	1	tumor	7	P010	P010	pembro
856	AGGATTCCGTAA_P010_4	1457	3602.83	HUMAN	P010	P010	Pembro	post	1	tumor	7	P010	P010	pembro
857	TTCGCAGTCTCC_P010_4	1464	3635.03	HUMAN	P010	P010	Pembro	post	1	tumor	7	P010	P010	pembro
858	TTAGATAAACGG_P010_4	1382	3401.01	HUMAN	P010	P010	Pembro	post	1	tumor	7	P010	P010	pembro
859	AGTCAGAAGCAA_P010_4	1504	3733.19	HUMAN	P010	P010	Pembro	post	1	tumor	7	P010	P010	pembro
860	ACCCAAGTAACA_P010_4	1605	3896.46	HUMAN	P010	P010	Pembro	post	1	tumor	7	P010	P010	pembro
861	TACAAAACATGG_P010_4	1510	3728.39	HUMAN	P010	P010	Pembro	post	1	tumor	7	P010	P010	pembro
862	GTAACTTATGGT_P010_4	1384	3481.01	HUMAN	P010	P010	Pembro	post	1	tumor	7	P010	P010	pembro
863	AGTACTTTCCAG_P010_4	1462	3616.69	HUMAN	P010	P010	Pembro	post	1	tumor	7	P010	P010	pembro
864	GGAATCACGAGG_P010_4	1474	3680.17	HUMAN	P010	P010	Pembro	post	1	tumor	7	P010	P010	pembro
865	TTGTTGGGTGAG_P010_4	1531	3704.31	HUMAN	P010	P010	Pembro	post	1	tumor	7	P010	P010	pembro
866	GATAAGTCGACT_P010_4	1525	3776.95	HUMAN	P010	P010	Pembro	post	1	tumor	7	P010	P010	pembro
867	GGTCAAGCGTGC_P010_4	1267	3251.02	HUMAN	P010	P010	Pembro	post	1	tumor	7	P010	P010	pembro
868	GCTGATGAGTTT_P010_4	1644	3990.9	HUMAN	P010	P010	Pembro	post	1	tumor	7	P010	P010	pembro
869	GTAGTAGCTCGG_P010_4	1523	3767.29	HUMAN	P010	P010	Pembro	post	1	tumor	7	P010	P010	pembro
870	ATACAGTATTTC_P010_4	1471	3645.64	HUMAN	P010	P010	Pembro	post	1	tumor	7	P010	P010	pembro
871	TTGTAAAACGCC_P010_4	1469	3685.81	HUMAN	P010	P010	Pembro	post	1	tumor	7	P010	P010	pembro
872	GAGCCTGGCTAG_P010_4	1347	3428.34	HUMAN	P010	P010	Pembro	post	1	tumor	7	P010	P010	pembro
873	ATCGGGGTTTCA_P010_4	1477	3683.71	HUMAN	P010	P010	Pembro	post	1	tumor	7	P010	P010	pembro
874	CAACATCTCATT_P010_4	1561	3805.84	HUMAN	P010	P010	Pembro	post	1	tumor	7	P010	P010	pembro
875	GCCAGAGCGCTT_P010_4	1478	3648.43	HUMAN	P010	P010	Pembro	post	1	tumor	7	P010	P010	pembro
876	GGTAATAGCAGG_P010_4	1374	3466.31	HUMAN	P010	P010	Pembro	post	1	tumor	7	P010	P010	pembro
877	ATACACCAAAAA_P010_4	1515	3788.29	HUMAN	P010	P010	Pembro	post	1	tumor	7	P010	P010	pembro
878	CATACATTGTCT_P010_4	1535	3794.66	HUMAN	P010	P010	Pembro	post	1	tumor	7	P010	P010	pembro
879	TCGCAGATAGCC_P010_4	1559	3871.57	HUMAN	P010	P010	Pembro	post	1	tumor	7	P010	P010	pembro
880	ATACACCACGAA_P010_4	1540	3829.13	HUMAN	P010	P010	Pembro	post	1	tumor	7	P010	P010	pembro
881	GGTCTTACGGCG_P010_4	1461	3665.17	HUMAN	P010	P010	Pembro	post	1	tumor	7	P010	P010	pembro
882	TGGAGTGTCCCC_P010_4	1360	3483.65	HUMAN	P010	P010	Pembro	post	1	tumor	7	P010	P010	pembro
883	GATCTCGGCTTT_P010_4	1228	3099.76	HUMAN	P010	P010	Pembro	post	1	tumor	7	P010	P010	pembro
884	GGCTAAGTGGGG_P010_4	1253	3164.81	HUMAN	P010	P010	Pembro	post	1	tumor	7	P010	P010	pembro
885	TCACATCGGGGA_P010_4	1464	3635.47	HUMAN	P010	P010	Pembro	post	1	tumor	7	P010	P010	pembro
886	CTAGTTGAAACG_P010_4	1566	3905.27	HUMAN	P010	P010	Pembro	post	1	tumor	7	P010	P010	pembro
887	GGTGTTATCGTA_P010_4	1595	3927.14	HUMAN	P010	P010	Pembro	post	1	tumor	7	P010	P010	pembro
888	ATAAAAAAGAGC_P010_4	1475	3738.69	HUMAN	P010	P010	Pembro	post	1	tumor	7	P010	P010	pembro
889	GATCGTTTCTCA_P010_4	1548	3831.46	HUMAN	P010	P010	Pembro	post	1	tumor	7	P010	P010	pembro
890	CAGATCCAGTCT_P010_4	1456	3667.19	HUMAN	P010	P010	Pembro	post	1	tumor	7	P010	P010	pembro
891	CCCGGGAGATGG_P010_4	1495	3752.76	HUMAN	P010	P010	Pembro	post	1	tumor	7	P010	P010	pembro
892	TCACTCCGGATG_P010_4	1518	3831.38	HUMAN	P010	P010	Pembro	post	1	tumor	7	P010	P010	pembro
893	TCGTAGGAGTAG_P010_4	1629	3997.24	HUMAN	P010	P010	Pembro	post	1	tumor	7	P010	P010	pembro
894	TCACTTCCAGTC_P010_4	1403	3568.6	HUMAN	P010	P010	Pembro	post	1	tumor	7	P010	P010	pembro
895	GGAACATCATAA_P010_4	1508	3788.89	HUMAN	P010	P010	Pembro	post	1	tumor	7	P010	P010	pembro
896	ATCAACCGTAGA_P010_4	1586	3941.86	HUMAN	P010	P010	Pembro	post	1	tumor	7	P010	P010	pembro
897	AGACGATCGTCC_P010_4	1468	3744.03	HUMAN	P010	P010	Pembro	post	1	tumor	7	P010	P010	pembro
898	TATCACAGCAAG_P010_4	1459	3644.89	HUMAN	P010	P010	Pembro	post	1	tumor	7	P010	P010	pembro
899	GGCGATGTAGCT_P010_4	1444	3651.59	HUMAN	P010	P010	Pembro	post	1	tumor	7	P010	P010	pembro
900	TACCGAGTCGGC_P010_4	1440	3707.6	HUMAN	P010	P010	Pembro	post	1	tumor	7	P010	P010	pembro
901	CGGACCTTAACG_P010_4	1406	3607.99	HUMAN	P010	P010	Pembro	post	1	tumor	7	P010	P010	pembro
902	AACAAGGCCGGG_P010_4	1514	3831.59	HUMAN	P010	P010	Pembro	post	1	tumor	7	P010	P010	pembro
903	GCTGAGGAAGGT_P010_4	1378	3562.31	HUMAN	P010	P010	Pembro	post	1	tumor	7	P010	P010	pembro
904	AGCCTTCAGGAG_P010_4	1474	3750.46	HUMAN	P010	P010	Pembro	post	1	tumor	7	P010	P010	pembro
905	AAATAGGAGTGC_P010_4	1414	3583.03	HUMAN	P010	P010	Pembro	post	1	tumor	7	P010	P010	pembro
906	GGAACTGAAAGG_P010_4	1322	3405.46	HUMAN	P010	P010	Pembro	post	1	tumor	7	P010	P010	pembro
907	TTGACGACGTGA_P010_4	1488	3650.07	HUMAN	P010	P010	Pembro	post	1	tumor	7	P010	P010	pembro
908	TTTCATTAAGTT_P010_4	1643	4101.2	HUMAN	P010	P010	Pembro	post	1	tumor	7	P010	P010	pembro
909	GGGAACAATCGA_P010_4	1543	3908.85	HUMAN	P010	P010	Pembro	post	1	tumor	7	P010	P010	pembro
910	GCCGCGGGGTGT_P010_4	1503	3786.81	HUMAN	P010	P010	Pembro	post	1	tumor	7	P010	P010	pembro
911	GCCGGCGGGTGT_P010_4	1349	3462.8	HUMAN	P010	P010	Pembro	post	1	tumor	7	P010	P010	pembro
912	ATATAGACCGGG_P010_4	1517	3853.66	HUMAN	P010	P010	Pembro	post	1	tumor	7	P010	P010	pembro
913	GCTAAGTATTCT_P010_4	1340	3401.75	HUMAN	P010	P010	Pembro	post	1	tumor	7	P010	P010	pembro
914	ATCAGCGCGGCC_P010_4	1261	3289.5	HUMAN	P010	P010	Pembro	post	1	tumor	7	P010	P010	pembro
915	CTTGTACCTCGC_P010_4	1343	3495.54	HUMAN	P010	P010	Pembro	post	1	tumor	7	P010	P010	pembro
916	GAGGTCTTGCGC_P010_4	1352	3515.41	HUMAN	P010	P010	Pembro	post	1	tumor	7	P010	P010	pembro
917	AGAGGGTAGCGA_P010_4	1482	3730.7	HUMAN	P010	P010	Pembro	post	1	tumor	7	P010	P010	pembro
918	TGTCGGACGATC_P010_4	1164	3069.78	HUMAN	P010	P010	Pembro	post	1	tumor	7	P010	P010	pembro
919	GTACGAGGGGTG_P010_4	1236	3220.69	HUMAN	P010	P010	Pembro	post	1	tumor	7	P010	P010	pembro
920	GTTACAATAATA_P010_4	1282	3334.95	HUMAN	P010	P010	Pembro	post	1	tumor	7	P010	P010	pembro
921	CACGTGAAAACG_P010_4	1360	3520.66	HUMAN	P010	P010	Pembro	post	1	tumor	7	P010	P010	pembro
922	GATAGTAAAAGA_P010_4	1319	3437.98	HUMAN	P010	P010	Pembro	post	1	tumor	7	P010	P010	pembro
923	GTTGCTCTGTCT_P010_4	1297	3421.88	HUMAN	P010	P010	Pembro	post	1	tumor	7	P010	P010	pembro
924	TTACGAGTCAGC_P010_4	1336	3466.93	HUMAN	P010	P010	Pembro	post	1	tumor	7	P010	P010	pembro
925	GTAATCTGACGA_P010_4	1341	3491.63	HUMAN	P010	P010	Pembro	post	1	tumor	7	P010	P010	pembro
926	CGCACTAGGAGA_P010_4	1272	3323.09	HUMAN	P010	P010	Pembro	post	1	tumor	7	P010	P010	pembro
927	TCAGCAGTCCTG_P010_4	1328	3463.31	HUMAN	P010	P010	Pembro	post	1	tumor	7	P010	P010	pembro
928	AAACTATTACAA_P010_4	1478	3816.42	HUMAN	P010	P010	Pembro	post	1	tumor	7	P010	P010	pembro
929	AAAGCTTCCACT_P010_4	1318	3428.19	HUMAN	P010	P010	Pembro	post	1	tumor	7	P010	P010	pembro
930	TCTTAGTCCAAG_P010_4	1315	3466.56	HUMAN	P010	P010	Pembro	post	1	tumor	7	P010	P010	pembro
931	CACCAGCCTGAA_P010_4	1279	3348.67	HUMAN	P010	P010	Pembro	post	1	tumor	7	P010	P010	pembro
932	ATAGGTAACAGT_P010_4	1338	3507.06	HUMAN	P010	P010	Pembro	post	1	tumor	7	P010	P010	pembro
933	AATACGACATCT_P010_4	1387	3614.71	HUMAN	P010	P010	Pembro	post	1	tumor	7	P010	P010	pembro
934	TCTGTACGCAGC_P010_4	1305	3448.95	HUMAN	P010	P010	Pembro	post	1	tumor	7	P010	P010	pembro
935	AGCGTTGAATGA_P010_4	1457	3789.76	HUMAN	P010	P010	Pembro	post	1	tumor	7	P010	P010	pembro
936	TTTGCCTTGGGA_P010_4	1387	3611.88	HUMAN	P010	P010	Pembro	post	1	tumor	7	P010	P010	pembro
937	AGGGGAGATCCA_P010_4	1450	3731.02	HUMAN	P010	P010	Pembro	post	1	tumor	7	P010	P010	pembro
938	CTTGCAGCATTC_P010_4	1437	3767.76	HUMAN	P010	P010	Pembro	post	1	tumor	7	P010	P010	pembro
939	TACCGTGGTGTG_P010_4	1314	3494.49	HUMAN	P010	P010	Pembro	post	1	tumor	7	P010	P010	pembro
940	TCACAGGCCTGT_P010_4	1310	3473.74	HUMAN	P010	P010	Pembro	post	1	tumor	7	P010	P010	pembro
941	TATTATCGTTGT_P010_4	1524	3805.76	HUMAN	P010	P010	Pembro	post	1	tumor	7	P010	P010	pembro
942	CCCCCTGGGGGA_P010_4	1400	3710.19	HUMAN	P010	P010	Pembro	post	1	tumor	7	P010	P010	pembro
943	CTATCAAAGGCC_P010_4	1391	3672.85	HUMAN	P010	P010	Pembro	post	1	tumor	7	P010	P010	pembro
944	CCGGACTCTGTC_P010_4	1317	3514.54	HUMAN	P010	P010	Pembro	post	1	tumor	7	P010	P010	pembro
945	AGGGTAGCAGAC_P010_4	1423	3679.2	HUMAN	P010	P010	Pembro	post	1	tumor	7	P010	P010	pembro
946	CGACGGGCGGTC_P010_4	1263	3369.34	HUMAN	P010	P010	Pembro	post	1	tumor	7	P010	P010	pembro
947	CCAGTCAGTATA_P010_4	1399	3638.38	HUMAN	P010	P010	Pembro	post	1	tumor	7	P010	P010	pembro
948	ACGACCAGTAGT_P010_4	1296	3423.32	HUMAN	P010	P010	Pembro	post	1	tumor	7	P010	P010	pembro
949	TTTGCTGGCAGA_P010_4	1310	3479.91	HUMAN	P010	P010	Pembro	post	1	tumor	7	P010	P010	pembro
950	CGCCAAACCCAA_P010_4	1370	3598.07	HUMAN	P010	P010	Pembro	post	1	tumor	7	P010	P010	pembro
951	GCGACGAGACAC_P010_4	1380	3669.75	HUMAN	P010	P010	Pembro	post	1	tumor	7	P010	P010	pembro
952	CGCGAGATGCCC_P010_4	1383	3661.97	HUMAN	P010	P010	Pembro	post	1	tumor	7	P010	P010	pembro
953	CGGCTCTCTAGT_P010_4	1128	3029.44	HUMAN	P010	P010	Pembro	post	1	tumor	7	P010	P010	pembro
954	TGACTAAATCGT_P010_4	1365	3613.38	HUMAN	P010	P010	Pembro	post	1	tumor	7	P010	P010	pembro
955	CCGATAGCAGAT_P010_4	1491	3876.09	HUMAN	P010	P010	Pembro	post	1	tumor	7	P010	P010	pembro
956	ACGCTCTGCAGC_P010_4	1375	3673.26	HUMAN	P010	P010	Pembro	post	1	tumor	7	P010	P010	pembro
957	AGGCACCAGGGT_P010_4	1281	3455.68	HUMAN	P010	P010	Pembro	post	1	tumor	7	P010	P010	pembro
958	CAACACGGTAGC_P010_4	1256	3373.95	HUMAN	P010	P010	Pembro	post	1	tumor	7	P010	P010	pembro
959	CCTGCTAGTGGA_P010_4	1266	3426.13	HUMAN	P010	P010	Pembro	post	1	tumor	7	P010	P010	pembro
960	TAGTGAATCTGG_P010_4	1208	3208.93	HUMAN	P010	P010	Pembro	post	1	tumor	7	P010	P010	pembro
961	TTAGGCTTGGGA_P010_4	1097	3038.12	HUMAN	P010	P010	Pembro	post	1	tumor	7	P010	P010	pembro
962	AGCCGATTCGCG_P010_4	1094	2954.6	HUMAN	P010	P010	Pembro	post	1	tumor	7	P010	P010	pembro
963	GTGGCCAGATTA_P010_4	1299	3506.18	HUMAN	P010	P010	Pembro	post	1	tumor	7	P010	P010	pembro
964	TGACAGTCATGT_P010_4	1237	3336.55	HUMAN	P010	P010	Pembro	post	1	tumor	7	P010	P010	pembro
965	AGTGGGCGTGTG_P010_4	1108	3030.06	HUMAN	P010	P010	Pembro	post	1	tumor	7	P010	P010	pembro
966	AAGACTGGTACT_P010_4	1459	3803.11	HUMAN	P010	P010	Pembro	post	1	tumor	7	P010	P010	pembro
967	TGACTTGGTGGC_P010_4	988	2705.23	HUMAN	P010	P010	Pembro	post	1	tumor	7	P010	P010	pembro
968	ACCCCTCCAAGT_P010_4	1407	3696.41	HUMAN	P010	P010	Pembro	post	1	tumor	7	P010	P010	pembro
969	GTGCTCGAGGGG_P010_4	1207	3282.07	HUMAN	P010	P010	Pembro	post	1	tumor	7	P010	P010	pembro
970	GATCTCGCTGTC_P010_4	1283	3448.9	HUMAN	P010	P010	Pembro	post	1	tumor	7	P010	P010	pembro
971	TAGCTTACAATT_P010_4	1203	3282.27	HUMAN	P010	P010	Pembro	post	1	tumor	7	P010	P010	pembro
972	CTCGCGTAGACG_P010_4	1242	3384.95	HUMAN	P010	P010	Pembro	post	1	tumor	7	P010	P010	pembro
973	AGCCACCTCACC_P010_4	1103	3036.5	HUMAN	P010	P010	Pembro	post	1	tumor	7	P010	P010	pembro
974	CGGATTAGTCCT_P010_4	1193	3283.81	HUMAN	P010	P010	Pembro	post	1	tumor	7	P010	P010	pembro
975	TTGGACAGCAGG_P010_4	1282	3456.48	HUMAN	P010	P010	Pembro	post	1	tumor	7	P010	P010	pembro
976	GAACCGACATAC_P010_4	1146	3158.54	HUMAN	P010	P010	Pembro	post	1	tumor	7	P010	P010	pembro
977	ACCGTCTTCCAA_P010_4	1252	3358.21	HUMAN	P010	P010	Pembro	post	1	tumor	7	P010	P010	pembro
978	CTACTGAGACGT_P010_4	1329	3552.49	HUMAN	P010	P010	Pembro	post	1	tumor	7	P010	P010	pembro
979	TGGTACTATAAC_P010_4	1209	3328.68	HUMAN	P010	P010	Pembro	post	1	tumor	7	P010	P010	pembro
980	GCAACCCTGCTG_P010_4	1261	3409.5	HUMAN	P010	P010	Pembro	post	1	tumor	7	P010	P010	pembro
981	CAGATAATGGGC_P010_4	1112	3097.77	HUMAN	P010	P010	Pembro	post	1	tumor	7	P010	P010	pembro
982	TCGGTTAAACTC_P010_4	1330	3622.96	HUMAN	P010	P010	Pembro	post	1	tumor	7	P010	P010	pembro
983	GACACGCTTATA_P010_4	1097	3045.05	HUMAN	P010	P010	Pembro	post	1	tumor	7	P010	P010	pembro
984	TAATTGAGCTAT_P010_4	1224	3370.17	HUMAN	P010	P010	Pembro	post	1	tumor	7	P010	P010	pembro
985	GACGCGGAGATG_P010_4	1294	3554.99	HUMAN	P010	P010	Pembro	post	1	tumor	7	P010	P010	pembro
986	CGTCCTGTAAGG_P010_4	1070	3016.46	HUMAN	P010	P010	Pembro	post	1	tumor	7	P010	P010	pembro
987	GGGAAGTGCGCA_P010_4	1200	3340.83	HUMAN	P010	P010	Pembro	post	1	tumor	7	P010	P010	pembro
988	AGATCATTTTGG_P010_4	1127	3164	HUMAN	P010	P010	Pembro	post	1	tumor	7	P010	P010	pembro
989	AGAACGGGCTCC_P010_4	1123	3122.23	HUMAN	P010	P010	Pembro	post	1	tumor	7	P010	P010	pembro
990	GCTGACACCCTC_P010_4	1257	3506.98	HUMAN	P010	P010	Pembro	post	1	tumor	7	P010	P010	pembro
991	GCGTACCGCCCA_P010_4	1095	3149.87	HUMAN	P010	P010	Pembro	post	1	tumor	7	P010	P010	pembro
992	GCTGGGTTCTGA_P010_4	974	2756.89	HUMAN	P010	P010	Pembro	post	1	tumor	7	P010	P010	pembro
993	CCACCGGCTGAT_P010_4	1115	3128.14	HUMAN	P010	P010	Pembro	post	1	tumor	7	P010	P010	pembro
994	CCCGGTCGACGA_P010_4	1138	3119.36	HUMAN	P010	P010	Pembro	post	1	tumor	7	P010	P010	pembro
995	CCTACTGGCTGC_P010_4	1007	2863.93	HUMAN	P010	P010	Pembro	post	1	tumor	7	P010	P010	pembro
996	ACTGGTTCTTGA_P010_4	1056	2942.93	HUMAN	P010	P010	Pembro	post	1	tumor	7	P010	P010	pembro
997	GCTGCAGTGCAA_P010_4	1214	3379	HUMAN	P010	P010	Pembro	post	1	tumor	7	P010	P010	pembro
998	TCAGTACTATGA_P010_4	1177	3280	HUMAN	P010	P010	Pembro	post	1	tumor	7	P010	P010	pembro
999	TACGGGCTTCAA_P010_4	1287	3585.49	HUMAN	P010	P010	Pembro	post	1	tumor	7	P010	P010	pembro
1000	CTAATTACCAAA_P010_4	1195	3340.68	HUMAN	P010	P010	Pembro	post	1	tumor	7	P010	P010	pembro
1001	ATGGCGGCGCCG_P010_4	1205	3372.9	HUMAN	P010	P010	Pembro	post	1	tumor	7	P010	P010	pembro
1002	GTACGTCATGCG_P010_4	1107	3149.15	HUMAN	P010	P010	Pembro	post	1	tumor	7	P010	P010	pembro
1003	GGTGCATAGCTT_P010_4	1259	3488.85	HUMAN	P010	P010	Pembro	post	1	tumor	7	P010	P010	pembro
1004	AACGATAAAAAA_P010_4	1176	3263.57	HUMAN	P010	P010	Pembro	post	1	tumor	7	P010	P010	pembro
1005	GTGACCAGGCTT_P010_4	1015	2903.54	HUMAN	P010	P010	Pembro	post	1	tumor	7	P010	P010	pembro
1006	TCTGTCCAACAG_P010_4	1315	3622.27	HUMAN	P010	P010	Pembro	post	1	tumor	7	P010	P010	pembro
1007	CCCAAGGCGCTA_P010_4	1188	3337.18	HUMAN	P010	P010	Pembro	post	1	tumor	7	P010	P010	pembro
1008	CCCCAAACGTAC_P010_4	1048	3023.26	HUMAN	P010	P010	Pembro	post	1	tumor	7	P010	P010	pembro
1009	AGAGTCACCGTT_P010_4	1310	3610.16	HUMAN	P010	P010	Pembro	post	1	tumor	7	P010	P010	pembro
1010	GACTAGTGTTCG_P010_4	1167	3264.89	HUMAN	P010	P010	Pembro	post	1	tumor	7	P010	P010	pembro
1011	CACATGCGGGAG_P010_4	1102	3152.46	HUMAN	P010	P010	Pembro	post	1	tumor	7	P010	P010	pembro
1012	GCTGTCAGGCTT_P010_4	1115	3150.65	HUMAN	P010	P010	Pembro	post	1	tumor	7	P010	P010	pembro
1013	CTAATAGAGTAA_P010_4	1086	3062.59	HUMAN	P010	P010	Pembro	post	1	tumor	7	P010	P010	pembro
1014	CGGCAAGCGGCG_P010_4	1153	3301.87	HUMAN	P010	P010	Pembro	post	1	tumor	7	P010	P010	pembro
1015	CGGCCGTAGCGC_P010_4	1236	3479.43	HUMAN	P010	P010	Pembro	post	1	tumor	7	P010	P010	pembro
1016	AGCGCCGCTGTT_P010_4	1206	3396.07	HUMAN	P010	P010	Pembro	post	1	tumor	7	P010	P010	pembro
1017	GCAGAGAGCCGT_P010_4	1089	3142.38	HUMAN	P010	P010	Pembro	post	1	tumor	7	P010	P010	pembro
1018	AGAAGGACGTGT_P010_4	1190	3342.95	HUMAN	P010	P010	Pembro	post	1	tumor	7	P010	P010	pembro
1019	CGTGTCGAATCT_P010_4	1274	3539.45	HUMAN	P010	P010	Pembro	post	1	tumor	7	P010	P010	pembro
1020	TCTAGTGTCGGA_P010_4	1094	3084.5	HUMAN	P010	P010	Pembro	post	1	tumor	7	P010	P010	pembro
1021	ACTGGCTACCTA_P010_4	1014	2956.4	HUMAN	P010	P010	Pembro	post	1	tumor	7	P010	P010	pembro
1022	GCTCTGACGTGG_P010_4	1099	3089.14	HUMAN	P010	P010	Pembro	post	1	tumor	7	P010	P010	pembro
1023	ATGACTCCGGAC_P010_4	1214	3413.64	HUMAN	P010	P010	Pembro	post	1	tumor	7	P010	P010	pembro
1024	TTGACTAAATCA_P010_4	1087	3074.8	HUMAN	P010	P010	Pembro	post	1	tumor	7	P010	P010	pembro
1025	TAATACACCGGT_P010_4	1191	3380.12	HUMAN	P010	P010	Pembro	post	1	tumor	7	P010	P010	pembro
1026	TTTGCTGGAGAT_P010_4	1054	3039.89	HUMAN	P010	P010	Pembro	post	1	tumor	7	P010	P010	pembro
1027	CACGCTGCGAGA_P010_4	1048	3021.65	HUMAN	P010	P010	Pembro	post	1	tumor	7	P010	P010	pembro
1028	GATAGGGCTCTA_P010_4	1128	3258.03	HUMAN	P010	P010	Pembro	post	1	tumor	7	P010	P010	pembro
1029	CTACGGGGCTAT_P010_4	1216	3431.57	HUMAN	P010	P010	Pembro	post	1	tumor	7	P010	P010	pembro
1030	CTTTAGGGTATA_P010_4	978	2803.35	HUMAN	P010	P010	Pembro	post	1	tumor	7	P010	P010	pembro
1031	TAAGAGATAAAT_P010_4	1171	3307.77	HUMAN	P010	P010	Pembro	post	1	tumor	7	P010	P010	pembro
1032	TTAGGTAACGTT_P010_4	962	2782.14	HUMAN	P010	P010	Pembro	post	1	tumor	7	P010	P010	pembro
1033	AGCCTTTGGGAC_P010_4	1093	3175.36	HUMAN	P010	P010	Pembro	post	1	tumor	7	P010	P010	pembro
1034	GCGCGCACCACC_P010_4	1037	3030.98	HUMAN	P010	P010	Pembro	post	1	tumor	7	P010	P010	pembro
1035	AACGGGACCCGG_P010_4	1122	3236.49	HUMAN	P010	P010	Pembro	post	1	tumor	7	P010	P010	pembro
1036	CCTTACGTGGCT_P010_4	856	2494.01	HUMAN	P010	P010	Pembro	post	1	tumor	7	P010	P010	pembro
1037	GACGATCAACGC_P010_4	1178	3361.19	HUMAN	P010	P010	Pembro	post	1	tumor	7	P010	P010	pembro
1038	TCTCCCATGAGA_P010_4	1140	3257.64	HUMAN	P010	P010	Pembro	post	1	tumor	7	P010	P010	pembro
1039	TCAGCCAAAATC_P010_4	1050	3062.9	HUMAN	P010	P010	Pembro	post	1	tumor	7	P010	P010	pembro
1040	CTGGACGTTCGC_P010_4	848	2466.55	HUMAN	P010	P010	Pembro	post	1	tumor	7	P010	P010	pembro
1041	CTTCTTCGTTGA_P010_4	1115	3214.42	HUMAN	P010	P010	Pembro	post	1	tumor	7	P010	P010	pembro
1042	ACAGGGGCGGGA_P010_4	1182	3380.11	HUMAN	P010	P010	Pembro	post	1	tumor	7	P010	P010	pembro
1043	GAATCGGCCAGA_P010_4	1043	3046.12	HUMAN	P010	P010	Pembro	post	1	tumor	7	P010	P010	pembro
1044	TATCGAGTTCAC_P010_4	1158	3347.02	HUMAN	P010	P010	Pembro	post	1	tumor	7	P010	P010	pembro
1045	GGCCGCAGGGGG_P010_4	1014	2993.01	HUMAN	P010	P010	Pembro	post	1	tumor	7	P010	P010	pembro
1046	TAGAGAAGCACC_P010_4	1133	3294.54	HUMAN	P010	P010	Pembro	post	1	tumor	7	P010	P010	pembro
1047	TGAACCACTGTT_P010_4	944	2797.48	HUMAN	P010	P010	Pembro	post	1	tumor	7	P010	P010	pembro
1048	GTAAATTTACTT_P010_4	1108	3226.99	HUMAN	P010	P010	Pembro	post	1	tumor	7	P010	P010	pembro
1049	CTTCCGTTGAGA_P010_4	886	2651.78	HUMAN	P010	P010	Pembro	post	1	tumor	7	P010	P010	pembro
1050	TCTCGCACATGG_P010_4	1077	3161.41	HUMAN	P010	P010	Pembro	post	1	tumor	7	P010	P010	pembro
1051	ATGGTTAGTTAA_P010_4	1103	3222.3	HUMAN	P010	P010	Pembro	post	1	tumor	7	P010	P010	pembro
1052	GTAGGCGGTGTT_P010_4	1069	3163.86	HUMAN	P010	P010	Pembro	post	1	tumor	7	P010	P010	pembro
1053	GCCTATGAGTTT_P010_4	992	2947.24	HUMAN	P010	P010	Pembro	post	1	tumor	7	P010	P010	pembro
1054	TCTCTACACGGT_P010_4	928	2757.98	HUMAN	P010	P010	Pembro	post	1	tumor	7	P010	P010	pembro
1055	CGGGACCAAGGA_P010_4	1041	3124.55	HUMAN	P010	P010	Pembro	post	1	tumor	7	P010	P010	pembro
1056	TATGTCTGCGGC_P010_4	996	2993.17	HUMAN	P010	P010	Pembro	post	1	tumor	7	P010	P010	pembro
1057	TTGCGAGTCACT_P010_4	1110	3274.53	HUMAN	P010	P010	Pembro	post	1	tumor	7	P010	P010	pembro
1058	CCAACCCTGGGT_P010_4	1080	3130.27	HUMAN	P010	P010	Pembro	post	1	tumor	7	P010	P010	pembro
1059	CCTGAGCCCATT_P010_4	817	2442.79	HUMAN	P010	P010	Pembro	post	1	tumor	7	P010	P010	pembro
1060	GACAACCCGGGC_P010_4	1104	3207.26	HUMAN	P010	P010	Pembro	post	1	tumor	7	P010	P010	pembro
1061	GGATGCCTGTCT_P010_4	1154	3327.55	HUMAN	P010	P010	Pembro	post	1	tumor	7	P010	P010	pembro
1062	TCTGATCCACAT_P010_4	1103	3257.02	HUMAN	P010	P010	Pembro	post	1	tumor	7	P010	P010	pembro
1063	TGCATTGCAGGA_P010_4	969	2928.78	HUMAN	P010	P010	Pembro	post	1	tumor	7	P010	P010	pembro
1064	TTCCGCTCGTGG_P010_4	967	2895.52	HUMAN	P010	P010	Pembro	post	1	tumor	7	P010	P010	pembro
1065	CCACGAATGTAC_P010_4	1086	3159.6	HUMAN	P010	P010	Pembro	post	1	tumor	7	P010	P010	pembro
1066	CTTACTGTACTT_P010_4	1080	3190.89	HUMAN	P010	P010	Pembro	post	1	tumor	7	P010	P010	pembro
1067	ATGGCGGGTATG_P010_4	1063	3159.14	HUMAN	P010	P010	Pembro	post	1	tumor	7	P010	P010	pembro
1068	CACATGCCCGTA_P010_4	1090	3245.34	HUMAN	P010	P010	Pembro	post	1	tumor	7	P010	P010	pembro
1069	GCCCCGCATTTG_P010_4	866	2651.4	HUMAN	P010	P010	Pembro	post	1	tumor	7	P010	P010	pembro
1070	GCCTAAACCGAT_P010_4	1007	3061.18	HUMAN	P010	P010	Pembro	post	1	tumor	7	P010	P010	pembro
1071	AATACATTCTAA_P010_4	1078	3222.84	HUMAN	P010	P010	Pembro	post	1	tumor	7	P010	P010	pembro
1072	GAACACATACAC_P010_4	928	2809.22	HUMAN	P010	P010	Pembro	post	1	tumor	7	P010	P010	pembro
1073	CTAGCCCCCAAT_P010_4	992	3042.09	HUMAN	P010	P010	Pembro	post	1	tumor	7	P010	P010	pembro
1074	AGGGTAGCGAGG_P010_4	993	3014.77	HUMAN	P010	P010	Pembro	post	1	tumor	7	P010	P010	pembro
1075	GGGCATGCGCGT_P010_4	957	2952.47	HUMAN	P010	P010	Pembro	post	1	tumor	7	P010	P010	pembro
1076	TACCATCCTTAT_P010_4	1135	3343.63	HUMAN	P010	P010	Pembro	post	1	tumor	7	P010	P010	pembro
1077	CAGAAATCGATG_P010_4	1089	3202.72	HUMAN	P010	P010	Pembro	post	1	tumor	7	P010	P010	pembro
1078	CCGATCTACAGA_P010_4	927	2843.24	HUMAN	P010	P010	Pembro	post	1	tumor	7	P010	P010	pembro
1079	ACACCATATATC_P010_4	1035	3149.36	HUMAN	P010	P010	Pembro	post	1	tumor	7	P010	P010	pembro
1080	CTCTGTGTTGAA_P010_4	950	2900.62	HUMAN	P010	P010	Pembro	post	1	tumor	7	P010	P010	pembro
1081	AGTTGCTCAGTA_P010_4	905	2768.71	HUMAN	P010	P010	Pembro	post	1	tumor	7	P010	P010	pembro
1082	ATGTTGGGCGGG_P010_4	916	2816.29	HUMAN	P010	P010	Pembro	post	1	tumor	7	P010	P010	pembro
1083	AGTCAGTTTACG_P010_4	849	2652.15	HUMAN	P010	P010	Pembro	post	1	tumor	7	P010	P010	pembro
1084	GCAGTTGTTACC_P010_4	1116	3323.08	HUMAN	P010	P010	Pembro	post	1	tumor	7	P010	P010	pembro
1085	CGATTTTGTGTA_P010_4	849	2625.65	HUMAN	P010	P010	Pembro	post	1	tumor	7	P010	P010	pembro
1086	GATGATATTGAT_P010_4	892	2747.16	HUMAN	P010	P010	Pembro	post	1	tumor	7	P010	P010	pembro
1087	TCCAGCTGCGCT_P010_4	879	2738.42	HUMAN	P010	P010	Pembro	post	1	tumor	7	P010	P010	pembro
1088	GTTGGGGTAATG_P010_4	1136	3386.56	HUMAN	P010	P010	Pembro	post	1	tumor	7	P010	P010	pembro
1089	TTTACACCATAG_P010_4	982	3018.03	HUMAN	P010	P010	Pembro	post	1	tumor	7	P010	P010	pembro
1090	ACAGATCTCTTA_P010_4	930	2905.64	HUMAN	P010	P010	Pembro	post	1	tumor	7	P010	P010	pembro
1091	CCTGCGAACTAG_P010_4	1135	3381.92	HUMAN	P010	P010	Pembro	post	1	tumor	7	P010	P010	pembro
1092	GCGTAGTATGAC_P010_4	1021	3126.39	HUMAN	P010	P010	Pembro	post	1	tumor	7	P010	P010	pembro
1093	GGCTACACGCTC_P010_4	826	2631.19	HUMAN	P010	P010	Pembro	post	1	tumor	7	P010	P010	pembro
1094	TGCGTGCCCCGC_P010_4	887	2801.06	HUMAN	P010	P010	Pembro	post	1	tumor	7	P010	P010	pembro
1095	GGCCACACTTCG_P010_4	714	2258.03	HUMAN	P010	P010	Pembro	post	1	tumor	7	P010	P010	pembro
1096	CGTGGATCTGCT_P010_4	976	3021.2	HUMAN	P010	P010	Pembro	post	1	tumor	7	P010	P010	pembro
1097	AGCTTAAGCAAC_P010_4	977	3024.08	HUMAN	P010	P010	Pembro	post	1	tumor	7	P010	P010	pembro
1098	ACTCTCGCATTT_P010_4	824	2582.71	HUMAN	P010	P010	Pembro	post	1	tumor	7	P010	P010	pembro
1099	CCCACTTCGCCC_P010_4	854	2683.34	HUMAN	P010	P010	Pembro	post	1	tumor	7	P010	P010	pembro
1100	GGATACTTAAGC_P010_4	955	2950.37	HUMAN	P010	P010	Pembro	post	1	tumor	7	P010	P010	pembro
1101	CTGGTAAGTGTA_P010_4	863	2698.64	HUMAN	P010	P010	Pembro	post	1	tumor	7	P010	P010	pembro
1102	CTGTTATCGGGA_P010_4	971	2979.32	HUMAN	P010	P010	Pembro	post	1	tumor	7	P010	P010	pembro
1103	TAAATAACCACT_P010_4	861	2720.08	HUMAN	P010	P010	Pembro	post	1	tumor	7	P010	P010	pembro
1104	TGACCTCGAAGG_P010_4	821	2627.76	HUMAN	P010	P010	Pembro	post	1	tumor	7	P010	P010	pembro
1105	ATACGCGGCGCC_P010_4	865	2735.65	HUMAN	P010	P010	Pembro	post	1	tumor	7	P010	P010	pembro
1106	GTTAGGCAGAAG_P010_4	869	2712.36	HUMAN	P010	P010	Pembro	post	1	tumor	7	P010	P010	pembro
1107	CGGCAAAGTATG_P010_4	856	2710.07	HUMAN	P010	P010	Pembro	post	1	tumor	7	P010	P010	pembro
1108	CGGCCTTCGATC_P010_4	824	2626.49	HUMAN	P010	P010	Pembro	post	1	tumor	7	P010	P010	pembro
1109	TCCAACCTACTC_P010_4	790	2536.76	HUMAN	P010	P010	Pembro	post	1	tumor	7	P010	P010	pembro
1110	TGTGGAGATCCA_P010_4	853	2713.74	HUMAN	P010	P010	Pembro	post	1	tumor	7	P010	P010	pembro
1111	CATAGTACGGCC_P010_4	906	2876.61	HUMAN	P010	P010	Pembro	post	1	tumor	7	P010	P010	pembro
1112	ACCCCATTCGCT_P010_4	944	2897.13	HUMAN	P010	P010	Pembro	post	1	tumor	7	P010	P010	pembro
1113	ATACCGAACTAG_P010_4	1030	3178.07	HUMAN	P010	P010	Pembro	post	1	tumor	7	P010	P010	pembro
1114	GGCACCCCGGCC_P010_4	932	2945.2	HUMAN	P010	P010	Pembro	post	1	tumor	7	P010	P010	pembro
1115	TTGCTCGCGGAT_P010_4	861	2735.57	HUMAN	P010	P010	Pembro	post	1	tumor	7	P010	P010	pembro
1116	CGACCTCGTGTT_P010_4	954	2995.31	HUMAN	P010	P010	Pembro	post	1	tumor	7	P010	P010	pembro
1117	CCCCGGTTGCAC_P010_4	812	2615.67	HUMAN	P010	P010	Pembro	post	1	tumor	7	P010	P010	pembro
1118	TTTGGGTTTACA_P010_4	888	2819.62	HUMAN	P010	P010	Pembro	post	1	tumor	7	P010	P010	pembro
1119	CGGAACATTAAA_P010_4	1053	3241.53	HUMAN	P010	P010	Pembro	post	1	tumor	7	P010	P010	pembro
1120	TTATAGTCCGTC_P010_4	753	2432.88	HUMAN	P010	P010	Pembro	post	1	tumor	7	P010	P010	pembro
1121	GTTCAGCATCAC_P010_4	937	2981.1	HUMAN	P010	P010	Pembro	post	1	tumor	7	P010	P010	pembro
1122	GACCAAGCTTTC_P010_4	766	2450.79	HUMAN	P010	P010	Pembro	post	1	tumor	7	P010	P010	pembro
1123	CCAATTCTTGCG_P010_4	784	2459.51	HUMAN	P010	P010	Pembro	post	1	tumor	7	P010	P010	pembro
1124	AATGAGTGGGGC_P010_4	959	3017.44	HUMAN	P010	P010	Pembro	post	1	tumor	7	P010	P010	pembro
1125	TAAAATCTTCAT_P010_4	876	2801.59	HUMAN	P010	P010	Pembro	post	1	tumor	7	P010	P010	pembro
1126	TCCTGCCGTACA_P010_4	978	3076.31	HUMAN	P010	P010	Pembro	post	1	tumor	7	P010	P010	pembro
1127	TTAAATTGTGAT_P010_4	873	2719.78	HUMAN	P010	P010	Pembro	post	1	tumor	7	P010	P010	pembro
1128	TGGAAGGACTCT_P010_4	1013	3155.01	HUMAN	P010	P010	Pembro	post	1	tumor	7	P010	P010	pembro
1129	CTATGAGCCCTA_P010_4	776	2495.19	HUMAN	P010	P010	Pembro	post	1	tumor	7	P010	P010	pembro
1130	CGGAATCGACGG_P010_4	780	2556.03	HUMAN	P010	P010	Pembro	post	1	tumor	7	P010	P010	pembro
1131	TGAGTCTAGCCG_P010_4	801	2603.17	HUMAN	P010	P010	Pembro	post	1	tumor	7	P010	P010	pembro
1132	CAAATTGAGGTA_P010_4	796	2555.31	HUMAN	P010	P010	Pembro	post	1	tumor	7	P010	P010	pembro
1133	CCGGAGCGAGGG_P010_4	913	2931.93	HUMAN	P010	P010	Pembro	post	1	tumor	7	P010	P010	pembro
1134	ATCATTGTAATA_P010_4	875	2815.44	HUMAN	P010	P010	Pembro	post	1	tumor	7	P010	P010	pembro
1135	TAAGCTTTAGAC_P010_4	951	3027.24	HUMAN	P010	P010	Pembro	post	1	tumor	7	P010	P010	pembro
1136	GCTTCTTGCTAC_P010_4	755	2483.68	HUMAN	P010	P010	Pembro	post	1	tumor	7	P010	P010	pembro
1137	GCCCGAGGCTCC_P010_4	839	2729.16	HUMAN	P010	P010	Pembro	post	1	tumor	7	P010	P010	pembro
1138	AGGAACAAAACG_P010_4	862	2824.64	HUMAN	P010	P010	Pembro	post	1	tumor	7	P010	P010	pembro
1139	CGTCCCGTAGAT_P010_4	777	2547.84	HUMAN	P010	P010	Pembro	post	1	tumor	7	P010	P010	pembro
1140	CAATATCTAGGC_P010_4	723	2387.21	HUMAN	P010	P010	Pembro	post	1	tumor	7	P010	P010	pembro
1141	ACGGATGAGGAA_P010_4	908	2915.51	HUMAN	P010	P010	Pembro	post	1	tumor	7	P010	P010	pembro
1142	CTCGTAGACAAT_P010_4	795	2632	HUMAN	P010	P010	Pembro	post	1	tumor	7	P010	P010	pembro
1143	ACGGATATTTCG_P010_4	732	2421.42	HUMAN	P010	P010	Pembro	post	1	tumor	7	P010	P010	pembro
1144	TACGTTTGGTTA_P010_4	771	2553.13	HUMAN	P010	P010	Pembro	post	1	tumor	7	P010	P010	pembro
1145	CATCGCGATCAC_P010_4	775	2604.1	HUMAN	P010	P010	Pembro	post	1	tumor	7	P010	P010	pembro
1146	ACGCTAACGGCT_P010_4	744	2467.51	HUMAN	P010	P010	Pembro	post	1	tumor	7	P010	P010	pembro
1147	CTTCAAGGGGAT_P010_4	839	2790.02	HUMAN	P010	P010	Pembro	post	1	tumor	7	P010	P010	pembro
1148	TCTCTACCGTTA_P010_4	691	2304.32	HUMAN	P010	P010	Pembro	post	1	tumor	7	P010	P010	pembro
1149	CATGACGACAGT_P010_4	668	2263.23	HUMAN	P010	P010	Pembro	post	1	tumor	7	P010	P010	pembro
1150	CTTCCGTGGCAG_P010_4	745	2507.87	HUMAN	P010	P010	Pembro	post	1	tumor	7	P010	P010	pembro
1151	CGGATGTGCGTC_P010_4	794	2664.1	HUMAN	P010	P010	Pembro	post	1	tumor	7	P010	P010	pembro
1152	GATGCAATCGAA_P010_4	824	2729.49	HUMAN	P010	P010	Pembro	post	1	tumor	7	P010	P010	pembro
1153	AAGTTACCCTTC_P010_4	760	2580.1	HUMAN	P010	P010	Pembro	post	1	tumor	7	P010	P010	pembro
1154	AGGATACCGAGA_P010_4	721	2482.47	HUMAN	P010	P010	Pembro	post	1	tumor	7	P010	P010	pembro
1155	TTTACTTGAACA_P010_4	707	2414.61	HUMAN	P010	P010	Pembro	post	1	tumor	7	P010	P010	pembro
1156	GTAATAGATTCA_P010_4	687	2355.75	HUMAN	P010	P010	Pembro	post	1	tumor	7	P010	P010	pembro
1157	CGTGAATACCGT_P010_4	857	2857.96	HUMAN	P010	P010	Pembro	post	1	tumor	7	P010	P010	pembro
1158	AGACAGTTACTC_P010_4	778	2618.44	HUMAN	P010	P010	Pembro	post	1	tumor	7	P010	P010	pembro
1159	CTACCTCTAGGT_P010_4	754	2532.07	HUMAN	P010	P010	Pembro	post	1	tumor	7	P010	P010	pembro
1160	CTGGGGGGTAGC_P010_4	802	2704.37	HUMAN	P010	P010	Pembro	post	1	tumor	7	P010	P010	pembro
1161	CATGCGACCGTC_P010_4	773	2650.71	HUMAN	P010	P010	Pembro	post	1	tumor	7	P010	P010	pembro
1162	CTCCTCATTCAG_P010_4	706	2419.34	HUMAN	P010	P010	Pembro	post	1	tumor	7	P010	P010	pembro
1163	TACAGAGCTAGT_P010_4	701	2449.15	HUMAN	P010	P010	Pembro	post	1	tumor	7	P010	P010	pembro
1164	CGATGGAGTGGA_P010_4	677	2335.7	HUMAN	P010	P010	Pembro	post	1	tumor	7	P010	P010	pembro
1165	TAGCTCGGTGAC_P010_4	800	2728.03	HUMAN	P010	P010	Pembro	post	1	tumor	7	P010	P010	pembro
1166	AATGACCACCTC_P010_4	758	2620.61	HUMAN	P010	P010	Pembro	post	1	tumor	7	P010	P010	pembro
1167	CACAATCCCCAT_P010_4	664	2383.7	HUMAN	P010	P010	Pembro	post	1	tumor	7	P010	P010	pembro
1168	CGTACAGAATAT_P010_4	699	2511.77	HUMAN	P010	P010	Pembro	post	1	tumor	7	P010	P010	pembro
1169	CCCTCCCAGCCA_P010_4	636	2347.32	HUMAN	P010	P010	Pembro	post	1	tumor	7	P010	P010	pembro
1170	CCCCCATTAACT_P010_4	626	2318.9	HUMAN	P010	P010	Pembro	post	1	tumor	7	P010	P010	pembro
1171	CGTTTCCCATCA_P010_4	511	1967.34	HUMAN	P010	P010	Pembro	post	1	tumor	7	P010	P010	pembro
1172	GTAACAGTCACT_P010_4	581	2216.05	HUMAN	P010	P010	Pembro	post	1	tumor	7	P010	P010	pembro
1173	TATTAATGCCGG_P010_4	598	2257.65	HUMAN	P010	P010	Pembro	post	1	tumor	7	P010	P010	pembro
1174	CCCATTCTCCTT_P010_4	559	2104.88	HUMAN	P010	P010	Pembro	post	1	tumor	7	P010	P010	pembro
1175	TACCGATTTCTC_P073_4	369	1660.6	HUMAN	P073	P073	Pembro	post	1	tumor	7	P073	P073	pembro
1176	CGGATTGCACTA_P127_3	2875	4647.67	HUMAN	P127	P127	ipinivo	post	1	tumor	7	P127	P127	ipinivo
1177	AAACGTTTCTCA_P127_3	2242	4447.27	HUMAN	P127	P127	ipinivo	post	1	tumor	7	P127	P127	ipinivo
1178	TACCGCGCCACT_P127_3	2468	4585.18	HUMAN	P127	P127	ipinivo	post	1	tumor	7	P127	P127	ipinivo
1179	GGCCGGATCTTC_P127_3	2392	4378.52	HUMAN	P127	P127	ipinivo	post	1	tumor	7	P127	P127	ipinivo
1180	AGTCCTAGTAGA_P127_3	2042	4223.66	HUMAN	P127	P127	ipinivo	post	1	tumor	7	P127	P127	ipinivo
1181	ACGGAGAAATCG_P127_3	1101	3252.5	HUMAN	P127	P127	ipinivo	post	1	tumor	7	P127	P127	ipinivo
1182	CGGCGCTCCGAA_P127_3	841	2464.26	HUMAN	P127	P127	ipinivo	post	1	tumor	7	P127	P127	ipinivo
1183	ATCGGAGTGATC_P127_3	574	2178.88	HUMAN	P127	P127	ipinivo	post	1	tumor	7	P127	P127	ipinivo
1184	TCTTTACTACAA_P127_3	487	1956.77	HUMAN	P127	P127	ipinivo	post	1	tumor	7	P127	P127	ipinivo
1185	CGGCCAGCGCTT_P010_4	2517	4215.45	HUMAN	P010	P010	Pembro	post	2	innate	1	P010	P010	pembro
1186	GCCCTTGCACGG_P010_4	2338	4434.23	HUMAN	P010	P010	Pembro	post	2	innate	1	P010	P010	pembro
1187	GCCCAGTGCCTC_P010_4	1522	3391.21	HUMAN	P010	P010	Pembro	post	2	innate	1	P010	P010	pembro
1188	AATCTGGTCGGT_P010_4	1752	3867.6	HUMAN	P010	P010	Pembro	post	2	innate	1	P010	P010	pembro
1189	AGTGTCGCCCAC_P010_4	1412	3249.36	HUMAN	P010	P010	Pembro	post	2	innate	1	P010	P010	pembro
1190	TATATGTTTTTA_P010_4	1680	3751.34	HUMAN	P010	P010	Pembro	post	2	innate	1	P010	P010	pembro
1191	CGAAATTACCTT_P010_4	1766	4016.3	HUMAN	P010	P010	Pembro	post	2	innate	1	P010	P010	pembro
1192	AAACGCGAGTTC_P010_4	1436	3452.17	HUMAN	P010	P010	Pembro	post	2	innate	1	P010	P010	pembro
1193	ACGTATTAAGTC_P010_4	1568	3717.46	HUMAN	P010	P010	Pembro	post	2	innate	1	P010	P010	pembro
1194	AGACCACAACCC_P010_4	1372	3336.45	HUMAN	P010	P010	Pembro	post	2	innate	1	P010	P010	pembro
1195	TCATTCAGCATA_P010_4	1427	3473.9	HUMAN	P010	P010	Pembro	post	2	innate	1	P010	P010	pembro
1196	GTAGCTTCTCTT_P010_4	1303	3329.1	HUMAN	P010	P010	Pembro	post	2	innate	1	P010	P010	pembro
1197	AGGCAGCTAAGA_P010_4	1359	3476.56	HUMAN	P010	P010	Pembro	post	2	innate	1	P010	P010	pembro
1198	GCTTTAGAGGTT_P010_4	1329	3387.65	HUMAN	P010	P010	Pembro	post	2	innate	1	P010	P010	pembro
1199	ACCGCTCACCAC_P010_4	1256	3259.82	HUMAN	P010	P010	Pembro	post	2	innate	1	P010	P010	pembro
1200	TGTGGATATAAG_P010_4	1354	3518.51	HUMAN	P010	P010	Pembro	post	2	innate	1	P010	P010	pembro
1201	TGCATGTTTCTC_P010_4	1152	3148.16	HUMAN	P010	P010	Pembro	post	2	innate	1	P010	P010	pembro
1202	GACGACACGTAG_P010_4	1268	3393.3	HUMAN	P010	P010	Pembro	post	2	innate	1	P010	P010	pembro
1203	GGTCGATTTAAC_P010_4	1229	3332.58	HUMAN	P010	P010	Pembro	post	2	innate	1	P010	P010	pembro
1204	CCCCCTGATTGA_P010_4	1155	3134.08	HUMAN	P010	P010	Pembro	post	2	innate	1	P010	P010	pembro
1205	ACATCTTTCCTC_P010_4	1241	3366.01	HUMAN	P010	P010	Pembro	post	2	innate	1	P010	P010	pembro
1206	GGTGCCGCACTC_P010_4	1153	3175.2	HUMAN	P010	P010	Pembro	post	2	innate	1	P010	P010	pembro
1207	CCGTGTGTAGGC_P010_4	1143	3116.43	HUMAN	P010	P010	Pembro	post	2	innate	1	P010	P010	pembro
1208	TGACCCCCCTAT_P010_4	1153	3156.57	HUMAN	P010	P010	Pembro	post	2	innate	1	P010	P010	pembro
1209	CACGGTATCTTG_P010_4	1171	3237.01	HUMAN	P010	P010	Pembro	post	2	innate	1	P010	P010	pembro
1210	CAAAGCAATCCG_P010_4	1143	3158.97	HUMAN	P010	P010	Pembro	post	2	innate	1	P010	P010	pembro
1211	TTCCCTACCCGA_P010_4	1238	3420.82	HUMAN	P010	P010	Pembro	post	2	innate	1	P010	P010	pembro
1212	GTACGCCGTAGG_P010_4	1145	3205.17	HUMAN	P010	P010	Pembro	post	2	innate	1	P010	P010	pembro
1213	TTTTCTCATCCT_P010_4	1162	3253.78	HUMAN	P010	P010	Pembro	post	2	innate	1	P010	P010	pembro
1214	GGCAATCCGCGC_P010_4	1065	3029.39	HUMAN	P010	P010	Pembro	post	2	innate	1	P010	P010	pembro
1215	GTTCCCTAAAAT_P010_4	1064	3015.7	HUMAN	P010	P010	Pembro	post	2	innate	1	P010	P010	pembro
1216	TCCTATGCGATT_P010_4	1066	3034.09	HUMAN	P010	P010	Pembro	post	2	innate	1	P010	P010	pembro
1217	CTCGCAACCGGC_P010_4	1167	3254.83	HUMAN	P010	P010	Pembro	post	2	innate	1	P010	P010	pembro
1218	CAACTGTAACGA_P010_4	1143	3212.18	HUMAN	P010	P010	Pembro	post	2	innate	1	P010	P010	pembro
1219	GGCAGCCTATGC_P010_4	983	2826.14	HUMAN	P010	P010	Pembro	post	2	innate	1	P010	P010	pembro
1220	CCCGATCACCTC_P010_4	1076	3105.4	HUMAN	P010	P010	Pembro	post	2	innate	1	P010	P010	pembro
1221	AGAAGGTAACTC_P010_4	1071	3087.72	HUMAN	P010	P010	Pembro	post	2	innate	1	P010	P010	pembro
1222	TCGATATCGGTC_P010_4	952	2839.31	HUMAN	P010	P010	Pembro	post	2	innate	1	P010	P010	pembro
1223	CCACAGTCACAA_P010_4	955	2834.18	HUMAN	P010	P010	Pembro	post	2	innate	1	P010	P010	pembro
1224	CCACGGTCAGTT_P010_4	1040	3003.95	HUMAN	P010	P010	Pembro	post	2	innate	1	P010	P010	pembro
1225	GAGTAGGTGAGA_P010_4	1009	2956.5	HUMAN	P010	P010	Pembro	post	2	innate	1	P010	P010	pembro
1226	AACACTTGCTTT_P010_4	1027	3015.93	HUMAN	P010	P010	Pembro	post	2	innate	1	P010	P010	pembro
1227	GGTGCTACACTC_P010_4	1015	2984.7	HUMAN	P010	P010	Pembro	post	2	innate	1	P010	P010	pembro
1228	CCACCCATCTAC_P010_4	1034	3013.38	HUMAN	P010	P010	Pembro	post	2	innate	1	P010	P010	pembro
1229	GCTTTTACCGGT_P010_4	1028	3063.19	HUMAN	P010	P010	Pembro	post	2	innate	1	P010	P010	pembro
1230	GTCGCTCCTACC_P010_4	1039	3073.5	HUMAN	P010	P010	Pembro	post	2	innate	1	P010	P010	pembro
1231	AGGGCGTGTTTT_P010_4	960	2892.21	HUMAN	P010	P010	Pembro	post	2	innate	1	P010	P010	pembro
1232	TGAGTCAACCAC_P010_4	944	2848.06	HUMAN	P010	P010	Pembro	post	2	innate	1	P010	P010	pembro
1233	TTAGTTCTAAAG_P010_4	972	2942.53	HUMAN	P010	P010	Pembro	post	2	innate	1	P010	P010	pembro
1234	GGTCCCTAACGG_P010_4	1054	3173.05	HUMAN	P010	P010	Pembro	post	2	innate	1	P010	P010	pembro
1235	TCTCTACCGAAC_P010_4	1045	3119.22	HUMAN	P010	P010	Pembro	post	2	innate	1	P010	P010	pembro
1236	ACCGCACGATTA_P010_4	951	2909.39	HUMAN	P010	P010	Pembro	post	2	innate	1	P010	P010	pembro
1237	CGCCGGGCGAAC_P010_4	936	2879.59	HUMAN	P010	P010	Pembro	post	2	innate	1	P010	P010	pembro
1238	TTAAGTACCATT_P010_4	920	2866.69	HUMAN	P010	P010	Pembro	post	2	innate	1	P010	P010	pembro
1239	TCACTAGCGCAG_P010_4	881	2792.13	HUMAN	P010	P010	Pembro	post	2	innate	1	P010	P010	pembro
1240	TACCACCCTTCT_P010_4	845	2706.02	HUMAN	P010	P010	Pembro	post	0	innate	1	P010	P010	pembro
1241	GACGTCTCAGAT_P010_4	877	2780.11	HUMAN	P010	P010	Pembro	post	2	innate	1	P010	P010	pembro
1242	AGAGTCTCCTAT_P010_4	870	2743.55	HUMAN	P010	P010	Pembro	post	2	innate	1	P010	P010	pembro
1243	AGTCAGCCTCAA_P010_4	854	2688.18	HUMAN	P010	P010	Pembro	post	2	innate	1	P010	P010	pembro
1244	CAGGTGTAAGCT_P010_4	899	2845.52	HUMAN	P010	P010	Pembro	post	2	innate	1	P010	P010	pembro
1245	TTCCTATCATAC_P010_4	977	3047.43	HUMAN	P010	P010	Pembro	post	2	innate	1	P010	P010	pembro
1246	CCGACGAAGTTC_P010_4	771	2535.33	HUMAN	P010	P010	Pembro	post	2	innate	1	P010	P010	pembro
1247	CCGTGAGTACCA_P010_4	830	2699.64	HUMAN	P010	P010	Pembro	post	2	innate	1	P010	P010	pembro
1248	TCTCAAGGCCAT_P010_4	774	2579.79	HUMAN	P010	P010	Pembro	post	2	innate	1	P010	P010	pembro
1249	GCGCGAGAAATN_P043_4	3251	4541.87	HUMAN	P043	P043	Pembro	post	2	innate	1	P043	P043	pembro
1250	AAGCGTAGACCN_P043_4	2000	3850.51	HUMAN	P043	P043	Pembro	post	2	innate	1	P043	P043	pembro
1251	TAGCTTGACCTT_P043_4	2199	4058.33	HUMAN	P043	P043	Pembro	post	2	innate	1	P043	P043	pembro
1252	CCACAACCCTAA_P043_4	1731	3593.67	HUMAN	P043	P043	Pembro	post	2	innate	1	P043	P043	pembro
1253	GGGGAGTCCCAN_P043_4	1703	3769.51	HUMAN	P043	P043	Pembro	post	2	innate	1	P043	P043	pembro
1254	CCGCTTGGCTCG_P043_4	1551	3462.88	HUMAN	P043	P043	Pembro	post	2	innate	1	P043	P043	pembro
1255	TAGGTGTGACGG_P043_4	1222	3101.42	HUMAN	P043	P043	Pembro	post	2	innate	1	P043	P043	pembro
1256	ATGCCTACCTCA_P043_4	1644	3563.79	HUMAN	P043	P043	Pembro	post	2	innate	1	P043	P043	pembro
1257	CAGGTTCGAGTG_P043_4	1021	2840.68	HUMAN	P043	P043	Pembro	post	2	innate	1	P043	P043	pembro
1258	TTGTCGTTAAAG_P043_4	1314	3268.06	HUMAN	P043	P043	Pembro	post	2	innate	1	P043	P043	pembro
1259	ATTTACTAGCTN_P043_4	1145	2949.98	HUMAN	P043	P043	Pembro	post	2	innate	1	P043	P043	pembro
1260	GACTATGACACC_P043_4	1095	3039.39	HUMAN	P043	P043	Pembro	post	2	innate	1	P043	P043	pembro
1261	AGCAACCAGTAC_P043_4	1151	3066.2	HUMAN	P043	P043	Pembro	post	2	innate	1	P043	P043	pembro
1262	CCGCCCAACTTA_P043_4	1111	2894.82	HUMAN	P043	P043	Pembro	post	2	innate	1	P043	P043	pembro
1263	AGTCTTAGAGTG_P043_4	1210	3203.16	HUMAN	P043	P043	Pembro	post	2	innate	1	P043	P043	pembro
1264	TATTGACCCTTC_P043_4	1193	3117.63	HUMAN	P043	P043	Pembro	post	2	innate	1	P043	P043	pembro
1265	GCAGTGTGGCGC_P043_4	1017	2735.81	HUMAN	P043	P043	Pembro	post	2	innate	1	P043	P043	pembro
1266	CGGTGTTCCGGA_P043_4	973	2695.91	HUMAN	P043	P043	Pembro	post	2	innate	1	P043	P043	pembro
1267	ACTGGTCGTGTT_P043_4	1273	3290.63	HUMAN	P043	P043	Pembro	post	2	innate	1	P043	P043	pembro
1268	ACACCTGGCAGG_P043_4	1696	3849.65	HUMAN	P043	P043	Pembro	post	2	innate	1	P043	P043	pembro
1269	CGGTACGCTGCG_P043_4	1142	3203.34	HUMAN	P043	P043	Pembro	post	2	innate	1	P043	P043	pembro
1270	TTTCGTGCACAA_P043_4	695	2344.91	HUMAN	P043	P043	Pembro	post	2	innate	1	P043	P043	pembro
1271	GTGGCTAATGAT_P043_4	1116	3143.89	HUMAN	P043	P043	Pembro	post	2	innate	1	P043	P043	pembro
1272	TAACATTAGATC_P043_4	1155	3102.22	HUMAN	P043	P043	Pembro	post	2	innate	1	P043	P043	pembro
1273	ATGAATGGGACT_P043_4	730	2514.37	HUMAN	P043	P043	Pembro	post	2	innate	1	P043	P043	pembro
1274	AACCTATAGGTG_P043_4	858	2649.63	HUMAN	P043	P043	Pembro	post	2	innate	1	P043	P043	pembro
1275	CGTGATGTCGCC_P043_4	1529	3565.88	HUMAN	P043	P043	Pembro	post	2	innate	1	P043	P043	pembro
1276	ACGGGTTACAGA_P043_4	659	2328.38	HUMAN	P043	P043	Pembro	post	2	innate	1	P043	P043	pembro
1277	TGCACCATCTTG_P043_4	638	2257.25	HUMAN	P043	P043	Pembro	post	2	innate	1	P043	P043	pembro
1278	ATGAATATATCG_P043_4	730	2413.06	HUMAN	P043	P043	Pembro	post	2	innate	1	P043	P043	pembro
1279	ATGATATATCGN_P043_4	597	2176.26	HUMAN	P043	P043	Pembro	post	2	innate	1	P043	P043	pembro
1280	AGCACCAGTACN_P043_4	618	2273.96	HUMAN	P043	P043	Pembro	post	2	innate	1	P043	P043	pembro
1281	CGGCCGAGACGT_P043_4	642	2286.33	HUMAN	P043	P043	Pembro	post	2	innate	1	P043	P043	pembro
1282	GCTCTTGAAACC_P043_4	477	1882.79	HUMAN	P043	P043	Pembro	post	0	innate	1	P043	P043	pembro
1283	ACTAATCCTTGC_P043_4	480	1843.23	HUMAN	P043	P043	Pembro	post	2	innate	1	P043	P043	pembro
1284	CCAATAACCCCC_P043_4	443	1873.7	HUMAN	P043	P043	Pembro	post	2	innate	1	P043	P043	pembro
1285	ATGATGGGACTN_P043_4	371	1691.92	HUMAN	P043	P043	Pembro	post	2	innate	1	P043	P043	pembro
1286	GACCGGTAAAGC_P043_4	461	1914.16	HUMAN	P043	P043	Pembro	post	2	innate	1	P043	P043	pembro
1287	GATAACACGCAC_P073_4	2735	4737.46	HUMAN	P073	P073	Pembro	post	2	innate	1	P073	P073	pembro
1288	TTTCGATTGTGC_P073_4	1806	3754.07	HUMAN	P073	P073	Pembro	post	2	innate	1	P073	P073	pembro
1289	AGCTTGCAGTGT_P073_4	1834	3635.48	HUMAN	P073	P073	Pembro	post	2	innate	1	P073	P073	pembro
1290	GATTAAGCTACC_P073_4	1670	3670.59	HUMAN	P073	P073	Pembro	post	2	innate	1	P073	P073	pembro
1291	AAGATTATGACG_P073_4	1711	3616.48	HUMAN	P073	P073	Pembro	post	2	innate	1	P073	P073	pembro
1292	ACCCCATCCACT_P073_4	1760	3772.52	HUMAN	P073	P073	Pembro	post	2	innate	1	P073	P073	pembro
1293	CCGTATGCAGAA_P073_4	1816	3894.96	HUMAN	P073	P073	Pembro	post	2	innate	1	P073	P073	pembro
1294	TGAATTGGGATA_P073_4	1618	3639.97	HUMAN	P073	P073	Pembro	post	2	innate	1	P073	P073	pembro
1295	TGGAACCCCGCA_P073_4	1819	3892.35	HUMAN	P073	P073	Pembro	post	2	innate	1	P073	P073	pembro
1296	GGTTGCAAGTAA_P073_4	1730	3836.35	HUMAN	P073	P073	Pembro	post	2	innate	1	P073	P073	pembro
1297	TCGCTTCGTCAC_P073_4	1654	3710.22	HUMAN	P073	P073	Pembro	post	2	innate	1	P073	P073	pembro
1298	AATCGAGGTGCT_P073_4	1302	3203.04	HUMAN	P073	P073	Pembro	post	2	innate	1	P073	P073	pembro
1299	ACAACTTTATCA_P073_4	1521	3654.4	HUMAN	P073	P073	Pembro	post	2	innate	1	P073	P073	pembro
1300	GACGGTCGGCGA_P073_4	1852	3847.87	HUMAN	P073	P073	Pembro	post	2	innate	1	P073	P073	pembro
1301	CTTTAACTTATC_P073_4	1557	3625.82	HUMAN	P073	P073	Pembro	post	2	innate	1	P073	P073	pembro
1302	CCCTACCTGCAA_P073_4	1487	3617.33	HUMAN	P073	P073	Pembro	post	2	innate	1	P073	P073	pembro
1303	GGCCGTCGATTC_P073_4	1743	3693.68	HUMAN	P073	P073	Pembro	post	2	innate	1	P073	P073	pembro
1304	GCGCGGCCTTAT_P073_4	1445	3387.32	HUMAN	P073	P073	Pembro	post	2	innate	1	P073	P073	pembro
1305	GGCATGCGTCTC_P073_4	1523	3508.89	HUMAN	P073	P073	Pembro	post	2	innate	1	P073	P073	pembro
1306	GTTTTGCAGCTC_P073_4	1342	3359.54	HUMAN	P073	P073	Pembro	post	2	innate	1	P073	P073	pembro
1307	ATTCGTGGATTA_P073_4	1386	3366.73	HUMAN	P073	P073	Pembro	post	2	innate	1	P073	P073	pembro
1308	GTGTCCGGGTAA_P073_4	1447	3500.84	HUMAN	P073	P073	Pembro	post	2	innate	1	P073	P073	pembro
1309	AGTCCGTTTAAA_P073_4	1283	3472.54	HUMAN	P073	P073	Pembro	post	2	innate	1	P073	P073	pembro
1310	CCGTGCGTTTTA_P073_4	1335	3360.58	HUMAN	P073	P073	Pembro	post	2	innate	1	P073	P073	pembro
1311	TGATACTCGCAC_P073_4	1311	3455.23	HUMAN	P073	P073	Pembro	post	2	innate	1	P073	P073	pembro
1312	GCCGTATGTATA_P073_4	1350	3370.41	HUMAN	P073	P073	Pembro	post	2	innate	1	P073	P073	pembro
1313	TTGATGGTAACC_P073_4	1277	3235.24	HUMAN	P073	P073	Pembro	post	2	innate	1	P073	P073	pembro
1314	GCATCCGATTTC_P073_4	1356	3366.34	HUMAN	P073	P073	Pembro	post	2	innate	1	P073	P073	pembro
1315	TCATCAACCCAC_P073_4	1304	3371.92	HUMAN	P073	P073	Pembro	post	2	innate	1	P073	P073	pembro
1316	TGTTCGCGCCTC_P073_4	1669	3720.73	HUMAN	P073	P073	Pembro	post	2	innate	1	P073	P073	pembro
1317	TGGCCGCTATTT_P073_4	1311	3250.35	HUMAN	P073	P073	Pembro	post	2	innate	1	P073	P073	pembro
1318	GAGTCCTACTCG_P073_4	1135	3042.59	HUMAN	P073	P073	Pembro	post	2	innate	1	P073	P073	pembro
1319	GACCCTTTGTGA_P073_4	1269	3303.85	HUMAN	P073	P073	Pembro	post	2	innate	1	P073	P073	pembro
1320	CCCCGGGTCCAC_P073_4	1188	3088.48	HUMAN	P073	P073	Pembro	post	2	innate	1	P073	P073	pembro
1321	TAGACCACCTGA_P073_4	1150	2935.89	HUMAN	P073	P073	Pembro	post	2	innate	1	P073	P073	pembro
1322	CCAACCCTGTTT_P073_4	1285	3255.48	HUMAN	P073	P073	Pembro	post	2	innate	1	P073	P073	pembro
1323	GCTCACACAATC_P073_4	1106	2945	HUMAN	P073	P073	Pembro	post	2	innate	1	P073	P073	pembro
1324	TACTCCCTTGCT_P073_4	1243	3130.85	HUMAN	P073	P073	Pembro	post	2	innate	1	P073	P073	pembro
1325	AGGAGTCAAATG_P073_4	972	2725.72	HUMAN	P073	P073	Pembro	post	2	innate	1	P073	P073	pembro
1326	AACGATTAAAGG_P073_4	1102	3027.14	HUMAN	P073	P073	Pembro	post	2	innate	1	P073	P073	pembro
1327	GGTCGGCCTCAA_P073_4	1108	3118.06	HUMAN	P073	P073	Pembro	post	2	innate	1	P073	P073	pembro
1328	CTCTACCTCAGA_P073_4	1069	2964.69	HUMAN	P073	P073	Pembro	post	2	innate	1	P073	P073	pembro
1329	TTGTGTATCGTT_P073_4	994	2831.81	HUMAN	P073	P073	Pembro	post	2	innate	1	P073	P073	pembro
1330	TCCCCCCTAAAA_P073_4	1105	3120.49	HUMAN	P073	P073	Pembro	post	2	innate	1	P073	P073	pembro
1331	GAATCTCTTCGA_P073_4	1204	3273.95	HUMAN	P073	P073	Pembro	post	2	innate	1	P073	P073	pembro
1332	AAAATACTATCC_P073_4	1159	3244.26	HUMAN	P073	P073	Pembro	post	2	innate	1	P073	P073	pembro
1333	GCTTCGATCCTT_P073_4	1178	3206.28	HUMAN	P073	P073	Pembro	post	2	innate	1	P073	P073	pembro
1334	CGCGTCAGGAAC_P073_4	1269	3332.36	HUMAN	P073	P073	Pembro	post	2	innate	1	P073	P073	pembro
1335	TGCTCCCGATGT_P073_4	1143	3112.84	HUMAN	P073	P073	Pembro	post	2	innate	1	P073	P073	pembro
1336	AGAGCTACGAAC_P073_4	1169	3174.63	HUMAN	P073	P073	Pembro	post	2	innate	1	P073	P073	pembro
1337	ACGCACTGGTAT_P073_4	1064	2927.18	HUMAN	P073	P073	Pembro	post	2	innate	1	P073	P073	pembro
1338	TACCTACGCCAT_P073_4	1140	3168.81	HUMAN	P073	P073	Pembro	post	2	innate	1	P073	P073	pembro
1339	GCATCCTTACAG_P073_4	1002	2927.48	HUMAN	P073	P073	Pembro	post	2	innate	1	P073	P073	pembro
1340	TCTCACGAGTCA_P073_4	961	2861.12	HUMAN	P073	P073	Pembro	post	2	innate	1	P073	P073	pembro
1341	TAGTTAAGCCCT_P073_4	1032	2999.83	HUMAN	P073	P073	Pembro	post	2	innate	1	P073	P073	pembro
1342	GGCCGGCCGACG_P073_4	1059	2974.83	HUMAN	P073	P073	Pembro	post	2	innate	1	P073	P073	pembro
1343	ATTCAGTGATCC_P073_4	1016	2996.88	HUMAN	P073	P073	Pembro	post	2	innate	1	P073	P073	pembro
1344	CAGCACTCACAC_P073_4	1095	3162.84	HUMAN	P073	P073	Pembro	post	2	innate	1	P073	P073	pembro
1345	GGTGAACGTAAC_P073_4	941	2791.26	HUMAN	P073	P073	Pembro	post	2	innate	1	P073	P073	pembro
1346	AGGTTGTCCGTG_P073_4	959	2836.25	HUMAN	P073	P073	Pembro	post	2	innate	1	P073	P073	pembro
1347	CTTGGCATTCTT_P073_4	1014	2893.69	HUMAN	P073	P073	Pembro	post	2	innate	1	P073	P073	pembro
1348	GACATGACAAGC_P073_4	1011	3025.34	HUMAN	P073	P073	Pembro	post	2	innate	1	P073	P073	pembro
1349	AGCCCATTTTAG_P073_4	1023	2944.02	HUMAN	P073	P073	Pembro	post	2	innate	1	P073	P073	pembro
1350	ACCCAGCCTCTA_P073_4	1125	3150.66	HUMAN	P073	P073	Pembro	post	2	innate	1	P073	P073	pembro
1351	TACATACGATGT_P073_4	892	2763.5	HUMAN	P073	P073	Pembro	post	2	innate	1	P073	P073	pembro
1352	AGACTCTCAAGC_P073_4	1112	3114.05	HUMAN	P073	P073	Pembro	post	2	innate	1	P073	P073	pembro
1353	TCTTTCGTGCTN_P073_4	762	2380.91	HUMAN	P073	P073	Pembro	post	2	innate	1	P073	P073	pembro
1354	ACACTGACCACG_P073_4	1033	2917.35	HUMAN	P073	P073	Pembro	post	2	innate	1	P073	P073	pembro
1355	CAAACGAGCTTT_P073_4	1068	3070.27	HUMAN	P073	P073	Pembro	post	2	innate	1	P073	P073	pembro
1356	CGATGAAGCCGG_P073_4	1011	2967.87	HUMAN	P073	P073	Pembro	post	2	innate	1	P073	P073	pembro
1357	ACTATCAATGCG_P073_4	919	2831.92	HUMAN	P073	P073	Pembro	post	2	innate	1	P073	P073	pembro
1358	ACCAGTCTTGGA_P073_4	981	2826.93	HUMAN	P073	P073	Pembro	post	2	innate	1	P073	P073	pembro
1359	AACCGACTTCAA_P073_4	1063	3129.01	HUMAN	P073	P073	Pembro	post	2	innate	1	P073	P073	pembro
1360	GAAGGCTCCCAC_P073_4	911	2855.4	HUMAN	P073	P073	Pembro	post	2	innate	1	P073	P073	pembro
1361	TCTAAGCAACGC_P073_4	914	2831.92	HUMAN	P073	P073	Pembro	post	2	innate	1	P073	P073	pembro
1362	ACATTTTAACAA_P073_4	940	2974.77	HUMAN	P073	P073	Pembro	post	2	innate	1	P073	P073	pembro
1363	ACTGAATTCCGT_P073_4	952	2888.84	HUMAN	P073	P073	Pembro	post	2	innate	1	P073	P073	pembro
1364	GAGTGCCTCAAT_P073_4	996	2935.27	HUMAN	P073	P073	Pembro	post	2	innate	1	P073	P073	pembro
1365	AAGCCCTTATTT_P073_4	992	2985.55	HUMAN	P073	P073	Pembro	post	2	innate	1	P073	P073	pembro
1366	TATGACGTGAGT_P073_4	849	2716.5	HUMAN	P073	P073	Pembro	post	2	innate	1	P073	P073	pembro
1367	TGCGCGTCCACA_P073_4	974	2893.13	HUMAN	P073	P073	Pembro	post	2	innate	1	P073	P073	pembro
1368	AGTCTTTCGAGG_P073_4	861	2717.74	HUMAN	P073	P073	Pembro	post	2	innate	1	P073	P073	pembro
1369	TCCTGATCATAG_P073_4	862	2715.7	HUMAN	P073	P073	Pembro	post	2	innate	1	P073	P073	pembro
1370	CAAGCAAACATT_P073_4	857	2729.6	HUMAN	P073	P073	Pembro	post	2	innate	1	P073	P073	pembro
1371	GGGTAGAATTCT_P073_4	744	2475.05	HUMAN	P073	P073	Pembro	post	2	innate	1	P073	P073	pembro
1372	CTAGCGCGGGAG_P073_4	836	2611.49	HUMAN	P073	P073	Pembro	post	2	innate	1	P073	P073	pembro
1373	GCGTAATCATGG_P073_4	822	2640.02	HUMAN	P073	P073	Pembro	post	2	innate	1	P073	P073	pembro
1374	GACTGGGCCTAG_P073_4	739	2319.46	HUMAN	P073	P073	Pembro	post	2	innate	1	P073	P073	pembro
1375	ATAGACTCTGAC_P073_4	885	2794.63	HUMAN	P073	P073	Pembro	post	2	innate	1	P073	P073	pembro
1376	TACCATCGTTCC_P073_4	911	2848.28	HUMAN	P073	P073	Pembro	post	2	innate	1	P073	P073	pembro
1377	CTTTTGACCATT_P073_4	773	2498.8	HUMAN	P073	P073	Pembro	post	2	innate	1	P073	P073	pembro
1378	CCTGGGTAGGTC_P073_4	878	2693.31	HUMAN	P073	P073	Pembro	post	2	innate	1	P073	P073	pembro
1379	CCACTCTAATAA_P073_4	896	2826.73	HUMAN	P073	P073	Pembro	post	2	innate	1	P073	P073	pembro
1380	TGTCGTACATAG_P073_4	904	2769.23	HUMAN	P073	P073	Pembro	post	2	innate	1	P073	P073	pembro
1381	GTTTTTTGTCGC_P073_4	853	2709.05	HUMAN	P073	P073	Pembro	post	2	innate	1	P073	P073	pembro
1382	GCTCGGGTGGTA_P073_4	764	2486.84	HUMAN	P073	P073	Pembro	post	2	innate	1	P073	P073	pembro
1383	CACGAACGCTGT_P073_4	828	2619.48	HUMAN	P073	P073	Pembro	post	2	innate	1	P073	P073	pembro
1384	CGACTGTAGTTG_P073_4	814	2533.66	HUMAN	P073	P073	Pembro	post	2	innate	1	P073	P073	pembro
1385	GTTGACGACGCA_P073_4	829	2538.47	HUMAN	P073	P073	Pembro	post	2	innate	1	P073	P073	pembro
1386	AGTTACAATAGA_P073_4	737	2516.86	HUMAN	P073	P073	Pembro	post	2	innate	1	P073	P073	pembro
1387	TCTCCGAGCCAA_P073_4	744	2532.37	HUMAN	P073	P073	Pembro	post	2	innate	1	P073	P073	pembro
1388	ACGTGCTCGGCA_P073_4	690	2420.54	HUMAN	P073	P073	Pembro	post	2	innate	1	P073	P073	pembro
1389	AGGACTATCTGT_P073_4	739	2509.84	HUMAN	P073	P073	Pembro	post	2	innate	1	P073	P073	pembro
1390	GTCGGCCAGATT_P073_4	765	2526.23	HUMAN	P073	P073	Pembro	post	2	innate	1	P073	P073	pembro
1391	AACGGGCCACGG_P073_4	803	2473.65	HUMAN	P073	P073	Pembro	post	2	innate	1	P073	P073	pembro
1392	CTTCTCCAGTGA_P073_4	741	2490.06	HUMAN	P073	P073	Pembro	post	2	innate	1	P073	P073	pembro
1393	TGTTTCCAGGCC_P073_4	707	2443.52	HUMAN	P073	P073	Pembro	post	2	innate	1	P073	P073	pembro
1394	TCAACTGGCCCG_P073_4	749	2629.61	HUMAN	P073	P073	Pembro	post	2	innate	1	P073	P073	pembro
1395	AACTTACTTGGG_P073_4	772	2501.11	HUMAN	P073	P073	Pembro	post	2	innate	1	P073	P073	pembro
1396	CTACCCGAGTAC_P073_4	804	2697.61	HUMAN	P073	P073	Pembro	post	2	innate	1	P073	P073	pembro
1397	ACTGGGAACGGT_P073_4	754	2530.52	HUMAN	P073	P073	Pembro	post	2	innate	1	P073	P073	pembro
1398	ACTACGGAAAAT_P073_4	737	2468.42	HUMAN	P073	P073	Pembro	post	2	innate	1	P073	P073	pembro
1399	GTGATTAGCAAN_P073_4	640	2276.86	HUMAN	P073	P073	Pembro	post	2	innate	1	P073	P073	pembro
1400	AGTAGAGCACTA_P073_4	560	2133.13	HUMAN	P073	P073	Pembro	post	2	innate	1	P073	P073	pembro
1401	GTGCTCCTCTCC_P073_4	1016	2972.26	HUMAN	P073	P073	Pembro	post	2	innate	1	P073	P073	pembro
1402	GCGTAAGGGGTT_P073_4	614	2233.74	HUMAN	P073	P073	Pembro	post	2	innate	1	P073	P073	pembro
1403	GACAAGTACAAG_P073_4	516	1961.27	HUMAN	P073	P073	Pembro	post	2	innate	1	P073	P073	pembro
1404	ACATTAAGGCAA_P073_4	788	2665.28	HUMAN	P073	P073	Pembro	post	2	innate	1	P073	P073	pembro
1405	ACAAACCATCGC_P073_4	803	2622.67	HUMAN	P073	P073	Pembro	post	2	innate	1	P073	P073	pembro
1406	ATTAGATCGCTA_P073_4	699	2453.59	HUMAN	P073	P073	Pembro	post	2	innate	1	P073	P073	pembro
1407	CCCAGCGAAGGC_P073_4	566	2151.06	HUMAN	P073	P073	Pembro	post	2	innate	1	P073	P073	pembro
1408	GGGGTCAGCCGC_P073_4	807	2469.62	HUMAN	P073	P073	Pembro	post	2	innate	1	P073	P073	pembro
1409	ATTTACCCGTGG_P073_4	1107	3058.34	HUMAN	P073	P073	Pembro	post	2	innate	1	P073	P073	pembro
1410	ATGAGCGGGCGG_P073_4	739	2473.18	HUMAN	P073	P073	Pembro	post	2	innate	1	P073	P073	pembro
1411	GACGGAGGTGGA_P073_4	628	2244.43	HUMAN	P073	P073	Pembro	post	2	innate	1	P073	P073	pembro
1412	AGTGGTCCGTGA_P073_4	593	2218.41	HUMAN	P073	P073	Pembro	post	2	innate	1	P073	P073	pembro
1413	TCACATTTCGAG_P073_4	632	2289.52	HUMAN	P073	P073	Pembro	post	2	innate	1	P073	P073	pembro
1414	TGTTGGGGTCCG_P073_4	639	2316.81	HUMAN	P073	P073	Pembro	post	2	innate	1	P073	P073	pembro
1415	CGTGGGAGATCC_P073_4	621	2265.15	HUMAN	P073	P073	Pembro	post	2	innate	1	P073	P073	pembro
1416	GGCTTACCCCCA_P073_4	862	2766.74	HUMAN	P073	P073	Pembro	post	2	innate	1	P073	P073	pembro
1417	GTAGGCCGCCCT_P073_4	605	2277.9	HUMAN	P073	P073	Pembro	post	2	innate	1	P073	P073	pembro
1418	CTAGCCGCCTAA_P073_4	568	2180.62	HUMAN	P073	P073	Pembro	post	2	innate	1	P073	P073	pembro
1419	TATGAATTGAAA_P073_4	512	1984.98	HUMAN	P073	P073	Pembro	post	2	innate	1	P073	P073	pembro
1420	CGTCTGCGAGAT_P073_4	546	2046	HUMAN	P073	P073	Pembro	post	2	innate	1	P073	P073	pembro
1421	CCTGCGATGAAT_P073_4	504	1999.06	HUMAN	P073	P073	Pembro	post	2	innate	1	P073	P073	pembro
1422	TTATACGTCTAA_P073_4	501	1992.81	HUMAN	P073	P073	Pembro	post	2	innate	1	P073	P073	pembro
1423	GAGGCAATCATG_P073_4	448	1801.97	HUMAN	P073	P073	Pembro	post	2	innate	1	P073	P073	pembro
1424	GCCTCCGATTTC_P073_4	581	2204.12	HUMAN	P073	P073	Pembro	post	2	innate	1	P073	P073	pembro
1425	GCGGGAGCAGGC_P073_4	474	1927.04	HUMAN	P073	P073	Pembro	post	2	innate	1	P073	P073	pembro
1426	CTTGACTTCTAG_P073_4	419	1749.6	HUMAN	P073	P073	Pembro	post	2	innate	1	P073	P073	pembro
1427	ATTTGTCACTCA_P073_4	396	1706.42	HUMAN	P073	P073	Pembro	post	2	innate	1	P073	P073	pembro
1428	GCAACGTGCGGG_P073_4	552	2115.39	HUMAN	P073	P073	Pembro	post	2	innate	1	P073	P073	pembro
1429	AACTTTCGACAT_P073_4	477	1914.36	HUMAN	P073	P073	Pembro	post	2	innate	1	P073	P073	pembro
1430	TGCCGCTCGGCA_P073_4	333	1516.73	HUMAN	P073	P073	Pembro	post	2	innate	1	P073	P073	pembro
1431	CCACCGGGTTTT_P073_4	350	1552.1	HUMAN	P073	P073	Pembro	post	0	innate	1	P073	P073	pembro
1432	GCCTCCTTACAG_P073_4	428	1835.76	HUMAN	P073	P073	Pembro	post	2	innate	1	P073	P073	pembro
1433	AGCATTAACCAT_P073_4	343	1579.78	HUMAN	P073	P073	Pembro	post	2	innate	1	P073	P073	pembro
1434	CAGGGTTGTTTA_P073_4	331	1508.65	HUMAN	P073	P073	Pembro	post	2	innate	1	P073	P073	pembro
1435	ACATGGTCCCTA_P073_4	484	1927.5	HUMAN	P073	P073	Pembro	post	0	innate	1	P073	P073	pembro
1436	TGCTACTCGCAC_P073_4	521	2106.77	HUMAN	P073	P073	Pembro	post	2	innate	1	P073	P073	pembro
1437	AAGAGGCAGCAG_P073_4	333	1515.38	HUMAN	P073	P073	Pembro	post	2	innate	1	P073	P073	pembro
1438	CTCACACATTAG_P073_4	685	2392.94	HUMAN	P073	P073	Pembro	post	2	innate	1	P073	P073	pembro
1439	ACTAGTTGATGT_P073_4	316	1443.78	HUMAN	P073	P073	Pembro	post	2	innate	1	P073	P073	pembro
1440	CCTGGGGGTTGC_P073_4	520	2063.61	HUMAN	P073	P073	Pembro	post	2	innate	1	P073	P073	pembro
1441	TCGGATTACTGN_P073_4	300	1414.98	HUMAN	P073	P073	Pembro	post	2	innate	1	P073	P073	pembro
1442	CGTCTATCAAGA_P073_4	338	1562.18	HUMAN	P073	P073	Pembro	post	2	innate	1	P073	P073	pembro
1443	CAAGCGATGGTA_P073_4	335	1538.36	HUMAN	P073	P073	Pembro	post	0	innate	1	P073	P073	pembro
1444	AAGGGGAGGACA_P073_4	377	1671.42	HUMAN	P073	P073	Pembro	post	2	innate	1	P073	P073	pembro
1445	TTACCGCTATCT_P073_4	846	2703.93	HUMAN	P073	P073	Pembro	post	2	innate	1	P073	P073	pembro
1446	CGTCGTTACTTC_P073_4	366	1635.8	HUMAN	P073	P073	Pembro	post	2	innate	1	P073	P073	pembro
1447	ACCACTTTATCA_P073_4	379	1713.69	HUMAN	P073	P073	Pembro	post	2	innate	1	P073	P073	pembro
1448	CTCCCATAAACA_P073_4	440	1837.28	HUMAN	P073	P073	Pembro	post	2	innate	1	P073	P073	pembro
1449	GTTGACGGATAG_P073_4	287	1302.98	HUMAN	P073	P073	Pembro	post	2	innate	1	P073	P073	pembro
1450	AGCGCTACGAAC_P073_4	566	2184.2	HUMAN	P073	P073	Pembro	post	2	innate	1	P073	P073	pembro
1451	CGCCTGTAGTTG_P073_4	424	1773.92	HUMAN	P073	P073	Pembro	post	2	innate	1	P073	P073	pembro
1452	CCTCCCATTCTT_P073_4	1301	3374.85	HUMAN	P073	P073	Pembro	post	2	innate	1	P073	P073	pembro
1453	GGCTGACCCACC_P073_4	779	2539.7	HUMAN	P073	P073	Pembro	post	2	innate	1	P073	P073	pembro
1454	TCCCCCCTAGTA_P073_4	669	2398.99	HUMAN	P073	P073	Pembro	post	2	innate	1	P073	P073	pembro
1455	CCCACCCTGTTT_P073_4	394	1714.05	HUMAN	P073	P073	Pembro	post	2	innate	1	P073	P073	pembro
1456	AGCCTCTCAAGC_P073_4	619	2304.1	HUMAN	P073	P073	Pembro	post	2	innate	1	P073	P073	pembro
1457	TTAGCAGTCGAG_P014_1	1995	3801.45	HUMAN	P014	P014	Pembro	pre	2	innate	1	P014	P014	pre
1458	TCAATCTGCCTC_P014_1	1570	3441.78	HUMAN	P014	P014	Pembro	pre	2	innate	1	P014	P014	pre
1459	TTGTCCGGAGGN_P014_1	1187	3179.42	HUMAN	P014	P014	Pembro	pre	2	innate	1	P014	P014	pre
1460	CCAATAGCCTAT_P014_1	1213	3186.96	HUMAN	P014	P014	Pembro	pre	2	innate	1	P014	P014	pre
1461	CAACGCGGGATT_P014_1	1221	3277.93	HUMAN	P014	P014	Pembro	pre	2	innate	1	P014	P014	pre
1462	CATTGTACCTTN_P014_1	1171	3017.88	HUMAN	P014	P014	Pembro	pre	2	innate	1	P014	P014	pre
1463	TTTGAATATATG_P014_1	869	2707.68	HUMAN	P014	P014	Pembro	pre	2	innate	1	P014	P014	pre
1464	TCACTACCGTTC_P014_1	946	2868.57	HUMAN	P014	P014	Pembro	pre	2	innate	1	P014	P014	pre
1465	TCAATTGGACCC_P014_1	867	2738.48	HUMAN	P014	P014	Pembro	pre	2	innate	1	P014	P014	pre
1466	CGCCTACCTGCA_P014_1	1121	3130.94	HUMAN	P014	P014	Pembro	pre	2	innate	1	P014	P014	pre
1467	CGACCGGCTGAT_P014_1	937	2866.28	HUMAN	P014	P014	Pembro	pre	2	innate	1	P014	P014	pre
1468	AGGAGAAGCTAA_P014_1	1026	2999	HUMAN	P014	P014	Pembro	pre	2	innate	1	P014	P014	pre
1469	AGCGGGTGAATC_P014_1	882	2781.08	HUMAN	P014	P014	Pembro	pre	2	innate	1	P014	P014	pre
1470	GCCCCTGCGAGG_P014_1	843	2719.67	HUMAN	P014	P014	Pembro	pre	2	innate	1	P014	P014	pre
1471	ATTATTGACCCA_P014_1	478	1933.75	HUMAN	P014	P014	Pembro	pre	2	innate	1	P014	P014	pre
1472	TCCCGTCTTCCT_P014_1	1367	3313.49	HUMAN	P014	P014	Pembro	pre	2	innate	1	P014	P014	pre
1473	CTTTGGTTCTGN_P014_1	702	2302.53	HUMAN	P014	P014	Pembro	pre	2	innate	1	P014	P014	pre
1474	GTATTGCGTAAN_P014_1	910	2927.15	HUMAN	P014	P014	Pembro	pre	2	innate	1	P014	P014	pre
1475	TCTTTTGTTCTN_P014_1	942	2893.84	HUMAN	P014	P014	Pembro	pre	2	innate	1	P014	P014	pre
1476	ACGTCCGCTTGC_P014_1	782	2131.83	HUMAN	P014	P014	Pembro	pre	2	innate	1	P014	P014	pre
1477	CACTCAGGCCTA_P014_1	797	2626.44	HUMAN	P014	P014	Pembro	pre	2	innate	1	P014	P014	pre
1478	GAGGTCTGAGCA_P014_1	572	2184.77	HUMAN	P014	P014	Pembro	pre	2	innate	1	P014	P014	pre
1479	GCTTGTCTCGGA_P014_1	527	1863.05	HUMAN	P014	P014	Pembro	pre	2	innate	1	P014	P014	pre
1480	CAGCTTGTGCAC_P014_1	712	2480.56	HUMAN	P014	P014	Pembro	pre	2	innate	1	P014	P014	pre
1481	CCTACTTCCGAT_P014_1	575	2162.81	HUMAN	P014	P014	Pembro	pre	2	innate	1	P014	P014	pre
1482	CACACAACCGGT_P014_1	553	2111.68	HUMAN	P014	P014	Pembro	pre	2	innate	1	P014	P014	pre
1483	CAGAGTGGGGTA_P014_1	627	2322.15	HUMAN	P014	P014	Pembro	pre	2	innate	1	P014	P014	pre
1484	TTGAAGCTGGAC_P014_1	629	2288.94	HUMAN	P014	P014	Pembro	pre	2	innate	1	P014	P014	pre
1485	ATATACCCTTTC_P014_1	1011	2989.62	HUMAN	P014	P014	Pembro	pre	2	innate	1	P014	P014	pre
1486	TGTCTCGTCGTA_P014_1	583	2174.85	HUMAN	P014	P014	Pembro	pre	2	innate	1	P014	P014	pre
1487	CCGTCCCGTGTT_P014_1	938	2927.21	HUMAN	P014	P014	Pembro	pre	2	innate	1	P014	P014	pre
1488	AGTCATCTATTT_P014_1	520	2015.83	HUMAN	P014	P014	Pembro	pre	2	innate	1	P014	P014	pre
1489	CGTAGCCAATCA_P014_1	647	2279.96	HUMAN	P014	P014	Pembro	pre	2	innate	1	P014	P014	pre
1490	TGATTACATACA_P014_1	561	2153.13	HUMAN	P014	P014	Pembro	pre	2	innate	1	P014	P014	pre
1491	AGCAGTACTCTC_P014_1	583	2178.43	HUMAN	P014	P014	Pembro	pre	2	innate	1	P014	P014	pre
1492	GTGAATCTGAAT_P014_1	606	2062.24	HUMAN	P014	P014	Pembro	pre	2	innate	1	P014	P014	pre
1493	TGAGCCGATCTN_P014_1	529	2029.16	HUMAN	P014	P014	Pembro	pre	2	innate	1	P014	P014	pre
1494	CTCATGAGGTCG_P050_7	1573	3749.37	HUMAN	P050	P050	pembro	post	2	innate	1	P050	P050	pembro
1495	TCTACATCTTAA_P050_7	1800	4066.71	HUMAN	P050	P050	pembro	post	2	innate	1	P050	P050	pembro
1496	GGCAGTGTTAGC_P050_7	1387	3552.42	HUMAN	P050	P050	pembro	post	2	innate	1	P050	P050	pembro
1497	GCGAGACTACGT_P050_7	1178	3205.72	HUMAN	P050	P050	pembro	post	2	innate	1	P050	P050	pembro
1498	GGAGGTTTAGCG_P050_7	1191	3254.43	HUMAN	P050	P050	pembro	post	2	innate	1	P050	P050	pembro
1499	GCTTGCACAGAA_P050_7	1003	2991.62	HUMAN	P050	P050	pembro	post	2	innate	1	P050	P050	pembro
1500	GAGGTTAGACTA_P050_7	1139	3186.7	HUMAN	P050	P050	pembro	post	2	innate	1	P050	P050	pembro
1501	ATAATTAAGGAT_P050_7	1015	3056.38	HUMAN	P050	P050	pembro	post	2	innate	1	P050	P050	pembro
1502	TTCTGGACATGA_P050_7	941	2931.24	HUMAN	P050	P050	pembro	post	0	innate	1	P050	P050	pembro
1503	AAACTGGCTGGC_P050_7	867	2791.16	HUMAN	P050	P050	pembro	post	2	innate	1	P050	P050	pembro
1504	ATCAAACGGAGG_P050_7	723	2508.54	HUMAN	P050	P050	pembro	post	2	innate	1	P050	P050	pembro
1505	GTCGGTCGGAGC_P050_7	957	2987.41	HUMAN	P050	P050	pembro	post	2	innate	1	P050	P050	pembro
1506	GGGGACGCAAAA_P050_7	634	2342.13	HUMAN	P050	P050	pembro	post	2	innate	1	P050	P050	pembro
1507	AGATTGGGCACG_P050_7	649	2358	HUMAN	P050	P050	pembro	post	2	innate	1	P050	P050	pembro
1508	TGTGGGTCCTGA_P050_7	792	2677.45	HUMAN	P050	P050	pembro	post	2	innate	1	P050	P050	pembro
1509	CTCGTCTTAAGC_P050_7	658	2337.47	HUMAN	P050	P050	pembro	post	2	innate	1	P050	P050	pembro
1510	ATGTAACTCGCC_P050_7	667	2432.97	HUMAN	P050	P050	pembro	post	2	innate	1	P050	P050	pembro
1511	GTTCGTAGAACC_P050_3	2125	3987.05	HUMAN	P050	P050	Pembro	post	2	innate	1	P050	P050	pembro
1512	ACCTAAACCTGA_P050_3	2271	4149.01	HUMAN	P050	P050	Pembro	post	2	innate	1	P050	P050	pembro
1513	CCGCTATGCTAT_P050_3	2161	3900.27	HUMAN	P050	P050	Pembro	post	2	innate	1	P050	P050	pembro
1514	CCAGAATGAGCC_P050_3	2291	4251.22	HUMAN	P050	P050	Pembro	post	2	innate	1	P050	P050	pembro
1515	TCCTTATCGTAT_P050_3	2560	4266.92	HUMAN	P050	P050	Pembro	post	2	innate	1	P050	P050	pembro
1516	CGCCGAATTGTC_P050_3	1095	2711.7	HUMAN	P050	P050	Pembro	post	2	innate	1	P050	P050	pembro
1517	AACCGAGTTCAG_P050_3	1128	3193.26	HUMAN	P050	P050	Pembro	post	2	innate	1	P050	P050	pembro
1518	CCGGGATTGGAA_P050_3	1193	3151.63	HUMAN	P050	P050	Pembro	post	2	innate	1	P050	P050	pembro
1519	TTTAACACCTCG_P050_3	1473	3513.81	HUMAN	P050	P050	Pembro	post	2	innate	1	P050	P050	pembro
1520	AACAGATGTGTA_P050_3	1236	3161	HUMAN	P050	P050	Pembro	post	2	innate	1	P050	P050	pembro
1521	TTTGGGGGTTAA_P050_3	1160	3084.32	HUMAN	P050	P050	Pembro	post	2	innate	1	P050	P050	pembro
1522	TTTTAGGTATCT_P050_3	1271	3274.38	HUMAN	P050	P050	Pembro	post	2	innate	1	P050	P050	pembro
1523	GTACTAAGGGCC_P050_3	1130	3125.31	HUMAN	P050	P050	Pembro	post	2	innate	1	P050	P050	pembro
1524	TACGGTTCCTAG_P050_3	1218	3167.49	HUMAN	P050	P050	Pembro	post	2	innate	1	P050	P050	pembro
1525	CGTCAGCGTACG_P050_3	1161	3062.36	HUMAN	P050	P050	Pembro	post	2	innate	1	P050	P050	pembro
1526	GTGACTCCGGAA_P050_3	1206	3229.05	HUMAN	P050	P050	Pembro	post	2	innate	1	P050	P050	pembro
1527	TCAGATGCGTGT_P050_3	985	2851.07	HUMAN	P050	P050	Pembro	post	2	innate	1	P050	P050	pembro
1528	TGGGTTATTCTC_P050_3	1116	3082.14	HUMAN	P050	P050	Pembro	post	2	innate	1	P050	P050	pembro
1529	CCTGCGGACAAA_P050_3	1341	3335.35	HUMAN	P050	P050	Pembro	post	2	innate	1	P050	P050	pembro
1530	AAGGGTCTATCG_P050_3	1041	2924.07	HUMAN	P050	P050	Pembro	post	2	innate	1	P050	P050	pembro
1531	GGAGCGACGAGA_P050_3	445	1762.43	HUMAN	P050	P050	Pembro	post	2	innate	1	P050	P050	pembro
1532	ACAGCGTACTAA_P050_3	749	2536.23	HUMAN	P050	P050	Pembro	post	2	innate	1	P050	P050	pembro
1533	GGACTGCCACCT_P050_3	791	2632.76	HUMAN	P050	P050	Pembro	post	2	innate	1	P050	P050	pembro
1534	CAGAGTCGCGCT_P050_3	461	1871.42	HUMAN	P050	P050	Pembro	post	2	innate	1	P050	P050	pembro
1535	GTCTTGGGCTGT_P050_3	483	1780.4	HUMAN	P050	P050	Pembro	post	2	innate	1	P050	P050	pembro
1536	AGGGACACTTTC_P050_3	539	2118.66	HUMAN	P050	P050	Pembro	post	2	innate	1	P050	P050	pembro
1537	CCCTCTAATATA_P050_3	554	2132.95	HUMAN	P050	P050	Pembro	post	2	innate	1	P050	P050	pembro
1538	ACGGTGTGCCTC_P050_3	504	1919.52	HUMAN	P050	P050	Pembro	post	2	innate	1	P050	P050	pembro
1539	TCGTAGATACAT_P050_3	324	1492.36	HUMAN	P050	P050	Pembro	post	2	innate	1	P050	P050	pembro
1540	GCTGCAAGGAAG_P050_3	344	1520.33	HUMAN	P050	P050	Pembro	post	0	innate	1	P050	P050	pembro
1541	AACTGCCTCGTC_P050_3	380	1665.09	HUMAN	P050	P050	Pembro	post	2	innate	1	P050	P050	pembro
1542	TGACCTTTGTCT_P050_3	421	1740.14	HUMAN	P050	P050	Pembro	post	2	innate	1	P050	P050	pembro
1543	GGGCCAGTTTCG_P050_3	345	1535.31	HUMAN	P050	P050	Pembro	post	2	innate	1	P050	P050	pembro
1544	TGCAGACATGAN_P050_3	376	1695.56	HUMAN	P050	P050	Pembro	post	2	innate	1	P050	P050	pembro
1545	CCCTACCAACAC_P050_3	395	1738.67	HUMAN	P050	P050	Pembro	post	2	innate	1	P050	P050	pembro
1546	TAACCTCATAAC_P050_3	335	1521.43	HUMAN	P050	P050	Pembro	post	2	innate	1	P050	P050	pembro
1547	CGCAATCTGCAT_P050_3	398	1745.24	HUMAN	P050	P050	Pembro	post	2	innate	1	P050	P050	pembro
1548	AACAGCGTGTCC_P050_3	344	1558.13	HUMAN	P050	P050	Pembro	post	2	innate	1	P050	P050	pembro
1549	CTTTTATCTCCT_P050_3	311	1457.07	HUMAN	P050	P050	Pembro	post	2	innate	1	P050	P050	pembro
1550	CGTGCAAATAAT_P050_12	952	2756.45	HUMAN	P050	P050	pembro	post	2	innate	1	P050	P050	pembro
1551	TTAATAGTTAGT_P050_12	892	2680.87	HUMAN	P050	P050	pembro	post	2	innate	1	P050	P050	pembro
1552	AAGTATAAGCTG_P050_12	820	2579.28	HUMAN	P050	P050	pembro	post	2	innate	1	P050	P050	pembro
1553	TCTTTGTAGCTA_P050_12	727	2442.18	HUMAN	P050	P050	pembro	post	2	innate	1	P050	P050	pembro
1554	TGCGCCGGGAAT_P050_12	651	2243.91	HUMAN	P050	P050	pembro	post	2	innate	1	P050	P050	pembro
1555	AATCTGGTCGGC_P050_12	719	2202.26	HUMAN	P050	P050	pembro	post	0	innate	1	P050	P050	pembro
1556	GGAGCTTCAATC_P050_12	601	2109.63	HUMAN	P050	P050	pembro	post	0	innate	1	P050	P050	pembro
1557	GAAGGCTCAATC_P050_12	504	1809.93	HUMAN	P050	P050	pembro	post	0	innate	1	P050	P050	pembro
1558	TACCCTAAGAGT_P050_12	524	1971.58	HUMAN	P050	P050	pembro	post	2	innate	1	P050	P050	pembro
1559	TGCCGCAGCCAA_P050_12	469	1867.98	HUMAN	P050	P050	pembro	post	2	innate	1	P050	P050	pembro
1560	CGGGGATGCCCT_P050_12	483	1905.1	HUMAN	P050	P050	pembro	post	0	innate	1	P050	P050	pembro
1561	GAACCAGTTCGT_P050_12	392	1649.81	HUMAN	P050	P050	pembro	post	2	innate	1	P050	P050	pembro
1562	TTAAGCTACTTC_P050_12	467	1908.64	HUMAN	P050	P050	pembro	post	2	innate	1	P050	P050	pembro
1563	AGTCTATATCCA_P050_12	416	1729.99	HUMAN	P050	P050	pembro	post	0	innate	1	P050	P050	pembro
1564	TTAAGCTACTTG_P050_12	407	1751.44	HUMAN	P050	P050	pembro	post	2	innate	1	P050	P050	pembro
1565	TTAAGCTACTTT_P050_12	394	1721.69	HUMAN	P050	P050	pembro	post	2	innate	1	P050	P050	pembro
1566	TTAAGCTACTTA_P050_12	468	1912.86	HUMAN	P050	P050	pembro	post	2	innate	1	P050	P050	pembro
1567	GAATAAGGGCAG_P050_12	377	1607.78	HUMAN	P050	P050	pembro	post	2	innate	1	P050	P050	pembro
1568	CAAGTATAGGAG_P050_12	428	1758.89	HUMAN	P050	P050	pembro	post	0	innate	1	P050	P050	pembro
1569	AGCTGCATACGN_P050_12	312	1454.9	HUMAN	P050	P050	pembro	post	2	innate	1	P050	P050	pembro
1570	TGCGCCGGGACT_P050_12	341	1529.29	HUMAN	P050	P050	pembro	post	2	innate	1	P050	P050	pembro
1571	CCATCCCTTGCG_P014_4A	3122	4351.77	HUMAN	P014	P014	pembro	post	2	innate	1	P014	P014	pembro
1572	GCGAGTCCGGAT_P014_4A	2678	4182.56	HUMAN	P014	P014	pembro	post	2	innate	1	P014	P014	pembro
1573	TACCCAATTCCC_P014_4A	2022	3711.15	HUMAN	P014	P014	pembro	post	2	innate	1	P014	P014	pembro
1574	CCCTTTCTTCGC_P014_4A	1955	3786.54	HUMAN	P014	P014	pembro	post	2	innate	1	P014	P014	pembro
1575	GCCCCTGTAACC_P014_4A	1845	3859.18	HUMAN	P014	P014	pembro	post	2	innate	1	P014	P014	pembro
1576	GTACACACCACN_P014_4A	1670	3668.98	HUMAN	P014	P014	pembro	post	2	innate	1	P014	P014	pembro
1577	TTCAAGAGAGGN_P014_4A	1562	3467.26	HUMAN	P014	P014	pembro	post	2	innate	1	P014	P014	pembro
1578	GTAGAAATGCTA_P014_4A	1430	3569.06	HUMAN	P014	P014	pembro	post	2	innate	1	P014	P014	pembro
1579	ACCCTAAATACC_P014_4A	1684	3636.83	HUMAN	P014	P014	pembro	post	2	innate	1	P014	P014	pembro
1580	CTGGCCCTGGAA_P014_4A	1451	3391.53	HUMAN	P014	P014	pembro	post	2	innate	1	P014	P014	pembro
1581	AACCCTCAGATT_P014_4A	1574	3634.4	HUMAN	P014	P014	pembro	post	2	innate	1	P014	P014	pembro
1582	GACACCAGTGAC_P014_4A	1332	3501.48	HUMAN	P014	P014	pembro	post	2	innate	1	P014	P014	pembro
1583	TACACTCGGCGT_P014_4A	1227	3278.33	HUMAN	P014	P014	pembro	post	2	innate	1	P014	P014	pembro
1584	AGCCCTCCGAAT_P014_4A	1407	3345.33	HUMAN	P014	P014	pembro	post	2	innate	1	P014	P014	pembro
1585	CGTTTGCCCGTC_P014_4A	1172	3186.49	HUMAN	P014	P014	pembro	post	2	innate	1	P014	P014	pembro
1586	CTCATGCAGCCG_P014_4A	1164	2952.22	HUMAN	P014	P014	pembro	post	2	innate	1	P014	P014	pembro
1587	TCTAGATCTATN_P014_4A	482	1963.89	HUMAN	P014	P014	pembro	post	2	innate	1	P014	P014	pembro
1588	CGATACAAGGAG_P014_4A	638	2280.6	HUMAN	P014	P014	pembro	post	2	innate	1	P014	P014	pembro
1589	TTAGACAGGCTG_P014_4A	1248	3314.81	HUMAN	P014	P014	pembro	post	2	innate	1	P014	P014	pembro
1590	ATAGCACCTTGA_P014_4A	1196	3165.21	HUMAN	P014	P014	pembro	post	2	innate	1	P014	P014	pembro
1591	GGCTTCAAGGTN_P014_4A	1092	2903.16	HUMAN	P014	P014	pembro	post	0	innate	1	P014	P014	pembro
1592	TGAGATTTCTAT_P014_4A	1066	2908.74	HUMAN	P014	P014	pembro	post	2	innate	1	P014	P014	pembro
1593	GGGCATTCAAAN_P014_4A	1055	2970.77	HUMAN	P014	P014	pembro	post	2	innate	1	P014	P014	pembro
1594	TGGTGCGTCCAC_P014_4A	494	1970.56	HUMAN	P014	P014	pembro	post	2	innate	1	P014	P014	pembro
1595	AAACCCCCCGTT_P014_4A	1097	3142.88	HUMAN	P014	P014	pembro	post	2	innate	1	P014	P014	pembro
1596	CGTTGCCCGTCN_P014_4A	843	2728.27	HUMAN	P014	P014	pembro	post	2	innate	1	P014	P014	pembro
1597	CCCACGCCCCCA_P014_4A	485	1856.04	HUMAN	P014	P014	pembro	post	0	innate	1	P014	P014	pembro
1598	TCAGACCCGCTA_P014_4A	726	2393.6	HUMAN	P014	P014	pembro	post	2	innate	1	P014	P014	pembro
1599	CATCTTAATTGN_P014_4A	715	2544.57	HUMAN	P014	P014	pembro	post	2	innate	1	P014	P014	pembro
1600	AGCGACAAGCTT_P014_4A	756	2397.36	HUMAN	P014	P014	pembro	post	2	innate	1	P014	P014	pembro
1601	AGACCGAGTGTG_P014_4A	700	2425.06	HUMAN	P014	P014	pembro	post	2	innate	1	P014	P014	pembro
1602	GCTCCTCCAGTC_P014_4A	449	1755.76	HUMAN	P014	P014	pembro	post	2	innate	1	P014	P014	pembro
1603	GCTCACCTGTCT_P014_4A	551	2151.59	HUMAN	P014	P014	pembro	post	2	innate	1	P014	P014	pembro
1604	GCCACATAGGCA_P014_4A	692	2348.91	HUMAN	P014	P014	pembro	post	2	innate	1	P014	P014	pembro
1605	GCGTATGCTGGT_P014_4A	593	2110.47	HUMAN	P014	P014	pembro	post	0	innate	1	P014	P014	pembro
1606	TGGAAGGCCTAN_P014_4A	616	2211.27	HUMAN	P014	P014	pembro	post	0	innate	1	P014	P014	pembro
1607	ACGAACTATGTT_P014_4A	390	1684.13	HUMAN	P014	P014	pembro	post	0	innate	1	P014	P014	pembro
1608	AATAAGTTTTGA_P014_4A	379	1625.95	HUMAN	P014	P014	pembro	post	2	innate	1	P014	P014	pembro
1609	GGTCCATCTCAC_P014_4A	376	1646.43	HUMAN	P014	P014	pembro	post	2	innate	1	P014	P014	pembro
1610	CCGGGCTTGCTT_P014_4A	335	1487.84	HUMAN	P014	P014	pembro	post	0	innate	1	P014	P014	pembro
1611	GTTATTGAAGCC_P014_4A	287	1375.86	HUMAN	P014	P014	pembro	post	2	innate	1	P014	P014	pembro
1612	GCCCTAAATACC_P014_4A	704	2447.45	HUMAN	P014	P014	pembro	post	2	innate	1	P014	P014	pembro
1613	TCCTGATATGCN_P011_7	2237	3856.81	HUMAN	P011	P011	pembro	post	2	innate	1	P011	P011	pembro
1614	CATTTAGTGACA_P011_7	1943	3931.8	HUMAN	P011	P011	pembro	post	2	innate	1	P011	P011	pembro
1615	TCCCCTGCAGAA_P011_7	2190	4146.38	HUMAN	P011	P011	pembro	post	2	innate	1	P011	P011	pembro
1616	TTCCGTCCTGTT_P011_7	1883	3648.32	HUMAN	P011	P011	pembro	post	2	innate	1	P011	P011	pembro
1617	AACGGGTAGCTN_P011_7	1548	3485.87	HUMAN	P011	P011	pembro	post	2	innate	1	P011	P011	pembro
1618	TTAGTGTTACGA_P011_7	1565	3544.7	HUMAN	P011	P011	pembro	post	2	innate	1	P011	P011	pembro
1619	GTATCAACTGCT_P011_7	1667	3463.14	HUMAN	P011	P011	pembro	post	2	innate	1	P011	P011	pembro
1620	CCGGCGAATGTC_P011_7	1650	3526.71	HUMAN	P011	P011	pembro	post	2	innate	1	P011	P011	pembro
1621	TGTAACTTCCTG_P011_7	1443	3637.78	HUMAN	P011	P011	pembro	post	2	innate	1	P011	P011	pembro
1622	TAGTATTGGGGT_P011_7	1454	3307.25	HUMAN	P011	P011	pembro	post	2	innate	1	P011	P011	pembro
1623	CTAATCAACTAC_P011_7	1570	3597.3	HUMAN	P011	P011	pembro	post	2	innate	1	P011	P011	pembro
1624	ACGACATGAGGC_P011_7	1561	3570.69	HUMAN	P011	P011	pembro	post	2	innate	1	P011	P011	pembro
1625	TACGTGACATGA_P011_7	1386	3349.42	HUMAN	P011	P011	pembro	post	2	innate	1	P011	P011	pembro
1626	GTAGTATCACGC_P011_7	1196	3168.7	HUMAN	P011	P011	pembro	post	2	innate	1	P011	P011	pembro
1627	TACAAGGTTGGG_P011_7	1198	3118.58	HUMAN	P011	P011	pembro	post	2	innate	1	P011	P011	pembro
1628	ATCAAGGAATGT_P011_7	1185	3114.7	HUMAN	P011	P011	pembro	post	2	innate	1	P011	P011	pembro
1629	GCAGCTCTAGAT_P011_7	1585	3628.67	HUMAN	P011	P011	pembro	post	2	innate	1	P011	P011	pembro
1630	TGGCGCGTATAA_P011_7	1031	2828.88	HUMAN	P011	P011	pembro	post	2	innate	1	P011	P011	pembro
1631	CAAGCCTAAAGC_P011_7	979	2888.46	HUMAN	P011	P011	pembro	post	2	innate	1	P011	P011	pembro
1632	GTAGAGTTAACC_P011_7	1278	3332.34	HUMAN	P011	P011	pembro	post	2	innate	1	P011	P011	pembro
1633	TCCCAAATGGAG_P011_7	1046	2982.76	HUMAN	P011	P011	pembro	post	2	innate	1	P011	P011	pembro
1634	GCCCTATTAAAT_P011_7	1386	3467.73	HUMAN	P011	P011	pembro	post	2	innate	1	P011	P011	pembro
1635	ACGAATTGGTCT_P011_7	1249	3358.35	HUMAN	P011	P011	pembro	post	2	innate	1	P011	P011	pembro
1636	GGACTACAGCGN_P011_7	1185	3135.68	HUMAN	P011	P011	pembro	post	2	innate	1	P011	P011	pembro
1637	ATTTCTCTTACG_P011_7	894	2757.54	HUMAN	P011	P011	pembro	post	2	innate	1	P011	P011	pembro
1638	GGTTATAACTAG_P011_7	1017	2956.94	HUMAN	P011	P011	pembro	post	2	innate	1	P011	P011	pembro
1639	GTGCGCCTCGTN_P011_7	811	2595.09	HUMAN	P011	P011	pembro	post	2	innate	1	P011	P011	pembro
1640	TACAGATCGATT_P011_7	876	2703.23	HUMAN	P011	P011	pembro	post	2	innate	1	P011	P011	pembro
1641	TATAAGGTAACA_P011_7	789	2575.93	HUMAN	P011	P011	pembro	post	2	innate	1	P011	P011	pembro
1642	CACGTTCTTGTT_P011_7	816	2670.17	HUMAN	P011	P011	pembro	post	2	innate	1	P011	P011	pembro
1643	GCAACACGCGTT_P011_7	846	2639.48	HUMAN	P011	P011	pembro	post	2	innate	1	P011	P011	pembro
1644	GAGCGAGGGATA_P011_7	644	2298.78	HUMAN	P011	P011	pembro	post	2	innate	1	P011	P011	pembro
1645	GTCCAGCGGATC_P011_7	761	2433.06	HUMAN	P011	P011	pembro	post	2	innate	1	P011	P011	pembro
1646	ACGTCATCCTTG_P011_7	951	2841.88	HUMAN	P011	P011	pembro	post	2	innate	1	P011	P011	pembro
1647	GACCTTATACGT_P011_7	705	2376	HUMAN	P011	P011	pembro	post	2	innate	1	P011	P011	pembro
1648	GGACGATTCTCA_P011_7	888	2821.91	HUMAN	P011	P011	pembro	post	2	innate	1	P011	P011	pembro
1649	CTATACAAGTAA_P011_7	685	2428.53	HUMAN	P011	P011	pembro	post	2	innate	1	P011	P011	pembro
1650	TCTGCGCGGTAA_P011_7	827	2605.87	HUMAN	P011	P011	pembro	post	2	innate	1	P011	P011	pembro
1651	CGTCTTTGGGCA_P011_7	757	2476.5	HUMAN	P011	P011	pembro	post	2	innate	1	P011	P011	pembro
1652	GTTGATACTGCC_P011_7	783	2566.2	HUMAN	P011	P011	pembro	post	2	innate	1	P011	P011	pembro
1653	TGAGACACGCTN_P011_7	701	2423.35	HUMAN	P011	P011	pembro	post	2	innate	1	P011	P011	pembro
1654	CGAAAGCAGGGC_P011_7	612	2233.82	HUMAN	P011	P011	pembro	post	2	innate	1	P011	P011	pembro
1655	GATCCGCTACTG_P011_7	369	1629.69	HUMAN	P011	P011	pembro	post	2	innate	1	P011	P011	pembro
1656	TTATTAGTGCGG_P011_7	539	2041.29	HUMAN	P011	P011	pembro	post	2	innate	1	P011	P011	pembro
1657	CTCCGGATTGTA_P011_7	383	1725.79	HUMAN	P011	P011	pembro	post	2	innate	1	P011	P011	pembro
1658	TGCAGTCATAGC_P011_7	396	1650.14	HUMAN	P011	P011	pembro	post	2	innate	1	P011	P011	pembro
1659	TAGACAAATCTA_P011_7	331	1516.84	HUMAN	P011	P011	pembro	post	2	innate	1	P011	P011	pembro
1660	AACCAGCGCGCA_P011_7	416	1653.35	HUMAN	P011	P011	pembro	post	2	innate	1	P011	P011	pembro
1661	GGGGGGGGGGGG_P011_7	1207	3577.45	HUMAN	P011	P011	pembro	post	2	innate	1	P011	P011	pembro
1662	CAACGACGTCCC_P046_2	1656	3656.25	HUMAN	P046	P046	Pembro	pre	2	innate	1	P046	P046	pre
1663	ACGGCACCTANN_P046_2	1458	3433.3	HUMAN	P046	P046	Pembro	pre	2	innate	1	P046	P046	pre
1664	TACTACAATATG_P046_2	1402	3227.9	HUMAN	P046	P046	Pembro	pre	2	innate	1	P046	P046	pre
1665	GTCCCAATGAGC_P046_2	1304	3207.49	HUMAN	P046	P046	Pembro	pre	2	innate	1	P046	P046	pre
1666	CAGCGCTCTCAC_P046_2	1083	2813.91	HUMAN	P046	P046	Pembro	pre	2	innate	1	P046	P046	pre
1667	AAAGCCAGAACC_P046_2	1478	3399.36	HUMAN	P046	P046	Pembro	pre	2	innate	1	P046	P046	pre
1668	GGATAAGCTCAA_P046_2	1396	3306.06	HUMAN	P046	P046	Pembro	pre	2	innate	1	P046	P046	pre
1669	ACATCCTATGGC_P046_2	1362	3303.32	HUMAN	P046	P046	Pembro	pre	2	innate	1	P046	P046	pre
1670	GTAGGCGCTGTT_P046_2	1313	3133.72	HUMAN	P046	P046	Pembro	pre	2	innate	1	P046	P046	pre
1671	TTCGCCCACCAC_P046_2	1636	3584.27	HUMAN	P046	P046	Pembro	pre	2	innate	1	P046	P046	pre
1672	GGCCCTGCACGC_P046_2	1523	3473.27	HUMAN	P046	P046	Pembro	pre	2	innate	1	P046	P046	pre
1673	ATCCCGGCTTCN_P046_2	1283	3236.88	HUMAN	P046	P046	Pembro	pre	2	innate	1	P046	P046	pre
1674	TATCCTGCAACN_P046_2	1351	3228.31	HUMAN	P046	P046	Pembro	pre	2	innate	1	P046	P046	pre
1675	GCGGACGGCTGG_P046_2	1328	3170.97	HUMAN	P046	P046	Pembro	pre	2	innate	1	P046	P046	pre
1676	GCTCCTCGGCCN_P046_2	1104	2952.12	HUMAN	P046	P046	Pembro	pre	2	innate	1	P046	P046	pre
1677	CGGCGGTTGCAG_P046_2	1119	2922.63	HUMAN	P046	P046	Pembro	pre	2	innate	1	P046	P046	pre
1678	CTTTGGGTCATT_P046_2	682	1971.37	HUMAN	P046	P046	Pembro	pre	2	innate	1	P046	P046	pre
1679	TTCTGCTATTAA_P046_2	1450	3340.81	HUMAN	P046	P046	Pembro	pre	2	innate	1	P046	P046	pre
1680	CAATTAGGGTCG_P046_2	954	2731.04	HUMAN	P046	P046	Pembro	pre	2	innate	1	P046	P046	pre
1681	TACGACAAGACC_P046_2	1077	3021.79	HUMAN	P046	P046	Pembro	pre	2	innate	1	P046	P046	pre
1682	GGAGCAATTAAG_P046_2	894	2589.42	HUMAN	P046	P046	Pembro	pre	2	innate	1	P046	P046	pre
1683	AGTGCCCGAATT_P046_2	1050	2880.7	HUMAN	P046	P046	Pembro	pre	2	innate	1	P046	P046	pre
1684	CGGGTCGCATCC_P046_2	1560	3427.98	HUMAN	P046	P046	Pembro	pre	2	innate	1	P046	P046	pre
1685	TCGCGGTTAAAG_P046_2	1148	3050.95	HUMAN	P046	P046	Pembro	pre	2	innate	1	P046	P046	pre
1686	AGCTTGCAGGGC_P046_2	1046	2850.62	HUMAN	P046	P046	Pembro	pre	2	innate	1	P046	P046	pre
1687	CAACGTGGTGCG_P046_2	838	2554.74	HUMAN	P046	P046	Pembro	pre	2	innate	1	P046	P046	pre
1688	CTCTAGCCTAAA_P046_2	1008	2865.09	HUMAN	P046	P046	Pembro	pre	2	innate	1	P046	P046	pre
1689	GCTCGGTCGCCN_P046_2	973	2738.91	HUMAN	P046	P046	Pembro	pre	2	innate	1	P046	P046	pre
1690	TGGTGAAGGCCC_P046_2	1136	2955.15	HUMAN	P046	P046	Pembro	pre	2	innate	1	P046	P046	pre
1691	GCGAACGGTGTC_P046_2	975	2827.44	HUMAN	P046	P046	Pembro	pre	2	innate	1	P046	P046	pre
1692	GAGGGAATATCT_P046_2	1131	3021.51	HUMAN	P046	P046	Pembro	pre	2	innate	1	P046	P046	pre
1693	TACCGTGCCTAA_P046_2	1182	3112.36	HUMAN	P046	P046	Pembro	pre	2	innate	1	P046	P046	pre
1694	TTGGCATCTTCN_P046_2	1197	3048.68	HUMAN	P046	P046	Pembro	pre	2	innate	1	P046	P046	pre
1695	AAGCAATTCGGG_P046_2	1031	2697.25	HUMAN	P046	P046	Pembro	pre	2	innate	1	P046	P046	pre
1696	GAACGCCCAAAN_P046_2	993	2810.73	HUMAN	P046	P046	Pembro	pre	2	innate	1	P046	P046	pre
1697	CCAGCAGGCTGC_P046_2	844	2571.95	HUMAN	P046	P046	Pembro	pre	2	innate	1	P046	P046	pre
1698	CGATTGAGGAGT_P046_2	695	2213.52	HUMAN	P046	P046	Pembro	pre	2	innate	1	P046	P046	pre
1699	CGTGCGCCCGAC_P046_2	1201	3228.65	HUMAN	P046	P046	Pembro	pre	2	innate	1	P046	P046	pre
1700	AACGGATGAATA_P046_2	967	2851.26	HUMAN	P046	P046	Pembro	pre	2	innate	1	P046	P046	pre
1701	GGTAAAGCTGCC_P046_2	924	2712.03	HUMAN	P046	P046	Pembro	pre	2	innate	1	P046	P046	pre
1702	CCGGCATGGTCG_P046_2	913	2679.09	HUMAN	P046	P046	Pembro	pre	2	innate	1	P046	P046	pre
1703	TATGGTGTCATT_P046_2	1296	3158.34	HUMAN	P046	P046	Pembro	pre	2	innate	1	P046	P046	pre
1704	GAGACAATATAT_P046_2	814	2586.93	HUMAN	P046	P046	Pembro	pre	2	innate	1	P046	P046	pre
1705	CAAACGCAGAGN_P046_2	748	2365.39	HUMAN	P046	P046	Pembro	pre	2	innate	1	P046	P046	pre
1706	CAACGCAGAGNN_P046_2	774	2424.8	HUMAN	P046	P046	Pembro	pre	2	innate	1	P046	P046	pre
1707	CAAGACCAACCA_P046_2	934	2748.28	HUMAN	P046	P046	Pembro	pre	2	innate	1	P046	P046	pre
1708	GCTACGGTCGCC_P046_2	820	2526.63	HUMAN	P046	P046	Pembro	pre	2	innate	1	P046	P046	pre
1709	GGGAAGGTCAAT_P046_2	866	2611.08	HUMAN	P046	P046	Pembro	pre	2	innate	1	P046	P046	pre
1710	TCAATTGCAGCN_P046_2	950	2809.52	HUMAN	P046	P046	Pembro	pre	2	innate	1	P046	P046	pre
1711	GAATTAAGTGGA_P046_2	706	2284.81	HUMAN	P046	P046	Pembro	pre	2	innate	1	P046	P046	pre
1712	TAAGTCGCTAGG_P046_2	821	2427.86	HUMAN	P046	P046	Pembro	pre	2	innate	1	P046	P046	pre
1713	ATACCAGAGTTA_P046_2	1116	2968.24	HUMAN	P046	P046	Pembro	pre	2	innate	1	P046	P046	pre
1714	GTCTTCGACGAA_P046_2	1065	2986	HUMAN	P046	P046	Pembro	pre	2	innate	1	P046	P046	pre
1715	GTTCGTTGCATT_P046_2	806	2392.61	HUMAN	P046	P046	Pembro	pre	2	innate	1	P046	P046	pre
1716	GAGTTGCGCAAG_P046_2	809	2537.2	HUMAN	P046	P046	Pembro	pre	2	innate	1	P046	P046	pre
1717	AAGTAGCCGTTC_P046_2	629	1962.33	HUMAN	P046	P046	Pembro	pre	2	innate	1	P046	P046	pre
1718	ACGTGGCCGGCT_P046_2	640	2211.99	HUMAN	P046	P046	Pembro	pre	2	innate	1	P046	P046	pre
1719	AAGCCGGGGACG_P046_2	935	2733.53	HUMAN	P046	P046	Pembro	pre	2	innate	1	P046	P046	pre
1720	GTAGAGTTTAGN_P046_2	833	2448.31	HUMAN	P046	P046	Pembro	pre	2	innate	1	P046	P046	pre
1721	CGGATACTTGGA_P046_2	724	2346.2	HUMAN	P046	P046	Pembro	pre	2	innate	1	P046	P046	pre
1722	CCCCAGTCGGGA_P046_2	836	2576.2	HUMAN	P046	P046	Pembro	pre	2	innate	1	P046	P046	pre
1723	AGAATCTAGACG_P046_2	952	2729.22	HUMAN	P046	P046	Pembro	pre	2	innate	1	P046	P046	pre
1724	GTGGTAGGTTTA_P046_2	784	2364.68	HUMAN	P046	P046	Pembro	pre	2	innate	1	P046	P046	pre
1725	CGAGGCGCCGCT_P046_2	759	2476.87	HUMAN	P046	P046	Pembro	pre	2	innate	1	P046	P046	pre
1726	CATCGACGGTTG_P046_2	707	2304.85	HUMAN	P046	P046	Pembro	pre	2	innate	1	P046	P046	pre
1727	CTCATCCGATTG_P046_2	667	2234.28	HUMAN	P046	P046	Pembro	pre	2	innate	1	P046	P046	pre
1728	GGACGAGACCTT_P046_2	688	2297.68	HUMAN	P046	P046	Pembro	pre	2	innate	1	P046	P046	pre
1729	TCATTAAACATA_P046_2	723	2339.01	HUMAN	P046	P046	Pembro	pre	2	innate	1	P046	P046	pre
1730	CTATGGGAGTGN_P046_2	860	2506.21	HUMAN	P046	P046	Pembro	pre	2	innate	1	P046	P046	pre
1731	AATTGCCCTGAN_P046_2	815	2511.68	HUMAN	P046	P046	Pembro	pre	2	innate	1	P046	P046	pre
1732	CATTAGCTGATA_P046_2	784	2457.05	HUMAN	P046	P046	Pembro	pre	2	innate	1	P046	P046	pre
1733	GATTATTGTGGC_P046_2	862	2562.36	HUMAN	P046	P046	Pembro	pre	2	innate	1	P046	P046	pre
1734	GAGCTAGGTAAC_P046_2	548	1788.99	HUMAN	P046	P046	Pembro	pre	2	innate	1	P046	P046	pre
1735	ATTCTGAATTAG_P046_2	881	2673.16	HUMAN	P046	P046	Pembro	pre	2	innate	1	P046	P046	pre
1736	TATCAGGCGACC_P046_2	732	2464.04	HUMAN	P046	P046	Pembro	pre	2	innate	1	P046	P046	pre
1737	TAGTACTTCCGT_P046_2	777	2489.86	HUMAN	P046	P046	Pembro	pre	2	innate	1	P046	P046	pre
1738	TGATTTTGGGAA_P046_2	935	2793.99	HUMAN	P046	P046	Pembro	pre	2	innate	1	P046	P046	pre
1739	AGTATGGACCGN_P046_2	749	2430.75	HUMAN	P046	P046	Pembro	pre	2	innate	1	P046	P046	pre
1740	ATACGCCGAATC_P046_2	821	2663.52	HUMAN	P046	P046	Pembro	pre	2	innate	1	P046	P046	pre
1741	ATTTAGACTTTT_P046_2	966	2740.55	HUMAN	P046	P046	Pembro	pre	2	innate	1	P046	P046	pre
1742	CGGGAAGGTTCT_P046_2	539	2001.6	HUMAN	P046	P046	Pembro	pre	2	innate	1	P046	P046	pre
1743	GACGCCCATTTC_P046_2	433	1662.39	HUMAN	P046	P046	Pembro	pre	2	innate	1	P046	P046	pre
1744	CTTCCGTTGTGA_P046_2	775	2519.08	HUMAN	P046	P046	Pembro	pre	2	innate	1	P046	P046	pre
1745	CCTTTCCCACCG_P046_2	571	2143.5	HUMAN	P046	P046	Pembro	pre	2	innate	1	P046	P046	pre
1746	GAGCAATATATN_P046_2	459	1865.16	HUMAN	P046	P046	Pembro	pre	2	innate	1	P046	P046	pre
1747	CCATTTCTGGGN_P046_2	741	2400.06	HUMAN	P046	P046	Pembro	pre	2	innate	1	P046	P046	pre
1748	CCAATTTCTGGG_P046_2	767	2458.4	HUMAN	P046	P046	Pembro	pre	2	innate	1	P046	P046	pre
1749	GCGACGGTGTCN_P046_2	497	1949.84	HUMAN	P046	P046	Pembro	pre	2	innate	1	P046	P046	pre
1750	ACTTTACGGAGC_P046_2	876	2748.61	HUMAN	P046	P046	Pembro	pre	2	innate	1	P046	P046	pre
1751	GCACTTCTAATG_P046_2	470	1799.35	HUMAN	P046	P046	Pembro	pre	2	innate	1	P046	P046	pre
1752	GAGCCTTTCGCG_P046_2	801	2617.79	HUMAN	P046	P046	Pembro	pre	2	innate	1	P046	P046	pre
1753	CTAGGCCGAAGC_P046_2	715	2368.81	HUMAN	P046	P046	Pembro	pre	2	innate	1	P046	P046	pre
1754	TTTAAGCGGGTC_P046_2	561	1935.93	HUMAN	P046	P046	Pembro	pre	2	innate	1	P046	P046	pre
1755	TGGGCCCCCCCG_P046_2	906	2618.77	HUMAN	P046	P046	Pembro	pre	2	innate	1	P046	P046	pre
1756	TTTCGATCTTCN_P046_2	849	2603.06	HUMAN	P046	P046	Pembro	pre	2	innate	1	P046	P046	pre
1757	GAAACCGGAGAT_P046_2	592	2179.29	HUMAN	P046	P046	Pembro	pre	2	innate	1	P046	P046	pre
1758	TGCATGGTAGTC_P046_2	618	2175.5	HUMAN	P046	P046	Pembro	pre	2	innate	1	P046	P046	pre
1759	CAACCTACTGAG_P046_2	530	1806.17	HUMAN	P046	P046	Pembro	pre	2	innate	1	P046	P046	pre
1760	ACGCGATTAGCC_P046_2	694	2394.6	HUMAN	P046	P046	Pembro	pre	2	innate	1	P046	P046	pre
1761	TTCTTTGATCCG_P046_2	1017	2894.59	HUMAN	P046	P046	Pembro	pre	2	innate	1	P046	P046	pre
1762	GCTTATATGAGC_P046_2	516	1918.9	HUMAN	P046	P046	Pembro	pre	2	innate	1	P046	P046	pre
1763	ATCTGCCGCAAC_P046_2	533	2064.93	HUMAN	P046	P046	Pembro	pre	2	innate	1	P046	P046	pre
1764	ATAAAGATACTC_P046_2	985	2869.95	HUMAN	P046	P046	Pembro	pre	2	innate	1	P046	P046	pre
1765	CTCTCCGATTGN_P046_2	456	1779.06	HUMAN	P046	P046	Pembro	pre	2	innate	1	P046	P046	pre
1766	TCATTGCAGCNN_P046_2	439	1769.01	HUMAN	P046	P046	Pembro	pre	2	innate	1	P046	P046	pre
1767	ATAAGAACTGAT_P046_2	597	2185.98	HUMAN	P046	P046	Pembro	pre	2	innate	1	P046	P046	pre
1768	CGGCTTACAGCC_P046_2	438	1826.63	HUMAN	P046	P046	Pembro	pre	2	innate	1	P046	P046	pre
1769	TTGTTAATACCG_P046_2	630	2222.37	HUMAN	P046	P046	Pembro	pre	2	innate	1	P046	P046	pre
1770	GGGAACGAGTGC_P046_2	392	1612.63	HUMAN	P046	P046	Pembro	pre	2	innate	1	P046	P046	pre
1771	AGACAGCTGGGG_P046_2	617	2198.87	HUMAN	P046	P046	Pembro	pre	2	innate	1	P046	P046	pre
1772	ATCGATAGTCCN_P046_2	593	2203.05	HUMAN	P046	P046	Pembro	pre	2	innate	1	P046	P046	pre
1773	ATCAGATAGTCC_P046_2	639	2293.79	HUMAN	P046	P046	Pembro	pre	2	innate	1	P046	P046	pre
1774	AGCTCCGTCATC_P046_2	382	1575.55	HUMAN	P046	P046	Pembro	pre	2	innate	1	P046	P046	pre
1775	AGTACATATAGC_P046_2	712	2372.9	HUMAN	P046	P046	Pembro	pre	2	innate	1	P046	P046	pre
1776	CCAGGACCTTCA_P046_2	362	1603.79	HUMAN	P046	P046	Pembro	pre	2	innate	1	P046	P046	pre
1777	CCGCACTTCTGG_P046_2	384	1611.58	HUMAN	P046	P046	Pembro	pre	2	innate	1	P046	P046	pre
1778	CAATATCAGTGT_P046_2	316	1330.33	HUMAN	P046	P046	Pembro	pre	2	innate	1	P046	P046	pre
1779	AGGGTCTGTTGN_P046_2	442	1625.03	HUMAN	P046	P046	Pembro	pre	2	innate	1	P046	P046	pre
1780	ATAAGATACTCN_P046_2	857	2699.95	HUMAN	P046	P046	Pembro	pre	2	innate	1	P046	P046	pre
1781	AGTCATATAGCN_P046_2	622	2201.22	HUMAN	P046	P046	Pembro	pre	2	innate	1	P046	P046	pre
1782	TCCCATGCCCAC_P046_2	424	1653.72	HUMAN	P046	P046	Pembro	pre	2	innate	1	P046	P046	pre
1783	TGCCCGCCTAGA_P046_2	376	1654.36	HUMAN	P046	P046	Pembro	pre	2	innate	1	P046	P046	pre
1784	GGCAACTATATT_P046_2	323	1345.07	HUMAN	P046	P046	Pembro	pre	2	innate	1	P046	P046	pre
1785	CTATGCGTAGAC_P046_2	522	2007.34	HUMAN	P046	P046	Pembro	pre	2	innate	1	P046	P046	pre
1786	GGAGCTCTATCC_P046_2	676	2396.91	HUMAN	P046	P046	Pembro	pre	2	innate	1	P046	P046	pre
1787	AGCCAATAGTGG_P046_2	268	1205.24	HUMAN	P046	P046	Pembro	pre	2	innate	1	P046	P046	pre
1788	AGAGTGACTGCA_P046_2	648	2289.96	HUMAN	P046	P046	Pembro	pre	2	innate	1	P046	P046	pre
1789	ATAGAACTGATN_P046_2	473	1932.3	HUMAN	P046	P046	Pembro	pre	2	innate	1	P046	P046	pre
1790	GATAGATGGTTA_P046_2	566	2111.64	HUMAN	P046	P046	Pembro	pre	2	innate	1	P046	P046	pre
1791	TACTACAGAGCC_P046_2	472	1864.84	HUMAN	P046	P046	Pembro	pre	2	innate	1	P046	P046	pre
1792	GGTAAGCTGCCN_P046_2	388	1640.13	HUMAN	P046	P046	Pembro	pre	2	innate	1	P046	P046	pre
1793	TGTAGGTCCGTC_P046_2	462	1821	HUMAN	P046	P046	Pembro	pre	2	innate	1	P046	P046	pre
1794	CCCCGAACCCAT_P046_2	414	1764.33	HUMAN	P046	P046	Pembro	pre	2	innate	1	P046	P046	pre
1795	GACTAATGCACA_P046_2	451	1754.87	HUMAN	P046	P046	Pembro	pre	2	innate	1	P046	P046	pre
1796	TGTGGTCCGTCN_P046_2	438	1760.17	HUMAN	P046	P046	Pembro	pre	2	innate	1	P046	P046	pre
1797	TCGTCACGGCCG_P046_2	342	1464.15	HUMAN	P046	P046	Pembro	pre	2	innate	1	P046	P046	pre
1798	GCAGGTGTCCCT_P046_2	392	1676.16	HUMAN	P046	P046	Pembro	pre	2	innate	1	P046	P046	pre
1799	TTTAGCGGGTCN_P046_2	378	1514.12	HUMAN	P046	P046	Pembro	pre	2	innate	1	P046	P046	pre
1800	TCACACCTGTCC_P046_2	321	1408.58	HUMAN	P046	P046	Pembro	pre	2	innate	1	P046	P046	pre
1801	CAATGACAAAAG_P046_2	367	1602.3	HUMAN	P046	P046	Pembro	pre	2	innate	1	P046	P046	pre
1802	CGGCATACCAAN_P046_2	301	1330.54	HUMAN	P046	P046	Pembro	pre	2	innate	1	P046	P046	pre
1803	GAACCGGAGATN_P046_2	368	1638.28	HUMAN	P046	P046	Pembro	pre	2	innate	1	P046	P046	pre
1804	GCGCAATAGCAC_P046_2	404	1658.31	HUMAN	P046	P046	Pembro	pre	2	innate	1	P046	P046	pre
1805	TGCTGGTAGTCN_P046_2	411	1742.77	HUMAN	P046	P046	Pembro	pre	2	innate	1	P046	P046	pre
1806	GTACTGGATTTC_P046_2	304	1312.81	HUMAN	P046	P046	Pembro	pre	2	innate	1	P046	P046	pre
1807	GTTGCCTCATGN_P046_2	282	1293	HUMAN	P046	P046	Pembro	pre	2	innate	1	P046	P046	pre
1808	CGCCCCGCCATN_P046_2	366	1612.25	HUMAN	P046	P046	Pembro	pre	2	innate	1	P046	P046	pre
1809	ATTTTTACGGCN_P046_2	466	1862.13	HUMAN	P046	P046	Pembro	pre	2	innate	1	P046	P046	pre
1810	ATCCCCAGTTCA_P046_2	340	1448.64	HUMAN	P046	P046	Pembro	pre	2	innate	1	P046	P046	pre
1811	ATTATTTACGGC_P046_2	527	1996.84	HUMAN	P046	P046	Pembro	pre	2	innate	1	P046	P046	pre
1812	CCCCTGGTCCGN_P046_2	396	1693.97	HUMAN	P046	P046	Pembro	pre	2	innate	1	P046	P046	pre
1813	TCGCAGCCCGCG_P046_2	409	1686.03	HUMAN	P046	P046	Pembro	pre	2	innate	1	P046	P046	pre
1814	GATGATGGTTAN_P046_2	401	1710.47	HUMAN	P046	P046	Pembro	pre	2	innate	1	P046	P046	pre
1815	AAGCTAATAGCA_P046_2	408	1743.26	HUMAN	P046	P046	Pembro	pre	2	innate	1	P046	P046	pre
1816	TGCTCAAATACA_P046_2	284	1285.52	HUMAN	P046	P046	Pembro	pre	2	innate	1	P046	P046	pre
1817	CCATTAAGAAAT_P046_2	309	1371.85	HUMAN	P046	P046	Pembro	pre	2	innate	1	P046	P046	pre
1818	TGGGTTTTAACA_P046_2	526	2037.94	HUMAN	P046	P046	Pembro	pre	2	innate	1	P046	P046	pre
1819	ATTGATAATCTC_P046_2	388	1623.38	HUMAN	P046	P046	Pembro	pre	2	innate	1	P046	P046	pre
1820	CAACGCCGTCCC_P046_2	903	2828	HUMAN	P046	P046	Pembro	pre	2	innate	1	P046	P046	pre
1821	CCCCGTGCCGAN_P046_2	415	1741.13	HUMAN	P046	P046	Pembro	pre	2	innate	1	P046	P046	pre
1822	TTTCTGGCGTTG_P046_2	406	1694.05	HUMAN	P046	P046	Pembro	pre	0	innate	1	P046	P046	pre
1823	GAGTAGCGAACG_P046_2	373	1622.84	HUMAN	P046	P046	Pembro	pre	2	innate	1	P046	P046	pre
1824	GCGGTCTGTGTT_P046_2	311	1318.45	HUMAN	P046	P046	Pembro	pre	2	innate	1	P046	P046	pre
1825	CCCACTGGTCCG_P046_2	299	1393.65	HUMAN	P046	P046	Pembro	pre	2	innate	1	P046	P046	pre
1826	TACTCTTTGAAC_P046_2	417	1665.65	HUMAN	P046	P046	Pembro	pre	2	innate	1	P046	P046	pre
1827	TTTCCACTGCCT_P046_2	292	1327.97	HUMAN	P046	P046	Pembro	pre	2	innate	1	P046	P046	pre
1828	ATACAGAATCCT_P046_2	308	1428.36	HUMAN	P046	P046	Pembro	pre	2	innate	1	P046	P046	pre
1829	ACTGTGGATCGC_P046_2	392	1634.59	HUMAN	P046	P046	Pembro	pre	2	innate	1	P046	P046	pre
1830	CGCCTCATTCAC_P046_2	528	1753.9	HUMAN	P046	P046	Pembro	pre	2	innate	1	P046	P046	pre
1831	GTTGCTTGGGCN_P046_2	315	1431.85	HUMAN	P046	P046	Pembro	pre	2	innate	1	P046	P046	pre
1832	TATAAAAACGGT_P046_2	372	1624.06	HUMAN	P046	P046	Pembro	pre	2	innate	1	P046	P046	pre
1833	CTTTACAGCTAG_P014_2	2086	4202.01	HUMAN	P014	P014	Pembro	pre	2	innate	1	P014	P014	pre
1834	CTTCTCTTCGTA_P014_2	1462	3718.09	HUMAN	P014	P014	Pembro	pre	2	innate	1	P014	P014	pre
1835	GGCGCTCGCTTG_P014_2	1865	4037.18	HUMAN	P014	P014	Pembro	pre	2	innate	1	P014	P014	pre
1836	TACGCACATTAC_P014_2	1144	3312.97	HUMAN	P014	P014	Pembro	pre	2	innate	1	P014	P014	pre
1837	GTCTCACAATCC_P014_2	1183	3231.35	HUMAN	P014	P014	Pembro	pre	2	innate	1	P014	P014	pre
1838	TTTTGTTCTTTA_P014_2	1203	3419.87	HUMAN	P014	P014	Pembro	pre	2	innate	1	P014	P014	pre
1839	CCATCCCTTGCG_P014_2	1812	3860.08	HUMAN	P014	P014	Pembro	pre	2	innate	1	P014	P014	pre
1840	GTATATCTCGGT_P014_2	1295	3454.04	HUMAN	P014	P014	Pembro	pre	2	innate	1	P014	P014	pre
1841	CGATGAGCATTA_P014_2	1117	3078.79	HUMAN	P014	P014	Pembro	pre	2	innate	1	P014	P014	pre
1842	CAAAAGAAAAGT_P014_2	1057	2966.03	HUMAN	P014	P014	Pembro	pre	2	innate	1	P014	P014	pre
1843	GTAGGTGGACCA_P014_2	1026	2938.25	HUMAN	P014	P014	Pembro	pre	2	innate	1	P014	P014	pre
1844	CCCATACTTTTG_P014_2	783	2581.26	HUMAN	P014	P014	Pembro	pre	2	innate	1	P014	P014	pre
1845	GGAAACGGCGTC_P014_2	894	2904.31	HUMAN	P014	P014	Pembro	pre	2	innate	1	P014	P014	pre
1846	GCGAGTCCGGAT_P014_2	1468	3526.96	HUMAN	P014	P014	Pembro	pre	2	innate	1	P014	P014	pre
1847	TTTGGGAGTGCC_P014_2	1251	3468.94	HUMAN	P014	P014	Pembro	pre	2	innate	1	P014	P014	pre
1848	CCCCTGCGAGCA_P014_2	1095	3242.37	HUMAN	P014	P014	Pembro	pre	2	innate	1	P014	P014	pre
1849	AAGCCCGTACTG_P014_2	1543	3798.39	HUMAN	P014	P014	Pembro	pre	2	innate	1	P014	P014	pre
1850	ACACACTGGCGT_P014_2	1010	2975.75	HUMAN	P014	P014	Pembro	pre	2	innate	1	P014	P014	pre
1851	CTTGCGAACTTC_P014_2	874	2746.26	HUMAN	P014	P014	Pembro	pre	2	innate	1	P014	P014	pre
1852	TGTCTTTCCTAC_P014_2	1233	3388.34	HUMAN	P014	P014	Pembro	pre	2	innate	1	P014	P014	pre
1853	GCCGGTCCCGAA_P014_2	1394	3505.16	HUMAN	P014	P014	Pembro	pre	2	innate	1	P014	P014	pre
1854	ACCTCAACTCGT_P014_2	1035	3158.83	HUMAN	P014	P014	Pembro	pre	2	innate	1	P014	P014	pre
1855	CGATACAAGGAG_P014_2	461	1876.52	HUMAN	P014	P014	Pembro	pre	2	innate	1	P014	P014	pre
1856	GGTTTGTCCTCG_P014_2	1333	3581.37	HUMAN	P014	P014	Pembro	pre	2	innate	1	P014	P014	pre
1857	CCAAGTGAAGTC_P014_2	810	2597.06	HUMAN	P014	P014	Pembro	pre	2	innate	1	P014	P014	pre
1858	CGTTTGCCCGTC_P014_2	970	2999.1	HUMAN	P014	P014	Pembro	pre	2	innate	1	P014	P014	pre
1859	GGACATTTCGGA_P014_2	718	2395.76	HUMAN	P014	P014	Pembro	pre	2	innate	1	P014	P014	pre
1860	CAGTCGCACGGC_P014_2	1234	3439.73	HUMAN	P014	P014	Pembro	pre	2	innate	1	P014	P014	pre
1861	ATACGGCTCTCG_P014_2	1054	3224.12	HUMAN	P014	P014	Pembro	pre	2	innate	1	P014	P014	pre
1862	CCCTTTCTTCGC_P014_2	1043	3069.52	HUMAN	P014	P014	Pembro	pre	2	innate	1	P014	P014	pre
1863	GCCCCTGTAACC_P014_2	1059	3117.69	HUMAN	P014	P014	Pembro	pre	2	innate	1	P014	P014	pre
1864	CCCTCATTCCGC_P014_2	1018	3077.32	HUMAN	P014	P014	Pembro	pre	2	innate	1	P014	P014	pre
1865	GGCCCCGAGAAG_P014_2	1290	3521.34	HUMAN	P014	P014	Pembro	pre	2	innate	1	P014	P014	pre
1866	GGCTGACCGATG_P014_2	669	2405.07	HUMAN	P014	P014	Pembro	pre	2	innate	1	P014	P014	pre
1867	TACCCAATTCCC_P014_2	1087	3019.57	HUMAN	P014	P014	Pembro	pre	2	innate	1	P014	P014	pre
1868	TACACTCGGCGT_P014_2	778	2635.55	HUMAN	P014	P014	Pembro	pre	2	innate	1	P014	P014	pre
1869	TGCTACGGACCT_P014_2	822	2722.96	HUMAN	P014	P014	Pembro	pre	2	innate	1	P014	P014	pre
1870	AATGCCCACGCT_P014_2	848	2804.97	HUMAN	P014	P014	Pembro	pre	2	innate	1	P014	P014	pre
1871	GTAGAAATGCTA_P014_2	825	2735.93	HUMAN	P014	P014	Pembro	pre	2	innate	1	P014	P014	pre
1872	AGGCTAGGCTTC_P014_2	788	2654.33	HUMAN	P014	P014	Pembro	pre	2	innate	1	P014	P014	pre
1873	GTACACACCACN_P014_2	957	2895.48	HUMAN	P014	P014	Pembro	pre	2	innate	1	P014	P014	pre
1874	CACATTCTGAGA_P014_2	760	2660.25	HUMAN	P014	P014	Pembro	pre	2	innate	1	P014	P014	pre
1875	TCGTTACGGTGA_P014_2	701	2382.45	HUMAN	P014	P014	Pembro	pre	2	innate	1	P014	P014	pre
1876	TGCCGAGTGGTC_P014_2	787	2713.41	HUMAN	P014	P014	Pembro	pre	2	innate	1	P014	P014	pre
1877	TACAGCTAGCGC_P014_2	934	2996.91	HUMAN	P014	P014	Pembro	pre	2	innate	1	P014	P014	pre
1878	TAGACAGTGACC_P014_2	596	2189.39	HUMAN	P014	P014	Pembro	pre	2	innate	1	P014	P014	pre
1879	TTCAAGAGAGGN_P014_2	869	2758.99	HUMAN	P014	P014	Pembro	pre	2	innate	1	P014	P014	pre
1880	CATTTTTGTGAT_P014_2	739	2514.78	HUMAN	P014	P014	Pembro	pre	2	innate	1	P014	P014	pre
1881	AGGCATCGTTGT_P014_2	868	2799.89	HUMAN	P014	P014	Pembro	pre	2	innate	1	P014	P014	pre
1882	CACAAGGACAGT_P014_2	669	2353.83	HUMAN	P014	P014	Pembro	pre	2	innate	1	P014	P014	pre
1883	CCGTGCTTGGAA_P014_2	701	2436.7	HUMAN	P014	P014	Pembro	pre	2	innate	1	P014	P014	pre
1884	ACCCTAAATACC_P014_2	903	2803.92	HUMAN	P014	P014	Pembro	pre	2	innate	1	P014	P014	pre
1885	GGACAAGGAATA_P014_2	648	2391.53	HUMAN	P014	P014	Pembro	pre	2	innate	1	P014	P014	pre
1886	GGGTAAGAGTAN_P014_2	622	2289.85	HUMAN	P014	P014	Pembro	pre	2	innate	1	P014	P014	pre
1887	CGCTATGTCTGG_P014_2	929	2920.18	HUMAN	P014	P014	Pembro	pre	2	innate	1	P014	P014	pre
1888	AATGCCGCCTAC_P014_2	587	2256.56	HUMAN	P014	P014	Pembro	pre	2	innate	1	P014	P014	pre
1889	GACACCAGTGAC_P014_2	706	2521.13	HUMAN	P014	P014	Pembro	pre	2	innate	1	P014	P014	pre
1890	GCTCACCTGTCT_P014_2	472	1979.26	HUMAN	P014	P014	Pembro	pre	2	innate	1	P014	P014	pre
1891	AGCGGACTACCC_P014_2	1021	3175.22	HUMAN	P014	P014	Pembro	pre	2	innate	1	P014	P014	pre
1892	AATCTAGCTCAA_P014_2	475	1923.03	HUMAN	P014	P014	Pembro	pre	2	innate	1	P014	P014	pre
1893	CTGGCCCTGGAA_P014_2	759	2570.83	HUMAN	P014	P014	Pembro	pre	2	innate	1	P014	P014	pre
1894	TTAACCGCCAAN_P014_2	509	2068.02	HUMAN	P014	P014	Pembro	pre	2	innate	1	P014	P014	pre
1895	AATCCCGGTCCT_P014_2	594	2278.01	HUMAN	P014	P014	Pembro	pre	2	innate	1	P014	P014	pre
1896	ATATTGCGCAAC_P014_2	674	2529.8	HUMAN	P014	P014	Pembro	pre	2	innate	1	P014	P014	pre
1897	AACTACACGGGG_P014_2	914	2888.4	HUMAN	P014	P014	Pembro	pre	2	innate	1	P014	P014	pre
1898	CGCCTGAACTTA_P014_2	923	3007.23	HUMAN	P014	P014	Pembro	pre	2	innate	1	P014	P014	pre
1899	ACAATGTCGATG_P014_2	856	2861.83	HUMAN	P014	P014	Pembro	pre	2	innate	1	P014	P014	pre
1900	CACCAATGGCGT_P014_2	524	2086.53	HUMAN	P014	P014	Pembro	pre	2	innate	1	P014	P014	pre
1901	AGTGGACACAGT_P014_2	716	2605.26	HUMAN	P014	P014	Pembro	pre	2	innate	1	P014	P014	pre
1902	CTCATGCAGCCG_P014_2	654	2295.47	HUMAN	P014	P014	Pembro	pre	2	innate	1	P014	P014	pre
1903	AGCCCTCCGAAT_P014_2	756	2552.37	HUMAN	P014	P014	Pembro	pre	2	innate	1	P014	P014	pre
1904	CTCGGCTCACTA_P014_2	640	2369.88	HUMAN	P014	P014	Pembro	pre	2	innate	1	P014	P014	pre
1905	CAGCCAGAAGAC_P014_2	450	1882.78	HUMAN	P014	P014	Pembro	pre	2	innate	1	P014	P014	pre
1906	CCTAGTATGCGN_P014_2	485	1961.13	HUMAN	P014	P014	Pembro	pre	2	innate	1	P014	P014	pre
1907	CGTTTCCGATGT_P014_2	411	1771.21	HUMAN	P014	P014	Pembro	pre	2	innate	1	P014	P014	pre
1908	AACCCTCAGATT_P014_2	766	2621.64	HUMAN	P014	P014	Pembro	pre	2	innate	1	P014	P014	pre
1909	GGAAATGCTTCA_P014_2	848	2852.03	HUMAN	P014	P014	Pembro	pre	2	innate	1	P014	P014	pre
1910	CCAATTATGACC_P014_2	667	2300.83	HUMAN	P014	P014	Pembro	pre	2	innate	1	P014	P014	pre
1911	GGTCGGTCCTTG_P014_2	648	2365.49	HUMAN	P014	P014	Pembro	pre	2	innate	1	P014	P014	pre
1912	CCCAAGACCAAT_P014_2	724	2578.79	HUMAN	P014	P014	Pembro	pre	2	innate	1	P014	P014	pre
1913	CTGCGTCGGGTG_P014_2	417	1822.36	HUMAN	P014	P014	Pembro	pre	2	innate	1	P014	P014	pre
1914	CGACCGTAATCA_P014_2	467	1916.55	HUMAN	P014	P014	Pembro	pre	2	innate	1	P014	P014	pre
1915	CGACGACCAAGC_P014_2	524	2087.98	HUMAN	P014	P014	Pembro	pre	2	innate	1	P014	P014	pre
1916	CCTCTCGAGACT_P014_2	448	1877.12	HUMAN	P014	P014	Pembro	pre	2	innate	1	P014	P014	pre
1917	TTAGACAGGCTG_P014_2	665	2416.32	HUMAN	P014	P014	Pembro	pre	2	innate	1	P014	P014	pre
1918	CGCGAAATGCCT_P014_2	441	1875.6	HUMAN	P014	P014	Pembro	pre	2	innate	1	P014	P014	pre
1919	CCAAACGTCTCA_P014_2	651	2456.08	HUMAN	P014	P014	Pembro	pre	2	innate	1	P014	P014	pre
1920	TTCCAAGGATAT_P014_2	793	2586.11	HUMAN	P014	P014	Pembro	pre	2	innate	1	P014	P014	pre
1921	TATTGGCGTTAG_P014_2	762	2669.13	HUMAN	P014	P014	Pembro	pre	2	innate	1	P014	P014	pre
1922	CATAAAATAGTG_P014_2	494	2005.1	HUMAN	P014	P014	Pembro	pre	2	innate	1	P014	P014	pre
1923	TTGGATAGGATC_P014_2	570	2227.4	HUMAN	P014	P014	Pembro	pre	2	innate	1	P014	P014	pre
1924	TGAGATTTCTAT_P014_2	521	2029.34	HUMAN	P014	P014	Pembro	pre	2	innate	1	P014	P014	pre
1925	CGCTTTGCTTTC_P014_2	709	2515.16	HUMAN	P014	P014	Pembro	pre	2	innate	1	P014	P014	pre
1926	TGAATAGGCGAC_P014_2	466	1930.24	HUMAN	P014	P014	Pembro	pre	2	innate	1	P014	P014	pre
1927	TGGTTAATGCAT_P014_2	513	2029.79	HUMAN	P014	P014	Pembro	pre	2	innate	1	P014	P014	pre
1928	GTGGGCCCTTAA_P014_2	954	3105.18	HUMAN	P014	P014	Pembro	pre	2	innate	1	P014	P014	pre
1929	GGCTTCAAGGTN_P014_2	542	2083.78	HUMAN	P014	P014	Pembro	pre	0	innate	1	P014	P014	pre
1930	GATTACTCCTCG_P014_2	795	2690.83	HUMAN	P014	P014	Pembro	pre	2	innate	1	P014	P014	pre
1931	CAGTCACGGACT_P014_2	616	2366.7	HUMAN	P014	P014	Pembro	pre	2	innate	1	P014	P014	pre
1932	TGTACGGGCGAA_P014_2	407	1785.38	HUMAN	P014	P014	Pembro	pre	2	innate	1	P014	P014	pre
1933	GGGCCATTCAAA_P014_2	558	2153.34	HUMAN	P014	P014	Pembro	pre	0	innate	1	P014	P014	pre
1934	CGGGCCCGTTGT_P029_4A	3297	4796.98	HUMAN	P029	P029	pembro	post	2	innate	1	P029	P029	pembro
1935	CCACCCCAGACN_P029_4A	2746	4612.24	HUMAN	P029	P029	pembro	post	2	innate	1	P029	P029	pembro
1936	CCGCTCTCGCCC_P029_4A	2151	4079.8	HUMAN	P029	P029	pembro	post	2	innate	1	P029	P029	pembro
1937	GGGTCCCCTAAN_P029_4A	2223	4253.95	HUMAN	P029	P029	pembro	post	2	innate	1	P029	P029	pembro
1938	TATCCGAGCATC_P029_4A	1910	3869.21	HUMAN	P029	P029	pembro	post	2	innate	1	P029	P029	pembro
1939	GGAATTAGGGCT_P029_4A	1810	3922.57	HUMAN	P029	P029	pembro	post	2	innate	1	P029	P029	pembro
1940	GATTAGCAGTTC_P029_4A	1371	3432.81	HUMAN	P029	P029	pembro	post	2	innate	1	P029	P029	pembro
1941	TGAATTTCTGCC_P029_4A	1505	3597.32	HUMAN	P029	P029	pembro	post	2	innate	1	P029	P029	pembro
1942	AAAATGCCGTTN_P029_4A	1635	3806.52	HUMAN	P029	P029	pembro	post	2	innate	1	P029	P029	pembro
1943	CTCTAGTTACAG_P029_4A	1899	4014.53	HUMAN	P029	P029	pembro	post	2	innate	1	P029	P029	pembro
1944	CCACCGTCTGCA_P029_4A	1554	3695.55	HUMAN	P029	P029	pembro	post	2	innate	1	P029	P029	pembro
1945	CCTTATTGGAGN_P029_4A	1713	3748.95	HUMAN	P029	P029	pembro	post	2	innate	1	P029	P029	pembro
1946	TATTTCGCTGGN_P029_4A	1508	3581.92	HUMAN	P029	P029	pembro	post	2	innate	1	P029	P029	pembro
1947	ACCCATTTGCTC_P029_4A	1724	3813.1	HUMAN	P029	P029	pembro	post	2	innate	1	P029	P029	pembro
1948	GACACATTGTGA_P029_4A	1330	3405.18	HUMAN	P029	P029	pembro	post	2	innate	1	P029	P029	pembro
1949	CAAAACAACTTA_P029_4A	1218	3392.37	HUMAN	P029	P029	pembro	post	2	innate	1	P029	P029	pembro
1950	CCTGAAGGACAN_P029_4A	1419	3556.63	HUMAN	P029	P029	pembro	post	2	innate	1	P029	P029	pembro
1951	GTTAATACTGTC_P029_4A	1529	3660.13	HUMAN	P029	P029	pembro	post	2	innate	1	P029	P029	pembro
1952	ACCGTTCGCTTT_P029_4A	1335	3311.31	HUMAN	P029	P029	pembro	post	2	innate	1	P029	P029	pembro
1953	GGCATCTCAGGT_P029_4A	1384	3539.31	HUMAN	P029	P029	pembro	post	2	innate	1	P029	P029	pembro
1954	GCATTTTCGTCN_P029_4A	1202	3294.15	HUMAN	P029	P029	pembro	post	2	innate	1	P029	P029	pembro
1955	TGCAGGCACGTN_P029_4A	1534	3564.17	HUMAN	P029	P029	pembro	post	2	innate	1	P029	P029	pembro
1956	TCAAAGTCTCTT_P029_4A	1474	3578.28	HUMAN	P029	P029	pembro	post	2	innate	1	P029	P029	pembro
1957	TACCCACCGGCC_P029_4A	1334	3495.5	HUMAN	P029	P029	pembro	post	2	innate	1	P029	P029	pembro
1958	GGATTTACGGAN_P029_4A	1208	3319.65	HUMAN	P029	P029	pembro	post	2	innate	1	P029	P029	pembro
1959	GATTCCTTTACN_P029_4A	1193	3288.82	HUMAN	P029	P029	pembro	post	2	innate	1	P029	P029	pembro
1960	CGTCAGTCTAAN_P029_4A	1183	3310.13	HUMAN	P029	P029	pembro	post	2	innate	1	P029	P029	pembro
1961	CGTCTCCTGTCC_P029_4A	1244	3390.3	HUMAN	P029	P029	pembro	post	2	innate	1	P029	P029	pembro
1962	GGTTTTAATTGC_P029_4A	1164	3220.54	HUMAN	P029	P029	pembro	post	2	innate	1	P029	P029	pembro
1963	CTTAGTGCGACC_P029_4A	1159	3284.88	HUMAN	P029	P029	pembro	post	2	innate	1	P029	P029	pembro
1964	AGGGTCATTAGC_P029_4A	975	2899.96	HUMAN	P029	P029	pembro	post	2	innate	1	P029	P029	pembro
1965	ACCCATATGCGA_P029_4A	954	2958.86	HUMAN	P029	P029	pembro	post	2	innate	1	P029	P029	pembro
1966	AAACCCTCGGAA_P029_4A	970	3045.8	HUMAN	P029	P029	pembro	post	2	innate	1	P029	P029	pembro
1967	TCACCCGTGAGA_P029_4A	1084	3152.78	HUMAN	P029	P029	pembro	post	2	innate	1	P029	P029	pembro
1968	CGCGAGGTACCC_P029_4A	929	2938.54	HUMAN	P029	P029	pembro	post	2	innate	1	P029	P029	pembro
1969	GTGCCGGTTCGN_P029_4A	830	2665.05	HUMAN	P029	P029	pembro	post	2	innate	1	P029	P029	pembro
1970	ACATCCTAGGCN_P029_4A	1189	3291.35	HUMAN	P029	P029	pembro	post	2	innate	1	P029	P029	pembro
1971	CGCAGATAGAAT_P029_4A	968	2833.58	HUMAN	P029	P029	pembro	post	2	innate	1	P029	P029	pembro
1972	GGAATCGGCTAN_P029_4A	1045	3102.06	HUMAN	P029	P029	pembro	post	2	innate	1	P029	P029	pembro
1973	CCACCCGATGTA_P029_4A	973	2970.05	HUMAN	P029	P029	pembro	post	2	innate	1	P029	P029	pembro
1974	TGATCGTTTGGN_P029_4A	907	2711.49	HUMAN	P029	P029	pembro	post	2	innate	1	P029	P029	pembro
1975	AGTTTTACCGGG_P029_4A	859	2682.48	HUMAN	P029	P029	pembro	post	2	innate	1	P029	P029	pembro
1976	ACGCGGTAGCCG_P029_4A	1073	3151.76	HUMAN	P029	P029	pembro	post	2	innate	1	P029	P029	pembro
1977	GGGACTGAATCN_P029_4A	868	2816.67	HUMAN	P029	P029	pembro	post	2	innate	1	P029	P029	pembro
1978	GTCGCGATAACC_P029_4A	940	2960.54	HUMAN	P029	P029	pembro	post	2	innate	1	P029	P029	pembro
1979	GAACTAGTTTCA_P029_4A	844	2742.89	HUMAN	P029	P029	pembro	post	2	innate	1	P029	P029	pembro
1980	TCGCAACGTCNN_P029_4A	955	2914.67	HUMAN	P029	P029	pembro	post	2	innate	1	P029	P029	pembro
1981	CCAATTCGTAAG_P029_4A	832	2691.33	HUMAN	P029	P029	pembro	post	2	innate	1	P029	P029	pembro
1982	AAACAATAAGGA_P029_4A	935	2938.26	HUMAN	P029	P029	pembro	post	2	innate	1	P029	P029	pembro
1983	TGTGTGGTGAGN_P029_4A	1006	3082.82	HUMAN	P029	P029	pembro	post	2	innate	1	P029	P029	pembro
1984	ACAGACAGCTCC_P029_4A	853	2749.37	HUMAN	P029	P029	pembro	post	2	innate	1	P029	P029	pembro
1985	GTGCGCCCGCGT_P029_4A	1006	2967.33	HUMAN	P029	P029	pembro	post	2	innate	1	P029	P029	pembro
1986	TTCGTCATGGCN_P029_4A	808	2597.98	HUMAN	P029	P029	pembro	post	2	innate	1	P029	P029	pembro
1987	GCCGTTGATAAT_P029_4A	835	2668.31	HUMAN	P029	P029	pembro	post	2	innate	1	P029	P029	pembro
1988	CCAAGTAGTCTN_P029_4A	993	3023.43	HUMAN	P029	P029	pembro	post	2	innate	1	P029	P029	pembro
1989	GTATGTGAGTAT_P029_4A	1034	3038.59	HUMAN	P029	P029	pembro	post	2	innate	1	P029	P029	pembro
1990	CAAGTATGACTN_P029_4B	2895	4536.17	HUMAN	P029	P029	pembro	post	2	innate	1	P029	P029	pembro
1991	CTCCCCAGCCAN_P029_4B	2232	4308.44	HUMAN	P029	P029	pembro	post	2	innate	1	P029	P029	pembro
1992	GTCACGGCGCGA_P029_4B	2141	3833.31	HUMAN	P029	P029	pembro	post	2	innate	1	P029	P029	pembro
1993	GAACCGGCATAG_P029_4B	1900	3775.84	HUMAN	P029	P029	pembro	post	2	innate	1	P029	P029	pembro
1994	GTGGCACTTTCN_P029_4B	1526	3468.85	HUMAN	P029	P029	pembro	post	2	innate	1	P029	P029	pembro
1995	GGTCTTACCTCC_P029_4B	1578	3637.94	HUMAN	P029	P029	pembro	post	2	innate	1	P029	P029	pembro
1996	GGCCTTGTTAGT_P029_4B	1598	3500.68	HUMAN	P029	P029	pembro	post	2	innate	1	P029	P029	pembro
1997	GCAGAAGTTGTC_P029_4B	1254	3215.3	HUMAN	P029	P029	pembro	post	2	innate	1	P029	P029	pembro
1998	AAGAATAGTGAT_P029_4B	1642	3670.06	HUMAN	P029	P029	pembro	post	2	innate	1	P029	P029	pembro
[truncated: 32,743 more rows]
