# Supplementary material for: Genomic and transcriptomic correlates of immunotherapy response within the tumor microenvironment of leptomeningeal metastases
Source: Nat Commun. 2021 Oct 12;12:5955. doi: 10.1038/s41467-021-25860-5 (PMC8511044; doi:10.1038/s41467-021-25860-5)
Supplement: Supplementary file 14 — Source Data [file 41467_2021_25860_MOESM14_ESM.zip › Fig2SourceData.xlsx]

## Sheet: Fig2cd
	Unnamed: 0	CD4_LIKE	CD8_LIKE	CYCL_CD4	CYCL_CD8	CYCL_NK	NK_LIKE	STATUS	sum	cd8_prop	names	match	cycl_prop
0	CSF011_1	1	3	0	0	0	0	pre	4	0.75	CSF011_1	match	0
1	CSF011_7	75	73	0	0	0	0	pembro	148	0.493243	CSF011_7	match	0
2	CSF014_1	36	17	0	2	0	1	pre	55	0.345455	CSF014_1	unmatch	0.1
3	CSF014_2	38	10	0	6	5	6	pre	54	0.296296	CSF014_2	match	0.407407
4	CSF014_4A	165	68	0	4	7	16	pembro	237	0.303797	CSF014_4A	match	0.115789
5	CSF029_4A	13	19	0	10	0	1	pembro	42	0.690476	CSF029_4A	unmatch	0.333333
6	CSF043_2	14	19	0	1	0	0	pre	34	0.588235	CSF043_2	match	0.05
7	CSF043_3	230	576	0	28	11	50	pembro	834	0.724221	CSF043_3	match	0.0586466
8	CSF043_4	95	195	0	6	2	22	pembro	296	0.679054	CSF043_4	unmatch	0.0355556
9	CSF046_2	45	16	0	2	0	1	pre	63	0.285714	CSF046_2	unmatch	0.105263
10	CSF050_12	89	102	0	18	1	2	pembro	209	0.574163	CSF050_12	unmatch	0.154472
11	CSF050_19	162	265	0	33	2	12	pembro	460	0.647826	CSF050_19	unmatch	0.112179
12	CSF050_3	166	305	0	4	1	6	pembro	475	0.650526	CSF050_3	unmatch	0.0158228
13	CSF050_4	177	174	0	5	0	2	pembro	356	0.502809	CSF050_4	unmatch	0.0276243
14	CSF050_7	230	290	0	6	0	4	pembro	526	0.562738	CSF050_7	unmatch	0.02
15	CSF073_4	131	144	0	12	2	4	pembro	287	0.543554	CSF073_4	unmatch	0.0864198
16	CSF091_3	23	13	0	2	0	0	pembro	38	0.394737	CSF091_3	unmatch	0.133333
17	CSF104_1	248	116	0	5	0	3	pre	369	0.327913	CSF104_1	match	0.0403226
18	CSF104_3	55	64	0	7	0	0	ipinivo	126	0.563492	CSF104_3	match	0.0985915
19	CSF119_1	2	30	0	2	0	0	pre	34	0.941176	CSF119_1	unmatch	0.0625
20	CSF123_4	430	561	0	68	2	1	ipinivo	1059	0.593957	CSF123_4	unmatch	0.110759
21	CSF127_3	459	267	0	11	0	3	ipinivo	737	0.377205	CSF127_3	unmatch	0.0391459
22	CSF129_1	80	143	0	7	0	4	pre	230	0.652174	CSF129_1	unmatch	0.0454545
23	DFCI010_4	5	17	0	10	0	2	pembro	32	0.84375	DFCI010_4	unmatch	0.344828
24	DFCI037_1	1220	260	0	9	0	9	pre	1489	0.180658	DFCI037_1	unmatch	0.0323741
25	DFCI056_3	837	538	0	14	2	128	ipinivo	1389	0.397408	DFCI056_3	unmatch	0.0234604
26	DFCI058_1	789	251	0	3	0	11	pre	1043	0.243528	DFCI058_1	match	0.0113208
27	DFCI058_5	1115	418	0	26	0	6	ipinivo	1559	0.284798	DFCI058_5	match	0.0577778
28	DFCI058_7	632	207	0	4	1	6	ipinivo	843	0.250297	DFCI058_7	unmatch	0.0229358
29	DFCI061_1	35	17	0	0	0	0	pre	52	0.326923	DFCI061_1	unmatch	0
30	DFCI062_2	26	13	0	0	0	1	pre	39	0.333333	DFCI062_2	match	0
31	DFCI062_3	789	200	0	83	10	171	ipinivo	1072	0.263993	DFCI062_3	match	0.200431
32	DFCI062_4	503	262	0	66	6	30	ipinivo	831	0.394705	DFCI062_4	unmatch	0.197802
33	DFCI062_5	444	228	0	17	0	23	ipinivo	689	0.355588	DFCI062_5	unmatch	0.0634328
34	DFCI062_6	386	252	0	6	0	22	ipinivo	644	0.400621	DFCI062_6	unmatch	0.0214286

## Sheet: Fig2ef
	Unnamed: 0	nGene	nUMI	orig.ident	patient_ID	combine_ID	cell.type	res.0.05	res.0.1	type_iter	wherry_exhmem_up1	wherry_exhmem_dn1	wherry_effexh_up1	wherry_effexh_dn1	wherry_effmem_up1	wherry_effmem_dn1	wherry_naieff_up1	wherry_naieff_dn1	wherry_naiexh_up1	wherry_naiexh_dn1	wherry_naimem_up1	wherry_naimem_dn1	wherry_eff_mem	treatment_time	treatment_time_2	wherry_nai_eff	wherry_eff_nai	ifng_31
0	GATTTCGAGGTT_DFCI010_4	945	2514.65	HUMAN	DFCI010	DFCI010_4	CD8_LIKE	0	0	CD8_LIKE	0.0158612	0.0905394	0.0181082	0.0604627	0.0258226	0.0852493	0.0413325	0.0741179	0.052714	-0.0225626	0.0476948	0.085508	-0.0594267	late	pembro_late	-0.0327854	0.0327854	0.00515087
1	CTTAGAACACAT_DFCI010_4	1005	2854.82	HUMAN	DFCI010	DFCI010_4	CD8_LIKE	0	0	CD8_LIKE	0.0700906	0.112084	0.0322122	0.0247431	0.223955	0.0189753	-0.126251	0.25169	0.0011892	0.100297	-0.0183105	0.114486	0.204979	late	pembro_late	-0.377941	0.377941	0.262054
2	GATTGATTTGGT_DFCI010_4	852	2456.23	HUMAN	DFCI010	DFCI010_4	CD8_LIKE	0	0	CD8_LIKE	-0.0104165	0.104995	0.0317809	0.0695949	0.0883197	0.142213	-0.0849079	0.166091	0.0489105	0.0117604	-0.117961	0.0996648	-0.0538938	late	pembro_late	-0.250999	0.250999	0.297074
3	TAACCCCACATC_DFCI010_4	854	2508.21	HUMAN	DFCI010	DFCI010_4	CD8_LIKE	0	0	CD8_LIKE	-0.02239	0.00357031	0.0265828	0.0367331	0.143364	-0.0588907	-0.00884441	0.170252	-0.0884453	-0.0689328	-0.0361379	0.0417737	0.202255	late	pembro_late	-0.179097	0.179097	0.265534
4	AGTACAGTGTGC_DFCI010_4	701	2095.25	HUMAN	DFCI010	DFCI010_4	CD8_LIKE	0	0	CD8_LIKE	-0.0464818	-0.0300913	-0.0430951	0.0205545	-0.0277394	0.117909	0.0300208	-0.0132582	-0.0443847	0.0359138	-0.00528305	0.085714	-0.145649	late	pembro_late	0.0432789	-0.0432789	0.12376
5	AATCACACGCCG_DFCI010_4	927	2788.87	HUMAN	DFCI010	DFCI010_4	CD8_LIKE	0	0	CD8_LIKE	0.0134145	0.0884792	0.0759646	0.0853596	0.22124	0.0150297	0.0107588	0.232668	0.0253823	0.0848485	-0.0547221	0.124319	0.20621	late	pembro_late	-0.221909	0.221909	0.143756
6	TTCGCCACGCCC_DFCI010_4	642	1996.44	HUMAN	DFCI010	DFCI010_4	CD8_LIKE	0	0	CD8_LIKE	-0.112978	0.135331	0.12514	-0.0161639	0.119541	-0.0111877	-0.0135785	0.0900805	0.0607468	-0.0923357	0.00286146	0.0728773	0.130729	late	pembro_late	-0.103659	0.103659	0.184089
7	GCCGCCGTCTAT_DFCI010_4	656	2111.2	HUMAN	DFCI010	DFCI010_4	CD8_LIKE	0	0	CD8_LIKE	-0.0750332	0.00657355	-0.0183111	-0.0208025	0.0204647	0.0447428	0.0189762	-0.0231689	-0.0133347	-0.0313011	0.054962	0.101735	-0.0242781	late	pembro_late	0.0421451	-0.0421451	0.217672
8	CCTAGTTAACTT_DFCI010_4	666	2177.12	HUMAN	DFCI010	DFCI010_4	CD8_LIKE	0	0	CD8_LIKE	-0.0132862	0.0986758	0.00945147	-0.0271426	-0.0141566	0.195009	0.107396	-0.013151	0.0164765	-0.096191	-0.0400601	0.00426775	-0.209165	late	pembro_late	0.120547	-0.120547	0.0978867
9	GCAGCTTAGCAG_CSF043_4	732	2045.89	HUMAN	CSF043	CSF043_4	CD8_LIKE	0	0	CD8_LIKE	-0.0534737	0.0422867	0.0727462	-0.0783328	0.139907	0.00398854	-0.0569888	0.158929	-0.0560219	-0.00393748	-0.0189792	0.157777	0.135919	late	pembro_late	-0.215917	0.215917	0.229184
10	CACATGGTTTGC_CSF043_4	868	2384.77	HUMAN	CSF043	CSF043_4	CD8_LIKE	0	0	CD8_LIKE	-0.0262038	0.0508029	-0.0175607	-0.074412	0.0227117	-0.0567662	-0.0560033	0.0582572	-0.0321799	-0.101232	-0.0352819	0.105162	0.0794779	late	pembro_late	-0.11426	0.11426	0.330165
11	TGGCGTAAGCCG_CSF043_4	826	2365.86	HUMAN	CSF043	CSF043_4	CD8_LIKE	0	0	CD8_LIKE	-0.0154774	-0.0561496	-0.0370304	0.025542	0.0306808	-0.10989	-0.0593098	0.0922461	-0.0385279	0.0693408	-0.0677208	0.0635266	0.140571	late	pembro_late	-0.151556	0.151556	0.186563
12	TAGAGGTCGTGN_CSF043_4	553	1739.48	HUMAN	CSF043	CSF043_4	CD8_LIKE	0	0	CD8_LIKE	-0.0611777	-0.0734567	0.0301863	-0.0282673	0.056607	-0.0190176	-0.0185266	-0.0272974	-0.0412253	-0.0370878	0.000430595	-0.00861814	0.0756246	late	pembro_late	0.0087708	-0.0087708	0.281971
13	CGGAACCGCAAT_CSF043_4	483	1677.34	HUMAN	CSF043	CSF043_4	CD8_LIKE	0	0	CD8_LIKE	-0.00624745	0.0450592	-0.0112003	0.00434945	-0.0154466	-0.0820231	-0.0597965	-0.00489201	-0.0756142	-0.0155856	-0.0252338	0.0498155	0.0665765	late	pembro_late	-0.0549045	0.0549045	0.239417
14	AATTAACGAAGA_CSF043_4	541	1914.78	HUMAN	CSF043	CSF043_4	CD8_LIKE	0	0	CD8_LIKE	-0.0353656	0.0119536	-0.00172407	0.00107895	0.0406097	0.117708	0.0040079	0.0103466	0.0257007	0.00415088	0.0627297	0.113393	-0.0770984	late	pembro_late	-0.00633875	0.00633875	0.251423
15	GTTGTTAGTGAA_CSF043_4	479	1726.41	HUMAN	CSF043	CSF043_4	CD8_LIKE	0	0	CD8_LIKE	-0.0342731	0.147634	0.056609	-0.04307	0.0634378	0.0165634	-0.00733953	0.0574802	0.0389265	-0.039757	-0.0593484	0.0596232	0.0468744	late	pembro_late	-0.0648197	0.0648197	0.277588
16	ATATTGGCGCAA_CSF043_4	571	1889.76	HUMAN	CSF043	CSF043_4	CD8_LIKE	0	0	CD8_LIKE	-0.0441621	-0.000587627	0.00746035	0.0368421	0.0226564	0.0060504	-0.0516904	0.0149777	-0.0323723	-0.0274626	-0.0784335	0.0375691	0.016606	late	pembro_late	-0.066668	0.066668	0.665178
17	TCGCACGACGCC_CSF043_4	556	1862.71	HUMAN	CSF043	CSF043_4	CD8_LIKE	0	0	CD8_LIKE	-0.0515387	0.0254017	-0.0462677	0.0242852	0.0388351	0.00332452	0.00217834	0.0122755	-0.0317865	-0.055463	0.00548808	0.0788522	0.0355105	late	pembro_late	-0.0100972	0.0100972	0.202253
18	GAATTACTGCCC_CSF043_4	576	1939.84	HUMAN	CSF043	CSF043_4	CD8_LIKE	0	0	CD8_LIKE	-0.0483216	0.0211426	-0.0419328	-0.0570834	-0.0187041	-0.0344512	-0.0620723	0.0996595	-0.137126	0.0281675	-0.0463185	0.131644	0.0157471	late	pembro_late	-0.161732	0.161732	0.239779
19	GTCGACATGCTT_CSF043_4	388	1463.82	HUMAN	CSF043	CSF043_4	CD8_LIKE	0	0	CD8_LIKE	-0.0321478	-0.101639	-0.0381756	0.030909	-0.0553503	0.0667201	0.0749953	0.058712	-0.0148393	0.00228307	-0.0108532	0.0131415	-0.12207	late	pembro_late	0.0162833	-0.0162833	-0.0177912
20	CCCCAGTTTATA_CSF043_4	556	1855.91	HUMAN	CSF043	CSF043_4	CD8_LIKE	0	0	CD8_LIKE	-0.060041	0.00113106	0.0393882	-0.0151528	-0.0736196	-0.0646946	0.00160724	-0.000398148	-0.018978	0.00657732	0.070897	-0.139543	-0.00892496	late	pembro_late	0.00200539	-0.00200539	0.172968
21	CAGGGGTAATAC_CSF043_4	439	1661.47	HUMAN	CSF043	CSF043_4	CD8_LIKE	0	0	CD8_LIKE	-0.0332149	0.0332744	0.0257023	0.0463233	0.116091	-0.0177701	0.0241408	0.137827	0.00519107	-0.00102876	-0.011591	0.074149	0.133861	late	pembro_late	-0.113686	0.113686	0.199068
22	CCGTCTATGACT_CSF043_4	446	1607.59	HUMAN	CSF043	CSF043_4	CD8_LIKE	0	0	CD8_LIKE	-0.00216318	0.0387479	0.0131486	0.103432	0.0109904	0.0996692	0.0733024	0.076024	0.0790428	0.0598193	0.0230913	0.0811973	-0.0886788	late	pembro_late	-0.00272151	0.00272151	0.308083
23	GGATCGGTCATA_CSF043_4	556	1786.42	HUMAN	CSF043	CSF043_4	CD8_LIKE	0	0	CD8_LIKE	0.0296661	-0.00972944	-0.0426004	0.0424703	-0.0117278	-0.0433253	-0.0865522	0.0191685	-0.0490161	0.0115908	-0.00454225	0.00761507	0.0315975	late	pembro_late	-0.105721	0.105721	0.338028
24	GTCCTTCCGAAC_CSF043_4	470	1706.81	HUMAN	CSF043	CSF043_4	CD8_LIKE	0	0	CD8_LIKE	-0.00660391	0.0694253	-0.000385826	-0.00492127	-0.0599615	0.0840548	0.0375236	0.0180338	-0.00637019	-0.00883307	0.00597504	0.19287	-0.144016	late	pembro_late	0.0194898	-0.0194898	0.360786
25	ATGATGACGACT_CSF043_4	555	1925.07	HUMAN	CSF043	CSF043_4	CD8_LIKE	0	0	CD8_LIKE	-0.064979	0.0824621	0.0195301	0.0167194	0.019308	-0.0312442	-0.090767	0.115117	-0.0652486	0.00186406	-0.092746	0.0497661	0.0505521	late	pembro_late	-0.205884	0.205884	0.407743
26	GTTGGGTGTGAG_CSF043_4	388	1438.58	HUMAN	CSF043	CSF043_4	CD8_LIKE	0	0	CD8_LIKE	-0.0485437	0.0962538	-0.0177578	0.00492873	-0.0231528	0.0650168	0.0269194	-0.0341096	0.0242774	-0.0765597	0.0453785	-0.0382925	-0.0881697	late	pembro_late	0.0610291	-0.0610291	0.146244
27	TAGCACCGATGC_CSF043_4	411	1576.3	HUMAN	CSF043	CSF043_4	CD8_LIKE	0	0	CD8_LIKE	-0.00965728	0.0131519	0.0212566	0.0296149	-0.0229188	0.00814911	-0.0443222	-0.0383599	0.0559481	-0.0398448	0.0629183	-0.0626046	-0.0310679	late	pembro_late	-0.00596223	0.00596223	0.336022
28	GGCAGTTTACGT_CSF043_4	349	1351.01	HUMAN	CSF043	CSF043_4	CD8_LIKE	0	0	CD8_LIKE	-0.00263755	0.021936	-0.00658165	0.066824	-0.0262991	-0.03945	-0.0386918	-0.016572	-0.0466549	0.0343066	0.0461709	0.0724609	0.0131509	late	pembro_late	-0.0221198	0.0221198	0.252218
29	CGGACCGCAATN_CSF043_4	300	1256.59	HUMAN	CSF043	CSF043_4	CD8_LIKE	0	0	CD8_LIKE	-0.00619078	-0.023606	-0.0550878	0.0923969	0.0249336	-0.0587971	-0.0789986	-0.0217498	-0.111567	0.0824126	-0.0159316	0.0190696	0.0837308	late	pembro_late	-0.0572487	0.0572487	0.0192076
30	ACATGACTAGTG_CSF043_4	507	1892.12	HUMAN	CSF043	CSF043_4	CD8_LIKE	0	0	CD8_LIKE	0.00306934	0.00689542	-0.0289612	0.0117421	0.0964287	0.0294413	-0.0268597	-0.00348724	-0.159053	-0.00292707	-0.0253319	0.125719	0.0669874	late	pembro_late	-0.0233725	0.0233725	0.108153
31	TGTTAGACGTAC_CSF043_4	377	1444.43	HUMAN	CSF043	CSF043_4	CD8_LIKE	0	0	CD8_LIKE	0.0254619	-0.00434499	-0.0179427	0.0184251	0.0847806	-0.097854	-0.086316	0.150226	-0.0547932	0.0617138	-0.0078734	0.0341884	0.182635	late	pembro_late	-0.236542	0.236542	0.258209
32	ACCGCCCGGACC_CSF043_4	296	1254.26	HUMAN	CSF043	CSF043_4	CD8_LIKE	0	0	CD8_LIKE	-0.00875816	0.0105073	-0.0739213	0.0199186	0.0907045	-0.0531652	-0.0473219	0.10071	-0.0886461	0.0580523	-0.0547206	0.0448814	0.14387	late	pembro_late	-0.148032	0.148032	-0.123465
33	CCGTCAGGGTCG_CSF043_4	643	2276.04	HUMAN	CSF043	CSF043_4	CD8_LIKE	0	0	CD8_LIKE	-0.0786968	-0.038507	-0.0373263	-0.0678844	0.0279718	0.0141094	0.040635	0.00868163	-0.0335438	-0.0847827	-0.0745538	0.0319128	0.0138624	late	pembro_late	0.0319534	-0.0319534	0.322076
34	GACGCCGTATCC_CSF043_4	291	1254.9	HUMAN	CSF043	CSF043_4	CD8_LIKE	0	0	CD8_LIKE	-0.057553	0.103651	-0.0442704	-0.0503957	-0.0416124	0.10819	-0.0183085	0.101559	-0.0647037	-0.0162863	-0.00724954	0.218901	-0.149802	late	pembro_late	-0.119868	0.119868	0.27698
35	CTTAACAGTTAN_CSF043_4	343	1399.17	HUMAN	CSF043	CSF043_4	CD8_LIKE	0	0	CD8_LIKE	-0.0342123	-0.00217255	-0.0627573	-0.00573597	-0.0849502	0.0097699	-0.0388743	-0.0392389	-0.0524751	-0.00857668	0.00259723	0.00110576	-0.0947201	late	pembro_late	0.000364605	-0.000364605	0.19996
36	ACCCTCTTAGTA_CSF043_4	524	1994.62	HUMAN	CSF043	CSF043_4	CD8_LIKE	0	0	CD8_LIKE	0.103368	-0.0368758	-0.0413936	0.108149	0.0500004	0.134036	-0.0287148	0.0432721	-0.116544	0.164216	-0.0621327	0.153184	-0.0840352	late	pembro_late	-0.0719869	0.0719869	0.00101957
37	CGCCTGTGGCAT_CSF043_4	281	1282.01	HUMAN	CSF043	CSF043_4	CD8_LIKE	0	0	CD8_LIKE	-0.00894945	0.0797316	-0.0295806	0.0123544	0.0228732	0.00798302	-0.0808589	0.0844362	-0.0182089	0.0662105	-0.0430818	0.143986	0.0148902	late	pembro_late	-0.165295	0.165295	0.0773236
38	TGCATTCAAAGG_CSF073_4	1343	3284.9	HUMAN	CSF073	CSF073_4	CD8_LIKE	0	0	CD8_LIKE	-0.0379002	-0.0182865	-0.0574612	-0.0322814	0.0304896	0.0245233	-0.0694707	0.105386	-0.0904725	0.0322141	-0.0492154	0.0795448	0.00596627	early	pembro_early	-0.174856	0.174856	0.218355
39	GAGTTCACCGCT_CSF073_4	856	2530.35	HUMAN	CSF073	CSF073_4	CD8_LIKE	0	0	CD8_LIKE	-0.0282042	0.156097	0.0367471	0.014139	0.176522	-0.00936509	-0.073464	0.15831	-0.00801282	0.0282403	-0.0655006	0.110948	0.185887	early	pembro_early	-0.231774	0.231774	0.373985
40	GTCGCGATATGC_CSF073_4	913	2461.68	HUMAN	CSF073	CSF073_4	CD8_LIKE	0	0	CD8_LIKE	-0.0140781	0.0815217	0.0463366	-0.0444343	0.118352	0.130499	0.0267142	0.178835	-0.05976	-0.0621058	0.0547991	0.169599	-0.0121477	early	pembro_early	-0.152121	0.152121	0.330375
41	TGCGCAAGCAAC_CSF073_4	1034	2909.94	HUMAN	CSF073	CSF073_4	CD8_LIKE	0	0	CD8_LIKE	-0.00315331	-0.0621591	0.0666322	0.0303324	0.18802	0.0914839	-0.0173337	0.227268	-0.0731259	0.0503407	0.0041524	0.158426	0.0965356	early	pembro_early	-0.244602	0.244602	0.413578
42	TAGAACCATTTG_CSF073_4	836	2624.1	HUMAN	CSF073	CSF073_4	CD8_LIKE	0	0	CD8_LIKE	-0.030126	-0.0122416	-0.0647659	0.0164548	0.136828	0.00983395	-0.0791276	0.240036	-0.114077	-0.0491693	-0.151062	0.065516	0.126994	early	pembro_early	-0.319163	0.319163	0.423829
43	CGTGCAGCCTCC_CSF073_4	691	2226.21	HUMAN	CSF073	CSF073_4	CD8_LIKE	0	0	CD8_LIKE	-0.0221142	-0.0603675	0.0336196	0.072704	-0.0326209	-0.0212982	-0.0515489	0.00715743	-0.0626572	0.0040747	-0.0476427	-0.0129777	-0.0113227	early	pembro_early	-0.0587064	0.0587064	0.770932
44	CGTCCCTCGCGC_CSF073_4	625	2088.22	HUMAN	CSF073	CSF073_4	CD8_LIKE	0	0	CD8_LIKE	-0.0493477	-0.0207291	-0.0105274	0.00719531	0.108697	-0.0207751	-0.0696565	0.0902189	-0.0252396	-0.0151169	-0.0420283	-0.050937	0.129472	early	pembro_early	-0.159875	0.159875	0.336765
45	ACTCCACGTAGG_CSF073_4	521	1876.6	HUMAN	CSF073	CSF073_4	CD8_LIKE	0	0	CD8_LIKE	0.0063891	-0.0827053	-0.0269391	0.0378879	0.0142477	-0.0116265	-0.0148345	-0.0470744	-0.0811368	-0.0369687	-0.046022	0.0838347	0.0258742	early	pembro_early	0.03224	-0.03224	0.470033
46	AAATAGCCTAGG_CSF073_4	496	1817.84	HUMAN	CSF073	CSF073_4	CD8_LIKE	0	0	CD8_LIKE	-0.0206321	-0.0392167	-0.102464	-0.0259296	0.094901	-0.0334104	-0.0637545	0.150758	-0.037156	-0.00185671	0.05714	0.052897	0.128311	early	pembro_early	-0.214513	0.214513	0.286824
47	CTCGAGGAGTGA_CSF073_4	458	1726.82	HUMAN	CSF073	CSF073_4	CD8_LIKE	0	0	CD8_LIKE	0.0100044	-0.0096857	0.0955776	0.0596789	0.132656	-0.0395539	-0.0504607	0.063926	-0.0120763	0.0740653	0.00838372	0.100249	0.17221	early	pembro_early	-0.114387	0.114387	0.39582
48	GATGGCATTTAA_CSF073_4	429	1633.91	HUMAN	CSF073	CSF073_4	CD8_LIKE	0	0	CD8_LIKE	-0.0701594	0.0207149	-0.0624602	0.0742661	-0.0309523	0.129332	0.0276391	0.0692196	0.0548992	-0.0586841	0.0781818	0.120018	-0.160284	early	pembro_early	-0.0415805	0.0415805	0.227653
49	GCTAAATATTTG_CSF073_4	393	1511.58	HUMAN	CSF073	CSF073_4	CD8_LIKE	0	0	CD8_LIKE	0.0308199	-0.025419	-0.0773281	-0.0569754	-0.0604674	0.0285825	-0.0246238	-0.0429399	0.00795757	0.0176548	0.0634713	0.140651	-0.08905	early	pembro_early	0.0183161	-0.0183161	0.134409
50	CGCACCAACCGC_CSF073_4	599	2071.36	HUMAN	CSF073	CSF073_4	CD8_LIKE	0	0	CD8_LIKE	-0.0617322	-0.0995358	-0.0151929	0.0682232	-0.0960202	0.0719849	0.00267654	0.0254752	-0.0788029	-0.0716821	0.00461987	0.0398286	-0.168005	early	pembro_early	-0.0227986	0.0227986	0.341086
51	GTATCAGCCAAC_CSF073_4	397	1559.84	HUMAN	CSF073	CSF073_4	CD8_LIKE	0	0	CD8_LIKE	0.0137018	0.0982484	-0.00807391	0.0565053	0.0984534	-0.0372778	-0.021324	0.103957	-0.039787	-0.0134324	0.0174513	0.0623018	0.135731	early	pembro_early	-0.125281	0.125281	0.275655
52	CCCTCTACTATT_CSF073_4	455	1665.73	HUMAN	CSF073	CSF073_4	CD8_LIKE	0	0	CD8_LIKE	0.0560787	-0.0436088	0.08575	-0.000165235	0.127337	-0.0590061	-0.0263434	0.0893883	0.0429022	0.0542238	0.0802465	0.216538	0.186343	early	pembro_early	-0.115732	0.115732	0.271851
53	GTGACAATGACC_CSF073_4	415	1610.51	HUMAN	CSF073	CSF073_4	CD8_LIKE	0	0	CD8_LIKE	-0.0468264	0.0390975	-0.0182967	0.0103837	0.0621122	-0.00112569	-0.0295234	0.0815158	-0.0492887	0.0230957	-0.026206	0.0946904	0.0632379	early	pembro_early	-0.111039	0.111039	0.323492
54	CTAACGTCACCC_CSF073_4	407	1542.21	HUMAN	CSF073	CSF073_4	CD8_LIKE	0	0	CD8_LIKE	0.0119778	-0.0526341	-0.133108	0.0456753	0.0451347	0.0964627	-0.0180587	0.0418393	-0.0625558	0.0206857	-0.069841	-0.0125956	-0.051328	early	pembro_early	-0.0598979	0.0598979	0.296496
55	CTGAGAGAACTT_CSF073_4	386	1492.67	HUMAN	CSF073	CSF073_4	CD8_LIKE	0	0	CD8_LIKE	0.0321513	0.021779	-0.022431	-0.0388621	0.000602558	0.0975428	0.0818533	-0.0482606	0.0428317	-0.0319682	0.074064	-0.0768575	-0.0969402	early	pembro_early	0.130114	-0.130114	0.277126
56	AAGACAACTCCT_CSF073_4	504	1932.72	HUMAN	CSF073	CSF073_4	CD8_LIKE	0	0	CD8_LIKE	0.00362102	0.0417782	-0.00237509	0.100753	-0.0216414	0.000109525	-0.0821817	0.112568	-0.0523733	0.116576	0.0113155	0.0504885	-0.0217509	early	pembro_early	-0.19475	0.19475	0.481482
57	GATCGGTCTGTG_CSF073_4	440	1642.34	HUMAN	CSF073	CSF073_4	CD8_LIKE	0	0	CD8_LIKE	-0.0331458	0.0346606	0.0549031	0.0269488	0.106575	0.000655788	-0.0340078	0.0713114	0.00674711	-0.095667	-0.0329876	0.0692354	0.105919	early	pembro_early	-0.105319	0.105319	0.16557
58	GAGTAGAGGGCA_CSF073_4	391	1522.45	HUMAN	CSF073	CSF073_4	CD8_LIKE	0	0	CD8_LIKE	-0.00031717	-0.0650489	0.0122901	0.0813232	0.0835816	-0.000612765	-0.0356355	0.0530122	-0.127203	0.0512724	-0.109498	0.131692	0.0841943	early	pembro_early	-0.0886478	0.0886478	0.0943068
59	ATACGGATGCAC_CSF073_4	439	1665.21	HUMAN	CSF073	CSF073_4	CD8_LIKE	0	0	CD8_LIKE	-0.0119283	0.0034606	0.03271	0.0471528	0.10003	0.00761718	-0.0314057	0.0688461	-0.0251566	0.0219049	-0.0304295	0.116763	0.0924133	early	pembro_early	-0.100252	0.100252	0.198162
60	TAGAGCGTGTTA_CSF073_4	429	1544.13	HUMAN	CSF073	CSF073_4	CD8_LIKE	0	0	CD8_LIKE	0.00502877	-0.049407	-0.0387728	0.0566392	0.0285428	0.00323593	-0.0934438	-0.0285727	-0.0623263	0.038506	-0.0488341	0.0055249	0.0253069	early	pembro_early	-0.0648711	0.0648711	0.148993
61	GGCCGCAGCCGA_CSF073_4	422	1587.1	HUMAN	CSF073	CSF073_4	CD8_LIKE	0	0	CD8_LIKE	-0.0798666	0.0212351	0.0972068	-0.0447445	0.0668424	0.00161792	-0.00357525	0.0791077	0.0305611	-0.0770758	-0.0136143	0.0697238	0.0652244	early	pembro_early	-0.082683	0.082683	0.137729
62	TTGTAACTCGCA_CSF073_4	377	1523.7	HUMAN	CSF073	CSF073_4	CD8_LIKE	0	0	CD8_LIKE	-0.0548629	0.0455332	0.0535208	0.000968825	0.0300187	-0.0713343	-0.0597075	0.0451337	-0.0305786	-0.100878	-0.0322005	-0.0020719	0.101353	early	pembro_early	-0.104841	0.104841	0.131181
63	CGTCCGACATGA_CSF073_4	413	1533.8	HUMAN	CSF073	CSF073_4	CD8_LIKE	0	0	CD8_LIKE	-0.0129411	0.132469	-0.00629408	0.0413115	-0.0189488	-0.0199839	-0.0313468	-0.0410192	0.0399495	0.0119519	0.0427179	0.0445069	0.00103509	early	pembro_early	0.00967235	-0.00967235	0.36092
64	CCGTAAAGAGGG_CSF073_4	379	1533.05	HUMAN	CSF073	CSF073_4	CD8_LIKE	0	0	CD8_LIKE	-0.0391802	-0.0162012	-0.0444533	-0.0164107	0.0698831	-0.0135354	-0.0641377	0.0824034	-0.0146637	-0.0804249	-0.0632213	0.0917781	0.0834185	early	pembro_early	-0.146541	0.146541	0.152211
65	CCATAAGAACCC_CSF073_4	349	1503.16	HUMAN	CSF073	CSF073_4	CD8_LIKE	0	0	CD8_LIKE	-0.0145826	-0.0368532	0.0412514	0.0282651	0.0415422	0.0306633	-0.0182644	0.251236	0.0112297	0.0986255	-0.0410531	0.240213	0.0108789	early	pembro_early	-0.269501	0.269501	0.173798
66	CGGTGCCGGGCG_CSF073_4	419	1616.61	HUMAN	CSF073	CSF073_4	CD8_LIKE	0	0	CD8_LIKE	-0.0590497	0.00145905	-0.0023711	-0.00320028	0.0575266	-0.00343733	-0.065724	0.0739192	-0.036634	-0.00307853	-0.0424294	0.0400086	0.0609639	early	pembro_early	-0.139643	0.139643	0.221336
67	AACAGGACGAGA_CSF073_4	299	1296.53	HUMAN	CSF073	CSF073_4	CD8_LIKE	0	0	CD8_LIKE	0.0567816	-0.0441346	-0.0379809	0.0560673	-0.00919919	-0.0623937	-0.0664986	0.0454195	-0.0609655	0.10158	0.119796	-0.0273907	0.0531945	early	pembro_early	-0.111918	0.111918	0.0869201
68	GACAAGCCAACA_CSF073_4	294	1248.31	HUMAN	CSF073	CSF073_4	CD8_LIKE	0	0	CD8_LIKE	-0.0118144	0.0389708	-0.0854111	0.047032	0.0133282	0.042482	0.00273118	0.0200436	-0.0144907	-0.0140585	-0.0230392	0.0107238	-0.0291537	early	pembro_early	-0.0173124	0.0173124	0.239986
69	CAATTTGCTACC_CSF073_4	343	1399.44	HUMAN	CSF073	CSF073_4	CD8_LIKE	0	0	CD8_LIKE	-0.0245082	-0.0157528	-1.48009e-05	-0.0130235	0.0727795	0.0153772	-0.0883643	0.0572071	-0.0652576	0.00329388	-0.022276	0.199226	0.0574023	early	pembro_early	-0.145571	0.145571	0.33127
70	TTATAGGTATGT_CSF073_4	305	1240.26	HUMAN	CSF073	CSF073_4	CD8_LIKE	0	0	CD8_LIKE	0.076993	-0.0169045	-0.00349019	0.0931236	0.0283649	-0.0482824	-0.0849086	-0.034073	-0.0627641	0.0694598	-0.00947636	0.0498277	0.0766472	early	pembro_early	-0.0508356	0.0508356	0.110363
71	CGAGGCGCCGTT_CSF073_4	381	1459.23	HUMAN	CSF073	CSF073_4	CD8_LIKE	0	0	CD8_LIKE	-0.0368614	-0.0334686	-0.0201281	0.0350805	0.106051	0.0475242	-0.0669654	0.0778393	0.0559661	-0.0237455	-0.0281125	0.112038	0.0585268	early	pembro_early	-0.144805	0.144805	0.504567
72	CTTCAGGTAAGT_CSF073_4	343	1459.13	HUMAN	CSF073	CSF073_4	CD8_LIKE	0	0	CD8_LIKE	-0.0539765	0.064744	0.00927354	-0.0204672	-0.00667982	0.0818559	0.00248171	0.00377037	0.0242902	-0.04039	-0.0417911	0.0701102	-0.0885357	early	pembro_early	-0.00128866	0.00128866	0.148474
73	CTGAAGGCTTTG_CSF073_4	272	1163.06	HUMAN	CSF073	CSF073_4	CD8_LIKE	0	0	CD8_LIKE	-0.0690147	0.00874982	-0.0421944	-0.0642961	-0.0561972	0.00814993	-0.0377858	-0.0497874	-0.0826657	-0.0683126	-0.00456972	-0.0401561	-0.0643471	early	pembro_early	0.0120016	-0.0120016	-0.0267563
74	CGCTAAAAATTT_CSF073_4	299	1305.07	HUMAN	CSF073	CSF073_4	CD8_LIKE	0	0	CD8_LIKE	-0.00415441	-0.0615231	0.0365045	-0.00477503	0.138766	-0.0519986	0.0305271	0.0975085	-0.0205994	0.0183674	-0.0105125	0.0476341	0.190764	early	pembro_early	-0.0669814	0.0669814	0.207711
75	TAGACATTTAGA_CSF073_4	281	1228.29	HUMAN	CSF073	CSF073_4	CD8_LIKE	0	0	CD8_LIKE	-0.0251318	0.0580005	0.00662486	-0.0180391	0.0577722	0.0298214	-0.0410516	0.120599	0.033509	-0.00910663	-0.0698504	0.0481356	0.0279508	early	pembro_early	-0.161651	0.161651	0.407171
76	GAGCCATCCGGT_CSF073_4	336	1371.7	HUMAN	CSF073	CSF073_4	CD8_LIKE	0	0	CD8_LIKE	0.0490242	0.0483	-0.102718	0.0173836	0.0408654	0.100117	0.00903462	0.0285427	-0.0231574	0.0222112	-0.0521901	-0.0125901	-0.0592517	early	pembro_early	-0.019508	0.019508	0.0867664
77	CCTAACGCCTAT_CSF073_4	278	1167.36	HUMAN	CSF073	CSF073_4	CD8_LIKE	0	0	CD8_LIKE	-0.0562279	0.0509609	0.0433579	0.0166897	0.140185	-0.042915	-0.0281429	0.218064	-0.0249058	0.041519	-0.0301659	0.133259	0.1831	early	pembro_early	-0.246207	0.246207	0.242477
78	GGATTCTTTCTG_CSF073_4	307	1278.1	HUMAN	CSF073	CSF073_4	CD8_LIKE	0	0	CD8_LIKE	-0.0625748	0.0230967	-0.0313766	0.00504656	-0.00300812	0.200472	0.0269025	-0.00698511	0.0749995	-0.0379806	-0.05679	0.0421564	-0.20348	early	pembro_early	0.0338876	-0.0338876	0.105722
79	GACAAGATATGT_CSF073_4	266	1208.59	HUMAN	CSF073	CSF073_4	CD8_LIKE	0	0	CD8_LIKE	-0.0207356	0.0991173	0.0211595	0.0099707	-0.00689219	0.0150279	-0.0327618	0.123899	0.007009	0.00403293	-0.0973356	0.074048	-0.0219201	early	pembro_early	-0.15666	0.15666	0.247021
80	TTTCTCCAGAGG_CSF073_4	288	1255.04	HUMAN	CSF073	CSF073_4	CD8_LIKE	0	0	CD8_LIKE	0.00313179	-0.00100255	-0.0760341	0.0102407	0.1008	-0.0149886	-0.00487409	0.196607	0.00497061	0.0397143	0.00985876	0.0631583	0.115789	early	pembro_early	-0.201481	0.201481	0.233987
81	CTTTAACTACTC_CSF073_4	300	1375.73	HUMAN	CSF073	CSF073_4	CD8_LIKE	0	0	CD8_LIKE	-0.0673983	0.128479	0.140839	-0.0801486	0.0495627	0.127926	0.0430908	0.0227591	-0.00428982	-0.0671677	0.0133416	0.0269782	-0.0783633	early	pembro_early	0.0203317	-0.0203317	0.302997
82	ATAAGCAGCTGA_CSF073_4	247	1119.56	HUMAN	CSF073	CSF073_4	CD8_LIKE	0	0	CD8_LIKE	0.00225605	-0.00788174	0.0327785	0.00388411	0.137898	0.00909987	-0.0542296	0.105753	-0.118258	0.0774192	-0.0283579	0.143362	0.128798	early	pembro_early	-0.159983	0.159983	0.221791
83	CAAGAGGGAGTC_CSF073_4	260	1191.97	HUMAN	CSF073	CSF073_4	CD8_LIKE	0	0	CD8_LIKE	-0.0480696	0.0316281	0.0345554	0.0162394	0.0153468	0.109431	-0.0368382	-0.0420569	0.00997391	-0.0287479	-0.0893443	0.0517632	-0.0940839	early	pembro_early	0.00521867	-0.00521867	0.229833
84	AGATCGACCCCG_CSF073_4	248	1123.63	HUMAN	CSF073	CSF073_4	CD8_LIKE	0	0	CD8_LIKE	-0.0640443	-0.0347536	-0.0430097	-0.0351236	0.067068	-0.0487196	-2.39163e-05	0.090311	0.00744954	-0.044986	-0.0463956	0.0116184	0.115788	early	pembro_early	-0.0903349	0.0903349	0.018555
85	TGCGGGTTCAGG_CSF014_1	660	2196.94	HUMAN	CSF014	CSF014_1	CD8_LIKE	0	0	CD8_LIKE	0.0633733	0.157406	0.0111829	-0.0187766	-0.0227305	0.0901163	-0.0398159	-0.0965576	0.0237117	-0.0957571	0.0188554	-0.0193672	-0.112847	pre	pre	0.0567417	-0.0567417	-0.0887015
86	CTCCATTCAGAC_CSF014_1	643	2223.65	HUMAN	CSF014	CSF014_1	CD8_LIKE	0	0	CD8_LIKE	-0.057096	-0.00299818	0.0274144	-0.0824386	0.00755363	0.0639527	0.00885329	0.0294855	-0.0159269	-0.0681714	-0.0395334	0.126144	-0.056399	pre	pre	-0.0206322	0.0206322	0.105758
87	GGCGATTATAAC_CSF014_1	715	2336.08	HUMAN	CSF014	CSF014_1	CD8_LIKE	0	0	CD8_LIKE	-0.104076	0.0581183	0.00714633	-0.0308937	0.0217388	0.130351	-0.0793832	0.0746144	0.00208296	-0.0693401	-0.115745	0.118501	-0.108612	pre	pre	-0.153998	0.153998	0.241521
88	TATTAACACTGT_CSF014_1	580	1999.03	HUMAN	CSF014	CSF014_1	CD8_LIKE	0	0	CD8_LIKE	0.0527923	-0.0134468	0.0802713	0.0348466	0.0698364	0.0501999	0.160706	0.0376022	-0.0373929	-0.0486856	0.0443714	0.117388	0.0196365	pre	pre	0.123104	-0.123104	0.294717
89	GTATTAATTATC_CSF014_1	625	2238.93	HUMAN	CSF014	CSF014_1	CD8_LIKE	0	0	CD8_LIKE	-0.00803837	-0.0150849	-0.0304781	-0.00967984	-0.00248645	0.174278	-0.00319085	0.0339354	-0.00870781	-0.0569957	0.00158368	0.0587645	-0.176764	pre	pre	-0.0371262	0.0371262	0.255466
90	GCGATCGGCCAC_CSF014_1	441	1717.86	HUMAN	CSF014	CSF014_1	CD8_LIKE	0	0	CD8_LIKE	0.039277	0.095252	0.11548	0.0396367	0.185451	0.0982997	-0.0474447	0.08531	0.0108683	0.0311758	-0.107599	0.0475325	0.0871515	pre	pre	-0.132755	0.132755	0.178153
91	GACTCATTATAA_CSF050_7	1038	2978.42	HUMAN	CSF050	CSF050_7	CD8_LIKE	0	0	CD8_LIKE	0.0414973	-0.0676807	-0.15257	0.00581264	-0.0215163	0.0205442	0.0328006	1.82193e-05	0.0324803	-0.0243333	0.028365	0.0690914	-0.0420605	late	pembro_late	0.0327823	-0.0327823	0.200214
92	TCCAGCCAGCCA_CSF050_7	934	2819.99	HUMAN	CSF050	CSF050_7	CD8_LIKE	0	0	CD8_LIKE	0.0201536	0.0436935	0.025254	0.0571325	0.134264	-0.0301764	-0.0903892	0.0878705	-0.0782256	0.112429	0.0519016	0.0365866	0.16444	late	pembro_late	-0.17826	0.17826	0.289649
93	CGGTGATTGGTA_CSF050_7	863	2592.99	HUMAN	CSF050	CSF050_7	CD8_LIKE	0	0	CD8_LIKE	-0.0701478	0.101972	0.00877155	-0.0393317	0.155934	0.00163205	0.052386	0.133096	-0.00240769	-0.0210958	0.0414058	0.0655707	0.154302	late	pembro_late	-0.0807095	0.0807095	0.145036
94	GATACTGACGAG_CSF050_7	704	2429.45	HUMAN	CSF050	CSF050_7	CD8_LIKE	0	0	CD8_LIKE	-0.0020904	-0.0146163	-0.104695	0.00184329	-0.0178684	-0.0633365	-0.0625638	-0.078197	-0.033096	0.023803	0.119558	0.00726259	0.0454682	late	pembro_late	0.0156333	-0.0156333	0.425443
95	TAGGCGTTCAGT_CSF050_7	667	2270.42	HUMAN	CSF050	CSF050_7	CD8_LIKE	0	0	CD8_LIKE	-0.00177164	0.0833819	-0.0441562	0.0196217	0.017756	0.0900734	0.0588532	-0.0489785	0.0660525	-0.0474679	0.0778845	0.0171867	-0.0723175	late	pembro_late	0.107832	-0.107832	0.107001
96	TTTCTTCCACCT_CSF050_7	564	2088.28	HUMAN	CSF050	CSF050_7	CD8_LIKE	0	0	CD8_LIKE	-0.0503509	0.10094	-0.0189068	-0.0883963	-0.0395794	0.0966051	0.0595148	0.0310979	-0.0176444	-0.0657109	-0.0749646	0.0922873	-0.136185	late	pembro_late	0.0284169	-0.0284169	-0.0607784
97	TGAAGCGAACTC_CSF050_7	493	1919.72	HUMAN	CSF050	CSF050_7	CD8_LIKE	0	0	CD8_LIKE	-0.0561796	0.0651518	-0.0477237	-0.0122703	-0.0103254	-0.0186134	0.0650628	0.0355089	0.0899613	-0.0745505	0.0383922	0.00691379	0.00828801	late	pembro_late	0.0295539	-0.0295539	0.203374
98	CCGCAATATATG_CSF050_7	570	2085.53	HUMAN	CSF050	CSF050_7	CD8_LIKE	0	0	CD8_LIKE	0.00241072	-0.0850642	-0.0301924	-0.00461815	-0.0298729	-0.108716	-0.113684	-0.0545971	-0.0462866	0.0294315	-0.0547405	-0.0515939	0.0788431	late	pembro_late	-0.0590868	0.0590868	0.524015
99	GCTGGAACTGTT_CSF050_7	505	1863.33	HUMAN	CSF050	CSF050_7	CD8_LIKE	0	0	CD8_LIKE	-0.0275829	0.0141338	0.0166032	0.0219915	0.0888142	0.084962	0.0404972	0.0959616	-0.0157214	0.0215482	-0.0408054	-0.0644217	0.00385222	late	pembro_late	-0.0554645	0.0554645	0.152424
100	ACAATGGAGCCT_CSF050_7	463	1834.85	HUMAN	CSF050	CSF050_7	CD8_LIKE	0	0	CD8_LIKE	0.00226909	0.00365623	-0.0511808	-0.0119833	0.0882291	-0.0393128	-0.0287169	0.043206	-0.0312458	-0.0454192	0.00657202	0.0229803	0.127542	late	pembro_late	-0.0719229	0.0719229	0.200385
101	GTACAGGCGTCC_CSF050_7	429	1687.74	HUMAN	CSF050	CSF050_7	CD8_LIKE	0	0	CD8_LIKE	-0.0890327	0.0755194	0.0137089	-0.0858153	-0.00942908	0.115381	-0.00602663	-0.0411588	-0.000461488	-0.097973	-0.0386813	-0.0631269	-0.124811	late	pembro_late	0.0351322	-0.0351322	0.255336
102	TGTGAGGCGAGG_CSF050_7	439	1757.94	HUMAN	CSF050	CSF050_7	CD8_LIKE	0	0	CD8_LIKE	0.0334694	0.0891314	0.0277475	0.0224195	0.0421577	0.0604115	0.0140342	0.0282781	0.125815	-0.00492646	0.0163992	0.107286	-0.0182538	late	pembro_late	-0.0142438	0.0142438	0.452849
103	GTACACCCGACG_CSF050_7	444	1798.07	HUMAN	CSF050	CSF050_7	CD8_LIKE	0	0	CD8_LIKE	-0.00131464	0.00884351	-0.0273267	-0.00812089	0.0472885	0.0757252	0.0334607	0.0522997	-0.0199678	-0.0606553	0.00506695	0.0472454	-0.0284366	late	pembro_late	-0.018839	0.018839	-0.0439351
104	GTCGAACGGACG_CSF050_7	487	1904.06	HUMAN	CSF050	CSF050_7	CD8_LIKE	0	0	CD8_LIKE	-0.0448798	0.062653	-0.00806797	-0.0494847	-0.00894788	-0.00505976	0.039056	0.108088	-0.0455695	-0.00712689	-0.0174894	0.0587948	-0.00388812	late	pembro_late	-0.0690317	0.0690317	0.215327
105	TCAGTTCACTAA_CSF050_7	430	1758.05	HUMAN	CSF050	CSF050_7	CD8_LIKE	0	0	CD8_LIKE	-0.027093	-0.0941853	-0.0378561	0.0538312	-0.0912457	-0.00576653	0.0679668	-0.0102114	-0.148077	-0.0595546	-0.00377592	0.0142147	-0.0854792	late	pembro_late	0.0781782	-0.0781782	0.437173
106	TAGGAACCTTGA_CSF050_7	404	1678.12	HUMAN	CSF050	CSF050_7	CD8_LIKE	0	0	CD8_LIKE	-0.00177488	-0.00935749	-0.0202922	0.01522	0.0312032	-0.0522679	-0.0598449	-0.0799408	-0.0451745	-0.0114986	-0.0121906	-0.0622004	0.083471	late	pembro_late	0.0200959	-0.0200959	0.481709
107	AGCTTACACCTC_CSF050_7	466	1761.21	HUMAN	CSF050	CSF050_7	CD8_LIKE	0	0	CD8_LIKE	0.0220696	0.00172834	-0.111362	0.0973097	0.0317209	0.0847329	0.163741	0.00884469	0.00873522	0.0198836	0.0192648	0.0398423	-0.053012	late	pembro_late	0.154896	-0.154896	0.193654
108	ATGCTCCTGCTC_CSF050_7	517	1940.58	HUMAN	CSF050	CSF050_7	CD8_LIKE	0	0	CD8_LIKE	-0.115482	-0.0615567	-0.0928373	-0.0251185	-0.0142069	0.000406594	0.145071	-0.0195862	0.0199617	-0.0415379	0.00498294	-0.0819787	-0.0146135	late	pembro_late	0.164657	-0.164657	0.138815
109	CTCCGGTTCGCC_CSF050_7	431	1704.18	HUMAN	CSF050	CSF050_7	CD8_LIKE	0	0	CD8_LIKE	-0.0472347	0.0253818	-0.061071	-0.0447742	0.0667596	0.0706121	-6.17468e-05	0.145644	-0.00910583	0.023167	0.0658368	-0.0342251	-0.00385242	late	pembro_late	-0.145706	0.145706	0.178858
110	AATTTCCCTCTC_CSF050_7	398	1651.44	HUMAN	CSF050	CSF050_7	CD8_LIKE	0	0	CD8_LIKE	0.00483294	0.0254176	-0.0428298	0.028293	-0.059714	0.0249909	0.0877103	-0.00881441	0.00568052	0.114327	0.0219277	0.029064	-0.0847049	late	pembro_late	0.0965247	-0.0965247	0.099945
111	ACTTAAACAGCA_CSF050_7	375	1606.42	HUMAN	CSF050	CSF050_7	CD8_LIKE	0	0	CD8_LIKE	-0.0460578	0.158796	-0.00344094	-0.0336067	-0.0213952	0.0627834	0.0203146	-0.051411	0.102078	0.0209049	-0.0794374	-0.0679417	-0.0841786	late	pembro_late	0.0717256	-0.0717256	0.105654
112	ACCGCTTTAGGA_CSF050_7	456	1800.23	HUMAN	CSF050	CSF050_7	CD8_LIKE	0	0	CD8_LIKE	0.00769759	0.224416	0.117274	0.05948	-0.0511169	0.196259	0.0678399	0.00246775	0.161849	0.0504894	-0.0704445	0.0383807	-0.247376	late	pembro_late	0.0653722	-0.0653722	0.118531
113	TTTGACCTGGAA_CSF050_7	345	1496.25	HUMAN	CSF050	CSF050_7	CD8_LIKE	0	0	CD8_LIKE	-0.0183355	-0.0198062	-0.0148096	0.0203352	0.0278679	0.10034	0.0906068	0.0435424	0.00805478	-0.0182648	-0.0713184	-0.00340464	-0.0724717	late	pembro_late	0.0470644	-0.0470644	0.371332
114	CTTAGTTGAAAC_CSF050_7	343	1526.36	HUMAN	CSF050	CSF050_7	CD8_LIKE	0	0	CD8_LIKE	-0.0875245	0.0106865	0.0259033	-0.016596	0.0255098	0.174138	0.111758	0.0521661	-0.0017125	0.0225607	-0.0149807	0.0581847	-0.148629	late	pembro_late	0.0595919	-0.0595919	0.0857691
115	CTGACAAATCCA_CSF050_7	380	1589.35	HUMAN	CSF050	CSF050_7	CD8_LIKE	0	0	CD8_LIKE	0.0798129	0.0427376	0.150537	0.0184518	0.0310805	0.027691	0.0422362	0.0557458	-0.00835548	0.0714514	-0.0687959	-0.000920899	0.00338945	late	pembro_late	-0.0135095	0.0135095	0.612238
116	GGCGTTTGCAAA_CSF050_7	370	1550.08	HUMAN	CSF050	CSF050_7	CD8_LIKE	0	0	CD8_LIKE	-0.0580332	0.0365497	-0.0413964	-0.0339456	0.011371	-0.00319256	0.0509306	0.0660426	0.0127304	0.0213756	0.0290834	0.0144941	0.0145636	late	pembro_late	-0.015112	0.015112	-0.0343743
117	ATAACCTCGATT_CSF050_7	384	1608.21	HUMAN	CSF050	CSF050_7	CD8_LIKE	0	0	CD8_LIKE	-0.101276	0.083292	-0.0114458	-0.0367536	-0.131159	0.073738	0.0659824	-0.100511	0.130042	-0.106725	-0.00664557	-0.0339258	-0.204897	late	pembro_late	0.166493	-0.166493	0.212339
118	TAGGACGTTGAC_CSF050_7	334	1452.39	HUMAN	CSF050	CSF050_7	CD8_LIKE	0	0	CD8_LIKE	-0.0890194	0.0180244	0.000106513	0.0308607	-0.0852968	0.105832	0.0354551	-0.0117818	0.00147235	-0.0215784	-0.0663646	0.0497128	-0.191129	late	pembro_late	0.0472369	-0.0472369	0.275437
119	ACCATGCTCCAA_CSF050_7	410	1722.25	HUMAN	CSF050	CSF050_7	CD8_LIKE	0	0	CD8_LIKE	-0.0244443	0.123083	0.0462173	-0.0487603	0.0750925	-0.017651	-0.0779089	0.0665376	0.00351327	-0.115464	-0.00387532	-0.00895421	0.0927435	late	pembro_late	-0.144447	0.144447	-0.0328345
120	TCGGAGACGGTA_CSF050_7	279	1299.97	HUMAN	CSF050	CSF050_7	CD8_LIKE	0	0	CD8_LIKE	0.00181187	-0.037829	-0.0764117	0.0453713	-0.0373126	0.146857	0.136458	-0.0201567	0.0201185	0.0138446	-0.00463421	-0.0253444	-0.184169	late	pembro_late	0.156615	-0.156615	0.277154
121	AGGCACCTGCAT_CSF050_7	331	1465.56	HUMAN	CSF050	CSF050_7	CD8_LIKE	0	0	CD8_LIKE	-0.014491	0.0217993	-0.00579215	0.0774304	0.0175439	0.0311046	-0.0240781	0.116602	-0.0466685	0.088899	-0.0388472	0.160138	-0.0135608	late	pembro_late	-0.14068	0.14068	0.148148
122	CATGTGACCTTC_CSF050_7	290	1356.97	HUMAN	CSF050	CSF050_7	CD8_LIKE	0	0	CD8_LIKE	0.00572492	0.016812	-0.0845811	0.0184328	-0.0484886	-0.0474736	-0.0211686	-0.0104836	-0.074684	0.0625592	0.0234699	-0.0187652	-0.001015	late	pembro_late	-0.010685	0.010685	0.645604
123	CCCCCACTTAGG_CSF050_3	1597	3104.24	HUMAN	CSF050	CSF050_3	CD8_LIKE	0	0	CD8_LIKE	-0.0252669	-0.00805046	0.0113944	0.0168666	-0.0339321	0.150228	0.104386	0.0486364	0.0981199	0.013957	0.0269601	0.0489817	-0.18416	early	pembro_early	0.05575	-0.05575	0.35603
124	AAGCCCTAACAG_CSF050_3	1196	2900.27	HUMAN	CSF050	CSF050_3	CD8_LIKE	0	0	CD8_LIKE	-0.0117057	0.0668107	0.004147	0.0247019	0.00614181	0.0378648	0.0335415	0.159244	0.0144159	0.0225119	0.0120196	0.167619	-0.031723	early	pembro_early	-0.125702	0.125702	0.203984
125	CATTCACCGCCA_CSF050_3	1600	3393	HUMAN	CSF050	CSF050_3	CD8_LIKE	0	0	CD8_LIKE	-0.0856995	0.0440753	-0.0574383	0.0636932	0.1055	-0.0766778	-0.0905793	0.18177	-0.0398532	0.0414544	-0.0918484	0.0723024	0.182178	early	pembro_early	-0.27235	0.27235	0.22588
126	ATCTCACCCATT_CSF050_3	1480	3201.29	HUMAN	CSF050	CSF050_3	CD8_LIKE	0	0	CD8_LIKE	-0.0574616	0.227059	-0.00692964	0.0110005	0.0352324	0.0286598	0.0310177	0.0662546	0.111785	-0.00657526	-0.00671619	0.0208629	0.0065726	early	pembro_early	-0.0352369	0.0352369	0.259857
127	CCGTACCTCATA_CSF050_3	1146	2693.75	HUMAN	CSF050	CSF050_3	CD8_LIKE	0	0	CD8_LIKE	-0.00320459	0.136317	0.0118206	-0.045562	0.191045	0.0386384	-0.0280042	0.163935	-0.0214483	0.0269096	-0.051569	0.187123	0.152406	early	pembro_early	-0.19194	0.19194	0.166076
128	GTGAAGTGTAGC_CSF050_3	1140	2844.56	HUMAN	CSF050	CSF050_3	CD8_LIKE	0	0	CD8_LIKE	-0.0032917	0.0644033	0.00671413	0.0292982	0.0586611	0.0568849	-0.0725727	0.131618	-0.07308	0.0516723	-0.0594622	0.102649	0.00177625	early	pembro_early	-0.204191	0.204191	0.263946
129	TATTTTACCAAT_CSF050_3	1102	2761.22	HUMAN	CSF050	CSF050_3	CD8_LIKE	0	0	CD8_LIKE	0.0547681	0.0362174	0.0489659	0.109076	-0.0211264	0.0438361	0.0116355	-0.035466	0.0130671	0.0185899	0.00421435	0.0639072	-0.0649625	early	pembro_early	0.0471015	-0.0471015	0.240688
130	CCGGCACCCCAA_CSF050_3	1094	2773.33	HUMAN	CSF050	CSF050_3	CD8_LIKE	0	0	CD8_LIKE	-0.0228225	0.140879	0.0371401	0.0794313	0.0633518	0.0963026	-0.00196175	0.117418	0.00453214	0.0623681	0.000976492	0.186129	-0.0329508	early	pembro_early	-0.119379	0.119379	0.0670236
131	TGTATAATCCCG_CSF050_3	1047	2559.62	HUMAN	CSF050	CSF050_3	CD8_LIKE	0	0	CD8_LIKE	-0.0202816	-0.00489154	-0.0269139	-0.0194146	0.0786049	0.0188908	0.0124818	0.102555	-0.0462088	0.0130821	-0.0423602	0.154891	0.0597142	early	pembro_early	-0.0900735	0.0900735	0.173531
132	AACTTGGCATGG_CSF050_3	1008	2670.43	HUMAN	CSF050	CSF050_3	CD8_LIKE	0	0	CD8_LIKE	0.00154833	0.0836679	0.124737	0.00690991	0.0406343	0.0161087	-0.0453409	0.0715086	0.00921125	-0.0441777	0.0233326	-0.0208464	0.0245257	early	pembro_early	-0.116849	0.116849	0.386418
133	CAAAGTTCTCCC_CSF050_3	1049	2714.9	HUMAN	CSF050	CSF050_3	CD8_LIKE	0	0	CD8_LIKE	-0.0185696	0.0155908	-0.0533253	0.0730715	0.0448925	-0.00710469	-0.0354453	0.110754	-0.0598702	0.0449248	-0.0492334	0.0569765	0.0519972	early	pembro_early	-0.146199	0.146199	0.234681
134	CGCTAACTCAAA_CSF050_3	1066	2783.03	HUMAN	CSF050	CSF050_3	CD8_LIKE	0	0	CD8_LIKE	-0.00161241	0.0513896	0.0407501	0.0508535	-0.0118979	-0.0445613	-0.0773956	-0.00280466	-0.0385668	0.000676384	-0.0511195	0.0259458	0.0326634	early	pembro_early	-0.0745909	0.0745909	0.394545
135	GCCCCTAATTGC_CSF050_3	1078	2814.04	HUMAN	CSF050	CSF050_3	CD8_LIKE	0	0	CD8_LIKE	-0.0560873	0.0669295	0.0264431	0.0718393	-0.0164079	-0.0266112	0.0120396	0.00103946	-0.00606279	-0.018401	-0.00724779	0.0401752	0.0102033	early	pembro_early	0.0110001	-0.0110001	0.175279
136	CTGTACGGCCGA_CSF050_3	1091	2744.28	HUMAN	CSF050	CSF050_3	CD8_LIKE	0	0	CD8_LIKE	0.0536851	0.0662242	0.00104289	0.0258615	0.0873433	0.0160948	0.068025	0.196132	-0.022145	0.0188093	0.00798232	0.100346	0.0712485	early	pembro_early	-0.128107	0.128107	0.105344
137	ATCCGGGCCTAA_CSF050_3	1023	2756.57	HUMAN	CSF050	CSF050_3	CD8_LIKE	0	0	CD8_LIKE	0.00613985	0.0834738	-0.0528048	0.0344549	0.158212	-0.0423359	-0.104503	0.138984	0.0413961	0.0198101	-0.040307	0.0636281	0.200548	early	pembro_early	-0.243487	0.243487	0.491908
138	AACATGGCTTAT_CSF050_3	1062	2711.9	HUMAN	CSF050	CSF050_3	CD8_LIKE	0	0	CD8_LIKE	0.00226671	0.105963	-0.00935952	0.00235698	0.121094	0.0206919	0.0605065	0.12799	-0.0179083	0.0527167	0.0272922	0.057557	0.100403	early	pembro_early	-0.0674839	0.0674839	0.35228
139	GTCTCTGTCGCG_CSF050_3	993	2623.4	HUMAN	CSF050	CSF050_3	CD8_LIKE	0	0	CD8_LIKE	-0.0636338	0.0516243	0.0362028	-0.012616	0.000164416	0.0698075	-0.0466103	0.0271765	-0.0337741	-0.0861769	-0.084505	0.0587256	-0.0696431	early	pembro_early	-0.0737868	0.0737868	0.234783
140	CTAACTGTACGG_CSF050_3	1126	2973.81	HUMAN	CSF050	CSF050_3	CD8_LIKE	0	0	CD8_LIKE	0.0166508	0.166882	0.0260707	0.0370687	0.0493506	0.137047	-0.0628004	0.0929094	0.152244	0.0735787	-0.0768149	0.190724	-0.087696	early	pembro_early	-0.15571	0.15571	0.140514
141	CCCATTGTCACA_CSF050_3	981	2571.72	HUMAN	CSF050	CSF050_3	CD8_LIKE	0	0	CD8_LIKE	-0.152163	-0.00897013	0.00228326	-0.0673437	0.135651	0.0502166	-0.0089355	0.214002	-0.0701377	-0.051612	0.0175253	0.126466	0.0854349	early	pembro_early	-0.222938	0.222938	0.566877
142	CTCATCGCCATC_CSF050_3	952	2677.21	HUMAN	CSF050	CSF050_3	CD8_LIKE	0	0	CD8_LIKE	-0.0120654	0.210494	0.097638	0.0663832	0.0419572	0.0188771	0.0387586	0.166589	0.117293	0.0796122	0.0423917	0.15172	0.0230801	early	pembro_early	-0.12783	0.12783	0.115536
143	GCGCCACATTAG_CSF050_3	1088	2756.33	HUMAN	CSF050	CSF050_3	CD8_LIKE	0	0	CD8_LIKE	-0.0494652	-0.00550099	-0.0555234	0.00227841	0.0136212	-0.0531561	-0.0508696	0.00891533	-0.10976	-0.0668071	0.0254173	0.0327236	0.0667773	early	pembro_early	-0.0597849	0.0597849	0.32828
144	CAATTCATTGAG_CSF050_3	874	2509.86	HUMAN	CSF050	CSF050_3	CD8_LIKE	0	0	CD8_LIKE	-0.00926251	0.0022597	-0.0790388	0.0147541	0.0297395	0.0113933	0.0246703	0.0235907	0.0150129	-0.0698662	-0.0112922	0.0495649	0.0183462	early	pembro_early	0.0010796	-0.0010796	-0.0292888
145	GAAGTTTACTAA_CSF050_3	1007	2734.21	HUMAN	CSF050	CSF050_3	CD8_LIKE	0	0	CD8_LIKE	-0.0910932	0.103127	0.0601286	0.0142162	0.00369554	0.0216353	-0.0875675	0.0300416	-0.0541851	-0.0290905	-0.0779575	-0.116462	-0.0179397	early	pembro_early	-0.117609	0.117609	0.170708
146	AAACGCTCAAGG_CSF050_3	782	2245.53	HUMAN	CSF050	CSF050_3	CD8_LIKE	0	0	CD8_LIKE	-0.0294347	0.113841	0.0188504	-0.0264043	0.0501131	0.0414096	-0.0440541	0.0860798	0.052293	-0.0217185	-0.00809378	0.0155793	0.00870351	early	pembro_early	-0.130134	0.130134	0.424631
147	AAGCATCCTCCC_CSF050_3	977	2689.49	HUMAN	CSF050	CSF050_3	CD8_LIKE	0	0	CD8_LIKE	0.0651779	0.0153049	0.0385665	0.0234473	0.146108	-0.0689493	-0.04131	0.172155	0.024486	0.0284562	0.0506162	0.181667	0.215057	early	pembro_early	-0.213465	0.213465	0.222223
148	ACTAGTTGCCTT_CSF050_3	891	2482.19	HUMAN	CSF050	CSF050_3	CD8_LIKE	0	0	CD8_LIKE	-0.0207979	0.0657417	0.0350973	0.0571042	0.106035	0.0510755	-0.042981	0.144109	-0.00882334	-0.00927678	-0.0615833	0.0172367	0.0549593	early	pembro_early	-0.18709	0.18709	0.241829
149	GCTTTCTCGACT_CSF050_3	983	2746.1	HUMAN	CSF050	CSF050_3	CD8_LIKE	0	0	CD8_LIKE	0.0209745	-0.0335312	-0.0125082	0.0179963	0.0491276	0.0471219	0.0130312	0.0787092	-0.0602206	-0.00435322	0.0188136	0.0712581	0.00200566	early	pembro_early	-0.065678	0.065678	0.199437
150	CAATGCTCCTTA_CSF050_3	1071	2806.95	HUMAN	CSF050	CSF050_3	CD8_LIKE	0	0	CD8_LIKE	-0.0636205	0.0902726	-0.0669984	0.0360533	0.0529086	-0.0927389	-0.10174	0.112504	0.00842747	-0.0270263	-0.0383065	0.143768	0.145648	early	pembro_early	-0.214244	0.214244	0.20654
151	CACGTTTCTGAC_CSF050_3	776	2408.56	HUMAN	CSF050	CSF050_3	CD8_LIKE	0	0	CD8_LIKE	0.0138045	0.0894094	0.148151	-0.0583273	0.0682423	0.00435029	-0.0634515	0.127013	0.0803166	0.0752562	-0.0630154	0.167549	0.063892	early	pembro_early	-0.190465	0.190465	0.562608
152	GGCTGTGTACCC_CSF050_3	776	2311.84	HUMAN	CSF050	CSF050_3	CD8_LIKE	0	0	CD8_LIKE	-0.00578023	-0.0562988	-0.00495274	-0.0156569	0.0603314	-0.0368163	0.0259404	0.103683	0.0273144	0.00205957	-0.0542581	0.0219559	0.0971477	early	pembro_early	-0.0777426	0.0777426	0.204488
153	ATCTTCACTAGA_CSF050_3	751	2329.03	HUMAN	CSF050	CSF050_3	CD8_LIKE	0	0	CD8_LIKE	0.0326349	-0.0234209	-0.0252955	-0.0236787	0.0233434	0.00860515	0.0580577	0.0716314	-0.00435004	0.0404515	0.144121	0.0235918	0.0147383	early	pembro_early	-0.0135738	0.0135738	0.22169
154	GTCCAGGACTTT_CSF050_3	792	2292.24	HUMAN	CSF050	CSF050_3	CD8_LIKE	0	0	CD8_LIKE	-0.0543335	0.0535299	0.0807701	0.0646414	-0.0252138	0.11513	0.0505742	0.0771387	0.0409456	0.0233599	0.036164	0.0746914	-0.140344	early	pembro_early	-0.0265644	0.0265644	0.259001
155	CAAGATTAATCA_CSF050_3	812	2332.6	HUMAN	CSF050	CSF050_3	CD8_LIKE	0	0	CD8_LIKE	-0.0453669	0.130242	-0.0709292	0.0737127	-0.00914189	0.0651601	-0.0315708	0.086332	-0.0468678	0.0849726	-0.0417833	-0.0378586	-0.074302	early	pembro_early	-0.117903	0.117903	0.271593
156	GGTGTATGAAGT_CSF050_3	694	2028.04	HUMAN	CSF050	CSF050_3	CD8_LIKE	0	0	CD8_LIKE	0.0292675	-0.0439586	-0.0955969	-0.0344366	0.0516918	-0.00736096	-0.0282248	0.101064	-0.00726014	-0.0728882	0.0283173	0.00790685	0.0590527	early	pembro_early	-0.129289	0.129289	0.221475
157	AATTACCATTAT_CSF050_3	832	2495.74	HUMAN	CSF050	CSF050_3	CD8_LIKE	0	0	CD8_LIKE	-0.0766964	0.0558805	-0.00209986	-0.0843487	0.0748912	0.00235362	-0.0349913	0.12545	-0.0341719	-0.121204	-0.0896539	0.036587	0.0725376	early	pembro_early	-0.160442	0.160442	0.164603
158	GCTGGAGAAGTT_CSF050_3	794	2347.13	HUMAN	CSF050	CSF050_3	CD8_LIKE	0	0	CD8_LIKE	0.014505	0.129041	-0.000566917	0.0791954	-1.75553e-05	0.11083	0.0219802	0.0243866	0.0528744	0.11066	-0.0352585	0.0551461	-0.110847	early	pembro_early	-0.00240636	0.00240636	0.493865
159	ACTGTGTTATCC_CSF050_3	862	2464.27	HUMAN	CSF050	CSF050_3	CD8_LIKE	0	0	CD8_LIKE	0.0641275	-0.032608	0.0849421	0.0305776	0.0790783	0.0841662	-0.00782982	0.0123581	0.0279157	0.0331794	-0.0126698	0.048498	-0.00508787	early	pembro_early	-0.020188	0.020188	0.470891
160	GTTACGCGCCTG_CSF050_3	999	2744.62	HUMAN	CSF050	CSF050_3	CD8_LIKE	0	0	CD8_LIKE	-0.0307735	0.0202044	0.0589813	-0.0387579	0.0214414	-0.00226285	-0.0552269	0.0299587	-0.115975	0.0227336	-0.00038337	0.0558901	0.0237042	early	pembro_early	-0.0851855	0.0851855	0.168767
161	CGTTGCAGTTCC_CSF050_3	757	2361.4	HUMAN	CSF050	CSF050_3	CD8_LIKE	0	0	CD8_LIKE	0.00893441	0.119137	0.0316456	0.0368331	-0.0326519	0.0511299	-0.0468907	0.0010309	0.029562	-0.00886504	-0.118178	-0.0163867	-0.0837819	early	pembro_early	-0.0479216	0.0479216	0.55021
162	CAGCGCTGAAAC_CSF050_3	731	2200.7	HUMAN	CSF050	CSF050_3	CD8_LIKE	0	0	CD8_LIKE	0.00135712	0.17552	-0.00887843	0.0356585	0.160143	-0.0223868	0.0347561	0.12045	0.188123	0.00203907	0.0470166	0.0358206	0.18253	early	pembro_early	-0.0856941	0.0856941	0.257292
163	TAACCGCAGTTG_CSF050_3	769	2355.98	HUMAN	CSF050	CSF050_3	CD8_LIKE	0	0	CD8_LIKE	-0.0229035	0.0403556	-0.0286942	0.0398511	0.16212	-0.112944	-0.0281257	0.183542	0.00993892	0.17348	-0.0609405	0.222652	0.275064	early	pembro_early	-0.211668	0.211668	0.440677
164	CGGTCGGCATAG_CSF050_3	719	2111.27	HUMAN	CSF050	CSF050_3	CD8_LIKE	0	0	CD8_LIKE	-0.0516661	-0.0786389	-0.043609	-0.0495443	-0.0901902	0.00530419	0.0424246	-0.00848479	-0.041476	-0.0985566	-0.0635057	-0.0368097	-0.0954944	early	pembro_early	0.0509094	-0.0509094	0.280311
165	TGCTCTTCGCGT_CSF050_3	730	2185.48	HUMAN	CSF050	CSF050_3	CD8_LIKE	0	0	CD8_LIKE	-0.00570928	0.116363	0.0193941	0.0388339	-0.141653	0.164854	0.101258	-0.0432932	0.00968612	-0.0340727	-0.0928342	-0.0458482	-0.306507	early	pembro_early	0.144552	-0.144552	0.232822
166	TTCCAGTCCCAA_CSF050_3	720	2157.61	HUMAN	CSF050	CSF050_3	CD8_LIKE	0	0	CD8_LIKE	-0.0670455	0.058914	0.062674	-0.0296904	0.0916993	0.108081	0.0373174	0.176167	0.0711702	-0.0340957	-0.0686404	0.0418306	-0.0163816	early	pembro_early	-0.13885	0.13885	0.120555
167	GACTTGCTCCCA_CSF050_3	908	2527.94	HUMAN	CSF050	CSF050_3	CD8_LIKE	0	0	CD8_LIKE	0.0153287	0.108589	0.0357552	0.0140938	0.153009	0.0452281	-0.0139472	0.200974	-0.0163219	0.0425357	-0.0870227	0.085445	0.107781	early	pembro_early	-0.214921	0.214921	0.117906
168	GGTGAGCCTGTG_CSF050_3	661	2084.21	HUMAN	CSF050	CSF050_3	CD8_LIKE	0	0	CD8_LIKE	-0.04606	0.0264342	-0.0935619	0.00536391	0.00160762	0.0479315	0.0225139	-0.0159246	-0.0598525	-0.0121966	0.0116245	-0.0900603	-0.0463239	early	pembro_early	0.0384385	-0.0384385	0.3157
169	CTCCCCCCTCTG_CSF050_3	834	2460.54	HUMAN	CSF050	CSF050_3	CD8_LIKE	0	0	CD8_LIKE	-0.0424967	0.139946	0.045245	0.0304925	0.0320035	0.102068	0.0272065	0.0725497	-0.0398438	-0.00858666	-0.0522938	0.0345864	-0.0700646	early	pembro_early	-0.0453432	0.0453432	0.288308
170	GGGTTATAGAAG_CSF050_3	773	2295.62	HUMAN	CSF050	CSF050_3	CD8_LIKE	0	0	CD8_LIKE	0.0801925	0.034272	-0.045331	0.112072	0.140204	0.0472458	-0.0171624	0.115597	0.00792279	0.0456635	-0.0029383	0.0954902	0.0929581	early	pembro_early	-0.132759	0.132759	0.26345
171	CCAGCCTACGGG_CSF050_3	638	2105.77	HUMAN	CSF050	CSF050_3	CD8_LIKE	0	0	CD8_LIKE	-0.103106	0.0840004	0.0276048	-0.0765145	0.0107169	0.00733908	0.0132833	0.0545551	0.0209042	-0.153249	-0.0204128	0.0450855	0.00337783	early	pembro_early	-0.0412718	0.0412718	0.312992
172	CCACGCTATTCC_CSF050_3	657	2141.89	HUMAN	CSF050	CSF050_3	CD8_LIKE	0	0	CD8_LIKE	-0.0736643	0.112961	0.0260765	0.00176444	0.0578709	-0.0321374	-0.00300521	0.0730222	0.00057233	-0.0751895	-0.0389315	0.00838103	0.0900083	early	pembro_early	-0.0760274	0.0760274	0.278804
173	TCTCTACGATCA_CSF050_3	640	2064.37	HUMAN	CSF050	CSF050_3	CD8_LIKE	0	0	CD8_LIKE	-0.0221816	0.0176701	-0.085966	0.0453689	0.0497657	0.125436	0.0387145	0.0930688	0.024406	-0.0132945	-0.0293982	0.0246206	-0.0756698	early	pembro_early	-0.0543543	0.0543543	0.315123
174	TGGGTCGCCAAA_CSF050_3	821	2416.76	HUMAN	CSF050	CSF050_3	CD8_LIKE	0	0	CD8_LIKE	-0.0684809	0.0422135	0.099141	0.0518479	0.0702863	-0.0203019	0.00509474	0.0668315	-0.00867229	-0.0576453	0.0205841	-0.123688	0.0905882	early	pembro_early	-0.0617367	0.0617367	0.457218
175	TTGCGATGGAAC_CSF050_3	625	2057.53	HUMAN	CSF050	CSF050_3	CD8_LIKE	0	0	CD8_LIKE	0.013513	0.108704	0.076394	0.000516113	0.102136	0.0364503	-0.0834718	0.124515	0.0823937	-0.0233113	0.0194223	0.0690351	0.0656858	early	pembro_early	-0.207986	0.207986	0.288309
176	TTGAACCTCTTT_CSF050_3	645	2182.99	HUMAN	CSF050	CSF050_3	CD8_LIKE	0	0	CD8_LIKE	-0.09059	0.0156888	-0.00259778	-0.0525918	0.0635265	-0.0052812	-0.145775	0.151662	-0.0263997	-0.119593	-0.0789693	0.138638	0.0688077	early	pembro_early	-0.297436	0.297436	0.379502
177	CCCAAATGAATA_CSF050_3	651	2105.89	HUMAN	CSF050	CSF050_3	CD8_LIKE	0	0	CD8_LIKE	-0.0640844	-0.026555	-0.0688413	0.0317098	0.027	0.0663712	0.0152931	0.027366	-0.0669238	-0.0301754	0.018051	0.110111	-0.0393711	early	pembro_early	-0.012073	0.012073	0.352961
178	TAATAAACCTTC_CSF050_3	714	2214.78	HUMAN	CSF050	CSF050_3	CD8_LIKE	0	0	CD8_LIKE	-0.0663353	-0.0275817	0.000345741	-0.00937491	0.0139381	-0.0766875	-0.0368317	0.0926694	-0.0340995	-0.0405905	-0.0802749	0.0332326	0.0906256	early	pembro_early	-0.129501	0.129501	0.101233
179	ACCAATGTTCCC_CSF050_3	722	2411.48	HUMAN	CSF050	CSF050_3	CD8_LIKE	0	0	CD8_LIKE	0.0410504	0.0265114	-0.0229668	0.0654935	0.131114	-0.0899705	-0.0407907	0.0993271	0.0443418	0.00994981	0.0526176	0.0561561	0.221085	early	pembro_early	-0.140118	0.140118	0.394673
180	TCTCCGCGCGGT_CSF050_3	751	2230.04	HUMAN	CSF050	CSF050_3	CD8_LIKE	0	0	CD8_LIKE	-0.0434371	0.155171	-0.0224016	0.0623219	0.127523	0.0402635	0.0582936	0.123714	0.147921	-0.0198749	-0.00314021	0.0755303	0.0872593	early	pembro_early	-0.0654202	0.0654202	0.409677
181	GGGCCCTATGCA_CSF050_3	683	2249.17	HUMAN	CSF050	CSF050_3	CD8_LIKE	0	0	CD8_LIKE	0.015371	-0.030382	-0.0101582	0.0161505	0.0518523	-0.00378327	-0.0874663	0.0705637	-0.0879118	-0.011234	-0.121653	0.0211708	0.0556356	early	pembro_early	-0.15803	0.15803	0.436238
182	CGACAATTGCCC_CSF050_3	647	2039.28	HUMAN	CSF050	CSF050_3	CD8_LIKE	0	0	CD8_LIKE	-0.00264716	-0.00709625	-0.0808086	0.00267496	0.00567432	-0.0175164	-0.00226301	0.119029	-0.0813911	0.00989244	-0.0347413	0.0558149	0.0231907	early	pembro_early	-0.121292	0.121292	0.211512
183	ACCCCATTTGGT_CSF050_3	778	2369.37	HUMAN	CSF050	CSF050_3	CD8_LIKE	0	0	CD8_LIKE	-0.0614886	0.172946	0.0895322	0.122128	-0.0128297	0.11956	-0.0242729	0.0200999	0.0426288	0.000319163	0.0167894	0.135953	-0.13239	early	pembro_early	-0.0443728	0.0443728	0.5935
184	AAATTTCCTATT_CSF050_3	586	1907.63	HUMAN	CSF050	CSF050_3	CD8_LIKE	0	0	CD8_LIKE	0.0886707	0.0793277	-0.00254008	0.0239211	0.0272282	0.0531934	-0.0123551	0.118224	0.00716714	0.0275855	-0.0717359	0.134347	-0.0259653	early	pembro_early	-0.130579	0.130579	0.395454
185	AGTGTCAGGGAT_CSF050_3	634	1989.64	HUMAN	CSF050	CSF050_3	CD8_LIKE	0	0	CD8_LIKE	-0.0529981	0.105844	-0.0841538	0.0396424	0.074793	0.073214	0.0889501	0.0711366	0.0880993	0.0768947	-0.0614034	0.0849524	0.00157903	early	pembro_early	0.0178135	-0.0178135	0.169183
186	GTGATCGTTATA_CSF050_3	672	2157.56	HUMAN	CSF050	CSF050_3	CD8_LIKE	0	0	CD8_LIKE	-0.0572608	0.0680393	-0.0657576	0.0221932	0.00858609	-0.0222518	-0.0362969	0.0524981	0.0133321	-0.0065024	0.0409238	-0.0520812	0.0308379	early	pembro_early	-0.0887949	0.0887949	0.349061
187	CGTCCGCTATGG_CSF050_3	710	2168.59	HUMAN	CSF050	CSF050_3	CD8_LIKE	0	0	CD8_LIKE	-0.0503633	0.0203969	0.0229533	0.00978035	0.0838491	-0.00496978	-0.0508303	0.0890803	0.0149904	-0.024001	0.0609674	-0.116803	0.0888189	early	pembro_early	-0.139911	0.139911	0.436566
188	AATGCGCTGGTT_CSF050_3	647	2048.55	HUMAN	CSF050	CSF050_3	CD8_LIKE	0	0	CD8_LIKE	0.0355103	0.0842868	0.00543491	0.0628309	0.0393213	-0.0508678	-0.0164382	0.0931191	-0.0358616	0.0750349	-0.0862544	-0.0329445	0.0901892	early	pembro_early	-0.109557	0.109557	0.331984
189	CGCGGCTCGTGT_CSF050_3	658	2024.85	HUMAN	CSF050	CSF050_3	CD8_LIKE	0	0	CD8_LIKE	-0.0271598	0.151737	0.0164821	-0.0068692	0.054185	0.0973603	0.00323773	-0.0816355	0.0817973	-0.0380197	-0.039811	-0.0832118	-0.0431753	early	pembro_early	0.0848732	-0.0848732	0.407675
190	GAGCAAGTCGAG_CSF050_3	605	2049.94	HUMAN	CSF050	CSF050_3	CD8_LIKE	0	0	CD8_LIKE	-0.0326654	0.000851637	-0.0545294	-0.09596	0.0471637	-0.0449789	-0.00302115	0.108152	-0.0798044	-0.0644207	0.0842714	0.146201	0.0921427	early	pembro_early	-0.111173	0.111173	0.335104
191	GGATGGTCTCGG_CSF050_3	639	2055.78	HUMAN	CSF050	CSF050_3	CD8_LIKE	0	0	CD8_LIKE	0.0515522	0.121416	0.0171531	0.0210988	0.0736085	0.102689	0.0351787	0.0541863	0.0352293	-0.012893	0.0307987	0.0735019	-0.0290804	early	pembro_early	-0.0190076	0.0190076	0.365022
192	AGGTCCCCTTAA_CSF050_3	615	2049.88	HUMAN	CSF050	CSF050_3	CD8_LIKE	0	0	CD8_LIKE	0.0470525	0.0979221	-0.00868373	-0.0317562	0.156886	-0.0105154	-0.0150944	0.252226	-0.0364155	0.0119507	-0.0561711	0.194564	0.167402	early	pembro_early	-0.26732	0.26732	0.443145
193	TTCGTCGGGATA_CSF050_3	557	1720.85	HUMAN	CSF050	CSF050_3	CD8_LIKE	0	0	CD8_LIKE	-0.0413487	0.0217374	-0.0134778	-0.0807066	0.0797718	0.0194902	-0.00701187	0.171588	-0.0248102	0.026859	-0.0599879	0.209381	0.0602816	early	pembro_early	-0.1786	0.1786	0.391594
194	AAAAGCACGTCG_CSF050_3	534	1865.64	HUMAN	CSF050	CSF050_3	CD8_LIKE	0	0	CD8_LIKE	-0.0291311	-0.00296777	0.0772137	-0.0302631	0.127303	-0.0255721	0.00480054	0.191731	-0.0170473	0.00832631	-0.00997497	0.0952225	0.152875	early	pembro_early	-0.186931	0.186931	0.232538
195	AAGCTGCGTAAG_CSF050_3	633	2036.94	HUMAN	CSF050	CSF050_3	CD8_LIKE	0	0	CD8_LIKE	-0.0720063	0.0465111	-0.0412779	-0.0616034	0.1472	-0.036762	-0.063136	0.211337	0.0229963	-0.0729389	-0.00757502	0.0507148	0.183962	early	pembro_early	-0.274473	0.274473	0.150343
196	ACGTATACGCTT_CSF050_3	853	2415.52	HUMAN	CSF050	CSF050_3	CD8_LIKE	0	0	CD8_LIKE	0.014442	-0.0574058	-0.0323114	0.00279955	0.196417	-0.0521866	-0.0629322	0.158665	-0.0553731	-0.0286927	-0.098707	0.126243	0.248603	early	pembro_early	-0.221598	0.221598	0.188769
197	ACCGGCTCTGGC_CSF050_3	544	1746.32	HUMAN	CSF050	CSF050_3	CD8_LIKE	0	0	CD8_LIKE	-0.0412809	-0.0338021	-0.0408887	-0.0240956	0.0403419	0.00714029	-0.0355099	0.0702262	0.0490248	-0.0329066	-0.0277861	0.0285977	0.0332016	early	pembro_early	-0.105736	0.105736	0.281076
198	TGATTATGATCG_CSF050_3	719	2254.73	HUMAN	CSF050	CSF050_3	CD8_LIKE	0	0	CD8_LIKE	-0.0789277	0.0871453	0.0289891	0.0133467	0.0355199	0.00482204	-0.0165539	0.0662016	-0.0666905	-0.0477413	-0.116044	0.00501923	0.0306978	early	pembro_early	-0.0827555	0.0827555	0.193577
199	ACTTACCGAAAT_CSF050_3	764	2420.85	HUMAN	CSF050	CSF050_3	CD8_LIKE	0	0	CD8_LIKE	-0.0735773	0.149466	0.0271295	-0.0270385	-0.0255278	0.000665723	-0.0620295	-0.0473755	-0.0310988	-0.104514	-0.0667017	0.0416918	-0.0261935	early	pembro_early	-0.014654	0.014654	0.212579
200	TAATGCTCTACT_CSF050_3	648	2181.28	HUMAN	CSF050	CSF050_3	CD8_LIKE	0	0	CD8_LIKE	-0.0107829	0.015452	0.0136554	0.0246404	0.217857	-0.0517173	-0.0422608	0.181895	-0.0422963	0.106036	0.00848768	0.104753	0.269575	early	pembro_early	-0.224156	0.224156	0.296759
201	ATACTGACTGAG_CSF050_3	615	2059.38	HUMAN	CSF050	CSF050_3	CD8_LIKE	0	0	CD8_LIKE	-0.0163441	0.0296517	-0.0624543	-0.0284465	0.0942391	-0.0774986	-0.00356688	0.127507	-0.0443616	-0.0253197	-0.0273975	0.108316	0.171738	early	pembro_early	-0.131074	0.131074	0.329835
202	AGCCCCTAATTG_CSF050_3	626	2014.2	HUMAN	CSF050	CSF050_3	CD8_LIKE	0	0	CD8_LIKE	0.0134568	0.0640443	0.0459493	0.00950159	0.124892	0.0401633	0.00405546	0.164488	0.0883299	0.0669927	-0.0447643	0.189788	0.084729	early	pembro_early	-0.160433	0.160433	0.259988
203	CACTAATTCGCG_CSF050_3	617	2067.15	HUMAN	CSF050	CSF050_3	CD8_LIKE	0	0	CD8_LIKE	-0.0372861	0.123116	0.00984362	0.016605	-0.0182192	0.00211167	-0.035611	0.101334	-0.0761403	-0.0311961	-0.0546394	0.115879	-0.0203309	early	pembro_early	-0.136945	0.136945	0.440956
204	TAAGCGTACGTT_CSF050_3	629	2113.44	HUMAN	CSF050	CSF050_3	CD8_LIKE	0	0	CD8_LIKE	-0.028179	0.112689	0.0465353	0.0464971	-0.000649984	0.0659884	0.0572868	0.274192	-0.0153093	0.0497724	-0.0589286	0.205252	-0.0666384	early	pembro_early	-0.216905	0.216905	0.58649
205	CAACTGCCGACC_CSF050_3	553	1864.97	HUMAN	CSF050	CSF050_3	CD8_LIKE	0	0	CD8_LIKE	-0.0362769	0.106208	0.0919069	-0.00190532	0.0460782	0.0746101	0.00272533	0.144098	-0.0459078	0.0123474	-0.066974	0.0143181	-0.0285319	early	pembro_early	-0.141373	0.141373	0.298734
206	CCTGCGGGTCTT_CSF050_3	814	2410.33	HUMAN	CSF050	CSF050_3	CD8_LIKE	0	0	CD8_LIKE	-0.0270517	0.0691697	-0.0664134	0.0149405	0.105629	0.0265284	-0.0317928	0.143312	0.0142339	-0.038768	-0.135753	0.0492046	0.0791003	early	pembro_early	-0.175105	0.175105	0.223268
207	ATTCTTCTTAGC_CSF050_3	730	2207.57	HUMAN	CSF050	CSF050_3	CD8_LIKE	0	0	CD8_LIKE	-0.00556736	-0.0152749	-0.0981549	-0.0345623	-0.0498533	0.0426806	-0.0637708	-0.0490678	-0.0135414	-0.0299716	-0.0390444	-0.0317535	-0.0925339	early	pembro_early	-0.014703	0.014703	0.315269
208	GAATCATAATGT_CSF050_3	550	1860.99	HUMAN	CSF050	CSF050_3	CD8_LIKE	0	0	CD8_LIKE	-0.0555063	0.134716	0.000815021	-0.0425805	0.0574023	0.0251596	-0.0077055	0.149498	-0.0449029	-0.0098561	-0.095391	0.0814385	0.0322427	early	pembro_early	-0.157204	0.157204	0.271578
209	AATTGGGCAAGC_CSF050_3	535	1939.13	HUMAN	CSF050	CSF050_3	CD8_LIKE	0	0	CD8_LIKE	0.00548101	-0.0164278	0.0371611	0.0599268	-0.00458415	-0.0863148	-0.0389274	0.100788	-0.0153123	-0.00533963	0.0750149	0.128508	0.0817307	early	pembro_early	-0.139716	0.139716	0.35671
210	TGCTCACCCAAA_CSF050_3	574	1959.93	HUMAN	CSF050	CSF050_3	CD8_LIKE	0	0	CD8_LIKE	-0.0359535	0.0612414	0.0552668	0.0766562	0.0622515	0.000364944	-0.065498	0.0832173	-0.0450576	0.112939	0.0169135	0.100635	0.0618866	early	pembro_early	-0.148715	0.148715	0.456342
211	CCTAATCGGATC_CSF050_3	668	2254.35	HUMAN	CSF050	CSF050_3	CD8_LIKE	0	0	CD8_LIKE	-0.0299931	0.0595443	0.0408744	-0.00227441	0.0659794	-0.0308632	-0.0637775	0.0374027	-0.036603	0.0691538	-0.00363157	0.0153898	0.0968425	early	pembro_early	-0.10118	0.10118	0.500783
212	GGTTTAGATAAC_CSF050_3	519	1825.78	HUMAN	CSF050	CSF050_3	CD8_LIKE	0	0	CD8_LIKE	-0.00132851	0.0607267	-0.00165084	0.0198784	-0.0121004	0.0875778	-0.0159839	0.0214764	0.0343308	-0.0383596	0.0922049	-0.0177225	-0.0996782	early	pembro_early	-0.0374603	0.0374603	0.215581
213	GCACGGAGACCA_CSF050_3	483	1799.9	HUMAN	CSF050	CSF050_3	CD8_LIKE	0	0	CD8_LIKE	0.110236	0.110073	0.0206227	0.0367144	0.01344	0.137356	0.0170447	0.111923	-0.031443	0.00568594	0.0892116	0.116834	-0.123916	early	pembro_early	-0.094878	0.094878	0.0964715
214	TGTTATCATTTC_CSF050_3	781	2277.38	HUMAN	CSF050	CSF050_3	CD8_LIKE	0	0	CD8_LIKE	0.020532	0.145087	0.0310694	0.0142355	0.11657	0.156593	0.0844079	0.0916998	0.0432406	0.0545743	-0.0382899	-0.076929	-0.0400229	early	pembro_early	-0.00729195	0.00729195	0.358356
215	CTACCGTTACAA_CSF050_3	482	1786.64	HUMAN	CSF050	CSF050_3	CD8_LIKE	0	0	CD8_LIKE	0.017857	0.0044113	-0.0419624	0.0542316	-0.0909406	-0.0180644	0.0799838	-0.0529038	0.0294977	0.0622775	0.0333283	-0.0658368	-0.0728762	early	pembro_early	0.132888	-0.132888	0.0463041
216	GCATCCGCAATG_CSF050_3	520	1851.52	HUMAN	CSF050	CSF050_3	CD8_LIKE	0	0	CD8_LIKE	-0.0258247	0.0309785	0.0576278	-0.0226196	0.0270038	0.152896	0.112718	-0.0581002	-0.0123837	0.00992499	0.0340549	-0.02532	-0.125892	early	pembro_early	0.170818	-0.170818	0.126142
217	CCTAGGATGCTT_CSF050_3	571	1906.47	HUMAN	CSF050	CSF050_3	CD8_LIKE	0	0	CD8_LIKE	0.0142573	0.0543112	0.0144253	0.0430794	0.0223536	0.0331921	0.0105288	0.0847965	0.0439873	0.0646048	0.119928	0.0605548	-0.0108385	early	pembro_early	-0.0742678	0.0742678	0.48462
218	GGTGGATGTCAA_CSF050_3	614	2000.81	HUMAN	CSF050	CSF050_3	CD8_LIKE	0	0	CD8_LIKE	-0.0546748	-0.0225661	-0.0135709	-0.00153555	0.110588	0.112999	0.154689	0.0560638	0.0545536	0.0166378	-0.0269865	-0.0729095	-0.00241064	early	pembro_early	0.0986249	-0.0986249	0.150515
219	CCCTATCCTACG_CSF050_3	528	1940.42	HUMAN	CSF050	CSF050_3	CD8_LIKE	0	0	CD8_LIKE	-0.0606504	0.179344	-0.0469416	0.00292258	0.104516	0.0599309	-0.0015147	0.158556	0.00317264	-0.0281736	-0.0197213	0.195855	0.0445854	early	pembro_early	-0.160071	0.160071	0.304649
220	CGTTAGGCTATA_CSF050_3	471	1733.26	HUMAN	CSF050	CSF050_3	CD8_LIKE	0	0	CD8_LIKE	-0.0284089	0.0109877	-0.0175205	-0.0537728	0.0446616	-0.0438621	-0.0243904	0.0448396	-0.0265883	-0.0581015	0.00340307	-0.0224429	0.0885236	early	pembro_early	-0.06923	0.06923	0.28495
221	GCCACTCGAACC_CSF050_3	620	2067.79	HUMAN	CSF050	CSF050_3	CD8_LIKE	0	0	CD8_LIKE	0.000586491	0.00331576	-0.0843149	-0.00984274	-0.0240928	0.0166471	0.0498363	0.0842353	-0.0360866	0.0296751	-0.0162327	0.0940065	-0.0407399	early	pembro_early	-0.034399	0.034399	0.262864
222	AGTAAACTACAG_CSF050_3	525	1868.73	HUMAN	CSF050	CSF050_3	CD8_LIKE	0	0	CD8_LIKE	0.0631552	0.0896099	0.0485225	0.0502885	0.0138628	0.0274663	0.0327753	0.0727771	0.0206561	0.0707384	-0.00391356	0.136631	-0.0136034	early	pembro_early	-0.0400018	0.0400018	0.351337
223	CTTGCTTTTCTT_CSF050_3	586	1888.73	HUMAN	CSF050	CSF050_3	CD8_LIKE	0	0	CD8_LIKE	0.0415951	-0.0296387	-0.0419374	-0.0121693	0.112929	0.0113822	0.0233305	0.0918284	0.0370619	0.120103	-0.0265784	0.0417686	0.101547	early	pembro_early	-0.0684978	0.0684978	0.287333
224	AGCGACGTGGAA_CSF050_3	539	1843.05	HUMAN	CSF050	CSF050_3	CD8_LIKE	0	0	CD8_LIKE	-0.0739393	0.101853	0.0338359	-0.00215062	0.0883653	-0.0172324	-0.000246866	0.195128	-0.00648788	0.016516	-0.104263	0.0395385	0.105598	early	pembro_early	-0.195375	0.195375	0.547345
225	CGAATCTTGAGN_CSF050_3	464	1701.1	HUMAN	CSF050	CSF050_3	CD8_LIKE	0	0	CD8_LIKE	-0.0112004	0.0853215	0.0081622	-0.0619657	-0.00602428	0.0527698	0.121087	0.111297	-0.0157585	-0.0729744	-0.0811906	-0.00285604	-0.0587941	early	pembro_early	0.00979091	-0.00979091	0.160147
226	TGCCAGTCGACA_CSF050_3	617	2017.99	HUMAN	CSF050	CSF050_3	CD8_LIKE	0	0	CD8_LIKE	0.00849927	0.0265437	-0.158108	0.0519778	0.0526763	-0.00860976	-0.0449849	0.0232388	-0.0649752	-0.0429202	0.0355765	0.0536759	0.061286	early	pembro_early	-0.0682236	0.0682236	0.274421
227	TGCTCCGGTTTA_CSF050_3	621	2001.81	HUMAN	CSF050	CSF050_3	CD8_LIKE	0	0	CD8_LIKE	-0.0320484	0.00960549	0.0115356	-0.0412201	0.123196	0.12051	0.00331458	0.174963	-0.00250826	-0.0842814	-0.131502	0.0822407	0.00268581	early	pembro_early	-0.171649	0.171649	0.16376
228	GCCCCCAAGGAC_CSF050_3	601	2081.01	HUMAN	CSF050	CSF050_3	CD8_LIKE	0	0	CD8_LIKE	0.00539228	0.00562903	0.104777	-0.0364551	0.0654322	-0.0332867	0.0367479	0.128104	-0.0527339	-0.0217646	-0.0574927	0.113287	0.0987189	early	pembro_early	-0.0913565	0.0913565	0.328304
229	CGAATCGGTATG_CSF050_3	462	1710.9	HUMAN	CSF050	CSF050_3	CD8_LIKE	0	0	CD8_LIKE	-0.0696425	0.0266837	0.0178146	0.0101023	-0.0148508	0.0230112	-0.032351	0.0300412	-0.00864396	-0.0563904	0.0289808	0.0912141	-0.0378621	early	pembro_early	-0.0623923	0.0623923	0.237278
230	CCTAGAAGCTGC_CSF050_3	483	1797.63	HUMAN	CSF050	CSF050_3	CD8_LIKE	0	0	CD8_LIKE	0.0163707	-0.00555826	0.00117755	-0.00624448	-0.00208003	-0.078306	-0.00163511	-0.0236726	0.0161608	-0.00667093	0.00649681	-0.0419578	0.076226	early	pembro_early	0.0220375	-0.0220375	0.390987
231	TTCTAGAAACGA_CSF050_3	535	1890.26	HUMAN	CSF050	CSF050_3	CD8_LIKE	0	0	CD8_LIKE	0.060564	0.145264	-0.0293483	0.00824494	0.0903317	0.0641886	-0.057451	0.0552878	-0.0182449	0.0457257	-0.00315051	-0.0132175	0.0261431	early	pembro_early	-0.112739	0.112739	0.317914
232	GCTATGGTATTA_CSF050_3	772	2306.53	HUMAN	CSF050	CSF050_3	CD8_LIKE	0	0	CD8_LIKE	-0.0266777	0.0760925	0.0488719	0.00206748	0.22008	0.0406925	0.0266938	0.256881	-0.0798143	-0.0178646	-0.0516272	0.194954	0.179387	early	pembro_early	-0.230188	0.230188	0.0898046
233	ATGTTCTCACCT_CSF050_3	422	1596.49	HUMAN	CSF050	CSF050_3	CD8_LIKE	0	0	CD8_LIKE	-0.0328842	0.00364898	0.00237369	-0.0559049	-0.0083959	0.000202309	0.0271078	0.137436	-0.0986713	-0.00778038	0.083088	-0.0133356	-0.00859821	early	pembro_early	-0.110328	0.110328	0.371137
234	ATTTAAGAGATC_CSF050_3	367	1461.44	HUMAN	CSF050	CSF050_3	CD8_LIKE	0	0	CD8_LIKE	-0.0213493	0.0384542	-0.036966	-0.0337667	-0.0101638	0.0442649	-0.00225048	0.0790486	0.11203	-0.0352403	0.00328346	0.0148002	-0.0544287	early	pembro_early	-0.081299	0.081299	0.0277147
235	ATAATTCTCAAC_CSF050_3	533	1951.46	HUMAN	CSF050	CSF050_3	CD8_LIKE	0	0	CD8_LIKE	-0.0607723	0.0697579	0.0126243	-0.11114	0.0364066	-0.00877176	-0.0672296	0.0410876	0.0157572	-0.0568994	0.00822332	0.106165	0.0451783	early	pembro_early	-0.108317	0.108317	0.361737
236	CCTCTGCCCTCG_CSF050_3	599	2005.19	HUMAN	CSF050	CSF050_3	CD8_LIKE	0	0	CD8_LIKE	0.0570763	0.0614985	0.0692064	0.0769563	0.0537747	0.0516954	0.0600085	0.122394	0.111963	0.0769611	-0.0807297	0.169264	0.00207934	early	pembro_early	-0.0623855	0.0623855	0.318815
237	TTAGGAGGCCGT_CSF050_3	603	2084.1	HUMAN	CSF050	CSF050_3	CD8_LIKE	0	0	CD8_LIKE	0.00346481	0.042149	-0.0103384	0.0274507	0.0128022	-0.0908042	-0.0528936	0.184789	-0.0865682	0.0393451	-0.017433	0.0460492	0.103606	early	pembro_early	-0.237682	0.237682	0.413471
238	CCGCCATCAACC_CSF050_3	474	1736.14	HUMAN	CSF050	CSF050_3	CD8_LIKE	0	0	CD8_LIKE	-0.0335787	0.0027862	0.0798937	-0.0304021	0.0786861	0.087177	-0.0598424	0.0248857	0.0443132	-0.0628348	-0.0448065	0.063061	-0.00849089	early	pembro_early	-0.0847281	0.0847281	0.277289
239	TGGTTTATATGA_CSF050_3	753	2401.57	HUMAN	CSF050	CSF050_3	CD8_LIKE	0	0	CD8_LIKE	0.0466113	0.070569	0.00402029	0.0929047	0.0074627	-0.0109516	-0.02168	0.0274474	0.00916307	-0.0294426	-0.00947752	0.0253807	0.0184143	early	pembro_early	-0.0491273	0.0491273	0.443117
240	TTCGGACCAACA_CSF050_3	539	1854.89	HUMAN	CSF050	CSF050_3	CD8_LIKE	0	0	CD8_LIKE	0.0298618	0.0476348	0.0335328	0.109804	0.0339686	0.084063	0.0637034	0.127366	-0.0769407	0.0769594	-0.0488541	0.115367	-0.0500943	early	pembro_early	-0.0636626	0.0636626	0.33722
241	ACGTTTCATTGA_CSF050_3	538	1880.22	HUMAN	CSF050	CSF050_3	CD8_LIKE	0	0	CD8_LIKE	-0.0591814	0.0234574	-0.0556285	-0.0532998	0.0475534	0.0707275	-0.0230106	0.0484485	0.0315258	0.0340383	-0.0391739	0.0763135	-0.0231741	early	pembro_early	-0.0714592	0.0714592	0.36661
242	GTATATCTCCCT_CSF050_3	719	2205.18	HUMAN	CSF050	CSF050_3	CD8_LIKE	0	0	CD8_LIKE	-0.00802843	-0.0546788	0.025547	0.0492846	-0.00126665	0.0800755	0.0564985	0.0159772	0.0136592	0.113021	0.0204369	0.113201	-0.0813422	early	pembro_early	0.0405213	-0.0405213	0.424317
243	AACCCAGACCAA_CSF050_3	736	2312.12	HUMAN	CSF050	CSF050_3	CD8_LIKE	0	0	CD8_LIKE	-0.0182173	0.0933351	0.0094044	-0.00164927	0.145363	0.0164927	-0.0848402	0.161509	-0.0789819	-0.0593096	-0.0421341	0.0781723	0.12887	early	pembro_early	-0.246349	0.246349	0.430856
244	GGGTGCTTGCAG_CSF050_3	536	1834.52	HUMAN	CSF050	CSF050_3	CD8_LIKE	0	0	CD8_LIKE	-0.0321279	0.0401021	0.0142293	0.0047247	0.0960301	-0.0305574	-0.0668795	0.212844	-0.131887	0.016654	-0.0673147	0.153458	0.126587	early	pembro_early	-0.279723	0.279723	0.471206
245	AGACACCGCGCG_CSF050_3	549	2033.78	HUMAN	CSF050	CSF050_3	CD8_LIKE	0	0	CD8_LIKE	-0.03828	0.0563165	-0.037301	0.0236745	0.0446349	0.0874283	-0.027305	0.140508	0.05378	0.0322215	0.0356236	0.173126	-0.0427934	early	pembro_early	-0.167813	0.167813	0.552715
246	CCGAAGCGAGCT_CSF050_3	454	1636.07	HUMAN	CSF050	CSF050_3	CD8_LIKE	0	0	CD8_LIKE	-0.0646681	0.0229377	-0.0467467	-0.0164042	0.083741	0.0643003	-0.0182061	0.0873494	0.0685483	-0.060095	0.0030613	0.0975307	0.0194406	early	pembro_early	-0.105556	0.105556	0.213369
247	TGCGACAACAGT_CSF050_3	316	1331.23	HUMAN	CSF050	CSF050_3	CD8_LIKE	0	0	CD8_LIKE	0.00213463	0.055323	0.0149581	-0.0530559	-0.00676059	0.0226763	0.0378846	-0.0250207	0.0178492	-0.0399673	-0.0513375	-0.0107558	-0.0294369	early	pembro_early	0.0629053	-0.0629053	0.213956
248	CGCTTAAAAAGA_CSF050_3	458	1730.99	HUMAN	CSF050	CSF050_3	CD8_LIKE	0	0	CD8_LIKE	-0.0478824	0.00973573	-0.0540549	0.00662799	0.108232	0.0285993	0.0152573	0.0778538	-0.000515709	-0.0522697	-0.0457479	0.100915	0.079633	early	pembro_early	-0.0625965	0.0625965	0.338536
249	TCGCAGTCTCGC_CSF050_3	542	1887.82	HUMAN	CSF050	CSF050_3	CD8_LIKE	0	0	CD8_LIKE	-0.0185834	-0.0556481	0.013538	-0.0202759	0.00667201	0.00670632	-0.0584602	0.0185347	0.0281153	0.0560623	-0.00964821	0.0481945	-3.43147e-05	early	pembro_early	-0.0769949	0.0769949	0.268333
250	GGATGATCTTCT_CSF050_3	484	1677.76	HUMAN	CSF050	CSF050_3	CD8_LIKE	0	0	CD8_LIKE	-0.00676923	0.0066499	0.0273934	0.0933277	0.0309995	-0.00688182	0.0140483	0.0191069	-0.0502475	0.115662	-0.0570157	0.0719316	0.0378813	early	pembro_early	-0.00505855	0.00505855	0.179181
251	TATGCCAAAGAC_CSF050_3	374	1530.5	HUMAN	CSF050	CSF050_3	CD8_LIKE	0	0	CD8_LIKE	0.0212375	-0.0787371	-0.0273608	0.0970866	-0.00408857	0.0185719	0.0456393	-0.00261313	-0.0432211	0.0639171	0.00845764	-0.0275103	-0.0226605	early	pembro_early	0.0482525	-0.0482525	0.156972
252	GGTATACTGCGT_CSF050_3	403	1551.85	HUMAN	CSF050	CSF050_3	CD8_LIKE	0	0	CD8_LIKE	-0.0677198	0.0144289	0.0779616	-0.0372051	0.124516	0.0259805	0.00682667	0.192891	0.0596752	-0.0285859	-0.0217191	0.0730186	0.0985353	early	pembro_early	-0.186064	0.186064	0.353033
253	GAACAGTCTGGG_CSF050_3	358	1421.9	HUMAN	CSF050	CSF050_3	CD8_LIKE	0	0	CD8_LIKE	-0.058496	0.00759057	0.0601031	-0.0529463	-0.0667178	0.00397695	0.00990875	0.0593576	0.0351988	0.0101491	-0.0443013	0.0743266	-0.0706947	early	pembro_early	-0.0494489	0.0494489	0.252367
254	CCATCAAGTGCG_CSF050_3	431	1714.32	HUMAN	CSF050	CSF050_3	CD8_LIKE	0	0	CD8_LIKE	-0.0953485	0.023103	-0.0304318	0.00542594	-0.0585451	0.0425266	-0.0856575	-0.143748	-0.00412127	-0.111266	-0.0172394	-0.109811	-0.101072	early	pembro_early	0.0580902	-0.0580902	0.319221
255	AACTGGTATCCT_CSF050_3	298	1303.04	HUMAN	CSF050	CSF050_3	CD8_LIKE	0	0	CD8_LIKE	-0.042649	0.08848	0.100752	-0.0450465	0.0682038	-0.103403	-0.0499251	0.06193	-0.0692675	-0.0970409	-0.0894268	0.0615474	0.171607	early	pembro_early	-0.111855	0.111855	0.228054
256	TAAAAGGTAGAT_CSF050_3	333	1376.21	HUMAN	CSF050	CSF050_3	CD8_LIKE	0	0	CD8_LIKE	-0.0412567	-0.0340373	-0.0646007	0.0492839	-0.00554174	-0.0580281	-0.0233719	-0.0105628	-0.0374887	-0.0321328	-0.0877732	0.0170831	0.0524864	early	pembro_early	-0.0128091	0.0128091	0.338912
257	CCAGTCCGTGAG_CSF050_3	317	1363.3	HUMAN	CSF050	CSF050_3	CD8_LIKE	0	0	CD8_LIKE	-0.0462888	0.0588951	-0.03582	-0.0216155	0.114612	-0.0773825	-0.021912	0.0929412	-0.0549021	-0.017762	-0.0308439	0.043031	0.191994	early	pembro_early	-0.114853	0.114853	0.0712885
258	ACATTTAATGCA_CSF050_3	419	1679.1	HUMAN	CSF050	CSF050_3	CD8_LIKE	0	0	CD8_LIKE	-0.0587991	0.140648	0.0735681	0.00956529	0.0427202	0.0384022	0.0327992	0.198362	0.151534	-0.0756299	0.00729478	0.0527912	0.00431799	early	pembro_early	-0.165563	0.165563	0.179134
259	CGCAGGAAGTCA_CSF050_3	465	1681.76	HUMAN	CSF050	CSF050_3	CD8_LIKE	0	0	CD8_LIKE	-0.006006	0.139744	0.0795014	0.00430171	0.0440941	0.0192635	0.0204082	0.0716786	-0.0294459	-0.000984488	-0.0354954	-0.0730004	0.0248306	early	pembro_early	-0.0512704	0.0512704	0.395999
260	CTCACTGCGTAC_CSF050_3	260	1138.64	HUMAN	CSF050	CSF050_3	CD8_LIKE	0	0	CD8_LIKE	-0.00752985	0.00530952	-0.00501992	0.0533488	0.120926	-0.085486	0.0017809	0.179831	-0.00461357	-0.00589834	0.0288587	0.00489421	0.206412	early	pembro_early	-0.178051	0.178051	0.242934
261	GCCTCCGAAGTG_CSF050_3	424	1568.86	HUMAN	CSF050	CSF050_3	CD8_LIKE	0	0	CD8_LIKE	-0.0172208	0.0847939	0.00226615	0.00391288	0.0529616	-0.000554972	-0.0423284	0.0934052	0.0116036	-0.0553793	-0.0781297	-0.00383256	0.0535166	early	pembro_early	-0.135734	0.135734	0.319631
262	GGTCCATCAGCA_CSF050_3	374	1476.93	HUMAN	CSF050	CSF050_3	CD8_LIKE	0	0	CD8_LIKE	-0.0151019	-0.0186748	-0.0810756	-0.0329518	-0.0948218	-0.0313833	-0.0821354	-0.0813256	-0.0385042	-0.0528441	-0.0268455	0.0514095	-0.0634384	early	pembro_early	-0.000809777	0.000809777	0.177053
263	AGTCTTGTCCCC_CSF050_3	357	1447.48	HUMAN	CSF050	CSF050_3	CD8_LIKE	0	0	CD8_LIKE	-0.0305465	0.0163328	-0.0597315	-0.0534392	0.0786514	0.0175693	-0.0192785	0.078603	-0.00453907	-0.015694	-0.0629221	-0.0188839	0.0610821	early	pembro_early	-0.0978815	0.0978815	0.227414
264	ATTCTGGCGCAT_CSF050_3	279	1224.82	HUMAN	CSF050	CSF050_3	CD8_LIKE	0	0	CD8_LIKE	0.00484662	0.152407	0.0268218	-0.0129989	-0.00963564	0.173855	-0.0167308	-0.0509962	-0.0105018	-0.0660182	-0.0826121	-0.0300303	-0.183491	early	pembro_early	0.0342654	-0.0342654	0.0518909
265	CGCAAAACCCCC_CSF050_3	339	1382.29	HUMAN	CSF050	CSF050_3	CD8_LIKE	0	0	CD8_LIKE	0.0431297	0.0704815	0.03099	0.0276772	0.054767	-0.0883734	-0.00905922	0.0750093	0.0490514	0.0170172	-0.0495089	0.0812412	0.14314	early	pembro_early	-0.0840686	0.0840686	-0.110062
266	GAATATCCGATG_CSF050_12	564	1941.18	HUMAN	CSF050	CSF050_12	CD8_LIKE	0	0	CD8_LIKE	-0.0457353	-0.0680407	0.0344728	-0.00272159	0.00613813	-0.0469245	0.00377731	0.0502346	-0.0207519	0.0169917	0.0501067	-0.0685897	0.0530626	late	pembro_late	-0.0464573	0.0464573	0.42704
267	TCTACAGGTTAC_CSF050_12	457	1729.6	HUMAN	CSF050	CSF050_12	CD8_LIKE	0	0	CD8_LIKE	0.0409723	-0.0743095	-0.0377503	0.0164739	0.0711386	-0.138488	-0.0875616	0.112613	-0.122463	0.02089	-0.108108	0.122296	0.209627	late	pembro_late	-0.200175	0.200175	0.23663
268	GCTTTGAGACTG_CSF050_12	388	1503.22	HUMAN	CSF050	CSF050_12	CD8_LIKE	0	0	CD8_LIKE	-0.0929326	-0.0037826	0.0536923	0.069972	-0.0588824	0.0466881	0.00618574	-0.00143123	-0.0333501	0.011369	-0.0247242	-0.0259398	-0.10557	late	pembro_late	0.00761698	-0.00761698	-0.0438936
269	GCTTCACATTAT_CSF050_12	318	1314.08	HUMAN	CSF050	CSF050_12	CD8_LIKE	0	0	CD8_LIKE	-0.0755257	0.00738763	0.00529008	-0.0705611	0.0539718	-0.0530002	-0.0574354	0.0102672	-0.00590793	-0.110322	-0.0555534	-0.00336806	0.106972	late	pembro_late	-0.0677025	0.0677025	0.554619
270	TCTTTTGTCGCC_CSF050_12	305	1273.79	HUMAN	CSF050	CSF050_12	CD8_LIKE	0	0	CD8_LIKE	0.00169757	-0.0153156	-0.00564977	0.0950504	-0.0491053	-0.106546	-0.0110265	0.00939018	-0.0434397	0.120318	0.000122649	0.0200948	0.0574409	late	pembro_late	-0.0204167	0.0204167	0.153802
271	GTATCATTTAGC_CSF050_12	388	1502.22	HUMAN	CSF050	CSF050_12	CD8_LIKE	0	0	CD8_LIKE	-0.0445926	-0.07791	-0.0835785	-0.0508755	-0.0154218	-0.0735022	0.00923775	0.092803	-0.0511028	0.0218975	0.0114676	0.0246151	0.0580804	late	pembro_late	-0.0835652	0.0835652	0.0769586
272	CGTTAGCGCATC_CSF050_12	268	1119.77	HUMAN	CSF050	CSF050_12	CD8_LIKE	0	0	CD8_LIKE	-0.0199663	-0.0476767	-5.73938e-05	-0.026474	-0.0460433	-0.00658124	0.0131624	-0.0497915	0.0272485	-0.0337433	0.020309	-0.0664048	-0.0394621	late	pembro_late	0.0629539	-0.0629539	0.117563
273	ATATCGCTGGTA_CSF050_12	272	1189.79	HUMAN	CSF050	CSF050_12	CD8_LIKE	0	0	CD8_LIKE	-0.0264652	0.02415	0.0126425	-0.0241033	0.105197	-0.00465084	-0.0179151	0.0811698	-0.0524576	0.0105086	-0.0318564	0.0569358	0.109847	late	pembro_late	-0.0990848	0.0990848	0.112462
274	ACGCCCATCGCN_CSF014_4A	987	2873.07	HUMAN	CSF014	CSF014_4A	CD8_LIKE	0	0	CD8_LIKE	-0.0744257	0.051036	-0.0739878	-0.0129934	0.0207218	-0.00483591	-0.103373	0.167603	0.0254067	-0.0238618	-0.0972316	0.168076	0.0255578	late	pembro_late	-0.270975	0.270975	0.0663418
275	CTTCTTGGATCN_CSF014_4A	1168	3070	HUMAN	CSF014	CSF014_4A	CD8_LIKE	0	0	CD8_LIKE	0.0252341	0.0252044	-0.078921	-0.0114656	0.162106	-0.0541036	-0.0756051	0.198428	-0.0701382	0.0106008	0.0514092	0.235688	0.216209	late	pembro_late	-0.274033	0.274033	0.340861
276	GGGCCCCGCAAC_CSF014_4A	917	2779.17	HUMAN	CSF014	CSF014_4A	CD8_LIKE	0	0	CD8_LIKE	0.0292277	-0.0404279	-0.0684784	0.0397365	0.137723	-0.046704	-0.0250068	0.12119	-0.0324385	0.0394165	-0.142977	0.0334048	0.184427	late	pembro_late	-0.146196	0.146196	0.319703
277	GAGCCACCCCTG_CSF014_4A	511	1780.53	HUMAN	CSF014	CSF014_4A	CD8_LIKE	0	0	CD8_LIKE	0.0108142	0.102071	0.0803001	0.0485198	-0.0939825	0.0606889	0.139866	-0.0329871	0.106509	0.108289	0.0013759	0.0239762	-0.154671	late	pembro_late	0.172853	-0.172853	0.238286
278	GTCTCCCCGAAC_CSF014_4A	301	1303.76	HUMAN	CSF014	CSF014_4A	CD8_LIKE	0	0	CD8_LIKE	-0.0207469	-0.0114755	-0.0717193	-0.0536955	-0.0111773	0.0468185	0.0391064	-0.0719843	0.00735803	-0.0157778	0.0029658	-0.0142707	-0.0579959	late	pembro_late	0.111091	-0.111091	-0.145781
279	ATTGACAGCAGC_CSF011_7	1039	2625.21	HUMAN	CSF011	CSF011_7	CD8_LIKE	0	0	CD8_LIKE	-0.0315155	0.146435	0.0687981	0.00668521	0.0979758	-0.013671	0.0633389	0.105687	0.0392052	-0.0631993	-0.00415112	0.050964	0.111647	late	pembro_late	-0.0423476	0.0423476	0.0792845
280	GGCCAAAGCTGN_CSF011_7	806	2369.93	HUMAN	CSF011	CSF011_7	CD8_LIKE	0	0	CD8_LIKE	0.0825311	0.0106625	-0.0124284	-0.0205277	0.152511	-0.00430039	-0.102651	0.216847	-0.127198	0.0405619	-0.0334705	0.0991631	0.156812	late	pembro_late	-0.319498	0.319498	0.503029
281	AATACTAGGCAA_CSF011_7	777	2276.71	HUMAN	CSF011	CSF011_7	CD8_LIKE	0	0	CD8_LIKE	-0.0540173	0.0470912	-0.026344	-0.00804401	-0.0799112	0.0163176	-0.00492637	0.105577	-0.0418627	-0.0129932	-0.0664917	0.033666	-0.0962287	late	pembro_late	-0.110504	0.110504	0.398626
282	ACATCCTACAAN_CSF011_7	771	2294.04	HUMAN	CSF011	CSF011_7	CD8_LIKE	0	0	CD8_LIKE	-0.0372898	-0.130106	-0.0861382	-0.0221501	0.0685222	-0.141152	-0.0492562	0.0365032	-0.0227107	0.00705228	0.0262	0.0413846	0.209674	late	pembro_late	-0.0857595	0.0857595	-0.0370124
283	AGCGTCTAAGGA_CSF011_7	634	2080.54	HUMAN	CSF011	CSF011_7	CD8_LIKE	0	0	CD8_LIKE	-0.00303355	0.087363	-0.0103513	0.0551006	-0.0565745	0.0476695	0.011058	-0.0066048	-0.0239808	-0.0514004	0.149234	0.0545894	-0.104244	late	pembro_late	0.0176628	-0.0176628	0.200505
284	CAAGAAGTGCGG_CSF011_7	726	2029.7	HUMAN	CSF011	CSF011_7	CD8_LIKE	0	0	CD8_LIKE	-0.0353943	0.030716	0.0170868	-0.0153957	0.150801	0.0545296	-0.0635858	0.210918	-0.0146553	-0.0768268	0.03073	0.00757884	0.0962712	late	pembro_late	-0.274503	0.274503	0.244243
285	TTGGCGCGTTAG_CSF011_7	561	1786.16	HUMAN	CSF011	CSF011_7	CD8_LIKE	0	0	CD8_LIKE	-0.0493582	0.0332255	0.0889963	0.00159143	0.0637405	0.0173659	0.0303686	0.0951941	0.118142	-0.0670495	-0.0284878	0.0224521	0.0463746	late	pembro_late	-0.0648256	0.0648256	0.242032
286	TTAAGGATGCAT_CSF011_7	718	2251.56	HUMAN	CSF011	CSF011_7	CD8_LIKE	0	0	CD8_LIKE	-0.0418035	0.0142545	-0.0485167	-0.0113504	-0.0628445	0.120924	0.0385829	0.0370543	0.0632539	-0.0525974	0.0463838	0.0134955	-0.183768	late	pembro_late	0.00152853	-0.00152853	0.0440969
287	GAATTCACTAGT_CSF011_7	566	1795.29	HUMAN	CSF011	CSF011_7	CD8_LIKE	0	0	CD8_LIKE	0.0016727	-0.130491	-0.0706248	-0.00196169	-0.054341	-0.0377295	-0.0304946	-0.0151009	-0.0738427	-0.0344058	0.0276528	0.00662721	-0.0166114	late	pembro_late	-0.0153937	0.0153937	0.188691
288	AACGTGAGACAN_CSF011_7	586	1936.5	HUMAN	CSF011	CSF011_7	CD8_LIKE	0	0	CD8_LIKE	-0.011328	-0.00774641	0.0374926	0.0180947	0.0879593	0.0400112	0.0140151	0.0429772	-0.0502835	-0.0332983	-0.0517026	-0.0693843	0.047948	late	pembro_late	-0.0289621	0.0289621	0.0706067
289	CACGATACAGCC_CSF011_7	595	1824.39	HUMAN	CSF011	CSF011_7	CD8_LIKE	0	0	CD8_LIKE	0.0124778	-0.00189911	-0.0772533	0.0336798	-0.0829015	0.0283141	-0.00867412	-0.130702	-0.0837799	-0.0375855	0.00763282	-0.174602	-0.111216	late	pembro_late	0.122028	-0.122028	0.186512
290	ATGAGTAATCAG_CSF011_7	647	2072.44	HUMAN	CSF011	CSF011_7	CD8_LIKE	0	0	CD8_LIKE	-0.0611304	0.00152165	-0.0764641	0.0518151	0.0708115	0.0595336	-0.008797	0.138537	-0.0838613	0.00634506	0.0155866	0.14845	0.011278	late	pembro_late	-0.147334	0.147334	0.325315
291	GCATCTCCCGGA_CSF011_7	528	1860.49	HUMAN	CSF011	CSF011_7	CD8_LIKE	0	0	CD8_LIKE	-0.0736036	0.0804761	-0.0194356	-0.0105344	-0.0117965	0.0579285	-0.081104	0.000687413	0.00559173	-0.0345037	-0.079975	0.0431908	-0.0697249	late	pembro_late	-0.0817915	0.0817915	0.14215
292	ATGCCCGACCAC_CSF011_7	628	2092.11	HUMAN	CSF011	CSF011_7	CD8_LIKE	0	0	CD8_LIKE	-0.0285959	-0.00692817	0.079971	-0.0100204	0.0878635	-0.0248084	-0.0599901	0.110195	-0.0465497	0.00380876	-0.0408443	0.00620575	0.112672	late	pembro_late	-0.170185	0.170185	0.295126
293	TAACAGAGTAGA_CSF011_7	566	1912.27	HUMAN	CSF011	CSF011_7	CD8_LIKE	0	0	CD8_LIKE	-0.0704685	-0.0939582	-0.0995349	0.0145966	-0.00276523	0.00823252	-0.0590189	-0.0675044	-0.0395437	-0.0350601	0.0394168	-0.041064	-0.0109978	late	pembro_late	0.00848552	-0.00848552	0.424102
294	CTAAAGAAGTTC_CSF011_7	475	1755.27	HUMAN	CSF011	CSF011_7	CD8_LIKE	0	0	CD8_LIKE	-0.0431697	0.0600401	-0.0797963	-0.0238864	0.108168	0.0541177	-0.0251496	0.0619209	-0.104915	-0.105898	0.0805391	-0.01226	0.0540505	late	pembro_late	-0.0870705	0.0870705	0.146584
295	GCTCACTCGGCT_CSF011_7	416	1507.51	HUMAN	CSF011	CSF011_7	CD8_LIKE	0	0	CD8_LIKE	-0.036565	0.00535291	-0.0844406	0.0562416	-0.051725	0.127999	0.0888989	-0.0385428	-0.014504	-0.0529324	-0.0270635	-0.0271484	-0.179724	late	pembro_late	0.127442	-0.127442	0.305888
296	CATGGGGGAGTG_CSF011_7	476	1704.98	HUMAN	CSF011	CSF011_7	CD8_LIKE	0	0	CD8_LIKE	-0.0505329	0.00742614	0.020572	-0.0486606	-0.00249602	0.00450817	0.0237474	0.088774	-0.0348197	-0.0498817	0.0388032	-0.0111792	-0.00700418	late	pembro_late	-0.0650266	0.0650266	0.292857
297	ATGTGTTTGCGA_CSF011_7	424	1601.6	HUMAN	CSF011	CSF011_7	CD8_LIKE	0	0	CD8_LIKE	-0.0104136	0.0661751	-0.0292657	-0.0106866	0.03734	0.00539701	0.0116829	-0.00811971	-0.056615	0.018044	-0.0796968	0.0241117	0.031943	late	pembro_late	0.0198026	-0.0198026	0.2884
298	TGCTCGATTATN_CSF011_7	557	1851.02	HUMAN	CSF011	CSF011_7	CD8_LIKE	0	0	CD8_LIKE	-0.0576724	0.0178761	0.100516	0.00560772	0.0329373	0.0375933	-0.0255851	0.119797	-0.0308554	-0.00507631	-0.0455336	0.10217	-0.00465603	late	pembro_late	-0.145382	0.145382	-0.0396826
299	TATGCTGAGATN_CSF011_7	443	1671.77	HUMAN	CSF011	CSF011_7	CD8_LIKE	0	0	CD8_LIKE	-0.061272	0.00471141	-0.0412134	-0.0504856	0.0362662	-0.022272	-0.0608406	0.0280435	-0.0453027	-0.0209659	-0.0860775	0.0063822	0.0585381	late	pembro_late	-0.0888841	0.0888841	0.16607
300	AAATTTGTTGGG_CSF011_7	319	1284.5	HUMAN	CSF011	CSF011_7	CD8_LIKE	0	0	CD8_LIKE	-0.0253337	0.0257629	-0.0489545	-0.0374975	0.0326041	0.0143592	0.0242986	0.02349	0.0652464	-0.0490627	0.0631373	-0.0166695	0.0182449	late	pembro_late	0.000808564	-0.000808564	0.163474
301	TATAAGAAAGAC_CSF011_7	365	1438.54	HUMAN	CSF011	CSF011_7	CD8_LIKE	0	0	CD8_LIKE	-0.0313704	-0.00391169	-0.0694818	0.000314076	0.0840544	0.0225878	0.0262404	0.0545092	-0.0660511	-0.0744309	0.0182446	0.0930248	0.0614666	late	pembro_late	-0.0282688	0.0282688	0.062874
302	GAGGACCGCTTT_CSF011_7	404	1561.46	HUMAN	CSF011	CSF011_7	CD8_LIKE	0	0	CD8_LIKE	-0.0182818	-0.0388668	0.126086	-0.0184444	-0.00535154	-0.113683	-0.111177	0.133448	-0.0490511	-0.100535	0.0840623	-0.0435659	0.108332	late	pembro_late	-0.244624	0.244624	-0.00774461
303	AAGAATGAGCGN_CSF011_7	401	1528.95	HUMAN	CSF011	CSF011_7	CD8_LIKE	0	0	CD8_LIKE	-0.0161069	0.00630617	0.0862471	0.0305183	-0.0870076	0.194554	0.0525038	-0.0413188	-0.00835236	-0.0493936	-0.0891701	-0.0029558	-0.281561	late	pembro_late	0.0938226	-0.0938226	-0.0950012
304	CTGCATACGCGC_CSF011_7	386	1445.4	HUMAN	CSF011	CSF011_7	CD8_LIKE	0	0	CD8_LIKE	-0.0858276	-0.0293187	-0.0768876	-0.0367204	0.0176895	0.0155325	0.0263074	0.0391932	-0.027294	-0.0553449	0.00225418	-0.0149754	0.00215702	late	pembro_late	-0.0128858	0.0128858	0.0596549
305	TCACAAACCGGN_CSF011_7	288	1239.78	HUMAN	CSF011	CSF011_7	CD8_LIKE	0	0	CD8_LIKE	0.0404051	0.129091	0.0093173	0.00311304	-0.106477	0.0718205	-0.0375838	0.038306	0.0358739	-0.0809844	-0.034303	-0.0852016	-0.178298	late	pembro_late	-0.0758898	0.0758898	0.365854
306	ATAAGCAGGAGT_CSF011_7	276	1242.05	HUMAN	CSF011	CSF011_7	CD8_LIKE	0	0	CD8_LIKE	0.0411849	-0.0481866	0.143421	0.0583763	-0.0156827	-0.0595428	-0.096652	0.0758926	-0.0111429	-0.00142147	0.00781219	0.0125447	0.0438601	late	pembro_late	-0.172545	0.172545	-0.00441527
307	TTTCGAATTCGA_CSF011_7	299	1256.29	HUMAN	CSF011	CSF011_7	CD8_LIKE	0	0	CD8_LIKE	0.00479555	-0.0280852	-0.0136223	0.0152506	-0.0352624	0.0798697	-0.0209582	-0.0640829	-0.0675489	-0.0101338	-0.0328802	-0.109835	-0.115132	late	pembro_late	0.0431248	-0.0431248	0.0411603
308	CACGAATTATCT_CSF011_7	367	1483.72	HUMAN	CSF011	CSF011_7	CD8_LIKE	0	0	CD8_LIKE	-0.0339034	0.156226	-0.0290925	-0.0352527	-0.0361279	0.10966	-0.0226867	-0.00512012	-0.00830844	0.00691303	-0.0882634	0.0984867	-0.145788	late	pembro_late	-0.0175666	0.0175666	0.152644
309	TTTTTACCAAGC_CSF011_7	281	1276.7	HUMAN	CSF011	CSF011_7	CD8_LIKE	0	0	CD8_LIKE	-0.0426247	0.09269	0.0549659	0.0310872	0.0353515	0.0938731	-0.020779	-0.0537492	0.0220352	-0.0356009	-0.0238627	0.133214	-0.0585216	late	pembro_late	0.0329702	-0.0329702	0.401493
310	ATTGGTTAATAA_CSF011_7	405	1499.82	HUMAN	CSF011	CSF011_7	CD8_LIKE	0	0	CD8_LIKE	0.0204718	0.0497679	0.0222345	0.0176168	-0.0764801	-0.0256908	-0.00491058	0.0990173	0.0839875	0.0347048	-0.072954	0.0422857	-0.0507893	late	pembro_late	-0.103928	0.103928	0.175366
311	CGTGTTTGTATN_CSF011_7	280	1252.62	HUMAN	CSF011	CSF011_7	CD8_LIKE	0	0	CD8_LIKE	-0.0308729	0.0963975	-0.00572983	0.0749743	0.0595846	0.0651947	-0.0379735	0.0764387	0.0401757	-0.025986	-0.0568818	0.0219179	-0.00561011	late	pembro_late	-0.114412	0.114412	0.119591
312	TCTCTAGTCTGA_CSF011_7	285	1219.14	HUMAN	CSF011	CSF011_7	CD8_LIKE	0	0	CD8_LIKE	0.00612539	-0.152328	-0.0437531	0.101541	-0.0235478	-0.0550905	-0.0799767	-0.0730815	-0.0679461	0.023689	-0.0713843	-0.123347	0.0315427	late	pembro_late	-0.00689515	0.00689515	0.130533
313	GCTGGTTCGTCT_CSF011_7	296	1201.95	HUMAN	CSF011	CSF011_7	CD8_LIKE	0	0	CD8_LIKE	0.00543599	-0.0153998	0.00993069	-0.0357495	0.10924	0.00864165	0.00251197	0.135349	-0.00244493	-0.0450863	-0.0165907	0.0997838	0.100598	late	pembro_late	-0.132837	0.132837	0.0689634
314	GCGCCGTAAGCG_CSF046_2	801	2300.15	HUMAN	CSF046	CSF046_2	CD8_LIKE	0	0	CD8_LIKE	-0.109927	-0.0318654	-0.0607607	0.0283687	0.121793	-0.0244495	-0.0795114	0.261637	-0.0879132	0.0220536	-0.132094	0.169229	0.146243	pre	pre	-0.341148	0.341148	0.12619
315	TGCCACTAACGA_CSF046_2	932	2498.44	HUMAN	CSF046	CSF046_2	CD8_LIKE	0	0	CD8_LIKE	-0.0603345	0.0217396	-0.0589259	0.0385014	0.124821	-0.0112579	-0.0411065	0.135314	-0.065177	0.00720224	-0.0355288	0.176038	0.136079	pre	pre	-0.17642	0.17642	0.0184238
316	GAGCACCACATG_CSF046_2	693	2081.98	HUMAN	CSF046	CSF046_2	CD8_LIKE	0	0	CD8_LIKE	-0.0372276	-0.00814074	-0.0492793	0.00880783	0.11195	0.0403436	0.0153326	0.177567	-0.0255622	0.0272245	-0.0378615	0.0480666	0.0716066	pre	pre	-0.162234	0.162234	0.334387
317	GTCTTCGGTAGC_CSF046_2	618	2022.63	HUMAN	CSF046	CSF046_2	CD8_LIKE	0	0	CD8_LIKE	-0.0818793	0.0322204	-0.0224766	-0.0742652	-0.017233	-0.160319	-0.156985	0.0308491	0.0139845	-0.0527531	-0.0607833	-0.0350472	0.143086	pre	pre	-0.187834	0.187834	0.222451
318	TCCGCAGCAAGA_CSF046_2	535	1763.82	HUMAN	CSF046	CSF046_2	CD8_LIKE	0	0	CD8_LIKE	-0.0683162	-0.0202946	-0.00438542	-0.0138075	0.0994915	0.0326913	-0.00793322	0.0988402	-0.043867	-0.0125366	-0.0447744	0.0917813	0.0668002	pre	pre	-0.106773	0.106773	0.290769
319	GCGCTCGACACA_CSF046_2	475	1675.46	HUMAN	CSF046	CSF046_2	CD8_LIKE	0	0	CD8_LIKE	-0.0571793	0.0922361	0.00785461	0.0338447	0.063812	-0.00847665	-0.0426864	0.0858897	-0.0264468	0.00327933	0.047815	0.153339	0.0722886	pre	pre	-0.128576	0.128576	0.0409566
320	CGATCGGGGCCG_CSF046_2	431	1605.33	HUMAN	CSF046	CSF046_2	CD8_LIKE	0	0	CD8_LIKE	0.0844349	-0.0236148	-0.0190098	0.0814387	0.0643305	0.00552117	-0.0169154	0.0400492	-0.0483132	0.0238372	-0.0586981	0.0891342	0.0588094	pre	pre	-0.0569647	0.0569647	-0.00420787
321	TCAGGGTCACGG_CSF046_2	373	1453.15	HUMAN	CSF046	CSF046_2	CD8_LIKE	0	0	CD8_LIKE	-0.0274631	-0.00111354	-0.105982	0.0338596	-0.00291877	-0.00856137	-0.0522977	0.105557	-0.0105758	0.0150301	-0.0231401	0.112709	0.0056426	pre	pre	-0.157855	0.157855	0.107431
322	TTTGTACGCCTA_CSF046_2	357	1403.94	HUMAN	CSF046	CSF046_2	CD8_LIKE	0	0	CD8_LIKE	0.0492924	-0.031038	-0.134372	0.0498227	0.0582929	-0.0206549	-0.0293804	0.0411342	-0.057893	0.0306573	-0.0521413	-0.00489134	0.0789478	pre	pre	-0.0705146	0.0705146	0.191366
323	TAGCCGAGTGAN_CSF029_4A	560	1956.36	HUMAN	CSF029	CSF029_4A	CD8_LIKE	0	0	CD8_LIKE	-0.0386946	-0.077632	-0.0839104	0.0105377	-0.00489858	-0.0560454	-0.0706036	0.0837354	0.0639711	0.056782	-0.0156275	0.0118433	0.0511468	early	pembro_early	-0.154339	0.154339	0.275369
324	AGTCGGCATTTT_CSF029_4B	986	2840.58	HUMAN	CSF029	CSF029_4B	CD8_LIKE	0	0	CD8_LIKE	-0.0217378	-0.0981583	-0.0853592	-0.0190459	0.151613	-0.0312266	-0.0385888	0.238854	-0.130679	0.00758184	-0.0567196	0.090468	0.182839	early	pembro_early	-0.277443	0.277443	0.264637
325	GACTCTTGTTCT_CSF029_4B	812	2414.82	HUMAN	CSF029	CSF029_4B	CD8_LIKE	0	0	CD8_LIKE	0.000903162	-0.0218108	0.0638656	-0.0346603	0.0888967	-0.0814948	-0.0639982	0.178304	0.023241	0.108801	-0.0234049	0.122875	0.170392	early	pembro_early	-0.242302	0.242302	0.44024
326	CCAAACGCGCCG_CSF029_4B	507	1874.05	HUMAN	CSF029	CSF029_4B	CD8_LIKE	0	0	CD8_LIKE	-0.0469331	0.0752622	-0.0582941	-0.00589179	0.0395669	-0.0236703	0.082522	0.0664666	0.0174084	0.0141305	-0.0149067	0.119878	0.0632372	early	pembro_early	0.0160554	-0.0160554	0.500075
327	CTCGGATCGTGT_CSF029_4B	502	1900.21	HUMAN	CSF029	CSF029_4B	CD8_LIKE	0	0	CD8_LIKE	-0.0653818	-0.00303082	0.0910074	-0.0474633	0.0330189	-0.0010031	-0.0533279	0.0976021	-0.0277843	-0.0430616	-0.130312	0.138396	0.034022	early	pembro_early	-0.15093	0.15093	0.084786
328	AGTGTTTGCCGC_CSF029_4B	638	2096.75	HUMAN	CSF029	CSF029_4B	CD8_LIKE	0	0	CD8_LIKE	0.00483463	-0.0326109	-0.00716662	-5.90452e-06	0.0896864	-0.0976227	-0.0739263	0.0927552	-0.146733	0.0262717	-0.0377849	-0.0121406	0.187309	early	pembro_early	-0.166682	0.166682	0.608168
329	AGCCAGGCTCCC_DFCI037_1	1323	2843.48	HUMAN	DFCI037	DFCI037_1	CD8_LIKE	0	0	CD8_LIKE	6.83771e-05	0.120579	0.0576314	-0.0193417	0.0435305	0.103629	-0.00861151	0.123674	0.0138322	0.0230374	-0.0091401	0.154561	-0.0600983	pre	pre	-0.132286	0.132286	0.122391
330	TCCATAACTCTT_DFCI037_1	899	2242.55	HUMAN	DFCI037	DFCI037_1	CD8_LIKE	0	0	CD8_LIKE	-0.0051395	-0.0301701	-0.0281461	0.0425432	0.0577109	0.124435	-0.0175674	0.104335	-0.0108035	0.0135901	-0.0226939	0.00758082	-0.0667246	pre	pre	-0.121903	0.121903	0.101263
331	CATAACCCCTAA_DFCI037_1	951	2564.01	HUMAN	DFCI037	DFCI037_1	CD8_LIKE	0	0	CD8_LIKE	-0.0850544	0.0479903	0.0559471	0.00980327	-0.0351497	0.135296	0.0458217	-0.00791658	-0.0291133	-0.060692	0.0855286	0.0895561	-0.170445	pre	pre	0.0537383	-0.0537383	0.131635
332	TCTTTACCCACA_DFCI037_1	762	2088.11	HUMAN	DFCI037	DFCI037_1	CD8_LIKE	0	0	CD8_LIKE	-0.0194854	0.0182546	0.00780696	-0.00632456	0.0970014	0.0802063	0.0741729	0.174645	-0.0603556	-0.0314176	-0.0152276	0.0734777	0.0167951	pre	pre	-0.100472	0.100472	0.0869495
333	GCCCGACCTATT_DFCI037_1	766	2272.51	HUMAN	DFCI037	DFCI037_1	CD8_LIKE	0	0	CD8_LIKE	-0.00356269	0.0912926	-0.0234714	-0.0135762	0.0368116	0.0392285	-0.0596055	0.158648	0.000417012	0.122284	-0.0873817	0.173881	-0.0024169	pre	pre	-0.218254	0.218254	0.238238
334	TGTGGATATAGA_DFCI037_1	988	2395.77	HUMAN	DFCI037	DFCI037_1	CD8_LIKE	0	0	CD8_LIKE	-0.0615538	0.0604625	0.0125749	0.0038299	0.0690252	-0.0437065	-0.00509958	0.0880008	0.0784863	-0.0917003	-0.0723704	-0.0362298	0.112732	pre	pre	-0.0931003	0.0931003	0.107293
335	GTCCAGTTGCCA_DFCI037_1	750	2118.4	HUMAN	DFCI037	DFCI037_1	CD8_LIKE	0	0	CD8_LIKE	-0.0659747	0.0168039	-0.0271994	-0.0784736	0.0679489	0.0569746	0.00781015	-0.00342617	0.0354225	-0.116159	-0.0825943	-0.0454784	0.0109743	pre	pre	0.0112363	-0.0112363	-0.0482184
336	ATGCCAATACGG_DFCI037_1	715	2024.71	HUMAN	DFCI037	DFCI037_1	CD8_LIKE	0	0	CD8_LIKE	0.0223673	0.0545406	-0.0760243	0.0307494	0.0786601	0.0800001	0.0272044	0.0184721	-0.0388647	-0.0190002	-0.00140797	-0.0351528	-0.00134009	pre	pre	0.00873229	-0.00873229	-0.0347563
337	TAATGGGAAAAG_DFCI037_1	952	2469.77	HUMAN	DFCI037	DFCI037_1	CD8_LIKE	0	0	CD8_LIKE	-0.0372586	0.050104	-0.0149637	-0.0062978	0.018847	0.12316	0.026916	0.0319192	0.00249861	0.043384	0.00353902	0.0273184	-0.104313	pre	pre	-0.00500316	0.00500316	0.0857137
338	GCATCTACCGGC_DFCI037_1	690	1966.15	HUMAN	DFCI037	DFCI037_1	CD8_LIKE	0	0	CD8_LIKE	-0.00241571	-0.0349513	0.0502721	0.0153371	0.0330938	0.0413204	-0.0155505	0.0242136	-0.0207997	-0.0778119	-0.0663692	-0.0670209	-0.00822664	pre	pre	-0.0397642	0.0397642	0.411659
339	ATTAAGCCGCGC_DFCI037_1	760	2136.47	HUMAN	DFCI037	DFCI037_1	CD8_LIKE	0	0	CD8_LIKE	0.00351748	0.0271197	-0.0216935	-0.00192122	0.102703	0.0136556	0.000848844	0.0828034	-0.0378085	-0.0134165	-0.0452947	0.0449961	0.0890471	pre	pre	-0.0819545	0.0819545	0.0484245
340	TGCTGATCGCCC_DFCI037_1	505	1786.31	HUMAN	DFCI037	DFCI037_1	CD8_LIKE	0	0	CD8_LIKE	-0.0357369	0.0958118	0.142952	0.00199563	-0.0165799	-0.0710216	0.0141639	0.0497694	0.0640959	-0.0950484	-0.0414537	-0.00423317	0.0544417	pre	pre	-0.0356055	0.0356055	0.172929
341	AGCGCTCAATGA_DFCI037_1	692	2063.01	HUMAN	DFCI037	DFCI037_1	CD8_LIKE	0	0	CD8_LIKE	-0.066804	0.00802415	-0.0552723	-0.0082017	0.0479046	0.147483	-0.0206615	0.0378704	0.0620358	-0.0841006	-0.106075	0.162506	-0.0995781	pre	pre	-0.0585318	0.0585318	0.33751
342	CAGCATATCCCN_DFCI037_1	549	1788.6	HUMAN	DFCI037	DFCI037_1	CD8_LIKE	0	0	CD8_LIKE	-0.00923517	-0.0170164	-0.0881611	-0.0178112	-0.0604154	-0.0291735	-0.0688807	-0.00517499	-0.147042	-0.0490822	-0.118049	0.00917321	-0.0312419	pre	pre	-0.0637057	0.0637057	0.0733283
343	ACCCGGTGGAAG_DFCI037_1	435	1599.97	HUMAN	DFCI037	DFCI037_1	CD8_LIKE	0	0	CD8_LIKE	-0.0693528	0.0455692	-0.0383476	-0.0759705	0.05756	0.0744236	-0.00580013	0.0438616	0.0282378	-0.0557841	-0.021265	0.0266222	-0.0168636	pre	pre	-0.0496617	0.0496617	0.121807
344	ACGACCTGCCCG_DFCI037_1	573	1891.22	HUMAN	DFCI037	DFCI037_1	CD8_LIKE	0	0	CD8_LIKE	-0.00419578	0.0975408	0.00964399	0.0839455	-0.0765893	0.123899	0.0148294	-0.0659325	0.00876127	-0.0383278	-0.0418387	0.0174025	-0.200488	pre	pre	0.080762	-0.080762	0.248948
345	CCGGTTTATAGA_DFCI037_1	828	2320.6	HUMAN	DFCI037	DFCI037_1	CD8_LIKE	0	0	CD8_LIKE	-0.0810929	0.127205	0.0519476	-0.04897	0.153418	-0.0425594	-0.058565	0.182149	-0.0180637	-0.0592938	-0.0591706	0.126877	0.195978	pre	pre	-0.240714	0.240714	0.184765
346	CCAATGTATTTG_DFCI037_1	714	2059.28	HUMAN	DFCI037	DFCI037_1	CD8_LIKE	0	0	CD8_LIKE	-0.0401246	0.0749907	-0.0384186	-0.0497899	-0.0649768	0.0967795	-0.042704	-0.00684134	-0.0390908	0.0141036	-0.0538163	0.0569321	-0.161756	pre	pre	-0.0358627	0.0358627	0.147603
347	CATCCCGAGCCC_DFCI037_1	536	1721.62	HUMAN	DFCI037	DFCI037_1	CD8_LIKE	0	0	CD8_LIKE	-0.0591852	0.00684444	-0.00716774	-0.0388486	0.0948244	0.0879159	0.0222128	0.183565	0.0454622	0.018592	-0.0336303	0.0620338	0.00690848	pre	pre	-0.161352	0.161352	-0.0865619
348	CCTACTCACTCG_DFCI037_1	777	2309.21	HUMAN	DFCI037	DFCI037_1	CD8_LIKE	0	0	CD8_LIKE	-0.00714655	0.0999775	0.0672735	-0.0399415	-0.0398384	0.0239019	0.0207987	0.128392	-0.0289631	0.043459	-0.0239987	0.130627	-0.0637402	pre	pre	-0.107594	0.107594	0.237596
349	GGCGAGCAGCTC_DFCI037_1	716	2091.13	HUMAN	DFCI037	DFCI037_1	CD8_LIKE	0	0	CD8_LIKE	-0.0109045	-0.0449897	-0.123596	0.0278895	0.0344084	0.0345028	-0.0539586	0.0720356	-0.030003	0.0520014	-0.0306591	0.0975043	-9.44134e-05	pre	pre	-0.125994	0.125994	-0.11527
350	GTGGCGATACCT_DFCI037_1	558	1741.7	HUMAN	DFCI037	DFCI037_1	CD8_LIKE	0	0	CD8_LIKE	-0.0734951	0.0508377	-0.0678523	-0.0490737	-0.0353096	0.0609	-0.0408243	0.0179982	-0.0113968	-0.0367688	-0.061156	0.0643995	-0.0962096	pre	pre	-0.0588225	0.0588225	0.0470202
351	CGCACAATCGTA_DFCI037_1	538	1736.25	HUMAN	DFCI037	DFCI037_1	CD8_LIKE	0	0	CD8_LIKE	-0.0162187	0.0281404	0.0475591	0.0343236	0.052037	0.0827425	-0.052885	0.0420881	-0.0356089	0.0213828	-0.0909948	0.0749696	-0.0307055	pre	pre	-0.0949731	0.0949731	-0.0467121
352	TATTATGCATCG_DFCI037_1	486	1687.68	HUMAN	DFCI037	DFCI037_1	CD8_LIKE	0	0	CD8_LIKE	-0.00438504	0.0490595	-0.033721	0.0352688	0.163637	-0.0034063	-0.108983	0.0275097	-0.0109851	-0.00299088	-0.0863943	0.0168106	0.167043	pre	pre	-0.136492	0.136492	0.294379
353	AGCCCCATCCAC_DFCI037_1	572	1859.04	HUMAN	DFCI037	DFCI037_1	CD8_LIKE	0	0	CD8_LIKE	-0.0469786	0.0055004	-0.0390909	0.0128147	0.168429	-0.0322783	0.0368199	0.228823	-0.0748758	-0.0281675	-0.113776	0.0797847	0.200707	pre	pre	-0.192003	0.192003	0.117804
354	ATTCCCAATTGT_DFCI037_1	794	2273.36	HUMAN	DFCI037	DFCI037_1	CD8_LIKE	0	0	CD8_LIKE	-0.0260743	0.218281	0.0361365	-0.000404139	0.123998	0.116388	0.0406289	0.0721638	0.169189	-0.0250512	0.0447949	0.0291494	0.00761031	pre	pre	-0.0315349	0.0315349	0.223927
355	CCTGTTGCCGCT_DFCI037_1	582	1820.44	HUMAN	DFCI037	DFCI037_1	CD8_LIKE	0	0	CD8_LIKE	-0.103082	-0.00856112	-0.0891933	-0.0809101	0.0625948	0.057505	-0.0348949	0.0828589	-0.0203398	-0.0968922	-0.0803199	0.046101	0.00508976	pre	pre	-0.117754	0.117754	0.071088
356	TGACGTCTACCT_DFCI037_1	621	1931.8	HUMAN	DFCI037	DFCI037_1	CD8_LIKE	0	0	CD8_LIKE	-0.0492434	-0.0453219	-0.0943759	0.0331264	-0.0350682	0.08902	-0.0195647	0.0315541	0.027098	0.0225902	-0.0878626	0.0469943	-0.124088	pre	pre	-0.0511188	0.0511188	0.249497
357	AGCTCCCAAAGG_DFCI037_1	632	2053.93	HUMAN	DFCI037	DFCI037_1	CD8_LIKE	0	0	CD8_LIKE	-0.0981551	0.12495	-0.00491489	-0.0078505	-0.0171666	0.0256336	0.0350596	0.0538828	0.0817447	-0.0898543	-0.0423921	-0.113351	-0.0428002	pre	pre	-0.0188232	0.0188232	0.0979012
358	GCAGTCGATCTC_DFCI037_1	648	1992.63	HUMAN	DFCI037	DFCI037_1	CD8_LIKE	0	0	CD8_LIKE	-0.0228357	0.131047	0.0156828	-0.0110143	0.00201998	0.125436	-0.0766053	0.0815956	-0.0307333	0.0602893	-0.0956385	-0.0170887	-0.123416	pre	pre	-0.158201	0.158201	0.225367
359	CATAACCTGGGG_DFCI037_1	360	1358.13	HUMAN	DFCI037	DFCI037_1	CD8_LIKE	0	0	CD8_LIKE	0.00161494	0.109415	-0.0209343	-0.0225702	-0.018986	0.0313362	-0.0418944	0.0738045	-0.0277991	-0.0387549	-0.0415152	0.0310985	-0.0503221	pre	pre	-0.115699	0.115699	0.0854403
360	ATCGGGTCCGGA_DFCI037_1	477	1682.68	HUMAN	DFCI037	DFCI037_1	CD8_LIKE	0	0	CD8_LIKE	0.0380407	-0.021115	-0.0707099	-0.0104569	0.00735331	0.0875346	-0.0476192	0.0376021	-0.0829594	0.0489561	-0.0357177	0.108624	-0.0801813	pre	pre	-0.0852213	0.0852213	0.174659
361	TCATAATTGCTC_DFCI037_1	378	1407.55	HUMAN	DFCI037	DFCI037_1	CD8_LIKE	0	0	CD8_LIKE	-0.00193698	-0.0395213	-0.0536121	0.00585863	-0.0113147	0.0807706	-0.00805786	0.0338774	-0.0843607	0.0586694	-0.0246409	-0.0298937	-0.0920853	pre	pre	-0.0419353	0.0419353	0.377477
362	CTGACGACCGAN_DFCI037_1	315	1359.16	HUMAN	DFCI037	DFCI037_1	CD8_LIKE	0	0	CD8_LIKE	-0.0881535	-0.0705465	-0.0317879	0.00761444	-0.00791687	0.0500589	0.0552896	-0.0301774	0.0184361	-0.00765339	-0.101529	0.10141	-0.0579758	pre	pre	0.085467	-0.085467	0.344808
363	TGATATGCTTTT_DFCI037_1	596	1833.17	HUMAN	DFCI037	DFCI037_1	CD8_LIKE	0	0	CD8_LIKE	-0.0414014	0.0310025	0.00146839	-0.0066704	0.0312193	0.0358885	0.00363425	0.0547001	-0.0309657	-0.0426663	-0.02682	0.0374084	-0.00466914	pre	pre	-0.0510658	0.0510658	0.245172
364	GCTCGTTCCCCA_DFCI037_1	502	1721.89	HUMAN	DFCI037	DFCI037_1	CD8_LIKE	0	0	CD8_LIKE	-0.0534913	-0.0738288	-0.0146978	0.0351031	-0.0244451	-0.064968	-0.0573272	0.121514	-0.0232363	0.0222021	0.00314646	0.0403847	0.0405229	pre	pre	-0.178841	0.178841	0.166149
365	CTCCTGTCTCAN_DFCI037_1	477	1716.76	HUMAN	DFCI037	DFCI037_1	CD8_LIKE	0	0	CD8_LIKE	-0.0988162	0.0856939	0.0406335	-0.0421099	0.0357156	0.049614	-0.0704518	0.0559371	0.0761299	-0.0653037	0.00227325	0.0287436	-0.0138984	pre	pre	-0.126389	0.126389	0.0589235
366	CAAACGAACCGA_DFCI037_1	486	1609.26	HUMAN	DFCI037	DFCI037_1	CD8_LIKE	0	0	CD8_LIKE	-0.0829489	0.0886885	0.059747	-0.0102922	0.0175983	0.132464	0.0145554	0.0531803	0.0025748	-0.106182	-0.0754994	0.000311942	-0.114865	pre	pre	-0.0386249	0.0386249	0.363549
367	CTTATCCATCCT_DFCI037_1	598	2015.24	HUMAN	DFCI037	DFCI037_1	CD8_LIKE	0	0	CD8_LIKE	-0.0293752	-0.0211174	-0.0478997	0.0771385	-0.00697541	0.144226	0.125399	0.106926	0.00140223	0.00877659	-0.0153477	0.0123918	-0.151202	pre	pre	0.0184729	-0.0184729	0.114959
368	GGATTAACGCTT_DFCI037_1	500	1712.52	HUMAN	DFCI037	DFCI037_1	CD8_LIKE	0	0	CD8_LIKE	-0.0320396	-0.0675599	-0.153789	0.0160668	0.0957194	-0.026619	0.00658968	0.0897556	-0.0287753	0.0104984	-0.0732296	0.0850639	0.122338	pre	pre	-0.0831659	0.0831659	0.194932
369	AGACCCTATGGC_DFCI037_1	431	1589.68	HUMAN	DFCI037	DFCI037_1	CD8_LIKE	0	0	CD8_LIKE	-0.00749246	0.113591	-0.0175901	0.0773166	0.00676871	0.169129	0.0430777	-0.05205	0.0500738	0.0141696	-0.020216	-0.143254	-0.16236	pre	pre	0.0951277	-0.0951277	0.107938
370	CGGATTAGACAT_DFCI037_1	400	1509.44	HUMAN	DFCI037	DFCI037_1	CD8_LIKE	0	0	CD8_LIKE	-0.0287898	0.0291223	-0.0512984	-0.0578365	0.0307123	-0.00891371	-0.0214542	0.0633268	-0.0544237	-0.00392006	-0.138054	0.0842412	0.039626	pre	pre	-0.084781	0.084781	0.0755895
371	AATTCAACATTC_DFCI037_1	628	1979.49	HUMAN	DFCI037	DFCI037_1	CD8_LIKE	0	0	CD8_LIKE	-0.00373521	0.0279614	-0.0695592	-0.0194062	-0.111616	0.0701845	0.0447627	-0.0360666	-0.0683681	-0.00510668	-0.0593456	0.0210435	-0.181801	pre	pre	0.0808294	-0.0808294	0.207691
372	CTCCGCCCCCAC_DFCI037_1	493	1794.98	HUMAN	DFCI037	DFCI037_1	CD8_LIKE	0	0	CD8_LIKE	0.0428877	-0.0648528	-0.0458999	-0.0117694	0.00450591	-0.0546647	-0.092318	0.0860869	0.000802038	0.0637911	-0.0673446	0.00521188	0.0591707	pre	pre	-0.178405	0.178405	0.221337
373	GTTCGGCACGCA_DFCI037_1	463	1659.58	HUMAN	DFCI037	DFCI037_1	CD8_LIKE	0	0	CD8_LIKE	0.0428493	-0.138811	-0.0151634	-0.0187653	0.0140663	0.0224421	-0.0358599	0.147124	-0.122531	-0.0144763	-0.0872251	0.0752888	-0.00837578	pre	pre	-0.182984	0.182984	0.282221
374	CCGCTAGACCCG_DFCI037_1	408	1509	HUMAN	DFCI037	DFCI037_1	CD8_LIKE	0	0	CD8_LIKE	-0.0267278	-0.086476	-0.0036917	-0.0329282	-0.0747213	0.0314083	-0.0059701	-0.0526322	0.0147692	-0.0566017	0.0173795	0.00743753	-0.10613	pre	pre	0.0466621	-0.0466621	-0.0251445
375	AAGTCATCTCCC_DFCI037_1	420	1565.47	HUMAN	DFCI037	DFCI037_1	CD8_LIKE	0	0	CD8_LIKE	0.0247317	0.0183042	-0.0313805	-0.0297517	0.0802599	0.0996253	-0.0168344	0.101766	0.0192321	0.0207579	-0.0397707	-0.0313446	-0.0193654	pre	pre	-0.118601	0.118601	0.130138
376	CGCTTTTGACAG_DFCI037_1	450	1631.02	HUMAN	DFCI037	DFCI037_1	CD8_LIKE	0	0	CD8_LIKE	-0.0636328	-0.111464	-0.0229475	-0.000209191	0.0985058	0.0554493	0.00633832	0.164275	-0.036328	0.00561691	0.00728593	0.145715	0.0430565	pre	pre	-0.157936	0.157936	0.287682
377	ATCGTCTCCCCA_DFCI037_1	557	1818.73	HUMAN	DFCI037	DFCI037_1	CD8_LIKE	0	0	CD8_LIKE	0.026067	0.000435285	-0.0302447	-0.00312995	0.13636	0.0713582	-0.0552257	0.116508	-0.0269437	-0.0574646	-0.0806369	0.00516834	0.0650013	pre	pre	-0.171733	0.171733	0.25544
378	CCAGAGAATGCC_DFCI037_1	418	1543.59	HUMAN	DFCI037	DFCI037_1	CD8_LIKE	0	0	CD8_LIKE	-0.0345833	0.109618	0.151933	-0.0104834	0.1296	0.0378744	-0.0380123	0.147057	0.0580885	-0.0612084	-0.0651837	0.106176	0.0917259	pre	pre	-0.185069	0.185069	0.213229
379	CGCCCAAAGCCT_DFCI037_1	430	1570.5	HUMAN	DFCI037	DFCI037_1	CD8_LIKE	0	0	CD8_LIKE	-0.0241308	0.050214	0.120278	-0.0336254	0.030054	0.0175595	-0.0238909	0.0512994	-0.0292131	-0.0483234	-0.0235278	-0.0123009	0.0124945	pre	pre	-0.0751903	0.0751903	0.0427962
380	GAGCCATAGTTA_DFCI037_1	489	1739.32	HUMAN	DFCI037	DFCI037_1	CD8_LIKE	0	0	CD8_LIKE	-0.0518719	0.0952984	0.00741623	-0.0340753	0.140608	0.015354	-0.0640922	0.243283	0.0482931	0.0306009	-0.0677973	0.258083	0.125254	pre	pre	-0.307375	0.307375	0.35274
381	GACTCCATTACG_DFCI037_1	398	1459.58	HUMAN	DFCI037	DFCI037_1	CD8_LIKE	0	0	CD8_LIKE	-0.0404313	-0.0151166	0.0413098	-0.0168303	-0.0467026	0.0522772	-0.0494587	0.0755767	-0.0621866	-0.0272565	-0.154247	0.0494523	-0.0989798	pre	pre	-0.125035	0.125035	0.265509
382	CAATCATCTGTG_DFCI037_1	447	1582.99	HUMAN	DFCI037	DFCI037_1	CD8_LIKE	0	0	CD8_LIKE	0.00212249	0.0534136	-0.0465664	-0.00514516	-0.0155225	0.0226915	-0.0366819	-0.020427	0.0311566	0.0147897	0.0200642	0.03548	-0.038214	pre	pre	-0.0162549	0.0162549	0.00963313
383	CTTGGACTGTTN_DFCI037_1	512	1682.07	HUMAN	DFCI037	DFCI037_1	CD8_LIKE	0	0	CD8_LIKE	-0.0997943	-0.0249974	-0.0974305	-0.0637973	-0.00369063	-0.0532433	-0.119023	0.0529198	-0.0307943	-0.116603	-0.0580937	0.040595	0.0495527	pre	pre	-0.171943	0.171943	0.212571
384	CCTTCGAGGCGC_DFCI037_1	554	1934.12	HUMAN	DFCI037	DFCI037_1	CD8_LIKE	0	0	CD8_LIKE	-0.0650144	-0.0169501	-0.0564128	0.0242145	-0.0477322	-0.0117901	0.0446406	0.0669676	-0.0189504	-0.0371202	0.000612762	0.123283	-0.035942	pre	pre	-0.0223269	0.0223269	-0.0907647
385	TCAGAGCATGTC_DFCI037_1	418	1496.58	HUMAN	DFCI037	DFCI037_1	CD8_LIKE	0	0	CD8_LIKE	-0.0286804	0.0389493	-0.00818426	0.033673	0.00342605	0.119189	0.0393619	0.0486648	0.0670397	-0.0318595	0.0040179	0.0228568	-0.115763	pre	pre	-0.0093029	0.0093029	0.205753
386	TAGCTGCGAGGA_DFCI037_1	491	1698.82	HUMAN	DFCI037	DFCI037_1	CD8_LIKE	0	0	CD8_LIKE	0.0582067	0.0302111	-0.0812764	0.0138726	0.0694184	0.0167135	-0.0274418	0.0835706	0.00418552	0.101555	0.080011	-0.00743663	0.0527049	pre	pre	-0.111012	0.111012	0.368932
387	GTCTGTCCCAGC_DFCI037_1	350	1400.35	HUMAN	DFCI037	DFCI037_1	CD8_LIKE	0	0	CD8_LIKE	0.10191	0.112834	0.0572906	0.0231228	0.0538645	0.0187078	-0.0491177	0.061528	0.025227	0.0663441	-0.0512233	0.0857797	0.0351567	pre	pre	-0.110646	0.110646	0.178338
388	GGCTCACTGAGT_DFCI037_1	464	1613.76	HUMAN	DFCI037	DFCI037_1	CD8_LIKE	0	0	CD8_LIKE	0.0814121	0.077256	0.0753908	0.048242	-0.00938603	0.0617187	0.0360106	0.09441	0.118151	0.0922884	-0.0494861	0.0522202	-0.0711047	pre	pre	-0.0583994	0.0583994	-0.129953
389	GCGCCACAATTT_DFCI037_1	431	1579.78	HUMAN	DFCI037	DFCI037_1	CD8_LIKE	0	0	CD8_LIKE	-0.0167859	0.0621631	-0.0065307	-0.0249559	0.201079	0.0916117	0.0483635	0.201734	0.0973193	0.0221363	0.0910436	0.101779	0.109467	pre	pre	-0.153371	0.153371	0.105472
390	GTGCACTATAAC_DFCI037_1	389	1520.31	HUMAN	DFCI037	DFCI037_1	CD8_LIKE	0	0	CD8_LIKE	-0.0265056	0.102493	0.0639096	-0.0688716	0.122363	0.0532159	-0.0740871	0.148811	-0.00406958	-0.0229843	-0.0585997	0.0798456	0.0691468	pre	pre	-0.222898	0.222898	0.184977
391	TCTCATGTGAGA_DFCI037_1	397	1433.49	HUMAN	DFCI037	DFCI037_1	CD8_LIKE	0	0	CD8_LIKE	-0.0011236	0.168383	0.0448401	-0.0128055	0.0428256	0.188571	-0.0122551	0.125087	-0.0619017	-0.0354886	0.047638	0.0504399	-0.145745	pre	pre	-0.137342	0.137342	0.0611946
392	CATATGTGGTCT_DFCI037_1	456	1634.77	HUMAN	DFCI037	DFCI037_1	CD8_LIKE	0	0	CD8_LIKE	-0.066099	0.0236407	-0.124739	-0.0865357	0.0336541	0.0160762	-0.0788518	0.0828471	-0.0436584	-0.0622987	-0.0361735	-0.0535967	0.0175779	pre	pre	-0.161699	0.161699	0.360828
393	GCGACAAACCAG_DFCI037_1	391	1476.78	HUMAN	DFCI037	DFCI037_1	CD8_LIKE	0	0	CD8_LIKE	-0.00806202	0.091886	0.047404	-0.0247176	-0.0134918	0.024402	0.0399776	0.09164	0.00809546	-0.0555732	-0.0940661	0.0557324	-0.0378938	pre	pre	-0.0516623	0.0516623	0.263167
394	CGATACAATATC_DFCI037_1	429	1559.06	HUMAN	DFCI037	DFCI037_1	CD8_LIKE	0	0	CD8_LIKE	-0.0498345	0.0368	0.0219332	-0.0284903	-0.0255704	0.0149575	-0.0114556	0.0153032	0.0288973	0.00725899	-0.0416038	0.105693	-0.0405278	pre	pre	-0.0267588	0.0267588	-0.273799
395	CCATCCTTCGCN_DFCI037_1	398	1407.02	HUMAN	DFCI037	DFCI037_1	CD8_LIKE	0	0	CD8_LIKE	-0.0322123	0.0194728	-0.0639849	-0.00635855	-0.0480084	0.122175	0.066903	-0.0582049	0.0239319	-0.0452825	-0.0280628	-0.0240361	-0.170183	pre	pre	0.125108	-0.125108	0.0118468
396	TACCTACTCAGT_DFCI037_1	402	1488.53	HUMAN	DFCI037	DFCI037_1	CD8_LIKE	0	0	CD8_LIKE	-0.0719571	0.113738	0.0488894	-0.0360554	-0.0598691	0.0996142	0.0352238	0.0291	-0.031146	-0.0766222	-0.0387051	-0.00588702	-0.159483	pre	pre	0.00612379	-0.00612379	0.158309
397	CGGTTCTTTGTA_DFCI037_1	447	1585.66	HUMAN	DFCI037	DFCI037_1	CD8_LIKE	0	0	CD8_LIKE	-0.0384739	0.0115486	-0.0411503	-0.00843782	0.0222093	-0.0542524	-0.043368	-0.0111953	0.0644371	-0.0973741	-0.0312739	0.0656791	0.0764618	pre	pre	-0.0321728	0.0321728	0.170725
398	TTATCCCTCTGN_DFCI037_1	500	1650.63	HUMAN	DFCI037	DFCI037_1	CD8_LIKE	0	0	CD8_LIKE	0.0577529	0.0158397	-0.0333505	-0.00234799	0.0390791	0.117631	-0.0148585	0.132413	0.0438032	0.0286286	-0.0025536	0.0882799	-0.078552	pre	pre	-0.147271	0.147271	0.211401
399	ATCTTGCCTGCC_DFCI037_1	427	1557.33	HUMAN	DFCI037	DFCI037_1	CD8_LIKE	0	0	CD8_LIKE	-0.0341714	0.0269367	-0.0159548	-0.0453833	0.0532357	0.0289333	0.0107504	0.123926	-0.115223	-0.0174637	-0.0313024	0.0148519	0.0243025	pre	pre	-0.113175	0.113175	0.209827
400	GAGCTTGTGCTT_DFCI037_1	376	1397.47	HUMAN	DFCI037	DFCI037_1	CD8_LIKE	0	0	CD8_LIKE	-0.0767173	0.0864922	0.00413402	0.0159014	0.0288481	0.0502662	-0.046842	0.00679318	0.0625963	-0.0259587	0.0194686	-0.00176292	-0.021418	pre	pre	-0.0536352	0.0536352	0.0743767
401	GAGTCACATTCC_DFCI037_1	440	1664.4	HUMAN	DFCI037	DFCI037_1	CD8_LIKE	0	0	CD8_LIKE	-0.020586	0.157185	0.0734017	-0.0244544	0.0516367	-0.0272348	0.00288896	0.209103	0.0720337	-0.029898	-0.043264	0.126294	0.0788715	pre	pre	-0.206214	0.206214	0.360224
402	CACCGCTGTAAA_DFCI037_1	550	1775.72	HUMAN	DFCI037	DFCI037_1	CD8_LIKE	0	0	CD8_LIKE	-0.00249372	0.0403244	-0.0657467	0.00974365	0.0113285	0.14169	0.0478891	-0.028652	-0.0413118	0.0275843	-0.0159048	0.0072003	-0.130362	pre	pre	0.0765411	-0.0765411	0.165074
403	CGCGCGGCTACG_DFCI037_1	363	1496.58	HUMAN	DFCI037	DFCI037_1	CD8_LIKE	0	0	CD8_LIKE	-0.0239116	-0.0487387	-0.0456265	-0.0520849	0.102145	0.0100095	-0.0435317	0.0798752	0.0301893	-0.0170133	-0.0456923	0.0883308	0.0921352	pre	pre	-0.123407	0.123407	0.480542
404	AGCGGTTCTACA_DFCI037_1	502	1632.29	HUMAN	DFCI037	DFCI037_1	CD8_LIKE	0	0	CD8_LIKE	-0.0510807	0.0182587	0.0335325	0.0317346	0.216899	-0.0462756	-0.0456283	0.139629	-0.0210994	0.0111919	0.00935037	0.0697987	0.263175	pre	pre	-0.185258	0.185258	0.00732843
405	TGGATTGGTCCG_DFCI037_1	491	1721.88	HUMAN	DFCI037	DFCI037_1	CD8_LIKE	0	0	CD8_LIKE	-0.0549782	0.0947592	0.0669981	0.0200694	-0.00325884	0.094527	-0.000163306	0.098234	-0.0148252	-0.0171355	-0.020712	0.19027	-0.0977858	pre	pre	-0.0983973	0.0983973	-0.000926536
406	ACTCAGGGATGC_DFCI037_1	345	1362.66	HUMAN	DFCI037	DFCI037_1	CD8_LIKE	0	0	CD8_LIKE	-0.0353303	0.00136256	0.0901877	-0.033762	0.0762791	0.0348109	-0.0121331	0.07311	0.0249732	-0.0284345	-0.0291433	-0.000133394	0.0414681	pre	pre	-0.0852431	0.0852431	0.226511
407	AAGATGTTACTG_DFCI037_1	474	1747.01	HUMAN	DFCI037	DFCI037_1	CD8_LIKE	0	0	CD8_LIKE	0.0145129	0.124871	0.0345829	0.0109274	0.0151435	0.0320233	0.0183137	0.0358994	-0.00811321	0.0244975	0.165032	0.0328964	-0.0168797	pre	pre	-0.0175857	0.0175857	0.0844768
408	AGCCACAGAGAG_DFCI037_1	349	1385.57	HUMAN	DFCI037	DFCI037_1	CD8_LIKE	0	0	CD8_LIKE	-0.0418178	0.060551	-0.065256	-0.0191426	0.0115147	0.0178113	0.0363153	-0.0118118	0.0324575	-0.10184	0.0431285	0.121587	-0.00629659	pre	pre	0.0481271	-0.0481271	0.00586879
409	GGGCGTTTGGCA_DFCI037_1	345	1320.21	HUMAN	DFCI037	DFCI037_1	CD8_LIKE	0	0	CD8_LIKE	-0.0542877	-0.0199809	-0.0468294	0.005357	-0.0972354	-0.005202	-0.0506277	-0.0402888	-0.00814833	-0.0126591	-0.0619947	0.00827987	-0.0920334	pre	pre	-0.0103389	0.0103389	0.203169
410	GTTTCACATATG_CSF050_4	893	2406.42	HUMAN	CSF050	CSF050_4	CD8_LIKE	0	0	CD8_LIKE	-0.0172037	0.0187417	-0.0620222	0.0567368	-0.0504561	0.0878975	0.0777964	-0.0185439	-0.0231855	-0.0136036	-0.0447727	0.0801967	-0.138354	late	pembro_late	0.0963404	-0.0963404	0.0400632
411	GGAATGTTTGGT_CSF050_4	629	1872.41	HUMAN	CSF050	CSF050_4	CD8_LIKE	0	0	CD8_LIKE	-0.0437443	-0.0293538	0.0469975	-0.0112672	0.0495753	0.116079	0.042925	0.069717	-4.14658e-05	-0.0160637	-0.0982765	0.0683751	-0.0665033	late	pembro_late	-0.026792	0.026792	0.0997523
412	CGATTGCCTTTG_CSF050_4	684	2135.96	HUMAN	CSF050	CSF050_4	CD8_LIKE	0	0	CD8_LIKE	-0.0765265	0.0429565	0.0137606	-0.0721655	-0.0094737	0.0175181	-0.0692997	0.0563505	-0.0994383	-0.0314819	-0.0913374	0.044735	-0.0269918	late	pembro_late	-0.12565	0.12565	0.279575
413	CGACTTCACCTT_CSF050_4	828	2569.35	HUMAN	CSF050	CSF050_4	CD8_LIKE	0	0	CD8_LIKE	-0.108565	-0.0283076	-0.043446	-0.0290654	0.0192655	0.0402799	-0.00478764	-0.0464854	-0.0858923	-0.0717688	-0.00554313	-0.0245105	-0.0210144	late	pembro_late	0.0416978	-0.0416978	0.318933
414	TATATTCCTTCA_CSF050_4	749	2209.68	HUMAN	CSF050	CSF050_4	CD8_LIKE	0	0	CD8_LIKE	0.0139247	0.0410422	0.0031763	-0.00319952	-0.0524205	0.159868	0.140084	-0.0422082	0.0608927	-0.0333232	0.0305516	-0.0320232	-0.212288	late	pembro_late	0.182293	-0.182293	0.0394992
415	CCGCTATGCGCG_CSF050_4	704	2220.04	HUMAN	CSF050	CSF050_4	CD8_LIKE	0	0	CD8_LIKE	-0.0546028	0.00651282	-0.0730988	-0.0421354	0.0298144	-0.0539687	-0.0876833	0.0586489	-0.0438865	-0.0712995	-0.0148901	0.037398	0.0837831	late	pembro_late	-0.146332	0.146332	0.296376
416	GCTCAACGCCGC_CSF050_4	690	2272.68	HUMAN	CSF050	CSF050_4	CD8_LIKE	0	0	CD8_LIKE	-0.0326379	0.100089	-0.0596953	0.0248515	0.0168135	0.14536	-0.0482627	-0.0174642	-0.0794096	-0.0177238	-0.0401365	0.0566072	-0.128547	late	pembro_late	-0.0307984	0.0307984	0.320351
417	GGCCTCTTAGTC_CSF050_4	756	2322.54	HUMAN	CSF050	CSF050_4	CD8_LIKE	0	0	CD8_LIKE	-0.080085	-0.0204347	-0.0181593	-0.015334	0.0241226	-0.0158191	0.000258726	0.0803927	-0.0777385	-0.0599777	-0.0689943	0.000746517	0.0399417	late	pembro_late	-0.080134	0.080134	0.160285
418	TGAAAGCGACGC_CSF050_4	519	1790.51	HUMAN	CSF050	CSF050_4	CD8_LIKE	0	0	CD8_LIKE	-0.00934237	0.117337	0.0656424	0.0258921	-0.0950196	0.161513	0.0225867	-0.00803688	0.171967	-0.0244343	-0.0549353	0.0116049	-0.256532	late	pembro_late	0.0306236	-0.0306236	0.221515
419	GTCGTGCAGTGC_CSF050_4	573	1873.08	HUMAN	CSF050	CSF050_4	CD8_LIKE	0	0	CD8_LIKE	0.00562385	0.0319223	-0.00430357	-0.00512416	-0.0892415	0.00364842	-0.00762672	-0.0452817	-0.0875108	0.0889406	0.0359854	-0.075799	-0.0928899	late	pembro_late	0.037655	-0.037655	0.121354
420	CGTCATTTATTG_CSF050_4	436	1496.71	HUMAN	CSF050	CSF050_4	CD8_LIKE	0	0	CD8_LIKE	-0.0014924	0.000480741	-0.0139271	0.00387966	0.00926963	0.0359459	-0.00569567	0.0487133	0.0540058	0.0309432	-0.136338	-0.0105065	-0.0266763	late	pembro_late	-0.054409	0.054409	0.0534659
421	CGACTATGGACA_CSF050_4	485	1712.86	HUMAN	CSF050	CSF050_4	CD8_LIKE	0	0	CD8_LIKE	-0.00442668	0.0567396	-0.0706898	0.0597771	-0.00736804	0.142349	0.0144417	-0.00346748	-0.00703091	-0.0563204	-0.00236727	-0.0167463	-0.149717	late	pembro_late	0.0179092	-0.0179092	0.171078
422	GAATTGTGATAG_CSF050_4	477	1607.92	HUMAN	CSF050	CSF050_4	CD8_LIKE	0	0	CD8_LIKE	-0.00483826	0.0365392	-0.0298953	0.0373652	0.0373715	0.13917	0.102899	-0.0464728	0.115086	0.039965	-0.00179654	0.00065889	-0.101798	late	pembro_late	0.149372	-0.149372	0.30959
423	TACGCCTTGAAG_CSF050_4	631	2078.32	HUMAN	CSF050	CSF050_4	CD8_LIKE	0	0	CD8_LIKE	-0.0674253	-0.0505062	0.0123996	0.0316341	-0.0100095	-0.0645109	-0.0744315	0.0562874	-0.0264234	-0.0561275	-0.0455479	-0.00124713	0.0545015	late	pembro_late	-0.130719	0.130719	0.247608
424	GTAAACGCATTT_CSF050_4	490	1709.76	HUMAN	CSF050	CSF050_4	CD8_LIKE	0	0	CD8_LIKE	-0.00064157	-0.0289623	-0.0965351	-0.012248	-0.0147673	0.0934028	0.0504827	-0.100773	-0.0506509	0.032799	0.0134731	-0.0586341	-0.10817	late	pembro_late	0.151256	-0.151256	0.187908
425	TCATGAGTCCTT_CSF050_4	565	1968.34	HUMAN	CSF050	CSF050_4	CD8_LIKE	0	0	CD8_LIKE	-0.022934	0.00249603	-0.0423538	0.0622597	0.0629721	0.123301	-0.115291	0.128836	0.00116609	0.00618079	-0.0329632	0.0991084	-0.0603284	late	pembro_late	-0.244128	0.244128	0.447059
426	AATAGTATTCTA_CSF050_4	757	2330.14	HUMAN	CSF050	CSF050_4	CD8_LIKE	0	0	CD8_LIKE	-0.0467739	0.0249509	0.04264	-0.0580435	0.0833441	0.140673	0.0407294	0.110613	0.0488763	-0.0492514	0.0115595	0.0322277	-0.0573293	late	pembro_late	-0.0698833	0.0698833	0.199203
427	TGCGAGCACGCC_CSF050_4	509	1753.1	HUMAN	CSF050	CSF050_4	CD8_LIKE	0	0	CD8_LIKE	-0.0353853	0.0302916	-0.0191108	-0.00253381	0.0705556	0.177074	-0.0127901	0.0184263	0.0642019	-0.0563334	0.0053902	0.183156	-0.106518	late	pembro_late	-0.0312164	0.0312164	0.188784
428	GTGTCATGTCTG_CSF050_4	563	1843.97	HUMAN	CSF050	CSF050_4	CD8_LIKE	0	0	CD8_LIKE	-0.00486316	0.184122	0.0562515	-0.00405422	0.0872587	0.00353981	0.0756868	0.162666	0.0538327	0.0114937	-0.014062	0.0672656	0.0837189	late	pembro_late	-0.0869791	0.0869791	0.151333
429	GGTCAGCCGCCG_CSF050_4	562	2010.95	HUMAN	CSF050	CSF050_4	CD8_LIKE	0	0	CD8_LIKE	-0.0643074	0.106823	-0.0792561	-0.063281	0.117163	0.0719996	-0.0310653	0.0620886	0.0296037	-0.0613218	-0.00761524	0.0678597	0.0451634	late	pembro_late	-0.0931539	0.0931539	0.0649532
430	GCCATTGACCGC_CSF050_4	486	1672.04	HUMAN	CSF050	CSF050_4	CD8_LIKE	0	0	CD8_LIKE	-0.0192568	-0.00958562	-0.0182273	-0.0156954	0.0862652	-0.0170288	-0.00495749	-0.0154243	-0.00345719	-0.0459564	-0.0346077	-0.024721	0.103294	late	pembro_late	0.0104668	-0.0104668	0.146194
431	CCCGGTAAGCAT_CSF050_4	470	1632.91	HUMAN	CSF050	CSF050_4	CD8_LIKE	0	0	CD8_LIKE	-0.0912077	0.0158239	-0.0258833	-0.0354565	0.0051976	0.0511969	0.00144943	-0.00703953	0.0236196	-0.0799689	-0.046506	-0.0519561	-0.0459993	late	pembro_late	0.00848896	-0.00848896	0.0614851
432	TTTGTTGCGCGG_CSF050_4	465	1634.33	HUMAN	CSF050	CSF050_4	CD8_LIKE	0	0	CD8_LIKE	-0.0036261	0.0159595	0.0628744	0.0220014	0.0714245	0.00627997	-0.042373	-0.0105298	-0.00564915	0.00593095	-0.0613688	0.00538808	0.0651445	late	pembro_late	-0.0318431	0.0318431	0.10614
433	TCGAATATTGTC_CSF050_4	478	1738.39	HUMAN	CSF050	CSF050_4	CD8_LIKE	0	0	CD8_LIKE	-0.0352322	0.0305095	-0.0263995	-0.0327055	-0.012594	-0.0157948	-0.0802218	-0.0295235	-0.125523	-0.0434949	-0.0533029	-0.00882317	0.0032008	late	pembro_late	-0.0506983	0.0506983	0.25031
434	TGGTCTTAGCTA_CSF050_4	447	1517.86	HUMAN	CSF050	CSF050_4	CD8_LIKE	0	0	CD8_LIKE	-0.0786466	0.0246392	-0.0261023	-0.0250243	-0.0576077	0.112612	0.0926571	0.00604054	0.00662886	-0.0439986	-0.0103077	-0.0187406	-0.17022	late	pembro_late	0.0866166	-0.0866166	0.00628514
435	GTGGAGTTTTTG_CSF050_4	432	1572.69	HUMAN	CSF050	CSF050_4	CD8_LIKE	0	0	CD8_LIKE	-0.0504611	0.0265084	0.0273948	0.0361508	0.0688357	0.0259881	-0.0616378	0.140383	0.0389335	-0.0202574	-0.0880748	0.103033	0.0428476	late	pembro_late	-0.202021	0.202021	0.0844351
436	CGTATAATCCTT_CSF050_4	445	1685.85	HUMAN	CSF050	CSF050_4	CD8_LIKE	0	0	CD8_LIKE	-0.0572879	-0.183331	-0.0513292	0.00275763	0.032887	-0.0470167	-0.0699122	0.0423943	-0.102183	0.0664059	-0.135388	-0.0628413	0.0799038	late	pembro_late	-0.112306	0.112306	0.199433
437	ACTAGGGGCTCT_CSF050_4	416	1580.7	HUMAN	CSF050	CSF050_4	CD8_LIKE	0	0	CD8_LIKE	-0.00335612	0.0099215	-0.0127839	0.0477196	0.0554564	-0.0556178	0.0015499	0.0300855	0.0112607	0.0336893	-0.0620861	-0.0851111	0.111074	late	pembro_late	-0.0285356	0.0285356	0.123351
438	CCTACCATAAGG_CSF050_4	367	1388.89	HUMAN	CSF050	CSF050_4	CD8_LIKE	0	0	CD8_LIKE	-0.0309956	-0.0728409	-0.0362408	0.0821391	0.0203389	0.0254271	-0.00138693	-0.0363867	-0.070909	-0.0102608	-0.0178351	-0.0120925	-0.00508814	late	pembro_late	0.0349997	-0.0349997	0.231315
439	TTTTAATAGATC_CSF050_4	379	1438.38	HUMAN	CSF050	CSF050_4	CD8_LIKE	0	0	CD8_LIKE	-0.00416197	0.0290109	0.0554923	0.0591621	0.0970159	0.100964	0.103214	0.0741896	0.0304356	0.0184619	-0.0132834	0.065948	-0.00394795	late	pembro_late	0.0290244	-0.0290244	0.345325
440	TCGGTTAAACGC_CSF050_4	391	1458.61	HUMAN	CSF050	CSF050_4	CD8_LIKE	0	0	CD8_LIKE	-0.0113292	0.0637273	0.0794504	0.0130628	0.0610506	0.00649352	0.05162	0.092003	0.0124474	0.0560183	-0.0443708	0.0963837	0.0545571	late	pembro_late	-0.040383	0.040383	0.23687
441	TCAAATGTCCGT_CSF050_4	301	1241.86	HUMAN	CSF050	CSF050_4	CD8_LIKE	0	0	CD8_LIKE	-0.03623	0.0420603	0.0977632	-0.0146313	-0.042548	-0.00884171	0.08309	-0.0694245	-0.00165969	-0.0313665	-0.114904	-0.0311052	-0.0337063	late	pembro_late	0.152514	-0.152514	0.181179
442	TCGGGATTCTGA_CSF050_4	335	1379.5	HUMAN	CSF050	CSF050_4	CD8_LIKE	0	0	CD8_LIKE	-0.0233243	0.000203743	-0.124507	0.0156648	0.0179963	-0.0564256	0.00262002	-0.0916073	-0.0114905	-0.0419226	-0.0167999	-0.0600987	0.0744219	late	pembro_late	0.0942273	-0.0942273	0.209302
443	AACCGGACACGG_CSF050_4	314	1310.71	HUMAN	CSF050	CSF050_4	CD8_LIKE	0	0	CD8_LIKE	-0.00402371	-0.00179494	0.032871	-0.0156342	0.0102224	0.0931684	0.0519398	0.0471486	-0.0242626	-0.0104232	-0.0189137	0.0913306	-0.082946	late	pembro_late	0.00479127	-0.00479127	0.0169192
444	CACCCGAGGAGG_CSF050_4	344	1415.84	HUMAN	CSF050	CSF050_4	CD8_LIKE	0	0	CD8_LIKE	0.0167036	0.0415482	-0.0221933	0.0293823	-0.00391849	0.111821	-0.00818094	-0.0203941	-0.0716101	0.0127101	-0.0389864	-0.00321071	-0.115739	late	pembro_late	0.0122131	-0.0122131	0.14115
445	CGTTAGGCCTCC_CSF050_4	344	1351.36	HUMAN	CSF050	CSF050_4	CD8_LIKE	0	0	CD8_LIKE	0.0392567	0.112582	-0.0149437	-0.044481	-0.00975391	-0.132122	-0.0525843	-0.0253973	-0.0477042	-0.0338469	-0.0179343	-0.068494	0.122368	late	pembro_late	-0.027187	0.027187	0.120903
446	TCGGTCTGAAGT_CSF050_4	350	1426.94	HUMAN	CSF050	CSF050_4	CD8_LIKE	0	0	CD8_LIKE	-0.0107723	-0.0253493	-0.0641164	-0.023204	-0.0885348	-0.0766092	0.0282974	-0.0447001	-0.00467951	-0.0119464	0.0560055	-0.0360138	-0.0119257	late	pembro_late	0.0729975	-0.0729975	0.00285296
447	AATATATAGGTA_CSF050_4	487	1784.6	HUMAN	CSF050	CSF050_4	CD8_LIKE	0	0	CD8_LIKE	-0.021043	-0.0506583	-0.0733607	-0.00737752	0.00814649	-0.0388896	-0.0642836	0.151024	-0.0509684	0.0577208	-0.092142	0.0285799	0.0470361	late	pembro_late	-0.215308	0.215308	-0.0379653
448	GTGGAATTGGGG_CSF050_4	318	1350.5	HUMAN	CSF050	CSF050_4	CD8_LIKE	0	0	CD8_LIKE	-0.016107	-0.00815394	0.0867635	-0.0723464	-0.00635598	-0.0401038	0.0247112	0.100756	-0.0382793	-0.0199045	-0.0983644	0.052631	0.0337479	late	pembro_late	-0.0760444	0.0760444	0.218076
449	TTGCTCCTGATC_CSF050_19	796	2350.73	HUMAN	CSF050	CSF050_19	CD8_LIKE	0	0	CD8_LIKE	-0.0446514	0.0302173	0.0336202	-0.0277493	0.069566	0.00733691	-0.0328038	0.0717183	-0.00674629	-0.030623	-0.0407195	0.0635496	0.0622291	late	pembro_late	-0.104522	0.104522	0.369404
450	TCAAACACGCGA_CSF050_19	908	2673.14	HUMAN	CSF050	CSF050_19	CD8_LIKE	0	0	CD8_LIKE	0.0573596	0.0240879	0.0627074	-0.00211801	0.147159	-0.0433557	-0.147901	0.191971	-0.021657	0.0190826	-0.0463604	0.0665817	0.190515	late	pembro_late	-0.339872	0.339872	0.395266
451	ATGGCCGGTTAC_CSF050_19	880	2601.15	HUMAN	CSF050	CSF050_19	CD8_LIKE	0	0	CD8_LIKE	-0.0121466	-0.0667938	-0.0152552	0.0749129	0.0496437	-0.00292587	-0.0722628	0.014859	-0.0598064	0.0277194	0.0283038	-0.0179853	0.0525696	late	pembro_late	-0.0871219	0.0871219	0.351464
452	AACTCCTTGAAT_CSF050_19	684	2256.03	HUMAN	CSF050	CSF050_19	CD8_LIKE	0	0	CD8_LIKE	0.00738315	0.0582696	0.00314944	-0.046479	0.0593651	0.0115915	-0.0787312	0.222861	0.0160902	0.0424729	-0.0424924	0.0862767	0.0477736	late	pembro_late	-0.301592	0.301592	0.128413
453	ATAACGACCTCG_CSF050_19	769	2419.08	HUMAN	CSF050	CSF050_19	CD8_LIKE	0	0	CD8_LIKE	0.0234571	0.0487865	0.00918085	0.047396	0.223534	-0.000462517	-0.0684189	0.351026	-0.0479377	0.0640908	0.0342657	0.186608	0.223996	late	pembro_late	-0.419445	0.419445	0.180578
454	GGTCTCTTGGCA_CSF050_19	725	2226.43	HUMAN	CSF050	CSF050_19	CD8_LIKE	0	0	CD8_LIKE	-0.0449045	0.0179551	0.0678322	0.0314975	-0.0346274	0.0468972	-0.00248774	-0.0115071	0.0650762	0.00760783	-0.12057	-0.0106289	-0.0815247	late	pembro_late	0.00901936	-0.00901936	0.233478
455	GGGCATGCTCCT_CSF050_19	870	2600.92	HUMAN	CSF050	CSF050_19	CD8_LIKE	0	0	CD8_LIKE	-0.0238802	-0.0390287	-0.0362068	0.0160279	0.0441288	0.0253759	-0.135025	0.0472688	-0.0663887	-0.00914692	0.0130431	0.0771804	0.0187529	late	pembro_late	-0.182293	0.182293	0.45511
456	TCCCAATTTATT_CSF050_19	650	2204.24	HUMAN	CSF050	CSF050_19	CD8_LIKE	0	0	CD8_LIKE	-0.00927659	-0.0534148	-0.026315	0.0311385	-0.0670998	-0.0180725	0.00488954	-0.0626265	-0.049543	0.00559049	-0.0312133	-0.0081942	-0.0490273	late	pembro_late	0.0675161	-0.0675161	0.488427
457	AACATAGTATTC_CSF050_19	530	1913.51	HUMAN	CSF050	CSF050_19	CD8_LIKE	0	0	CD8_LIKE	0.0379507	-0.00969821	0.0703635	-0.0418952	0.117455	-0.0357009	-0.0450142	0.118643	-0.0932276	-0.00805763	-0.00297824	0.184532	0.153156	late	pembro_late	-0.163658	0.163658	0.233032
458	ATCCTTTCCCAG_CSF050_19	447	1590.93	HUMAN	CSF050	CSF050_19	CD8_LIKE	0	0	CD8_LIKE	-0.0504711	-0.0852357	-0.0641561	-0.030527	0.00448398	-0.0502187	0.0433271	0.0373464	0.0330903	0.00932794	0.0010664	-0.020564	0.0547027	late	pembro_late	0.00598068	-0.00598068	0.33015
459	GGCGCCTCCTTC_CSF050_19	536	1869.04	HUMAN	CSF050	CSF050_19	CD8_LIKE	0	0	CD8_LIKE	0.0219526	0.0274116	-0.0620128	-0.0575151	0.0455165	-0.0648849	-0.0459955	0.0908843	-0.0286004	0.0964529	-0.0491964	0.16328	0.110401	late	pembro_late	-0.13688	0.13688	0.432498
460	GCGATCGCCCTT_CSF050_19	492	1775.83	HUMAN	CSF050	CSF050_19	CD8_LIKE	0	0	CD8_LIKE	0.0188883	0.0705729	0.0812808	-0.034194	-0.0744185	0.125244	0.0161799	0.0837557	-0.0468369	0.131012	-0.0277277	0.0649807	-0.199663	late	pembro_late	-0.0675758	0.0675758	0.365108
461	CATGCCGTAACG_CSF050_19	486	1806.3	HUMAN	CSF050	CSF050_19	CD8_LIKE	0	0	CD8_LIKE	-0.0530262	0.0450115	0.0673732	0.0274331	0.0258189	0.00396689	-0.00507021	0.0518937	-0.0509177	0.01958	-0.0139859	-0.032157	0.021852	late	pembro_late	-0.0569639	0.0569639	0.23584
462	CGATACTGTCCC_CSF050_19	546	1980.56	HUMAN	CSF050	CSF050_19	CD8_LIKE	0	0	CD8_LIKE	-0.0656908	-0.172595	-0.0284808	-0.0280264	0.103004	-0.0365499	-0.0485713	0.0934711	-0.150593	-0.0449602	0.015496	0.144635	0.139554	late	pembro_late	-0.142042	0.142042	0.0944823
463	GCTCTTCCGGAT_CSF050_19	403	1535.11	HUMAN	CSF050	CSF050_19	CD8_LIKE	0	0	CD8_LIKE	-0.0268226	0.0214787	0.0497446	0.0281288	0.120198	0.0507497	0.00382657	0.135279	0.0349423	0.00198116	-0.0925311	0.149266	0.0694482	late	pembro_late	-0.131453	0.131453	0.158344
464	TTCCTACGCCAG_CSF050_19	433	1678.41	HUMAN	CSF050	CSF050_19	CD8_LIKE	0	0	CD8_LIKE	-0.014486	-0.0295703	-0.00645857	-0.0466026	0.113177	0.01401	0.025233	0.0925899	-0.0337732	-0.0382517	-0.0652776	-0.0110482	0.0991667	late	pembro_late	-0.0673569	0.0673569	0.300245
465	GGCGCTCGCTAG_CSF050_19	344	1341.65	HUMAN	CSF050	CSF050_19	CD8_LIKE	0	0	CD8_LIKE	-0.0151673	0.0435732	-0.00896977	-0.0660561	-0.138182	0.050503	-0.0594743	-0.107654	-0.0256274	-0.0612019	-0.0335073	0.0295738	-0.188685	late	pembro_late	0.0481795	-0.0481795	0.282721
466	CAACAGAGGTAT_CSF050_19	347	1456.61	HUMAN	CSF050	CSF050_19	CD8_LIKE	0	0	CD8_LIKE	-0.00385041	-0.0288437	-0.0780279	0.00323017	-0.0201171	-0.0523134	-0.0222998	0.0488939	-0.0197413	-0.00285819	-0.018227	0.027772	0.0321963	late	pembro_late	-0.0711937	0.0711937	0.553121
467	CACGGCCGGGCC_CSF050_19	509	1904.63	HUMAN	CSF050	CSF050_19	CD8_LIKE	0	0	CD8_LIKE	-0.0905075	0.0556083	0.0554784	0.0287587	0.0635373	-0.093507	-0.0857599	0.107469	-0.074019	0.00822972	0.00847986	0.0801116	0.157044	late	pembro_late	-0.193229	0.193229	0.232954
468	ACTTGCCGTACT_CSF050_19	445	1657.62	HUMAN	CSF050	CSF050_19	CD8_LIKE	0	0	CD8_LIKE	-0.0442601	-0.0190769	-0.0833904	-0.00820609	0.00111105	0.0681452	-0.0350713	-0.0321584	-0.0786244	-0.0742337	-0.012201	-0.0460416	-0.0670342	late	pembro_late	-0.00291294	0.00291294	0.327222
469	ACCTTCCTTTGA_CSF050_19	391	1611.51	HUMAN	CSF050	CSF050_19	CD8_LIKE	0	0	CD8_LIKE	-0.0596827	0.000153156	0.0378472	-0.000625998	0.0422199	-0.140852	-0.156552	0.130166	-0.0477055	0.0162624	-0.0602103	0.103136	0.183072	late	pembro_late	-0.286719	0.286719	0.412863
470	CCGTAAATTGGC_CSF050_19	359	1462.1	HUMAN	CSF050	CSF050_19	CD8_LIKE	0	0	CD8_LIKE	0.0650173	0.0214444	-0.0212323	-0.0320847	-0.0210112	0.0833978	-0.0231106	0.109468	-0.0524923	0.0279492	0.00778534	0.0773048	-0.104409	late	pembro_late	-0.132579	0.132579	0.661936
471	CCGTCATGCTTG_CSF050_19	305	1186.94	HUMAN	CSF050	CSF050_19	CD8_LIKE	0	0	CD8_LIKE	-0.0294785	0.00219345	0.059268	-0.0230659	-0.0427809	0.0544642	0.0079366	0.0227463	0.0778504	0.0179563	0.0102657	-0.016886	-0.0972451	late	pembro_late	-0.0148097	0.0148097	0.216387
472	CATCGCCCTCAC_CSF050_19	490	1841.46	HUMAN	CSF050	CSF050_19	CD8_LIKE	0	0	CD8_LIKE	-0.0370384	0.015218	-0.00731927	-0.058101	-0.0288304	0.0799674	0.00751677	0.0303865	-0.111375	-0.0251489	-0.0325482	-0.0572404	-0.108798	late	pembro_late	-0.0228697	0.0228697	0.135225
473	TGCGCCTCCACT_CSF050_19	394	1555.46	HUMAN	CSF050	CSF050_19	CD8_LIKE	0	0	CD8_LIKE	-0.0322833	0.0135431	-0.0218851	-0.0387977	0.122336	-0.120294	-0.0433358	-0.0368456	0.0239366	-0.063733	0.0281714	-0.0196117	0.242629	late	pembro_late	-0.00649023	0.00649023	0.346801
474	GTTTCCGCAGCG_CSF050_19	344	1429.49	HUMAN	CSF050	CSF050_19	CD8_LIKE	0	0	CD8_LIKE	0.00907687	-0.0524918	-0.0941148	-0.00524506	0.0727628	0.0766443	0.0337301	0.114747	-0.0201567	0.0270767	0.00950054	0.0536004	-0.00388151	late	pembro_late	-0.0810168	0.0810168	0.0536878
475	GGCACTTCCCCA_CSF050_19	455	1810.21	HUMAN	CSF050	CSF050_19	CD8_LIKE	0	0	CD8_LIKE	-0.00995254	-0.0381943	-0.0072795	0.0640457	0.221728	0.0226578	-0.0297873	0.270728	-0.0332885	0.0281912	-0.0783722	0.130931	0.199071	late	pembro_late	-0.300515	0.300515	0.667474
476	CATAACATACTG_CSF050_19	512	1864.77	HUMAN	CSF050	CSF050_19	CD8_LIKE	0	0	CD8_LIKE	-0.0610457	0.0893429	0.0813218	-0.038833	0.0410706	0.169436	0.0729831	-0.0147074	0.0418098	-0.0837895	-0.0512922	0.0321067	-0.128366	late	pembro_late	0.0876905	-0.0876905	-0.0961167
477	GCGTGCTTGCTT_CSF050_19	359	1433.32	HUMAN	CSF050	CSF050_19	CD8_LIKE	0	0	CD8_LIKE	-0.055289	0.0439044	0.0158073	-0.0313682	0.0501468	0.0644745	0.0469091	0.0397557	0.0162732	0.019556	0.0184349	0.0353832	-0.0143277	late	pembro_late	0.00715337	-0.00715337	0.0498413
478	TGTCCTAGGGAT_CSF050_19	393	1517.8	HUMAN	CSF050	CSF050_19	CD8_LIKE	0	0	CD8_LIKE	-0.116836	0.0380066	-0.00636298	-0.0241612	-0.0586379	0.0062245	-0.0350082	-0.0598578	0.038695	-0.0635999	-0.100443	-0.124339	-0.0648624	late	pembro_late	0.0248496	-0.0248496	0.364674
479	TAGGGACTAGAA_CSF050_19	337	1429.74	HUMAN	CSF050	CSF050_19	CD8_LIKE	0	0	CD8_LIKE	-0.0467819	0.0549308	0.0143161	-0.0296678	0.0897733	-0.0416431	-0.0987179	0.0457412	-0.0174894	-0.0267446	-0.029197	-0.0492933	0.131416	late	pembro_late	-0.144459	0.144459	0.345031
480	GCGATCACGGTG_CSF050_19	338	1370.93	HUMAN	CSF050	CSF050_19	CD8_LIKE	0	0	CD8_LIKE	0.00903744	0.0345528	-0.0484566	0.00380167	0.131237	-0.0505081	-0.0466275	0.158086	-0.0610864	0.0572462	-0.0679914	0.219186	0.181746	late	pembro_late	-0.204714	0.204714	0.221487
481	CTCGCGGGTAGC_CSF050_19	312	1352.36	HUMAN	CSF050	CSF050_19	CD8_LIKE	0	0	CD8_LIKE	0.0140184	-0.0554673	-0.0355044	-0.02885	0.0093644	-0.040661	0.0152224	0.0190512	-0.064458	-0.00999892	0.021795	-0.0434442	0.0500254	late	pembro_late	-0.00382883	0.00382883	0.215036
482	ACGTGACATACG_CSF050_19	457	1721.68	HUMAN	CSF050	CSF050_19	CD8_LIKE	0	0	CD8_LIKE	0.0345945	0.0828804	-0.05193	0.039372	0.200637	-0.0401839	-0.0978706	0.11372	-0.0317904	0.042827	-0.0673779	0.227424	0.240821	late	pembro_late	-0.21159	0.21159	0.442892
483	CACAACTAGTAA_CSF050_19	330	1414.91	HUMAN	CSF050	CSF050_19	CD8_LIKE	0	0	CD8_LIKE	-0.0337643	0.0650387	0.0623756	-0.0454254	0.075687	0.074089	-0.00279164	0.0729223	0.0103923	0.0420919	0.020369	0.115033	0.00159796	late	pembro_late	-0.075714	0.075714	0.135452
484	TACACTCCATCG_CSF050_19	379	1513.16	HUMAN	CSF050	CSF050_19	CD8_LIKE	0	0	CD8_LIKE	0.0100108	0.00948655	-0.0825517	-0.0118652	0.000164451	0.0527547	-0.0636313	-0.0490852	-0.00180684	-0.00187935	0.0337743	0.0617735	-0.0525902	late	pembro_late	-0.0145461	0.0145461	0.352841
485	CTAACCTACTGA_CSF050_19	293	1267.84	HUMAN	CSF050	CSF050_19	CD8_LIKE	0	0	CD8_LIKE	0.0290513	-0.0438433	-0.0190115	-0.039953	-0.0378776	-0.0965776	0.0117849	0.0485459	-0.103639	-0.0315395	-0.0442974	-0.00130028	0.0587	late	pembro_late	-0.036761	0.036761	0.600828
486	CACCGCGCCTCC_CSF050_19	524	1973.6	HUMAN	CSF050	CSF050_19	CD8_LIKE	0	0	CD8_LIKE	0.0391229	-0.077852	-0.0420137	0.0453782	-0.0895572	-0.0327912	-0.0648096	-0.0496981	-0.0761347	0.0476283	-0.0664553	-0.00730879	-0.056766	late	pembro_late	-0.0151115	0.0151115	0.532378
487	CGCTGTATTTTC_CSF050_19	292	1197.98	HUMAN	CSF050	CSF050_19	CD8_LIKE	0	0	CD8_LIKE	-0.00361867	-0.0612196	-0.021625	0.00391777	-0.0158975	0.00243681	0.0610905	-0.0264124	-0.0143295	0.0224357	-0.00198427	0.00118037	-0.0183344	late	pembro_late	0.087503	-0.087503	0.0288718
488	CCTCCTTAGAAG_CSF050_19	307	1318.79	HUMAN	CSF050	CSF050_19	CD8_LIKE	0	0	CD8_LIKE	-0.0327862	-0.0276252	-0.00757564	0.0604101	-0.0365323	0.0580414	0.0178253	-0.050838	-0.00868276	0.0543654	-0.0051225	-0.0139047	-0.0945738	late	pembro_late	0.0686633	-0.0686633	0.22899
489	AAATTATCCGCA_CSF050_19	342	1471.22	HUMAN	CSF050	CSF050_19	CD8_LIKE	0	0	CD8_LIKE	-0.00398861	0.000354085	-0.107761	0.0828851	-0.099776	0.142708	0.0519708	-0.10724	0.0310043	-0.0266944	0.0472385	-0.0328871	-0.242484	late	pembro_late	0.15921	-0.15921	0.335007
490	TGGGCGCTCCTA_CSF050_19	320	1348.65	HUMAN	CSF050	CSF050_19	CD8_LIKE	0	0	CD8_LIKE	-0.00528497	-0.0108795	-0.100625	-0.0195117	0.111623	-0.0695528	-0.0551513	0.0641458	-0.177715	0.0233356	-0.0492771	0.0111422	0.181176	late	pembro_late	-0.119297	0.119297	0.248591
491	ATTCCTTGCTTG_CSF050_19	312	1342.89	HUMAN	CSF050	CSF050_19	CD8_LIKE	0	0	CD8_LIKE	-0.0529231	0.00357219	-0.0949723	0.0117603	-0.0626705	-0.123799	-0.0872851	-0.0565661	-0.0626316	-0.0808876	-0.0259569	0.0715063	0.0611287	late	pembro_late	-0.030719	0.030719	0.14719
492	CTGTATCTTCAG_CSF050_19	305	1323.05	HUMAN	CSF050	CSF050_19	CD8_LIKE	0	0	CD8_LIKE	-0.0408471	0.0373626	0.134259	0.0117367	-0.0253573	0.0379439	-0.019714	-0.0595609	-0.0192883	-0.0244141	-0.101289	-0.0527232	-0.0633013	late	pembro_late	0.0398469	-0.0398469	0.340207
493	CCGGTATAATAC_CSF091_3	450	1702.51	HUMAN	CSF091	CSF091_3	CD8_LIKE	0	0	CD8_LIKE	0.0116695	-0.122009	0.0222879	0.0154945	0.0529427	-0.0357728	-0.10691	0.0891091	-0.0305331	0.0417095	0.0291401	-0.0839558	0.0887155	late	pembro_late	-0.196019	0.196019	0.0984744
494	GGAATGACTCTA_CSF091_3	309	1210.81	HUMAN	CSF091	CSF091_3	CD8_LIKE	0	0	CD8_LIKE	-0.0654118	-0.0225612	0.00235409	-0.0274027	0.0254151	-0.0827788	-0.0276066	0.0564588	-0.00311931	-0.00178207	-0.0997061	0.0807447	0.108194	late	pembro_late	-0.0840654	0.0840654	0.0266552
495	TCCACATAGTAA_CSF014_4B	944	2852.76	HUMAN	CSF014	CSF014_4B	CD8_LIKE	0	0	CD8_LIKE	-0.0309625	-0.00351561	-0.0771257	-0.0519481	0.220632	0.121814	-0.138537	0.266456	-0.0395546	0.04842	-0.0338518	0.181706	0.0988183	late	pembro_late	-0.404993	0.404993	-0.0348726
496	GAAGAGCGAGGC_CSF014_4B	515	1815.18	HUMAN	CSF014	CSF014_4B	CD8_LIKE	0	0	CD8_LIKE	-0.0225244	0.0343583	0.0568333	0.0508989	0.0163929	0.170546	0.000199795	-0.0638638	0.0715487	-0.0203454	-0.0122824	0.0732809	-0.154153	late	pembro_late	0.0640636	-0.0640636	0.172103
497	CACCCGAAGTTN_CSF014_4B	509	1803.7	HUMAN	CSF014	CSF014_4B	CD8_LIKE	0	0	CD8_LIKE	-0.0866075	0.0420705	-0.0702053	-0.0353629	-0.0384066	0.0510305	-0.0275165	-0.0510894	-0.00191604	-0.0619597	-0.0072393	-0.00410486	-0.0894371	late	pembro_late	0.0235729	-0.0235729	0.235114
498	AAATATTTATCT_CSF014_4B	469	1698.38	HUMAN	CSF014	CSF014_4B	CD8_LIKE	0	0	CD8_LIKE	-0.012109	0.021036	-0.0207715	-0.0330122	0.0477012	0.0900992	0.0282441	-0.000853591	0.11904	-0.0216827	9.0018e-05	0.0299162	-0.042398	late	pembro_late	0.0290977	-0.0290977	0.268759
499	CGAACACGGTGA_CSF014_4B	506	1896.99	HUMAN	CSF014	CSF014_4B	CD8_LIKE	0	0	CD8_LIKE	-0.0591775	-0.0759657	-0.106679	-0.0306461	0.111295	-0.0456523	0.014824	0.224512	-0.139714	0.00505181	-0.119034	0.248353	0.156947	late	pembro_late	-0.209688	0.209688	0.0716189
500	GCACGAAAAGAC_CSF014_4B	343	1334.39	HUMAN	CSF014	CSF014_4B	CD8_LIKE	0	0	CD8_LIKE	-0.0691318	0.0928357	0.00175159	-0.0550363	0.0221711	0.0740995	0.0140382	0.0351289	-0.00806137	-0.0497874	0.0397612	-0.0173836	-0.0519284	late	pembro_late	-0.0210908	0.0210908	0.221578
501	AGCACTGGACGT_CSF014_4B	379	1540.86	HUMAN	CSF014	CSF014_4B	CD8_LIKE	0	0	CD8_LIKE	-0.0594508	-0.0120313	0.0111658	-0.050211	0.0730419	-0.0678625	0.0895188	-0.00594542	0.0375256	-0.0785861	0.0193792	0.0276065	0.140904	late	pembro_late	0.0954642	-0.0954642	0.00966421
502	AGGTATGGCGAT_CSF043_3	2169	4060.63	HUMAN	CSF043	CSF043_3	CD8_LIKE	0	0	CD8_LIKE	-0.00480997	0.125519	0.0987052	0.0332911	0.135828	-0.10742	-0.0845395	0.194593	0.0516759	0.0163093	0.0432924	0.113719	0.243248	early	pembro_early	-0.279133	0.279133	0.174131
503	CATGATGAGAGA_CSF043_3	2154	3955.18	HUMAN	CSF043	CSF043_3	CD8_LIKE	0	0	CD8_LIKE	-0.0352027	0.0885548	0.0654847	-0.0138308	0.0200432	-0.0348419	-0.089152	0.137943	0.00968152	-0.0359019	-0.0554887	0.124928	0.0548851	early	pembro_early	-0.227095	0.227095	0.374349
504	TAACCCCTTTCC_CSF043_3	1956	3671.52	HUMAN	CSF043	CSF043_3	CD8_LIKE	0	0	CD8_LIKE	-0.0438888	-0.0114375	0.0653448	0.0124774	0.086797	-0.121264	-0.128839	0.176218	-0.0300373	0.0480309	-0.071876	0.125784	0.208061	early	pembro_early	-0.305058	0.305058	0.345634
505	TATTAGGAGGTC_CSF043_3	1931	3688.46	HUMAN	CSF043	CSF043_3	CD8_LIKE	0	0	CD8_LIKE	-0.0493999	-0.00417172	-0.0521242	0.0571663	0.0797509	-0.00110559	-0.0370537	0.126951	-0.0305146	0.0377815	-0.0163935	0.0836639	0.0808565	early	pembro_early	-0.164005	0.164005	0.377806
506	GCCCAGGGGTTT_CSF043_3	1632	3328.04	HUMAN	CSF043	CSF043_3	CD8_LIKE	0	0	CD8_LIKE	-0.0157989	0.0765907	0.103614	-0.0377983	0.167399	-0.0660357	-0.0098501	0.198204	0.0108043	-0.052905	-0.0325137	0.0889537	0.233434	early	pembro_early	-0.208054	0.208054	0.323493
507	ACAGCGCGATTA_CSF043_3	1684	3665.08	HUMAN	CSF043	CSF043_3	CD8_LIKE	0	0	CD8_LIKE	-0.0848987	0.0650313	0.00681091	-0.0840153	0.164457	-0.0976402	-0.103924	0.208103	0.0451685	-0.0995955	-0.149181	0.0863858	0.262097	early	pembro_early	-0.312027	0.312027	0.389348
508	CCATTAGGATTT_CSF043_3	1327	3099.89	HUMAN	CSF043	CSF043_3	CD8_LIKE	0	0	CD8_LIKE	-0.0163129	0.0223808	-0.0600706	0.0293715	0.0199292	0.150179	0.107443	0.0654887	0.0188488	0.0822175	-0.0181516	0.0783314	-0.13025	early	pembro_early	0.0419543	-0.0419543	0.561828
509	GCCCCGAGCACA_CSF043_3	1470	3226.63	HUMAN	CSF043	CSF043_3	CD8_LIKE	0	0	CD8_LIKE	0.0331454	0.0629111	-0.0107299	0.026993	0.102126	-0.0826824	-0.0181052	0.222047	-0.0909646	0.0791602	0.0245056	0.194295	0.184808	early	pembro_early	-0.240153	0.240153	0.388698
510	TCACACCACGGG_CSF043_3	1339	3072.99	HUMAN	CSF043	CSF043_3	CD8_LIKE	0	0	CD8_LIKE	-0.0153242	-0.0250111	-0.0274164	-0.0250545	0.103792	-0.0272409	-0.0759394	0.202845	-0.0406275	-0.0168443	0.0113083	0.105731	0.131032	early	pembro_early	-0.278785	0.278785	0.557411
511	GGTCCATCTTTG_CSF043_3	1439	3217.83	HUMAN	CSF043	CSF043_3	CD8_LIKE	0	0	CD8_LIKE	-0.0321211	0.0792006	0.0353594	-0.0402919	-0.0215939	-0.00395474	-0.0778253	0.2313	0.0612557	0.0493598	-0.0798004	0.179537	-0.0176392	early	pembro_early	-0.309125	0.309125	0.58871
512	TATCAGCGAATA_CSF043_3	1360	3079.73	HUMAN	CSF043	CSF043_3	CD8_LIKE	0	0	CD8_LIKE	0.0669182	-0.00348954	0.132545	0.00876847	0.21408	0.00188092	-0.0752252	0.325932	0.0109407	0.140377	-0.026548	0.21729	0.212199	early	pembro_early	-0.401158	0.401158	0.636305
513	ATGTTAGTTGCC_CSF043_3	1453	3281.94	HUMAN	CSF043	CSF043_3	CD8_LIKE	0	0	CD8_LIKE	-0.0151869	0.0868444	0.05692	-0.0455101	0.207626	-0.100472	-0.00702001	0.192039	0.0231642	0.00197938	0.00641926	-0.0131704	0.308099	early	pembro_early	-0.199059	0.199059	0.3321
514	CTACAGCCAATN_CSF043_3	1432	3343.26	HUMAN	CSF043	CSF043_3	CD8_LIKE	0	0	CD8_LIKE	-0.054158	0.0153736	-0.0865577	0.00690224	0.0250247	-0.0148154	-0.0332792	0.0252713	0.0660351	0.0296953	-0.0623514	0.10277	0.0398401	early	pembro_early	-0.0585506	0.0585506	0.324773
515	TAACGTTGTCTA_CSF043_3	1666	3553.82	HUMAN	CSF043	CSF043_3	CD8_LIKE	0	0	CD8_LIKE	-0.0320905	0.108768	0.0292729	-0.0456134	0.179089	-0.0468332	-0.0510539	0.214406	0.055731	-0.0602879	-0.0066954	0.153207	0.225923	early	pembro_early	-0.265459	0.265459	0.229205
516	CCACCCCTGTGA_CSF043_3	1287	2990.33	HUMAN	CSF043	CSF043_3	CD8_LIKE	0	0	CD8_LIKE	0.00410039	0.0405453	0.0712286	0.00462214	0.0820827	0.031698	-0.00383056	0.117551	0.0407895	0.0406982	-0.0488313	0.137357	0.0503847	early	pembro_early	-0.121382	0.121382	0.345119
517	ACCTTTCCGACC_CSF043_3	1395	3139.1	HUMAN	CSF043	CSF043_3	CD8_LIKE	0	0	CD8_LIKE	0.0101912	0.0406324	-0.0310644	0.0453016	0.0599298	-0.118784	-0.127137	0.150953	-0.0180665	0.0383845	0.0185079	0.0772168	0.178714	early	pembro_early	-0.27809	0.27809	0.626411
518	CCAGTCCTAATG_CSF043_3	1459	3294.75	HUMAN	CSF043	CSF043_3	CD8_LIKE	0	0	CD8_LIKE	-0.0355383	-0.0148457	0.0700825	-0.0274156	0.128995	-0.111202	-0.175285	0.156499	-0.0391941	-0.0296386	-0.103896	0.0230671	0.240197	early	pembro_early	-0.331785	0.331785	0.401897
519	CAAACGACAGCT_CSF043_3	1324	3122.07	HUMAN	CSF043	CSF043_3	CD8_LIKE	0	0	CD8_LIKE	-0.02325	0.148808	0.0817604	-0.0563345	0.0993824	-0.0444392	0.0112205	0.232189	0.12588	0.00136862	-0.00197866	0.159121	0.143822	early	pembro_early	-0.220969	0.220969	0.423118
520	ATCTCTTATGAT_CSF043_3	1316	3274.4	HUMAN	CSF043	CSF043_3	CD8_LIKE	0	0	CD8_LIKE	-0.0626957	-0.0145139	0.00381425	-0.0726068	-0.0114621	-0.0287958	-0.0842569	0.0566134	-0.0132381	0.0119966	-0.0490576	-0.00618102	0.0173337	early	pembro_early	-0.14087	0.14087	0.574158
521	CAGTTCTGCCGA_CSF043_3	1442	3270.54	HUMAN	CSF043	CSF043_3	CD8_LIKE	0	0	CD8_LIKE	-0.0091175	0.000980348	0.0113384	-0.0167469	0.0645394	0.0193122	-0.0325971	0.153212	-0.0603792	-0.00401325	0.0249742	0.0989431	0.0452271	early	pembro_early	-0.185809	0.185809	0.105469
522	CGTCTGGGCTGG_CSF043_3	1149	2734.19	HUMAN	CSF043	CSF043_3	CD8_LIKE	0	0	CD8_LIKE	-0.0586753	0.0610598	-0.099421	-0.0114766	-0.00955865	0.0341769	-0.0427522	0.0279591	-0.0405794	-0.00829428	0.019548	0.0138625	-0.0437355	early	pembro_early	-0.0707113	0.0707113	0.400576
523	TTGCGGTCCAAN_CSF043_3	1195	3028.14	HUMAN	CSF043	CSF043_3	CD8_LIKE	0	0	CD8_LIKE	0.0451175	0.0144877	-0.120295	0.0311054	0.0389002	0.0386096	0.0246722	0.153089	-0.0438314	0.0695968	-0.0233981	0.189684	0.000290637	early	pembro_early	-0.128417	0.128417	0.337395
524	GAACAAACTTTT_CSF043_3	1122	2758.27	HUMAN	CSF043	CSF043_3	CD8_LIKE	0	0	CD8_LIKE	-0.00864744	0.0345997	-0.0645747	-0.0224494	0.0425235	0.0275099	-0.0662463	0.10346	-0.109347	0.0340458	-0.0319936	0.171893	0.0150136	early	pembro_early	-0.169706	0.169706	0.789773
525	CAAGCTGGGACC_CSF043_3	1386	3341.61	HUMAN	CSF043	CSF043_3	CD8_LIKE	0	0	CD8_LIKE	0.0700565	0.0281989	-0.0697999	0.0561422	0.120554	-0.0531935	-0.0796064	0.132853	-0.115969	0.103147	-0.0282865	0.0753024	0.173747	early	pembro_early	-0.212459	0.212459	0.649746
526	GCTGGCCCGTGC_CSF043_3	1319	3077.71	HUMAN	CSF043	CSF043_3	CD8_LIKE	0	0	CD8_LIKE	0.0384303	0.108584	-0.00207262	0.0300165	0.0935012	-0.0914216	-0.0327996	0.258193	0.0903914	0.0742048	-0.0101344	0.177116	0.184923	early	pembro_early	-0.290992	0.290992	0.346729
527	TGTATTGCTGTC_CSF043_3	1596	3475.67	HUMAN	CSF043	CSF043_3	CD8_LIKE	0	0	CD8_LIKE	0.00481272	-0.0245985	0.0141017	-0.0077153	0.0844858	-0.0183103	0.0512614	0.101172	-0.0232153	0.00026689	0.0276784	0.0293636	0.102796	early	pembro_early	-0.049911	0.049911	0.516602
528	AAGGCAACATTT_CSF043_3	1074	2721.25	HUMAN	CSF043	CSF043_3	CD8_LIKE	0	0	CD8_LIKE	-0.00773901	0.0795949	-0.00861765	0.00607305	0.0327424	-0.0437217	-0.00123957	0.114666	-0.00313471	0.0118259	0.109374	0.0791389	0.0764641	early	pembro_early	-0.115906	0.115906	0.19971
529	GGCGAGCCGCCC_CSF043_3	1290	3246.14	HUMAN	CSF043	CSF043_3	CD8_LIKE	0	0	CD8_LIKE	0.0460562	0.00333705	0.0353699	0.0788574	0.0920579	-0.0389612	-0.00718886	0.197928	0.0264397	0.0339154	-0.0559985	0.0996324	0.131019	early	pembro_early	-0.205117	0.205117	0.604564
530	GATCCAATCTGG_CSF043_3	1235	3023.88	HUMAN	CSF043	CSF043_3	CD8_LIKE	0	0	CD8_LIKE	-0.0218808	0.060255	0.035082	0.0254095	0.0991445	0.00359748	-0.0659701	0.221339	-0.0685682	0.000992966	-0.0401506	0.125466	0.095547	early	pembro_early	-0.287309	0.287309	0.376756
531	CGGTACACCACA_CSF043_3	1123	2878.04	HUMAN	CSF043	CSF043_3	CD8_LIKE	0	0	CD8_LIKE	-0.00330534	-0.115134	-0.0561281	0.0769739	0.143526	-0.11554	-0.079411	0.123808	-0.194435	0.0858324	-0.0268678	0.128558	0.259066	early	pembro_early	-0.203218	0.203218	0.534211
532	CGCGTCTCTGAC_CSF043_3	1022	2796	HUMAN	CSF043	CSF043_3	CD8_LIKE	0	0	CD8_LIKE	-0.0776841	0.0968446	0.0904774	-0.0108782	-0.0584421	0.0876006	0.0199421	0.0678907	0.0051203	-0.0342633	-0.0130862	0.136857	-0.146043	early	pembro_early	-0.0479486	0.0479486	0.602316
533	AACACTGGCACA_CSF043_3	1053	2933.41	HUMAN	CSF043	CSF043_3	CD8_LIKE	0	0	CD8_LIKE	0.0779172	0.106018	0.0242637	0.0581668	0.162096	0.0921203	0.0158167	0.127834	0.00644656	0.0591301	0.0775682	0.153057	0.0699755	early	pembro_early	-0.112017	0.112017	0.34481
534	AGATTACCCAGG_CSF043_3	1181	2951.63	HUMAN	CSF043	CSF043_3	CD8_LIKE	0	0	CD8_LIKE	-0.060074	0.106983	0.0404372	0.0215829	0.000536717	0.00709726	-0.0833543	0.0198224	-0.00676564	0.01182	-0.0394402	0.0623013	-0.00656054	early	pembro_early	-0.103177	0.103177	0.238992
535	CTGGTCCTACCA_CSF043_3	1378	3165.57	HUMAN	CSF043	CSF043_3	CD8_LIKE	0	0	CD8_LIKE	-0.00149323	0.0172215	-0.0296555	-0.0548347	0.0403568	0.0283326	0.0338278	0.0798981	-0.0663832	-0.100952	0.00156458	-0.00450296	0.0120242	early	pembro_early	-0.0460703	0.0460703	0.504202
536	TTGTTGCATCTT_CSF043_3	1132	2853.43	HUMAN	CSF043	CSF043_3	CD8_LIKE	0	0	CD8_LIKE	0.045996	0.0349907	0.0186901	-0.0384275	0.032338	-0.029295	-0.0523588	0.0632477	0.0404029	0.0106922	-0.043241	0.0955202	0.061633	early	pembro_early	-0.115607	0.115607	0.73929
537	GCCACCTATTCT_CSF043_3	1222	3034.3	HUMAN	CSF043	CSF043_3	CD8_LIKE	0	0	CD8_LIKE	-0.0125877	0.065604	-0.000296705	0.0227825	0.156437	-0.0401399	-0.0708396	0.141058	-0.102044	-0.000728893	-0.108092	0.0286682	0.196577	early	pembro_early	-0.211897	0.211897	0.571491
538	CCCGGAAGACTT_CSF043_3	1345	3194.05	HUMAN	CSF043	CSF043_3	CD8_LIKE	0	0	CD8_LIKE	-0.0364059	0.0443978	0.0166586	-0.0462526	0.149044	-0.0839274	-0.0503152	0.209426	0.0109985	-0.0817682	0.0259343	0.162266	0.232971	early	pembro_early	-0.259741	0.259741	0.52868
539	CAAAGACCCCTC_CSF043_3	1240	3102.03	HUMAN	CSF043	CSF043_3	CD8_LIKE	0	0	CD8_LIKE	-0.0449404	0.146304	0.0392217	-0.0489413	0.16668	0.0250605	-0.0711841	0.173006	-0.0502138	-0.011204	-0.0518231	0.113564	0.14162	early	pembro_early	-0.24419	0.24419	0.379692
540	TGGCCGATGACG_CSF043_3	1029	2732.55	HUMAN	CSF043	CSF043_3	CD8_LIKE	0	0	CD8_LIKE	-0.000578216	0.0218422	0.0317518	-0.0110716	0.0342215	-0.102743	-0.0368109	0.149095	-0.0491842	0.0109999	-0.0781853	0.0463191	0.136965	early	pembro_early	-0.185906	0.185906	0.229708
541	ATGGGTTCGAGT_CSF043_3	1066	2866.26	HUMAN	CSF043	CSF043_3	CD8_LIKE	0	0	CD8_LIKE	-0.00786932	-0.00150058	0.0136971	-0.00834195	0.117691	-0.113486	-0.114043	0.0903877	-0.0774763	-0.0342524	0.0382639	0.245608	0.231177	early	pembro_early	-0.204431	0.204431	0.410301
542	TTTTAGTCTGGT_CSF043_3	972	2535.39	HUMAN	CSF043	CSF043_3	CD8_LIKE	0	0	CD8_LIKE	-0.0333417	0.054026	-0.00605491	-0.0890938	0.113162	0.0353895	0.0589986	0.211789	-0.0234323	-0.0086177	-0.0862305	0.272498	0.0777727	early	pembro_early	-0.15279	0.15279	0.568783
543	ACAATTGCTATC_CSF043_3	1156	3056.36	HUMAN	CSF043	CSF043_3	CD8_LIKE	0	0	CD8_LIKE	0.0451544	-0.0182757	0.0378652	-0.0267074	0.129576	-0.148075	-0.117601	0.15617	-0.0219331	0.0136716	-0.120221	-0.0771813	0.277651	early	pembro_early	-0.273771	0.273771	0.402847
544	CTGTATTTTAGT_CSF043_3	884	2413.44	HUMAN	CSF043	CSF043_3	CD8_LIKE	0	0	CD8_LIKE	-0.0325977	0.0228397	0.0076356	0.0920852	-0.0452736	-0.0145771	0.0805076	0.00397696	0.0503147	0.0198547	0.00813858	-0.125584	-0.0306965	early	pembro_early	0.0765307	-0.0765307	-0.0887315
545	AAATCGCACAGT_CSF043_3	1169	2978.97	HUMAN	CSF043	CSF043_3	CD8_LIKE	0	0	CD8_LIKE	0.0371225	0.0638999	-0.0176049	-0.0623568	0.076228	-0.027887	-0.0131244	0.123808	0.00366677	0.0432995	-0.0809324	0.0940968	0.104115	early	pembro_early	-0.136933	0.136933	0.460722
546	GCAAAGTGATGT_CSF043_3	1036	2923.55	HUMAN	CSF043	CSF043_3	CD8_LIKE	0	0	CD8_LIKE	-0.00505066	-0.0471362	0.0238092	0.0345355	0.0367222	0.0384514	0.000439482	0.160555	-0.0503668	0.0252808	-0.000902532	0.180341	-0.00172913	early	pembro_early	-0.160116	0.160116	0.508512
547	TCTACCATACAT_CSF043_3	1088	2779.03	HUMAN	CSF043	CSF043_3	CD8_LIKE	0	0	CD8_LIKE	-0.0279859	-0.011788	0.0181301	0.0253945	0.0534968	-0.0554109	0.00276902	0.0900099	0.039199	0.0339713	-0.00192559	0.0733924	0.108908	early	pembro_early	-0.0872409	0.0872409	0.608472
548	GTCTCTCTTCGA_CSF043_3	1032	2810.23	HUMAN	CSF043	CSF043_3	CD8_LIKE	0	0	CD8_LIKE	-0.0233131	-0.0305204	-0.0906595	-0.00976526	0.0546243	0.0453017	0.0703768	0.0651326	-0.0269211	-0.0258259	-0.0180252	0.0890252	0.00932261	early	pembro_early	0.00524427	-0.00524427	0.65524
549	AGGGCAACGGAC_CSF043_3	1198	3151.12	HUMAN	CSF043	CSF043_3	CD8_LIKE	0	0	CD8_LIKE	-0.0120438	-0.0241736	-0.0763767	0.0359467	0.0238875	-0.168487	-0.122323	0.128952	-0.146551	0.0338739	-0.0476375	0.124609	0.192375	early	pembro_early	-0.251275	0.251275	0.641224
550	ATACTACTTTTG_CSF043_3	985	2820.72	HUMAN	CSF043	CSF043_3	CD8_LIKE	0	0	CD8_LIKE	-0.078371	0.209644	-0.00144028	-0.0113546	-0.0851225	0.0384029	-0.121656	0.196621	0.0237556	0.0633283	0.0143837	0.225395	-0.123525	early	pembro_early	-0.318277	0.318277	0.630536
551	TTCCGAAGGTAC_CSF043_3	997	2737.51	HUMAN	CSF043	CSF043_3	CD8_LIKE	0	0	CD8_LIKE	0.017748	0.110765	0.0414865	-0.0392326	0.000545489	0.103713	-0.116968	0.187812	-0.062605	0.00711817	-0.0821992	0.080135	-0.103167	early	pembro_early	-0.30478	0.30478	0.282407
552	ACTTCGGGGTAC_CSF043_3	861	2491.81	HUMAN	CSF043	CSF043_3	CD8_LIKE	0	0	CD8_LIKE	0.0384048	-0.013176	-0.0559907	0.0493027	0.030223	-0.0524291	-0.00577283	0.134606	-0.117799	0.0388922	-0.0208901	0.0354755	0.0826521	early	pembro_early	-0.140379	0.140379	0.471234
553	GGCGGAGACGCA_CSF043_3	947	2560.96	HUMAN	CSF043	CSF043_3	CD8_LIKE	0	0	CD8_LIKE	0.00741228	-0.0118423	-0.0791959	-0.0121546	-0.015603	-0.0911133	-0.122022	0.0013399	-0.118122	-0.00696917	-0.0561004	0.0144836	0.0755104	early	pembro_early	-0.123362	0.123362	0.415619
554	CTCCGATTGTCN_CSF043_3	1006	2754.03	HUMAN	CSF043	CSF043_3	CD8_LIKE	0	0	CD8_LIKE	-0.0171263	0.0848635	-0.046487	0.0436558	0.121624	-0.0639246	-0.101796	0.220416	-0.0397453	-0.0500614	0.0279333	0.145934	0.185549	early	pembro_early	-0.322212	0.322212	0.237988
555	GCGGTTCTTAGT_CSF043_3	1041	2797.09	HUMAN	CSF043	CSF043_3	CD8_LIKE	0	0	CD8_LIKE	-0.0199209	0.0764962	0.101133	0.0248326	0.0720256	-0.097199	-0.0290949	0.21542	0.0704156	-0.0287525	-0.0639796	0.125007	0.169225	early	pembro_early	-0.244515	0.244515	0.671971
556	AAGTGAACAGCG_CSF043_3	793	2390.44	HUMAN	CSF043	CSF043_3	CD8_LIKE	0	0	CD8_LIKE	0.0158847	0.0831199	0.0406887	-0.018168	0.133416	0.0480913	-0.0239807	0.104763	-0.0656264	0.00686408	-0.0841061	0.0522453	0.0853251	early	pembro_early	-0.128743	0.128743	0.299859
557	GACCAACCCCCA_CSF043_3	1050	2765.95	HUMAN	CSF043	CSF043_3	CD8_LIKE	0	0	CD8_LIKE	-0.0144956	0.0249329	-0.0860464	-0.018215	0.0989581	9.28931e-05	-0.0845154	0.0896443	-0.0919927	-0.0302388	-0.0237247	0.0429935	0.0988652	early	pembro_early	-0.17416	0.17416	0.569864
558	CAGCATTTCAAC_CSF043_3	834	2362.05	HUMAN	CSF043	CSF043_3	CD8_LIKE	0	0	CD8_LIKE	-0.0512776	0.0210307	-0.046994	0.0172258	0.10355	-0.0734358	-0.0612489	0.126062	-4.0495e-05	-0.0247957	-0.0761403	0.102093	0.176986	early	pembro_early	-0.187311	0.187311	0.600863
559	CGGGCCCTGTCG_CSF043_3	1148	2816.94	HUMAN	CSF043	CSF043_3	CD8_LIKE	0	0	CD8_LIKE	0.0424398	0.0234278	-0.0416867	0.0450003	0.0295238	0.0979545	-0.039155	0.146369	-0.081311	0.0505117	-0.0886361	0.194833	-0.0684306	early	pembro_early	-0.185523	0.185523	0.573049
560	ATAAGCCCAACG_CSF043_3	930	2645.38	HUMAN	CSF043	CSF043_3	CD8_LIKE	0	0	CD8_LIKE	0.00872763	0.0780621	0.0248554	0.0266576	0.0566594	0.0469267	0.0197325	-0.0427969	-0.0104423	0.0327483	0.0536571	0.0581969	0.00973274	early	pembro_early	0.0625294	-0.0625294	0.448115
561	GCCCGTAAGTTC_CSF043_3	1037	2711.53	HUMAN	CSF043	CSF043_3	CD8_LIKE	0	0	CD8_LIKE	0.0275169	0.0198925	0.0520796	-0.0158074	0.104873	-0.00327738	-0.0734223	0.183549	0.0280847	0.00687589	-0.0596967	0.148444	0.108151	early	pembro_early	-0.256972	0.256972	0.602113
562	GTAAATATGGGC_CSF043_3	906	2531.78	HUMAN	CSF043	CSF043_3	CD8_LIKE	0	0	CD8_LIKE	-0.0857653	0.103156	-0.0843091	-0.0271598	0.031474	0.10811	-0.0345269	0.219566	0.0232112	0.00685166	-0.0959352	0.133012	-0.0766362	early	pembro_early	-0.254093	0.254093	0.434988
563	CACTTGCCAATC_CSF043_3	1118	2983.46	HUMAN	CSF043	CSF043_3	CD8_LIKE	0	0	CD8_LIKE	0.0523589	0.0879757	0.0710943	0.0558205	0.138611	0.00690873	0.0638769	0.270864	0.0792815	0.061386	0.0372571	0.191692	0.131702	early	pembro_early	-0.206987	0.206987	0.605632
564	TGTTTTGTCTTG_CSF043_3	936	2427.21	HUMAN	CSF043	CSF043_3	CD8_LIKE	0	0	CD8_LIKE	-0.0442402	0.122822	-0.0456327	-0.0432453	0.0362842	0.0987753	-0.0563063	0.0150205	0.0820668	0.00776144	-0.0368588	0.13872	-0.0624911	early	pembro_early	-0.0713268	0.0713268	0.26103
565	TAAAAGTTGTTT_CSF043_3	1044	2771.46	HUMAN	CSF043	CSF043_3	CD8_LIKE	0	0	CD8_LIKE	-0.016111	0.0495725	-0.0153443	-0.0579454	-0.0173097	-0.0144983	-0.122798	0.156774	-0.0451328	0.0433112	-0.0156716	0.234535	-0.00281145	early	pembro_early	-0.279573	0.279573	0.322608
566	ATGGCCATAGAG_CSF043_3	937	2661.04	HUMAN	CSF043	CSF043_3	CD8_LIKE	0	0	CD8_LIKE	-0.0724895	0.157918	0.0930156	0.0278645	-0.000521791	0.0965637	-0.0195235	0.0385255	0.0786495	-0.099153	-0.0283367	0.153436	-0.0970855	early	pembro_early	-0.058049	0.058049	0.0929486
567	AAACCCGACTGC_CSF043_3	840	2393.1	HUMAN	CSF043	CSF043_3	CD8_LIKE	0	0	CD8_LIKE	-0.0629104	0.0748352	0.0207988	-0.0291456	-0.0412288	0.149768	0.0527094	0.000523998	0.0691958	-0.0131996	0.00345105	0.0571345	-0.190997	early	pembro_early	0.0521855	-0.0521855	0.441398
568	CCTGGTCAATTA_CSF043_3	1111	2858.7	HUMAN	CSF043	CSF043_3	CD8_LIKE	0	0	CD8_LIKE	0.0192973	0.031723	0.000721926	0.0562817	0.0635952	-0.0710123	-0.111313	0.1433	-0.00620402	-0.0278698	0.0627222	0.178224	0.134608	early	pembro_early	-0.254613	0.254613	0.445267
569	CCGATCAAGGAC_CSF043_3	1020	2756.74	HUMAN	CSF043	CSF043_3	CD8_LIKE	0	0	CD8_LIKE	-0.109333	0.0167961	-0.00943587	0.00699128	0.00294514	-0.105559	-0.0119222	0.0311567	0.0445859	-0.0349204	0.00391983	0.0272499	0.108504	early	pembro_early	-0.0430789	0.0430789	0.585073
570	TCTCAGCCGGTC_CSF043_3	1115	2850	HUMAN	CSF043	CSF043_3	CD8_LIKE	0	0	CD8_LIKE	0.0146675	-0.0201778	0.0562726	-0.00669445	0.018677	-0.0643033	-0.100544	0.191688	-0.0786162	-0.0749583	-0.0756723	0.134302	0.0829803	early	pembro_early	-0.292231	0.292231	0.37595
571	CTTTGTGGGTAC_CSF043_3	915	2464.09	HUMAN	CSF043	CSF043_3	CD8_LIKE	0	0	CD8_LIKE	-0.00895521	0.00532754	-0.101762	0.0147089	0.0694575	0.0202469	-0.0104563	0.106198	-0.0259575	0.00371517	-0.102381	0.0961413	0.0492106	early	pembro_early	-0.116655	0.116655	0.504146
572	TTGTGGTCGATT_CSF043_3	780	2188.5	HUMAN	CSF043	CSF043_3	CD8_LIKE	0	0	CD8_LIKE	-0.0494987	-0.0142147	-0.0255146	0.00636012	-0.0208864	0.04004	-0.00723184	0.0685563	0.0517161	-0.031794	-0.0140941	0.126394	-0.0609264	early	pembro_early	-0.0757882	0.0757882	0.428071
573	TAGGAATTATGC_CSF043_3	879	2635.41	HUMAN	CSF043	CSF043_3	CD8_LIKE	0	0	CD8_LIKE	-0.00569259	0.109495	-0.0390442	0.0828547	-0.0159952	0.0371628	0.0462885	0.0995175	-0.0262113	0.0707369	-0.0678624	0.0379904	-0.053158	early	pembro_early	-0.053229	0.053229	0.704513
574	GAGTACTAGAAG_CSF043_3	1050	2940.5	HUMAN	CSF043	CSF043_3	CD8_LIKE	0	0	CD8_LIKE	-0.0465726	0.0181383	0.0795253	-0.0203647	0.181251	-0.0742248	-0.0543996	0.321779	-0.00412616	0.0902031	0.0607392	0.266307	0.255476	early	pembro_early	-0.376179	0.376179	0.487587
575	ACTTTAGAAAGA_CSF043_3	888	2656.8	HUMAN	CSF043	CSF043_3	CD8_LIKE	0	0	CD8_LIKE	0.0463672	0.00533743	0.0303315	-0.00352992	0.170644	-0.0201351	-0.0877918	0.330893	-0.0345164	0.0294753	-0.0676104	0.234242	0.190779	early	pembro_early	-0.418685	0.418685	0.309551
576	GAGTGTTTAACT_CSF043_3	910	2542.14	HUMAN	CSF043	CSF043_3	CD8_LIKE	0	0	CD8_LIKE	-0.0352892	0.0503788	-0.0376512	0.0108543	0.0257834	-0.0495034	-0.0108714	0.127319	-0.0821012	0.0177261	-0.0459743	0.100209	0.0752868	early	pembro_early	-0.13819	0.13819	0.673612
577	CAAGCTGGCTTG_CSF043_3	788	2389.45	HUMAN	CSF043	CSF043_3	CD8_LIKE	0	0	CD8_LIKE	-0.0184506	0.00218262	-0.0800999	0.0307225	0.122919	0.00314471	-0.092283	0.107379	-0.0402053	-0.0565853	-0.0177582	0.0868246	0.119774	early	pembro_early	-0.199662	0.199662	0.587313
578	TCAATAGGCCTT_CSF043_3	891	2651.17	HUMAN	CSF043	CSF043_3	CD8_LIKE	0	0	CD8_LIKE	-0.021988	-0.0748868	-0.0551866	-0.0143506	-0.00236075	0.177331	0.036675	0.0298789	-0.0284414	0.0887312	-0.0669772	0.154068	-0.179692	early	pembro_early	0.00679617	-0.00679617	0.354472
579	CGCTTGGTCTCA_CSF043_3	844	2372.58	HUMAN	CSF043	CSF043_3	CD8_LIKE	0	0	CD8_LIKE	-0.0441516	0.0383409	-0.0366505	-0.00078522	-0.0786018	-0.00848777	-0.0104224	-0.0525464	0.0248474	0.00772493	-0.121853	-0.0246356	-0.070114	early	pembro_early	0.042124	-0.042124	0.77337
580	CAGCATCAGCAC_CSF043_3	868	2513.13	HUMAN	CSF043	CSF043_3	CD8_LIKE	0	0	CD8_LIKE	-0.000953161	0.140354	0.0224951	0.0597367	0.0191093	0.151116	0.105023	0.0468186	0.0712595	-0.0207885	0.0605503	0.128081	-0.132007	early	pembro_early	0.0582041	-0.0582041	0.477995
581	GCGCTCTCGAAG_CSF043_3	1030	2792.25	HUMAN	CSF043	CSF043_3	CD8_LIKE	0	0	CD8_LIKE	-0.0300263	0.106489	0.00103132	0.0268746	0.104292	0.00439	-0.0111724	0.193053	0.121268	0.0732848	-0.0105735	0.100795	0.0999022	early	pembro_early	-0.204225	0.204225	0.149068
582	ATCACAATATAA_CSF043_3	1130	3014.04	HUMAN	CSF043	CSF043_3	CD8_LIKE	0	0	CD8_LIKE	0.00277811	-0.00327131	0.0101281	-0.0566044	0.0578601	0.0667854	-0.0595062	0.146228	-0.0332459	0.0326856	-0.0382454	0.0359941	-0.00892534	early	pembro_early	-0.205734	0.205734	0.375672
583	CATTCTACTTTA_CSF043_3	827	2362.48	HUMAN	CSF043	CSF043_3	CD8_LIKE	0	0	CD8_LIKE	-0.0170485	-0.0968397	-0.0342888	-0.0203988	0.054544	0.0386262	-0.0303844	0.138582	-0.0968963	-0.00688366	-0.0716171	0.137458	0.0159178	early	pembro_early	-0.168966	0.168966	0.820476
584	TATAATCCCACA_CSF043_3	972	2697.6	HUMAN	CSF043	CSF043_3	CD8_LIKE	0	0	CD8_LIKE	-0.0420944	0.0424001	-0.112236	-0.0186507	-0.0080678	-0.0651941	-0.127937	0.0604949	-0.116946	-0.034703	-0.0700403	0.158078	0.0571263	early	pembro_early	-0.188432	0.188432	0.292586
585	GACTTAGAAACT_CSF043_3	923	2589.8	HUMAN	CSF043	CSF043_3	CD8_LIKE	0	0	CD8_LIKE	-0.0386432	-0.0125859	-0.146106	-0.0385824	0.0338417	-0.0820837	-0.0237697	0.0405962	-0.055892	-0.0147152	-0.0465527	0.0014045	0.115925	early	pembro_early	-0.0643659	0.0643659	0.375994
586	CCATGTCGCTGN_CSF043_3	894	2526.72	HUMAN	CSF043	CSF043_3	CD8_LIKE	0	0	CD8_LIKE	-0.000230075	0.0524866	-0.0330661	0.00657296	0.0702877	-0.00956293	-0.111739	0.0970721	-0.0129134	-0.0424454	-0.020251	0.138267	0.0798506	early	pembro_early	-0.208811	0.208811	0.488267
587	TCCGCCCAACTC_CSF043_3	993	2735.92	HUMAN	CSF043	CSF043_3	CD8_LIKE	0	0	CD8_LIKE	-0.069235	-0.0676075	0.0242625	-0.0304742	0.157253	0.0265734	-0.060004	0.0462862	-0.0118746	-0.0661362	0.0187549	0.0228829	0.130679	early	pembro_early	-0.10629	0.10629	0.177488
588	ATAGGTTTGACA_CSF043_3	896	2620.05	HUMAN	CSF043	CSF043_3	CD8_LIKE	0	0	CD8_LIKE	-0.038925	-0.145402	-0.00264186	0.0200362	0.0498179	0.106203	0.0442373	-0.0278258	-0.116957	-0.00743282	-0.0405091	0.0432339	-0.0563855	early	pembro_early	0.0720631	-0.0720631	0.367915
589	TGAATATGTGCC_CSF043_3	821	2573.54	HUMAN	CSF043	CSF043_3	CD8_LIKE	0	0	CD8_LIKE	-0.0629081	0.0380589	-0.0236144	0.133524	0.0239536	0.10597	-0.009533	0.032188	-0.0757423	-0.00415807	0.0741862	0.0389786	-0.0820166	early	pembro_early	-0.041721	0.041721	0.544592
590	TAAGTGGCTGTG_CSF043_3	733	2126.94	HUMAN	CSF043	CSF043_3	CD8_LIKE	0	0	CD8_LIKE	0.0569482	0.0780792	-0.046049	0.0428571	-0.00961079	0.0717776	-0.0314064	0.144668	-0.0509549	0.0840474	-0.0938219	0.155357	-0.0813884	early	pembro_early	-0.176075	0.176075	0.100762
591	TATATATTAGCN_CSF043_3	946	2626.28	HUMAN	CSF043	CSF043_3	CD8_LIKE	0	0	CD8_LIKE	-0.000916488	0.126187	0.0421832	-0.00581065	0.0251925	-0.00713301	-0.0693732	0.0185451	0.0553153	-0.0144461	-0.0483669	-0.0334017	0.0323255	early	pembro_early	-0.0879184	0.0879184	0.42934
592	TCTGTAAGCTTN_CSF043_3	911	2680.37	HUMAN	CSF043	CSF043_3	CD8_LIKE	0	0	CD8_LIKE	0.00283263	0.0750126	-0.102491	4.63477e-05	0.0110507	0.142537	-0.0802155	0.0900886	0.0848234	0.0911597	-0.0700497	0.17776	-0.131487	early	pembro_early	-0.170304	0.170304	0.218526
593	CGTACCTCGTCC_CSF043_3	890	2541.18	HUMAN	CSF043	CSF043_3	CD8_LIKE	0	0	CD8_LIKE	-0.0374492	-0.0241721	-0.102811	0.0628822	-0.0330453	-0.131621	-0.1243	0.107738	-0.0380706	0.0626965	-0.0324665	0.104677	0.0985758	early	pembro_early	-0.232038	0.232038	0.629315
594	CAGCAGGAAGTG_CSF043_3	942	2604.48	HUMAN	CSF043	CSF043_3	CD8_LIKE	0	0	CD8_LIKE	0.0242203	0.00232133	-0.0768284	0.0719404	0.0710726	-0.0267018	-0.0316163	0.11445	-0.0681816	0.10708	-0.0499926	0.0434529	0.0977744	early	pembro_early	-0.146066	0.146066	0.587302
595	AGGCTATGGCTA_CSF043_3	1178	3102.1	HUMAN	CSF043	CSF043_3	CD8_LIKE	0	0	CD8_LIKE	-0.0731671	0.0198499	0.0477804	-0.0699008	0.142994	-0.0153382	-0.0497525	0.237912	-0.0893089	-0.000923302	0.00798493	0.271277	0.158332	early	pembro_early	-0.287664	0.287664	0.468803
596	CGCGCGCTACAC_CSF043_3	993	2735.09	HUMAN	CSF043	CSF043_3	CD8_LIKE	0	0	CD8_LIKE	-0.0364152	0.0472905	-0.0422343	0.053222	0.166008	-0.129706	-0.0890167	0.192382	0.0363056	0.00966726	-0.0206712	0.103388	0.295715	early	pembro_early	-0.281399	0.281399	0.161324
597	GCAATCGCTAAN_CSF043_3	945	2599.36	HUMAN	CSF043	CSF043_3	CD8_LIKE	0	0	CD8_LIKE	-0.0252651	0.0201571	0.0207908	-0.0350749	-0.0111861	0.0404204	-0.0147331	0.072845	-0.0466231	-0.00577655	-0.0676819	0.00196701	-0.0516065	early	pembro_early	-0.0875781	0.0875781	0.217533
598	CCACCGGATTAC_CSF043_3	909	2541.32	HUMAN	CSF043	CSF043_3	CD8_LIKE	0	0	CD8_LIKE	0.0273621	0.0987788	0.0511291	0.0548883	0.0226085	0.103763	-0.0207811	0.181425	-0.0636827	0.000803015	-0.0772285	0.177129	-0.0811548	early	pembro_early	-0.202207	0.202207	0.400018
599	GTGCTCCAAAGA_CSF043_3	913	2627.61	HUMAN	CSF043	CSF043_3	CD8_LIKE	0	0	CD8_LIKE	0.00903257	0.00512473	-0.0476754	0.0472709	-0.0220616	-0.0489356	-0.111272	0.0840799	0.0309801	0.0824103	0.0195717	0.218583	0.026874	early	pembro_early	-0.195352	0.195352	0.45147
600	ATCTGGTCGGTA_CSF043_3	808	2358.9	HUMAN	CSF043	CSF043_3	CD8_LIKE	0	0	CD8_LIKE	-0.0691755	0.0465737	-0.0729467	0.0251492	-0.00921091	0.0332136	0.0677004	-0.0161983	-0.0256004	-0.0199967	-0.0638089	0.0171292	-0.0424245	early	pembro_early	0.0838987	-0.0838987	0.38698
601	CCATAGAGATCA_CSF043_3	889	2618.41	HUMAN	CSF043	CSF043_3	CD8_LIKE	0	0	CD8_LIKE	-0.0989196	0.0867619	-0.0328421	-0.0171449	0.0442417	0.147372	-0.0274987	-1.33769e-05	0.0628373	-0.0102965	-0.0624724	0.149586	-0.103131	early	pembro_early	-0.0274853	0.0274853	0.332714
602	TTATCGTCAGCC_CSF043_3	922	2662.56	HUMAN	CSF043	CSF043_3	CD8_LIKE	0	0	CD8_LIKE	0.0347391	0.000718388	-0.0455503	-0.00205816	0.0717453	-0.00295558	-0.00483804	0.0857508	0.0714192	0.0223457	-0.0211751	0.124642	0.0747009	early	pembro_early	-0.0905888	0.0905888	0.326846
603	ATCACATAGCCT_CSF043_3	821	2469.59	HUMAN	CSF043	CSF043_3	CD8_LIKE	0	0	CD8_LIKE	0.0341187	0.129991	0.0556964	0.086145	-0.108569	0.0041131	-0.085163	-0.0956908	0.0260106	0.0476636	-0.0723332	0.120114	-0.112682	early	pembro_early	0.0105278	-0.0105278	0.367696
604	TAGAGGGTACTG_CSF043_3	880	2565.01	HUMAN	CSF043	CSF043_3	CD8_LIKE	0	0	CD8_LIKE	0.0433436	0.0691875	0.0538646	0.0267212	0.0938308	0.0359584	0.0519991	0.148761	0.121009	0.136214	-0.0100514	0.14759	0.0578724	early	pembro_early	-0.0967618	0.0967618	0.488118
605	CCATAACCTAGC_CSF043_3	889	2565.49	HUMAN	CSF043	CSF043_3	CD8_LIKE	0	0	CD8_LIKE	-0.0694959	-0.014228	-0.0054426	0.0178089	0.00394669	-0.0202877	-0.0112779	0.173678	-0.00458634	-0.0133996	-0.0128685	0.105858	0.0242343	early	pembro_early	-0.184956	0.184956	0.477529
606	TTGGGTGCCGCA_CSF043_3	971	2640	HUMAN	CSF043	CSF043_3	CD8_LIKE	0	0	CD8_LIKE	-0.0408142	-0.0175828	-0.0891709	-0.0484512	0.126214	0.0105136	-0.0249637	0.181923	-0.0716854	-0.0273952	-0.0272594	0.17692	0.1157	early	pembro_early	-0.206886	0.206886	0.485245
607	GATTGCCACATT_CSF043_3	856	2535.38	HUMAN	CSF043	CSF043_3	CD8_LIKE	0	0	CD8_LIKE	0.00332728	0.00792269	-0.043115	-0.0221124	0.089096	-0.0791816	-0.0548744	0.0849207	-0.0115263	-0.0117599	-0.0797335	0.0386391	0.168278	early	pembro_early	-0.139795	0.139795	0.448922
608	GGGCACAATTCT_CSF043_3	819	2385.66	HUMAN	CSF043	CSF043_3	CD8_LIKE	0	0	CD8_LIKE	0.0254033	0.0155121	-0.0945467	-0.0237966	0.0706818	-0.0227077	-0.0744653	0.0967455	-0.0345977	0.00735582	-0.000827866	0.0565632	0.0933894	early	pembro_early	-0.171211	0.171211	0.381433
609	GCATTTCCACCC_CSF043_3	877	2582.43	HUMAN	CSF043	CSF043_3	CD8_LIKE	0	0	CD8_LIKE	0.0597198	0.0926449	-0.106015	0.0418905	0.0371687	0.195277	0.0473927	-0.035028	-0.0171955	0.0244395	0.0499255	0.0500177	-0.158109	early	pembro_early	0.0824207	-0.0824207	0.323499
610	ATCTATTGCCGA_CSF043_3	709	2189.78	HUMAN	CSF043	CSF043_3	CD8_LIKE	0	0	CD8_LIKE	0.018697	0.0254207	0.000563828	-0.0356156	-0.0362555	-0.0274937	-0.0341101	0.136816	0.00827891	0.0153518	0.0235961	0.0462855	-0.00876177	early	pembro_early	-0.170926	0.170926	0.301211
611	AGCTCTATCAAT_CSF043_3	870	2529.15	HUMAN	CSF043	CSF043_3	CD8_LIKE	0	0	CD8_LIKE	-0.00947604	0.104525	0.0159571	0.0101597	0.00836746	0.0726802	-0.00602704	0.0610397	-0.0126392	-0.0283651	-0.114832	0.00958047	-0.0643127	early	pembro_early	-0.0670668	0.0670668	0.52296
612	TATTATGCAAAA_CSF043_3	865	2516.97	HUMAN	CSF043	CSF043_3	CD8_LIKE	0	0	CD8_LIKE	-0.0206564	0.129959	0.0594597	-0.0673344	0.0364131	-0.0115322	0.0281289	0.18005	0.08183	0.0929377	0.0134737	0.145878	0.0479453	early	pembro_early	-0.151921	0.151921	0.320285
613	TAGGCCCCGTCG_CSF043_3	968	2758.93	HUMAN	CSF043	CSF043_3	CD8_LIKE	0	0	CD8_LIKE	-0.00223786	0.201515	0.0899777	-0.0232662	-0.0294457	-0.0356485	-0.0822218	0.104622	0.112733	0.0426222	-0.0910184	0.086629	0.0062028	early	pembro_early	-0.186843	0.186843	0.475561
614	CTTTTGAGGTGT_CSF043_3	788	2387.04	HUMAN	CSF043	CSF043_3	CD8_LIKE	0	0	CD8_LIKE	-0.0167109	0.110457	0.0576719	-0.0210028	0.0398914	-0.0704002	-0.0168804	0.0856337	-0.0388994	-0.044066	-0.0922351	-0.0179642	0.110292	early	pembro_early	-0.102514	0.102514	0.216447
615	GCCGCTAACCGG_CSF043_3	888	2402.53	HUMAN	CSF043	CSF043_3	CD8_LIKE	0	0	CD8_LIKE	0.00203015	-0.0356342	-0.0592969	-0.00907836	0.0968883	0.139452	-0.00586886	0.0827677	0.00104048	-0.0241017	-0.0783462	0.0448014	-0.0425634	early	pembro_early	-0.0886366	0.0886366	0.622034
616	GCAGCTCCCTCA_CSF043_3	891	2520.07	HUMAN	CSF043	CSF043_3	CD8_LIKE	0	0	CD8_LIKE	-0.00642529	0.0911551	-0.0287984	-0.0156219	0.121781	0.0635039	0.036751	0.173382	0.00194274	0.0322944	-0.0193695	0.119413	0.0582773	early	pembro_early	-0.136631	0.136631	0.0610327
617	CCTGGGTGGACG_CSF043_3	822	2354.61	HUMAN	CSF043	CSF043_3	CD8_LIKE	0	0	CD8_LIKE	-0.0839277	0.194533	0.1094	-0.0340009	-0.113128	0.0592997	0.0108738	-0.0342599	0.0648007	-0.150787	0.0446964	-0.00686681	-0.172427	early	pembro_early	0.0451337	-0.0451337	0.439967
618	ACTACGAAGATN_CSF043_3	918	2598.97	HUMAN	CSF043	CSF043_3	CD8_LIKE	0	0	CD8_LIKE	-0.0209379	-0.011777	-0.112734	0.103434	0.0971763	0.0474282	-0.0186859	0.0729283	-0.0171746	0.0336567	-0.00652986	0.174455	0.0497481	early	pembro_early	-0.0916142	0.0916142	0.39167
619	AGATTCTGGTGN_CSF043_3	847	2463.76	HUMAN	CSF043	CSF043_3	CD8_LIKE	0	0	CD8_LIKE	-0.0208349	-0.0533259	-0.0622011	0.0145659	-0.0736715	0.0107904	-0.0140219	0.00496885	-0.0607065	-0.0286423	-0.0417701	0.00382771	-0.0844619	early	pembro_early	-0.0189907	0.0189907	0.416923
620	AACCCCCACCTG_CSF043_3	874	2454.77	HUMAN	CSF043	CSF043_3	CD8_LIKE	0	0	CD8_LIKE	0.0193522	0.123753	0.0134874	-0.0033575	0.0182198	0.0432203	-0.0777613	0.108561	0.0103585	-0.00776809	-0.0603653	0.195232	-0.0250005	early	pembro_early	-0.186323	0.186323	0.727482
621	ACGACTGTCTGG_CSF043_3	846	2397.6	HUMAN	CSF043	CSF043_3	CD8_LIKE	0	0	CD8_LIKE	-0.0905947	0.0521689	0.072835	-0.0689248	0.0458882	-0.0691266	-0.0244971	0.191164	-0.103827	0.0753671	-0.0613052	0.15661	0.115015	early	pembro_early	-0.215661	0.215661	0.520652
622	AAAACCACGACA_CSF043_3	916	2691.41	HUMAN	CSF043	CSF043_3	CD8_LIKE	0	0	CD8_LIKE	-0.00866813	-0.0494645	0.0454132	-0.00423509	0.145657	-0.0719864	-0.0544853	0.113005	0.0440437	0.00246036	-0.0236219	0.0680877	0.217643	early	pembro_early	-0.16749	0.16749	0.541331
623	GTGTCGTTCTGT_CSF043_3	725	2158.53	HUMAN	CSF043	CSF043_3	CD8_LIKE	0	0	CD8_LIKE	-0.060514	0.112546	-0.0955163	-0.0031406	0.0225327	0.0827217	-0.0321932	0.117816	-0.0208925	0.0300971	-0.0578112	0.0646317	-0.060189	early	pembro_early	-0.150009	0.150009	0.540655
624	AGTAAGTGGCTC_CSF043_3	774	2316.92	HUMAN	CSF043	CSF043_3	CD8_LIKE	0	0	CD8_LIKE	-0.0333252	0.154932	-0.0535083	0.00100193	0.0409832	0.0807663	0.030286	0.0744919	0.0266718	0.0234605	-0.10195	0.0916014	-0.0397832	early	pembro_early	-0.0442058	0.0442058	0.42858
625	CACGAAATCAAC_CSF043_3	907	2586.68	HUMAN	CSF043	CSF043_3	CD8_LIKE	0	0	CD8_LIKE	-0.0211067	0.000328351	0.072191	0.0145591	0.111841	-0.111182	-0.0894714	0.204186	0.0294438	0.0135143	-0.0834545	0.14434	0.223023	early	pembro_early	-0.293658	0.293658	0.353837
626	CGCTGCTATTAG_CSF043_3	832	2438.45	HUMAN	CSF043	CSF043_3	CD8_LIKE	0	0	CD8_LIKE	0.0373139	-0.0498206	-0.0630852	0.107617	0.029281	-0.130282	-0.0947539	0.037638	-0.104979	0.0419147	-0.0360846	-0.0179763	0.159563	early	pembro_early	-0.132392	0.132392	0.366914
627	CACCTTTCTCAC_CSF043_3	851	2445.55	HUMAN	CSF043	CSF043_3	CD8_LIKE	0	0	CD8_LIKE	-0.040283	-0.031886	-0.0159179	-0.0326909	-0.00977019	-0.0194965	-0.0821313	0.0916417	0.00417465	-0.0700872	0.00478585	-0.00608071	0.00972627	early	pembro_early	-0.173773	0.173773	0.698648
628	TGATATAATCGT_CSF043_3	845	2511.13	HUMAN	CSF043	CSF043_3	CD8_LIKE	0	0	CD8_LIKE	-0.087913	0.00362292	-0.0345837	0.0229401	-0.00213142	-0.0116232	-0.0783422	0.030855	-0.0781506	-0.0656984	-0.0347413	0.052605	0.00949173	early	pembro_early	-0.109197	0.109197	0.225433
629	TCACCAACGTTT_CSF043_3	878	2573.43	HUMAN	CSF043	CSF043_3	CD8_LIKE	0	0	CD8_LIKE	0.0209592	-0.0330985	-0.0296025	-0.0411113	-0.04392	-0.123298	-0.0844618	0.0416805	-0.120479	0.00619702	-0.056292	0.0964215	0.0793782	early	pembro_early	-0.126142	0.126142	0.228425
630	TCCCTGGAGGTA_CSF043_3	854	2524.36	HUMAN	CSF043	CSF043_3	CD8_LIKE	0	0	CD8_LIKE	-0.0205606	-0.0491484	-0.0617806	0.0151595	0.0787407	-0.0180482	0.00720302	0.0200168	-0.0630848	0.0130738	0.0562658	-0.0604662	0.096789	early	pembro_early	-0.0128138	0.0128138	0.683024
631	TCAGTCGGGTTC_CSF043_3	753	2329.54	HUMAN	CSF043	CSF043_3	CD8_LIKE	0	0	CD8_LIKE	-0.0163689	0.0981276	0.0466084	-0.006919	0.0516269	-0.0296836	-0.0250573	0.163307	0.0727721	-0.00623191	0.0522477	0.123007	0.0813104	early	pembro_early	-0.188364	0.188364	0.0699499
632	TGTATATCCTGN_CSF043_3	740	2288.55	HUMAN	CSF043	CSF043_3	CD8_LIKE	0	0	CD8_LIKE	0.00895319	-0.0459346	-0.0440563	-0.0206684	0.138415	-0.0674685	-0.159257	0.0162523	-0.0425272	0.064619	-0.00837939	0.108323	0.205884	early	pembro_early	-0.17551	0.17551	0.706337
633	CCCTCTGATGAC_CSF043_3	782	2366.76	HUMAN	CSF043	CSF043_3	CD8_LIKE	0	0	CD8_LIKE	-0.0637666	0.130331	0.0671912	-0.00208842	0.0334124	0.0349316	0.000560193	0.0385866	0.036323	-0.00235087	-0.0159491	-0.0155022	-0.00151918	early	pembro_early	-0.0380264	0.0380264	0.516423
634	TGTGGTTAACTC_CSF043_3	904	2736.14	HUMAN	CSF043	CSF043_3	CD8_LIKE	0	0	CD8_LIKE	0.000138678	-0.0517802	-0.0678345	0.0456145	0.0174477	-0.0200974	-0.0881566	0.0652359	-0.202465	0.0831066	-0.0414381	0.00131635	0.0375451	early	pembro_early	-0.153392	0.153392	0.324001
635	ATGCAACGTGGC_CSF043_3	703	2095.25	HUMAN	CSF043	CSF043_3	CD8_LIKE	0	0	CD8_LIKE	-0.0422455	0.103057	-0.0523311	0.0078852	-0.0569463	0.115002	-0.0180194	0.0630768	-0.0133347	-0.0125657	-0.141664	0.0337827	-0.171948	early	pembro_early	-0.0810961	0.0810961	0.137679
636	GAGTTCACAACA_CSF043_3	764	2413.45	HUMAN	CSF043	CSF043_3	CD8_LIKE	0	0	CD8_LIKE	0.0247568	-0.0423928	-0.139209	0.0543928	0.0643761	0.095692	-0.0171706	0.109978	0.00340479	-0.00657098	-0.11139	-0.00831804	-0.0313159	early	pembro_early	-0.127149	0.127149	0.456267
637	AGCCGATAGCGC_CSF043_3	851	2541.8	HUMAN	CSF043	CSF043_3	CD8_LIKE	0	0	CD8_LIKE	-0.0960206	0.0321288	0.012995	-0.0550059	0.00750083	0.0497407	0.0292564	0.157416	0.0274979	-0.0198501	-0.0430515	0.158904	-0.0422399	early	pembro_early	-0.128159	0.128159	0.41206
638	ACGTTCGTTTTC_CSF043_3	770	2312.1	HUMAN	CSF043	CSF043_3	CD8_LIKE	0	0	CD8_LIKE	0.000482886	-0.0136251	-0.00496379	-0.0276848	0.0476483	0.0208895	0.0192142	0.0227453	-0.0470885	-0.0278735	-0.0526835	-0.010865	0.0267589	early	pembro_early	-0.00353114	0.00353114	0.239205
639	AGCGCCTGATCA_CSF043_3	828	2568.36	HUMAN	CSF043	CSF043_3	CD8_LIKE	0	0	CD8_LIKE	0.0186776	0.0191138	0.0591815	-0.0789556	0.0475378	0.0127457	-0.0925684	0.135315	-0.0177612	0.0214212	-0.0836646	0.199244	0.0347922	early	pembro_early	-0.227883	0.227883	0.222978
640	CCTGGTAGTTAG_CSF043_3	845	2509.5	HUMAN	CSF043	CSF043_3	CD8_LIKE	0	0	CD8_LIKE	-0.0394713	-0.0324653	-0.000453757	-0.019586	0.0979746	-0.081146	-0.104548	0.116031	-0.0319664	-0.0391041	-0.131602	0.0171244	0.179121	early	pembro_early	-0.220579	0.220579	0.587605
641	CCAAGACCGCTC_CSF043_3	840	2569.76	HUMAN	CSF043	CSF043_3	CD8_LIKE	0	0	CD8_LIKE	0.00822772	0.169409	0.0940972	-0.0019196	-0.0384477	0.136611	0.0178852	0.10317	0.0890278	-0.0152737	-0.0621227	0.207908	-0.175058	early	pembro_early	-0.0852844	0.0852844	0.766993
642	TTCCGCTCAGTC_CSF043_3	818	2506.66	HUMAN	CSF043	CSF043_3	CD8_LIKE	0	0	CD8_LIKE	0.0696998	-0.00186628	-0.0159965	0.026836	0.0699432	0.0367085	-0.0487588	0.0640426	-0.108572	0.0410637	0.0127803	0.00418629	0.0332347	early	pembro_early	-0.112801	0.112801	0.276577
643	TCCGCCAACTTT_CSF043_3	946	2680.52	HUMAN	CSF043	CSF043_3	CD8_LIKE	0	0	CD8_LIKE	-0.00555727	0.0413819	-0.0343912	0.0130342	0.0633575	-0.0207577	-0.0422879	0.216962	0.0300829	0.103648	-0.0765884	0.0630877	0.0841152	early	pembro_early	-0.25925	0.25925	0.530886
644	GTTCGTGGGTGC_CSF043_3	707	2128.77	HUMAN	CSF043	CSF043_3	CD8_LIKE	0	0	CD8_LIKE	-0.0250887	0.12843	0.0156768	0.0413256	0.074162	0.230172	0.0672309	-0.0236745	-0.056988	-0.082565	-0.0883394	0.163373	-0.15601	early	pembro_early	0.0909054	-0.0909054	0.583356
645	CGGGTCCACGTC_CSF043_3	916	2707.94	HUMAN	CSF043	CSF043_3	CD8_LIKE	0	0	CD8_LIKE	-0.0377666	0.121395	0.125195	0.00701348	0.138559	-0.197621	-0.108639	0.170706	-0.0573409	-0.0294403	-0.0279603	0.0220637	0.33618	early	pembro_early	-0.279345	0.279345	0.565438
646	TAAAGCCCACGA_CSF043_3	881	2632.19	HUMAN	CSF043	CSF043_3	CD8_LIKE	0	0	CD8_LIKE	-0.0835161	0.0615962	0.00898236	-0.0183584	-0.0923098	0.0693171	0.0608123	0.0237413	0.0671933	-0.0780181	-0.0422042	0.0296651	-0.161627	early	pembro_early	0.037071	-0.037071	0.426545
647	GCACACGTCCGA_CSF043_3	961	2664.99	HUMAN	CSF043	CSF043_3	CD8_LIKE	0	0	CD8_LIKE	0.0278018	0.108879	-0.0424703	0.0353661	0.037814	0.0769613	-0.0148515	0.0873982	-0.0659439	0.061392	-0.152775	0.0664625	-0.0391473	early	pembro_early	-0.10225	0.10225	0.168926
648	AGTTGCATGATA_CSF043_3	841	2474.24	HUMAN	CSF043	CSF043_3	CD8_LIKE	0	0	CD8_LIKE	-0.0637635	0.0126432	-0.0132259	-0.0704955	0.0626159	0.0154353	-0.105981	0.120489	-0.0389516	-0.0331668	-0.129688	0.0593591	0.0471806	early	pembro_early	-0.22647	0.22647	0.423245
649	ATATTATGGTCG_CSF043_3	1135	2962.78	HUMAN	CSF043	CSF043_3	CD8_LIKE	0	0	CD8_LIKE	-0.0472379	0.0668913	-0.117273	0.0385873	0.0408336	0.156783	-0.0112393	0.0973698	-0.0443143	0.00904661	-0.0595835	0.191815	-0.11595	early	pembro_early	-0.108609	0.108609	0.509618
650	TCTATGACTTAA_CSF043_3	864	2546.14	HUMAN	CSF043	CSF043_3	CD8_LIKE	0	0	CD8_LIKE	0.00686192	0.0314035	0.0453039	-0.00477611	0.106667	-0.061462	-0.129946	0.181584	-0.0736607	-0.0299254	-0.0620002	-0.039082	0.168129	early	pembro_early	-0.31153	0.31153	0.53894
651	TAAGGGAAACGC_CSF043_3	801	2417.86	HUMAN	CSF043	CSF043_3	CD8_LIKE	0	0	CD8_LIKE	-0.0313836	0.0122028	0.0341002	-0.0174239	0.0641344	0.0614463	-0.0477214	0.231138	-0.108486	0.0601191	-0.135378	0.282781	0.00268813	early	pembro_early	-0.278859	0.278859	0.609863
652	ACTTGCCTACAN_CSF043_3	739	2348.06	HUMAN	CSF043	CSF043_3	CD8_LIKE	0	0	CD8_LIKE	0.060007	-0.0757936	-0.172939	-0.00570721	-0.0240406	-0.052451	-0.0894694	0.0321169	-0.05796	-0.0333929	-0.0130908	0.0919779	0.0284104	early	pembro_early	-0.121586	0.121586	0.469722
653	TTGGTTTGCCCT_CSF043_3	780	2318.41	HUMAN	CSF043	CSF043_3	CD8_LIKE	0	0	CD8_LIKE	-0.0109512	0.0243848	0.00666656	-0.0281779	-0.035489	-0.0287149	-0.0224992	0.0241019	-0.0583733	-0.029049	-0.0989604	0.0797833	-0.00677409	early	pembro_early	-0.0466011	0.0466011	0.333691
654	GGCCCACTCCCA_CSF043_3	789	2331.51	HUMAN	CSF043	CSF043_3	CD8_LIKE	0	0	CD8_LIKE	-0.0414546	0.0185613	0.0133117	0.0283982	0.146436	0.0729062	-0.0753134	0.192156	-0.103834	0.0514076	-0.0162431	0.122456	0.0735302	early	pembro_early	-0.267469	0.267469	0.381333
655	AGCGTGTCACAC_CSF043_3	840	2498.87	HUMAN	CSF043	CSF043_3	CD8_LIKE	0	0	CD8_LIKE	-0.0556786	0.0933728	-0.0580387	0.0598469	-0.00808851	0.0351958	-0.0451459	0.0513416	-0.0328093	-0.0121207	0.0210625	-0.0123124	-0.0432843	early	pembro_early	-0.0964874	0.0964874	0.375836
656	TCCTTACTCGGN_CSF043_3	694	2201.69	HUMAN	CSF043	CSF043_3	CD8_LIKE	0	0	CD8_LIKE	0.00284515	-0.0144069	-0.0113727	0.0403817	0.0744131	-0.0820492	-0.124753	0.146262	-0.0956323	0.0233588	-0.0307211	0.185265	0.156462	early	pembro_early	-0.271015	0.271015	0.842793
657	CAGGTTACCACG_CSF043_3	929	2682.77	HUMAN	CSF043	CSF043_3	CD8_LIKE	0	0	CD8_LIKE	-0.0473889	-0.0609074	0.0957165	0.059521	0.0907415	-0.0320583	-0.0476716	0.136147	0.0131872	-0.00340657	-0.0565565	0.0611613	0.1228	early	pembro_early	-0.183819	0.183819	0.581024
658	GACGGTGAGTGA_CSF043_3	618	1919.33	HUMAN	CSF043	CSF043_3	CD8_LIKE	0	0	CD8_LIKE	-0.001748	0.0106659	0.0364106	0.0424261	-0.0710798	0.0946157	0.000387297	-0.0279136	0.0680893	-0.00742454	-0.0428845	0.000339028	-0.165696	early	pembro_early	0.0283009	-0.0283009	0.26333
659	ATATGTGGAGAA_CSF043_3	663	2076.62	HUMAN	CSF043	CSF043_3	CD8_LIKE	0	0	CD8_LIKE	0.0399185	0.0532801	-0.0204955	-0.00502159	-0.0919136	0.0484629	-0.0109749	0.037191	-0.0380217	0.0336956	0.038354	0.120297	-0.140376	early	pembro_early	-0.0481659	0.0481659	0.468516
660	CCCCGAGACCCT_CSF043_3	852	2550.3	HUMAN	CSF043	CSF043_3	CD8_LIKE	0	0	CD8_LIKE	-0.00917674	0.0645931	0.101176	-0.0588383	0.162182	-0.00594781	-0.0459984	0.217306	-0.0140822	-0.0428926	-0.0784777	0.0695159	0.16813	early	pembro_early	-0.263305	0.263305	0.297635
661	ATGACCTCGTCG_CSF043_3	775	2376.54	HUMAN	CSF043	CSF043_3	CD8_LIKE	0	0	CD8_LIKE	0.0144557	-0.0292479	0.0019778	0.0139845	0.108698	0.0696453	0.0414585	0.113496	-0.083877	0.00789866	-0.0968662	0.0873694	0.0390532	early	pembro_early	-0.0720371	0.0720371	0.293584
662	TGTCCCCCTGTG_CSF043_3	711	2285.13	HUMAN	CSF043	CSF043_3	CD8_LIKE	0	0	CD8_LIKE	0.0436237	-0.0634293	-0.068719	0.0493704	0.0397779	-0.0989535	-0.151855	0.0261153	-0.0928251	0.13167	-0.0954721	0.0259407	0.138731	early	pembro_early	-0.177971	0.177971	0.494945
663	CAGACCCCATAT_CSF043_3	807	2429.95	HUMAN	CSF043	CSF043_3	CD8_LIKE	0	0	CD8_LIKE	-0.0265419	-0.0242373	-0.0489374	0.0342951	0.162191	-0.00501426	-0.0619193	0.202663	-0.131354	-0.0375189	-0.0307998	0.1218	0.167206	early	pembro_early	-0.264582	0.264582	0.400459
664	CCGCTAGGCAGT_CSF043_3	810	2393.09	HUMAN	CSF043	CSF043_3	CD8_LIKE	0	0	CD8_LIKE	0.0547344	0.0848334	0.0039042	0.0543078	0.079189	0.0421643	-0.0821847	0.0189542	0.0269941	-0.00105157	-0.0699485	0.0484523	0.0370247	early	pembro_early	-0.101139	0.101139	0.496625
665	CGGGTAGCAATT_CSF043_3	690	2224.46	HUMAN	CSF043	CSF043_3	CD8_LIKE	0	0	CD8_LIKE	-0.0188094	0.0483892	-0.115671	0.0262306	-0.00634309	-0.0306303	-0.0888791	-0.0217557	-0.145517	0.0721748	-0.0174327	-0.0248583	0.0242872	early	pembro_early	-0.0671233	0.0671233	0.436767
666	GCACGCATGAGA_CSF043_3	789	2454.95	HUMAN	CSF043	CSF043_3	CD8_LIKE	0	0	CD8_LIKE	-0.00958603	0.0672228	0.0307069	0.00287212	0.0583652	-0.0779805	-0.0897505	0.0618789	-0.0496882	-0.0269954	0.0619621	0.107198	0.136346	early	pembro_early	-0.151629	0.151629	0.689963
667	CTAGACTACCAT_CSF043_3	687	2238.35	HUMAN	CSF043	CSF043_3	CD8_LIKE	0	0	CD8_LIKE	0.0398483	0.134351	0.00926737	-0.103493	0.0376685	-0.0460782	-9.8745e-05	0.0916641	0.0741616	-0.0975242	0.0551202	0.0022504	0.0837466	early	pembro_early	-0.0917629	0.0917629	0.215917
668	GGCCAAGTATCA_CSF043_3	715	2251.55	HUMAN	CSF043	CSF043_3	CD8_LIKE	0	0	CD8_LIKE	0.0262026	-0.0193905	-0.0723831	0.043695	0.042837	-0.0312975	-0.00534126	0.0945394	-0.0614457	0.018746	0.0530595	0.0601717	0.0741345	early	pembro_early	-0.0998807	0.0998807	0.15542
669	CCTACGCGCCTA_CSF043_3	922	2683.39	HUMAN	CSF043	CSF043_3	CD8_LIKE	0	0	CD8_LIKE	-0.0505178	-0.0926617	-0.136497	-0.126854	0.101181	-0.126265	-0.0716842	0.1678	-0.0309389	-0.0922805	-0.121987	-0.0647042	0.227445	early	pembro_early	-0.239484	0.239484	0.382529
670	TCCTTGGGGTGG_CSF043_3	629	1959.68	HUMAN	CSF043	CSF043_3	CD8_LIKE	0	0	CD8_LIKE	-0.0162085	0.156247	-0.0275598	0.0160145	0.00212505	0.109703	-0.0457152	0.0276136	-0.0293066	0.00842629	-0.110058	0.0765934	-0.107578	early	pembro_early	-0.0733289	0.0733289	0.205734
671	CCTCGCGCCTAN_CSF043_3	898	2651.75	HUMAN	CSF043	CSF043_3	CD8_LIKE	0	0	CD8_LIKE	-0.0273662	-0.0506722	0.0859779	-0.00599851	0.22549	-0.0101389	-0.0875173	0.252368	0.106952	-0.0295581	-0.060386	0.0715392	0.235629	early	pembro_early	-0.339885	0.339885	0.501508
672	GCGAATGAGCCT_CSF043_3	707	2196.24	HUMAN	CSF043	CSF043_3	CD8_LIKE	0	0	CD8_LIKE	-0.126875	0.0253682	0.0357174	-0.0310383	0.0689732	-0.00485191	-0.0580457	0.112252	-0.0419983	0.0634965	-0.0441605	0.107857	0.0738251	early	pembro_early	-0.170298	0.170298	0.497477
673	ACAGGATCACCN_CSF043_3	807	2548.21	HUMAN	CSF043	CSF043_3	CD8_LIKE	0	0	CD8_LIKE	0.0103054	-0.00192504	-0.0716686	0.0299436	0.0809636	0.0121897	0.000741214	0.139088	-0.0828516	0.0285766	-0.067267	0.0439169	0.068774	early	pembro_early	-0.138346	0.138346	0.659717
674	ACCCCGAGCCCA_CSF043_3	681	2355.31	HUMAN	CSF043	CSF043_3	CD8_LIKE	0	0	CD8_LIKE	-0.0488144	0.0986443	-0.144976	-0.038358	0.0813248	0.121007	0.00441811	0.100039	-0.0580857	-0.0248445	-0.0215374	0.0980785	-0.0396825	early	pembro_early	-0.0956209	0.0956209	0.171018
675	CCATCCCTAGTT_CSF043_3	765	2330.2	HUMAN	CSF043	CSF043_3	CD8_LIKE	0	0	CD8_LIKE	0.0187657	-0.0462591	-0.0503586	0.0603833	0.128852	-0.0411837	-0.0922032	0.132603	-0.08811	0.0931086	-0.0542987	0.152846	0.170036	early	pembro_early	-0.224806	0.224806	0.00228776
676	AGAGGTCAAGCA_CSF043_3	857	2485.69	HUMAN	CSF043	CSF043_3	CD8_LIKE	0	0	CD8_LIKE	-0.0676237	0.0504881	-0.0611872	-0.00474205	0.0548648	-0.00472121	-0.114407	0.0837138	-0.0941641	-0.0177441	-0.0594283	0.0832034	0.059586	early	pembro_early	-0.198121	0.198121	0.54126
677	CCATTCTAAACA_CSF043_3	709	2101.6	HUMAN	CSF043	CSF043_3	CD8_LIKE	0	0	CD8_LIKE	-0.0587353	0.03078	-0.0464395	0.0383797	0.0479451	0.11332	0.053195	0.0614697	-0.0196746	0.011102	0.00317278	-0.0244794	-0.0653751	early	pembro_early	-0.00827471	0.00827471	0.157193
678	GGTCGACACGTT_CSF043_3	871	2613.74	HUMAN	CSF043	CSF043_3	CD8_LIKE	0	0	CD8_LIKE	-0.0871391	-0.0865304	-0.0493653	0.0632582	0.0749678	-0.0499877	-0.0411088	0.157368	-0.166376	-0.0666576	-0.0909478	0.180926	0.124956	early	pembro_early	-0.198477	0.198477	0.723875
679	TTGGGCATCACA_CSF043_3	753	2370.21	HUMAN	CSF043	CSF043_3	CD8_LIKE	0	0	CD8_LIKE	-0.0426292	0.0512407	-0.0471733	-0.0415913	-0.0133418	0.14427	0.105197	-0.0151989	0.0215322	-0.00863782	0.0160008	0.0325925	-0.157611	early	pembro_early	0.120395	-0.120395	0.505158
680	GCGTCCCGAAGT_CSF043_3	677	2119.13	HUMAN	CSF043	CSF043_3	CD8_LIKE	0	0	CD8_LIKE	0.01521	-0.0305922	-0.0479861	0.115158	0.0341181	0.0961057	0.0378163	-0.0182957	-0.102179	0.0232365	-0.0348833	0.075559	-0.0619875	early	pembro_early	0.056112	-0.056112	0.336797
681	CTCAGCAATTTA_CSF043_3	697	2194.72	HUMAN	CSF043	CSF043_3	CD8_LIKE	0	0	CD8_LIKE	-0.101985	-0.0597793	-0.00985621	-0.00665271	-0.0377439	0.0137628	-0.0367947	0.0308577	-0.115489	-0.0712578	-0.109593	0.0504975	-0.0515067	early	pembro_early	-0.0676523	0.0676523	0.214835
682	TGCTGCCCAACC_CSF043_3	776	2470.17	HUMAN	CSF043	CSF043_3	CD8_LIKE	0	0	CD8_LIKE	-0.0533716	0.00214382	-0.0348128	0.0619882	0.0548691	-0.0933295	-0.101	0.151822	-0.190513	0.0136612	-0.134564	0.0608491	0.148199	early	pembro_early	-0.252823	0.252823	0.286533
683	TGGGTAATTTGN_CSF043_3	878	2557.27	HUMAN	CSF043	CSF043_3	CD8_LIKE	0	0	CD8_LIKE	-0.0554563	0.066856	0.0517997	-0.0105346	-0.000184802	0.00917421	-0.119585	-0.00610269	-0.0888274	-0.0536118	-0.0630903	0.0409669	-0.00935901	early	pembro_early	-0.113483	0.113483	0.800055
684	TGCCCCGTTGGG_CSF043_3	640	2093.04	HUMAN	CSF043	CSF043_3	CD8_LIKE	0	0	CD8_LIKE	-0.0192638	0.0583525	0.00510442	-0.00413379	0.0817605	0.0271224	-0.0482169	0.0212178	-0.0337826	-0.0603413	-0.0497004	0.0222774	0.0546382	early	pembro_early	-0.0694347	0.0694347	0.356478
685	TATAGACGTACT_CSF043_3	804	2443.16	HUMAN	CSF043	CSF043_3	CD8_LIKE	0	0	CD8_LIKE	0.0222555	0.00238847	0.00402642	-0.0343783	0.103109	-0.12372	-0.0906912	0.244995	0.00656959	0.138162	-0.0440841	0.228985	0.226829	early	pembro_early	-0.335686	0.335686	0.564458
686	CCCTATTCGCGA_CSF043_3	816	2367.17	HUMAN	CSF043	CSF043_3	CD8_LIKE	0	0	CD8_LIKE	0.0293524	0.0647698	-0.0369047	0.0383287	0.108846	0.0593821	0.02969	0.0289884	0.0297936	-0.016896	0.00292794	0.0162791	0.0494644	early	pembro_early	0.000701664	-0.000701664	0.348292
687	GACCGCGTTGCG_CSF043_3	920	2654.13	HUMAN	CSF043	CSF043_3	CD8_LIKE	0	0	CD8_LIKE	-0.0176325	0.0422396	0.00751723	0.00190099	-0.0402345	-0.00635018	-0.0258057	0.128733	-0.0273011	0.0164573	-0.0219746	0.157464	-0.0338843	early	pembro_early	-0.154539	0.154539	0.544951
688	GTCTCTTGAGGC_CSF043_3	579	1960.82	HUMAN	CSF043	CSF043_3	CD8_LIKE	0	0	CD8_LIKE	0.0334595	-0.0219671	-0.0410317	0.0104198	0.0950744	0.0409538	-0.0414331	0.0824389	-0.0213867	0.0148094	0.0284478	0.127441	0.0541206	early	pembro_early	-0.123872	0.123872	0.581966
689	ACCCCCGACTGA_CSF043_3	656	2096.84	HUMAN	CSF043	CSF043_3	CD8_LIKE	0	0	CD8_LIKE	0.00274703	-0.0393136	-0.0284583	0.0581275	-0.0433083	0.0865203	-0.0216574	0.0498184	-0.0365599	0.0175871	-0.0240753	0.113333	-0.129829	early	pembro_early	-0.0714758	0.0714758	0.486983
690	GTACGCGGCCAG_CSF043_3	680	2255.93	HUMAN	CSF043	CSF043_3	CD8_LIKE	0	0	CD8_LIKE	-0.0342687	0.0818882	0.00955447	0.0168287	0.111825	-0.143223	-0.0562334	0.184249	0.0107562	0.0340313	-0.0682959	0.104034	0.255048	early	pembro_early	-0.240482	0.240482	0.368044
691	CGCTTGGCGCAG_CSF043_3	720	2231.42	HUMAN	CSF043	CSF043_3	CD8_LIKE	0	0	CD8_LIKE	0.00546709	0.0459157	-0.0287961	-0.0461694	0.141173	0.12201	-0.00696857	0.113615	-0.0369589	-0.0310389	-0.0153971	0.14411	0.0191632	early	pembro_early	-0.120583	0.120583	0.284416
692	CAAGCGGCGTAA_CSF043_3	870	2675.36	HUMAN	CSF043	CSF043_3	CD8_LIKE	0	0	CD8_LIKE	0.00835473	0.121777	0.0160715	-0.0187145	0.275592	0.0173314	-0.0487225	0.151307	0.031649	-0.00506907	0.02192	0.103847	0.25826	early	pembro_early	-0.200029	0.200029	0.324221
693	GCGTTAATCAGA_CSF043_3	779	2393.33	HUMAN	CSF043	CSF043_3	CD8_LIKE	0	0	CD8_LIKE	-0.0520489	0.160172	0.0268687	-0.0907181	0.0831724	-0.0926672	-0.0658688	0.0685861	0.0328073	-0.0258469	-0.0667724	0.127421	0.17584	early	pembro_early	-0.134455	0.134455	0.286159
694	TTGGAACCTCGN_CSF043_3	746	2401	HUMAN	CSF043	CSF043_3	CD8_LIKE	0	0	CD8_LIKE	-0.0796729	0.0980419	0.0422221	0.024452	0.111598	-0.0349179	-0.025134	0.109554	0.0967939	-0.0331662	-0.0215306	0.1051	0.146516	early	pembro_early	-0.134688	0.134688	0.595443
695	CCCTTGTTAATG_CSF043_3	742	2338.83	HUMAN	CSF043	CSF043_3	CD8_LIKE	0	0	CD8_LIKE	-0.00892707	0.112655	0.142502	0.0453595	0.0312543	-0.0748681	-0.0109744	0.177939	0.0610351	-0.0081056	0.0573242	0.171896	0.106122	early	pembro_early	-0.188913	0.188913	0.434801
696	GGCTTGCGGGCN_CSF043_3	783	2417.46	HUMAN	CSF043	CSF043_3	CD8_LIKE	0	0	CD8_LIKE	-0.0356967	0.0439642	0.0341811	-0.0584993	0.145897	0.108087	0.0333498	0.24722	0.0368572	0.019927	0.0151164	0.299216	0.0378094	early	pembro_early	-0.21387	0.21387	0.571935
697	TTATGGTATAGG_CSF043_3	636	2045.19	HUMAN	CSF043	CSF043_3	CD8_LIKE	0	0	CD8_LIKE	-0.068684	0.0014675	-0.0253517	-0.0131099	-0.0878063	0.0506031	-0.017514	0.0442388	0.0114787	-0.10597	-0.0315656	0.0494936	-0.138409	early	pembro_early	-0.0617528	0.0617528	0.249645
698	TTGCATATTCGT_CSF043_3	668	2106.17	HUMAN	CSF043	CSF043_3	CD8_LIKE	0	0	CD8_LIKE	-0.0246188	0.168424	0.109334	-0.0280819	0.0751334	0.0430227	-0.0275684	0.0545661	0.114904	0.0623374	-0.0393156	0.0922021	0.0321107	early	pembro_early	-0.0821344	0.0821344	0.195996
699	CCACGACGAGTT_CSF043_3	711	2291.82	HUMAN	CSF043	CSF043_3	CD8_LIKE	0	0	CD8_LIKE	0.0430134	-0.0408185	-0.0921229	0.0638782	0.0845725	-0.00733361	-0.00769909	0.0572889	-0.0859503	0.0161307	0.0953965	0.0389673	0.0919061	early	pembro_early	-0.064988	0.064988	0.520397
700	CTCAGACGGACC_CSF043_3	707	2275.13	HUMAN	CSF043	CSF043_3	CD8_LIKE	0	0	CD8_LIKE	-0.066294	0.0429614	0.0650594	0.00145734	-0.0749581	0.0159701	-0.0134114	0.00818517	0.0361768	-0.0349626	-0.0280827	0.0666096	-0.0909282	early	pembro_early	-0.0215965	0.0215965	0.275052
701	GTGACGGGTTAG_CSF043_3	587	2013.95	HUMAN	CSF043	CSF043_3	CD8_LIKE	0	0	CD8_LIKE	-0.0315609	0.0792755	-0.0383158	-0.0192911	0.00894026	-0.0506811	-0.0621604	0.0713595	0.0745501	-0.054503	-0.0941769	0.0499189	0.0596214	early	pembro_early	-0.13352	0.13352	0.247741
702	GCAAAGCATCAA_CSF043_3	623	2119.25	HUMAN	CSF043	CSF043_3	CD8_LIKE	0	0	CD8_LIKE	-0.035354	0.1452	0.0586886	-0.0158975	0.0397774	0.00258243	-0.130275	0.0812237	0.0589586	0.0305689	-0.0343542	0.0784787	0.037195	early	pembro_early	-0.211499	0.211499	0.800285
703	AACCCTGTAGGT_CSF043_3	620	2124.05	HUMAN	CSF043	CSF043_3	CD8_LIKE	0	0	CD8_LIKE	0.0168336	0.011369	-0.00452927	0.0114219	0.133183	-0.0306731	-0.0829431	0.100789	-0.0661864	0.00419185	-0.0273642	0.132458	0.163856	early	pembro_early	-0.183733	0.183733	0.254845
704	AGCCGCGGAATA_CSF043_3	582	2060.5	HUMAN	CSF043	CSF043_3	CD8_LIKE	0	0	CD8_LIKE	-0.0858668	-0.00954196	0.0524724	0.00267872	-0.122914	0.168926	0.052879	-0.0747583	-0.0434249	-0.0125089	-0.0943047	-0.0136654	-0.291839	early	pembro_early	0.127637	-0.127637	0.206765
705	ATATTAGCGCAN_CSF043_3	646	2134.87	HUMAN	CSF043	CSF043_3	CD8_LIKE	0	0	CD8_LIKE	-0.0294134	-0.0340812	-0.0937837	0.0163285	0.0167223	-0.105562	-0.0065901	0.0398692	-0.0680381	0.00254114	-0.0778019	0.0208051	0.122284	early	pembro_early	-0.0464593	0.0464593	0.489843
706	TTGTACATGGAT_CSF043_3	681	2274.13	HUMAN	CSF043	CSF043_3	CD8_LIKE	0	0	CD8_LIKE	-0.0426167	-0.0481106	0.0469162	-0.0376782	0.0443789	-0.113911	-0.100348	0.0780333	-0.0988372	-0.0119931	-0.00115089	0.0384071	0.15829	early	pembro_early	-0.178381	0.178381	0.295014
707	CATGCAGGCGGC_CSF043_3	656	2125.71	HUMAN	CSF043	CSF043_3	CD8_LIKE	0	0	CD8_LIKE	0.0157427	0.060879	0.0253659	-0.0208266	0.0820854	0.0783241	0.00833651	0.0634297	-0.0254912	0.000299665	-0.0481481	0.124048	0.00376129	early	pembro_early	-0.0550932	0.0550932	0.320606
708	GGCAGAGCATCT_CSF043_3	620	2060.88	HUMAN	CSF043	CSF043_3	CD8_LIKE	0	0	CD8_LIKE	0.0201534	0.104309	0.0307279	-0.0131983	-0.0136022	0.115721	0.204138	0.0759991	0.0459037	-0.0418707	0.0718351	0.167399	-0.129323	early	pembro_early	0.128139	-0.128139	0.317223
709	GCGTTGCAGACG_CSF043_3	729	2295.52	HUMAN	CSF043	CSF043_3	CD8_LIKE	0	0	CD8_LIKE	0.0382827	0.0644869	-0.047159	0.00333975	-0.107564	0.0506505	-0.00487409	-0.0285927	0.123689	0.0193843	0.00371674	-0.0643338	-0.158214	early	pembro_early	0.0237187	-0.0237187	0.605202
710	GGAAAGGCTTAT_CSF043_3	621	2069.16	HUMAN	CSF043	CSF043_3	CD8_LIKE	0	0	CD8_LIKE	-0.0331362	-0.00508241	0.0184741	-0.00579066	0.171279	-0.00673515	0.0107283	0.260645	-0.0473678	-0.07432	-0.0358868	0.119749	0.178014	early	pembro_early	-0.249917	0.249917	0.292609
711	TCGCCTCACGTT_CSF043_3	606	2015.57	HUMAN	CSF043	CSF043_3	CD8_LIKE	0	0	CD8_LIKE	-0.0729809	0.0141039	0.00650175	0.00489817	-0.0203113	0.0719222	0.0206917	0.00588848	0.0909099	-0.0262367	0.0759797	0.0399067	-0.0922335	early	pembro_early	0.0148032	-0.0148032	0.433724
712	CTCCTCAGGTGC_CSF043_3	645	2198.12	HUMAN	CSF043	CSF043_3	CD8_LIKE	0	0	CD8_LIKE	-0.0105716	0.132178	-0.00218244	-0.0265711	-0.0594632	0.0105998	-0.0550614	-0.0678845	-0.035849	0.0518936	-0.0497821	0.137718	-0.070063	early	pembro_early	0.0128231	-0.0128231	0.807786
713	AACACTCAGGCT_CSF043_3	599	1928.04	HUMAN	CSF043	CSF043_3	CD8_LIKE	0	0	CD8_LIKE	-0.0512128	0.131201	-0.0071193	-0.025241	0.00251787	0.0577074	0.0152404	0.105761	0.0883804	-0.0238605	6.91105e-05	0.115158	-0.0551895	early	pembro_early	-0.090521	0.090521	0.492891
714	GGGTCGGCGCAG_CSF043_3	705	2182.02	HUMAN	CSF043	CSF043_3	CD8_LIKE	0	0	CD8_LIKE	-0.068461	-0.0444618	-0.0501878	0.000480065	-0.0990043	-0.0695885	-0.0945441	-5.64936e-05	-0.0811207	-0.00902791	-0.0401799	0.0074178	-0.0294158	early	pembro_early	-0.0944876	0.0944876	0.337108
715	CACAAGATCTTT_CSF043_3	650	2184.97	HUMAN	CSF043	CSF043_3	CD8_LIKE	0	0	CD8_LIKE	-0.0479146	0.00714961	-0.12517	0.0450392	0.0683938	-0.0489721	-0.0329967	0.128373	-0.108631	0.0919071	-0.025075	0.174232	0.117366	early	pembro_early	-0.16137	0.16137	0.444448
716	GATACGAGGAGA_CSF043_3	601	2135.66	HUMAN	CSF043	CSF043_3	CD8_LIKE	0	0	CD8_LIKE	0.0446034	0.0584291	0.00405591	0.00249085	-0.00929919	-0.077593	-0.0647752	0.0645781	-0.0416345	0.0881151	0.00887221	0.0370329	0.0682939	early	pembro_early	-0.129353	0.129353	0.479762
717	CTCTTTAATGAC_CSF043_3	624	2096.64	HUMAN	CSF043	CSF043_3	CD8_LIKE	0	0	CD8_LIKE	0.00351736	-0.0766354	-0.0793725	-0.0155238	0.0768359	0.00651857	-0.0174835	0.0811361	-0.0715466	0.0576971	-0.0424357	0.0821415	0.0703173	early	pembro_early	-0.0986196	0.0986196	0.525918
718	TGTGATGGGGTG_CSF043_3	392	1408.87	HUMAN	CSF043	CSF043_3	CD8_LIKE	0	0	CD8_LIKE	-0.0559575	-0.0901762	-0.0895114	-0.0317844	0.103916	-0.0754579	-0.011208	0.0749692	-0.0127877	0.023564	-0.0270087	0.0689169	0.179374	early	pembro_early	-0.0861772	0.0861772	0.285036
719	CACTGGGCACAG_CSF043_3	773	2444.34	HUMAN	CSF043	CSF043_3	CD8_LIKE	0	0	CD8_LIKE	0.0118068	-0.03767	-0.0152214	0.0137132	0.0451255	-0.0087953	-0.0979561	0.127111	-0.148296	0.104097	-0.0606573	0.154966	0.0539208	early	pembro_early	-0.225067	0.225067	0.375885
720	GCAATACCGAGT_CSF043_3	533	1820.37	HUMAN	CSF043	CSF043_3	CD8_LIKE	0	0	CD8_LIKE	0.00480258	0.0263904	0.0406324	0.0321694	-0.046659	0.0497152	-0.00530866	0.0172548	-0.0329964	0.0346058	-0.0724431	0.112028	-0.0963742	early	pembro_early	-0.0225635	0.0225635	0.459734
721	GGCGCACCCCTT_CSF043_3	604	1911.31	HUMAN	CSF043	CSF043_3	CD8_LIKE	0	0	CD8_LIKE	0.0329667	0.156886	-0.0473058	-0.0445524	0.0123064	0.0899097	0.0970143	-0.0275483	-0.0326683	0.015582	-0.0713232	-0.1133	-0.0776034	early	pembro_early	0.124563	-0.124563	0.178979
722	ACAGCCGAAGTN_CSF043_3	568	1973.73	HUMAN	CSF043	CSF043_3	CD8_LIKE	0	0	CD8_LIKE	0.0360142	0.0642129	0.0218878	0.0374318	0.0195351	0.0273668	-0.0402916	0.0649257	-0.0433163	0.0175733	0.0631967	0.0672546	-0.00783172	early	pembro_early	-0.105217	0.105217	0.461768
723	TCTCGTGCCATT_CSF043_3	656	1984.98	HUMAN	CSF043	CSF043_3	CD8_LIKE	0	0	CD8_LIKE	0.00304674	0.090319	0.070686	0.00816615	0.167912	0.0592618	-0.0218218	0.250688	-0.023129	0.0127884	-0.0166688	0.17214	0.10865	early	pembro_early	-0.272509	0.272509	0.467674
724	GGAACCAACATN_CSF043_3	614	2176.12	HUMAN	CSF043	CSF043_3	CD8_LIKE	0	0	CD8_LIKE	-0.0634382	0.147312	-0.0630491	-0.0526327	0.0271584	0.0365663	-0.0446719	0.0733009	-0.0561341	-0.0375679	-0.030681	0.114765	-0.0094079	early	pembro_early	-0.117973	0.117973	0.238171
725	TCACAGCGTTGT_CSF043_3	530	1775.6	HUMAN	CSF043	CSF043_3	CD8_LIKE	0	0	CD8_LIKE	-0.0213663	0.0946875	-0.0144851	0.0104538	0.165289	0.114751	-0.0237951	0.127889	0.0390084	-0.0172019	-0.0561157	0.118348	0.0505388	early	pembro_early	-0.151684	0.151684	0.133688
726	CGTTAATGCTTA_CSF043_3	770	2409.05	HUMAN	CSF043	CSF043_3	CD8_LIKE	0	0	CD8_LIKE	-0.0508513	-0.0625824	-0.016137	0.0449639	0.153761	-0.0177575	-0.0720972	0.103993	-0.0494181	-0.0237079	-0.0940067	-0.0318465	0.171518	early	pembro_early	-0.17609	0.17609	0.0682462
727	CTGAAGTCTTTT_CSF043_3	571	2044.88	HUMAN	CSF043	CSF043_3	CD8_LIKE	0	0	CD8_LIKE	-0.0473811	0.156761	0.0806505	-0.056909	0.0532222	-0.0381573	-0.020662	0.127727	0.0420618	-0.024854	-0.0659079	0.104021	0.0913795	early	pembro_early	-0.148389	0.148389	0.238331
728	GCCCCTCCTGAC_CSF043_3	602	2051.32	HUMAN	CSF043	CSF043_3	CD8_LIKE	0	0	CD8_LIKE	-0.0101413	-0.0304355	-0.0391685	0.0393948	0.0819054	-0.0586952	-0.00983807	0.0215959	-0.00835001	0.0367434	-0.0646325	0.0389166	0.140601	early	pembro_early	-0.031434	0.031434	0.102594
729	CCGGTGGTGGGG_CSF043_3	522	1765.2	HUMAN	CSF043	CSF043_3	CD8_LIKE	0	0	CD8_LIKE	-0.0412687	0.0297096	-0.0447225	-0.00195759	0.101601	0.0296724	0.0138255	0.15324	0.0309027	0.0150956	0.0724565	0.0681424	0.0719286	early	pembro_early	-0.139414	0.139414	0.339415
730	GCGACCATTGGC_CSF043_3	591	2043.6	HUMAN	CSF043	CSF043_3	CD8_LIKE	0	0	CD8_LIKE	-0.0315333	0.0519795	0.0328026	0.0337332	-0.0732237	-0.0433366	-0.0761256	0.0295332	-0.00157337	-0.0268329	0.0517281	0.152419	-0.0298871	early	pembro_early	-0.105659	0.105659	0.714474
731	ACGTGAACCTCA_CSF043_3	554	1934.62	HUMAN	CSF043	CSF043_3	CD8_LIKE	0	0	CD8_LIKE	-0.0182821	0.0486534	-0.032846	-0.0657097	-0.0190275	0.0541083	-0.0520574	0.0228829	-0.100091	-0.0625308	-0.0543206	0.0384383	-0.0731358	early	pembro_early	-0.0749402	0.0749402	0.600392
732	GAGTTGTGTCGT_CSF043_3	633	2194.69	HUMAN	CSF043	CSF043_3	CD8_LIKE	0	0	CD8_LIKE	-0.0218338	-0.0107539	-0.072046	0.00662561	-0.0254416	0.0145615	-0.0308006	0.110183	-0.051049	0.0940406	-0.0385126	0.106137	-0.0400031	early	pembro_early	-0.140984	0.140984	0.499776
733	CTCCGGTATGAN_CSF043_3	616	2089.73	HUMAN	CSF043	CSF043_3	CD8_LIKE	0	0	CD8_LIKE	-0.0506003	0.0141338	-0.0562933	-0.0397431	-0.00773617	-0.04203	-0.051638	0.0805735	0.0897523	-0.0122494	0.00298846	0.0307523	0.0342938	early	pembro_early	-0.132211	0.132211	0.426163
734	GGTGCTGCTCGT_CSF043_3	463	1703.65	HUMAN	CSF043	CSF043_3	CD8_LIKE	0	0	CD8_LIKE	-0.0770599	0.0396135	0.042887	0.0258479	-0.0243358	-0.0180678	-0.00879637	-0.0302936	-0.000959344	-0.0079029	-0.126436	0.0252094	-0.00626795	early	pembro_early	0.0214973	-0.0214973	0.526681
735	AGTTCGCGTCAC_CSF043_3	573	1995.19	HUMAN	CSF043	CSF043_3	CD8_LIKE	0	0	CD8_LIKE	0.00120272	0.111838	0.0345771	0.0613643	0.017786	0.0223171	-0.0383867	0.0178823	0.0540653	0.0843873	-0.0099249	0.0737249	-0.00453109	early	pembro_early	-0.0562689	0.0562689	0.604631
736	AGGACAGGCGCG_CSF043_3	507	1877.64	HUMAN	CSF043	CSF043_3	CD8_LIKE	0	0	CD8_LIKE	-0.0433531	0.0158623	0.0039185	-0.0221876	0.0695496	-0.033817	0.0237582	0.0309136	-0.149226	-0.041447	-0.065418	0.0305104	0.103367	early	pembro_early	-0.0071554	0.0071554	0.535225
737	TCCTGCGTACTG_CSF043_3	519	1890.62	HUMAN	CSF043	CSF043_3	CD8_LIKE	0	0	CD8_LIKE	0.0335525	-0.0400116	-0.0589038	0.0110452	0.0319515	0.00276917	-0.0554763	-0.130877	-0.0463607	-0.0311143	-0.0308419	0.0804047	0.0291824	early	pembro_early	0.0754003	-0.0754003	0.423056
738	TATGGTAGGATT_CSF043_3	517	1818.71	HUMAN	CSF043	CSF043_3	CD8_LIKE	0	0	CD8_LIKE	-0.053422	0.0141403	-0.112516	-0.0948123	0.0179624	0.0862016	-0.00776678	0.0664398	-0.0405828	-0.0983562	0.0428544	-0.00595333	-0.0682392	early	pembro_early	-0.0742066	0.0742066	0.349527
739	AGCATTCATTTT_CSF043_3	615	2146.46	HUMAN	CSF043	CSF043_3	CD8_LIKE	0	0	CD8_LIKE	0.00420718	0.0020759	-0.0718075	-0.0670006	0.0690977	0.047606	0.0716097	0.0487819	-0.0823965	-0.0109731	-0.0830267	0.105153	0.0214917	early	pembro_early	0.0228279	-0.0228279	0.299875
740	TATAGCACCGAT_CSF043_3	508	1838.78	HUMAN	CSF043	CSF043_3	CD8_LIKE	0	0	CD8_LIKE	0.0301946	0.00119263	-0.146641	0.0567341	0.0110646	0.0901837	0.0266059	-0.0364472	-0.0696459	0.00433008	0.00773899	0.0875969	-0.079119	early	pembro_early	0.063053	-0.063053	0.530604
741	CAACAGATCATT_CSF043_3	632	2140.38	HUMAN	CSF043	CSF043_3	CD8_LIKE	0	0	CD8_LIKE	0.0448203	0.126623	2.1226e-05	-0.00312991	-0.0199693	0.0401583	0.0687659	0.0929652	0.0667866	0.0722107	0.0493925	0.109613	-0.0601276	early	pembro_early	-0.0241993	0.0241993	0.638449
742	AGCAACTGCACG_CSF043_3	574	2016.82	HUMAN	CSF043	CSF043_3	CD8_LIKE	0	0	CD8_LIKE	0.0445003	0.0225978	-0.0545762	0.0598295	-0.0142611	0.0751499	-0.123668	0.0584029	0.0155241	0.0624517	-0.0441782	0.114196	-0.089411	early	pembro_early	-0.182071	0.182071	0.642978
743	CTTTGTTCTGGA_CSF043_3	411	1569.92	HUMAN	CSF043	CSF043_3	CD8_LIKE	0	0	CD8_LIKE	-0.0578528	0.119674	0.133651	0.0124559	0.0530798	0.0502905	-0.0044826	-0.00105571	0.0593049	0.0123703	-0.069099	0.0643412	0.00278931	early	pembro_early	-0.00342689	0.00342689	0.245624
744	TAATGCGTGAAG_CSF043_3	502	1840.61	HUMAN	CSF043	CSF043_3	CD8_LIKE	0	0	CD8_LIKE	0.00719241	-0.0065587	-0.0544099	0.075395	0.00816294	-0.126146	-0.108142	0.0499849	-0.071906	0.0321086	-0.0450882	0.068676	0.134309	early	pembro_early	-0.158127	0.158127	0.328961
745	GAAAAGGATCTC_CSF043_3	498	1849.15	HUMAN	CSF043	CSF043_3	CD8_LIKE	0	0	CD8_LIKE	-0.021746	0.0139897	-0.0354625	-0.0475169	-0.0525459	0.0288867	0.0665612	-0.113155	0.0499664	-0.0151816	0.0580348	0.0594415	-0.0814326	early	pembro_early	0.179716	-0.179716	0.319607
746	TAAAACCCAGTN_CSF043_3	455	1719.97	HUMAN	CSF043	CSF043_3	CD8_LIKE	0	0	CD8_LIKE	0.00315716	0.112492	-0.0109788	0.0871216	0.162097	0.137308	0.0503811	0.0640496	-0.0228577	0.028678	-0.00836042	0.0296581	0.0247895	early	pembro_early	-0.0136686	0.0136686	0.592211
747	AGCGCAGTTAAG_CSF043_3	577	2042.64	HUMAN	CSF043	CSF043_3	CD8_LIKE	0	0	CD8_LIKE	0.00270781	0.0856456	-0.0391383	-0.0145801	-0.0883651	0.147068	0.0728328	-0.0766055	0.098269	0.00812674	0.107757	-0.0522599	-0.235433	early	pembro_early	0.149438	-0.149438	0.521021
748	ACGCTCGGTGGN_CSF043_3	476	1772.73	HUMAN	CSF043	CSF043_3	CD8_LIKE	0	0	CD8_LIKE	0.000753612	-0.0122613	-0.0106708	0.0299443	0.0311301	-0.0455993	-0.0875925	0.0421121	-0.0871457	-0.0308647	-0.051657	0.0500377	0.0767295	early	pembro_early	-0.129705	0.129705	0.623386
749	TGAGGAGCTAGT_CSF043_3	537	1947.13	HUMAN	CSF043	CSF043_3	CD8_LIKE	0	0	CD8_LIKE	-0.0260582	-0.0432884	0.0487755	-0.0451353	0.100028	0.0487935	-0.0614004	0.0829961	0.0558059	-0.0522729	0.0117665	-0.00342921	0.0512341	early	pembro_early	-0.144397	0.144397	0.208923
750	TACAGACGGCGC_CSF043_3	526	1903.7	HUMAN	CSF043	CSF043_3	CD8_LIKE	0	0	CD8_LIKE	-0.00213309	0.107016	-0.057894	-0.0177685	0.0853651	-0.0346446	-0.0745906	0.0864688	-0.0944649	0.0863468	-0.043466	0.110024	0.12001	early	pembro_early	-0.161059	0.161059	0.382813
751	GTCGAAAACTAA_CSF043_3	569	2074.27	HUMAN	CSF043	CSF043_3	CD8_LIKE	0	0	CD8_LIKE	0.112707	-0.0619013	-0.0770006	0.0227544	0.213232	-0.00288115	-0.0321127	0.13074	-0.11701	0.11874	0.0286548	0.108243	0.216113	early	pembro_early	-0.162852	0.162852	0.651527
752	GTCCACAACAGG_CSF043_3	474	1818.54	HUMAN	CSF043	CSF043_3	CD8_LIKE	0	0	CD8_LIKE	0.0750607	0.0636517	0.062056	-0.0802336	0.0585201	-0.00229337	0.0204885	0.188278	0.0848926	0.121425	-0.0743949	0.208895	0.0608135	early	pembro_early	-0.167789	0.167789	0.240353
753	GTAAAACCGATG_CSF043_3	516	1927.12	HUMAN	CSF043	CSF043_3	CD8_LIKE	0	0	CD8_LIKE	-0.0119333	0.0607528	-0.106907	-0.0485412	-0.0143677	0.0471361	-0.00523888	0.0618464	-0.00737902	0.0516494	-0.0913508	0.165665	-0.0615038	early	pembro_early	-0.0670853	0.0670853	0.551313
754	TGCGGGCCAACT_CSF043_3	370	1396.03	HUMAN	CSF043	CSF043_3	CD8_LIKE	0	0	CD8_LIKE	-0.0278653	0.095634	-0.0593778	-0.0176654	-0.0911865	-0.00605368	-0.025898	-0.11977	0.0727139	0.00850601	-0.0779797	-0.0263942	-0.0851329	early	pembro_early	0.0938719	-0.0938719	0.488282
755	CCTGAGGCTGAA_CSF043_3	460	1706.8	HUMAN	CSF043	CSF043_3	CD8_LIKE	0	0	CD8_LIKE	-0.0282463	0.0489877	0.0643302	0.00747508	0.0648185	-0.0924976	-0.0468445	0.134069	0.0414016	-0.0131891	-0.0319117	0.0821495	0.157316	early	pembro_early	-0.180913	0.180913	0.300668
756	AATGGAGTCAGC_CSF043_3	466	1763.53	HUMAN	CSF043	CSF043_3	CD8_LIKE	0	0	CD8_LIKE	-0.0692978	0.0769464	0.0271768	0.0416453	0.131739	0.00957824	-0.0112291	0.0702858	0.0312658	-0.0206024	-0.0650922	0.147542	0.12216	early	pembro_early	-0.0815149	0.0815149	0.474899
757	AATGAATTTACG_CSF043_3	414	1608.7	HUMAN	CSF043	CSF043_3	CD8_LIKE	0	0	CD8_LIKE	-0.0453957	0.0552598	0.0170276	0.025002	0.0259363	0.0575875	-0.0580792	0.00616787	0.0239174	0.0308822	-0.0175573	0.129928	-0.0316512	early	pembro_early	-0.064247	0.064247	0.694915
758	AAACATTCTTCN_CSF043_3	512	1967.53	HUMAN	CSF043	CSF043_3	CD8_LIKE	0	0	CD8_LIKE	0.0251579	-0.00867083	-0.0453842	-0.0223913	0.024124	-0.0641773	-0.0401817	0.101319	-0.0256751	0.00696013	-0.101801	0.142475	0.0883013	early	pembro_early	-0.141501	0.141501	0.848011
759	CGGCACTTCTGG_CSF043_3	508	1850.64	HUMAN	CSF043	CSF043_3	CD8_LIKE	0	0	CD8_LIKE	0.128528	0.0737633	0.0329847	-0.0176529	0.0672341	0.0360135	-0.0371917	0.159494	0.00157508	0.109363	-0.0580273	0.16701	0.0312206	early	pembro_early	-0.196686	0.196686	0.542823
760	TAGCGGCCTCGT_CSF043_3	404	1540.76	HUMAN	CSF043	CSF043_3	CD8_LIKE	0	0	CD8_LIKE	-0.015911	0.140205	0.046165	0.0518347	-0.116038	0.080884	-0.0450761	-0.0734765	0.0710844	-0.0130425	-0.129104	0.00340469	-0.196922	early	pembro_early	0.0284004	-0.0284004	0.459643
761	CTTGTGAAACGA_CSF043_2	862	2652.76	HUMAN	CSF043	CSF043_2	CD8_LIKE	0	0	CD8_LIKE	-0.024667	-0.00333897	-0.0824903	0.053935	-0.000457874	0.0151391	-0.115784	0.028675	-0.0829107	0.0989003	-0.0118468	0.077559	-0.015597	pre	pre	-0.144459	0.144459	0.375026
762	TAGATAACCCGC_CSF043_2	639	2108.93	HUMAN	CSF043	CSF043_2	CD8_LIKE	0	0	CD8_LIKE	-0.0706362	0.0703553	-0.0130522	0.000106578	0.128466	0.0778056	-0.0187781	0.0770133	-0.0458001	0.00126452	-0.0187849	0.0844959	0.0506606	pre	pre	-0.0957914	0.0957914	0.247517
763	ACCTAGCTGCTC_CSF043_2	654	2078.14	HUMAN	CSF043	CSF043_2	CD8_LIKE	0	0	CD8_LIKE	0.00253137	-0.00592294	-0.0981271	-0.0324838	0.00738375	0.00458293	-0.0286288	0.0802012	-0.0594045	0.0657478	-0.0498648	0.117475	0.00280083	pre	pre	-0.10883	0.10883	0.164793
764	GGGCTGGGACAN_CSF043_2	588	1984.75	HUMAN	CSF043	CSF043_2	CD8_LIKE	0	0	CD8_LIKE	-0.0475193	0.0234322	-0.0674426	0.0132863	0.0805039	0.00505217	-0.0533145	0.109159	0.0640489	-0.00425151	-0.0552764	0.194555	0.0754517	pre	pre	-0.162474	0.162474	0.483567
765	TCAGCCTGCCCG_CSF043_2	314	1353.89	HUMAN	CSF043	CSF043_2	CD8_LIKE	0	0	CD8_LIKE	-0.0279643	0.0606378	-0.0427631	-0.0817002	-0.00362478	0.0420001	0.019496	-0.0985602	0.0107808	-0.100367	0.0228325	-0.0518706	-0.0456249	pre	pre	0.118056	-0.118056	-0.213462
766	CACTCACAGGCC_CSF011_1	649	2249.45	HUMAN	CSF011	CSF011_1	CD8_LIKE	0	0	CD8_LIKE	-0.0177762	-0.00801864	0.0200024	0.00627581	0.150008	0.265772	0.0189248	0.223651	0.0195618	0.0518351	-0.113376	0.160103	-0.115764	pre	pre	-0.204726	0.204726	0.310126
767	CGAAAGCACAAA_CSF104_3	412	1556.35	HUMAN	CSF104	CSF104_3	CD8_LIKE	0	0	CD8_LIKE	0.0286764	0.0312519	0.00513229	-0.0130897	0.127568	0.00584653	0.0208723	0.0773458	-0.02315	0.0652514	0.0248123	0.0268182	0.121722	late	ipinivo_late	-0.0564736	0.0564736	0.368299
768	AAGTGCCACCCA_CSF104_3	439	1768.36	HUMAN	CSF104	CSF104_3	CD8_LIKE	0	0	CD8_LIKE	-0.0349705	0.0713315	0.00761742	0.00147828	0.00341915	-0.0404453	0.0157601	0.158931	-0.0390632	-0.002139	0.0357625	0.0348611	0.0438644	late	ipinivo_late	-0.14317	0.14317	0.321937
769	GCCCTCAACCCA_CSF104_3	394	1522.91	HUMAN	CSF104	CSF104_3	CD8_LIKE	0	0	CD8_LIKE	-0.0433478	0.080741	0.0196341	0.055696	-0.00430957	-0.0722852	-0.0367572	-0.00126315	0.0104733	0.0970178	-0.101713	0.0099877	0.0679757	late	ipinivo_late	-0.035494	0.035494	0.299816
770	TAGCCGCGCCGA_CSF104_3	458	1759.62	HUMAN	CSF104	CSF104_3	CD8_LIKE	0	0	CD8_LIKE	-0.0160919	0.0983228	0.147637	0.0111264	0.0194504	-0.0221886	-0.108938	0.125038	0.0674754	-0.0432523	-0.0727271	0.13472	0.0416389	late	ipinivo_late	-0.233976	0.233976	0.366027
771	GGTGTGCATCCT_CSF104_3	339	1466.65	HUMAN	CSF104	CSF104_3	CD8_LIKE	0	0	CD8_LIKE	0.0104477	-0.0884906	-0.12229	0.0269802	-0.0494888	0.0169939	-0.0912537	0.00241432	-0.0722559	-0.0416544	-0.0813949	0.0353582	-0.0664828	late	ipinivo_late	-0.093668	0.093668	0.468746
772	GATGCCCTTATG_CSF123_4	1676	3489.79	HUMAN	CSF123	CSF123_4	CD8_LIKE	0	0	CD8_LIKE	0.0042016	-0.0313665	-0.0758977	-0.0233387	-0.0163651	0.067748	0.0421409	-0.0443771	-0.134279	-0.0220833	0.0453277	0.026476	-0.0841131	late	ipinivo_late	0.086518	-0.086518	0.287445
773	ATAGCAGAGACT_CSF123_4	1530	3521.47	HUMAN	CSF123	CSF123_4	CD8_LIKE	0	0	CD8_LIKE	0.0231174	0.0945661	0.0555402	0.039961	0.0746911	-0.022148	-0.0272659	0.102128	0.0913791	-0.00530372	0.0371576	0.0247992	0.0968391	late	ipinivo_late	-0.129394	0.129394	0.470161
774	GCCTAACACCTT_CSF123_4	1500	3288.52	HUMAN	CSF123	CSF123_4	CD8_LIKE	0	0	CD8_LIKE	-0.00962839	0.0222564	-0.0133503	0.012601	0.00902895	-0.0164911	-0.0843675	0.150715	-0.0622002	0.00647211	-0.0280824	0.131172	0.02552	late	ipinivo_late	-0.235082	0.235082	0.283829
775	TATGAACCACTC_CSF123_4	1366	3238.75	HUMAN	CSF123	CSF123_4	CD8_LIKE	0	0	CD8_LIKE	-0.00816253	0.0479405	0.0658902	-0.0606295	0.0395402	-0.0411563	-0.0421287	0.104119	0.00150445	-0.0549498	-0.0110469	-0.0151616	0.0806965	late	ipinivo_late	-0.146248	0.146248	0.224479
776	AAAAAGGATAGA_CSF123_4	1466	3408.11	HUMAN	CSF123	CSF123_4	CD8_LIKE	0	0	CD8_LIKE	0.0270082	0.0572923	-0.0105094	0.0424604	0.090188	0.0331643	-0.0506657	0.0993926	-0.00368986	0.0202754	0.00586345	0.0547047	0.0570236	late	ipinivo_late	-0.150058	0.150058	0.508881
777	ACCAGCGGCGAC_CSF123_4	1258	3139.8	HUMAN	CSF123	CSF123_4	CD8_LIKE	0	0	CD8_LIKE	-0.0430306	-0.0297674	0.0300001	-0.0299116	0.0651093	-0.050325	-0.117551	0.147588	-0.0284718	0.0185161	-0.0864009	0.041178	0.115434	late	ipinivo_late	-0.265139	0.265139	0.348063
778	TGGTACCCAATC_CSF123_4	1099	2813.12	HUMAN	CSF123	CSF123_4	CD8_LIKE	0	0	CD8_LIKE	0.0610961	0.00623927	-0.0158191	0.127285	0.124413	0.0474537	-0.00350897	0.14093	-0.00349003	0.0308299	-0.00450747	0.113328	0.076959	late	ipinivo_late	-0.144439	0.144439	0.371089
779	GGTGCATGGGCT_CSF123_4	1185	2923.59	HUMAN	CSF123	CSF123_4	CD8_LIKE	0	0	CD8_LIKE	-0.0187976	0.050006	-0.0363216	0.0232868	0.0749416	0.0178026	-0.0417889	0.0748512	-0.0339207	-0.0144537	0.019905	0.0503199	0.057139	late	ipinivo_late	-0.11664	0.11664	0.413167
780	CTAGCGCTTAGA_CSF123_4	1079	2925.09	HUMAN	CSF123	CSF123_4	CD8_LIKE	0	0	CD8_LIKE	0.0347071	0.0463004	0.054818	0.0405383	0.148684	-0.0541451	-0.0947518	0.208554	0.00352725	-0.0214104	-0.0503646	0.0797209	0.202829	late	ipinivo_late	-0.303306	0.303306	0.384006
781	AGCATTTGGCCC_CSF123_4	893	2571.64	HUMAN	CSF123	CSF123_4	CD8_LIKE	0	0	CD8_LIKE	-0.0168804	0.036714	0.0285721	-0.0529504	0.253604	0.0712689	0.0466142	0.317365	0.0582464	-0.0484069	-0.133304	0.164475	0.182335	late	ipinivo_late	-0.270751	0.270751	0.0854881
782	GTCCTATTAAGC_CSF123_4	1242	3127.47	HUMAN	CSF123	CSF123_4	CD8_LIKE	0	0	CD8_LIKE	0.0126171	0.0323815	-0.067026	0.0512852	0.0713361	-0.102538	-0.0815553	0.123375	-0.0804367	0.0397279	0.0796351	-0.0461393	0.173874	late	ipinivo_late	-0.204931	0.204931	0.174241
783	CGTGAATTGTAA_CSF123_4	794	2458.81	HUMAN	CSF123	CSF123_4	CD8_LIKE	0	0	CD8_LIKE	0.0731984	-0.0130176	-0.0291526	-0.00778467	0.118472	0.00746991	-0.0189725	0.0412426	-0.0384591	0.0739974	0.0708423	-0.0593323	0.111002	late	ipinivo_late	-0.0602151	0.0602151	0.24156
784	CTACCGTACCCC_CSF123_4	898	2648.17	HUMAN	CSF123	CSF123_4	CD8_LIKE	0	0	CD8_LIKE	-0.0667136	-0.011235	-0.0210645	0.0830491	0.0232521	0.098019	0.0811255	0.0117695	0.0704786	-0.0459128	-0.00596017	0.0210284	-0.0747669	late	ipinivo_late	0.069356	-0.069356	0.382034
785	AACAGCGTGACT_CSF123_4	1218	3051.35	HUMAN	CSF123	CSF123_4	CD8_LIKE	0	0	CD8_LIKE	0.0494022	0.112391	-0.0146611	0.0139761	0.202592	-0.0522743	-0.0655794	0.230263	-0.0335714	0.0823296	-0.0274503	0.125988	0.254866	late	ipinivo_late	-0.295842	0.295842	0.189978
786	GAAACGGGTGGA_CSF123_4	953	2593	HUMAN	CSF123	CSF123_4	CD8_LIKE	0	0	CD8_LIKE	0.0820258	-0.0167494	-0.0736907	0.00389841	0.0850046	-0.0925383	-0.11144	0.211717	-0.0592055	0.154413	-0.0343106	0.166874	0.177543	late	ipinivo_late	-0.323157	0.323157	0.207103
787	GCCCGAATTTCC_CSF123_4	867	2556.8	HUMAN	CSF123	CSF123_4	CD8_LIKE	0	0	CD8_LIKE	-0.0443133	0.00719742	-0.0213444	-0.0240579	0.0446607	0.0236324	0.0127939	0.164393	0.0120256	0.00166406	0.0355034	0.106153	0.0210283	late	ipinivo_late	-0.151599	0.151599	0.249113
788	CTAGGAGAACCA_CSF123_4	1140	3108.96	HUMAN	CSF123	CSF123_4	CD8_LIKE	0	0	CD8_LIKE	0.0394688	-0.0102075	-0.0735777	0.0476002	0.205847	-0.119112	-0.139426	0.211836	-0.146074	0.0864131	-0.0820041	0.197812	0.324959	late	ipinivo_late	-0.351262	0.351262	0.307598
789	GATCTCTGGGAT_CSF123_4	676	2104.18	HUMAN	CSF123	CSF123_4	CD8_LIKE	0	0	CD8_LIKE	-0.00599903	-0.0228683	0.00195982	0.00805629	0.0123027	-0.0383279	-0.0464409	-0.0732293	-0.00642064	0.0357728	0.0126742	-0.00239562	0.0506306	late	ipinivo_late	0.0267884	-0.0267884	0.389751
790	AATTGTAACAAA_CSF123_4	1014	2749.68	HUMAN	CSF123	CSF123_4	CD8_LIKE	0	0	CD8_LIKE	0.0240452	-0.0924279	-0.0489784	-0.0125147	0.0157579	-0.0512913	-0.0323879	0.0294046	-0.0279845	0.0407594	0.0116062	-0.0883285	0.0670492	late	ipinivo_late	-0.0617925	0.0617925	0.418905
791	CGCCCTCAGATA_CSF123_4	746	2300.27	HUMAN	CSF123	CSF123_4	CD8_LIKE	0	0	CD8_LIKE	0.0177062	0.0414457	0.0476006	-0.00584816	0.109058	0.000742006	0.0188391	0.0899537	-0.0654622	0.0330385	-0.024589	0.027794	0.108316	late	ipinivo_late	-0.0711145	0.0711145	0.216907
792	CCCCACCTTACG_CSF123_4	1082	3002.69	HUMAN	CSF123	CSF123_4	CD8_LIKE	0	0	CD8_LIKE	-0.0608798	-0.0669616	-0.0684374	-0.00930587	0.176931	0.0549434	0.0865034	0.119095	-0.0821533	-0.140113	-0.0124471	0.0157044	0.121988	late	ipinivo_late	-0.032592	0.032592	0.36056
793	TATCTGTAAATC_CSF123_4	1026	2811.66	HUMAN	CSF123	CSF123_4	CD8_LIKE	0	0	CD8_LIKE	-0.0487232	0.0572148	0.0688429	0.00404864	0.0312429	0.0142429	-0.0697392	0.0491831	-0.0814792	0.123923	0.00237674	0.147752	0.017	late	ipinivo_late	-0.118922	0.118922	0.292899
794	CAGCCATACGTA_CSF123_4	705	2185.87	HUMAN	CSF123	CSF123_4	CD8_LIKE	0	0	CD8_LIKE	0.0113383	0.0619565	0.0933639	0.0143942	0.142634	0.0328512	0.0592274	0.158723	0.0936639	-0.00346834	0.0425701	0.143018	0.109783	late	ipinivo_late	-0.0994954	0.0994954	0.468748
795	TCGCGAATGCTT_CSF123_4	677	2245.31	HUMAN	CSF123	CSF123_4	CD8_LIKE	0	0	CD8_LIKE	-0.0138466	-0.00584124	-0.107415	0.032629	0.0443807	0.062373	-0.00904887	0.146819	-0.090611	0.0717208	-0.0098454	0.153607	-0.0179923	late	ipinivo_late	-0.155868	0.155868	0.0444064
796	CAATAACAACTC_CSF123_4	735	2323.19	HUMAN	CSF123	CSF123_4	CD8_LIKE	0	0	CD8_LIKE	-0.0100122	0.0831348	-0.0813721	-0.0178264	0.116196	0.0212029	-0.0683589	0.0908396	-0.0194335	0.0296136	-0.0754478	0.0546854	0.0949934	late	ipinivo_late	-0.159199	0.159199	0.402983
797	CCTGAGTTCACG_CSF123_4	1040	2840.55	HUMAN	CSF123	CSF123_4	CD8_LIKE	0	0	CD8_LIKE	-0.0256392	0.0305988	0.047817	0.0784853	0.142028	0.104462	-0.00928765	0.135061	0.00276014	-0.0198834	-0.00348279	0.137817	0.0375657	late	ipinivo_late	-0.144349	0.144349	0.492945
798	TTCATTCGATAA_CSF123_4	912	2635.11	HUMAN	CSF123	CSF123_4	CD8_LIKE	0	0	CD8_LIKE	-0.0856046	-0.133887	-0.0167047	-0.0509909	0.0697868	-0.0725221	-0.0400738	0.0841594	0.0364883	-0.10509	0.0224099	-0.0520922	0.142309	late	ipinivo_late	-0.124233	0.124233	0.267055
799	GGGTCGGTTCGC_CSF123_4	662	2088.74	HUMAN	CSF123	CSF123_4	CD8_LIKE	0	0	CD8_LIKE	-0.013638	0.191637	-0.000959262	0.0393041	-0.0213567	0.0768689	0.0564485	-0.0240884	-0.0390225	0.0473023	-0.0278567	0.137962	-0.0982256	late	ipinivo_late	0.0805369	-0.0805369	0.278313
800	CTAATGTAGAGG_CSF123_4	658	2031.22	HUMAN	CSF123	CSF123_4	CD8_LIKE	0	0	CD8_LIKE	-0.0258817	0.0660212	0.0569758	-0.0774566	-0.0535726	0.0195757	0.00685404	0.0380258	0.0284135	0.0539231	0.0331904	0.0792529	-0.0731483	late	ipinivo_late	-0.0311717	0.0311717	0.0891377
801	ATGCGCCTATCA_CSF123_4	946	2757.97	HUMAN	CSF123	CSF123_4	CD8_LIKE	0	0	CD8_LIKE	0.0478056	-0.0471918	-0.069286	-0.0302306	0.00481516	0.00161403	-0.00353753	0.080791	-0.0535109	-0.00265349	0.0207148	-0.0428932	0.00320114	late	ipinivo_late	-0.0843285	0.0843285	0.377312
802	TCACGTTGGTGC_CSF123_4	768	2355.61	HUMAN	CSF123	CSF123_4	CD8_LIKE	0	0	CD8_LIKE	-0.0379867	-0.00670192	0.02319	-0.00725225	0.227526	-0.0689773	-0.0427162	0.205473	0.0315032	0.00475408	-0.0759683	0.0313969	0.296504	late	ipinivo_late	-0.248189	0.248189	0.167429
803	CACCGAAATGCG_CSF123_4	566	1943.86	HUMAN	CSF123	CSF123_4	CD8_LIKE	0	0	CD8_LIKE	0.0815059	0.0383522	-0.0173181	-0.00792121	-0.0170722	0.00861443	-0.0274039	-0.0343237	-0.0619866	0.104813	-0.103006	0.0150337	-0.0256866	late	ipinivo_late	0.00691986	-0.00691986	0.584771
804	TACACACAGCCT_CSF123_4	744	2304.41	HUMAN	CSF123	CSF123_4	CD8_LIKE	0	0	CD8_LIKE	0.0495262	-0.00225833	-0.0541731	0.0411983	0.0282378	-0.0353367	-0.064369	0.066442	-0.022528	0.0504906	0.0315086	0.10097	0.0635745	late	ipinivo_late	-0.130811	0.130811	0.171713
805	CCGCCCACCGGC_CSF123_4	667	2076.21	HUMAN	CSF123	CSF123_4	CD8_LIKE	0	0	CD8_LIKE	0.0117977	0.0505057	-0.00357422	-0.00162854	0.0677086	0.0159361	-0.0537621	0.0929214	-0.0461225	0.0156308	-0.0647705	0.0330886	0.0517725	late	ipinivo_late	-0.146683	0.146683	0.38579
806	GGCATCTGGCCG_CSF123_4	745	2341.85	HUMAN	CSF123	CSF123_4	CD8_LIKE	0	0	CD8_LIKE	-0.0014771	-0.0892555	0.00736551	0.0204926	0.138951	-0.0867438	-0.028335	0.163065	-0.0431664	0.0142896	-0.0972461	-0.00373092	0.225695	late	ipinivo_late	-0.191401	0.191401	0.372704
807	GACATTATACGC_CSF123_4	636	2069.26	HUMAN	CSF123	CSF123_4	CD8_LIKE	0	0	CD8_LIKE	-0.0422231	0.0307198	-0.053766	0.0371143	0.0266737	0.136624	0.0330247	0.00676304	-0.0670977	-0.0524698	0.0258594	0.0844823	-0.10995	late	ipinivo_late	0.0262617	-0.0262617	0.113806
808	GTACAAAAACGC_CSF123_4	871	2612.64	HUMAN	CSF123	CSF123_4	CD8_LIKE	0	0	CD8_LIKE	-0.017075	-0.0448481	0.0201292	0.00362612	0.0882482	0.0112882	-0.00478725	-0.00864074	0.0279942	-0.0346012	-0.000786276	-0.0189075	0.07696	late	ipinivo_late	0.00385349	-0.00385349	0.46546
809	AACAAAGACATG_CSF123_4	709	2354.75	HUMAN	CSF123	CSF123_4	CD8_LIKE	0	0	CD8_LIKE	0.0100259	0.0434357	-0.121295	0.0410269	0.0416117	0.0475277	0.0698257	0.0444151	0.0114516	0.0519662	-0.0562739	-0.0330896	-0.00591602	late	ipinivo_late	0.0254106	-0.0254106	0.387379
810	GAATAGGAAGAA_CSF123_4	623	2135.33	HUMAN	CSF123	CSF123_4	CD8_LIKE	0	0	CD8_LIKE	0.0112463	0.0309986	-0.0734251	0.0134864	0.100721	0.0410998	-0.116416	0.0805202	-0.0644893	-0.0322383	0.0131831	0.0576551	0.0596214	late	ipinivo_late	-0.196936	0.196936	0.25476
811	AACAATAGCGGC_CSF123_4	842	2584.16	HUMAN	CSF123	CSF123_4	CD8_LIKE	0	0	CD8_LIKE	0.0378981	0.122853	0.00771788	-0.0684862	0.194131	-0.0392834	-0.0308144	0.191204	-0.00182518	0.0987257	-0.0267297	0.101491	0.233415	late	ipinivo_late	-0.222018	0.222018	0.177132
812	CCGCGGGCTCTT_CSF123_4	624	2116.5	HUMAN	CSF123	CSF123_4	CD8_LIKE	0	0	CD8_LIKE	0.0517043	0.0692668	0.0530482	-0.0590321	0.191756	-0.0237168	-0.0532286	0.191778	-0.00826357	0.107905	0.139374	0.0854148	0.215472	late	ipinivo_late	-0.245006	0.245006	0.568967
813	CATATGGCGATC_CSF123_4	588	2005.82	HUMAN	CSF123	CSF123_4	CD8_LIKE	0	0	CD8_LIKE	0.00274191	0.039119	-0.0347602	0.0679656	0.0412386	0.0348891	-0.0163291	0.0186409	-0.0733462	0.0612051	-0.0277438	0.039122	0.00634944	late	ipinivo_late	-0.03497	0.03497	0.325359
814	TTTATAGCACTT_CSF123_4	674	2161.07	HUMAN	CSF123	CSF123_4	CD8_LIKE	0	0	CD8_LIKE	-0.096017	-0.056257	0.0426746	0.00844758	0.12726	0.000768254	0.00759406	0.0816945	-0.0667051	-0.0727869	-0.0639762	0.0297391	0.126492	late	ipinivo_late	-0.0741005	0.0741005	0.529524
815	CACGAACTGGCA_CSF123_4	824	2576.54	HUMAN	CSF123	CSF123_4	CD8_LIKE	0	0	CD8_LIKE	-0.013541	-0.14875	-0.0865058	0.00015627	-0.070219	0.0488697	-0.0282269	-0.0272499	-0.0340658	-0.0298085	0.0275055	0.0179238	-0.119089	late	ipinivo_late	-0.000977004	0.000977004	0.279189
816	TAGCGCTTTCGG_CSF123_4	577	2048.32	HUMAN	CSF123	CSF123_4	CD8_LIKE	0	0	CD8_LIKE	-0.0530081	-0.0804921	-0.0745801	-0.00667705	0.120208	-0.0732448	-0.0557308	0.292988	-0.073594	0.0858532	-0.0794432	0.0875369	0.193453	late	ipinivo_late	-0.348719	0.348719	0.410545
817	TTTTAGAATCAG_CSF123_4	613	1985.08	HUMAN	CSF123	CSF123_4	CD8_LIKE	0	0	CD8_LIKE	-0.0497714	-0.0164593	-0.00983103	-0.0454143	0.0180834	0.0152347	-0.010691	0.16842	-0.0863002	0.00247329	0.0013836	0.0693254	0.00284873	late	ipinivo_late	-0.179111	0.179111	0.352005
818	GGGAGAGGCCAG_CSF123_4	574	1915.07	HUMAN	CSF123	CSF123_4	CD8_LIKE	0	0	CD8_LIKE	-0.0655572	-0.00223672	0.0486726	-0.0461506	0.0167028	-0.0923164	-0.0496681	0.0634596	-0.0819711	-0.065343	-0.0961625	0.0369486	0.109019	late	ipinivo_late	-0.113128	0.113128	0.14438
819	CCTGCCAATCGT_CSF123_4	794	2368.44	HUMAN	CSF123	CSF123_4	CD8_LIKE	0	0	CD8_LIKE	-0.0252716	0.0611128	-0.0322887	-0.0822169	0.191004	0.0172198	-0.0113794	0.124244	0.0319955	-0.000523269	-0.0109449	0.0677137	0.173784	late	ipinivo_late	-0.135624	0.135624	0.416695
820	TCCGGCCCTTAA_CSF123_4	702	2216.5	HUMAN	CSF123	CSF123_4	CD8_LIKE	0	0	CD8_LIKE	-0.105514	0.150172	-0.0284188	-0.0823623	-0.0308079	-0.0357593	-0.0925838	-0.03776	0.128286	-0.0880408	-0.0539223	-0.0818013	0.00495132	late	ipinivo_late	-0.0548238	0.0548238	0.0965961
821	GACCTATGCAGA_CSF123_4	687	2137.95	HUMAN	CSF123	CSF123_4	CD8_LIKE	0	0	CD8_LIKE	-0.00574991	0.0428012	-0.0544795	0.0248552	-0.0712373	0.0298083	-0.000785651	-0.0964646	0.043347	0.0306537	-0.0600101	-0.0130526	-0.101046	late	ipinivo_late	0.0956789	-0.0956789	0.0852548
822	GAGGGAAGAGGC_CSF123_4	546	1862.8	HUMAN	CSF123	CSF123_4	CD8_LIKE	0	0	CD8_LIKE	-0.0492829	0.00403667	-0.0287141	0.0809381	-0.0284817	0.056952	0.0888822	-0.0032558	-0.0206211	0.0357344	0.00524421	-0.0527057	-0.0854337	late	ipinivo_late	0.092138	-0.092138	0.0224721
823	ATGAGCCCCTAT_CSF123_4	681	2228.21	HUMAN	CSF123	CSF123_4	CD8_LIKE	0	0	CD8_LIKE	-0.0602391	0.0506124	0.00582396	-0.00379742	0.0121691	-0.00425032	-0.0203931	0.145669	-0.0489414	0.0151052	-0.0724696	0.0216056	0.0164195	late	ipinivo_late	-0.166062	0.166062	0.386221
824	GTTTAAGGAGCA_CSF123_4	638	2058.85	HUMAN	CSF123	CSF123_4	CD8_LIKE	0	0	CD8_LIKE	-0.0204199	-0.0374994	0.0135026	-0.0211187	-0.0374675	0.0945137	0.0144388	-0.0290616	-0.0442548	0.0454668	-0.0172	0.00803059	-0.131981	late	ipinivo_late	0.0435004	-0.0435004	0.240366
825	TTCAACGTTGTC_CSF123_4	644	1957.15	HUMAN	CSF123	CSF123_4	CD8_LIKE	0	0	CD8_LIKE	0.00925634	0.0741052	-0.0201883	-0.00233474	0.163477	0.118535	-0.00331901	0.115103	-0.0468042	0.0699827	-0.0346133	0.123455	0.0449421	late	ipinivo_late	-0.118422	0.118422	0.24525
826	TAATAGCTACCC_CSF123_4	989	2864.5	HUMAN	CSF123	CSF123_4	CD8_LIKE	0	0	CD8_LIKE	-0.0109354	0.0093736	-0.11712	0.0362782	0.125483	-0.0562369	-0.0594825	0.144457	0.0332095	0.117421	-0.0085402	0.135696	0.18172	late	ipinivo_late	-0.20394	0.20394	0.301306
827	CTAACGACCGGG_CSF123_4	454	1648.32	HUMAN	CSF123	CSF123_4	CD8_LIKE	0	0	CD8_LIKE	0.0500791	0.0742475	0.065534	0.0284865	0.0824216	-0.0162135	-0.0243342	0.0784085	0.0110352	0.0769181	-0.0641271	0.0726713	0.0986351	late	ipinivo_late	-0.102743	0.102743	0.128483
828	ATCATGACGTTC_CSF123_4	624	2159.97	HUMAN	CSF123	CSF123_4	CD8_LIKE	0	0	CD8_LIKE	0.0375389	0.0320747	-0.0620587	-0.0414746	0.0194531	0.0382595	-0.00952536	0.0178284	-0.0472264	-0.0304703	-0.0265554	0.0698342	-0.0188064	late	ipinivo_late	-0.0273538	0.0273538	0.194007
829	TTGAGTGAGGGT_CSF123_4	520	1808.61	HUMAN	CSF123	CSF123_4	CD8_LIKE	0	0	CD8_LIKE	-0.0429508	0.0369651	-0.0289256	-0.00339051	-0.0558521	-0.0405959	-0.0647319	-0.0102349	0.0307986	-0.0390449	-0.0848351	0.0971525	-0.0152561	late	ipinivo_late	-0.054497	0.054497	0.297802
830	GTAACGCGAGAC_CSF123_4	574	1936.47	HUMAN	CSF123	CSF123_4	CD8_LIKE	0	0	CD8_LIKE	-0.0486299	0.0556173	0.0869145	0.00384978	0.101474	0.0115738	-0.0412958	0.139926	-0.0438673	-0.0218531	-0.0791787	0.0510317	0.0899004	late	ipinivo_late	-0.181222	0.181222	0.228303
831	ATTGCGTCACTG_CSF123_4	535	1889.62	HUMAN	CSF123	CSF123_4	CD8_LIKE	0	0	CD8_LIKE	0.00771369	-0.0190191	-0.0397754	0.0962351	0.0324789	0.170266	0.103332	0.113953	-0.0268223	0.0209808	-0.0455807	0.145239	-0.137787	late	ipinivo_late	-0.0106206	0.0106206	0.409051
832	AGTCGAAGCGAG_CSF123_4	456	1705.92	HUMAN	CSF123	CSF123_4	CD8_LIKE	0	0	CD8_LIKE	-0.0233609	0.0188571	-0.0374858	-0.0252105	-0.0734066	-0.0119141	-0.0167982	-0.0662509	-0.06217	-0.0081615	0.0643871	-0.0312651	-0.0614925	late	ipinivo_late	0.0494527	-0.0494527	0.215737
833	TCTCACAGGCAG_CSF123_4	560	1923.05	HUMAN	CSF123	CSF123_4	CD8_LIKE	0	0	CD8_LIKE	-1.9824e-05	0.0237807	-0.00611586	0.00297541	0.00206062	0.0487327	0.00908204	0.0136164	-0.0850216	-0.0392324	-0.043047	0.0452702	-0.0466721	late	ipinivo_late	-0.0045344	0.0045344	0.205405
834	AGTGGTTACCAT_CSF123_4	593	1972.03	HUMAN	CSF123	CSF123_4	CD8_LIKE	0	0	CD8_LIKE	-0.0862507	0.11103	0.107832	-0.0121069	-0.0755452	0.130655	-0.0558616	-0.0236315	0.0400795	-0.114699	-0.0230449	-0.0531146	-0.2062	late	ipinivo_late	-0.0322301	0.0322301	0.127746
835	GTCGAGGTTAGA_CSF123_4	483	1783.82	HUMAN	CSF123	CSF123_4	CD8_LIKE	0	0	CD8_LIKE	0.057628	-0.0897338	-0.0531676	0.0288839	0.0797168	0.0309139	-0.0404986	0.0852944	-0.0269584	0.0693337	-0.10153	-0.0627713	0.0488029	late	ipinivo_late	-0.125793	0.125793	0.420836
836	CTGCTTCGTGAC_CSF123_4	500	1755.28	HUMAN	CSF123	CSF123_4	CD8_LIKE	0	0	CD8_LIKE	-0.0464418	0.0419731	0.0481277	-0.052072	0.03865	0.12329	0.0689802	-0.0154628	-0.0201592	-0.0791451	-0.0153029	0.0160147	-0.0846403	late	ipinivo_late	0.084443	-0.084443	0.262167
837	AACATTGCTTAC_CSF123_4	662	2123.56	HUMAN	CSF123	CSF123_4	CD8_LIKE	0	0	CD8_LIKE	-0.032388	0.00951657	0.0567529	-0.0223099	0.127661	-0.0278331	-0.046339	0.0302242	-0.0535649	-0.0372984	0.0173218	0.0609984	0.155494	late	ipinivo_late	-0.0765631	0.0765631	0.501016
838	GCGAGTTCACTT_CSF123_4	489	1835.15	HUMAN	CSF123	CSF123_4	CD8_LIKE	0	0	CD8_LIKE	0.0113228	0.00104364	-0.0113063	-0.0297171	0.0325325	-0.00914772	-0.0701019	0.0371252	0.00259449	-0.0108003	-0.0882052	0.0364859	0.0416802	late	ipinivo_late	-0.107227	0.107227	0.350714
839	CAAGGAAAGTAG_CSF123_4	642	2163.04	HUMAN	CSF123	CSF123_4	CD8_LIKE	0	0	CD8_LIKE	-0.0110188	0.013109	0.0518294	-0.0789307	0.0571805	0.0507321	-0.024079	0.128716	-0.0602818	-0.0666526	-0.0225396	0.119524	0.00644833	late	ipinivo_late	-0.152795	0.152795	0.113308
840	CTAGCGGTCGCT_CSF123_4	548	1902.31	HUMAN	CSF123	CSF123_4	CD8_LIKE	0	0	CD8_LIKE	-0.035535	-0.0334482	-0.0628655	-0.00745416	0.193892	0.0479486	0.0382577	0.249918	-0.0155114	-0.0350596	0.0948448	0.0697403	0.145944	late	ipinivo_late	-0.211661	0.211661	0.0989572
841	TCCGGTCAAGCA_CSF123_4	597	2049.4	HUMAN	CSF123	CSF123_4	CD8_LIKE	0	0	CD8_LIKE	0.0166916	0.0758011	0.0100603	0.0201687	-0.0387475	0.0409042	-0.0231301	0.0279516	-0.0598617	0.0213397	0.0668599	-0.0125826	-0.0796517	late	ipinivo_late	-0.0510817	0.0510817	0.290676
842	CTGAGGTACCAC_CSF123_4	644	2161.99	HUMAN	CSF123	CSF123_4	CD8_LIKE	0	0	CD8_LIKE	0.00295652	-0.0178737	-0.0725862	0.0419741	0.171634	-0.00296977	-0.064663	0.0680285	-0.0496004	0.0364343	0.0615617	0.0998003	0.174604	late	ipinivo_late	-0.132692	0.132692	0.268271
843	CGCCGGGATCAG_CSF123_4	580	2004.18	HUMAN	CSF123	CSF123_4	CD8_LIKE	0	0	CD8_LIKE	0.0434102	-0.0746205	-0.00194702	0.127079	0.124377	-0.105223	-0.0136335	0.143555	-0.0114399	0.0392406	-0.0963204	0.00256582	0.2296	late	ipinivo_late	-0.157189	0.157189	0.327053
844	CAAGATTCTGGT_CSF123_4	473	1677.45	HUMAN	CSF123	CSF123_4	CD8_LIKE	0	0	CD8_LIKE	0.0199602	-0.00517798	-0.0489659	0.0602955	0.0595028	0.0257412	-0.0171368	-0.0574239	0.0593556	0.00294236	-0.0259296	-0.0622365	0.0337617	late	ipinivo_late	0.0402871	-0.0402871	0.177403
845	AGTTGGCCCTGT_CSF123_4	631	1994.01	HUMAN	CSF123	CSF123_4	CD8_LIKE	0	0	CD8_LIKE	0.0595313	-0.0112764	-0.094914	0.0966673	0.0102007	0.120984	-0.0303381	0.0147887	-0.100841	0.093188	-0.0566441	0.09243	-0.110784	late	ipinivo_late	-0.0451269	0.0451269	0.0636469
846	TGTTCACTACTG_CSF123_4	607	1895.35	HUMAN	CSF123	CSF123_4	CD8_LIKE	0	0	CD8_LIKE	-0.00214827	-0.0633596	-0.0309462	0.0137089	0.0108701	0.00392107	0.0564824	-0.00909658	0.0252314	0.0354675	0.0419604	0.0789156	0.006949	late	ipinivo_late	0.065579	-0.065579	0.442783
847	GGTTATGGCACC_CSF123_4	483	1774.69	HUMAN	CSF123	CSF123_4	CD8_LIKE	0	0	CD8_LIKE	0.00799476	0.156674	0.0465034	-0.0525416	0.11789	0.127676	-0.00933996	-0.030605	-0.00382593	-0.0151752	-0.094289	0.0910573	-0.00978665	late	ipinivo_late	0.0212651	-0.0212651	0.204355
848	TTTTGACTGAAT_CSF123_4	486	1776.08	HUMAN	CSF123	CSF123_4	CD8_LIKE	0	0	CD8_LIKE	0.000297174	-0.0255465	-0.0223609	0.00605479	0.126811	0.0351072	0.0688778	0.0514402	-0.00516068	0.0971069	-0.0233053	0.0951807	0.0917039	late	ipinivo_late	0.0174376	-0.0174376	0.33818
849	GCACAAGCCCCA_CSF123_4	540	1952.44	HUMAN	CSF123	CSF123_4	CD8_LIKE	0	0	CD8_LIKE	0.0638386	0.00532068	-0.099259	0.0275711	0.0341429	0.178299	0.128204	0.12144	-0.0622473	0.00688276	0.0335017	0.0765731	-0.144156	late	ipinivo_late	0.00676414	-0.00676414	0.228126
850	CTGTTCCGATCA_CSF123_4	584	1955.75	HUMAN	CSF123	CSF123_4	CD8_LIKE	0	0	CD8_LIKE	0.0218673	-0.0036777	-0.107932	-0.00349903	-0.00665786	-0.0559126	-0.0423253	0.0481957	0.0272473	0.0311009	-0.0658647	0.00639983	0.0492547	late	ipinivo_late	-0.0905209	0.0905209	0.174689
851	GTAATCATTTAA_CSF123_4	509	1808.46	HUMAN	CSF123	CSF123_4	CD8_LIKE	0	0	CD8_LIKE	-0.0282352	-0.0253249	-0.117544	0.016472	0.0186955	0.0204309	-0.0256446	-0.052065	-0.0221335	0.00804493	0.0460478	0.0214308	-0.00173537	late	ipinivo_late	0.0264204	-0.0264204	0.432351
852	AACAGGAGTGGC_CSF123_4	513	1828.65	HUMAN	CSF123	CSF123_4	CD8_LIKE	0	0	CD8_LIKE	-0.000252641	-0.0352526	-0.114925	0.0781536	0.0959105	0.0101581	-0.00233638	0.138489	-0.135751	0.0917409	0.0237681	0.0238163	0.0857524	late	ipinivo_late	-0.140825	0.140825	0.259162
853	GGACTCATACAA_CSF123_4	564	1948.3	HUMAN	CSF123	CSF123_4	CD8_LIKE	0	0	CD8_LIKE	0.0902372	0.141482	0.0853739	0.0949579	0.131702	-0.101507	-0.0143867	0.0818875	-0.0331191	0.145775	0.0189526	0.137623	0.233209	late	ipinivo_late	-0.0962742	0.0962742	0.121814
854	GCTCCAAAAGCC_CSF123_4	583	1967.99	HUMAN	CSF123	CSF123_4	CD8_LIKE	0	0	CD8_LIKE	0.0131732	-0.0632419	-0.122876	0.056042	0.0696676	-0.122759	-0.0338327	0.0304253	0.0716487	0.0299963	0.0599199	-0.0102053	0.192427	late	ipinivo_late	-0.064258	0.064258	0.155529
855	GTACCCTGATGA_CSF123_4	497	1917.29	HUMAN	CSF123	CSF123_4	CD8_LIKE	0	0	CD8_LIKE	-0.0157324	0.0505696	-0.0676686	0.00436848	0.00744274	-0.0222969	-0.0429786	0.0273167	-0.114911	0.0287223	-0.0158595	-0.0433283	0.0297396	late	ipinivo_late	-0.0702953	0.0702953	0.462899
856	ACTGGATGATGC_CSF123_4	595	2015.27	HUMAN	CSF123	CSF123_4	CD8_LIKE	0	0	CD8_LIKE	0.0986402	0.00271055	0.0358953	0.0682771	0.0897307	0.0361574	-0.0118022	0.12145	0.0721393	0.0961608	-0.0375593	0.117507	0.0535733	late	ipinivo_late	-0.133252	0.133252	0.225838
857	ATTCGGGCAAGG_CSF123_4	447	1687.72	HUMAN	CSF123	CSF123_4	CD8_LIKE	0	0	CD8_LIKE	0.010138	0.0554664	-0.0229567	0.037808	0.121594	-0.0284189	-0.0174235	0.165161	-0.0310894	0.0526249	-0.0810699	0.0720281	0.150013	late	ipinivo_late	-0.182584	0.182584	0.188194
858	CCTCGTTAGGCG_CSF123_4	411	1591.17	HUMAN	CSF123	CSF123_4	CD8_LIKE	0	0	CD8_LIKE	-0.0297171	0.0491483	0.0163405	0.000457128	-0.0474825	0.0111141	-0.0634775	0.047572	-0.0680005	-0.0339371	-0.0405111	0.0498133	-0.0585966	late	ipinivo_late	-0.111049	0.111049	-0.00509541
859	GACGACCAGGCG_CSF123_4	569	1967.62	HUMAN	CSF123	CSF123_4	CD8_LIKE	0	0	CD8_LIKE	0.00663896	-0.0215933	-0.0609782	-0.010014	0.0332636	-0.0864625	-0.133392	0.0991447	-0.0221858	-0.000357617	-0.0109512	0.115248	0.119726	late	ipinivo_late	-0.232537	0.232537	0.405546
860	TTTGGCCACCTT_CSF123_4	484	1724.96	HUMAN	CSF123	CSF123_4	CD8_LIKE	0	0	CD8_LIKE	-0.0822514	0.0900351	0.0641439	0.016623	0.0306277	0.00424638	-0.0420808	0.0864453	-0.0484098	-0.0125387	-0.0350032	-0.0342163	0.0263813	late	ipinivo_late	-0.128526	0.128526	0.288226
861	ACTGGTCAGGGA_CSF123_4	590	2049.65	HUMAN	CSF123	CSF123_4	CD8_LIKE	0	0	CD8_LIKE	0.0608555	0.0120321	-0.0751408	0.0405526	0.133169	0.0242423	0.0178036	-0.0308297	-0.10587	0.00873327	0.00709275	-0.031502	0.108927	late	ipinivo_late	0.0486332	-0.0486332	0.504322
862	TTGGGCCACCCG_CSF123_4	497	1789.64	HUMAN	CSF123	CSF123_4	CD8_LIKE	0	0	CD8_LIKE	0.0245599	-0.0160821	-0.0333338	0.052296	-0.0508109	-0.132822	0.0500651	-0.105536	0.130716	0.085642	0.0653515	0.0153314	0.0820107	late	ipinivo_late	0.155601	-0.155601	0.553364
863	GCAATTAACAGA_CSF123_4	505	1790.46	HUMAN	CSF123	CSF123_4	CD8_LIKE	0	0	CD8_LIKE	0.0252474	-0.0209193	-0.0815006	0.0454017	0.0174538	0.0797232	0.0534121	-0.0797645	0.129464	0.0175295	-0.0256855	-0.0896666	-0.0622694	late	ipinivo_late	0.133177	-0.133177	0.0849999
864	TAGCGCACAACC_CSF123_4	537	1957.81	HUMAN	CSF123	CSF123_4	CD8_LIKE	0	0	CD8_LIKE	-0.0799895	-0.0702006	0.0153863	-0.021968	-0.042857	-0.0198381	0.0802933	-0.0505668	-0.0906301	0.0261615	0.0643837	0.0254299	-0.0230189	late	ipinivo_late	0.13086	-0.13086	0.14606
865	GTGCGGGCGCTA_CSF123_4	475	1663.51	HUMAN	CSF123	CSF123_4	CD8_LIKE	0	0	CD8_LIKE	0.00331581	0.00218144	-0.0833838	0.018553	-0.0713711	-0.0751279	-0.0133071	-0.028802	-0.0460595	-0.0125511	-0.0124799	0.0310802	0.00375683	late	ipinivo_late	0.0154948	-0.0154948	0.544703
866	GGCGGATCGGAT_CSF123_4	559	2040.63	HUMAN	CSF123	CSF123_4	CD8_LIKE	0	0	CD8_LIKE	0.0143766	0.00434643	-0.103801	-0.00269958	0.0350778	0.0309073	0.0800343	0.0199572	-0.0839654	-0.0274986	0.0422678	0.0771781	0.00417047	late	ipinivo_late	0.0600771	-0.0600771	0.591245
867	GTACGGTAATGA_CSF123_4	559	2119.07	HUMAN	CSF123	CSF123_4	CD8_LIKE	0	0	CD8_LIKE	0.0137414	0.0711855	0.0591478	-0.00375904	-0.0121247	0.224819	0.129248	0.00127004	0.206521	0.0288956	0.0792917	0.0641032	-0.236944	late	ipinivo_late	0.127978	-0.127978	0.400351
868	TCCGTTTTTCCG_CSF123_4	642	2081.7	HUMAN	CSF123	CSF123_4	CD8_LIKE	0	0	CD8_LIKE	0.0320168	0.00916787	-0.135833	0.0660151	0.0963827	0.0460637	0.00213266	0.136886	-0.00380074	0.0900801	-0.088713	0.0605203	0.050319	late	ipinivo_late	-0.134754	0.134754	0.488869
869	GAGAAGGGATAC_CSF123_4	469	1779.69	HUMAN	CSF123	CSF123_4	CD8_LIKE	0	0	CD8_LIKE	-0.0771415	0.0258647	-0.0308058	-0.0504703	0.0142421	-0.0180217	-0.0722122	-0.0486269	-0.125637	0.0323723	-0.0446988	0.0169833	0.0322637	late	ipinivo_late	-0.0235853	0.0235853	0.254024
870	CCATAAAAACGA_CSF123_4	463	1865.23	HUMAN	CSF123	CSF123_4	CD8_LIKE	0	0	CD8_LIKE	-0.0114806	-0.0577667	0.00470726	0.0177197	-0.0140796	0.0422278	-0.0592443	-0.036891	-0.0736628	-0.0111615	-0.14662	0.0144707	-0.0563074	late	ipinivo_late	-0.0223533	0.0223533	0.682894
871	ATTCTTGACCAT_CSF123_4	497	1753.61	HUMAN	CSF123	CSF123_4	CD8_LIKE	0	0	CD8_LIKE	-0.0583862	-0.0713272	-0.0993725	0.032574	-0.0359807	0.0170343	-0.0555365	-0.0351873	-0.0933084	-0.00283657	-0.0606407	0.0663751	-0.0530149	late	ipinivo_late	-0.0203492	0.0203492	0.327292
872	CCTTTCCACCTA_CSF123_4	516	1907.75	HUMAN	CSF123	CSF123_4	CD8_LIKE	0	0	CD8_LIKE	0.053664	-0.0530017	-0.0351728	0.000617608	-0.0188462	0.0488769	0.0141331	-0.0555608	0.0091892	0.0245541	0.00429851	0.0285184	-0.0677231	late	ipinivo_late	0.0696939	-0.0696939	0.323309
873	ACAGGTTACAGT_CSF123_4	583	2008.71	HUMAN	CSF123	CSF123_4	CD8_LIKE	0	0	CD8_LIKE	-0.0250411	-0.000338254	-0.0779435	0.0024196	0.0649101	0.0221898	0.0501218	0.100637	-0.0708905	0.0322262	0.0601165	0.13105	0.0427204	late	ipinivo_late	-0.0505155	0.0505155	0.0974838
874	CCTCCAAGCTCT_CSF123_4	498	1844.97	HUMAN	CSF123	CSF123_4	CD8_LIKE	0	0	CD8_LIKE	0.0384171	-0.0475378	-0.106568	-0.0539827	0.0222022	0.00280817	-0.0345581	0.0496213	-0.104973	0.0129014	-0.00858853	0.0595723	0.0193941	late	ipinivo_late	-0.0841794	0.0841794	0.368765
875	ATCGGTTGGATA_CSF123_4	544	1897.17	HUMAN	CSF123	CSF123_4	CD8_LIKE	0	0	CD8_LIKE	-0.0897698	0.034483	-0.0597997	-0.04487	0.0687863	0.101845	0.00836893	0.144591	-0.000107798	-0.0159701	-0.145856	0.0522684	-0.0330587	late	ipinivo_late	-0.136222	0.136222	0.158078
876	GTTCGCTCAGAA_CSF123_4	616	2142.81	HUMAN	CSF123	CSF123_4	CD8_LIKE	0	0	CD8_LIKE	0.0358127	-0.0819691	0.0650831	-0.012971	0.0218914	0.0462941	-0.0883999	0.0455984	-0.00489528	-0.0176673	-0.0294525	0.0564484	-0.0244028	late	ipinivo_late	-0.133998	0.133998	0.348109
877	CTGTCGTTGTGT_CSF123_4	417	1628.75	HUMAN	CSF123	CSF123_4	CD8_LIKE	0	0	CD8_LIKE	-0.031574	0.0639904	-0.0607229	-0.0485926	0.107837	-0.104617	-0.0198846	0.0546461	0.0757491	-0.0387172	-0.0925517	0.0715921	0.212455	late	ipinivo_late	-0.0745307	0.0745307	0.238108
878	TAGACATCTTAG_CSF123_4	600	2121.15	HUMAN	CSF123	CSF123_4	CD8_LIKE	0	0	CD8_LIKE	-0.00420599	0.166438	0.0920174	0.0922828	0.0481125	0.104309	-0.00424418	0.12767	0.020093	0.0776095	-0.0802194	0.133574	-0.0561963	late	ipinivo_late	-0.131914	0.131914	0.0691783
879	AAAAAACGACTA_CSF123_4	439	1692.9	HUMAN	CSF123	CSF123_4	CD8_LIKE	0	0	CD8_LIKE	-0.0817379	-0.0118744	-0.00685724	0.000983573	-0.0398504	0.087196	-0.0423235	0.0479908	-0.0387688	-0.0103228	-0.0235422	0.0508253	-0.127046	late	ipinivo_late	-0.0903143	0.0903143	0.393334
880	GATTACTACTGT_CSF123_4	548	1959.99	HUMAN	CSF123	CSF123_4	CD8_LIKE	0	0	CD8_LIKE	0.00304773	0.0695377	0.0781616	-0.0438194	0.125711	0.0184905	0.000255448	0.121727	0.0122828	-0.0322542	-0.00859689	0.0579364	0.107221	late	ipinivo_late	-0.121471	0.121471	0.504462
881	TCTTATCGTACA_CSF123_4	564	2016.84	HUMAN	CSF123	CSF123_4	CD8_LIKE	0	0	CD8_LIKE	0.0114849	-0.0121405	-0.041426	-0.0307527	-0.00233316	-0.00925234	-0.0413314	-0.0161751	-0.0162086	-0.0714348	0.0249917	-0.0458048	0.00691918	late	ipinivo_late	-0.0251563	0.0251563	0.348934
882	GCCCCTGTTTAT_CSF123_4	518	1861.74	HUMAN	CSF123	CSF123_4	CD8_LIKE	0	0	CD8_LIKE	0.0647931	-0.0123235	-0.121502	0.0442354	0.147551	0.0327573	0.0186312	0.100188	0.0479848	0.0820439	0.0259617	0.0643599	0.114793	late	ipinivo_late	-0.081557	0.081557	0.122008
883	ACAAGTTTCTCC_CSF123_4	380	1557.97	HUMAN	CSF123	CSF123_4	CD8_LIKE	0	0	CD8_LIKE	0.0277775	0.0632634	-0.0190738	0.106703	0.00863909	-0.0562122	0.0123544	0.00767574	0.0439249	0.0372747	-0.107356	0.0163038	0.0648513	late	ipinivo_late	0.00467862	-0.00467862	0.696671
884	GCAGACAACTCA_CSF123_4	473	1813.55	HUMAN	CSF123	CSF123_4	CD8_LIKE	0	0	CD8_LIKE	0.0302273	0.0408542	-0.0427912	0.0231309	0.130513	-0.0305446	0.0205601	0.0850702	0.0176916	-0.00829737	-0.0266692	-0.0058945	0.161058	late	ipinivo_late	-0.06451	0.06451	0.286166
885	GGGTTCATTGCC_CSF123_4	471	1752.08	HUMAN	CSF123	CSF123_4	CD8_LIKE	0	0	CD8_LIKE	-0.108396	0.0105209	-0.0688466	-0.0331784	0.0347111	0.00463725	-0.0280971	0.0201938	0.0272816	-0.0576835	0.0200746	0.0155711	0.0300738	late	ipinivo_late	-0.0482909	0.0482909	0.184791
886	ATGGATATACAT_CSF123_4	559	1900.8	HUMAN	CSF123	CSF123_4	CD8_LIKE	0	0	CD8_LIKE	-0.0400023	-0.0232741	-0.107312	-0.0150676	-0.0274752	-0.0258799	-0.028247	-0.043174	-0.0799101	-0.0787643	0.0226098	-0.0124837	-0.00159528	late	ipinivo_late	0.014927	-0.014927	0.195593
887	GTAATTGCCGCG_CSF123_4	487	1769.59	HUMAN	CSF123	CSF123_4	CD8_LIKE	0	0	CD8_LIKE	0.0227664	-0.0688865	-0.0833906	0.0967905	-0.0436699	0.00589678	0.00329042	0.00653231	-0.0472873	0.0536292	0.0192091	0.0608573	-0.0495667	late	ipinivo_late	-0.00324189	0.00324189	0.339135
888	CGTGATTCTCCA_CSF123_4	491	1751.21	HUMAN	CSF123	CSF123_4	CD8_LIKE	0	0	CD8_LIKE	-0.0461615	0.147935	-0.0516989	-0.0501268	0.0541121	0.0174161	0.0493524	0.0759261	0.00333631	-0.0618634	0.0246166	-0.0268026	0.036696	late	ipinivo_late	-0.0265737	0.0265737	0.219647
889	CACCTCTCCACG_CSF123_4	462	1782.7	HUMAN	CSF123	CSF123_4	CD8_LIKE	0	0	CD8_LIKE	-0.0297661	-0.00887242	-0.158141	-0.0338904	-0.0316148	0.0197007	-0.0164135	-0.120366	-0.0281618	-0.0583777	0.0210559	0.0401534	-0.0513155	late	ipinivo_late	0.103953	-0.103953	0.255568
890	AAACTAAATTAA_CSF123_4	516	1884.13	HUMAN	CSF123	CSF123_4	CD8_LIKE	0	0	CD8_LIKE	-0.0539222	-0.0288571	-0.0571145	-0.0649089	-0.0010333	-0.0459164	-0.157416	0.0206872	-0.124487	-0.00483465	-0.122101	0.0242043	0.0448831	late	ipinivo_late	-0.178103	0.178103	0.137472
891	CCGGGCGGGATG_CSF123_4	468	1691.55	HUMAN	CSF123	CSF123_4	CD8_LIKE	0	0	CD8_LIKE	0.0358134	-0.0572806	-0.0431925	0.0433901	0.103026	-0.0223085	-0.00784061	0.0399051	-0.0947168	-0.0365654	-0.118365	-0.116544	0.125334	late	ipinivo_late	-0.0477458	0.0477458	0.167695
892	TAGTCGAGGGCA_CSF123_4	455	1652.53	HUMAN	CSF123	CSF123_4	CD8_LIKE	0	0	CD8_LIKE	-0.043114	-0.00945186	-0.139698	0.0118691	0.067696	0.0313824	0.0298532	0.0649662	0.0630718	-0.0310368	-0.0496442	-0.0850223	0.0363137	late	ipinivo_late	-0.035113	0.035113	0.239703
893	AGGTAGAAACTC_CSF123_4	527	1851.53	HUMAN	CSF123	CSF123_4	CD8_LIKE	0	0	CD8_LIKE	-0.00468553	-0.066445	-0.00833545	-0.0649786	-0.000625328	0.0370659	-0.0736163	0.0189421	-0.0426755	-0.0618346	-0.0621665	0.0068175	-0.0376912	late	ipinivo_late	-0.0925584	0.0925584	0.0967766
894	GGAAGCTCGACG_CSF123_4	485	1805.27	HUMAN	CSF123	CSF123_4	CD8_LIKE	0	0	CD8_LIKE	-0.00523718	0.0740761	-0.0500629	0.0471121	0.0118875	0.0885655	0.0310944	0.0562013	-0.0010488	0.0089193	0.075493	0.106634	-0.076678	late	ipinivo_late	-0.0251069	0.0251069	0.293978
895	AAATTAGTGTAT_CSF123_4	498	1785.03	HUMAN	CSF123	CSF123_4	CD8_LIKE	0	0	CD8_LIKE	-0.046368	0.0102744	0.0387464	-0.0294101	0.0483006	0.0786639	-0.00726444	0.013721	0.0210387	0.0282028	-0.0325281	-0.00717924	-0.0303633	late	ipinivo_late	-0.0209854	0.0209854	0.0729817
896	AGGTAGTACGGC_CSF123_4	470	1728.33	HUMAN	CSF123	CSF123_4	CD8_LIKE	0	0	CD8_LIKE	0.00666868	0.0067397	-0.0761011	0.0153661	0.089634	-0.0493982	-0.0447827	0.00835273	-0.0911116	0.0101108	-0.119741	-0.062557	0.139032	late	ipinivo_late	-0.0531354	0.0531354	0.234969
897	CATCGTGCACTA_CSF123_4	444	1717.67	HUMAN	CSF123	CSF123_4	CD8_LIKE	0	0	CD8_LIKE	-0.0674782	-0.0564591	-0.134177	-0.0276661	-0.034053	-0.00530742	0.0731996	0.0690103	-0.0722958	0.0039519	0.0389659	-0.0512753	-0.0287456	late	ipinivo_late	0.00418924	-0.00418924	0.150089
898	AATTGAGCCCTT_CSF123_4	464	1816.92	HUMAN	CSF123	CSF123_4	CD8_LIKE	0	0	CD8_LIKE	-0.0134603	0.108863	0.0913348	-0.0578518	0.165062	-0.0723691	-0.0385379	0.150307	0.0292696	-0.0453172	0.0313348	0.0512354	0.237431	late	ipinivo_late	-0.188845	0.188845	0.162394
899	ATTGCACTACGG_CSF123_4	418	1594.59	HUMAN	CSF123	CSF123_4	CD8_LIKE	0	0	CD8_LIKE	-0.0456272	0.0642478	0.0513543	0.0431504	0.0406101	0.0825275	-0.0192524	0.0537831	-0.0150791	-0.0145207	-0.0251509	0.0331069	-0.0419173	late	ipinivo_late	-0.0730356	0.0730356	0.396326
900	CGCAGTCCTCTC_CSF123_4	475	1778.36	HUMAN	CSF123	CSF123_4	CD8_LIKE	0	0	CD8_LIKE	0.0446202	-0.00214841	-0.0175017	0.056442	-0.0760288	0.06044	-0.0168231	-0.00531496	-0.0944972	0.0678184	-0.0224512	0.0244079	-0.136469	late	ipinivo_late	-0.0115082	0.0115082	0.538945
901	AGATTAGGGACT_CSF123_4	377	1524.41	HUMAN	CSF123	CSF123_4	CD8_LIKE	0	0	CD8_LIKE	-0.0398415	-0.087148	-0.123761	0.0190803	0.011825	-0.0477904	-0.0218551	-0.0540347	-0.146916	-0.0290042	-0.0431343	0.0499184	0.0596153	late	ipinivo_late	0.0321796	-0.0321796	0.260309
902	CGTCCCGACCAA_CSF123_4	399	1634.52	HUMAN	CSF123	CSF123_4	CD8_LIKE	0	0	CD8_LIKE	0.0141715	0.0227297	-0.0492609	-0.0375783	0.149271	0.041557	-0.0393434	0.111793	0.0759119	0.0724511	0.01127	0.0435447	0.107714	late	ipinivo_late	-0.151136	0.151136	0.218556
903	TGGCGGGGAATT_CSF123_4	345	1408.73	HUMAN	CSF123	CSF123_4	CD8_LIKE	0	0	CD8_LIKE	-0.0748872	0.0306115	-0.0112264	-0.0570078	0.0597601	-0.0859441	-0.0625004	-0.0339972	-0.012122	-0.0718805	-0.0934415	0.00460936	0.145704	late	ipinivo_late	-0.0285032	0.0285032	0.439445
904	CCAGTTACTCCA_CSF123_4	455	1868.44	HUMAN	CSF123	CSF123_4	CD8_LIKE	0	0	CD8_LIKE	-0.0528703	-0.0127233	-0.0186367	-0.00842376	-0.0125845	0.0572075	0.0151952	-0.0498002	-0.0571021	-0.0586532	-0.0969406	-0.0782318	-0.069792	late	ipinivo_late	0.0649954	-0.0649954	0.271021
905	CTATCGGGCGGT_CSF123_4	441	1679.19	HUMAN	CSF123	CSF123_4	CD8_LIKE	0	0	CD8_LIKE	0.0406463	-0.0369172	-0.0427995	0.0362066	0.0993779	0.0985427	0.0288562	0.0945665	-0.144754	0.0795549	0.0194936	0.270616	0.000835166	late	ipinivo_late	-0.0657102	0.0657102	0.186192
906	AGAACGCAGTAG_CSF123_4	445	1805.04	HUMAN	CSF123	CSF123_4	CD8_LIKE	0	0	CD8_LIKE	-0.0527491	-0.0605749	-0.014834	-0.00300847	-0.137518	0.0298923	0.0767184	-0.125548	-0.065009	-0.0913342	0.11112	-0.12004	-0.16741	late	ipinivo_late	0.202267	-0.202267	0.177107
907	CTGGGACATTGC_CSF123_4	544	2011.31	HUMAN	CSF123	CSF123_4	CD8_LIKE	0	0	CD8_LIKE	0.00900043	-0.00855887	0.041978	0.0371643	0.227226	0.00188224	-0.0473551	0.226686	-0.0390977	0.0571024	0.025097	0.155907	0.225343	late	ipinivo_late	-0.274041	0.274041	0.40835
908	TTATCATATTTG_CSF123_4	496	1853.31	HUMAN	CSF123	CSF123_4	CD8_LIKE	0	0	CD8_LIKE	0.0101432	0.0604107	-0.0366622	0.0450547	0.103977	-0.0184794	-0.0696675	0.0222985	-0.0503858	0.0570813	-0.0830892	-0.119581	0.122456	late	ipinivo_late	-0.091966	0.091966	0.275986
909	ACCACTTCAGTC_CSF123_4	448	1654.55	HUMAN	CSF123	CSF123_4	CD8_LIKE	0	0	CD8_LIKE	-0.0564469	0.036261	0.0166686	0.0110527	0.0487514	-0.00202641	-0.0431022	0.0663743	0.0564135	-0.0151778	-0.0740298	0.0290945	0.0507778	late	ipinivo_late	-0.109476	0.109476	0.248476
910	GAAATAAATTTA_CSF123_4	407	1632.01	HUMAN	CSF123	CSF123_4	CD8_LIKE	0	0	CD8_LIKE	-0.0103183	-0.0356894	-0.0121359	0.0367977	0.0272394	0.0454444	-0.0557976	0.11387	0.0562995	0.1425	-0.0268826	0.0445198	-0.018205	late	ipinivo_late	-0.169668	0.169668	0.252667
911	GATTCACCCGGC_CSF123_4	379	1605.22	HUMAN	CSF123	CSF123_4	CD8_LIKE	0	0	CD8_LIKE	-0.0689935	-0.0286369	-0.0346535	-0.0378297	0.0580775	0.0453015	0.025167	0.150833	0.00515766	-0.050029	0.0113469	0.0504899	0.012776	late	ipinivo_late	-0.125666	0.125666	0.301761
912	TGTGTGTAGTGC_CSF123_4	430	1643.57	HUMAN	CSF123	CSF123_4	CD8_LIKE	0	0	CD8_LIKE	-6.2524e-05	0.0680139	-0.0507657	-0.0433412	-0.0452875	0.0282078	0.00639271	0.0542496	0.0333092	0.0131705	-0.036024	0.092624	-0.0734953	late	ipinivo_late	-0.0478569	0.0478569	0.0855574
913	TACCAGGCGTTC_CSF123_4	370	1462.93	HUMAN	CSF123	CSF123_4	CD8_LIKE	0	0	CD8_LIKE	-0.0493331	-0.0457006	-0.0645153	0.00554858	-0.0735268	0.134729	0.00607653	-0.00765645	0.0129713	0.00598667	0.0395582	0.0855404	-0.208256	late	ipinivo_late	0.013733	-0.013733	0.352442
914	ATCCCTTCGAGG_CSF123_4	376	1544.59	HUMAN	CSF123	CSF123_4	CD8_LIKE	0	0	CD8_LIKE	0.0445614	-0.0487571	0.0632032	0.0758832	-0.0131896	0.0890282	-0.0211535	-0.00917555	0.0852737	0.0657604	-0.0374717	-0.0269901	-0.102218	late	ipinivo_late	-0.0119779	0.0119779	0.341556
915	TGTATCCCTCTG_CSF123_4	361	1526.46	HUMAN	CSF123	CSF123_4	CD8_LIKE	0	0	CD8_LIKE	0.0381451	-0.0183387	0.0286334	-0.00236299	0.143791	-0.0536771	-0.0560423	0.135111	-0.031531	0.03435	-0.0642332	-0.00276831	0.197468	late	ipinivo_late	-0.191153	0.191153	0.172768
916	TAGATCATTCGG_CSF123_4	371	1488.95	HUMAN	CSF123	CSF123_4	CD8_LIKE	0	0	CD8_LIKE	-0.0983799	0.0133737	0.000877614	-0.089692	-0.00281795	0.11409	0.03973	0.0441826	0.0837152	-0.0709693	0.00312848	0.10051	-0.116908	late	ipinivo_late	-0.00445259	0.00445259	0.310762
917	CCGCAGCACGGC_CSF123_4	392	1579.55	HUMAN	CSF123	CSF123_4	CD8_LIKE	0	0	CD8_LIKE	-0.0124205	0.0568888	-0.0241785	0.0173902	-0.0210219	0.0596167	0.0682178	-0.0426987	0.0470344	-0.0298939	-0.0462939	0.131085	-0.0806385	late	ipinivo_late	0.110916	-0.110916	0.36433
918	AAGGATGCAGAT_CSF123_4	400	1545.46	HUMAN	CSF123	CSF123_4	CD8_LIKE	0	0	CD8_LIKE	-0.0767954	0.0955278	0.0699063	-0.00831761	0.0513308	0.135766	0.0561209	0.0856369	0.0241799	-0.0134098	-0.0899006	0.067153	-0.0844356	late	ipinivo_late	-0.029516	0.029516	0.332184
919	CAGAGAACTCGA_CSF123_4	295	1278.38	HUMAN	CSF123	CSF123_4	CD8_LIKE	0	0	CD8_LIKE	0.023445	-0.0793589	-0.0711445	0.0337898	-0.0447844	0.0458689	-0.0475715	-0.118244	-0.0327469	0.104264	-0.0120029	-0.0734512	-0.0906534	late	ipinivo_late	0.0706725	-0.0706725	0.373071
920	AGACCATTTACA_CSF123_4	268	1218.48	HUMAN	CSF123	CSF123_4	CD8_LIKE	0	0	CD8_LIKE	-0.0240895	-0.0425639	-0.0781053	0.0221709	-0.0203206	-0.021335	-0.0501091	-0.0123544	-0.0478017	-0.02826	-0.0671866	-0.0122167	0.00101436	late	ipinivo_late	-0.0377547	0.0377547	0.203834
921	AGCGCTGGAAGT_CSF119_1	315	1430.44	HUMAN	CSF119	CSF119_1	CD8_LIKE	0	0	CD8_LIKE	0.0259017	-0.0279934	-0.0243973	-0.0139159	-0.00494693	-0.0232599	-0.0449673	0.0622226	-0.0637367	-0.011971	0.0548142	0.0383336	0.018313	pre	pre	-0.10719	0.10719	0.236656
922	TGTCTCATGTCC_CSF129_1	1136	2869.83	HUMAN	CSF129	CSF129_1	CD8_LIKE	0	0	CD8_LIKE	-0.00132852	-0.0238493	-0.108456	0.0157645	0.00354596	0.0853004	0.0641702	-0.00867173	-0.0632615	-0.0161886	-0.00440851	-0.074821	-0.0817544	pre	pre	0.0728419	-0.0728419	0.380807
923	CGTTCAACCATT_CSF129_1	913	2359	HUMAN	CSF129	CSF129_1	CD8_LIKE	0	0	CD8_LIKE	-0.0120426	-0.00240026	-0.108921	-0.0195575	-0.035536	-0.00519082	0.0649744	-0.00778519	0.0286131	-0.0567517	0.0142486	-0.0298575	-0.0303451	pre	pre	0.0727596	-0.0727596	0.367812
924	CACCCGCGGCTA_CSF129_1	643	2119.78	HUMAN	CSF129	CSF129_1	CD8_LIKE	0	0	CD8_LIKE	-0.0349172	0.0443224	-0.0151213	0.0446539	0.165616	0.0474932	0.0572362	0.161294	-0.0718897	0.0104443	0.007064	0.1681	0.118123	pre	pre	-0.104058	0.104058	0.199979
925	GGCAGAGTTTTG_CSF129_1	533	1828.89	HUMAN	CSF129	CSF129_1	CD8_LIKE	0	0	CD8_LIKE	-0.0457384	-0.110393	-0.0638401	0.0207826	-0.0292831	0.00187744	0.0225701	0.00175548	-0.0222937	-0.0429468	-0.0580129	0.101556	-0.0311606	pre	pre	0.0208146	-0.0208146	0.284836
926	GCCAATTACAAT_CSF129_1	614	2069.24	HUMAN	CSF129	CSF129_1	CD8_LIKE	0	0	CD8_LIKE	-0.00393463	-0.0558859	-0.0186793	0.0272613	-0.0118398	0.0673572	-0.102355	-0.0115092	-0.0961185	-0.00169245	-0.0733711	0.0588106	-0.079197	pre	pre	-0.0908462	0.0908462	0.00732065
927	TTAGAAGTGGCG_CSF129_1	557	1849.64	HUMAN	CSF129	CSF129_1	CD8_LIKE	0	0	CD8_LIKE	-0.0155677	0.129743	0.0501164	0.0653963	-0.066299	0.245323	0.18521	-0.0973178	0.070972	0.00328671	-0.000994601	-0.0918443	-0.311622	pre	pre	0.282528	-0.282528	0.262144
928	GGGGGCGCCGCC_CSF129_1	752	2489.77	HUMAN	CSF129	CSF129_1	CD8_LIKE	0	0	CD8_LIKE	0.0220002	-0.0626823	-0.153045	0.0482777	0.0170779	-0.0275524	-0.0636028	0.0979293	-0.0887502	0.0275732	-0.0217609	0.0542637	0.0446303	pre	pre	-0.161532	0.161532	0.492687
929	AGTTTTACCTAA_CSF129_1	554	1978.56	HUMAN	CSF129	CSF129_1	CD8_LIKE	0	0	CD8_LIKE	-0.0173667	0.097812	-0.00144005	-0.0916909	-0.0292527	-0.0286555	-0.0263464	0.0128399	0.0159671	-0.100976	0.0587677	0.0585981	-0.000597164	pre	pre	-0.0391863	0.0391863	0.697856
930	GACAGACACCCA_CSF129_1	599	2088.77	HUMAN	CSF129	CSF129_1	CD8_LIKE	0	0	CD8_LIKE	-0.0253976	0.000470237	-0.0106812	-0.0616047	0.0511667	-0.0484294	0.0219824	0.0778954	0.0216329	-0.0253018	0.0110446	0.0819959	0.0995961	pre	pre	-0.055913	0.055913	0.0768357
931	GTCAATCGTCCA_CSF129_1	646	2293.37	HUMAN	CSF129	CSF129_1	CD8_LIKE	0	0	CD8_LIKE	-0.0148846	0.0258233	-0.0551391	0.0606098	-0.0367432	0.0572385	0.0350675	0.0975206	0.138346	-0.00927681	-0.0791669	0.0708392	-0.0939817	pre	pre	-0.0624531	0.0624531	0.119462
932	CGCGCGACTTGT_CSF129_1	581	1949.64	HUMAN	CSF129	CSF129_1	CD8_LIKE	0	0	CD8_LIKE	0.0650849	-0.00350121	-0.101253	0.0102167	0.0613311	0.0865524	0.0297065	0.0347981	-0.10678	0.0510579	-0.0585423	0.0445427	-0.0252213	pre	pre	-0.00509156	0.00509156	0.40276
933	GTTATCGGTAAC_CSF129_1	567	1982.92	HUMAN	CSF129	CSF129_1	CD8_LIKE	0	0	CD8_LIKE	-0.0184431	0.156021	0.0548703	-0.0188839	0.0356686	0.0579146	0.077193	0.131511	0.0481162	-0.0239352	0.126018	0.0429768	-0.022246	pre	pre	-0.0543176	0.0543176	0.371754
934	TTTAACGAGATA_CSF129_1	603	2127.75	HUMAN	CSF129	CSF129_1	CD8_LIKE	0	0	CD8_LIKE	0.0239335	-0.0202475	-0.0452355	0.0853491	0.136094	-0.0146013	0.0196568	0.198582	-0.0420468	0.0193407	0.0369517	0.0433179	0.150695	pre	pre	-0.178925	0.178925	0.101209
935	CTGGCCTCCGAA_CSF129_1	642	2247.35	HUMAN	CSF129	CSF129_1	CD8_LIKE	0	0	CD8_LIKE	0.0425716	0.0263145	0.0109006	0.0191349	0.0038027	0.103221	0.0876166	0.00700366	0.0314227	0.0605544	0.0426343	0.124741	-0.0994181	pre	pre	0.080613	-0.080613	0.188944
936	AAGGGATGAGTA_CSF129_1	504	1899.91	HUMAN	CSF129	CSF129_1	CD8_LIKE	0	0	CD8_LIKE	0.149878	-0.00354746	-0.06195	0.0153044	0.0450736	-0.00270097	-0.00573334	0.134863	-0.0594317	0.143418	-0.071005	0.0966251	0.0477746	pre	pre	-0.140596	0.140596	0.262835
937	AACAGCTACTGT_CSF129_1	639	2320.32	HUMAN	CSF129	CSF129_1	CD8_LIKE	0	0	CD8_LIKE	0.00491442	0.0571242	0.00357908	0.016191	0.0288091	0.100177	0.0362956	0.105259	-0.0627302	0.0703583	0.0311833	0.210661	-0.0713684	pre	pre	-0.0689637	0.0689637	0.38037
938	GAATCAGCTCAG_CSF129_1	419	1548.5	HUMAN	CSF129	CSF129_1	CD8_LIKE	0	0	CD8_LIKE	-0.0173348	-0.0732387	-0.0220604	-0.0201977	-0.0330657	-0.0256155	-0.0258944	0.00869876	-0.0725458	0.000619665	0.0291594	0.0892873	-0.00745015	pre	pre	-0.0345932	0.0345932	0.313167
939	GACGACATTACA_CSF129_1	558	2010.81	HUMAN	CSF129	CSF129_1	CD8_LIKE	0	0	CD8_LIKE	-0.0659388	0.0797685	-0.0191739	-0.00936147	-0.0231511	0.107841	0.0200652	-0.0214922	0.0640227	-0.0513568	-0.0155576	0.0418171	-0.130992	pre	pre	0.0415575	-0.0415575	0.390252
940	GTCACAGTTGTG_CSF129_1	531	1988.79	HUMAN	CSF129	CSF129_1	CD8_LIKE	0	0	CD8_LIKE	-0.0329893	-0.0413695	-0.0401051	0.0368379	0.0578466	0.21123	0.0610343	0.0744082	-0.0365385	0.00303322	-0.0412339	0.2117	-0.153383	pre	pre	-0.0133739	0.0133739	0.452387
941	GCATGCCCTCCA_CSF129_1	484	1896.06	HUMAN	CSF129	CSF129_1	CD8_LIKE	0	0	CD8_LIKE	-0.0575987	-0.0537893	-0.00708213	-0.039796	0.119402	-0.0325218	0.0374843	0.177134	0.0410324	0.0318687	-0.0343114	0.186795	0.151924	pre	pre	-0.13965	0.13965	0.338311
942	GTCTGGGCTCTC_CSF129_1	436	1667.8	HUMAN	CSF129	CSF129_1	CD8_LIKE	0	0	CD8_LIKE	-0.0456912	0.0433609	-0.125084	0.017541	-0.084017	0.0228791	0.0306643	-0.135845	-0.00278186	-0.0711722	0.0769891	-0.147544	-0.106896	pre	pre	0.166509	-0.166509	0.536604
943	ATCAGTGCCCCC_CSF129_1	492	1935.46	HUMAN	CSF129	CSF129_1	CD8_LIKE	0	0	CD8_LIKE	0.00476372	0.0363124	-0.0225673	-0.0148546	-0.0524569	0.0165037	-0.0425321	-0.0391475	-0.0597205	0.0958906	-0.0526535	0.069038	-0.0689606	pre	pre	-0.00338462	0.00338462	0.578427
944	GTGGCGCTGGAG_CSF129_1	452	1846.69	HUMAN	CSF129	CSF129_1	CD8_LIKE	0	0	CD8_LIKE	-0.0324382	0.0575164	-0.065566	-0.00527354	0.0152878	0.0319781	-0.1139	0.140819	-0.0706089	0.00646466	-0.0444301	0.201162	-0.0166902	pre	pre	-0.254719	0.254719	0.670236
945	CGAAAGTTGTCG_CSF129_1	280	1164.64	HUMAN	CSF129	CSF129_1	CD8_LIKE	0	0	CD8_LIKE	0.0306708	0.00378435	-0.0886525	-0.0312907	-0.0128056	-0.00417226	-0.0282396	-0.0491862	-0.0422978	-0.045635	-0.038382	-0.0415668	-0.00863337	pre	pre	0.0209466	-0.0209466	-0.0918894
946	CCAAGAAATTCG_CSF129_1	322	1442.66	HUMAN	CSF129	CSF129_1	CD8_LIKE	0	0	CD8_LIKE	-0.0565713	0.0128737	-0.0153955	0.052524	0.0523465	0.126765	-0.0341596	0.160116	-0.0439288	0.0343675	-0.0392094	0.12825	-0.0744187	pre	pre	-0.194276	0.194276	0.14497
947	CGAGGCCTGCTG_CSF129_1	435	1811.64	HUMAN	CSF129	CSF129_1	CD8_LIKE	0	0	CD8_LIKE	-0.0243735	0.0175812	-0.000997108	0.0199238	0.0508157	-0.12408	-0.0858738	0.127853	-0.0887977	0.0860725	0.00208088	0.0363578	0.174896	pre	pre	-0.213727	0.213727	0.201413
948	AAACACACATGT_CSF127_3	801	2447.79	HUMAN	CSF127	CSF127_3	CD8_LIKE	0	0	CD8_LIKE	0.00401005	0.0645091	0.0383295	0.0385881	0.225685	0.0436081	0.00918441	0.139858	-0.0917168	-0.0257331	-0.085518	0.0926963	0.182077	late	ipinivo_late	-0.130674	0.130674	0.215588
949	CATCACGGTACA_CSF127_3	686	2242.61	HUMAN	CSF127	CSF127_3	CD8_LIKE	0	0	CD8_LIKE	-0.00119875	0.0716178	-0.0312341	-0.00702197	0.00618302	0.0531746	-0.0276449	0.206074	-0.0290876	0.0746398	-0.0326874	0.0942875	-0.0469916	late	ipinivo_late	-0.233719	0.233719	0.310368
950	TTGATAGTTCCC_CSF127_3	671	2338.56	HUMAN	CSF127	CSF127_3	CD8_LIKE	0	0	CD8_LIKE	0.022237	0.065929	-0.0839925	0.0130836	-0.111436	0.0484672	0.0603163	0.114422	0.00598076	0.0140739	0.0938807	0.171667	-0.159903	late	ipinivo_late	-0.054106	0.054106	0.189875
951	TGGTTTATCGCC_CSF127_3	645	2118.01	HUMAN	CSF127	CSF127_3	CD8_LIKE	0	0	CD8_LIKE	0.0528109	-0.0171549	-0.00822098	0.0732714	-0.0238014	-0.0326999	0.0741569	0.0758379	0.0750256	0.0635323	-0.0357929	0.0667024	0.00889848	late	ipinivo_late	-0.00168101	0.00168101	-0.0107513
952	ACTTAAGCTGCG_CSF127_3	517	1885.16	HUMAN	CSF127	CSF127_3	CD8_LIKE	0	0	CD8_LIKE	-0.0239195	0.0343642	0.0454285	0.0234054	0.03476	0.033781	-0.0180545	0.066264	-0.0148205	-0.0340623	0.0186649	0.165619	0.000979009	late	ipinivo_late	-0.0843185	0.0843185	-0.163394
953	CCGGCGGCCTGA_CSF127_3	550	2044.34	HUMAN	CSF127	CSF127_3	CD8_LIKE	0	0	CD8_LIKE	-0.0732674	0.0372382	-0.0115676	-0.0031963	0.0814558	0.026897	0.00494768	-0.00787868	0.0171082	-0.0854992	0.0943646	-0.0637083	0.0545588	late	ipinivo_late	0.0128264	-0.0128264	0.633106
954	CCCAAACGTTAC_CSF127_3	580	2162.1	HUMAN	CSF127	CSF127_3	CD8_LIKE	0	0	CD8_LIKE	-0.0430296	0.0722744	-0.0569182	-0.00779014	0.00620676	-0.00499798	0.0447061	0.0522146	-0.0409903	0.0387516	-0.0923217	0.0798148	0.0112047	late	ipinivo_late	-0.00750848	0.00750848	0.292858
955	GCTCGCATTCGT_CSF127_3	509	1821.94	HUMAN	CSF127	CSF127_3	CD8_LIKE	0	0	CD8_LIKE	-0.0174852	0.0114975	-0.020841	0.0254465	-0.00466329	0.0666579	0.0108336	0.00967102	-0.00847282	0.0274118	-0.0816268	-0.0493586	-0.0713212	late	ipinivo_late	0.00116256	-0.00116256	0.314918
956	GCCCATTTTGCG_CSF127_3	522	1855.36	HUMAN	CSF127	CSF127_3	CD8_LIKE	0	0	CD8_LIKE	-0.0723215	0.107092	0.0167085	-0.0584316	0.075569	0.0721791	0.0978463	0.102837	-0.060945	-0.039325	-0.0680304	0.103756	0.00338993	late	ipinivo_late	-0.00499098	0.00499098	-0.0174331
957	CTGTACTAACCT_CSF127_3	495	1834.65	HUMAN	CSF127	CSF127_3	CD8_LIKE	0	0	CD8_LIKE	-0.0090611	0.0476399	0.0659004	-0.00504625	0.031577	0.00907979	0.0670789	0.0535465	0.0261474	-0.0660271	0.0215253	0.00328709	0.0224972	late	ipinivo_late	0.0135324	-0.0135324	-0.024585
958	GCAGGGTGGAAA_CSF127_3	433	1599.22	HUMAN	CSF127	CSF127_3	CD8_LIKE	0	0	CD8_LIKE	-0.0117952	-0.025219	-0.0716697	0.00738559	0.0249373	0.0225867	-0.0214663	0.101411	-0.033817	-0.0344818	-0.0542022	0.0416409	0.00235063	late	ipinivo_late	-0.122878	0.122878	0.295265
959	ATGAGGGCGTGC_CSF127_3	567	2006.61	HUMAN	CSF127	CSF127_3	CD8_LIKE	0	0	CD8_LIKE	-0.0337128	0.0481457	-0.0164407	0.000975371	0.0533661	-0.0279234	-0.035486	0.0350365	0.0366706	0.0400492	-0.0576197	0.0528334	0.0812894	late	ipinivo_late	-0.0705225	0.0705225	0.68403
960	CTAAAGCGATGT_CSF127_3	486	1785.76	HUMAN	CSF127	CSF127_3	CD8_LIKE	0	0	CD8_LIKE	-0.0541398	0.0167678	0.0379949	-0.0545968	0.0473313	-0.103057	0.025989	0.0591013	-0.0152869	-0.079107	-0.0310047	0.0438826	0.150388	late	ipinivo_late	-0.0331123	0.0331123	-0.11136
961	CGCCTACCAGCC_CSF127_3	478	1805.3	HUMAN	CSF127	CSF127_3	CD8_LIKE	0	0	CD8_LIKE	-0.0794741	-0.0395206	0.0242825	-0.0545011	0.0719536	-0.0965473	0.0589303	0.0128242	0.0493908	0.0616434	0.015691	0.0700722	0.168501	late	ipinivo_late	0.0461061	-0.0461061	0.0970601
962	GTGCTACTCAAA_CSF127_3	464	1727.76	HUMAN	CSF127	CSF127_3	CD8_LIKE	0	0	CD8_LIKE	0.0079971	0.0917608	0.0288147	0.00866331	0.019499	0.03677	0.0227129	-0.0310831	0.113415	-0.0238695	0.0913679	-0.0134102	-0.017271	late	ipinivo_late	0.053796	-0.053796	0.440179
963	GCACGAACCCCT_CSF127_3	511	1835.62	HUMAN	CSF127	CSF127_3	CD8_LIKE	0	0	CD8_LIKE	-0.00933403	0.0966503	0.0123255	0.0234676	0.038586	0.0244188	0.0883765	0.160968	0.0450406	-0.0321869	-0.0416154	0.204802	0.0141672	late	ipinivo_late	-0.072592	0.072592	0.340018
964	GGACAGCTACGA_CSF127_3	499	1877.25	HUMAN	CSF127	CSF127_3	CD8_LIKE	0	0	CD8_LIKE	-0.00807158	0.0343563	-0.0446063	0.0077658	0.0699817	0.00936116	-0.103729	-0.0313661	-0.0298968	0.0303317	-0.0161747	-0.0230397	0.0606205	late	ipinivo_late	-0.0723629	0.0723629	0.547294
965	ATTTACGAGATG_CSF127_3	434	1617.36	HUMAN	CSF127	CSF127_3	CD8_LIKE	0	0	CD8_LIKE	-0.0541028	0.0223774	-0.0934267	-0.0133738	-0.0449679	0.0231528	-0.0115368	-0.00755117	0.0885888	0.000534934	-0.0417867	0.0303649	-0.0681207	late	ipinivo_late	-0.00398559	0.00398559	0.345185
966	GCGCAGCCGTTC_CSF127_3	467	1754.62	HUMAN	CSF127	CSF127_3	CD8_LIKE	0	0	CD8_LIKE	-0.0842659	-0.118431	-0.0902894	-0.0222562	0.00547136	-0.095668	-0.113853	0.106572	-0.157369	0.0712604	-0.0511689	0.1542	0.101139	late	ipinivo_late	-0.220424	0.220424	0.368499
967	GGCGAGTGGCAC_CSF127_3	489	1852.18	HUMAN	CSF127	CSF127_3	CD8_LIKE	0	0	CD8_LIKE	-0.0202236	0.0214717	0.0611852	0.0307685	0.14055	-0.0507867	-0.05079	0.086419	-0.0357007	-0.0118554	-0.042052	0.132372	0.191337	late	ipinivo_late	-0.137209	0.137209	0.198038
968	CTAGCGCAAATT_CSF127_3	565	2081.84	HUMAN	CSF127	CSF127_3	CD8_LIKE	0	0	CD8_LIKE	0.0335167	0.0496441	-0.040937	0.00282966	0.0319923	-0.00642864	-0.0722636	0.138976	-0.141923	-0.0274418	-0.0585795	0.186988	0.0384209	late	ipinivo_late	-0.21124	0.21124	-0.00459272
969	ATCAGAGGGACG_CSF127_3	471	1743.14	HUMAN	CSF127	CSF127_3	CD8_LIKE	0	0	CD8_LIKE	-0.0286968	0.0255517	-0.0821155	0.000691255	0.0635741	-0.0332882	-0.00267132	-0.0534729	0.0841434	-0.0479243	-0.0695913	0.0198649	0.0968623	late	ipinivo_late	0.0508016	-0.0508016	0.356479
970	GATCCAAACTAA_CSF127_3	468	1819.73	HUMAN	CSF127	CSF127_3	CD8_LIKE	0	0	CD8_LIKE	-0.0384183	0.0899575	-0.0340635	0.0349828	-0.0867447	-0.00543533	-0.11814	-0.036001	-0.048958	-0.0628279	-0.0852308	-0.0159674	-0.0813093	late	ipinivo_late	-0.0821388	0.0821388	0.187403
971	TTATACATACCC_CSF127_3	548	2028.52	HUMAN	CSF127	CSF127_3	CD8_LIKE	0	0	CD8_LIKE	0.0060898	-0.0555272	-0.0166254	-0.0498139	-0.016799	0.0920285	0.000625955	-0.0248038	-0.0576854	-0.0813565	0.000945311	0.0402715	-0.108828	late	ipinivo_late	0.0254298	-0.0254298	0.247661
972	CTTGGTCGAGCT_CSF127_3	362	1439.4	HUMAN	CSF127	CSF127_3	CD8_LIKE	0	0	CD8_LIKE	-0.00251028	0.133946	0.0291907	-0.026536	0.0544974	0.126785	0.0601636	0.0279607	0.0233206	-0.0376966	-0.0305471	-0.110038	-0.0722875	late	ipinivo_late	0.0322029	-0.0322029	0.17785
973	GCCGCAATGACG_CSF127_3	422	1602.21	HUMAN	CSF127	CSF127_3	CD8_LIKE	0	0	CD8_LIKE	0.0187511	0.0957794	-0.028289	0.0104456	-0.00842427	0.0911832	0.00158079	0.0433919	-0.084568	0.0627707	0.0089032	0.0806506	-0.0996074	late	ipinivo_late	-0.0418111	0.0418111	0.223093
974	AAGTCTCGAGCA_CSF127_3	402	1565.82	HUMAN	CSF127	CSF127_3	CD8_LIKE	0	0	CD8_LIKE	-0.0209694	-0.011346	0.0434513	-0.024209	-0.0284791	0.0855003	-0.0233168	0.0218257	0.0211547	-0.025827	-0.062553	0.0376407	-0.113979	late	ipinivo_late	-0.0451425	0.0451425	0.490618
975	CTCCCAATTCTA_CSF127_3	620	2078.71	HUMAN	CSF127	CSF127_3	CD8_LIKE	0	0	CD8_LIKE	-0.0358453	-0.055446	-0.0471299	-0.0137792	-0.0169498	0.0481282	0.0467249	-0.0553349	-0.0519777	0.000455832	0.038844	0.0105547	-0.065078	late	ipinivo_late	0.10206	-0.10206	0.145671
976	CTTGGGCACGCT_CSF127_3	498	1945.27	HUMAN	CSF127	CSF127_3	CD8_LIKE	0	0	CD8_LIKE	-0.024038	0.00836765	-0.0534675	0.0142861	0.0835002	-0.0537286	-0.0700562	0.134602	-0.0011282	-0.0468427	0.00778881	0.0314173	0.137229	late	ipinivo_late	-0.204659	0.204659	0.356071
977	ACCTTGCGGTCC_CSF127_3	503	1869.12	HUMAN	CSF127	CSF127_3	CD8_LIKE	0	0	CD8_LIKE	-0.0565636	0.0435429	-0.0652025	-0.0127094	0.118704	0.0195946	-0.0444624	-0.0014131	0.15081	-0.0415249	0.136956	0.0132814	0.0991094	late	ipinivo_late	-0.0430493	0.0430493	0.260808
978	GAATAACAAGAG_CSF127_3	357	1422.59	HUMAN	CSF127	CSF127_3	CD8_LIKE	0	0	CD8_LIKE	-0.0565779	0.0254416	-0.0717579	-0.0850374	-0.0394942	0.0549273	-0.0965613	-0.0518779	-0.0751158	-0.0795113	0.0235949	0.112234	-0.0944215	late	ipinivo_late	-0.0446835	0.0446835	0.104072
979	GTGTTGGTAATT_CSF127_3	376	1397.9	HUMAN	CSF127	CSF127_3	CD8_LIKE	0	0	CD8_LIKE	-0.0516322	-0.0836058	-0.0955696	0.00681391	0.0486841	-0.0581451	-0.110178	0.0579016	-0.0872428	-0.0740623	-0.0803117	-0.0241016	0.106829	late	ipinivo_late	-0.168079	0.168079	0.198653
980	GGAACAAGCAAC_CSF127_3	411	1589.85	HUMAN	CSF127	CSF127_3	CD8_LIKE	0	0	CD8_LIKE	-0.0201477	-0.0863807	-0.103076	-0.018504	0.090557	-0.074914	0.0089078	0.10125	-0.0586653	0.0190924	0.0341696	0.0496985	0.165471	late	ipinivo_late	-0.0923421	0.0923421	0.207542
981	GTCGCGCAAGCT_CSF127_3	443	1630.75	HUMAN	CSF127	CSF127_3	CD8_LIKE	0	0	CD8_LIKE	-0.0527163	0.00584647	-0.00908389	-0.0191568	0.120829	0.110036	0.015203	0.194197	0.0167312	0.0303637	-0.00408493	0.0311707	0.0107925	late	ipinivo_late	-0.178994	0.178994	0.0378799
982	AATCTAACTCTT_CSF127_3	384	1625.22	HUMAN	CSF127	CSF127_3	CD8_LIKE	0	0	CD8_LIKE	0.0123094	0.103206	0.107207	0.00375442	0.030342	0.11166	0.0344505	0.046735	0.0610329	0.0441878	0.0553174	0.0423208	-0.0813179	late	ipinivo_late	-0.0122844	0.0122844	0.348359
983	CGTTTGTCACCA_CSF127_3	361	1469.91	HUMAN	CSF127	CSF127_3	CD8_LIKE	0	0	CD8_LIKE	-0.0354235	0.0394185	-0.0173351	0.0284864	-0.0862854	0.133882	0.0563289	-0.0164951	0.0476629	-0.0225035	-0.0199767	0.0422826	-0.220167	late	ipinivo_late	0.072824	-0.072824	0.308083
984	ACTGTTTATACT_CSF127_3	483	1744.37	HUMAN	CSF127	CSF127_3	CD8_LIKE	0	0	CD8_LIKE	-0.0205413	0.0972245	-0.0292161	0.0282838	-0.00469618	0.0944343	-0.0161472	0.00660054	-0.00219308	-0.075973	-0.000606091	0.0636684	-0.0991305	late	ipinivo_late	-0.0227477	0.0227477	0.280666
985	CATCTTGCTTAG_CSF127_3	603	2172.3	HUMAN	CSF127	CSF127_3	CD8_LIKE	0	0	CD8_LIKE	-0.0771393	-0.0568519	-0.0118087	-0.0497944	0.0391972	-0.0163648	-0.0769361	0.0358479	-0.0963215	-0.0469965	-0.0973745	0.0362859	0.055562	late	ipinivo_late	-0.112784	0.112784	0.488052
986	GATGCCAATAGT_CSF127_3	368	1472.27	HUMAN	CSF127	CSF127_3	CD8_LIKE	0	0	CD8_LIKE	-0.0259007	0.0708801	-0.0225645	-0.018544	0.0859453	0.0451164	0.0339021	0.127552	-0.0210786	-0.0102738	-0.0160401	0.143973	0.0408288	late	ipinivo_late	-0.0936503	0.0936503	-0.00432899
987	AACGTGTGCTGC_CSF127_3	400	1597.24	HUMAN	CSF127	CSF127_3	CD8_LIKE	0	0	CD8_LIKE	-0.0316561	-0.0229066	0.116736	0.0338077	0.0240727	0.0236618	-0.059566	0.111289	-0.0376793	-0.0585165	-0.106333	-0.0199011	0.0004109	late	ipinivo_late	-0.170855	0.170855	0.147889
988	ATATCACCAAAC_CSF127_3	427	1723.72	HUMAN	CSF127	CSF127_3	CD8_LIKE	0	0	CD8_LIKE	-0.0384408	-0.0230694	0.031566	0.0750202	0.106648	0.0362575	-0.0571092	0.0503872	-0.0785553	-0.0304806	0.0143205	0.0379718	0.0703909	late	ipinivo_late	-0.107496	0.107496	0.0975507
989	CGTCATAGCACT_CSF127_3	414	1626.67	HUMAN	CSF127	CSF127_3	CD8_LIKE	0	0	CD8_LIKE	0.00283747	-0.0198814	-0.0141341	-0.0274832	0.127671	0.0129233	-0.0293797	0.194859	-0.123914	-0.0307819	-0.00205026	0.249559	0.114748	late	ipinivo_late	-0.224238	0.224238	0.320458
990	CGCGCTAAAATT_CSF127_3	433	1628.45	HUMAN	CSF127	CSF127_3	CD8_LIKE	0	0	CD8_LIKE	-0.0181052	0.0319748	0.0339131	-0.0306644	0.00727154	0.0987612	0.0356553	-0.0349265	-0.0687887	-0.0503286	-0.0550037	-0.0317774	-0.0914896	late	ipinivo_late	0.0705818	-0.0705818	0.136519
991	ATCGGCGTCACG_CSF127_3	396	1567.22	HUMAN	CSF127	CSF127_3	CD8_LIKE	0	0	CD8_LIKE	0.0202746	-0.0318979	0.0508661	0.0846807	0.103294	0.0677952	-0.047665	0.171925	-0.04305	0.0835	-0.11525	0.216849	0.0354991	late	ipinivo_late	-0.21959	0.21959	0.458373
992	AACCTAGGACTT_CSF127_3	515	1970.29	HUMAN	CSF127	CSF127_3	CD8_LIKE	0	0	CD8_LIKE	-0.0169952	0.159912	0.0594356	-0.0767059	0.120344	0.148102	0.00947614	0.0968682	-0.00437088	-0.0677693	-0.122088	0.0514873	-0.0277579	late	ipinivo_late	-0.0873921	0.0873921	0.361277
993	TAGCACTGTATG_CSF127_3	430	1685.81	HUMAN	CSF127	CSF127_3	CD8_LIKE	0	0	CD8_LIKE	-0.0706836	0.0146096	-0.0634934	-0.0645927	-0.11529	-0.000374904	0.0195269	-0.0732121	-0.0634947	-0.0265242	-0.0777377	0.0136362	-0.114915	late	ipinivo_late	0.092739	-0.092739	0.0495743
994	ACTAGTAAGGTC_CSF127_3	415	1668.63	HUMAN	CSF127	CSF127_3	CD8_LIKE	0	0	CD8_LIKE	0.136586	0.0178624	-0.056866	0.106594	-0.0146584	0.0683994	-0.0112432	-0.0627731	-0.0471156	0.0323617	-0.0044495	0.0569328	-0.0830578	late	ipinivo_late	0.0515299	-0.0515299	0.346483
995	GCTGGGGCCCTC_CSF127_3	523	1950.86	HUMAN	CSF127	CSF127_3	CD8_LIKE	0	0	CD8_LIKE	-0.125967	0.077425	-0.0650738	0.0504247	0.058786	0.1883	0.0194651	0.0984284	-0.0845023	-0.0393901	-0.0163069	0.158628	-0.129514	late	ipinivo_late	-0.0789633	0.0789633	0.457285
996	GATTCTGTCTTC_CSF127_3	406	1633.17	HUMAN	CSF127	CSF127_3	CD8_LIKE	0	0	CD8_LIKE	0.00841536	0.0262961	-0.00186118	0.0973669	0.0608859	0.0903881	0.122491	0.0442538	-0.0796702	0.0982588	0.0700496	0.130103	-0.0295023	late	ipinivo_late	0.0782372	-0.0782372	0.215854
997	CATCGATATTAC_CSF127_3	333	1415.83	HUMAN	CSF127	CSF127_3	CD8_LIKE	0	0	CD8_LIKE	-0.0540186	-0.0390579	-0.0586053	-0.034409	-0.0397836	-0.00920854	-0.0452393	-0.0576396	-0.0470078	-0.0825271	-0.0696675	0.0379183	-0.0305751	late	ipinivo_late	0.0124003	-0.0124003	0.218637
998	AGCCGAATGCTC_CSF127_3	390	1569.88	HUMAN	CSF127	CSF127_3	CD8_LIKE	0	0	CD8_LIKE	-0.0474135	-0.00425447	-0.0545895	-0.0146118	-0.0834713	0.014282	0.00688058	-0.0527205	0.0598969	0.0119165	-0.0735316	0.121566	-0.0977533	late	ipinivo_late	0.0596011	-0.0596011	0.133185
999	AGGGAAGTGCTT_CSF127_3	373	1543.58	HUMAN	CSF127	CSF127_3	CD8_LIKE	0	0	CD8_LIKE	0.0347539	0.069753	-0.030921	0.0655095	0.0228959	0.135796	0.0232765	-0.0230548	-0.0431212	0.0143025	0.0410512	0.100755	-0.1129	late	ipinivo_late	0.0463313	-0.0463313	0.390967
1000	CTGCACTCTCGG_CSF127_3	426	1780.01	HUMAN	CSF127	CSF127_3	CD8_LIKE	0	0	CD8_LIKE	0.00894971	0.0220211	0.0474372	0.0393138	0.0759133	-0.053022	-0.0346325	0.050057	0.0307366	-0.0502806	0.0275608	0.175939	0.128935	late	ipinivo_late	-0.0846895	0.0846895	0.841227
1001	TGCATCAATCCC_CSF127_3	409	1669.5	HUMAN	CSF127	CSF127_3	CD8_LIKE	0	0	CD8_LIKE	-0.0997965	0.0320165	-0.045124	-0.0110705	0.0407072	0.168057	-0.0421058	-0.0156465	-0.0518068	-0.0753895	0.0226798	-0.113708	-0.127349	late	ipinivo_late	-0.0264593	0.0264593	-0.0615025
1002	CTAACGACAGGG_CSF127_3	333	1412.85	HUMAN	CSF127	CSF127_3	CD8_LIKE	0	0	CD8_LIKE	-0.00850214	0.114122	-0.0117406	0.00789309	-0.00450027	-0.0594858	-0.0476187	0.0746655	0.0226123	0.0574439	-0.0474509	0.0492883	0.0549855	late	ipinivo_late	-0.122284	0.122284	0.435562
1003	CCTGGATCCGCT_CSF127_3	361	1531.08	HUMAN	CSF127	CSF127_3	CD8_LIKE	0	0	CD8_LIKE	-0.0612707	-0.0112789	-0.0196746	-0.0493907	-0.0296456	0.0842837	0.0617542	-0.0584609	-0.0415641	-0.0840325	0.095128	0.00156315	-0.113929	late	ipinivo_late	0.120215	-0.120215	0.320729
1004	TCCGTACGCCTT_CSF127_3	407	1623.33	HUMAN	CSF127	CSF127_3	CD8_LIKE	0	0	CD8_LIKE	-0.0639087	0.121	-0.0061582	-0.006061	0.0910532	-0.032187	-0.0717079	0.0252733	0.0718815	-0.00983367	-0.0406122	0.0281207	0.12324	late	ipinivo_late	-0.0969812	0.0969812	0.0172008
1005	GTAAGCTCCCCG_CSF127_3	373	1613.98	HUMAN	CSF127	CSF127_3	CD8_LIKE	0	0	CD8_LIKE	-0.0686303	-0.0595483	-0.0791475	-0.0400902	0.0892698	0.049391	-0.005815	0.0776492	-0.105688	-0.0754415	-0.0526338	0.133925	0.0398787	late	ipinivo_late	-0.0834642	0.0834642	0.251229
1006	CGGTGTGCCCTC_CSF127_3	479	1840.78	HUMAN	CSF127	CSF127_3	CD8_LIKE	0	0	CD8_LIKE	-0.0225032	-0.0725455	0.00799702	-0.00777978	0.0269536	-0.0194862	0.0223693	0.0621854	0.0943652	0.0300759	0.0229764	0.0210713	0.0464398	late	ipinivo_late	-0.0398161	0.0398161	0.0640252
1007	ACCCATTCTGCG_CSF127_3	300	1310	HUMAN	CSF127	CSF127_3	CD8_LIKE	0	0	CD8_LIKE	-0.042189	0.00151313	-0.0134141	-0.0601406	-0.0111359	0.00151111	-0.034154	-0.00951525	-0.0385318	-0.00553216	0.0121412	-0.0645101	-0.012647	late	ipinivo_late	-0.0246388	0.0246388	0.338133
1008	CAGTACTAACTT_CSF127_3	385	1623.45	HUMAN	CSF127	CSF127_3	CD8_LIKE	0	0	CD8_LIKE	-0.019185	-0.0647148	-0.0573243	0.0158815	0.105338	0.0473265	-0.010146	0.0391436	-0.0149944	0.0203013	-0.0768952	0.124615	0.0580119	late	ipinivo_late	-0.0492896	0.0492896	0.456605
1009	CCCACTTTTTCT_CSF127_3	409	1695.02	HUMAN	CSF127	CSF127_3	CD8_LIKE	0	0	CD8_LIKE	0.0393739	0.144584	0.0755786	0.0433624	-0.0431009	0.0386853	-0.0018034	-0.133177	0.143646	-0.000803941	-0.0670444	-0.0709313	-0.0817862	late	ipinivo_late	0.131373	-0.131373	0.364525
1010	AACACAATAGAG_CSF127_3	364	1490.13	HUMAN	CSF127	CSF127_3	CD8_LIKE	0	0	CD8_LIKE	-0.0830104	0.0305805	-0.0268478	-0.0666061	0.0885474	0.102496	-0.0490595	0.156303	-0.0228034	-0.0741955	-0.116511	0.11368	-0.0139484	late	ipinivo_late	-0.205363	0.205363	0.209506
1011	GTTCCGATTACG_CSF127_3	345	1430.66	HUMAN	CSF127	CSF127_3	CD8_LIKE	0	0	CD8_LIKE	0.0134692	-0.102227	-0.0675845	-0.00394993	0.0249267	-0.046255	-0.0760342	0.0877003	-0.052211	0.0191962	-0.0356461	0.088378	0.0711817	late	ipinivo_late	-0.163735	0.163735	0.386826
1012	CCCAAAGGGCTC_CSF127_3	278	1222.87	HUMAN	CSF127	CSF127_3	CD8_LIKE	0	0	CD8_LIKE	0.0229299	-0.00370492	0.0564503	0.0406457	0.0283283	0.11321	-0.0185308	0.0566474	0.0244275	0.0548193	0.0310524	0.143281	-0.084882	late	ipinivo_late	-0.0751783	0.0751783	0.223236
1013	AAGCATTTAATG_CSF127_3	269	1191.06	HUMAN	CSF127	CSF127_3	CD8_LIKE	0	0	CD8_LIKE	-0.0617395	0.0213148	0.0402874	-0.0284623	-0.086102	0.0423065	0.0160971	-0.0254828	-0.0423546	-0.0287014	-0.0455443	-0.0418851	-0.128408	late	ipinivo_late	0.0415799	-0.0415799	0.341526
1014	GTGGGGACCAGC_CSF127_3	413	1581.57	HUMAN	CSF127	CSF127_3	CD8_LIKE	0	0	CD8_LIKE	-0.0271972	0.142165	-0.0447645	0.0367253	0.162482	0.0723965	-0.0404633	0.0988064	-0.0776198	-0.0303111	-0.0247682	0.0589964	0.0900855	late	ipinivo_late	-0.13927	0.13927	0.177743
1015	CTATTTCAGTGC_CSF127_3	338	1425.59	HUMAN	CSF127	CSF127_3	CD8_LIKE	0	0	CD8_LIKE	-0.00662472	0.0452502	-0.101291	0.0699944	0.0702934	-0.0943132	-0.0270216	0.0575752	-0.0559116	-0.0565483	0.0711929	0.0204379	0.164607	late	ipinivo_late	-0.0845969	0.0845969	0.103356
1016	ATGCGCAGTCAA_CSF127_3	357	1560.93	HUMAN	CSF127	CSF127_3	CD8_LIKE	0	0	CD8_LIKE	0.022303	0.0629215	-0.0385974	-0.0213073	-0.0833186	0.0396231	0.00456244	0.0855141	-0.00972001	-0.0269955	0.0442241	0.162264	-0.122942	late	ipinivo_late	-0.0809517	0.0809517	0.307425
1017	AGAAAGGGCTGG_CSF127_3	251	1140.67	HUMAN	CSF127	CSF127_3	CD8_LIKE	0	0	CD8_LIKE	-0.00341534	0.00560777	-0.00214968	-0.0554201	-0.0954114	-0.00465773	0.0393847	-0.00917743	0.0763132	-0.0133223	-0.0141949	0.066855	-0.0907537	late	ipinivo_late	0.0485621	-0.0485621	-0.0179459
1018	TGGCTGACCTGA_CSF127_3	360	1450.35	HUMAN	CSF127	CSF127_3	CD8_LIKE	0	0	CD8_LIKE	-0.00813781	-0.135439	-0.0521579	-0.0320706	0.0233003	-0.136057	-0.0614658	0.0305919	-0.0422169	3.39317e-05	-0.0370506	-0.028399	0.159358	late	ipinivo_late	-0.0920577	0.0920577	-0.0445522
1019	TAAGTGCTGATA_CSF127_3	265	1180.91	HUMAN	CSF127	CSF127_3	CD8_LIKE	0	0	CD8_LIKE	-0.043882	0.0454158	-0.0564563	-0.0108434	0.0131011	0.0752407	0.00433828	0.0787178	-0.0217956	0.042086	0.00218227	0.0568763	-0.0621397	late	ipinivo_late	-0.0743795	0.0743795	-0.00720078
1020	AACCGGGTACTG_CSF127_3	307	1363.01	HUMAN	CSF127	CSF127_3	CD8_LIKE	0	0	CD8_LIKE	-0.0889064	-0.032062	0.0119583	-0.00889163	-0.00254403	-0.0577688	0.0184306	0.0114762	0.000243125	-0.0363415	0.00387265	-0.119547	0.0552248	late	ipinivo_late	0.00695439	-0.00695439	0.14596
1021	AGCCGTTAAGGA_CSF127_3	303	1318.91	HUMAN	CSF127	CSF127_3	CD8_LIKE	0	0	CD8_LIKE	-0.0434484	0.0202017	-0.0191499	-0.0137382	0.0981101	0.115803	-0.0525941	0.141666	-0.0730704	0.00300777	-0.0154658	0.11539	-0.0176931	late	ipinivo_late	-0.19426	0.19426	0.027653
1022	GTAATCCGGTCT_CSF127_3	283	1195.82	HUMAN	CSF127	CSF127_3	CD8_LIKE	0	0	CD8_LIKE	-0.0766549	-0.0461091	-0.0161225	-0.0265902	-0.0623555	0.0763344	0.0139043	-0.0589497	0.0462093	-0.0895247	0.0123675	-0.0314405	-0.13869	late	ipinivo_late	0.072854	-0.072854	0.188732
1023	TATGGCATACTC_CSF127_3	291	1271.8	HUMAN	CSF127	CSF127_3	CD8_LIKE	0	0	CD8_LIKE	-0.0734465	0.0149527	-0.00324831	-0.0034888	-0.0565799	0.0324531	0.0587672	-0.0725335	-0.0519059	-0.0957167	-0.0613562	-0.156589	-0.0890331	late	ipinivo_late	0.131301	-0.131301	-0.0209709
1024	TAATTAGTTATA_CSF127_3	335	1428.93	HUMAN	CSF127	CSF127_3	CD8_LIKE	0	0	CD8_LIKE	0.028436	0.0782297	-0.033866	0.0265821	-0.0930475	0.00581765	-0.072388	-0.0496623	-0.0295557	-0.0323591	-0.0118032	0.00557463	-0.0988652	late	ipinivo_late	-0.0227257	0.0227257	0.205998
1025	GCGTAGCTGCTT_CSF127_3	284	1262.92	HUMAN	CSF127	CSF127_3	CD8_LIKE	0	0	CD8_LIKE	-0.0407026	0.0895023	0.0319392	-0.0129262	-0.0648984	-0.0579002	-0.0375407	-0.00716618	-0.0138991	-0.0283788	-0.00307653	0.0461986	-0.00699827	late	ipinivo_late	-0.0303745	0.0303745	0.262835
1026	GGCGCGGGGACT_CSF127_3	323	1348.36	HUMAN	CSF127	CSF127_3	CD8_LIKE	0	0	CD8_LIKE	-0.0152387	0.0607359	-0.0440858	-0.0199542	0.00948404	-0.0242458	-0.0648985	-0.0615262	-0.034025	0.0299383	-0.0500847	-0.016711	0.0337298	late	ipinivo_late	-0.00337231	0.00337231	0.145618
1027	GTGCCGGCCCCA_CSF127_3	321	1424.68	HUMAN	CSF127	CSF127_3	CD8_LIKE	0	0	CD8_LIKE	-0.0477661	-0.0272834	-0.0215897	0.0196187	-0.108703	0.016746	0.00752187	-0.111676	-0.0389809	-0.0526941	-0.0896147	-0.0182692	-0.125449	late	ipinivo_late	0.119198	-0.119198	0.380263
1028	AATCTTAGGTGG_DFCI061_1	794	2446.94	HUMAN	DFCI061	DFCI061_1	CD8_LIKE	0	0	CD8_LIKE	-0.0255557	0.0490244	-0.0910958	-0.0162386	-0.0504172	0.141046	0.00721229	-0.0852949	0.0239468	-0.0625858	-0.109167	0.0145951	-0.191463	pre	pre	0.0925072	-0.0925072	0.210471
1029	GAGTCGCTGCGG_DFCI061_1	719	2345.82	HUMAN	DFCI061	DFCI061_1	CD8_LIKE	0	0	CD8_LIKE	0.0313026	-0.0712747	-0.142391	0.0221507	-0.0491477	-0.0316918	-0.108023	-0.118988	-0.0798124	-0.0275505	-0.0853312	-0.0896163	-0.0174559	pre	pre	0.0109648	-0.0109648	0.319472
1030	GTTTCTTGTTCT_DFCI061_1	581	2088.86	HUMAN	DFCI061	DFCI061_1	CD8_LIKE	0	0	CD8_LIKE	0.0672331	0.0607501	-0.0319923	0.102955	-0.010027	0.176428	0.0515425	0.0615748	-0.00139891	0.132726	0.00980401	0.180934	-0.186455	pre	pre	-0.0100324	0.0100324	0.577587
1031	CAACCCAGAGAT_DFCI061_1	461	1780.18	HUMAN	DFCI061	DFCI061_1	CD8_LIKE	0	0	CD8_LIKE	-0.0563971	-0.0407361	-0.0598709	0.0310923	-0.0138756	0.151428	0.157847	0.0105413	-0.114042	-0.0508592	0.00426049	-0.0136211	-0.165303	pre	pre	0.147306	-0.147306	0.187621
1032	CATATATCGTCC_DFCI061_1	465	1792.45	HUMAN	DFCI061	DFCI061_1	CD8_LIKE	0	0	CD8_LIKE	-0.067444	0.0802478	0.0742507	-0.0364566	0.0193888	0.0464993	-0.0315581	0.0780601	0.133479	-0.0913555	0.0522659	0.00116146	-0.0271105	pre	pre	-0.109618	0.109618	0.107929
1033	TATGGTCTCTGA_DFCI061_1	481	1855.09	HUMAN	DFCI061	DFCI061_1	CD8_LIKE	0	0	CD8_LIKE	-0.0856781	0.0446358	0.0179891	-0.0224309	0.0529118	0.0755411	-0.00466464	-0.0171814	0.000476044	-0.0657593	-0.0321427	-0.0649104	-0.0226293	pre	pre	0.0125168	-0.0125168	0.452364
1034	GCGGACATTACC_DFCI061_1	340	1506.61	HUMAN	DFCI061	DFCI061_1	CD8_LIKE	0	0	CD8_LIKE	-0.0107282	0.03198	-0.0669043	0.0116809	0.0407166	0.138044	-0.0681549	-0.0083228	-0.0398239	-0.0185983	-0.0415454	0.135791	-0.0973275	pre	pre	-0.0598321	0.0598321	0.253083
1035	GCCGTTACCTAT_DFCI061_1	263	1212.93	HUMAN	DFCI061	DFCI061_1	CD8_LIKE	0	0	CD8_LIKE	-0.0297268	0.0227356	0.0632601	-0.0387463	0.0512753	0.0733385	0.0816197	0.0652848	-0.0492214	-0.0724187	0.0535488	-0.0123575	-0.0220632	pre	pre	0.0163349	-0.0163349	0.213996
1036	TGTACAAATCGA_CSF104_1	1381	3169.48	HUMAN	CSF104	CSF104_1	CD8_LIKE	0	0	CD8_LIKE	-0.0237256	0.0744746	-0.000726658	0.0561827	0.0354475	-0.0247329	-0.0559535	0.124351	0.0036462	0.0589823	-0.0364875	0.0517466	0.0601804	pre	pre	-0.180305	0.180305	0.435453
1037	TACGTGCTGCTG_CSF104_1	833	2341.05	HUMAN	CSF104	CSF104_1	CD8_LIKE	0	0	CD8_LIKE	-0.0995661	-0.00415511	-0.0216422	-0.0120483	-0.0631075	0.0394066	-0.0557991	0.0179315	-0.0034832	-0.0144814	-0.0247718	-0.0555772	-0.102514	pre	pre	-0.0737306	0.0737306	0.114456
1038	CAACCATGGATN_CSF104_1	995	2666.52	HUMAN	CSF104	CSF104_1	CD8_LIKE	0	0	CD8_LIKE	0.0119955	-0.106703	-0.137117	-0.0248385	0.0125691	-0.0919306	-0.0277027	-0.0179668	-0.0689115	-0.0497897	-0.0592597	-0.0212804	0.1045	pre	pre	-0.00973588	0.00973588	0.259542
1039	TACCCGGCCCAA_CSF104_1	1075	2850.21	HUMAN	CSF104	CSF104_1	CD8_LIKE	0	0	CD8_LIKE	0.048501	-0.00781539	-0.00767351	0.00222238	0.169473	-0.00844504	-0.0401595	0.202964	-0.00920461	0.0721529	0.0107598	0.126151	0.177918	pre	pre	-0.243123	0.243123	0.380601
1040	ACTTCGGTGCGG_CSF104_1	768	2143.97	HUMAN	CSF104	CSF104_1	CD8_LIKE	0	0	CD8_LIKE	-0.0362482	0.0628431	0.00327595	0.0104328	0.0569062	-0.00147293	0.0518908	0.136753	0.0486499	0.0445428	0.00274664	0.152743	0.0583791	pre	pre	-0.0848626	0.0848626	0.281942
1041	CTTGCACAACCG_CSF104_1	858	2232.6	HUMAN	CSF104	CSF104_1	CD8_LIKE	0	0	CD8_LIKE	-0.0322822	0.0822231	-0.0380448	0.0456024	0.10951	0.147662	0.0344123	0.109372	-0.0010214	0.0211265	-0.0217198	0.100978	-0.0381516	pre	pre	-0.0749601	0.0749601	0.266462
1042	GGTGTCTAAATC_CSF104_1	779	2286.09	HUMAN	CSF104	CSF104_1	CD8_LIKE	0	0	CD8_LIKE	0.0227016	-0.0215079	-0.067679	0.060069	-0.00796132	0.0872419	0.0939157	0.0937752	0.0816644	0.00368555	0.0153561	0.053463	-0.0952033	pre	pre	0.000140506	-0.000140506	0.37641
1043	CGGTTAGTACCT_CSF104_1	681	2090.69	HUMAN	CSF104	CSF104_1	CD8_LIKE	0	0	CD8_LIKE	-0.0495682	0.0945154	0.0447616	0.0114349	0.121827	-0.0368601	-0.0128909	0.194188	-0.0536483	-0.00156926	0.0229632	0.148267	0.158687	pre	pre	-0.207079	0.207079	0.233414
1044	CTATTGTTATAC_CSF104_1	835	2339.56	HUMAN	CSF104	CSF104_1	CD8_LIKE	0	0	CD8_LIKE	0.017268	0.0335963	-0.00671801	0.0811639	0.0688692	0.00633941	-0.0227611	0.106435	0.0283641	0.168263	0.0196317	0.135902	0.0625298	pre	pre	-0.129196	0.129196	0.141227
1045	AGGAGCGGAAGA_CSF104_1	543	1782.45	HUMAN	CSF104	CSF104_1	CD8_LIKE	0	0	CD8_LIKE	-0.0114549	-0.0138383	-0.00193105	-0.0341764	-0.0297301	-0.0145877	-0.0518285	0.00455845	0.0529539	0.0308989	-0.036253	-0.00129123	-0.0151424	pre	pre	-0.056387	0.056387	0.224486
1046	AGCATGCCAGAG_CSF104_1	569	1898.69	HUMAN	CSF104	CSF104_1	CD8_LIKE	0	0	CD8_LIKE	-0.0272842	0.0896355	-0.00672655	0.0292782	0.0298749	-0.101238	-0.0685373	0.109723	-0.0790891	0.0847977	-0.0372262	0.12652	0.131112	pre	pre	-0.17826	0.17826	0.0849276
1047	CGTTCCACGTCT_CSF104_1	540	1828.83	HUMAN	CSF104	CSF104_1	CD8_LIKE	0	0	CD8_LIKE	-0.00290064	0.0127835	-0.0617334	0.0269692	0.0655046	0.0663379	-0.0159145	0.14607	-0.00458937	0.00894809	-0.0217555	0.173839	-0.00083336	pre	pre	-0.161985	0.161985	0.175565
1048	TCCCGGCGTCTG_CSF104_1	655	1977.65	HUMAN	CSF104	CSF104_1	CD8_LIKE	0	0	CD8_LIKE	-0.0362404	-0.0378701	0.0296467	-0.0366978	0.127423	-0.0767734	-0.117171	0.130169	-0.126658	-0.0485235	-0.0558358	0.0355473	0.204196	pre	pre	-0.24734	0.24734	0.345859
1049	TTGGTGGCCCCA_CSF104_1	605	1994.79	HUMAN	CSF104	CSF104_1	CD8_LIKE	0	0	CD8_LIKE	-0.074681	-0.0459819	-0.00238287	-0.0592809	0.0744703	-0.0973729	-0.119098	0.132884	-0.0578478	0.0703964	-0.0696493	0.175377	0.171843	pre	pre	-0.251982	0.251982	0.661764
1050	ATTCTACACCAN_CSF104_1	598	1986.75	HUMAN	CSF104	CSF104_1	CD8_LIKE	0	0	CD8_LIKE	-0.0648087	-0.0624852	-0.140561	-0.00441614	0.00566629	0.0146547	0.0459285	-0.0485252	-0.0104188	-0.0847803	0.00349444	-0.0593382	-0.00898843	pre	pre	0.0944537	-0.0944537	0.426604
1051	ACTGGATAAGGG_CSF104_1	388	1458.17	HUMAN	CSF104	CSF104_1	CD8_LIKE	0	0	CD8_LIKE	-0.0104435	-0.0193946	0.0319424	-0.0117375	-0.0430946	0.0258252	-0.0171478	0.103654	-0.0528523	8.31229e-05	-0.0954793	0.0963504	-0.0689198	pre	pre	-0.120801	0.120801	0.280533
1052	GCACCGGGGCGT_CSF104_1	544	1920.06	HUMAN	CSF104	CSF104_1	CD8_LIKE	0	0	CD8_LIKE	-0.0115956	0.0139625	-0.0583254	0.103352	0.0761542	-0.14169	-0.0936196	0.0971997	-0.0866165	0.0356598	-0.0260432	0.0998149	0.217844	pre	pre	-0.190819	0.190819	0.254763
1053	CACCGTCAGTAT_CSF104_1	383	1532.93	HUMAN	CSF104	CSF104_1	CD8_LIKE	0	0	CD8_LIKE	-0.0318491	0.0217324	-0.0539793	-0.0460906	-0.046908	-0.0339902	0.0080458	-0.114349	-0.0872218	-0.0341155	-0.0150218	0.00696301	-0.0129178	pre	pre	0.122394	-0.122394	0.660547
1054	AATCTACGCATC_CSF104_1	488	1752.6	HUMAN	CSF104	CSF104_1	CD8_LIKE	0	0	CD8_LIKE	-0.0391306	0.00196861	-0.0236853	-0.0547461	0.118485	-0.0777405	0.0122387	0.144223	0.0812923	-0.0045769	0.0859774	0.0113928	0.196226	pre	pre	-0.131985	0.131985	0.19792
1055	ACCCCGCACGGC_CSF104_1	349	1486.23	HUMAN	CSF104	CSF104_1	CD8_LIKE	0	0	CD8_LIKE	0.0556273	0.163728	0.0354141	0.0349046	0.143786	0.0815007	0.0817485	0.0139562	0.00117926	0.190087	0.0350323	0.113744	0.0622856	pre	pre	0.0677922	-0.0677922	0.0908093
1056	CATCGCACGATC_CSF104_1	371	1514.01	HUMAN	CSF104	CSF104_1	CD8_LIKE	0	0	CD8_LIKE	-0.0525139	0.0918245	-0.0475113	-0.0382524	-0.0396642	-0.0643256	-0.0523062	-0.0102717	0.0351209	-0.0615617	-0.00528859	-0.0279991	0.0246614	pre	pre	-0.0420345	0.0420345	0.132679
1057	ATTTGAACTTGA_DFCI058_1	1924	3550.29	HUMAN	DFCI058	DFCI058_1	CD8_LIKE	0	0	CD8_LIKE	-0.0586831	0.0589907	-0.0669151	-0.046943	0.0115929	0.103122	0.0203264	0.0232253	-0.0143324	-0.0570078	-0.00418941	0.00732779	-0.0915295	pre	pre	-0.00289894	0.00289894	0.594158
1058	GGTTGAATAGGA_DFCI058_1	808	2136.19	HUMAN	DFCI058	DFCI058_1	CD8_LIKE	0	0	CD8_LIKE	-0.0375452	0.0185086	0.0214996	-0.00904361	-0.0092926	0.0211795	-0.055514	-0.0145258	0.0127445	-0.0802937	-0.00812654	0.00420346	-0.0304721	pre	pre	-0.0409882	0.0409882	0.112039
1059	CATTAGGTGTTG_DFCI058_1	797	2430.41	HUMAN	DFCI058	DFCI058_1	CD8_LIKE	0	0	CD8_LIKE	-0.0372234	-6.74589e-05	-0.0675833	0.0629465	0.127023	-0.123209	-0.125167	0.117151	-0.00137704	-0.0202016	-0.0299594	0.0155455	0.250232	pre	pre	-0.242318	0.242318	0.368786
1060	GTAATAGAACAT_DFCI058_1	505	1792.73	HUMAN	DFCI058	DFCI058_1	CD8_LIKE	0	0	CD8_LIKE	-0.0338258	0.0385419	-0.0336658	0.093572	-0.0187665	0.149585	0.0310279	-0.0191332	0.0049137	0.00770828	-0.0488222	0.0555136	-0.168351	pre	pre	0.050161	-0.050161	0.0602308
1061	CGAGAGGGCATC_DFCI058_1	459	1657.34	HUMAN	DFCI058	DFCI058_1	CD8_LIKE	0	0	CD8_LIKE	-0.0584694	0.045783	-0.136585	0.0102131	-0.0452264	0.152314	0.0464235	-0.0112114	-0.0308872	-0.0635885	-0.0311187	0.0816668	-0.19754	pre	pre	0.0576349	-0.0576349	0.375886
1062	TTGACCTTAGTG_DFCI058_1	485	1698.72	HUMAN	DFCI058	DFCI058_1	CD8_LIKE	0	0	CD8_LIKE	-0.08291	-0.00813699	0.0453163	-0.00217985	-0.0328007	0.0460688	0.0111311	0.00412221	0.0794312	-0.050519	-0.077386	0.0463611	-0.0788695	pre	pre	0.00700894	-0.00700894	0.110637
1063	GCTCGTTGGCAC_DFCI058_1	464	1636.34	HUMAN	DFCI058	DFCI058_1	CD8_LIKE	0	0	CD8_LIKE	-0.0838145	0.0188818	0.014138	0.0332672	0.0211945	0.0249412	0.0404319	0.149254	-0.0182177	0.0398083	-0.0388435	0.139212	-0.00374675	pre	pre	-0.108822	0.108822	-0.0104285
1064	CGACGCTCACAG_DFCI058_1	560	1959.03	HUMAN	DFCI058	DFCI058_1	CD8_LIKE	0	0	CD8_LIKE	-0.0564936	0.0653603	-0.03393	-0.0531062	-0.0470181	0.0631433	0.000871538	-0.0450432	0.115899	-0.0572364	-0.0155973	0.0579043	-0.110161	pre	pre	0.0459148	-0.0459148	-0.049701
1065	ACTGGAAGGAAA_DFCI058_1	568	1988.55	HUMAN	DFCI058	DFCI058_1	CD8_LIKE	0	0	CD8_LIKE	-0.0905609	0.00996162	-0.0155168	0.00130059	0.119464	0.0864057	-0.0258386	0.170501	-0.0771055	0.0774909	-0.095662	0.187483	0.0330584	pre	pre	-0.196339	0.196339	0.0515166
1066	ACCTCAATGACG_DFCI058_1	458	1644.28	HUMAN	DFCI058	DFCI058_1	CD8_LIKE	0	0	CD8_LIKE	-0.0397402	0.073746	-0.000534903	-0.014731	-0.0184601	-0.0982523	0.00745404	0.0273195	0.0682503	-0.0819385	-0.0111846	0.0828706	0.0797923	pre	pre	-0.0198654	0.0198654	0.155129
1067	CAGCCCCAACCG_DFCI058_1	457	1676.14	HUMAN	DFCI058	DFCI058_1	CD8_LIKE	0	0	CD8_LIKE	-0.0629033	0.0833561	0.0123623	-0.0532628	-0.123632	0.0434713	-0.0136151	0.00986744	-0.011918	-0.101121	-0.0298398	0.0545208	-0.167104	pre	pre	-0.0234826	0.0234826	0.166945
1068	ACCCAAGATATC_DFCI058_1	575	2047.4	HUMAN	DFCI058	DFCI058_1	CD8_LIKE	0	0	CD8_LIKE	-0.00857032	0.00138782	-0.0188111	-0.0569451	-0.00789681	0.00661474	0.0585728	-0.0206223	0.119552	-0.00542414	0.0542543	-0.0955198	-0.0145116	pre	pre	0.0791951	-0.0791951	0.426316
1069	ATTGGAGTATAA_DFCI058_1	505	1736.1	HUMAN	DFCI058	DFCI058_1	CD8_LIKE	0	0	CD8_LIKE	-0.00760377	0.00957972	-0.0253122	-0.00624176	-0.113191	0.0533683	-0.0284157	-0.0935399	0.0291071	-0.0122413	-0.130972	-0.0180124	-0.166559	pre	pre	0.0651241	-0.0651241	0.249951
1070	CACCCACCATTA_DFCI058_1	435	1576.62	HUMAN	DFCI058	DFCI058_1	CD8_LIKE	0	0	CD8_LIKE	-0.0573711	0.089749	-0.0411321	-0.0279529	0.00748709	-0.00116713	-0.0787715	0.0402836	0.0164927	0.0043627	0.0411147	0.151258	0.00865422	pre	pre	-0.119055	0.119055	0.319882
1071	CGAACCCTCGAG_DFCI058_1	402	1505.97	HUMAN	DFCI058	DFCI058_1	CD8_LIKE	0	0	CD8_LIKE	0.00147639	0.0490863	0.00624181	0.0307006	0.144815	0.0802975	-0.0196153	0.113998	0.00908095	-0.0418659	-0.0219456	0.0883557	0.0645177	pre	pre	-0.133614	0.133614	0.141289
1072	CTCCTGGCGAGG_DFCI058_1	440	1605.97	HUMAN	DFCI058	DFCI058_1	CD8_LIKE	0	0	CD8_LIKE	-0.028501	0.0530949	-0.0273429	-0.0233776	0.00429698	-0.0229982	-0.00982659	-0.0549535	0.0224761	-0.00969005	-0.0197538	-0.00399991	0.0272952	pre	pre	0.0451269	-0.0451269	0.379237
1073	ATTTACCATATA_DFCI058_1	582	1961.78	HUMAN	DFCI058	DFCI058_1	CD8_LIKE	0	0	CD8_LIKE	-0.0802489	0.128688	0.0626382	0.00719113	-0.0844775	0.00393433	0.0308975	0.0481934	0.115684	-0.0405817	0.0255295	0.114306	-0.0884119	pre	pre	-0.0172958	0.0172958	0.154981
1074	AGTTCACATGTC_DFCI058_1	451	1641.99	HUMAN	DFCI058	DFCI058_1	CD8_LIKE	0	0	CD8_LIKE	-0.0142969	0.0306271	-0.0424657	0.020219	0.0753775	0.0508954	-0.0575962	-0.0127219	-0.0374689	-0.0522241	-0.0715875	-0.0120407	0.0244821	pre	pre	-0.0448744	0.0448744	0.253345
1075	GACTGAACAGAC_DFCI058_1	500	1800	HUMAN	DFCI058	DFCI058_1	CD8_LIKE	0	0	CD8_LIKE	-0.0546727	0.157305	-0.0293262	-0.0199053	-0.0209365	0.0842872	0.040962	-0.129805	0.100391	-0.119584	0.04112	0.0266878	-0.105224	pre	pre	0.170767	-0.170767	0.120006
1076	ATTGGCAATCAC_DFCI058_1	442	1638.23	HUMAN	DFCI058	DFCI058_1	CD8_LIKE	0	0	CD8_LIKE	-0.0542246	-0.0283975	-0.0126156	-0.0148591	-0.0410617	0.0811529	0.0627857	-0.0997503	0.0263203	-0.0979901	-0.0011377	0.0775868	-0.122215	pre	pre	0.162536	-0.162536	0.243971
1077	CCGTATACATTG_DFCI058_1	399	1464.02	HUMAN	DFCI058	DFCI058_1	CD8_LIKE	0	0	CD8_LIKE	-0.0194014	0.0499543	0.0515114	0.0186305	0.0148113	0.162026	0.0333409	0.0711238	0.0768711	-0.0247574	0.0164456	-0.0607406	-0.147215	pre	pre	-0.0377829	0.0377829	0.216023
1078	AGTCATCCTATG_DFCI058_1	394	1505.69	HUMAN	DFCI058	DFCI058_1	CD8_LIKE	0	0	CD8_LIKE	-0.0559674	0.00933144	0.0328166	-0.00420164	-0.0583315	0.1373	-0.0316369	0.00977325	-0.019079	0.0492323	-0.0151095	0.0767939	-0.195631	pre	pre	-0.0414101	0.0414101	0.142722
1079	ATCACACGCGTA_DFCI058_1	374	1448.24	HUMAN	DFCI058	DFCI058_1	CD8_LIKE	0	0	CD8_LIKE	-0.0489082	0.105603	0.00656046	0.00531383	-0.0383531	0.135662	0.0500393	-0.0888635	0.0440653	-0.0635334	-0.0295976	-0.0500027	-0.174015	pre	pre	0.138903	-0.138903	0.233385
1080	CGTATCAGAAAG_DFCI058_1	384	1489.45	HUMAN	DFCI058	DFCI058_1	CD8_LIKE	0	0	CD8_LIKE	-0.00742518	0.0359385	0.0401028	-0.043625	0.0667816	-0.0209792	-0.0485667	0.0742782	-0.0638065	0.034772	-0.0830129	0.0556508	0.0877608	pre	pre	-0.122845	0.122845	0.495055
1081	CCCGTCAATTTT_DFCI058_1	542	1824.33	HUMAN	DFCI058	DFCI058_1	CD8_LIKE	0	0	CD8_LIKE	0.0874024	0.014276	0.0545699	-0.0176313	-0.00889169	0.0913276	-0.028774	0.00184764	0.0919942	0.0237244	-0.18604	-0.113577	-0.100219	pre	pre	-0.0306217	0.0306217	0.188203
1082	TCAGTTTATCCT_DFCI058_1	385	1437.31	HUMAN	DFCI058	DFCI058_1	CD8_LIKE	0	0	CD8_LIKE	-0.0731771	-0.00324584	0.025355	0.0172744	0.00653755	0.0894493	0.169383	-0.015622	0.0176239	-0.00208945	0.0135349	-0.028245	-0.0829117	pre	pre	0.185005	-0.185005	0.303793
1083	ACTGGGTGCGAC_DFCI058_1	332	1346.33	HUMAN	DFCI058	DFCI058_1	CD8_LIKE	0	0	CD8_LIKE	0.0443421	0.0425835	-0.00113588	0.0159877	0.0414655	0.105378	0.0226533	0.0579204	-0.0163305	0.0190603	-0.070647	0.133057	-0.0639129	pre	pre	-0.0352671	0.0352671	0.482365
1084	ATAAGAATCCCC_DFCI058_1	470	1776.7	HUMAN	DFCI058	DFCI058_1	CD8_LIKE	0	0	CD8_LIKE	-0.0738007	-0.0180844	-0.0666635	0.0384079	-0.115434	-0.0466477	-0.0269563	-0.0694514	-0.0896112	-0.0417989	-0.0517922	0.0536227	-0.068786	pre	pre	0.0424951	-0.0424951	0.245205
1085	CGAGCGATAAGT_DFCI058_1	348	1288.61	HUMAN	DFCI058	DFCI058_1	CD8_LIKE	0	0	CD8_LIKE	0.0202776	0.016944	-0.021707	0.0182527	0.0556566	0.0332495	-0.0137525	0.088352	0.0162501	0.0498857	-0.00474169	-0.0207277	0.0224071	pre	pre	-0.102104	0.102104	0.381615
1086	TCGGCGAAGAGG_DFCI058_1	443	1603.39	HUMAN	DFCI058	DFCI058_1	CD8_LIKE	0	0	CD8_LIKE	-0.0140311	0.0614013	-0.0840966	0.019006	0.0259233	0.0867921	0.0644718	0.067835	-0.0257985	0.0378881	-0.0149631	0.0289415	-0.0608688	pre	pre	-0.00336321	0.00336321	0.0215973
1087	ATGCCCACGGCT_DFCI058_1	360	1415.93	HUMAN	DFCI058	DFCI058_1	CD8_LIKE	0	0	CD8_LIKE	-0.00826513	0.0854199	0.00290773	0.0418868	-0.00281519	0.0809208	0.000492317	-0.0548897	0.0582953	-0.0407058	0.00747675	-0.0564057	-0.083736	pre	pre	0.055382	-0.055382	0.10162
1088	GCTGGAGTATGT_DFCI058_1	369	1445.03	HUMAN	DFCI058	DFCI058_1	CD8_LIKE	0	0	CD8_LIKE	0.0515735	0.0447035	0.102312	-0.0214911	0.0938722	0.0825464	-0.00393301	0.140129	0.0783692	0.0242273	-0.0491345	0.0826702	0.0113258	pre	pre	-0.144062	0.144062	0.242968
1089	GACGGCTTACCA_DFCI058_1	389	1522.15	HUMAN	DFCI058	DFCI058_1	CD8_LIKE	0	0	CD8_LIKE	-0.00888416	0.108043	-0.0461861	0.0091066	-0.0042172	0.110437	0.149672	0.011211	-0.00570599	-0.0335153	0.00668521	0.0812764	-0.114654	pre	pre	0.138461	-0.138461	0.278912
1090	CTCGGGACGCTA_DFCI058_1	523	1876.7	HUMAN	DFCI058	DFCI058_1	CD8_LIKE	0	0	CD8_LIKE	-0.0184565	0.140034	0.0118062	-0.0462892	-0.0568598	0.0476593	0.00258407	0.0281539	0.0293212	0.00741209	-0.104811	0.0183853	-0.104519	pre	pre	-0.0255699	0.0255699	-0.0248064
1091	CTGATGAATGAA_DFCI058_1	314	1273.74	HUMAN	DFCI058	DFCI058_1	CD8_LIKE	0	0	CD8_LIKE	-0.00536092	0.0989166	-0.0268901	-0.011506	-0.0440193	0.0580214	-0.0976814	-0.104227	-0.0629655	-0.0554243	-0.0642891	-0.084136	-0.102041	pre	pre	0.00654519	-0.00654519	0.108439
1092	TGATTATAACCC_DFCI058_1	481	1749	HUMAN	DFCI058	DFCI058_1	CD8_LIKE	0	0	CD8_LIKE	-0.0388115	0.0288179	-0.100085	-0.0719734	-0.0876419	0.0435528	0.0333821	-0.0172874	-0.103887	-0.0684155	-0.103041	-0.0632304	-0.131195	pre	pre	0.0506695	-0.0506695	-0.230987
1093	TCGAACATGCTC_DFCI058_1	538	1906.52	HUMAN	DFCI058	DFCI058_1	CD8_LIKE	0	0	CD8_LIKE	-0.0241465	0.0283236	0.00176582	-0.02215	0.0776107	-0.0532881	-0.0997534	0.0101465	-0.152701	-0.0552496	-0.0424868	0.00968434	0.130899	pre	pre	-0.1099	0.1099	0.14964
1094	GCAGGAACGCCC_DFCI058_1	535	1919.63	HUMAN	DFCI058	DFCI058_1	CD8_LIKE	0	0	CD8_LIKE	0.029413	-0.0479038	-0.0416304	-0.0100669	-0.0285162	-0.134668	-0.0905043	-0.0412349	-0.0127528	0.035813	-0.0924342	-0.0354426	0.106152	pre	pre	-0.0492694	0.0492694	0.0649465
1095	AGTCCATGGCAA_DFCI058_1	439	1620.62	HUMAN	DFCI058	DFCI058_1	CD8_LIKE	0	0	CD8_LIKE	-0.0916198	0.066037	0.0175909	-0.0707035	0.0302909	0.00392037	-0.0626568	0.0455016	0.00286314	-0.067922	-0.0361353	0.0723048	0.0263706	pre	pre	-0.108158	0.108158	0.156683
1096	TACCTCGGTCCG_DFCI058_1	366	1482.45	HUMAN	DFCI058	DFCI058_1	CD8_LIKE	0	0	CD8_LIKE	-0.0463847	-0.0849662	-0.0421824	0.0201169	-0.0693124	-0.0501916	-0.0832414	-0.0313803	-0.0614989	-0.00908141	-0.0455493	0.0687654	-0.0191208	pre	pre	-0.0518611	0.0518611	0.134202
1097	GTCAGCCTAGCT_DFCI058_1	346	1436.63	HUMAN	DFCI058	DFCI058_1	CD8_LIKE	0	0	CD8_LIKE	0.0767965	0.139796	0.138277	0.0203762	0.0308237	0.110042	-0.0109523	0.135557	-0.0284795	0.102679	0.0193279	0.188868	-0.0792185	pre	pre	-0.146509	0.146509	0.339445
1098	ACACTCGACGAC_DFCI058_1	353	1418.49	HUMAN	DFCI058	DFCI058_1	CD8_LIKE	0	0	CD8_LIKE	0.00242221	0.032825	-0.0407306	-0.00887363	-0.0494544	-0.0329788	0.0361299	0.0119844	-0.0498577	-0.00213151	0.0202162	-0.0633733	-0.0164755	pre	pre	0.0241455	-0.0241455	0.242859
1099	AAACCTTTCAGC_DFCI058_1	367	1465.58	HUMAN	DFCI058	DFCI058_1	CD8_LIKE	0	0	CD8_LIKE	-0.00445931	0.103016	-0.0291614	-0.0158667	0.0701384	0.158262	0.00253727	-0.00417339	-0.0202941	-0.0263215	0.050572	-0.0614289	-0.0881232	pre	pre	0.00671067	-0.00671067	-0.0366821
1100	ATCCTGCAACTT_DFCI058_1	384	1542.88	HUMAN	DFCI058	DFCI058_1	CD8_LIKE	0	0	CD8_LIKE	-0.0529106	-0.0577844	-0.0546475	-0.0642488	-0.0982647	0.0477645	0.0530888	-0.0518254	-0.0725812	-0.0107718	0.00849655	-0.036942	-0.146029	pre	pre	0.104914	-0.104914	0.319642
1101	TATTACACTCGC_DFCI058_1	277	1254.12	HUMAN	DFCI058	DFCI058_1	CD8_LIKE	0	0	CD8_LIKE	-0.0440122	0.090603	0.104047	-0.07689	0.145507	0.112218	0.0430007	0.248776	0.0861207	-0.0573338	-0.00862685	0.0924581	0.0332882	pre	pre	-0.205776	0.205776	0.14574
1102	ACGGTGTTCCGT_DFCI058_1	320	1338.95	HUMAN	DFCI058	DFCI058_1	CD8_LIKE	0	0	CD8_LIKE	0.0129121	-0.0413116	-0.00504229	0.025494	0.122722	0.015574	0.0574535	0.0619971	-0.0658848	0.0591237	-0.0236359	0.0760856	0.107147	pre	pre	-0.00454356	0.00454356	0.0139488
1103	CAGCGTAAGCCA_DFCI058_1	357	1429.34	HUMAN	DFCI058	DFCI058_1	CD8_LIKE	0	0	CD8_LIKE	-0.0676762	0.0181905	-0.0394908	0.0335531	0.0386361	0.172916	0.0651285	-0.0324908	-0.0453525	-0.0628522	0.0154814	0.0150755	-0.13428	pre	pre	0.0976193	-0.0976193	0.102578
1104	CTTGAGGCGCCG_DFCI058_1	342	1446.22	HUMAN	DFCI058	DFCI058_1	CD8_LIKE	0	0	CD8_LIKE	-0.024938	0.0553817	0.0301871	0.00881472	-0.0181126	0.143705	0.0295993	0.0241566	-0.0312721	0.0251495	-0.00254106	0.187953	-0.161818	pre	pre	0.00544268	-0.00544268	0.136419
1105	CTGAAGGGTCAA_DFCI058_1	314	1326.6	HUMAN	DFCI058	DFCI058_1	CD8_LIKE	0	0	CD8_LIKE	-0.0485188	-0.102562	-0.00726493	0.0272403	0.0775088	-0.0541097	-0.0781211	0.0551226	-0.0869618	-0.0376957	-0.0466112	0.0210818	0.131618	pre	pre	-0.133244	0.133244	0.156085
1106	CATACACTTACG_DFCI058_1	356	1473.43	HUMAN	DFCI058	DFCI058_1	CD8_LIKE	0	0	CD8_LIKE	0.044458	-0.0200134	-0.0483469	0.0194336	-0.101663	0.0316735	0.11979	-0.0542986	-0.0608002	0.0566579	0.0151549	0.0134457	-0.133336	pre	pre	0.174089	-0.174089	0.126464
1107	ACCTGTCCCTGA_DFCI056_3	2374	3645.12	HUMAN	DFCI056	DFCI056_3	CD8_LIKE	0	0	CD8_LIKE	0.0479065	0.130423	0.0514761	0.00483106	0.0541391	0.0559921	0.0351218	0.069526	-0.0157577	0.0591534	-0.0596506	0.0511819	-0.00185302	late	ipinivo_late	-0.0344041	0.0344041	0.166367
1108	GTTTAAGCCAGG_DFCI056_3	1833	3408.24	HUMAN	DFCI056	DFCI056_3	CD8_LIKE	0	0	CD8_LIKE	-0.00483826	-0.0319635	-0.0566483	0.0310893	0.099116	0.027924	-0.0206301	0.160338	-0.0880848	0.118164	-0.00813785	0.0863723	0.071192	late	ipinivo_late	-0.180968	0.180968	0.219192
1109	ATGTCTCATAGA_DFCI056_3	1831	3716.32	HUMAN	DFCI056	DFCI056_3	CD8_LIKE	0	0	CD8_LIKE	0.00121841	-0.0517041	-0.0114985	-0.0139489	0.200877	-0.0129543	-0.0368038	0.197028	-0.0407741	-0.0303249	0.0362692	0.127219	0.213831	late	ipinivo_late	-0.233832	0.233832	0.277655
1110	CAAAAATTTCTA_DFCI056_3	1723	3399.42	HUMAN	DFCI056	DFCI056_3	CD8_LIKE	0	0	CD8_LIKE	-0.0313106	0.0546856	-0.0122845	0.00693756	0.0626163	-0.00150668	-0.0339227	0.112249	0.0085127	0.0592552	0.00675447	0.0112489	0.064123	late	ipinivo_late	-0.146172	0.146172	0.0529487
1111	GAGGCTATCTGT_DFCI056_3	2435	3941.57	HUMAN	DFCI056	DFCI056_3	CD8_LIKE	0	0	CD8_LIKE	-0.0612438	0.0714128	0.0561436	0.014005	0.17237	-0.121602	-0.117912	0.166856	0.0593014	-0.0581323	0.000900557	-0.00877346	0.293972	late	ipinivo_late	-0.284767	0.284767	0.09687
1112	CTAATTTCGCGA_DFCI056_3	1799	3447.72	HUMAN	DFCI056	DFCI056_3	CD8_LIKE	0	0	CD8_LIKE	-0.0248628	0.0413192	-0.159569	0.0130835	-0.00773814	0.0469535	-0.0574652	0.0320619	0.0177346	0.0292415	0.00656006	0.0822916	-0.0546916	late	ipinivo_late	-0.0895271	0.0895271	0.0374915
1113	TATAAAACTCGG_DFCI056_3	1378	2943.9	HUMAN	DFCI056	DFCI056_3	CD8_LIKE	0	0	CD8_LIKE	-0.0607105	0.112911	0.0146655	0.0220266	-0.0379289	0.102207	-0.0515388	0.00459446	0.0444436	-0.00944086	0.0462913	0.0957727	-0.140136	late	ipinivo_late	-0.0561333	0.0561333	0.0986659
1114	CTTAATGTTGGC_DFCI056_3	1770	3380.48	HUMAN	DFCI056	DFCI056_3	CD8_LIKE	0	0	CD8_LIKE	-0.00370838	0.0609886	0.0276194	0.00445618	0.113736	-0.0784641	0.0134148	-0.0429298	0.0620449	0.0415986	0.123487	-0.176157	0.1922	late	ipinivo_late	0.0563445	-0.0563445	0.424772
1115	GTTTGGTGCAGC_DFCI056_3	1590	3214.02	HUMAN	DFCI056	DFCI056_3	CD8_LIKE	0	0	CD8_LIKE	-0.0701846	0.0822839	-0.0307059	-0.0466335	0.0351954	0.121035	-0.0244631	0.119746	0.000896774	-0.00391245	-0.0463888	0.15282	-0.0858394	late	ipinivo_late	-0.144209	0.144209	0.145665
1116	CATTATCCTTAG_DFCI056_3	1719	3703.16	HUMAN	DFCI056	DFCI056_3	CD8_LIKE	0	0	CD8_LIKE	-0.0205421	-0.0955041	-0.038864	-0.0742196	0.179898	-0.0180808	-0.0768335	0.112403	-0.0799092	-0.0638033	0.136405	-0.069984	0.197978	late	ipinivo_late	-0.189237	0.189237	0.448086
1117	CTCGCGTGTTCA_DFCI056_3	1567	3171.56	HUMAN	DFCI056	DFCI056_3	CD8_LIKE	0	0	CD8_LIKE	-0.00218881	0.0919087	0.0968587	0.0263029	0.123312	-0.02696	0.00280793	0.194277	0.0189491	0.0130999	0.0632723	0.142103	0.150272	late	ipinivo_late	-0.191469	0.191469	0.197984
1118	TGGTCCCGTGCG_DFCI056_3	1475	3148.39	HUMAN	DFCI056	DFCI056_3	CD8_LIKE	0	0	CD8_LIKE	-0.0722417	0.0690855	0.075368	-0.0135974	0.0415257	0.0980107	-0.0544914	0.0385915	-0.000559851	-0.00396587	0.0502393	0.064636	-0.0564851	late	ipinivo_late	-0.0930829	0.0930829	0.368647
1119	CAGTCGTTCCTA_DFCI056_3	1559	3279.06	HUMAN	DFCI056	DFCI056_3	CD8_LIKE	0	0	CD8_LIKE	0.0222529	0.0211984	-0.0486973	0.0518113	0.00236457	0.064286	0.0261217	-0.0277874	-0.00540255	0.0181962	0.0117505	0.0437264	-0.0619215	late	ipinivo_late	0.0539091	-0.0539091	0.365027
1120	CGTATACCCGAC_DFCI056_3	1318	3132.09	HUMAN	DFCI056	DFCI056_3	CD8_LIKE	0	0	CD8_LIKE	0.0610304	0.133621	0.0390835	-0.0123534	0.156072	-0.165902	-0.1654	0.17404	-0.00754341	0.0116873	-0.115986	0.217946	0.321974	late	ipinivo_late	-0.33944	0.33944	0.414994
1121	ACTAGGATGATC_DFCI056_3	1420	3143.48	HUMAN	DFCI056	DFCI056_3	CD8_LIKE	0	0	CD8_LIKE	-0.0306546	0.118664	0.0129399	-0.015294	0.0666436	0.00597216	0.00764583	0.0600128	0.124157	0.00581372	0.00234404	0.0616891	0.0606714	late	ipinivo_late	-0.0523669	0.0523669	0.2168
1122	TTGCTAAACTGC_DFCI056_3	1448	3157.93	HUMAN	DFCI056	DFCI056_3	CD8_LIKE	0	0	CD8_LIKE	0.0253487	0.0916535	0.109583	0.0568135	0.125123	-0.124543	-0.110399	0.193508	0.0116988	0.0403151	-0.0425368	0.0346981	0.249666	late	ipinivo_late	-0.303907	0.303907	0.235113
1123	TCATGGTACTGT_DFCI056_3	1233	2895.38	HUMAN	DFCI056	DFCI056_3	CD8_LIKE	0	0	CD8_LIKE	0.00359998	-0.014847	0.0156235	0.00662939	0.0971036	-0.0510404	-0.0375542	0.0899654	-0.0561969	0.015966	0.0424102	0.104314	0.148144	late	ipinivo_late	-0.12752	0.12752	0.11393
1124	CCATGATTCCGC_DFCI056_3	1335	2974.65	HUMAN	DFCI056	DFCI056_3	CD8_LIKE	0	0	CD8_LIKE	-0.0316183	0.183631	0.0703277	-0.024073	0.0136183	0.108491	0.103381	0.0199883	0.0183081	0.0366821	0.0281179	-0.00310395	-0.0948727	late	ipinivo_late	0.083393	-0.083393	0.155912
1125	GATCGTTATCGC_DFCI056_3	1037	2590	HUMAN	DFCI056	DFCI056_3	CD8_LIKE	0	0	CD8_LIKE	0.00134472	0.103982	0.0596454	0.0323466	0.122154	0.147621	-0.0437752	0.13254	-0.0210556	-0.0100682	-0.0790795	0.146197	-0.0254673	late	ipinivo_late	-0.176315	0.176315	0.233141
1126	TGTTTCCGAGCC_DFCI056_3	1357	2990.91	HUMAN	DFCI056	DFCI056_3	CD8_LIKE	0	0	CD8_LIKE	-0.0332263	0.0457776	0.00434242	-0.0122434	0.108722	0.0642142	0.0529859	0.0810048	-0.0534706	-0.0326858	-0.0104568	0.00998002	0.0445073	late	ipinivo_late	-0.0280189	0.0280189	0.10735
1127	GGCACCACATCC_DFCI056_3	1363	3166.5	HUMAN	DFCI056	DFCI056_3	CD8_LIKE	0	0	CD8_LIKE	-0.00851914	0.123052	0.0872462	-0.0391336	0.0629594	-0.0364191	-0.000776962	0.15827	0.0392878	-0.0407753	0.0281972	0.14365	0.0993785	late	ipinivo_late	-0.159047	0.159047	0.197322
1128	TCGAGGACTTAT_DFCI056_3	1311	3196.48	HUMAN	DFCI056	DFCI056_3	CD8_LIKE	0	0	CD8_LIKE	-0.00959016	-0.0674213	-0.068807	-0.00771911	0.226477	-0.0871328	-0.129558	0.197687	-0.151584	-0.0147037	-0.0560246	0.0603543	0.31361	late	ipinivo_late	-0.327245	0.327245	0.193051
1129	TTAAACCTGCAG_DFCI056_3	973	2422.88	HUMAN	DFCI056	DFCI056_3	CD8_LIKE	0	0	CD8_LIKE	0.0290169	0.0652936	0.0636992	-0.0374673	0.0935767	0.00832452	-0.0886641	0.174704	-0.0305388	0.047591	-0.0585088	0.0879203	0.0852521	late	ipinivo_late	-0.263368	0.263368	0.161714
1130	CTGATCCATACC_DFCI056_3	1220	2951.94	HUMAN	DFCI056	DFCI056_3	CD8_LIKE	0	0	CD8_LIKE	0.0572056	-0.0436082	-0.085858	0.0636341	0.010075	0.0343346	0.0427081	0.116544	0.0443338	0.0571978	-0.00414774	-0.00178656	-0.0242595	late	ipinivo_late	-0.0738362	0.0738362	0.288239
1131	TAATCTTTCAGC_DFCI056_3	1406	3424.21	HUMAN	DFCI056	DFCI056_3	CD8_LIKE	0	0	CD8_LIKE	-0.0545413	0.0614499	-0.0849246	-0.0768712	0.15886	0.00915011	-0.061756	0.197979	-0.0416264	-0.0987425	-0.00425511	0.0883704	0.14971	late	ipinivo_late	-0.259735	0.259735	0.285004
1132	CCTGCCCCGTCA_DFCI056_3	1386	3030.27	HUMAN	DFCI056	DFCI056_3	CD8_LIKE	0	0	CD8_LIKE	-0.110037	0.0359786	-0.0700862	-0.0348357	-0.0186599	0.0947011	0.0670667	-0.00744677	0.0804761	-0.0714189	0.0428485	-0.0188822	-0.113361	late	ipinivo_late	0.0745135	-0.0745135	0.229133
1133	CCCACAAGGGCC_DFCI056_3	1157	2775.15	HUMAN	DFCI056	DFCI056_3	CD8_LIKE	0	0	CD8_LIKE	-0.0232028	-0.00695116	0.0573089	0.0143457	0.0496256	-0.0302666	-0.074416	0.0899173	-0.0138272	-0.0303353	-0.000914698	0.00816935	0.0798922	late	ipinivo_late	-0.164333	0.164333	0.230871
1134	CTATTTGTCGTT_DFCI056_3	987	2517.22	HUMAN	DFCI056	DFCI056_3	CD8_LIKE	0	0	CD8_LIKE	0.000264402	0.00924	-0.00134689	-0.00368311	0.0438194	0.0264345	-0.0438101	0.0955613	-0.0231797	0.0533598	0.0384637	0.00177692	0.0173849	late	ipinivo_late	-0.139371	0.139371	0.14492
1135	TCATGTGAATAA_DFCI056_3	1037	2776.11	HUMAN	DFCI056	DFCI056_3	CD8_LIKE	0	0	CD8_LIKE	-0.0172841	-0.0501666	-0.0913201	0.0631533	-0.0305761	-0.041967	0.0553148	-0.021267	-0.0114264	0.00541881	0.101993	0.0543682	0.0113909	late	ipinivo_late	0.0765818	-0.0765818	0.273
1136	TGTCTGAGAATC_DFCI056_3	1138	2818.56	HUMAN	DFCI056	DFCI056_3	CD8_LIKE	0	0	CD8_LIKE	-0.0269534	0.0829946	0.0278253	-0.0309765	0.0514297	0.0204434	-0.0556836	0.0950325	0.00933687	0.0184064	-0.0673088	0.0504646	0.0309863	late	ipinivo_late	-0.150716	0.150716	0.00756582
1137	AGAATCCCTCGA_DFCI056_3	1119	2796.29	HUMAN	DFCI056	DFCI056_3	CD8_LIKE	0	0	CD8_LIKE	0.0239205	0.0691819	0.0196773	0.0083342	0.0421439	-0.0949152	-0.0997418	0.185044	-0.0463339	0.0185015	0.00951398	0.162533	0.137059	late	ipinivo_late	-0.284786	0.284786	0.0513433
1138	CCACCCCAAAAA_DFCI056_3	1076	2763.23	HUMAN	DFCI056	DFCI056_3	CD8_LIKE	0	0	CD8_LIKE	0.0107719	0.0329928	-0.0234258	-0.00746889	0.11307	-0.075401	-0.0677742	0.200761	-0.0482856	0.0604221	0.0544251	0.0159975	0.188471	late	ipinivo_late	-0.268535	0.268535	0.273432
1139	GCCGTAATTAAA_DFCI056_3	856	2339.23	HUMAN	DFCI056	DFCI056_3	CD8_LIKE	0	0	CD8_LIKE	-0.0101456	0.0427967	0.0184698	0.0404366	0.165831	0.0145086	0.0118449	0.0934943	0.0269561	0.0417247	-0.0407246	0.0421689	0.151322	late	ipinivo_late	-0.0816494	0.0816494	0.0842855
1140	ATACCCTGTTGC_DFCI056_3	1147	2742.34	HUMAN	DFCI056	DFCI056_3	CD8_LIKE	0	0	CD8_LIKE	-0.000786704	0.0859576	-0.0715062	-0.00905758	0.0936251	0.144017	0.0944893	0.174436	0.054953	-0.0304968	0.00564249	0.186086	-0.0503914	late	ipinivo_late	-0.0799468	0.0799468	0.128091
1141	CTACTTCCTAAG_DFCI056_3	1107	2735.47	HUMAN	DFCI056	DFCI056_3	CD8_LIKE	0	0	CD8_LIKE	-0.0230898	0.0148409	-0.061755	-0.0792787	0.0904523	0.111303	0.0403373	0.128877	-0.098955	-0.0624584	-0.0213688	0.080033	-0.0208505	late	ipinivo_late	-0.0885397	0.0885397	0.31302
1142	GAGTAGGGAGAA_DFCI056_3	1207	3069.8	HUMAN	DFCI056	DFCI056_3	CD8_LIKE	0	0	CD8_LIKE	-0.022983	0.0810121	0.00566605	0.0411385	0.0671396	0.139581	-0.0144881	0.0667412	-0.058778	0.0114633	-0.00300551	0.0433347	-0.0724411	late	ipinivo_late	-0.0812293	0.0812293	0.171097
1143	CAGTAAAGAGAT_DFCI056_3	1169	2926.97	HUMAN	DFCI056	DFCI056_3	CD8_LIKE	0	0	CD8_LIKE	0.0203563	0.0137909	-0.0384294	-0.0575811	0.139564	-0.035071	-0.0559209	0.142295	-0.0552384	-0.0130904	-0.124	0.125009	0.174635	late	ipinivo_late	-0.198216	0.198216	0.295387
1144	AGCGTGGTGCCG_DFCI056_3	1094	2760.8	HUMAN	DFCI056	DFCI056_3	CD8_LIKE	0	0	CD8_LIKE	-0.00182697	0.0373137	-0.04442	0.054371	0.0797474	0.0988369	-0.0259161	0.0264956	-0.00447658	0.0496656	-0.0505095	0.0917827	-0.0190895	late	ipinivo_late	-0.0524116	0.0524116	0.0859086
1145	CATTTAGGATTT_DFCI056_3	889	2410.3	HUMAN	DFCI056	DFCI056_3	CD8_LIKE	0	0	CD8_LIKE	-0.00807644	-0.0309145	-0.0416339	-0.0329645	0.0811063	-0.0100641	-0.0400542	0.199133	-0.0313626	-0.00825083	-0.0164531	0.184217	0.0911704	late	ipinivo_late	-0.239187	0.239187	0.151224
1146	GTTTCCCACAGC_DFCI056_3	1137	2856.32	HUMAN	DFCI056	DFCI056_3	CD8_LIKE	0	0	CD8_LIKE	-0.0352218	-0.0422827	0.0433642	-0.0216658	0.0532937	-0.0361516	0.0111422	0.0740088	-0.0867726	-0.00337332	-0.0503549	0.0327352	0.0894453	late	ipinivo_late	-0.0628666	0.0628666	-0.0264463
1147	AATGGCGTCAGA_DFCI056_3	993	2547.47	HUMAN	DFCI056	DFCI056_3	CD8_LIKE	0	0	CD8_LIKE	0.0367495	-0.063094	-0.0831053	0.0456777	-0.0435776	0.0286955	-0.00972684	0.0692718	0.0174839	0.0499969	0.0205863	-0.0836688	-0.0722732	late	ipinivo_late	-0.0789986	0.0789986	0.468344
1148	GATTGCACCCTA_DFCI056_3	1287	3272	HUMAN	DFCI056	DFCI056_3	CD8_LIKE	0	0	CD8_LIKE	-0.0216006	0.0349485	-0.0465722	-0.0867074	0.0530472	0.0610664	0.00661425	0.135367	0.000177241	-0.0418466	-0.00656214	0.14669	-0.00801918	late	ipinivo_late	-0.128753	0.128753	0.161733
1149	TAATCAATCTGT_DFCI056_3	1371	3117.11	HUMAN	DFCI056	DFCI056_3	CD8_LIKE	0	0	CD8_LIKE	0.0167332	0.0117362	0.0193384	-0.0154991	0.0378081	-0.0141061	-0.0686148	0.141772	0.00845825	0.00292462	-0.0666749	0.0521891	0.0519142	late	ipinivo_late	-0.210387	0.210387	0.143562
1150	TGCCGTTCTTTG_DFCI056_3	921	2513.78	HUMAN	DFCI056	DFCI056_3	CD8_LIKE	0	0	CD8_LIKE	-0.0613358	0.118199	-0.00255529	-0.0393549	0.0289812	0.0119145	0.0117347	0.0337404	-0.0128659	-0.0615799	0.00031665	-0.0197978	0.0170668	late	ipinivo_late	-0.0220058	0.0220058	0.155516
1151	CCCCTTTAAGAA_DFCI056_3	1075	2826.91	HUMAN	DFCI056	DFCI056_3	CD8_LIKE	0	0	CD8_LIKE	-0.0475775	-0.0148754	-0.0744871	0.015687	0.103745	-0.0111652	0.0307634	0.0574461	-0.0607541	-0.0411389	-0.0829043	0.0394901	0.114911	late	ipinivo_late	-0.0266827	0.0266827	0.33486
1152	TAACATTGGCCC_DFCI056_3	1070	2799.56	HUMAN	DFCI056	DFCI056_3	CD8_LIKE	0	0	CD8_LIKE	-0.0224981	0.0173498	-0.0207821	0.0418332	-0.0012618	0.0921987	0.0461277	0.11183	-0.0381221	-0.00415308	0.0164618	0.0629926	-0.0934605	late	ipinivo_late	-0.0657022	0.0657022	0.30766
1153	AGGAATCATGTG_DFCI056_3	1017	2820.89	HUMAN	DFCI056	DFCI056_3	CD8_LIKE	0	0	CD8_LIKE	0.0976688	0.186493	0.0988831	0.0111027	0.064915	-0.020116	-0.102712	0.179327	0.0173605	0.0807637	-0.0233435	0.189201	0.085031	late	ipinivo_late	-0.282039	0.282039	0.0735239
1154	CCTCACGGCCTT_DFCI056_3	1127	2773.27	HUMAN	DFCI056	DFCI056_3	CD8_LIKE	0	0	CD8_LIKE	-0.0526356	0.0241634	0.0449978	0.025132	0.0863717	0.0203237	-0.0889639	0.154396	0.00604346	-0.0612697	-0.041478	0.0696764	0.066048	late	ipinivo_late	-0.24336	0.24336	0.303122
1155	GCTTAGGATAGG_DFCI056_3	1079	2715.73	HUMAN	DFCI056	DFCI056_3	CD8_LIKE	0	0	CD8_LIKE	-0.0505609	-0.0509959	-0.0868552	0.00739391	0.0597081	-0.0060291	0.0459316	0.042735	-0.0228188	0.0492051	-0.0255365	0.0368058	0.0657372	late	ipinivo_late	0.00319665	-0.00319665	0.319301
1156	GGTGTTTCGGGA_DFCI056_3	1196	2914.98	HUMAN	DFCI056	DFCI056_3	CD8_LIKE	0	0	CD8_LIKE	-0.0241837	0.0390037	0.0265115	0.0475719	0.12837	-0.0120238	-0.00427206	0.161067	-0.0199201	-0.0164794	-0.0782316	0.143697	0.140394	late	ipinivo_late	-0.165339	0.165339	0.312737
1157	GGCGAATCCTCT_DFCI056_3	1150	2837.4	HUMAN	DFCI056	DFCI056_3	CD8_LIKE	0	0	CD8_LIKE	-0.0528514	0.10396	0.101137	-0.0927392	-0.0508145	0.00875378	-0.0394596	0.0153315	-0.0194052	-0.0184846	0.0279266	0.126272	-0.0595683	late	ipinivo_late	-0.0547911	0.0547911	0.0989737
1158	ATAAACTCATGC_DFCI056_3	790	2280.57	HUMAN	DFCI056	DFCI056_3	CD8_LIKE	0	0	CD8_LIKE	-0.0459161	0.118733	0.118195	-0.0236529	-0.00391571	0.193169	0.086671	0.0115301	0.0772622	-0.0213115	-0.0805894	0.0482274	-0.197084	late	ipinivo_late	0.0751409	-0.0751409	0.055266
1159	CCAATGGCCTTT_DFCI056_3	829	2244.29	HUMAN	DFCI056	DFCI056_3	CD8_LIKE	0	0	CD8_LIKE	0.0490493	-0.00325104	0.0759692	0.00742673	0.0192014	-0.0192902	-0.0176589	0.0986852	0.00161721	0.0087813	0.0529806	0.0615753	0.0384916	late	ipinivo_late	-0.116344	0.116344	0.122109
1160	CGTTTTGCTCCA_DFCI056_3	1180	2818.24	HUMAN	DFCI056	DFCI056_3	CD8_LIKE	0	0	CD8_LIKE	0.0159525	-0.0298824	-0.0120887	0.0469422	-0.00363809	0.0584598	-0.0212325	0.0465611	-0.104847	0.0180081	0.00873491	0.121908	-0.0620979	late	ipinivo_late	-0.0677936	0.0677936	0.385168
1161	ACTATCAATCGA_DFCI056_3	936	2687.63	HUMAN	DFCI056	DFCI056_3	CD8_LIKE	0	0	CD8_LIKE	0.0119204	0.0620223	0.0229326	-0.0433505	0.0105788	0.1013	-0.0135417	0.100031	-0.0137448	-0.0937303	-0.0549198	0.0302856	-0.0907207	late	ipinivo_late	-0.113573	0.113573	0.20542
1162	AAGTCCGATAGA_DFCI056_3	969	2546.16	HUMAN	DFCI056	DFCI056_3	CD8_LIKE	0	0	CD8_LIKE	-0.0170379	0.0726506	-0.0601527	0.0474524	0.0680457	-0.0293545	-0.046454	0.0525017	0.0585058	0.0108068	0.0793212	-0.0477576	0.0974002	late	ipinivo_late	-0.0989557	0.0989557	0.553122
1163	GTTGTAAATTCC_DFCI056_3	908	2470.9	HUMAN	DFCI056	DFCI056_3	CD8_LIKE	0	0	CD8_LIKE	-0.0166406	0.059265	-0.00677467	0.024854	0.0780277	-0.0525491	0.00294395	0.114068	0.0594362	-0.00412679	0.062473	0.139669	0.130577	late	ipinivo_late	-0.111124	0.111124	0.308825
1164	GCCCGGCATTCC_DFCI056_3	814	2263.2	HUMAN	DFCI056	DFCI056_3	CD8_LIKE	0	0	CD8_LIKE	-0.0734499	0.112127	0.0731824	-0.0157	0.0713772	0.027321	0.0603221	0.0813802	0.0682021	-0.0643883	0.0073646	-0.0216681	0.0440562	late	ipinivo_late	-0.0210581	0.0210581	0.128415
1165	GCTCATTTTTCA_DFCI056_3	780	2209.22	HUMAN	DFCI056	DFCI056_3	CD8_LIKE	0	0	CD8_LIKE	0.0261039	-0.063199	-0.0250956	0.0349397	0.0317697	-0.0483145	-0.0496828	0.0323206	-0.0670908	0.0383534	0.0659702	-0.0235031	0.0800842	late	ipinivo_late	-0.0820034	0.0820034	0.166867
1166	AAAACTGCATGC_DFCI056_3	927	2472.28	HUMAN	DFCI056	DFCI056_3	CD8_LIKE	0	0	CD8_LIKE	-0.0598641	0.146824	-0.0759877	-0.0431731	0.0748665	0.053825	0.00356509	0.0770951	-0.0275527	-0.062099	-0.106988	0.0106549	0.0210415	late	ipinivo_late	-0.07353	0.07353	0.0994281
1167	AACATTAGGGCT_DFCI056_3	914	2483.67	HUMAN	DFCI056	DFCI056_3	CD8_LIKE	0	0	CD8_LIKE	-0.0677201	-0.00469014	0.0903575	0.0017445	-0.00780944	-0.0440995	-0.100639	0.0914567	0.0446394	-0.0458175	-0.0168484	-0.00323405	0.03629	late	ipinivo_late	-0.192096	0.192096	0.259682
1168	ACTTCAACGTTT_DFCI056_3	802	2315.33	HUMAN	DFCI056	DFCI056_3	CD8_LIKE	0	0	CD8_LIKE	-0.0218523	0.0645854	-0.0500646	-0.0645304	0.0514659	0.020618	0.0107862	0.0578263	-0.0617669	-0.0494319	-0.00711137	0.00660214	0.0308479	late	ipinivo_late	-0.0470401	0.0470401	0.229106
1169	CGCGACTCCTAG_DFCI056_3	1011	2715.43	HUMAN	DFCI056	DFCI056_3	CD8_LIKE	0	0	CD8_LIKE	-0.055111	0.0714181	0.11101	-0.0157136	-0.0368768	-0.0181121	-0.0169718	0.0558606	0.0916425	-0.0625062	0.0112478	-0.00166095	-0.0187646	late	ipinivo_late	-0.0728324	0.0728324	0.065027
1170	CTGCCCGATCAG_DFCI056_3	1102	2833.83	HUMAN	DFCI056	DFCI056_3	CD8_LIKE	0	0	CD8_LIKE	0.0052168	-0.00704934	-0.0773361	-0.0120658	0.0484245	0.0779194	0.0350098	0.110385	-0.0544568	0.00405575	0.0516382	0.0676766	-0.0294948	late	ipinivo_late	-0.0753756	0.0753756	0.149015
1171	AGCCAAACTATA_DFCI056_3	836	2449.76	HUMAN	DFCI056	DFCI056_3	CD8_LIKE	0	0	CD8_LIKE	0.0231348	-0.0458385	-0.0624279	0.0327801	0.0233028	-0.0107183	-0.0410935	0.0250136	-0.0449854	0.0804186	0.0360669	0.101114	0.0340211	late	ipinivo_late	-0.0661071	0.0661071	0.307988
1172	ATTGCCTTCCGC_DFCI056_3	887	2418.93	HUMAN	DFCI056	DFCI056_3	CD8_LIKE	0	0	CD8_LIKE	0.000867761	0.102523	0.090804	0.0236064	0.0742267	-0.119275	0.00547234	0.112407	0.108705	-0.00911074	0.039836	0.16216	0.193502	late	ipinivo_late	-0.106934	0.106934	0.332805
1173	CGGCGTGACTCT_DFCI056_3	823	2339.9	HUMAN	DFCI056	DFCI056_3	CD8_LIKE	0	0	CD8_LIKE	-0.0302947	0.0277501	-0.0387308	0.111555	0.061803	0.0471791	-0.0254361	0.0733774	0.00101609	0.0218725	0.0644886	0.0225381	0.0146239	late	ipinivo_late	-0.0988135	0.0988135	0.477461
1174	ACCGCCTACCAT_DFCI056_3	1010	2575.03	HUMAN	DFCI056	DFCI056_3	CD8_LIKE	0	0	CD8_LIKE	-0.00524103	-0.0767701	0.093426	-0.00781094	0.151403	-0.093449	-0.0548773	0.200931	-0.0382686	-0.012171	-0.0443598	0.0618209	0.244852	late	ipinivo_late	-0.255808	0.255808	0.193216
1175	AGACCGTCACCG_DFCI056_3	948	2619.81	HUMAN	DFCI056	DFCI056_3	CD8_LIKE	0	0	CD8_LIKE	0.00856608	0.0944106	0.0747958	0.0365387	0.0152727	0.0629625	0.0904713	0.080262	0.0189805	0.0168039	0.00128643	0.0771593	-0.0476898	late	ipinivo_late	0.0102093	-0.0102093	0.198707
1176	AGGAGAGCAGCT_DFCI056_3	1062	2666.1	HUMAN	DFCI056	DFCI056_3	CD8_LIKE	0	0	CD8_LIKE	-0.00596949	0.0670045	0.0415121	0.0276829	0.0225788	-0.0595867	-0.11305	0.110017	0.148247	0.00589175	-0.00632845	0.0254409	0.0821655	late	ipinivo_late	-0.223067	0.223067	0.294678
1177	TAGAGAAGTCGT_DFCI056_3	889	2512.1	HUMAN	DFCI056	DFCI056_3	CD8_LIKE	0	0	CD8_LIKE	-0.00396925	0.0648461	-0.0530219	-0.0113298	0.104567	-0.0609418	-0.116561	0.0696934	-0.0514255	0.0538648	0.0297794	0.137152	0.165509	late	ipinivo_late	-0.186255	0.186255	0.223092
1178	AATGGAAACCTA_DFCI056_3	859	2508.8	HUMAN	DFCI056	DFCI056_3	CD8_LIKE	0	0	CD8_LIKE	-0.00753881	0.0457471	0.0445168	-0.0392598	0.113188	-0.0900678	-0.127819	0.107379	-0.0957879	-0.0238057	-0.117757	0.0698285	0.203256	late	ipinivo_late	-0.235198	0.235198	0.0708173
1179	AATGAACGTCGC_DFCI056_3	868	2567.29	HUMAN	DFCI056	DFCI056_3	CD8_LIKE	0	0	CD8_LIKE	0.0278734	0.164903	0.00868595	0.041274	0.0498959	-0.027079	-0.0024595	0.0767588	0.0525192	-0.0119244	-0.0175201	0.0794954	0.076975	late	ipinivo_late	-0.0792183	0.0792183	0.307452
1180	AATTTGGATTTA_DFCI056_3	685	2228.85	HUMAN	DFCI056	DFCI056_3	CD8_LIKE	0	0	CD8_LIKE	-0.0715268	-0.00103997	-0.0898688	-0.0542909	0.0187431	-0.0482066	-0.0605056	0.177452	-0.0429922	0.00861393	0.00958402	0.0900641	0.0669497	late	ipinivo_late	-0.237957	0.237957	0.272817
1181	TTAAACCCGTTC_DFCI056_3	894	2391.99	HUMAN	DFCI056	DFCI056_3	CD8_LIKE	0	0	CD8_LIKE	-0.024949	0.120851	0.011352	-0.00299899	0.0217487	0.0739868	0.0348488	0.117791	0.102525	-0.0444121	-0.0804613	0.114944	-0.0522381	late	ipinivo_late	-0.0829424	0.0829424	0.304401
1182	CTTTGACAATAG_DFCI056_3	774	2303.87	HUMAN	DFCI056	DFCI056_3	CD8_LIKE	0	0	CD8_LIKE	0.0546024	0.0878178	0.0539097	0.0196068	-0.0171184	-0.0850834	-0.0523187	0.0597356	0.0699109	0.0702917	-0.110499	0.013823	0.0679649	late	ipinivo_late	-0.112054	0.112054	0.235419
1183	TGCGCTCATTGC_DFCI056_3	1043	2672.79	HUMAN	DFCI056	DFCI056_3	CD8_LIKE	0	0	CD8_LIKE	-0.0388429	1.54674e-06	-0.125939	-0.0368903	0.0356972	-0.0356357	-0.114846	0.0457925	-0.164511	-0.00354776	-0.0267915	0.0180905	0.0713329	late	ipinivo_late	-0.160639	0.160639	0.4812
1184	GCTAAGATTAGG_DFCI056_3	875	2425.6	HUMAN	DFCI056	DFCI056_3	CD8_LIKE	0	0	CD8_LIKE	0.0124454	0.0525103	0.065321	0.0125213	0.106315	0.0374094	0.0911664	0.176075	-0.0692061	0.0319925	0.0215763	0.0357874	0.0689052	late	ipinivo_late	-0.0849082	0.0849082	0.239859
1185	ACCATCGCTCTC_DFCI056_3	953	2597.73	HUMAN	DFCI056	DFCI056_3	CD8_LIKE	0	0	CD8_LIKE	-0.014049	0.0118263	0.0262838	-0.0296309	0.058788	0.080401	-0.0444191	0.263161	-0.0207018	-0.0610085	-0.0602441	0.115901	-0.021613	late	ipinivo_late	-0.30758	0.30758	0.243109
1186	TCCGAAATTACG_DFCI056_3	737	2270.3	HUMAN	DFCI056	DFCI056_3	CD8_LIKE	0	0	CD8_LIKE	-0.062479	0.0515439	-0.0303559	-0.0287153	0.0372689	0.0906049	0.0318761	0.0905509	-0.0393837	-0.0627876	-0.0597785	0.128282	-0.053336	late	ipinivo_late	-0.0586748	0.0586748	0.102262
1187	CATGGACCATAA_DFCI056_3	880	2485.55	HUMAN	DFCI056	DFCI056_3	CD8_LIKE	0	0	CD8_LIKE	-0.0814671	-0.0251219	-0.0480005	-0.0382861	0.0154396	-0.077851	-0.122357	0.113679	-0.105835	-0.0179404	-0.0601985	0.0234807	0.0932907	late	ipinivo_late	-0.236036	0.236036	0.368373
1188	AAGCGGAACCTA_DFCI056_3	737	2316.97	HUMAN	DFCI056	DFCI056_3	CD8_LIKE	0	0	CD8_LIKE	0.0103833	0.146536	0.0217693	-0.030117	0.0736204	0.0924715	0.0353233	0.0496886	0.0908352	-0.0994532	0.082293	0.0601975	-0.0188511	late	ipinivo_late	-0.0143653	0.0143653	0.209321
1189	TCAGTATCAGAG_DFCI056_3	907	2449.73	HUMAN	DFCI056	DFCI056_3	CD8_LIKE	0	0	CD8_LIKE	0.00699346	-0.00950708	-0.117185	-0.0300336	0.0315942	0.101916	0.137288	0.0403756	0.00587686	-0.110965	0.161539	0.0563949	-0.0703223	late	ipinivo_late	0.0969121	-0.0969121	0.256459
1190	AGCTGAGGTGAA_DFCI056_3	645	2027.56	HUMAN	DFCI056	DFCI056_3	CD8_LIKE	0	0	CD8_LIKE	0.0293296	0.0674728	0.0694503	-0.0278608	0.167647	-0.0429159	-0.0429949	0.21299	0.0118701	0.0360685	0.0293301	0.0661202	0.210563	late	ipinivo_late	-0.255984	0.255984	-0.00390331
1191	AAAAATCGGTGG_DFCI056_3	859	2315.36	HUMAN	DFCI056	DFCI056_3	CD8_LIKE	0	0	CD8_LIKE	0.0409512	-0.0463111	-0.00520655	-0.00120002	0.0309653	-0.075585	-0.0251498	0.0425219	-0.0104705	0.106181	0.0101713	-0.0192235	0.10655	late	ipinivo_late	-0.0676717	0.0676717	0.298011
1192	CAGTTTCTGAGA_DFCI056_3	707	2237.19	HUMAN	DFCI056	DFCI056_3	CD8_LIKE	0	0	CD8_LIKE	-0.0408911	-0.101865	-0.0289738	-0.0410234	0.0633458	0.0574294	-0.023385	-0.0441077	-0.143379	-0.0776972	-0.0708788	0.0172145	0.00591638	late	ipinivo_late	0.0207227	-0.0207227	0.0286571
1193	AGTTGATAACAA_DFCI056_3	768	2241.69	HUMAN	DFCI056	DFCI056_3	CD8_LIKE	0	0	CD8_LIKE	-0.0338596	-0.0507111	-0.0762314	0.0911761	-0.112582	-0.0372332	-0.0369961	-0.00389284	-0.0476984	0.0432057	-0.0274002	-0.025762	-0.0753489	late	ipinivo_late	-0.0331033	0.0331033	0.181379
1194	GCAGTCGTCAAT_DFCI056_3	627	1872.59	HUMAN	DFCI056	DFCI056_3	CD8_LIKE	0	0	CD8_LIKE	-0.0426014	-0.0127589	-0.0882823	0.0409367	0.0546573	0.0080853	-0.0497252	0.00240577	-0.0749485	-0.00608723	-0.00699978	0.0229896	0.046572	late	ipinivo_late	-0.052131	0.052131	0.194972
1195	GCCTTTTGAGAC_DFCI056_3	902	2620.45	HUMAN	DFCI056	DFCI056_3	CD8_LIKE	0	0	CD8_LIKE	-0.0257774	0.0686173	-0.0377567	0.0151053	0.110877	-0.0270442	0.0399737	0.159568	0.125602	0.0293402	0.130568	-0.0448928	0.137921	late	ipinivo_late	-0.119594	0.119594	-0.0665204
1196	GCAATACATTAC_DFCI056_3	795	2427.5	HUMAN	DFCI056	DFCI056_3	CD8_LIKE	0	0	CD8_LIKE	-0.00911073	-0.0449533	-0.0234026	0.0241063	0.0946562	0.0294138	0.0279181	0.0688901	0.0326924	-0.0351941	-0.0835613	0.0700413	0.0652424	late	ipinivo_late	-0.040972	0.040972	0.126093
1197	TTCATTCTTCGA_DFCI056_3	650	2008.07	HUMAN	DFCI056	DFCI056_3	CD8_LIKE	0	0	CD8_LIKE	-0.0525647	-0.000813088	-0.0236602	-0.00239951	-0.0337991	0.0629911	0.0958002	0.112748	-0.0692992	0.08058	0.00787701	0.0421376	-0.0967902	late	ipinivo_late	-0.0169482	0.0169482	-0.125994
1198	ACTGATTATTAA_DFCI056_3	621	2014.91	HUMAN	DFCI056	DFCI056_3	CD8_LIKE	0	0	CD8_LIKE	-0.0811711	0.063305	0.0580959	-0.0321304	0.0928659	0.0387745	-0.00154563	0.160353	-0.0881811	-0.00362301	-0.0210418	0.0986603	0.0540914	late	ipinivo_late	-0.161899	0.161899	0.141368
1199	CGAAGAAACTGC_DFCI056_3	652	2127.15	HUMAN	DFCI056	DFCI056_3	CD8_LIKE	0	0	CD8_LIKE	-0.0889614	0.065614	-0.0561584	-0.00732582	0.033317	0.205367	-0.00694228	0.0625855	0.0349655	-0.0712641	0.0522083	0.151522	-0.17205	late	ipinivo_late	-0.0695278	0.0695278	0.2845
1200	TAAGCTCCGACC_DFCI056_3	815	2381.77	HUMAN	DFCI056	DFCI056_3	CD8_LIKE	0	0	CD8_LIKE	-0.0026347	-0.0832213	-0.00230377	-0.0244747	0.0316088	-0.0556357	-0.0373715	0.066109	-0.0520419	-0.0773069	-0.0362587	0.0453427	0.0872445	late	ipinivo_late	-0.103481	0.103481	0.271276
1201	CAGAACATCTAT_DFCI056_3	734	2297.77	HUMAN	DFCI056	DFCI056_3	CD8_LIKE	0	0	CD8_LIKE	-0.0151876	-0.0587616	-0.107512	-0.0212624	0.114824	0.0982853	-0.008726	0.180601	-0.0759564	0.020529	-0.0148439	0.172023	0.0165389	late	ipinivo_late	-0.189327	0.189327	0.536037
1202	GACATTATTCCG_DFCI056_3	700	2196.34	HUMAN	DFCI056	DFCI056_3	CD8_LIKE	0	0	CD8_LIKE	-0.111635	-0.035037	-0.0533331	-0.0553792	0.0414611	-0.0478769	-0.0526104	0.135726	0.0206147	-0.067109	-0.112049	0.122902	0.089338	late	ipinivo_late	-0.188337	0.188337	0.204078
1203	AGTCAAGCATCT_DFCI056_3	806	2287.48	HUMAN	DFCI056	DFCI056_3	CD8_LIKE	0	0	CD8_LIKE	-0.0822154	-0.161381	-0.0320762	0.00447763	-0.0534174	-0.0776341	-0.0538407	-0.063138	-0.0238969	-0.0884405	-0.0497978	-0.128752	0.0242167	late	ipinivo_late	0.00929727	-0.00929727	0.111901
1204	CAATACTCTAAC_DFCI056_3	725	2146.32	HUMAN	DFCI056	DFCI056_3	CD8_LIKE	0	0	CD8_LIKE	-0.00941765	0.0292939	-0.0682014	0.00248114	0.11816	0.0246167	-0.00496272	0.123869	0.0597898	-0.0140515	-0.0259474	0.0865466	0.093543	late	ipinivo_late	-0.128832	0.128832	0.137138
1205	AATGATCCCAGT_DFCI056_3	746	2270.79	HUMAN	DFCI056	DFCI056_3	CD8_LIKE	0	0	CD8_LIKE	0.0116388	-0.0149065	0.047115	-0.0113085	0.101227	-0.121097	-0.0997809	0.130513	-0.0864722	0.0136879	-0.0956885	0.00531216	0.222325	late	ipinivo_late	-0.230294	0.230294	0.0935367
1206	GCGGCCGAGGGC_DFCI056_3	684	2064.5	HUMAN	DFCI056	DFCI056_3	CD8_LIKE	0	0	CD8_LIKE	0.0393849	0.0422687	-0.0699216	0.0964779	0.113809	-0.0522767	-0.0947873	0.0863124	-0.0751291	0.0580282	-0.0108279	0.101212	0.166085	late	ipinivo_late	-0.1811	0.1811	0.249787
1207	CAAGACCCGCTA_DFCI056_3	626	1941.39	HUMAN	DFCI056	DFCI056_3	CD8_LIKE	0	0	CD8_LIKE	-0.0209893	-0.0497939	-0.0607649	0.0196442	-0.0229491	-0.0455862	-0.0515918	0.0403615	0.0117522	0.0322342	-0.0473635	0.0633815	0.0226371	late	ipinivo_late	-0.0919533	0.0919533	0.370455
1208	GCTCTCTGACAA_DFCI056_3	558	1892.89	HUMAN	DFCI056	DFCI056_3	CD8_LIKE	0	0	CD8_LIKE	-0.0315632	0.150888	-0.00119601	-0.00141398	0.0532998	0.141155	0.0114358	0.0154374	0.0291407	0.0362311	0.0411995	0.10189	-0.0878547	late	ipinivo_late	-0.00400163	0.00400163	0.106833
1209	AATGGTATTTCA_DFCI056_3	680	2188.65	HUMAN	DFCI056	DFCI056_3	CD8_LIKE	0	0	CD8_LIKE	-0.0392923	0.152305	-0.0132094	-0.0114292	-0.00849287	0.0349356	-0.0351246	0.0755988	-0.0393731	0.00185028	0.0286281	0.0504034	-0.0434285	late	ipinivo_late	-0.110723	0.110723	0.237923
1210	ACTTCAAGCCCC_DFCI056_3	1092	2723.64	HUMAN	DFCI056	DFCI056_3	CD8_LIKE	0	0	CD8_LIKE	0.042473	0.0876557	-0.0147582	0.0838443	0.0788936	0.0632319	-0.0374353	0.0776084	-0.0554395	0.056476	0.0260213	0.0814953	0.0156616	late	ipinivo_late	-0.115044	0.115044	0.190971
1211	CATTCCGGCTCG_DFCI056_3	705	2195.89	HUMAN	DFCI056	DFCI056_3	CD8_LIKE	0	0	CD8_LIKE	0.0282366	-0.0141488	0.0233641	0.00769195	0.0459435	-0.0614463	-0.0677429	0.0636069	-0.0524872	0.010282	-0.104467	0.114488	0.10739	late	ipinivo_late	-0.13135	0.13135	0.233726
1212	CCTCCACTTAGA_DFCI056_3	627	2032.26	HUMAN	DFCI056	DFCI056_3	CD8_LIKE	0	0	CD8_LIKE	-0.00229931	0.0215532	0.0145986	0.0183439	0.0571875	-0.0598516	-0.0610658	0.0898093	-0.0624141	0.0170122	-0.025981	0.0276297	0.117039	late	ipinivo_late	-0.150875	0.150875	0.383844
1213	ATCCTCATTAAC_DFCI056_3	687	2107.18	HUMAN	DFCI056	DFCI056_3	CD8_LIKE	0	0	CD8_LIKE	0.0691652	-0.0157457	-0.0549814	-0.00389927	0.0148654	0.0233083	-0.0995241	-0.017927	-0.125037	-0.0166496	-0.0516254	-0.0383187	-0.00844296	late	ipinivo_late	-0.0815971	0.0815971	-0.0286956
1214	TCTTAATTACAT_DFCI056_3	531	1798.87	HUMAN	DFCI056	DFCI056_3	CD8_LIKE	0	0	CD8_LIKE	-0.0104857	-0.0379352	-0.0147663	0.00719684	0.0532649	0.00637264	-0.0161436	0.0980495	-0.0716578	-0.0214851	-0.101099	0.0872122	0.0468923	late	ipinivo_late	-0.114193	0.114193	0.214142
1215	AAACGATTAAGA_DFCI056_3	559	1841.11	HUMAN	DFCI056	DFCI056_3	CD8_LIKE	0	0	CD8_LIKE	-0.0982247	0.0507825	0.0319468	0.0109311	-0.0179652	0.022412	-0.0281847	0.0106541	-0.0398554	-0.0919731	-0.0609773	-0.0516533	-0.0403772	late	ipinivo_late	-0.0388388	0.0388388	0.208968
1216	CCGTACTTGCAG_DFCI056_3	619	2046.61	HUMAN	DFCI056	DFCI056_3	CD8_LIKE	0	0	CD8_LIKE	0.0300529	0.0152998	0.00248688	0.0356204	0.0511724	-0.00599398	-0.0763502	0.0660243	0.00558189	0.0273679	-0.0454441	-0.00414421	0.0571664	late	ipinivo_late	-0.142374	0.142374	0.326005
1217	GTAGGTTTTGTC_DFCI056_3	532	1770.05	HUMAN	DFCI056	DFCI056_3	CD8_LIKE	0	0	CD8_LIKE	-0.0235563	0.0838828	0.0568038	-0.00787914	0.0249523	0.0189103	-0.0136486	0.096911	0.0334627	0.0290754	-0.105984	0.0589913	0.006042	late	ipinivo_late	-0.11056	0.11056	0.374997
1218	CATGAGAGCGCA_DFCI056_3	845	2357.16	HUMAN	DFCI056	DFCI056_3	CD8_LIKE	0	0	CD8_LIKE	0.0105891	0.110004	0.0125907	-0.0430445	0.102783	-0.0369317	-0.0653715	0.120869	0.0340211	-0.0771763	-0.0855904	0.000841183	0.139714	late	ipinivo_late	-0.186241	0.186241	0.146778
1219	ACGCCGCCAGCG_DFCI056_3	740	2218.64	HUMAN	DFCI056	DFCI056_3	CD8_LIKE	0	0	CD8_LIKE	-0.0152217	0.136504	0.00617071	-0.0304623	0.00655865	0.0256044	-0.00804018	0.129525	0.0902912	0.0277462	-0.0358687	0.119021	-0.0190457	late	ipinivo_late	-0.137566	0.137566	0.281413
1220	CGGATTACTCGC_DFCI056_3	669	2158.99	HUMAN	DFCI056	DFCI056_3	CD8_LIKE	0	0	CD8_LIKE	-0.0164667	0.117537	-0.0785998	-0.0162318	0.00347102	0.0625901	-0.0843315	0.0733157	0.00296611	0.0500367	-0.0660244	0.115781	-0.059119	late	ipinivo_late	-0.157647	0.157647	0.179373
1221	CTTTCTTTCCAA_DFCI056_3	775	2363.88	HUMAN	DFCI056	DFCI056_3	CD8_LIKE	0	0	CD8_LIKE	-0.0559142	0.0596992	-0.00377407	-0.0380501	-0.0246537	0.0104363	0.0248217	0.0608546	-0.0844488	0.000414793	-0.0473128	0.0862743	-0.03509	late	ipinivo_late	-0.0360329	0.0360329	0.289613
1222	GGGACCATCCTC_DFCI056_3	798	2408.9	HUMAN	DFCI056	DFCI056_3	CD8_LIKE	0	0	CD8_LIKE	-0.026618	0.0172199	0.0263023	0.020035	0.0892605	-0.0139104	0.0884051	0.0739148	0.0164689	0.0990773	0.000404429	-0.0292564	0.103171	late	ipinivo_late	0.0144903	-0.0144903	0.14223
1223	TCAATGATGTGA_DFCI056_3	671	2281.16	HUMAN	DFCI056	DFCI056_3	CD8_LIKE	0	0	CD8_LIKE	0.0862544	0.0702916	0.0366731	-0.0495948	0.120214	0.00365137	-0.090885	0.257461	-0.114307	0.104931	-0.0318376	0.230759	0.116563	late	ipinivo_late	-0.348346	0.348346	0.0824325
1224	GTTTATTACATG_DFCI056_3	477	1655.86	HUMAN	DFCI056	DFCI056_3	CD8_LIKE	0	0	CD8_LIKE	-0.0258323	0.0357784	0.0534354	0.0234553	0.0183765	0.128821	0.0166025	0.0537524	0.00736239	0.0121832	0.00700276	0.0542081	-0.110444	late	ipinivo_late	-0.0371499	0.0371499	0.200654
1225	ACCTGTTGCTGC_DFCI056_3	571	1938.7	HUMAN	DFCI056	DFCI056_3	CD8_LIKE	0	0	CD8_LIKE	-0.0522288	0.0678473	-0.0581797	0.0019167	0.0990277	0.0451481	0.043718	0.182744	-0.0969414	0.0270711	-0.0931028	0.0381255	0.0538796	late	ipinivo_late	-0.139026	0.139026	0.0962917
1226	GACCAAGACTCG_DFCI056_3	618	2012.23	HUMAN	DFCI056	DFCI056_3	CD8_LIKE	0	0	CD8_LIKE	-0.00158783	0.0468612	-0.021213	0.0135525	0.0395515	-0.0824804	-0.121515	0.0516031	-0.0308587	0.0717524	-0.0447571	0.0555931	0.122032	late	ipinivo_late	-0.173118	0.173118	0.123543
1227	ACCGCACCCGTC_DFCI056_3	579	1868.89	HUMAN	DFCI056	DFCI056_3	CD8_LIKE	0	0	CD8_LIKE	-0.104426	0.0436166	0.0737929	-0.035241	-0.0548863	0.0181867	0.0205475	0.015856	0.0169696	-0.0668772	0.00727314	0.0529671	-0.073073	late	ipinivo_late	0.00469149	-0.00469149	0.176344
1228	TTGGACAAACAA_DFCI056_3	654	2102.09	HUMAN	DFCI056	DFCI056_3	CD8_LIKE	0	0	CD8_LIKE	-0.0377608	0.098548	0.0145489	0.0541673	0.0678648	-0.0782566	-0.0691627	0.181404	-0.00788544	-0.0136966	0.00856698	-0.0377713	0.146121	late	ipinivo_late	-0.250566	0.250566	0.424
1229	CGGTCTACGGTC_DFCI056_3	750	2289.73	HUMAN	DFCI056	DFCI056_3	CD8_LIKE	0	0	CD8_LIKE	-0.0462966	-0.00114164	0.010362	0.0154161	0.0464364	0.0460279	-0.0601794	0.0690014	-0.0227567	-0.0694143	0.00211437	0.080148	0.000408497	late	ipinivo_late	-0.129181	0.129181	0.21862
1230	GTCGCCAGATTC_DFCI056_3	1069	2828.95	HUMAN	DFCI056	DFCI056_3	CD8_LIKE	0	0	CD8_LIKE	-0.10016	0.124622	-0.00677397	-0.0591903	0.0759801	-0.0338669	-0.0781664	0.0351274	0.039859	-0.120569	0.111815	-0.0124859	0.109847	late	ipinivo_late	-0.113294	0.113294	0.0672842
1231	GGCCTAATGATG_DFCI056_3	708	2178.88	HUMAN	DFCI056	DFCI056_3	CD8_LIKE	0	0	CD8_LIKE	-0.0215958	-0.00711765	0.0530299	-0.0210096	0.196265	-0.0784779	-0.084266	0.170934	-0.0875735	-0.0453462	-0.0581425	0.123156	0.274743	late	ipinivo_late	-0.2552	0.2552	0.237338
1232	TGTTGAACTTAC_DFCI056_3	663	1973.66	HUMAN	DFCI056	DFCI056_3	CD8_LIKE	0	0	CD8_LIKE	-0.0481446	0.0690892	0.00437725	-0.0529813	-0.0308618	-0.0569653	-0.0499984	0.0213536	-0.017966	-0.101674	-0.0705506	-0.0567478	0.0261035	late	ipinivo_late	-0.071352	0.071352	0.125967
1233	TCTCCCGCAAGT_DFCI056_3	750	2328.2	HUMAN	DFCI056	DFCI056_3	CD8_LIKE	0	0	CD8_LIKE	-0.065203	0.202374	0.0893102	-0.0125791	0.00526458	0.0796463	-0.0449254	0.06214	0.0551886	-0.0629743	0.0750173	0.0146978	-0.0743817	late	ipinivo_late	-0.107065	0.107065	0.0759895
1234	TACCCTCGAGAC_DFCI056_3	770	2326.56	HUMAN	DFCI056	DFCI056_3	CD8_LIKE	0	0	CD8_LIKE	-0.000708374	0.00165575	0.0826522	-0.0227003	0.110169	-0.0290549	-0.134537	0.121988	-0.0654082	0.0132718	-0.0577266	0.0519524	0.139224	late	ipinivo_late	-0.256525	0.256525	0.343878
1235	ATTATTCTTTGA_DFCI056_3	717	2235.32	HUMAN	DFCI056	DFCI056_3	CD8_LIKE	0	0	CD8_LIKE	-0.0185035	0.0256555	0.00995081	-0.0134276	0.0483298	-0.0489524	0.0538037	0.0963783	0.0378254	-0.03602	0.0179517	0.0845756	0.0972822	late	ipinivo_late	-0.0425745	0.0425745	0.263811
1236	CAAACTAGCCCG_DFCI056_3	649	2180.23	HUMAN	DFCI056	DFCI056_3	CD8_LIKE	0	0	CD8_LIKE	0.0296574	-0.0614507	-0.0138251	-0.0381554	0.0267762	0.103469	-0.0740775	-0.0562862	-0.0291905	-0.0597362	-0.0829253	-0.0197588	-0.0766927	late	ipinivo_late	-0.0177913	0.0177913	0.291326
1237	AACGTCTTCAGC_DFCI056_3	535	1849.63	HUMAN	DFCI056	DFCI056_3	CD8_LIKE	0	0	CD8_LIKE	0.122275	0.0175917	0.00516841	0.155289	0.0755491	0.0154218	-0.0843303	0.0444208	-0.0247612	0.0644627	-0.0292527	0.134416	0.0601273	late	ipinivo_late	-0.128751	0.128751	0.271856
1238	CCTCTTGTCGAG_DFCI056_3	608	2000.02	HUMAN	DFCI056	DFCI056_3	CD8_LIKE	0	0	CD8_LIKE	-0.0313133	0.0634416	0.122633	-0.0739703	-0.0235313	-0.0206443	-0.0171031	0.0383584	0.0487418	-0.0265991	-0.0615681	-0.0270178	-0.00288698	late	ipinivo_late	-0.0554615	0.0554615	0.0968307
1239	GACCTTTCAGTG_DFCI056_3	670	2187.04	HUMAN	DFCI056	DFCI056_3	CD8_LIKE	0	0	CD8_LIKE	-0.00108201	-0.0239872	-0.04289	0.0245323	0.0445608	0.057471	-0.0655937	0.137312	-0.107299	-0.0260884	-0.109994	-0.0181793	-0.0129102	late	ipinivo_late	-0.202906	0.202906	0.479098
1240	AATCCGAATGTA_DFCI056_3	556	1922.33	HUMAN	DFCI056	DFCI056_3	CD8_LIKE	0	0	CD8_LIKE	-0.00775323	0.112571	-0.0276311	-0.0207659	0.0662707	0.213903	0.114952	0.143065	0.0779589	-0.0633214	0.0550622	0.145678	-0.147633	late	ipinivo_late	-0.0281132	0.0281132	0.119649
1241	TAAGAACGCGAT_DFCI056_3	739	2263.73	HUMAN	DFCI056	DFCI056_3	CD8_LIKE	0	0	CD8_LIKE	0.0716411	0.0700854	-0.0225133	-0.0268501	0.0929209	-0.0201918	-0.0133243	0.194234	-0.0917515	0.130631	0.00638999	0.116406	0.113113	late	ipinivo_late	-0.207558	0.207558	0.248292
1242	GTTTAGCAGTTG_DFCI056_3	565	1936	HUMAN	DFCI056	DFCI056_3	CD8_LIKE	0	0	CD8_LIKE	-0.00676233	-0.0481694	-0.0800487	0.0350498	0.00942014	-0.0119908	-0.0599394	0.0548556	-0.0436213	0.025933	-0.0125653	0.0484351	0.0214109	late	ipinivo_late	-0.114795	0.114795	0.120773
1243	GTCTTGGTGCTG_DFCI056_3	701	2100.94	HUMAN	DFCI056	DFCI056_3	CD8_LIKE	0	0	CD8_LIKE	-0.0265185	-0.00830727	-0.0363383	-0.00737031	0.0367473	-0.137829	-0.0680415	-0.0345137	0.00586074	0.0492183	-0.0695623	-0.0273546	0.174577	late	ipinivo_late	-0.0335278	0.0335278	0.0267389
1244	CGATTTCGCACA_DFCI056_3	628	2068.66	HUMAN	DFCI056	DFCI056_3	CD8_LIKE	0	0	CD8_LIKE	-0.0391362	0.0491372	-0.0692838	-0.0471674	0.0176285	0.178458	0.053197	0.0470874	0.00842904	-0.0476194	0.0847727	0.0474568	-0.16083	late	ipinivo_late	0.00610956	-0.00610956	0.208775
1245	GGACGTTGGCTA_DFCI056_3	610	1964	HUMAN	DFCI056	DFCI056_3	CD8_LIKE	0	0	CD8_LIKE	-0.0219462	0.0166234	0.0822583	-0.00178963	0.103212	0.0571834	-0.0104608	0.0380699	-0.0905725	-0.0383633	-0.0424965	0.010228	0.0460281	late	ipinivo_late	-0.0485307	0.0485307	0.282885
1246	GCATCCGGCATC_DFCI056_3	587	1981.45	HUMAN	DFCI056	DFCI056_3	CD8_LIKE	0	0	CD8_LIKE	0.0760443	0.084917	0.0592598	0.00834976	0.292679	-0.00646971	-0.00426369	0.19014	-0.0275597	0.00890588	0.0501397	0.072081	0.299149	late	ipinivo_late	-0.194404	0.194404	0.216971
1247	GAATATGGCCCT_DFCI056_3	592	1887.63	HUMAN	DFCI056	DFCI056_3	CD8_LIKE	0	0	CD8_LIKE	-0.0351223	-0.022538	0.0991154	-0.000168346	0.110506	0.0530198	0.0123022	0.0919039	0.0203469	-0.0496333	-0.00313186	-0.0460899	0.0574857	late	ipinivo_late	-0.0796017	0.0796017	0.324366
1248	ACCGGTTACCCC_DFCI056_3	898	2643.34	HUMAN	DFCI056	DFCI056_3	CD8_LIKE	0	0	CD8_LIKE	0.0132684	-0.0230914	0.00689036	-0.0541091	0.0889019	-0.0168277	-0.0743994	0.0256542	-0.0767287	0.00781409	-0.0291807	-0.0722714	0.10573	late	ipinivo_late	-0.100054	0.100054	0.313914
1249	TATTAACAAGAA_DFCI056_3	644	2120.65	HUMAN	DFCI056	DFCI056_3	CD8_LIKE	0	0	CD8_LIKE	0.0336396	-0.0637899	0.0582079	0.00191683	0.0458552	-0.0850915	-0.0295632	0.0769972	0.0211183	0.00280599	0.0321645	0.0431001	0.130947	late	ipinivo_late	-0.10656	0.10656	0.117291
1250	AGCGCTCGTCCA_DFCI056_3	685	2160.71	HUMAN	DFCI056	DFCI056_3	CD8_LIKE	0	0	CD8_LIKE	0.0513989	-0.00841528	-0.0266618	0.0560106	0.0208387	0.0211733	-0.047669	0.105388	0.0305019	-0.0760285	-0.0421258	-0.0389111	-0.000334562	late	ipinivo_late	-0.153057	0.153057	0.0956851
1251	ATACTTACTGAG_DFCI056_3	662	2192.56	HUMAN	DFCI056	DFCI056_3	CD8_LIKE	0	0	CD8_LIKE	-0.0898677	0.00629435	0.00801265	-0.0649357	0.0606745	-0.0918753	-0.113843	-0.00803481	-0.0536062	-0.0557451	-0.0161342	0.0259182	0.15255	late	ipinivo_late	-0.105809	0.105809	0.0660689
1252	GTTATTGTGTGC_DFCI056_3	778	2270.79	HUMAN	DFCI056	DFCI056_3	CD8_LIKE	0	0	CD8_LIKE	0.0657362	0.0481038	-0.040884	0.0441657	0.112464	0.143974	0.0469508	0.0725795	-0.00672184	-0.0131127	0.052824	0.0957901	-0.0315098	late	ipinivo_late	-0.0256287	0.0256287	0.15372
1253	CCCGCAGCGATT_DFCI056_3	692	2093.25	HUMAN	DFCI056	DFCI056_3	CD8_LIKE	0	0	CD8_LIKE	0.0128388	-0.0491146	-0.0717746	0.0368285	0.0141121	0.0757568	-0.0832476	0.0119682	-0.089565	0.0664715	-0.0292197	0.0222568	-0.0616447	late	ipinivo_late	-0.0952158	0.0952158	0.326122
1254	AGTAGCTCCGGG_DFCI056_3	685	2102.1	HUMAN	DFCI056	DFCI056_3	CD8_LIKE	0	0	CD8_LIKE	-0.0270163	0.107455	0.0126484	0.028642	0.173017	-0.0261371	-0.0917754	0.186881	-0.0309347	0.019877	-0.0212135	0.0950671	0.199154	late	ipinivo_late	-0.278657	0.278657	0.192351
1255	TGCTTGCGACCA_DFCI056_3	664	2143.4	HUMAN	DFCI056	DFCI056_3	CD8_LIKE	0	0	CD8_LIKE	-0.00451763	0.0292279	-0.0420771	-0.0444299	0.113536	0.0817211	-0.0455118	0.126371	-0.0751426	0.0262763	-0.148078	0.198013	0.0318151	late	ipinivo_late	-0.171883	0.171883	0.36502
1256	CAAGCGACCAGA_DFCI056_3	547	1885.13	HUMAN	DFCI056	DFCI056_3	CD8_LIKE	0	0	CD8_LIKE	-0.0545019	0.0717355	0.0675013	-0.0289919	-0.0131917	0.0622564	-0.00466353	0.0658257	-0.0287479	-0.00193809	-0.0934	0.00610594	-0.0754481	late	ipinivo_late	-0.0704892	0.0704892	0.316801
1257	TGGCCTGATTAC_DFCI056_3	620	2025.33	HUMAN	DFCI056	DFCI056_3	CD8_LIKE	0	0	CD8_LIKE	-0.0625036	-0.0422795	-0.129334	-0.0187702	0.00912938	0.0492216	-0.0106763	0.00050614	-0.0291174	-0.0615489	0.044111	0.0247488	-0.0400922	late	ipinivo_late	-0.0111825	0.0111825	0.179564
1258	GCCCAGGAATAG_DFCI056_3	585	1874.39	HUMAN	DFCI056	DFCI056_3	CD8_LIKE	0	0	CD8_LIKE	-0.0494913	0.111658	0.0245047	-0.0431424	0.0304289	-0.0308761	0.0150831	0.0315984	0.0274303	-0.0358198	-0.0717405	0.030485	0.061305	late	ipinivo_late	-0.0165153	0.0165153	0.271863
1259	CGGATCAAGGGC_DFCI056_3	789	2381.13	HUMAN	DFCI056	DFCI056_3	CD8_LIKE	0	0	CD8_LIKE	-0.00504699	0.135145	-0.0235098	-0.0540329	0.10095	0.070351	0.00096428	0.0697449	0.0115968	0.0558619	0.00246176	0.20682	0.0305988	late	ipinivo_late	-0.0687807	0.0687807	0.247869
1260	GGCCAGATGGAG_DFCI056_3	593	1950.86	HUMAN	DFCI056	DFCI056_3	CD8_LIKE	0	0	CD8_LIKE	-0.032464	-0.0614413	0.00211475	0.0338539	0.134965	-0.0759012	-0.0346145	0.183493	-0.114793	0.044242	0.000127548	0.0841368	0.210866	late	ipinivo_late	-0.218108	0.218108	0.0608496
1261	GCTGAAGTGCCC_DFCI056_3	710	2158.22	HUMAN	DFCI056	DFCI056_3	CD8_LIKE	0	0	CD8_LIKE	0.0446455	0.0614223	0.0694736	0.00486151	0.0201282	0.0931874	0.0743481	0.0195205	0.0537367	-0.0451922	-0.0162326	0.00482523	-0.0730591	late	ipinivo_late	0.0548276	-0.0548276	0.22925
1262	CTTATTGGGACG_DFCI056_3	683	2177.4	HUMAN	DFCI056	DFCI056_3	CD8_LIKE	0	0	CD8_LIKE	0.0672315	-0.0363558	-0.0485376	0.084782	0.0791085	0.0954397	0.0331102	0.129554	-0.018821	0.0778814	-0.091564	0.11654	-0.0163313	late	ipinivo_late	-0.096444	0.096444	0.28294
1263	ATTCCAGAATGG_DFCI056_3	482	1704.6	HUMAN	DFCI056	DFCI056_3	CD8_LIKE	0	0	CD8_LIKE	0.00858916	0.0275031	-0.0387327	-0.0274269	0.0418962	0.120632	0.0405553	0.157074	0.0365858	0.0266242	-0.0101976	0.224848	-0.0787362	late	ipinivo_late	-0.116518	0.116518	0.347689
1264	CTCCATCCATGT_DFCI056_3	599	1950.7	HUMAN	DFCI056	DFCI056_3	CD8_LIKE	0	0	CD8_LIKE	-0.0216609	0.0627248	-0.0965176	-0.0231528	0.0929813	0.00868439	-0.0668917	0.0447981	-0.103704	0.0467545	-0.0802155	0.00453167	0.0842969	late	ipinivo_late	-0.11169	0.11169	0.276523
1265	TAGGGAAGAGAT_DFCI056_3	554	1823.12	HUMAN	DFCI056	DFCI056_3	CD8_LIKE	0	0	CD8_LIKE	-0.0260309	0.0882063	0.0433771	-0.0435581	-0.120048	0.1129	0.0338854	-0.0216162	0.0195002	-0.0416796	0.0364469	-0.0366028	-0.232948	late	ipinivo_late	0.0555016	-0.0555016	0.141441
1266	AGACGCTTTCTC_DFCI056_3	589	1942.41	HUMAN	DFCI056	DFCI056_3	CD8_LIKE	0	0	CD8_LIKE	-0.0703467	-0.0856086	-0.0879242	-0.0404084	-0.0360822	0.102415	-0.0275869	-0.0142516	-0.0719261	-0.0505039	-0.085805	0.0106086	-0.138497	late	ipinivo_late	-0.0133353	0.0133353	0.18266
1267	TATTCATATCTA_DFCI056_3	612	2080.67	HUMAN	DFCI056	DFCI056_3	CD8_LIKE	0	0	CD8_LIKE	-0.0314978	0.0537585	-0.0631909	0.0433391	0.0290965	-0.0695623	-0.125549	0.14541	0.0150851	0.0908916	-0.0404192	0.0903026	0.0986588	late	ipinivo_late	-0.270959	0.270959	-0.0175902
1268	GCTTTCGGTCTT_DFCI056_3	518	1823.2	HUMAN	DFCI056	DFCI056_3	CD8_LIKE	0	0	CD8_LIKE	0.00511629	-0.0910719	0.0223456	-0.0593724	0.0976672	-0.072128	-0.0265239	0.0768227	-0.0873477	-0.0057055	-0.114867	0.0778327	0.169795	late	ipinivo_late	-0.103347	0.103347	0.300409
1269	GATTCCGTCAGT_DFCI056_3	434	1564.72	HUMAN	DFCI056	DFCI056_3	CD8_LIKE	0	0	CD8_LIKE	-0.00778406	0.0987903	-0.097631	0.015531	-0.00454759	0.0239314	-0.0497047	-0.0364668	-0.0560944	0.0385289	-0.0252677	0.0388405	-0.0284789	late	ipinivo_late	-0.013238	0.013238	0.317199
1270	CGACAGCCAGTT_DFCI056_3	539	1803.24	HUMAN	DFCI056	DFCI056_3	CD8_LIKE	0	0	CD8_LIKE	-0.00995926	0.0496252	-0.00379919	-0.00303238	0.122828	-0.0141625	-0.0365068	0.208266	0.0105604	0.0216655	-0.0650072	0.175392	0.136991	late	ipinivo_late	-0.244773	0.244773	0.236932
1271	AACTGCTCGCTA_DFCI056_3	554	1863.35	HUMAN	DFCI056	DFCI056_3	CD8_LIKE	0	0	CD8_LIKE	0.0541277	-0.0509761	-0.112577	0.0350893	0.0212893	0.180018	0.0350941	-0.00382328	-0.0891566	0.0812197	0.0286437	0.0325217	-0.158729	late	ipinivo_late	0.0389173	-0.0389173	0.10657
1272	TGATGACTAGGT_DFCI056_3	595	1872.56	HUMAN	DFCI056	DFCI056_3	CD8_LIKE	0	0	CD8_LIKE	-0.0139195	0.0194245	-0.0388818	-0.0080316	0.0120435	-0.11624	-0.0842471	0.0686107	0.00140939	-0.0118073	-0.0765147	0.0616159	0.128283	late	ipinivo_late	-0.152858	0.152858	0.155172
1273	ATCCTTAAAAGC_DFCI056_3	552	1869.84	HUMAN	DFCI056	DFCI056_3	CD8_LIKE	0	0	CD8_LIKE	0.0686458	0.0840866	-0.0018607	-0.00038663	0.0578087	-0.0207304	-0.0377256	0.0691709	-0.0549701	0.111762	-0.0562028	0.065007	0.0785391	late	ipinivo_late	-0.106897	0.106897	0.388765
1274	CGAGTACTTCTG_DFCI056_3	606	2106.66	HUMAN	DFCI056	DFCI056_3	CD8_LIKE	0	0	CD8_LIKE	-0.0516213	0.120282	-0.0265892	-0.0435347	0.0174775	-0.0971747	0.0140356	0.0411252	-0.0207113	-0.0223154	0.0132549	0.0432812	0.114652	late	ipinivo_late	-0.0270896	0.0270896	0.0599393
1275	ATGGAACTCGCC_DFCI056_3	566	1966.85	HUMAN	DFCI056	DFCI056_3	CD8_LIKE	0	0	CD8_LIKE	-0.0386691	-0.00625286	0.0324362	-0.0477228	-0.0176414	0.0907063	-0.00200031	0.0502695	0.0145718	-0.0212983	-0.000400347	-0.0182591	-0.108348	late	ipinivo_late	-0.0522698	0.0522698	0.259624
1276	TCTGAGCTCTTT_DFCI056_3	561	1955.64	HUMAN	DFCI056	DFCI056_3	CD8_LIKE	0	0	CD8_LIKE	-0.0874437	0.0117009	-0.0137678	-0.0171075	0.0355513	0.0438617	0.019959	0.060795	0.0111387	-0.00175691	-0.0148072	0.0183557	-0.00831039	late	ipinivo_late	-0.040836	0.040836	0.290659
1277	CCGCGCATAGAA_DFCI056_3	507	1792.6	HUMAN	DFCI056	DFCI056_3	CD8_LIKE	0	0	CD8_LIKE	0.000856043	0.0995508	0.0538741	-0.0346913	-0.00518391	0.0991225	0.0337834	-0.017475	0.108717	-0.045109	0.0433585	0.0819857	-0.104306	late	ipinivo_late	0.0512584	-0.0512584	0.189785
1278	AGGGATGCCATT_DFCI056_3	538	1920.4	HUMAN	DFCI056	DFCI056_3	CD8_LIKE	0	0	CD8_LIKE	-0.040896	0.0956688	-0.00988607	0.0435513	0.0293133	0.126643	-0.010235	-0.030842	0.109488	0.0150778	0.00563339	0.110225	-0.0973299	late	ipinivo_late	0.020607	-0.020607	0.114328
1279	TGCGGCGCAACG_DFCI056_3	577	2009.97	HUMAN	DFCI056	DFCI056_3	CD8_LIKE	0	0	CD8_LIKE	-0.0511351	0.0126755	-0.0898691	-0.00300074	0.0426879	0.196957	0.019702	0.00876839	-0.064817	-0.12122	-0.0828904	0.0658999	-0.154269	late	ipinivo_late	0.0109336	-0.0109336	0.314522
1280	TCAGGGACTCCA_DFCI056_3	645	2227.52	HUMAN	DFCI056	DFCI056_3	CD8_LIKE	0	0	CD8_LIKE	-0.0202307	0.0627156	0.00874211	-0.0279363	0.0888536	-0.00535633	-0.081716	0.131647	-0.0885969	0.114321	-0.124307	0.193094	0.0942099	late	ipinivo_late	-0.213363	0.213363	0.244076
1281	CCGAGAAGCCTC_DFCI056_3	625	2088.08	HUMAN	DFCI056	DFCI056_3	CD8_LIKE	0	0	CD8_LIKE	0.0605611	0.0085088	-0.0428831	-0.0466188	0.0329122	-0.0123027	-0.0392899	0.0014928	-0.0453525	-0.0140918	0.0451076	0.0798526	0.045215	late	ipinivo_late	-0.0407827	0.0407827	0.163602
1282	TAGTGAAGGGAC_DFCI056_3	708	2203.75	HUMAN	DFCI056	DFCI056_3	CD8_LIKE	0	0	CD8_LIKE	0.0209748	0.0980738	-0.0264975	0.00803943	0.0815488	-0.0406543	-0.0342536	0.0369805	-0.017916	-0.0328942	-0.0249586	-0.0216829	0.122203	late	ipinivo_late	-0.0712342	0.0712342	0.0950803
1283	TCCGTTTAGCGA_DFCI056_3	711	2244.37	HUMAN	DFCI056	DFCI056_3	CD8_LIKE	0	0	CD8_LIKE	-0.00259851	0.0554899	0.00414331	0.0173195	0.079538	0.02523	-0.08042	0.0358102	-0.105448	-0.0226905	0.00754179	-0.0152437	0.054308	late	ipinivo_late	-0.11623	0.11623	0.262735
1284	ATGGTTGACACT_DFCI056_3	543	1853.61	HUMAN	DFCI056	DFCI056_3	CD8_LIKE	0	0	CD8_LIKE	-0.0581455	0.0306632	0.0326156	0.00427519	0.117854	0.0598047	-0.0313992	0.14481	-0.0441759	-0.0519169	-0.0670273	0.0654421	0.058049	late	ipinivo_late	-0.176209	0.176209	0.15801
1285	TACGACCGAGAC_DFCI056_3	549	1838.83	HUMAN	DFCI056	DFCI056_3	CD8_LIKE	0	0	CD8_LIKE	0.0260629	-0.0278878	-0.0159335	0.064688	0.114709	-0.0276157	0.0100577	0.0178114	-0.0559464	0.0259781	0.0301246	-0.0968345	0.142325	late	ipinivo_late	-0.00775372	0.00775372	0.332903
1286	CATGCATTTCTG_DFCI056_3	696	2132.15	HUMAN	DFCI056	DFCI056_3	CD8_LIKE	0	0	CD8_LIKE	-0.0575639	-0.053656	-0.0396503	-0.00636492	0.180503	0.0445034	-0.0316854	0.191992	-0.0350458	0.0458532	-0.125564	0.189645	0.136	late	ipinivo_late	-0.223677	0.223677	0.375846
1287	TAAAATGGGCAC_DFCI056_3	504	1779.68	HUMAN	DFCI056	DFCI056_3	CD8_LIKE	0	0	CD8_LIKE	-0.0292551	0.00285789	-0.122639	-0.0291011	0.0130262	0.0853161	0.0127602	0.089757	-0.104093	-0.0272606	-0.0502034	0.0611859	-0.0722899	late	ipinivo_late	-0.0769968	0.0769968	0.0985074
1288	AAGTCTAGTGCT_DFCI056_3	551	1899.16	HUMAN	DFCI056	DFCI056_3	CD8_LIKE	0	0	CD8_LIKE	0.0369607	0.0324501	-0.0595618	0.0386269	0.0842109	0.0423906	-0.00411765	0.02048	-0.082812	0.0217007	-0.0189604	-0.0185794	0.0418203	late	ipinivo_late	-0.0245976	0.0245976	0.278304
1289	GGCGGTTCAACT_DFCI056_3	559	1980.59	HUMAN	DFCI056	DFCI056_3	CD8_LIKE	0	0	CD8_LIKE	0.0278673	0.039348	-0.0152958	0.000343921	0.0642502	-0.0592773	-0.0313528	0.0300815	0.00121585	0.0501181	-0.00252557	0.140718	0.123527	late	ipinivo_late	-0.0614343	0.0614343	0.270249
1290	ATTTGATATGGT_DFCI056_3	515	1699.4	HUMAN	DFCI056	DFCI056_3	CD8_LIKE	0	0	CD8_LIKE	0.0165026	-0.0838701	-0.0262846	0.0274842	0.0529419	-0.0630166	-0.0844074	-0.00838254	-0.0881702	-0.0358956	-0.0430252	-0.0973138	0.115959	late	ipinivo_late	-0.0760248	0.0760248	0.0669386
1291	CGTAATTTCGAC_DFCI056_3	736	2147.35	HUMAN	DFCI056	DFCI056_3	CD8_LIKE	0	0	CD8_LIKE	-0.0810079	-0.0137737	-0.0737575	-0.0097716	0.0369667	-0.117212	-0.163456	0.041404	-0.102731	-0.0716109	-0.105372	-0.0376801	0.154179	late	ipinivo_late	-0.20486	0.20486	0.2152
1292	AACCCCACATGC_DFCI056_3	690	2252.95	HUMAN	DFCI056	DFCI056_3	CD8_LIKE	0	0	CD8_LIKE	-0.0404091	-0.0203433	-0.0548399	0.0454452	0.0928477	0.0644698	-0.0689246	0.119816	-0.0853519	-0.00525239	-0.0986657	0.0813396	0.0283779	late	ipinivo_late	-0.188741	0.188741	0.303786
1293	ATGAGTTTTGGA_DFCI056_3	576	1970.98	HUMAN	DFCI056	DFCI056_3	CD8_LIKE	0	0	CD8_LIKE	0.0383314	0.0158174	-0.0291227	0.0573584	0.147881	0.0180206	-0.056499	0.132134	-0.0550678	0.142154	0.0982919	0.0638314	0.12986	late	ipinivo_late	-0.188633	0.188633	0.192725
1294	TTTGACTCCCGC_DFCI056_3	465	1714.63	HUMAN	DFCI056	DFCI056_3	CD8_LIKE	0	0	CD8_LIKE	-0.0135523	-0.00310978	0.00423476	-0.0157742	0.091979	0.0441421	-0.0376015	0.2429	0.00368468	-0.0423903	-0.0638794	0.137313	0.047837	late	ipinivo_late	-0.280502	0.280502	0.0336435
1295	TCACTCGAAGTC_DFCI056_3	449	1665.4	HUMAN	DFCI056	DFCI056_3	CD8_LIKE	0	0	CD8_LIKE	-0.0760153	-0.0127299	-0.0337428	-0.0538668	-0.0199159	0.00587505	0.0528597	0.0592079	-0.0467491	-0.108837	0.0169748	-0.0400552	-0.0257909	late	ipinivo_late	-0.00634828	0.00634828	0.370272
1296	AGGAGATGGATC_DFCI056_3	537	1954.2	HUMAN	DFCI056	DFCI056_3	CD8_LIKE	0	0	CD8_LIKE	-0.069626	0.00183242	0.0263511	-0.0393266	0.066353	0.0545458	-0.0158372	0.146914	0.00991717	-0.0573488	-0.0272584	0.0722858	0.0118072	late	ipinivo_late	-0.162751	0.162751	0.211238
1297	CGAGAACACACC_DFCI056_3	555	1827.4	HUMAN	DFCI056	DFCI056_3	CD8_LIKE	0	0	CD8_LIKE	-0.106266	0.0306358	0.0340165	-0.0573565	-0.0052722	-0.0554534	-0.0248051	0.0687309	0.16537	-0.0668382	0.0164239	-0.0794308	0.0501812	late	ipinivo_late	-0.0935359	0.0935359	0.285198
1298	ACACCGACACCT_DFCI056_3	534	1905.95	HUMAN	DFCI056	DFCI056_3	CD8_LIKE	0	0	CD8_LIKE	-0.0198351	0.0712691	0.023135	-0.0506457	0.109581	0.0949743	0.00602914	0.155482	0.00943754	-0.0857514	-0.122244	0.0848207	0.0146072	late	ipinivo_late	-0.149453	0.149453	0.266506
1299	GCCAAGGCGTGC_DFCI056_3	692	2234.32	HUMAN	DFCI056	DFCI056_3	CD8_LIKE	0	0	CD8_LIKE	0.0362308	0.0131292	0.173769	0.0315234	0.178729	0.00099697	0.00136217	0.0936306	0.0119603	0.00390291	-0.0147633	0.0581558	0.177732	late	ipinivo_late	-0.0922684	0.0922684	0.228214
1300	CCCGATAAATGA_DFCI056_3	475	1712.07	HUMAN	DFCI056	DFCI056_3	CD8_LIKE	0	0	CD8_LIKE	-0.0401398	0.0346384	-0.0503945	0.0379232	0.0293274	0.0742532	0.0395666	0.0850251	-0.0287107	-0.0528226	0.041159	0.0240125	-0.0449258	late	ipinivo_late	-0.0454585	0.0454585	0.221979
1301	TCAACATAGGCT_DFCI056_3	534	1896.65	HUMAN	DFCI056	DFCI056_3	CD8_LIKE	0	0	CD8_LIKE	-0.0289987	0.113783	-3.29463e-05	-0.0171675	0.0560639	0.0657245	-0.0120451	0.088744	-0.040964	0.0309744	0.0571052	0.153371	-0.00966062	late	ipinivo_late	-0.100789	0.100789	0.299599
1302	AAGGAGGGTTGA_DFCI056_3	497	1749.77	HUMAN	DFCI056	DFCI056_3	CD8_LIKE	0	0	CD8_LIKE	-0.0546921	0.025316	-0.109447	-0.0589016	-0.070574	-0.00278168	-0.0379076	0.0153963	-0.0307473	-0.068418	-0.0492884	0.0810577	-0.0677923	late	ipinivo_late	-0.053304	0.053304	0.054228
1303	GAAGCGATCAGA_DFCI056_3	557	1899.27	HUMAN	DFCI056	DFCI056_3	CD8_LIKE	0	0	CD8_LIKE	-0.0224263	-0.0235261	-0.120188	0.00794096	0.0747208	-0.0369401	-0.17105	0.0653297	-0.119394	-0.0389654	-0.0789624	-0.034725	0.111661	late	ipinivo_late	-0.23638	0.23638	0.199341
1304	GCACGTGGCCTC_DFCI056_3	537	1957.64	HUMAN	DFCI056	DFCI056_3	CD8_LIKE	0	0	CD8_LIKE	-0.00854598	0.0656231	-0.0449278	0.0134064	0.0368272	0.000671026	0.0352613	0.0808247	-0.0517817	0.0362668	-0.0222961	0.0241586	0.0361561	late	ipinivo_late	-0.0455634	0.0455634	0.0397145
1305	TCGATCTGGCTG_DFCI056_3	470	1694.24	HUMAN	DFCI056	DFCI056_3	CD8_LIKE	0	0	CD8_LIKE	0.0790985	-0.0733777	-0.0303031	0.0365471	0.150193	0.0808993	-0.0527202	0.111351	0.00803914	0.0842044	0.0444268	-0.0531818	0.0692935	late	ipinivo_late	-0.164071	0.164071	0.13445
1306	GCTGATCTCGGT_DFCI056_3	632	2000.33	HUMAN	DFCI056	DFCI056_3	CD8_LIKE	0	0	CD8_LIKE	-0.0265454	-0.0110148	0.0369467	-0.0467846	0.0970483	-0.0164078	0.00634536	0.157012	-0.0370366	0.000820916	-0.0795188	0.00207991	0.113456	late	ipinivo_late	-0.150667	0.150667	0.366394
1307	CCGCCAGGCAAG_DFCI056_3	514	1814.52	HUMAN	DFCI056	DFCI056_3	CD8_LIKE	0	0	CD8_LIKE	0.00459489	-0.0192173	0.0143453	0.0209841	0.0284082	0.0256131	-0.0782868	-0.0187919	-0.0614651	0.0140821	-0.0491465	0.0523978	0.00279518	late	ipinivo_late	-0.0594949	0.0594949	0.185007
1308	ACTCGTCTGCCA_DFCI056_3	482	1691.11	HUMAN	DFCI056	DFCI056_3	CD8_LIKE	0	0	CD8_LIKE	-0.00244287	-0.0608038	-0.122398	0.0360925	0.0107035	-0.0776682	-0.0787273	0.0263433	-0.0296952	0.0723094	-0.0213464	0.0060182	0.0883717	late	ipinivo_late	-0.105071	0.105071	0.275737
1309	TATTGCAAGAAA_DFCI056_3	447	1737.58	HUMAN	DFCI056	DFCI056_3	CD8_LIKE	0	0	CD8_LIKE	-0.023305	0.0821751	0.125427	0.0246019	-0.0861144	-0.00529485	0.0446977	-0.0202572	0.117279	-0.0351601	7.31444e-05	0.0257366	-0.0808195	late	ipinivo_late	0.0649548	-0.0649548	0.142349
1310	ATATCCAATGGC_DFCI056_3	519	1815.47	HUMAN	DFCI056	DFCI056_3	CD8_LIKE	0	0	CD8_LIKE	-0.0153642	0.0914726	-0.0685381	-0.00944215	-0.0276204	-0.00323076	-0.0746865	0.0304663	-0.0324942	-0.0654954	-0.0393436	0.0335032	-0.0243897	late	ipinivo_late	-0.105153	0.105153	0.332459
1311	TTCGGCATGCAC_DFCI056_3	487	1811.77	HUMAN	DFCI056	DFCI056_3	CD8_LIKE	0	0	CD8_LIKE	-0.0456572	-0.0465909	-0.0483313	-0.0773698	0.0130604	0.0155461	-0.00583546	0.105526	-0.0681504	-0.0492208	-0.0302884	0.129424	-0.00248564	late	ipinivo_late	-0.111362	0.111362	-0.0830907
1312	CAAGCCCGCGCG_DFCI056_3	672	2112.59	HUMAN	DFCI056	DFCI056_3	CD8_LIKE	0	0	CD8_LIKE	0.0617306	0.0128461	-0.0611161	-0.0411429	-0.0488407	0.00669426	-0.0624667	-0.0199508	0.00214693	-0.0503416	-0.0425409	-0.0652472	-0.055535	late	ipinivo_late	-0.0425159	0.0425159	0.0560379
1313	GAGCCAAAGTAG_DFCI056_3	471	1766.85	HUMAN	DFCI056	DFCI056_3	CD8_LIKE	0	0	CD8_LIKE	0.175095	-0.0454351	-0.0770824	0.0821581	0.0665608	-0.021866	-0.0284451	0.0838654	-0.111719	0.0568072	0.00832084	0.109169	0.0884268	late	ipinivo_late	-0.112311	0.112311	0.395312
1314	ACCTGCCATATA_DFCI056_3	403	1516.75	HUMAN	DFCI056	DFCI056_3	CD8_LIKE	0	0	CD8_LIKE	-0.0553834	0.126688	-0.0716442	-0.0171893	0.00145112	0.00222056	-0.0217286	-0.00900548	0.0336049	0.00356805	0.0415627	0.0231065	-0.000769446	late	ipinivo_late	-0.0127231	0.0127231	0.0234412
1315	ATTATGGTTCGA_DFCI056_3	484	1708.58	HUMAN	DFCI056	DFCI056_3	CD8_LIKE	0	0	CD8_LIKE	0.00545709	0.0644278	0.0281718	0.0281466	0.0963468	-0.0967307	-0.0229699	0.077202	0.0869092	-0.0463023	-0.0456165	-0.0141501	0.193077	late	ipinivo_late	-0.100172	0.100172	0.461284
1316	ATTGGAGTACCG_DFCI056_3	467	1629.09	HUMAN	DFCI056	DFCI056_3	CD8_LIKE	0	0	CD8_LIKE	-0.040739	0.0583755	0.0180561	-0.040509	0.0117629	0.0767056	0.0907569	-0.028902	0.00443585	-0.0655518	0.0447655	0.0133295	-0.0649427	late	ipinivo_late	0.119659	-0.119659	0.208637
1317	GCCTCCGTTAGC_DFCI056_3	448	1686.06	HUMAN	DFCI056	DFCI056_3	CD8_LIKE	0	0	CD8_LIKE	-0.0257406	0.101364	0.0617847	-0.0206769	-0.0435948	0.0798295	0.0723779	-0.064832	0.0808356	-0.0383257	0.0636655	-0.0435192	-0.123424	late	ipinivo_late	0.13721	-0.13721	0.206446
1318	AAGCATCTTCTG_DFCI056_3	585	1878.5	HUMAN	DFCI056	DFCI056_3	CD8_LIKE	0	0	CD8_LIKE	0.0447982	0.0140431	-0.000959909	0.0910039	0.102862	-0.0492986	-0.0305966	0.124132	-0.100251	0.180209	0.0584912	0.0686915	0.152161	late	ipinivo_late	-0.154729	0.154729	0.149984
1319	GACCGAATATAG_DFCI056_3	411	1615.08	HUMAN	DFCI056	DFCI056_3	CD8_LIKE	0	0	CD8_LIKE	-0.0355398	0.181465	0.23349	-0.0309893	0.145356	0.0623688	-0.0797708	0.151447	0.0902661	-0.0164251	0.0543809	0.148314	0.0829876	late	ipinivo_late	-0.231218	0.231218	0.125001
1320	AGGTTATACAAG_DFCI056_3	500	1847.63	HUMAN	DFCI056	DFCI056_3	CD8_LIKE	0	0	CD8_LIKE	-0.0222256	0.0138994	-0.0173401	-0.057876	0.122929	0.0093914	-0.098349	0.148089	-0.0254888	-0.0283968	-0.109717	0.0357528	0.113537	late	ipinivo_late	-0.246438	0.246438	0.10719
1321	GGCGTGATCAGC_DFCI056_3	613	1985.2	HUMAN	DFCI056	DFCI056_3	CD8_LIKE	0	0	CD8_LIKE	-0.0113686	0.0686215	0.0471794	0.00988445	0.0699866	-0.0279678	-0.0760725	0.0754966	-0.0955148	-0.0160905	-0.0836492	0.00770023	0.0979543	late	ipinivo_late	-0.151569	0.151569	0.371037
1322	AGTTCCCTCCTC_DFCI056_3	690	2330.99	HUMAN	DFCI056	DFCI056_3	CD8_LIKE	0	0	CD8_LIKE	-0.0518199	0.0471987	-0.0487889	-0.0179106	-0.127819	0.00186146	-0.0689083	-0.0473854	-0.0729818	-0.0205327	0.00583186	-0.0275925	-0.129681	late	ipinivo_late	-0.0215229	0.0215229	0.233305
1323	TCAATCTTTCCG_DFCI056_3	462	1611.73	HUMAN	DFCI056	DFCI056_3	CD8_LIKE	0	0	CD8_LIKE	-0.0766404	0.0992241	-0.065601	0.0113818	-0.107642	0.127814	0.0556015	-0.0700665	0.0473249	0.0433718	0.0631183	0.0635108	-0.235457	late	ipinivo_late	0.125668	-0.125668	0.00741597
1324	AGTGCACCTCTT_DFCI056_3	592	2013.65	HUMAN	DFCI056	DFCI056_3	CD8_LIKE	0	0	CD8_LIKE	-0.00855388	0.00793818	-0.0443808	0.0148525	0.0738519	-0.0515726	0.0325816	0.00333861	-0.0431564	0.0222482	0.00705502	0.0360651	0.125425	late	ipinivo_late	0.029243	-0.029243	0.238114
1325	GCATACTTATCC_DFCI056_3	459	1690.13	HUMAN	DFCI056	DFCI056_3	CD8_LIKE	0	0	CD8_LIKE	-0.0151772	0.0347731	-0.0760006	-0.00549789	0.0965697	0.0753352	-0.000368134	0.138452	-0.0772404	-0.0156429	-0.0512226	0.130993	0.0212345	late	ipinivo_late	-0.138821	0.138821	0.00259422
1326	GAAGTTGCCATA_DFCI056_3	480	1765.26	HUMAN	DFCI056	DFCI056_3	CD8_LIKE	0	0	CD8_LIKE	-0.0927197	0.071307	-0.0200293	0.0418665	-0.00955313	0.0540092	-0.00528582	0.0528909	0.00764712	0.0896026	-0.0818602	0.00676209	-0.0635624	late	ipinivo_late	-0.0581767	0.0581767	0.283713
1327	GCAACCTGGTTG_DFCI056_3	522	1918.92	HUMAN	DFCI056	DFCI056_3	CD8_LIKE	0	0	CD8_LIKE	-0.0680939	-0.0112324	-0.0396906	-0.0105709	0.135712	0.0528973	-0.0430503	0.132943	-0.127822	0.0283414	-0.0559965	-0.0928134	0.0828152	late	ipinivo_late	-0.175993	0.175993	0.352764
1328	ACGGTCAGTGAA_DFCI056_3	357	1470.28	HUMAN	DFCI056	DFCI056_3	CD8_LIKE	0	0	CD8_LIKE	-0.0174378	0.139652	-0.0218218	-0.0542988	0.0452199	0.00730324	-0.00540607	0.0431363	-0.033861	-0.0605979	-0.00168563	0.057036	0.0379167	late	ipinivo_late	-0.0485424	0.0485424	0.0759696
1329	CAAGAACGATTC_DFCI056_3	440	1657.25	HUMAN	DFCI056	DFCI056_3	CD8_LIKE	0	0	CD8_LIKE	0.0170764	0.178045	0.0607672	0.0451609	0.0693397	-0.0299142	-0.040012	0.0483584	0.09575	0.0796539	-0.0808481	0.0207459	0.0992539	late	ipinivo_late	-0.0883704	0.0883704	0.314945
1330	GACCACCCACAG_DFCI056_3	532	1815.09	HUMAN	DFCI056	DFCI056_3	CD8_LIKE	0	0	CD8_LIKE	0.0200495	0.0138975	-0.0104913	0.0970117	0.0354121	0.00654031	-0.0335095	0.0904396	-0.0616282	0.103908	-0.00018794	0.19636	0.0288718	late	ipinivo_late	-0.123949	0.123949	0.247619
1331	TTAAACAGAGAC_DFCI056_3	560	2061.01	HUMAN	DFCI056	DFCI056_3	CD8_LIKE	0	0	CD8_LIKE	0.0117121	0.0663792	-0.0937029	-0.0177735	-0.017135	0.0621293	-0.0891567	0.0327426	0.0221663	0.0351442	-0.00394918	0.0341342	-0.0792643	late	ipinivo_late	-0.121899	0.121899	0.315326
1332	CTATTATAGGTC_DFCI056_3	494	1762.9	HUMAN	DFCI056	DFCI056_3	CD8_LIKE	0	0	CD8_LIKE	-0.00215799	0.0278607	-0.00639454	-0.0034914	0.141005	0.0752798	-0.0535119	0.132172	0.00170207	0.00953347	0.00410062	0.0165905	0.0657257	late	ipinivo_late	-0.185684	0.185684	-0.0308411
1333	CGCGTTGTTTCA_DFCI056_3	604	2079.3	HUMAN	DFCI056	DFCI056_3	CD8_LIKE	0	0	CD8_LIKE	-0.0595797	-0.0186634	0.0250901	0.0361975	0.0247339	-0.0166379	-0.0406456	0.125794	0.00878425	-0.0579881	-0.058618	0.0545966	0.0413718	late	ipinivo_late	-0.16644	0.16644	0.239085
1334	TATGCGGGAATC_DFCI056_3	461	1654.61	HUMAN	DFCI056	DFCI056_3	CD8_LIKE	0	0	CD8_LIKE	-0.0215894	-0.0159869	-0.0125467	-0.00851639	0.0660874	-0.0658261	-0.0503308	-0.0263764	0.0744257	-0.0134647	-0.00549821	-0.0974217	0.131913	late	ipinivo_late	-0.0239544	0.0239544	0.0525812
1335	CTCCCGCGTACG_DFCI056_3	422	1577.7	HUMAN	DFCI056	DFCI056_3	CD8_LIKE	0	0	CD8_LIKE	0.0653169	-0.0131012	-0.121902	0.00270601	-0.0175468	-0.00641819	-0.0186227	-0.0165588	-0.0895529	0.0700024	-0.0345328	-0.038525	-0.0111286	late	ipinivo_late	-0.00206392	0.00206392	0.270327
1336	GCCCTCTGTATT_DFCI056_3	533	1844.4	HUMAN	DFCI056	DFCI056_3	CD8_LIKE	0	0	CD8_LIKE	0.0830327	0.0137987	0.0194018	0.111884	0.132177	-0.0806063	-0.0879777	0.106254	-0.0396488	0.0675278	-0.000200048	0.138963	0.212783	late	ipinivo_late	-0.194232	0.194232	0.122012
1337	GATGGGAGTAGC_DFCI056_3	498	1802.13	HUMAN	DFCI056	DFCI056_3	CD8_LIKE	0	0	CD8_LIKE	0.0241716	0.107942	0.0446346	-0.0207186	0.0333423	0.061873	-0.0530916	0.121194	-0.0298809	-0.0134066	-0.0088598	0.0325799	-0.0285307	late	ipinivo_late	-0.174285	0.174285	0.149282
1338	AGCATATACCTT_DFCI056_3	445	1655.35	HUMAN	DFCI056	DFCI056_3	CD8_LIKE	0	0	CD8_LIKE	0.000768896	0.0370774	0.0487775	0.111793	0.0969861	-0.00869023	-0.0366579	0.0782469	0.00944062	0.0973471	0.0514891	-0.0211788	0.105676	late	ipinivo_late	-0.114905	0.114905	0.10229
1339	TAGACAACTTCT_DFCI056_3	457	1668.1	HUMAN	DFCI056	DFCI056_3	CD8_LIKE	0	0	CD8_LIKE	-0.064022	0.0108669	-0.00521852	0.0374992	0.0580813	0.0104634	0.0180909	0.0830474	-0.0131611	-0.0629392	0.0113821	0.0509921	0.0476179	late	ipinivo_late	-0.0649566	0.0649566	0.123972
1340	GCAGTAAGCCAT_DFCI056_3	352	1494.85	HUMAN	DFCI056	DFCI056_3	CD8_LIKE	0	0	CD8_LIKE	-0.0367291	0.124573	0.0248629	0.0430297	0.0973997	-0.0375558	-0.0406028	0.132517	-0.0536466	0.0761509	0.0699598	0.136394	0.134955	late	ipinivo_late	-0.17312	0.17312	0.155628
1341	CGTTAGATAGCG_DFCI056_3	411	1537.54	HUMAN	DFCI056	DFCI056_3	CD8_LIKE	0	0	CD8_LIKE	-0.00794829	0.0888273	0.0127098	0.00755884	0.0725106	0.0411183	0.0227458	0.11023	0.0195695	-0.0209556	0.00427844	0.07055	0.0313923	late	ipinivo_late	-0.0874843	0.0874843	0.196309
1342	AGCGGCGCAACC_DFCI056_3	451	1638.37	HUMAN	DFCI056	DFCI056_3	CD8_LIKE	0	0	CD8_LIKE	-0.0811096	0.0793121	0.086248	-0.034793	-0.00998527	0.0353969	0.021185	0.0270674	0.0123185	-0.0738279	-0.0106949	0.0766925	-0.0453822	late	ipinivo_late	-0.00588234	0.00588234	0.199618
1343	CTTGAGCATGGG_DFCI056_3	430	1538.08	HUMAN	DFCI056	DFCI056_3	CD8_LIKE	0	0	CD8_LIKE	0.00635308	0.0317228	0.0375374	0.0150244	0.13215	0.104685	0.0575327	0.0392927	0.0156286	0.00817829	0.0765948	-0.0602399	0.0274646	late	ipinivo_late	0.0182399	-0.0182399	0.0634673
1344	TACGGCGAAACG_DFCI056_3	437	1650.53	HUMAN	DFCI056	DFCI056_3	CD8_LIKE	0	0	CD8_LIKE	-0.0340949	0.0503434	0.0362958	0.13157	0.0361839	0.0440008	0.050486	0.0301871	0.0209321	0.0839891	0.0484815	0.0963811	-0.00781693	late	ipinivo_late	0.0202989	-0.0202989	-0.0488313
1345	TCCGGCAGAACC_DFCI056_3	443	1674.09	HUMAN	DFCI056	DFCI056_3	CD8_LIKE	0	0	CD8_LIKE	0.0142045	0.0494854	-0.0142209	-0.00341446	-0.00231943	-0.0433169	-0.0588153	0.0171741	-0.0575901	-0.0467126	-0.0793202	0.1486	0.0409974	late	ipinivo_late	-0.0759894	0.0759894	-0.070796
1346	TGCTTATAGGTT_DFCI056_3	474	1666	HUMAN	DFCI056	DFCI056_3	CD8_LIKE	0	0	CD8_LIKE	0.0857428	0.0164832	-0.0646204	0.128642	0.309195	-0.015834	-0.0560299	0.22584	-0.0591202	0.0587006	0.0447618	0.0540995	0.325029	late	ipinivo_late	-0.28187	0.28187	0.21976
1347	CCCACGCGCGAG_DFCI056_3	318	1274.14	HUMAN	DFCI056	DFCI056_3	CD8_LIKE	0	0	CD8_LIKE	0.0184643	0.0472465	0.0545913	-0.0259892	0.13273	-0.0546202	-0.0363173	0.100889	0.000649137	0.069838	-0.0503488	-0.0113489	0.18735	late	ipinivo_late	-0.137206	0.137206	0.145233
1348	TCCCCCTAAGGG_DFCI056_3	490	1784.85	HUMAN	DFCI056	DFCI056_3	CD8_LIKE	0	0	CD8_LIKE	-0.0153666	0.0717162	-0.0973787	-0.0310894	0.0257481	0.0804593	-0.0504844	0.0211803	-0.0569386	-0.0498056	-0.0275098	0.0521754	-0.0547112	late	ipinivo_late	-0.0716647	0.0716647	0.233497
1349	GCAGTCGATCTA_DFCI056_3	437	1677.04	HUMAN	DFCI056	DFCI056_3	CD8_LIKE	0	0	CD8_LIKE	-0.0141074	0.010049	-0.059044	0.0463673	0.0764159	0.0190585	-0.0087358	0.180584	-0.0570838	0.0441503	-0.0152374	0.0476209	0.0573573	late	ipinivo_late	-0.18932	0.18932	0.230796
1350	TATGCTCAGAAG_DFCI056_3	542	1946.92	HUMAN	DFCI056	DFCI056_3	CD8_LIKE	0	0	CD8_LIKE	-0.0143464	-0.0202558	-0.00795371	-0.00476414	0.114644	-0.0316977	-0.0727963	0.00750166	-0.116378	-0.0292932	-0.171187	0.0748632	0.146342	late	ipinivo_late	-0.080298	0.080298	0.261353
1351	TCCGGCACGCGA_DFCI056_3	449	1675.94	HUMAN	DFCI056	DFCI056_3	CD8_LIKE	0	0	CD8_LIKE	0.0577522	0.101543	-0.0573003	-0.0324137	-0.0874753	-0.0267745	0.0481866	0.00612324	0.0221526	0.0584159	0.0798962	-0.00137143	-0.0607008	late	ipinivo_late	0.0420634	-0.0420634	0.0123453
1352	AGTATCAATTCA_DFCI056_3	410	1538.43	HUMAN	DFCI056	DFCI056_3	CD8_LIKE	0	0	CD8_LIKE	-0.026364	0.0926346	-0.0371187	0.017199	0.00365706	0.160673	0.0475097	0.0288046	-0.00293729	0.052902	0.0498845	0.132636	-0.157016	late	ipinivo_late	0.0187051	-0.0187051	0.188732
1353	ACAAGCAGACTG_DFCI056_3	544	1971.6	HUMAN	DFCI056	DFCI056_3	CD8_LIKE	0	0	CD8_LIKE	-0.0361713	-0.07946	-0.118917	-0.0521814	-0.0176008	-0.0120489	-0.0247713	0.0291469	-0.0697813	-0.0507312	0.0136257	-0.0126161	-0.00555198	late	ipinivo_late	-0.0539181	0.0539181	0.296704
1354	TATGGCCAGCTT_DFCI056_3	465	1624.15	HUMAN	DFCI056	DFCI056_3	CD8_LIKE	0	0	CD8_LIKE	-0.0177183	0.0515513	0.0405629	-0.0281665	0.0164112	0.0180955	-0.0229073	0.0580378	-0.0199516	-0.0159272	-0.0177503	0.0403879	-0.0016843	late	ipinivo_late	-0.0809451	0.0809451	0.0870848
1355	ATGAACACGCTC_DFCI056_3	406	1584.04	HUMAN	DFCI056	DFCI056_3	CD8_LIKE	0	0	CD8_LIKE	-0.0520584	0.0820336	0.0607136	0.0159506	0.0999426	-0.0341731	-0.00286835	0.0951899	0.094626	-0.0287718	-0.0251724	-0.0275484	0.134116	late	ipinivo_late	-0.0980583	0.0980583	0.124057
1356	GCCAAGGAAGAA_DFCI056_3	448	1731.39	HUMAN	DFCI056	DFCI056_3	CD8_LIKE	0	0	CD8_LIKE	0.0174196	0.0282874	-0.0532557	-0.00849455	0.0344374	0.0619994	-0.0266714	0.0994087	-0.0762024	0.0238335	-0.121457	-0.0209247	-0.027562	late	ipinivo_late	-0.12608	0.12608	0.317119
1357	CCGCCAGAATAT_DFCI062_2	1022	2742.15	HUMAN	DFCI062	DFCI062_2	CD8_LIKE	0	0	CD8_LIKE	-0.0184133	-0.0101739	0.0848834	-0.0573434	0.13578	0.102904	-0.0435228	0.158637	0.0490828	-0.010761	0.0940694	0.138719	0.0328766	pre	pre	-0.20216	0.20216	0.35862
1358	TAGTGGACCTGT_DFCI062_2	905	2527	HUMAN	DFCI062	DFCI062_2	CD8_LIKE	0	0	CD8_LIKE	-0.0668424	-0.0219363	-0.101176	-0.0439387	0.072402	-0.075718	-0.0351211	0.160299	-0.0709043	-0.0115464	-0.103994	0.056987	0.14812	pre	pre	-0.19542	0.19542	0.263484
1359	GGTTCGATTGTA_DFCI062_2	660	2152.42	HUMAN	DFCI062	DFCI062_2	CD8_LIKE	0	0	CD8_LIKE	-0.0525551	-0.0755795	-0.00883523	-0.0523567	0.14326	-0.00498834	0.00503004	0.180938	-0.00141732	-0.0187063	-0.0181777	0.149082	0.148249	pre	pre	-0.175908	0.175908	0.393194
1360	GCGTCCATAGGA_DFCI062_2	584	1938.92	HUMAN	DFCI062	DFCI062_2	CD8_LIKE	0	0	CD8_LIKE	-0.0346808	-0.0335174	0.00945155	-0.0909528	0.0188938	-0.0725161	-0.0547512	0.106941	0.0209558	0.0346462	-0.0353318	0.0371821	0.0914099	pre	pre	-0.161692	0.161692	0.0866635
1361	GCTCGTATTAGC_DFCI062_2	597	1988.18	HUMAN	DFCI062	DFCI062_2	CD8_LIKE	0	0	CD8_LIKE	-0.00777949	0.0106654	-0.0213241	-0.0349758	0.0392221	-0.0375024	-0.0632918	0.0145505	0.00376024	0.041023	-0.0606589	0.0875238	0.0767245	pre	pre	-0.0778423	0.0778423	0.0123437
1362	AGTGTCGTTGAC_DFCI062_2	639	2110.52	HUMAN	DFCI062	DFCI062_2	CD8_LIKE	0	0	CD8_LIKE	-0.0567118	0.0814233	-0.0383282	-0.0544806	-0.0167818	0.106876	-0.0403584	0.0445763	-0.066454	-0.0326578	-0.0682963	0.109699	-0.123658	pre	pre	-0.0849347	0.0849347	0.246286
1363	CACGTGAGAGCG_DFCI062_2	261	1182.49	HUMAN	DFCI062	DFCI062_2	CD8_LIKE	0	0	CD8_LIKE	0.0145906	0.022843	0.00117328	0.0756316	0.0690014	0.0237157	-0.032219	-0.0227105	0.0782403	0.04149	-0.0304233	0.0694107	0.0452857	pre	pre	-0.00950848	0.00950848	0.0703968
1364	CAAACCCATAAG_DFCI062_5	2219	4023.25	HUMAN	DFCI062	DFCI062_5	CD8_LIKE	0	0	CD8_LIKE	0.045101	0.0145023	0.0030119	-0.00950979	0.19394	-0.0300636	-0.0891587	0.199707	-0.0751086	0.0806248	-0.0179773	0.0692772	0.224004	late	ipinivo_late	-0.288866	0.288866	0.126797
1365	ACGATAATAGAG_DFCI062_5	1912	3767.95	HUMAN	DFCI062	DFCI062_5	CD8_LIKE	0	0	CD8_LIKE	-0.0111069	0.0843218	-0.0451265	-0.0453903	0.0176884	-0.0402026	-0.124767	0.137074	-0.112262	0.0108654	-0.0502261	0.0773105	0.057891	late	ipinivo_late	-0.26184	0.26184	0.0970319
1366	GCGCCCAGCTTA_DFCI062_5	1898	3573.18	HUMAN	DFCI062	DFCI062_5	CD8_LIKE	0	0	CD8_LIKE	-0.0666549	-0.0166035	-0.02383	-0.0459653	0.187417	-0.0977467	-0.0965313	0.123067	-0.0462854	-0.101311	-0.0111033	-0.0623979	0.285163	late	ipinivo_late	-0.219598	0.219598	0.216916
1367	TGAAAGCCAGTG_DFCI062_5	1472	3339.96	HUMAN	DFCI062	DFCI062_5	CD8_LIKE	0	0	CD8_LIKE	-0.130076	-0.00795831	0.00967181	0.0233855	0.040504	-0.131181	0.0172232	0.117375	-0.0702296	-0.0680807	0.00271905	0.0228355	0.171685	late	ipinivo_late	-0.100152	0.100152	-0.00240822
1368	GTGGACTTGATG_DFCI062_5	1773	3701.85	HUMAN	DFCI062	DFCI062_5	CD8_LIKE	0	0	CD8_LIKE	-0.0106798	0.0254853	-0.0880976	0.0162385	0.102593	0.0329927	0.0122528	0.118838	0.00922189	-0.0125178	0.0136839	-0.00158608	0.0696005	late	ipinivo_late	-0.106585	0.106585	0.318745
1369	ATGTACCCAATT_DFCI062_5	1824	3792.52	HUMAN	DFCI062	DFCI062_5	CD8_LIKE	0	0	CD8_LIKE	-0.0655256	-0.066675	0.0518347	-0.00785208	0.0726931	-0.0267942	-0.0546513	0.0106602	-0.096852	-0.0485897	0.050458	-0.0427745	0.0994873	late	ipinivo_late	-0.0653116	0.0653116	0.193812
1370	AGAGCCTGGTTA_DFCI062_5	1633	3643.75	HUMAN	DFCI062	DFCI062_5	CD8_LIKE	0	0	CD8_LIKE	-0.00998782	0.00891972	0.00874756	0.0218662	0.304874	0.0206783	-0.0500166	0.167097	-0.0418459	-0.0884286	0.00951399	0.0796469	0.284195	late	ipinivo_late	-0.217113	0.217113	0.174769
1371	GGCCTGAACGCA_DFCI062_5	1602	3509.3	HUMAN	DFCI062	DFCI062_5	CD8_LIKE	0	0	CD8_LIKE	-0.0176147	0.0103677	0.0619098	0.0191936	0.038112	-0.0633731	-0.114647	0.040663	-0.0247897	-0.0325844	-0.0578632	-0.0145203	0.101485	late	ipinivo_late	-0.15531	0.15531	0.342321
1372	TCGCGGCCAACA_DFCI062_5	1362	3196.01	HUMAN	DFCI062	DFCI062_5	CD8_LIKE	0	0	CD8_LIKE	-0.0138704	0.146679	-0.0061626	-0.010786	-0.0485359	0.132657	0.0285162	0.116213	0.0185327	-0.0287205	-0.0382272	0.0143633	-0.181193	late	ipinivo_late	-0.0876963	0.0876963	0.278544
1373	ACGCTCATCCAG_DFCI062_5	1416	3351.16	HUMAN	DFCI062	DFCI062_5	CD8_LIKE	0	0	CD8_LIKE	0.0432176	0.0178238	-0.0105842	0.0317658	0.12201	-0.0127635	-0.0349854	0.17445	-0.0431495	0.0626208	-0.0960867	0.137808	0.134773	late	ipinivo_late	-0.209436	0.209436	0.159567
1374	TCTGGCCCCGCC_DFCI062_5	1582	3270.96	HUMAN	DFCI062	DFCI062_5	CD8_LIKE	0	0	CD8_LIKE	0.00692916	0.0225217	-0.0224395	-0.00079072	0.0756817	0.0212084	-0.0273407	0.137788	-0.0596512	-0.0345523	-0.0636994	0.13763	0.0544733	late	ipinivo_late	-0.165128	0.165128	0.155505
1375	GGCACCTTACTT_DFCI062_5	1024	2576.91	HUMAN	DFCI062	DFCI062_5	CD8_LIKE	0	0	CD8_LIKE	-0.00261352	0.0763084	0.00382091	-0.0199206	-0.0721073	0.0755285	0.0636548	-0.0288988	0.0663771	-0.0606264	0.0714685	-0.0345459	-0.147636	late	ipinivo_late	0.0925536	-0.0925536	0.149836
1376	TACGAGACGTAA_DFCI062_5	1067	2806.85	HUMAN	DFCI062	DFCI062_5	CD8_LIKE	0	0	CD8_LIKE	0.00440623	0.0747345	0.029581	0.0303889	0.0971556	-0.00498306	-0.00277309	0.197867	0.0222325	0.0524808	0.00997563	0.0244026	0.102139	late	ipinivo_late	-0.20064	0.20064	0.102723
1377	CTTTCGTGTGGC_DFCI062_5	1162	2658.34	HUMAN	DFCI062	DFCI062_5	CD8_LIKE	0	0	CD8_LIKE	-0.0160255	0.115151	0.051194	0.0387652	0.107552	0.00292384	0.00647656	0.176336	-0.00569993	0.0015587	0.015818	0.127559	0.104629	late	ipinivo_late	-0.16986	0.16986	0.20892
1378	GAATTTCATCTG_DFCI062_5	1063	2781.61	HUMAN	DFCI062	DFCI062_5	CD8_LIKE	0	0	CD8_LIKE	-0.0304004	0.0844015	0.0786356	0.033443	0.0453938	-0.063813	-0.0331026	0.11592	-0.0669335	0.0431905	-0.108511	0.0878767	0.109207	late	ipinivo_late	-0.149023	0.149023	0.211988
1379	CCAGAAGATCCG_DFCI062_5	1063	2891.93	HUMAN	DFCI062	DFCI062_5	CD8_LIKE	0	0	CD8_LIKE	-0.0585828	-0.0998811	-0.145207	-0.0164162	0.0871632	-0.00993958	-0.0420291	0.0977517	-0.0682218	-0.057459	0.0352176	-0.00858404	0.0971027	late	ipinivo_late	-0.139781	0.139781	0.0918765
1380	AAAGCCGGGAGT_DFCI062_5	866	2405.96	HUMAN	DFCI062	DFCI062_5	CD8_LIKE	0	0	CD8_LIKE	-0.00864096	0.0106447	0.00809013	-0.0204016	0.15867	0.115673	0.0200434	0.109047	-0.0413901	-0.0303008	-0.0287299	0.0751865	0.0429964	late	ipinivo_late	-0.0890034	0.0890034	0.0347569
1381	GAGGGCCTATCA_DFCI062_5	801	2244.63	HUMAN	DFCI062	DFCI062_5	CD8_LIKE	0	0	CD8_LIKE	0.0465165	-0.0388872	-0.0313578	0.0479674	0.0335356	0.0562071	-0.0086453	0.138313	0.0215676	0.0737938	0.0519159	0.0894199	-0.0226715	late	ipinivo_late	-0.146958	0.146958	0.41396
1382	CCAGCGAAGCAG_DFCI062_5	897	2585.66	HUMAN	DFCI062	DFCI062_5	CD8_LIKE	0	0	CD8_LIKE	-0.073896	0.0680175	-0.0571809	-0.0097901	0.126044	0.0101342	-0.00977334	0.149134	0.0690579	-0.0175554	-0.0070718	-0.0130676	0.115909	late	ipinivo_late	-0.158907	0.158907	0.277338
1383	AGAGGCTCGGTA_DFCI062_5	799	2409.75	HUMAN	DFCI062	DFCI062_5	CD8_LIKE	0	0	CD8_LIKE	0.101846	0.0110967	-0.037393	0.0736517	0.0665611	0.0694678	0.0304259	0.0623676	-0.128926	0.0460239	0.0351664	-0.012021	-0.0029067	late	ipinivo_late	-0.0319417	0.0319417	0.0854914
1384	TACGGCATTTAA_DFCI062_5	809	2446.76	HUMAN	DFCI062	DFCI062_5	CD8_LIKE	0	0	CD8_LIKE	-0.0290004	-0.0768848	-0.047156	-0.0417582	-0.106336	-0.0255452	-0.028911	-0.00227418	-0.107763	-0.0326612	-0.00655891	0.0563538	-0.0807908	late	ipinivo_late	-0.0266368	0.0266368	0.0328504
1385	GCGACTGAATTT_DFCI062_5	629	2039.19	HUMAN	DFCI062	DFCI062_5	CD8_LIKE	0	0	CD8_LIKE	-0.0036795	-0.0557971	-0.109105	-0.0290926	0.0304495	-0.0205334	-0.055554	0.0711376	-0.0334264	-0.00677687	-0.0192665	0.119513	0.0509829	late	ipinivo_late	-0.126692	0.126692	0.265702
1386	CGGTCCATCGCC_DFCI062_5	836	2349.38	HUMAN	DFCI062	DFCI062_5	CD8_LIKE	0	0	CD8_LIKE	-0.0113515	-0.0463458	-0.0449087	-0.0212365	0.192025	-0.00662741	0.00327131	0.187419	-0.0825783	-0.0811014	-0.0498683	0.158475	0.198652	late	ipinivo_late	-0.184148	0.184148	0.176674
1387	CATCCGGCAGCA_DFCI062_5	745	2288.41	HUMAN	DFCI062	DFCI062_5	CD8_LIKE	0	0	CD8_LIKE	-0.00770144	-0.0324863	-0.0248828	0.0378408	0.0622094	0.000209676	-0.100335	0.0167939	-0.0594974	0.016585	0.000110483	0.00842663	0.0619997	late	ipinivo_late	-0.117129	0.117129	0.319128
1388	TGGAGGTATTTG_DFCI062_5	769	2304.11	HUMAN	DFCI062	DFCI062_5	CD8_LIKE	0	0	CD8_LIKE	0.0453416	0.0042035	-0.038231	0.0425555	0.0431293	0.023598	0.0255299	0.0922593	-0.0427831	-0.00445492	-0.0483068	0.0969655	0.0195313	late	ipinivo_late	-0.0667294	0.0667294	0.292566
1389	AGGAATCTCTCC_DFCI062_5	960	2677.77	HUMAN	DFCI062	DFCI062_5	CD8_LIKE	0	0	CD8_LIKE	-0.00622434	0.0328642	-0.0951004	0.045967	0.120172	0.0939623	0.0816157	0.0757552	-0.114893	0.00777905	0.0222841	0.0985977	0.0262096	late	ipinivo_late	0.00586049	-0.00586049	0.121361
1390	ACGCGGGTTCGG_DFCI062_5	732	2194.37	HUMAN	DFCI062	DFCI062_5	CD8_LIKE	0	0	CD8_LIKE	-0.0445176	0.0468064	-0.0280266	0.0394223	0.0510891	-0.0691559	-0.0506164	0.0798489	-0.0138377	0.0183323	-0.0275982	0.0844414	0.120245	late	ipinivo_late	-0.130465	0.130465	0.204078
1391	CGATACATATCT_DFCI062_5	733	2249.87	HUMAN	DFCI062	DFCI062_5	CD8_LIKE	0	0	CD8_LIKE	0.0267313	-0.00189334	-0.0449342	-0.0302841	0.097747	0.0699651	0.0634954	0.100507	-0.00310073	0.0110733	0.109474	0.00631114	0.0277819	late	ipinivo_late	-0.0370112	0.0370112	0.187393
1392	CTGCCATCTCAT_DFCI062_5	716	2336.43	HUMAN	DFCI062	DFCI062_5	CD8_LIKE	0	0	CD8_LIKE	-0.0136097	-0.0521934	-0.0385871	-0.00992036	-0.0156178	0.0146196	0.0541075	0.0145798	0.00950849	-0.0507822	-0.0205372	0.0744026	-0.0302374	late	ipinivo_late	0.0395276	-0.0395276	0.115993
1393	CGAGTCTCGTAT_DFCI062_5	714	2108.59	HUMAN	DFCI062	DFCI062_5	CD8_LIKE	0	0	CD8_LIKE	-0.0153522	0.0967191	0.0446204	0.0219632	0.103664	0.0156998	-0.0232664	0.184659	-0.0734607	0.00607355	-0.0725206	0.0725702	0.087964	late	ipinivo_late	-0.207925	0.207925	-0.122671
1394	GGAATTTTCCGG_DFCI062_5	829	2566.39	HUMAN	DFCI062	DFCI062_5	CD8_LIKE	0	0	CD8_LIKE	0.0760166	0.0568992	-0.0156192	-0.0268035	0.154767	0.0408379	-0.0524473	0.0873963	0.0498317	0.0397285	-0.00851159	0.110444	0.113929	late	ipinivo_late	-0.139844	0.139844	-0.0667059
1395	CATTGAACCATG_DFCI062_5	881	2676.44	HUMAN	DFCI062	DFCI062_5	CD8_LIKE	0	0	CD8_LIKE	-0.108071	-0.0349901	0.0715094	-0.0951418	0.0592733	-0.0265959	-0.0772204	0.0927709	0.0189545	-0.140463	-0.00167752	-0.0389052	0.0858692	late	ipinivo_late	-0.169991	0.169991	0.185757
1396	CTGTCTCTCCAA_DFCI062_5	650	2114.47	HUMAN	DFCI062	DFCI062_5	CD8_LIKE	0	0	CD8_LIKE	-0.00713261	0.0687986	0.00933488	-0.0878833	0.148039	-0.0566162	-0.032232	0.0822676	-0.00832312	0.0029028	0.0021922	0.106405	0.204656	late	ipinivo_late	-0.1145	0.1145	0.239969
1397	CCGGTGGGCGGA_DFCI062_5	823	2510.5	HUMAN	DFCI062	DFCI062_5	CD8_LIKE	0	0	CD8_LIKE	0.083175	-0.0217993	0.00799614	0.12407	0.00228836	-0.0155723	0.111933	0.141602	-0.0142688	0.0939029	0.0388904	0.222436	0.0178607	late	ipinivo_late	-0.0296695	0.0296695	0.0398533
1398	GGAATTTTGATC_DFCI062_5	633	2173.94	HUMAN	DFCI062	DFCI062_5	CD8_LIKE	0	0	CD8_LIKE	0.0800093	-0.0508399	-0.119255	0.126424	0.0554024	0.00302701	-0.0528584	0.103296	-0.106184	0.0324962	0.105485	0.189375	0.0523754	late	ipinivo_late	-0.156154	0.156154	0.0541457
1399	GGTTGCAGGATA_DFCI062_5	702	2320.18	HUMAN	DFCI062	DFCI062_5	CD8_LIKE	0	0	CD8_LIKE	-0.0125099	-0.000900803	0.1091	0.000847817	0.0686226	-0.0899172	-0.112301	0.166496	-0.0702567	-0.0329736	-0.0557866	0.0691027	0.15854	late	ipinivo_late	-0.278798	0.278798	0.415301
1400	AGGCCAGCCGCA_DFCI062_5	817	2404.13	HUMAN	DFCI062	DFCI062_5	CD8_LIKE	0	0	CD8_LIKE	-0.00489251	0.0355814	-0.00229555	0.0342323	0.0496357	0.0171684	0.0561721	0.0375239	0.0276652	0.0596505	0.0786331	0.0238136	0.0324672	late	ipinivo_late	0.0186482	-0.0186482	0.180164
1401	ACGATATTCTGG_DFCI062_5	585	2014.35	HUMAN	DFCI062	DFCI062_5	CD8_LIKE	0	0	CD8_LIKE	-0.0150387	0.0452212	-0.0347191	-0.0517607	0.0664568	-0.00725229	-0.045564	0.0179969	0.0793886	-0.0101935	-0.00293554	-0.0181246	0.0737091	late	ipinivo_late	-0.0635609	0.0635609	0.130851
1402	ATCCGCCGTAAC_DFCI062_5	662	2247.64	HUMAN	DFCI062	DFCI062_5	CD8_LIKE	0	0	CD8_LIKE	0.0107987	-0.0132778	-0.0459758	0.0139924	-0.0125854	-0.103812	-0.158083	-0.0110425	-0.101163	0.0492575	-0.0875085	-0.0653107	0.0912262	late	ipinivo_late	-0.14704	0.14704	0.306487
1403	ACCTCCTCTCCG_DFCI062_5	536	1913.64	HUMAN	DFCI062	DFCI062_5	CD8_LIKE	0	0	CD8_LIKE	-0.0385402	0.0125352	0.0496906	0.00215652	-0.0061395	0.0596117	0.0561409	0.0864854	-0.088977	-0.0179942	0.00408657	0.0921446	-0.0657512	late	ipinivo_late	-0.0303445	0.0303445	0.333274
1404	TGGGCTTGATGT_DFCI062_5	559	1949.43	HUMAN	DFCI062	DFCI062_5	CD8_LIKE	0	0	CD8_LIKE	-0.0258766	0.0385152	-0.0426155	-0.0678885	-0.00233685	-0.0043693	0.0262044	0.0831499	0.00743805	-0.0341171	0.018211	-0.00347463	0.00203245	late	ipinivo_late	-0.0569455	0.0569455	0.170171
1405	GTCACGGTTCGG_DFCI062_5	509	1741.52	HUMAN	DFCI062	DFCI062_5	CD8_LIKE	0	0	CD8_LIKE	0.0172839	0.00385525	-0.0459291	0.0410866	-0.0178434	-0.0381528	-0.0139287	-0.0589658	0.0194811	-0.0247468	-0.0584756	-0.0664105	0.0203094	late	ipinivo_late	0.0450371	-0.0450371	0.321373
1406	GGGCAAGGATAA_DFCI062_5	542	1928.16	HUMAN	DFCI062	DFCI062_5	CD8_LIKE	0	0	CD8_LIKE	-0.0389676	0.00226302	-0.0190184	-0.0293743	0.0117304	0.0302209	-0.0238823	0.0381629	-0.0445334	-0.0104495	0.0316086	0.0520707	-0.0184906	late	ipinivo_late	-0.0620452	0.0620452	0.178408
1407	TATACTTGTCTT_DFCI062_5	597	1907.93	HUMAN	DFCI062	DFCI062_5	CD8_LIKE	0	0	CD8_LIKE	-0.0343407	-0.027395	-0.0973498	0.0108474	-0.0138276	-0.0422417	-0.00589757	-0.039589	-0.00281229	-0.0614851	0.00702938	-0.0996068	0.0284141	late	ipinivo_late	0.0336914	-0.0336914	0.102379
1408	AATTCGTAGCGA_DFCI062_5	464	1797.68	HUMAN	DFCI062	DFCI062_5	CD8_LIKE	0	0	CD8_LIKE	-0.00707325	0.0641546	-0.0729186	-0.0541538	0.079673	0.0219924	0.0234273	0.0493211	-0.0612516	-0.0400264	0.0338041	0.0762369	0.0576806	late	ipinivo_late	-0.0258938	0.0258938	0.20437
1409	AATTAGCTAACT_DFCI062_5	477	1813.91	HUMAN	DFCI062	DFCI062_5	CD8_LIKE	0	0	CD8_LIKE	-0.0206814	0.0692272	0.0426159	-0.0339863	0.0356033	-0.0363583	-0.0284428	0.181806	-0.118553	0.133456	-0.0133182	0.314436	0.0719616	late	ipinivo_late	-0.210249	0.210249	0.331903
1410	AGATGGAGGCTG_DFCI062_5	480	1718.42	HUMAN	DFCI062	DFCI062_5	CD8_LIKE	0	0	CD8_LIKE	0.0221236	0.0461599	-0.0526702	0.0405557	0.053879	-0.0433756	-0.042154	0.126737	0.0196003	0.0717294	-0.10888	0.241047	0.0972546	late	ipinivo_late	-0.168891	0.168891	0.128912
1411	AAAGGCAGTGAT_DFCI062_5	488	1901.54	HUMAN	DFCI062	DFCI062_5	CD8_LIKE	0	0	CD8_LIKE	0.0424244	0.0612257	-0.0365708	0.113897	-0.036741	0.163025	0.056877	0.0649157	0.0194861	0.0760977	0.0212666	0.0382677	-0.199766	late	ipinivo_late	-0.0080387	0.0080387	0.216847
1412	GCTGCAGGAGAC_DFCI062_5	438	1673.78	HUMAN	DFCI062	DFCI062_5	CD8_LIKE	0	0	CD8_LIKE	0.0620719	0.0402867	-0.00529794	-0.01585	0.036043	-0.0108501	-0.0395325	0.112855	-0.0112875	0.0163614	-0.0519355	0.0618455	0.046893	late	ipinivo_late	-0.152388	0.152388	0.219197
1413	CAACCAATTCCC_DFCI062_5	502	1987.05	HUMAN	DFCI062	DFCI062_5	CD8_LIKE	0	0	CD8_LIKE	0.0658478	0.109603	0.185374	0.0647999	0.0071187	0.120228	-0.00669639	0.100432	0.212045	0.142132	0.00931778	0.210208	-0.113109	late	ipinivo_late	-0.107128	0.107128	0.112424
1414	AGATGATATCCT_DFCI062_5	521	1979.93	HUMAN	DFCI062	DFCI062_5	CD8_LIKE	0	0	CD8_LIKE	-0.00236937	0.164547	0.0564228	0.0882765	-0.143703	0.203455	0.0425911	0.0373716	0.09388	0.0818732	0.0559171	0.174005	-0.347158	late	ipinivo_late	0.0052195	-0.0052195	0.136475
1415	TCCAAGCGAATT_DFCI062_5	477	1791.6	HUMAN	DFCI062	DFCI062_5	CD8_LIKE	0	0	CD8_LIKE	-0.0242578	0.134916	0.00530915	-0.00615273	0.10836	0.0503381	-0.106669	0.157316	-0.00447442	-0.00279039	-0.049866	0.166428	0.0580219	late	ipinivo_late	-0.263985	0.263985	0.257856
1416	ATACTTACCCGA_DFCI062_5	560	2020.15	HUMAN	DFCI062	DFCI062_5	CD8_LIKE	0	0	CD8_LIKE	0.109084	0.0446123	0.0314989	0.047921	0.086583	0.129174	0.079731	0.114703	-0.000952836	0.101483	0.0476961	0.0705584	-0.0425908	late	ipinivo_late	-0.0349722	0.0349722	0.599347
1417	GGGTGCGCGTCT_DFCI062_5	544	1900.1	HUMAN	DFCI062	DFCI062_5	CD8_LIKE	0	0	CD8_LIKE	-0.0737286	0.002448	-0.00809441	-0.00662114	0.0630974	-0.00395149	-0.0110424	0.0932155	-0.0766267	-0.00547251	0.00736629	0.142163	0.0670489	late	ipinivo_late	-0.104258	0.104258	0.167161
1418	GGCAGGGCTATG_DFCI062_5	493	1770.81	HUMAN	DFCI062	DFCI062_5	CD8_LIKE	0	0	CD8_LIKE	0.0432017	0.133462	-0.0423849	0.0638778	-0.0286879	0.0972402	0.0608006	0.0341342	-0.0305117	0.0972158	0.06424	0.0261305	-0.125928	late	ipinivo_late	0.0266665	-0.0266665	0.289116
1419	CCTATCGACCCT_DFCI062_5	527	1787.03	HUMAN	DFCI062	DFCI062_5	CD8_LIKE	0	0	CD8_LIKE	0.000278305	0.0187598	0.00576501	0.037048	0.0643311	0.0681545	-0.00239775	0.109589	-0.0140562	-0.092039	0.0546316	0.0665447	-0.00382345	late	ipinivo_late	-0.111987	0.111987	0.146375
1420	GCGAAGCGCCAT_DFCI062_5	454	1684.56	HUMAN	DFCI062	DFCI062_5	CD8_LIKE	0	0	CD8_LIKE	-0.0444396	0.082364	0.0719254	-0.0735631	0.0450686	-0.0135895	0.0262569	0.031626	-0.0629409	-0.0878934	-0.0393312	0.0518318	0.0586582	late	ipinivo_late	-0.0053691	0.0053691	0.278494
1421	AAGGATCTATGC_DFCI062_5	509	1848.12	HUMAN	DFCI062	DFCI062_5	CD8_LIKE	0	0	CD8_LIKE	-0.0316894	0.0902639	-0.0308046	0.0457992	-0.0421626	0.0603708	-0.00575763	0.0270468	-0.0507124	0.0572898	-0.0758232	0.108068	-0.102533	late	ipinivo_late	-0.0328044	0.0328044	0.242548
1422	CCTGGTCGACGG_DFCI062_5	488	1816.76	HUMAN	DFCI062	DFCI062_5	CD8_LIKE	0	0	CD8_LIKE	-0.00215263	0.0183561	0.0504353	-0.0946785	-0.0198152	0.0532122	-0.0921633	0.0322495	-0.0387811	-0.000976382	-0.0806899	0.034846	-0.0730274	late	ipinivo_late	-0.124413	0.124413	0.148029
1423	GCGTAAGCCTTC_DFCI062_5	404	1541.19	HUMAN	DFCI062	DFCI062_5	CD8_LIKE	0	0	CD8_LIKE	-0.0628132	0.0185567	-0.0631381	-0.0224595	-0.0118473	0.0548812	-0.0316548	0.0327139	0.0382646	-0.0839574	-0.0581186	0.186542	-0.0667285	late	ipinivo_late	-0.0643686	0.0643686	0.0556294
1424	AATTGAATCGAC_DFCI062_5	507	1859.17	HUMAN	DFCI062	DFCI062_5	CD8_LIKE	0	0	CD8_LIKE	-0.004383	0.00140511	-0.074648	0.0617729	-0.0277504	-0.098893	-0.0738414	0.0300695	-0.0359257	0.102351	-0.0420315	0.0795795	0.0711427	late	ipinivo_late	-0.103911	0.103911	0.0429121
1425	GCCGCGGTTTAG_DFCI062_5	432	1616.93	HUMAN	DFCI062	DFCI062_5	CD8_LIKE	0	0	CD8_LIKE	0.0226047	0.0347382	0.113342	0.0176139	0.0343007	0.104459	0.0787843	0.0250849	0.0795499	0.0672697	-0.0969769	0.0404998	-0.0701582	late	ipinivo_late	0.0536994	-0.0536994	0.170005
1426	TCCGAAATGTTA_DFCI062_5	473	1742.17	HUMAN	DFCI062	DFCI062_5	CD8_LIKE	0	0	CD8_LIKE	-0.0660342	-0.017366	-0.106637	0.00331162	-0.063015	-0.0438288	0.00340106	-0.0693649	-0.048022	-0.0272755	-0.0981396	-0.0247547	-0.0191862	late	ipinivo_late	0.0727659	-0.0727659	0.0379684
1427	AAAGCCTTTGAT_DFCI062_5	348	1316.77	HUMAN	DFCI062	DFCI062_5	CD8_LIKE	0	0	CD8_LIKE	-0.0254691	0.0475587	-0.0448336	0.0558511	0.0424401	0.0143427	0.0165969	0.0282432	0.0190606	-0.0610116	-0.0744867	0.0470731	0.0280974	late	ipinivo_late	-0.0116463	0.0116463	0.284543
1428	GCTCGTCGGCAC_DFCI062_5	502	1816.26	HUMAN	DFCI062	DFCI062_5	CD8_LIKE	0	0	CD8_LIKE	0.0751614	0.209328	0.0542996	-0.0445719	0.0695069	-0.00665337	-0.0900597	0.139557	0.148168	0.0572389	-0.113744	0.258372	0.0761603	late	ipinivo_late	-0.229616	0.229616	0.266562
1429	ACTCCCGCGGCT_DFCI062_5	549	1997.92	HUMAN	DFCI062	DFCI062_5	CD8_LIKE	0	0	CD8_LIKE	0.0356861	0.0695738	0.0967721	-0.0554342	0.0800219	0.0270526	-0.0716366	0.127522	-0.0649599	-0.0314721	-0.025582	0.100069	0.0529692	late	ipinivo_late	-0.199159	0.199159	0.439454
1430	CGGGTGCAGTGA_DFCI062_5	446	1739.34	HUMAN	DFCI062	DFCI062_5	CD8_LIKE	0	0	CD8_LIKE	-0.00427394	0.115486	0.0118982	-0.0378665	0.0881688	0.01453	0.00743559	-0.0484037	-0.0260658	-0.0684525	-0.0181562	0.0629085	0.0736388	late	ipinivo_late	0.0558393	-0.0558393	0.564733
1431	ATGGCCCAACGT_DFCI062_5	406	1650.38	HUMAN	DFCI062	DFCI062_5	CD8_LIKE	0	0	CD8_LIKE	0.000716226	0.023825	-0.0466954	-0.00313677	0.123368	-0.00145848	-0.0427722	0.108617	0.066637	0.00355494	-0.0907905	0.0868088	0.124827	late	ipinivo_late	-0.151389	0.151389	0.0392777
1432	GGAGTTACGGTG_DFCI062_5	529	1863.98	HUMAN	DFCI062	DFCI062_5	CD8_LIKE	0	0	CD8_LIKE	-0.0983601	-0.00318989	-0.011868	0.0320075	0.0124147	-0.0455195	-0.0774178	0.0193711	0.00879853	-0.0213663	-0.0652049	-0.0333134	0.0579342	late	ipinivo_late	-0.0967889	0.0967889	0.148237
1433	TAAAGCTCGAAA_DFCI062_5	333	1333.02	HUMAN	DFCI062	DFCI062_5	CD8_LIKE	0	0	CD8_LIKE	-0.0435781	0.0174282	-0.0366342	-0.00977058	0.034114	0.0452206	0.011545	-0.000277888	0.0273793	-0.0284142	0.0672678	0.0878131	-0.0111066	late	ipinivo_late	0.0118228	-0.0118228	0.13786
1434	GTTAGCACCGAA_DFCI062_5	349	1368.43	HUMAN	DFCI062	DFCI062_5	CD8_LIKE	0	0	CD8_LIKE	0.00406455	0.0864268	0.0462915	-0.0439257	-0.0147731	0.104393	0.0871086	-0.025537	0.0807617	-0.0905098	0.0406642	-0.0358061	-0.119166	late	ipinivo_late	0.112646	-0.112646	0.0984581
1435	GGTATAACAGCT_DFCI062_5	435	1647.25	HUMAN	DFCI062	DFCI062_5	CD8_LIKE	0	0	CD8_LIKE	-0.0421833	0.0151911	-0.102111	-0.0429052	0.0220667	0.0595663	-0.0552658	0.112174	-0.0785245	-0.0203063	0.0579924	0.140478	-0.0374995	late	ipinivo_late	-0.167439	0.167439	0.0516116
1436	GATTCTGAGTTC_DFCI062_5	347	1380.44	HUMAN	DFCI062	DFCI062_5	CD8_LIKE	0	0	CD8_LIKE	-0.0490002	0.0443605	0.0743578	-0.0503661	0.00019097	-0.0104286	-0.0120856	-0.0197692	0.0215846	-0.0198703	-0.0347671	0.00614137	0.0106196	late	ipinivo_late	0.00768361	-0.00768361	0.149595
1437	GGGCGTACCTTA_DFCI062_5	428	1702.78	HUMAN	DFCI062	DFCI062_5	CD8_LIKE	0	0	CD8_LIKE	-0.0471208	-0.0232527	-0.00158164	-0.0630104	0.1211	-0.0311828	0.0213531	0.0279824	-0.0487653	-0.0967274	-0.026711	-0.000818691	0.152283	late	ipinivo_late	-0.00662929	0.00662929	0.115624
1438	TGCTTTAGTAAC_DFCI062_5	353	1463.84	HUMAN	DFCI062	DFCI062_5	CD8_LIKE	0	0	CD8_LIKE	0.107968	-0.00160623	0.0260266	0.0273499	0.110913	0.0373966	0.0408661	0.130374	-0.0449477	0.159062	0.0248574	0.120371	0.0735161	late	ipinivo_late	-0.0895083	0.0895083	0.199635
1439	ACGGATAGAGAT_DFCI062_5	382	1580.85	HUMAN	DFCI062	DFCI062_5	CD8_LIKE	0	0	CD8_LIKE	-0.00150803	-0.105399	-0.147914	0.0742147	-0.0170934	-0.0767585	0.00837209	0.0828416	-0.0178693	0.0824817	0.0484673	0.0741315	0.0596651	late	ipinivo_late	-0.0744696	0.0744696	0.365617
1440	TTTATATATGTG_DFCI062_5	303	1265.85	HUMAN	DFCI062	DFCI062_5	CD8_LIKE	0	0	CD8_LIKE	-0.0510895	0.0278702	-0.0112586	0.00632678	0.0804797	0.117569	0.0785899	0.0939204	-0.0050864	-0.0197038	0.0789669	-0.0115558	-0.037089	late	ipinivo_late	-0.0153305	0.0153305	0.284054
1441	GAGCGGAGAAGG_DFCI062_5	384	1591.14	HUMAN	DFCI062	DFCI062_5	CD8_LIKE	0	0	CD8_LIKE	-0.0173447	-0.0392487	-0.0332049	-0.0290894	0.0595572	0.0457689	0.0835603	0.0259323	0.0700776	0.010971	0.0693371	0.0924756	0.0137883	late	ipinivo_late	0.057628	-0.057628	-0.0532541
1442	GACAGAATACTA_DFCI062_5	298	1303.23	HUMAN	DFCI062	DFCI062_5	CD8_LIKE	0	0	CD8_LIKE	-0.0751894	0.0944079	-0.0519513	-0.00350332	0.0657558	0.0659743	-0.0261219	0.0161529	0.0217599	-0.0696694	-0.0178146	0.0592757	-0.00021853	late	ipinivo_late	-0.0422748	0.0422748	0.214677
1443	GGCCTAGAGGTT_DFCI062_5	373	1510.15	HUMAN	DFCI062	DFCI062_5	CD8_LIKE	0	0	CD8_LIKE	0.00292383	0.13168	0.0598637	-0.0571818	0.120302	-0.0436206	-0.0719095	0.154458	-0.0328697	0.0312597	-0.0629589	0.124029	0.163923	late	ipinivo_late	-0.226367	0.226367	0.32301
1444	GCCATTGTCCGA_DFCI062_5	378	1477.87	HUMAN	DFCI062	DFCI062_5	CD8_LIKE	0	0	CD8_LIKE	-0.00243004	0.0169014	-0.104932	-0.0332138	0.0780676	0.0345192	0.0669402	0.140323	0.0520879	0.0220748	0.021624	0.177162	0.0435484	late	ipinivo_late	-0.0733832	0.0733832	0.0364406
1445	AGCCACCGCCTC_DFCI062_5	406	1541.29	HUMAN	DFCI062	DFCI062_5	CD8_LIKE	0	0	CD8_LIKE	-0.0669219	0.134266	0.0224759	0.00836823	0.0566801	-0.0279328	-0.026209	0.101321	0.0685403	-0.00746984	-0.0928936	0.090917	0.084613	late	ipinivo_late	-0.12753	0.12753	0.15963
1446	GTTTCGAGTATG_DFCI062_5	300	1205.88	HUMAN	DFCI062	DFCI062_5	CD8_LIKE	0	0	CD8_LIKE	-0.0572486	-0.0236583	-0.0596576	0.0603757	-0.0612344	0.030726	0.069566	0.0237118	-0.0633137	-0.0363598	0.0220966	-0.0175592	-0.0919605	late	ipinivo_late	0.0458542	-0.0458542	0.321205
1447	AGTCTAATGGCT_DFCI062_5	303	1329.84	HUMAN	DFCI062	DFCI062_5	CD8_LIKE	0	0	CD8_LIKE	-0.0239519	-0.0249841	-0.0243859	0.0120584	0.0784461	-0.00961184	0.00531336	0.241452	-0.0239859	0.0259963	0.0154367	0.128659	0.088058	late	ipinivo_late	-0.236138	0.236138	0.210455
1448	TCGAGATTTCTT_DFCI062_5	309	1300.45	HUMAN	DFCI062	DFCI062_5	CD8_LIKE	0	0	CD8_LIKE	-0.0523068	0.0407825	0.0114979	-0.00859071	0.0962846	0.0331298	0.0309325	0.064459	0.0476978	-0.0383077	-0.0345134	0.0959364	0.0631548	late	ipinivo_late	-0.0335266	0.0335266	0.329617
1449	TCGTGTTAAGGG_DFCI062_5	278	1243.24	HUMAN	DFCI062	DFCI062_5	CD8_LIKE	0	0	CD8_LIKE	0.0192561	0.0486131	0.0838228	0.0481146	0.0466446	0.0358198	-0.0299859	0.13918	0.0718292	0.0834367	0.0525958	0.0818034	0.0108247	late	ipinivo_late	-0.169166	0.169166	0.254888
1450	ACTATACCTAGT_DFCI062_5	355	1406.27	HUMAN	DFCI062	DFCI062_5	CD8_LIKE	0	0	CD8_LIKE	0.0121301	-0.0212954	0.0314614	0.00433815	0.0303102	-0.0405063	-0.0712214	-0.00550642	0.0284291	-0.014672	-0.0322206	0.0668065	0.0708166	late	ipinivo_late	-0.065715	0.065715	-0.0339246
1451	TTAATTCCCCAC_DFCI062_5	307	1372.18	HUMAN	DFCI062	DFCI062_5	CD8_LIKE	0	0	CD8_LIKE	-0.0570556	0.0846487	0.0151321	-0.0414541	-0.0467426	-0.104374	-0.0589534	0.10746	-0.0258626	-0.0365114	-0.0832306	-0.0634988	0.0576312	late	ipinivo_late	-0.166414	0.166414	0.483151
1452	GAAGGGCTCGTG_DFCI062_5	302	1346.88	HUMAN	DFCI062	DFCI062_5	CD8_LIKE	0	0	CD8_LIKE	-0.0815345	-0.0849409	-0.052142	0.0451013	-0.0491954	0.0922171	0.0321099	0.0838209	-0.044025	-0.0242623	-0.0938367	0.000141641	-0.141413	late	ipinivo_late	-0.0517111	0.0517111	0.376564
1453	GGATAGTATCCT_DFCI062_5	420	1701.68	HUMAN	DFCI062	DFCI062_5	CD8_LIKE	1	0	CD8_LIKE	-0.079328	-0.00478733	0.117463	-0.0629676	0.228765	0.0332475	0.0414572	0.126841	0.079211	-0.0494359	-0.0833488	0.0594249	0.195518	late	ipinivo_late	-0.0853837	0.0853837	0.0147411
1454	CCGTCCAATCGC_DFCI058_7	3522	4199.72	HUMAN	DFCI058	DFCI058_7	CD8_LIKE	0	0	CD8_LIKE	0.071784	0.0771024	-0.0192796	0.0641352	0.119212	0.0216285	-0.0829022	0.0980436	0.0178811	-0.014553	0.0676708	0.0412596	0.0975838	late	ipinivo_late	-0.180946	0.180946	0.153613
1455	ATGTATCCGCCC_DFCI058_7	2525	3866.63	HUMAN	DFCI058	DFCI058_7	CD8_LIKE	0	0	CD8_LIKE	0.0268929	0.11181	-0.0427182	0.0611727	0.0646334	0.154992	0.0169595	0.0616776	-0.023612	-0.0440671	-0.00181601	0.117591	-0.0903589	late	ipinivo_late	-0.044718	0.044718	0.349874
1456	GCACATTATCCG_DFCI058_7	1777	3889.35	HUMAN	DFCI058	DFCI058_7	CD8_LIKE	0	0	CD8_LIKE	-0.00765607	0.00317989	-0.0125566	-0.0539081	0.198018	0.0959302	0.0122332	0.194643	-0.136032	-0.0264329	-0.0552652	0.119827	0.102088	late	ipinivo_late	-0.18241	0.18241	0.157596
1457	CCCACACCTCTC_DFCI058_7	1818	3582.17	HUMAN	DFCI058	DFCI058_7	CD8_LIKE	0	0	CD8_LIKE	-0.0128854	0.0762148	0.0155521	-0.0458726	0.0396899	0.0680491	-0.026406	0.0756152	-0.0224949	0.00448178	-0.0848194	0.0853219	-0.0283592	late	ipinivo_late	-0.102021	0.102021	-0.0100296
1458	GGTTTTTAGTGT_DFCI058_7	1439	3321.47	HUMAN	DFCI058	DFCI058_7	CD8_LIKE	0	0	CD8_LIKE	0.0538556	0.0145464	-0.0482928	0.0372339	0.274218	-0.0833888	-0.106604	0.250504	-0.0595719	-0.00842664	-0.014407	0.0214713	0.357607	late	ipinivo_late	-0.357108	0.357108	0.293071
1459	CAACCCATTAAT_DFCI058_7	1269	3054.45	HUMAN	DFCI058	DFCI058_7	CD8_LIKE	0	0	CD8_LIKE	0.0177075	0.0428025	0.0446361	-0.00968455	0.0494548	-0.0394161	0.00230135	0.043039	0.0186329	0.0189356	0.0740797	0.090835	0.0888709	late	ipinivo_late	-0.0407376	0.0407376	0.417164
1460	AGGTAGGTATTA_DFCI058_7	1045	2829.31	HUMAN	DFCI058	DFCI058_7	CD8_LIKE	0	0	CD8_LIKE	0.0739935	-0.0368068	0.0264947	0.0499296	0.199627	-0.107615	-0.120994	0.152757	-0.182755	0.0010826	-0.0774216	0.0366025	0.307242	late	ipinivo_late	-0.273751	0.273751	0.199293
1461	ACTCTTTCTATG_DFCI058_7	910	2538.99	HUMAN	DFCI058	DFCI058_7	CD8_LIKE	0	0	CD8_LIKE	-0.0214491	0.0372754	-0.00324715	-0.0353213	-0.0233038	0.124076	0.0723886	-0.0812455	-0.00213624	-0.00112919	-0.00822175	-0.0915679	-0.14738	late	ipinivo_late	0.153634	-0.153634	0.431013
1462	GCGGCCCGTCGT_DFCI058_7	1011	2565.66	HUMAN	DFCI058	DFCI058_7	CD8_LIKE	0	0	CD8_LIKE	-0.00635295	0.0037987	-0.011897	-0.0691026	0.0405213	0.0237533	-0.0160676	0.108861	-0.0528028	-0.0698718	0.0108697	-0.00909782	0.016768	late	ipinivo_late	-0.124929	0.124929	0.261989
1463	TACTACCACCAC_DFCI058_7	996	2687.97	HUMAN	DFCI058	DFCI058_7	CD8_LIKE	0	0	CD8_LIKE	0.00223357	0.17369	-0.00263341	-0.0196212	0.030811	0.090713	0.0352467	0.0985264	-0.150905	-0.153632	-0.00914373	0.0921265	-0.0599019	late	ipinivo_late	-0.0632796	0.0632796	0.294212
1464	TACGGTCAAAGT_DFCI058_7	922	2511.18	HUMAN	DFCI058	DFCI058_7	CD8_LIKE	0	0	CD8_LIKE	-0.0675596	-0.012397	-0.0284998	0.0144284	0.0476632	0.104096	-0.0036351	0.0490635	0.0620871	-0.0551041	-0.052872	0.14103	-0.0564329	late	ipinivo_late	-0.0526986	0.0526986	0.210967
1465	GTCATGTAATGC_DFCI058_7	1064	2759.92	HUMAN	DFCI058	DFCI058_7	CD8_LIKE	0	0	CD8_LIKE	-0.115306	-0.0661703	0.066593	-0.0348038	-0.00538316	0.0633373	0.00360863	0.0424984	-0.0358234	-0.0485489	-0.0450771	-0.026962	-0.0687204	late	ipinivo_late	-0.0388898	0.0388898	0.207291
1466	TTAAATCCTTTC_DFCI058_7	1034	2736	HUMAN	DFCI058	DFCI058_7	CD8_LIKE	0	0	CD8_LIKE	0.025164	-0.0226665	0.0163943	0.0413743	-0.0699051	0.00912522	-0.109144	0.00250537	0.0273053	-0.0100157	-0.00806406	-0.0444907	-0.0790304	late	ipinivo_late	-0.111649	0.111649	0.264203
1467	ACGACTGCTCGA_DFCI058_7	927	2614.02	HUMAN	DFCI058	DFCI058_7	CD8_LIKE	0	0	CD8_LIKE	0.0885833	0.179693	0.0799969	0.0323091	0.0219112	0.0464022	-0.0509404	0.209907	0.0540571	0.141335	-0.0114152	0.160026	-0.024491	late	ipinivo_late	-0.260847	0.260847	0.299087
1468	TAAACGCATTAA_DFCI058_7	993	2662.02	HUMAN	DFCI058	DFCI058_7	CD8_LIKE	0	0	CD8_LIKE	0.0101471	0.0366405	0.042212	0.045771	0.0890846	-0.052832	-0.0461494	0.0988326	0.00411875	-0.0154905	-0.0614666	0.0808077	0.141917	late	ipinivo_late	-0.144982	0.144982	0.515879
1469	TGAGAACCGAAT_DFCI058_7	842	2558.21	HUMAN	DFCI058	DFCI058_7	CD8_LIKE	0	0	CD8_LIKE	-0.00885173	-0.037646	-0.0339812	0.00550098	-0.0251581	0.0439168	-0.143145	0.117719	0.0478028	0.0351736	0.0650101	0.116641	-0.0690749	late	ipinivo_late	-0.260864	0.260864	0.511059
1470	CCGAGGAAGAAA_DFCI058_7	915	2477.13	HUMAN	DFCI058	DFCI058_7	CD8_LIKE	0	0	CD8_LIKE	-0.0604047	0.0117917	-0.0506004	-0.033788	-0.0792358	-0.00927785	-0.00821578	0.0361532	0.0491799	-0.0518287	-0.0356518	0.100454	-0.0699579	late	ipinivo_late	-0.044369	0.044369	0.354149
1471	GCCCGGAGCGAA_DFCI058_7	731	2053.36	HUMAN	DFCI058	DFCI058_7	CD8_LIKE	0	0	CD8_LIKE	-0.0319997	-0.00687814	-0.0385329	0.0272298	0.251396	-0.0225374	-0.0503665	0.190654	-0.0917456	-0.0136846	-0.112087	0.184856	0.273934	late	ipinivo_late	-0.24102	0.24102	0.101296
1472	ACGCCGCGGAAT_DFCI058_7	868	2539.24	HUMAN	DFCI058	DFCI058_7	CD8_LIKE	0	0	CD8_LIKE	0.0932487	0.0490286	0.0656341	0.0878466	0.124021	-0.00672126	-0.0489764	0.231686	0.0227082	0.130352	0.000364846	-0.0154448	0.130742	late	ipinivo_late	-0.280663	0.280663	0.237382
1473	CCGCTTCCACCG_DFCI058_7	747	2298.61	HUMAN	DFCI058	DFCI058_7	CD8_LIKE	0	0	CD8_LIKE	-0.0733416	0.0923296	0.0278858	0.0144171	0.00201122	0.0735844	-0.0749138	0.0254354	-0.0541716	-0.0469804	0.0318965	0.16972	-0.0715732	late	ipinivo_late	-0.100349	0.100349	0.256078
1474	TCGTCGAGTCCA_DFCI058_7	794	2452.55	HUMAN	DFCI058	DFCI058_7	CD8_LIKE	0	0	CD8_LIKE	0.0383829	0.038123	0.0334876	0.0197232	0.150353	0.0211351	-0.0218586	0.0601736	-0.0129681	0.0607485	-0.0111074	0.125153	0.129218	late	ipinivo_late	-0.0820322	0.0820322	0.191154
1475	ACATGTCTTCAC_DFCI058_7	692	2236.14	HUMAN	DFCI058	DFCI058_7	CD8_LIKE	0	0	CD8_LIKE	-0.0508547	0.124529	0.0135472	0.141542	-0.028645	0.135683	0.0663294	-0.0609611	0.0987878	-0.0136364	-0.0576094	0.067976	-0.164328	late	ipinivo_late	0.127291	-0.127291	0.594121
1476	TATGTAACCAGT_DFCI058_7	737	2308.59	HUMAN	DFCI058	DFCI058_7	CD8_LIKE	0	0	CD8_LIKE	-0.051511	0.0623705	-0.0376935	-0.0710661	0.000215387	-0.00652628	-0.053212	-0.0224976	-0.0624463	-0.0475548	0.0587291	0.0822434	0.00674167	late	ipinivo_late	-0.0307144	0.0307144	0.291358
1477	ATGGCTCAAGGG_DFCI058_7	729	2203.43	HUMAN	DFCI058	DFCI058_7	CD8_LIKE	0	0	CD8_LIKE	-0.0143247	0.0750848	-0.0478857	-0.00651559	0.0156257	0.10666	0.0356378	0.135405	-0.108636	0.0425548	-0.0681832	0.126418	-0.0910344	late	ipinivo_late	-0.0997675	0.0997675	0.0733245
1478	CATTAGATAACT_DFCI058_7	578	1846.53	HUMAN	DFCI058	DFCI058_7	CD8_LIKE	0	0	CD8_LIKE	-0.0330607	0.0818812	-0.0275283	0.0234024	-0.0893089	0.10062	0.00250227	-0.00213188	0.0382953	-0.0555437	-0.00292151	0.0352375	-0.189929	late	ipinivo_late	0.00463415	-0.00463415	0.141454
1479	TCGGATGACAGG_DFCI058_7	564	1900.4	HUMAN	DFCI058	DFCI058_7	CD8_LIKE	0	0	CD8_LIKE	-0.0775975	-0.0728325	-0.014503	-0.0402938	0.141257	-0.0523895	-0.0309156	0.105984	-0.0753136	-0.0483953	-0.0587264	0.02865	0.193647	late	ipinivo_late	-0.1369	0.1369	0.392073
1480	ATGCGATAATGC_DFCI058_7	604	2020.48	HUMAN	DFCI058	DFCI058_7	CD8_LIKE	0	0	CD8_LIKE	-0.0569756	0.0737853	-0.0415967	0.00621026	0.0422611	0.195723	0.085036	-0.0027771	-0.0152751	-0.0658351	-0.0416461	0.016581	-0.153462	late	ipinivo_late	0.0878131	-0.0878131	0.124722
1481	CTGGCTCCGCGT_DFCI058_7	698	2209.58	HUMAN	DFCI058	DFCI058_7	CD8_LIKE	0	0	CD8_LIKE	0.0373404	0.0337826	0.0459482	0.0279147	-0.0742971	0.00443617	-0.0148255	0.000584291	0.052111	-2.98814e-05	-0.0172388	0.0881187	-0.0787333	late	ipinivo_late	-0.0154098	0.0154098	0.347109
1482	GGCCGCAACATG_DFCI058_7	684	2224.63	HUMAN	DFCI058	DFCI058_7	CD8_LIKE	0	0	CD8_LIKE	-0.0596168	-0.0157712	-0.0577839	0.00220325	-0.0158029	0.0287107	-0.0165271	-0.0202515	-0.069758	0.0174417	0.015498	0.0379876	-0.0445135	late	ipinivo_late	0.00372441	-0.00372441	0.178942
1483	CCAGTGTATCTC_DFCI058_7	639	2044.57	HUMAN	DFCI058	DFCI058_7	CD8_LIKE	0	0	CD8_LIKE	-0.0731372	0.0687522	-0.0634819	0.0155858	-0.0019649	0.0439931	0.000527275	0.0733217	-0.0384858	-0.127253	-0.0641214	0.0197916	-0.0459581	late	ipinivo_late	-0.0727944	0.0727944	-0.00435712
1484	GGATAGTATCAA_DFCI058_7	643	2160.12	HUMAN	DFCI058	DFCI058_7	CD8_LIKE	0	0	CD8_LIKE	-0.0714423	0.0318662	-0.0130451	-0.0535185	0.0803618	-0.0558949	-0.119141	0.144128	-0.0434143	-0.0280517	0.0831378	0.0869721	0.136257	late	ipinivo_late	-0.26327	0.26327	0.137618
1485	GCGCGAGGTAGA_DFCI058_7	671	2207.19	HUMAN	DFCI058	DFCI058_7	CD8_LIKE	0	0	CD8_LIKE	-0.0158937	0.203492	0.0953194	-0.0490782	0.0868684	0.0426856	-0.0647879	0.137107	-0.0425156	-0.00537249	-0.0341006	0.130653	0.0441828	late	ipinivo_late	-0.201895	0.201895	0.405912
1486	TAAAATTTGAAT_DFCI058_7	618	2045.31	HUMAN	DFCI058	DFCI058_7	CD8_LIKE	0	0	CD8_LIKE	-0.0381997	0.0216738	0.0156428	0.0585669	-0.0179402	0.155735	0.0718028	0.0604003	-0.0281347	0.0246134	0.0168438	0.0620724	-0.173675	late	ipinivo_late	0.0114025	-0.0114025	0.124087
1487	ATGGGCGTCGAA_DFCI058_7	684	2184.17	HUMAN	DFCI058	DFCI058_7	CD8_LIKE	0	0	CD8_LIKE	0.0240494	-0.0783711	-0.143425	0.0788082	0.0322372	0.127666	-0.00663389	0.0444286	0.0657302	0.0302788	0.0421065	0.0583179	-0.095429	late	ipinivo_late	-0.0510625	0.0510625	0.126747
1488	ACCGGTCGGAAC_DFCI058_7	489	1770.45	HUMAN	DFCI058	DFCI058_7	CD8_LIKE	0	0	CD8_LIKE	-0.0635199	0.0237081	-0.00977916	-0.0271635	-0.0669872	0.0673164	-0.0849998	0.0525679	-0.00765327	0.0104948	-0.12047	0.0847461	-0.134304	late	ipinivo_late	-0.137568	0.137568	0.40749
1489	GACACAGGCATT_DFCI058_7	619	2109.18	HUMAN	DFCI058	DFCI058_7	CD8_LIKE	0	0	CD8_LIKE	-0.0592543	0.0673682	0.0166501	0.00854075	0.0387505	0.0528395	-0.00207442	0.052387	0.0853191	-0.0518561	-0.00905768	0.0602015	-0.014089	late	ipinivo_late	-0.0544614	0.0544614	0.38907
[truncated: 4,883 more rows]

## Sheet: Fig2g
	sample	mean
0	P029_4	0.0552952
1	P043_3	0.148116
2	P043_4	0.0377871
3	P050_12	-0.034954
4	P050_19	0.0495784
5	P050_3	0.0748283
6	P050_4	-0.115589
7	P050_7	-0.0482738
8	P073_4	0.162445
9	P091_3	-0.238282
10	P127_3	0.0492805
[truncated: 1 more rows]
