# Supplementary material for: Genomic and transcriptomic correlates of immunotherapy response within the tumor microenvironment of leptomeningeal metastases
Source: Nat Commun. 2021 Oct 12;12:5955. doi: 10.1038/s41467-021-25860-5 (PMC8511044; doi:10.1038/s41467-021-25860-5)
Supplement: Supplementary file 14 — Source Data [file 41467_2021_25860_MOESM14_ESM.zip › Fig4SourceData.xlsx]

## Sheet: Fig4eAndSuppFig11d
	cellname	csf43.active.ident	ifng	antigen presentation
0	AGCCCGGTCATT_2_043	Clone0_tp2	0.0297619	0.147776
1	CCAGCGGTCACG_2_043	Clone0_tp2	-0.0607468	0.057252
2	CTAGTTGGACCA_2_043	Clone0_tp2	-0.0346309	0.0838618
3	ATACATCCTAAA_2_043	Clone0_tp2	-0.0729354	0.0858791
4	GCACTTATAAGG_2_043	Clone0_tp2	-0.0169889	0.0600168
5	CTCTGTAAAGCA_2_043	Clone0_tp2	-0.0225045	0.0250359
6	GATCAGACTCCA_2_043	Clone0_tp2	-0.0676645	0.0259446
7	CCCGTTTTTGCC_2_043	Clone0_tp2	-0.136141	0.00689037
8	CACCGATTCGGC_2_043	Clone0_tp2	0.0849604	0.100549
9	AGGTTATACGTN_2_043	Clone0_tp2	-0.0653029	-0.0150797
10	CGAGGCTCTGGA_2_043	Clone0_tp2	-0.115559	0.155322
11	TTCATGTACCGA_2_043	Clone0_tp2	0.00506168	0.0949245
12	CCTGGAGCCGAT_2_043	Clone0_tp2	-0.0957674	0.0438804
13	ATATCGGCTAGN_2_043	Clone0_tp2	-0.0924127	0.177895
14	ACCACAAGCGAC_2_043	Clone0_tp2	-0.016603	0.129488
15	GAAGGTGTTATC_2_043	Clone0_tp2	-0.0345885	0.100169
16	GCTACCCATGCA_2_043	Clone0_tp2	-0.167056	0.208364
17	CAGATTAATGTA_2_043	Clone0_tp2	-0.159931	0.0730068
18	GTGTGAAGTTCA_2_043	Clone0_tp2	-0.185677	0.0924244
19	CAAGTTTGCACC_2_043	Clone0_tp2	0.365328	0.186977
20	CCTCGATTTTAC_2_043	Clone0_tp2	-0.204141	-0.00429927
21	CCTTATCTACGT_2_043	Clone0_tp2	0.0947462	0.060682
22	GTTATGAGTTCT_2_043	Clone0_tp2	0.0647147	0.0244823
23	TGGAGAAATGGT_2_043	Clone0_tp2	0.360128	0.16893
24	AAACCTGTACGT_2_043	Clone1_tp2	-0.113995	0.0121351
25	CGATATTTACGC_2_043	Clone0_tp2	0.0727465	0.0393606
26	CTAGGCTACCAG_2_043	Clone0_tp2	-0.0202351	0.0148399
27	CACCGTCTGCAC_2_043	Clone0_tp2	0.127146	0.050339
28	CTTTAGTATATN_2_043	Clone0_tp2	-0.235279	0.0812821
29	TTCCTTCCTCCC_2_043	Clone0_tp2	-0.079468	0.0215495
30	ATCTTTCAGCTA_2_043	Clone0_tp2	-0.211298	0.0569812
31	GCTTTATGTCGA_2_043	Clone0_tp2	0.0413703	0.0483091
32	ACATGTTAAAGC_2_043	Clone0_tp2	-0.0832693	0.0943373
33	AGTTATCCGTTG_2_043	Clone0_tp2	-0.140381	0.0511193
34	CTGACGGCACGG_2_043	Clone0_tp2	0.00273424	0.0456473
35	AATAACACGATT_2_043	Clone0_tp2	-0.0732639	0.0712204
36	AAACGTCATAAC_2_043	Clone0_tp2	0.0843358	0.0235255
37	CCTGTCCGCCCA_2_043	Clone0_tp2	0.22836	0.13952
38	ACGCATAAACTN_2_043	Clone0_tp2	0.0504298	0.0154286
39	CGTCTTGACCAG_2_043	Clone0_tp2	0.0224212	0.032426
40	GACAGTACGTAT_2_043	Clone0_tp2	0.0250539	0.237776
41	GTCGCCGGTATN_2_043	Clone0_tp2	0.100317	0.165446
42	CTCGTAAAGCAN_2_043	Clone0_tp2	-0.048939	0.0406893
43	AACATGTCTCTT_2_043	Clone0_tp2	-0.12032	0.0637142
44	TGACTATAATCC_2_043	Clone0_tp2	0.199313	-0.00225358
45	GCAAATCACTCA_2_043	Clone0_tp2	-0.0269134	0.114541
46	ATGTGAGAGCAT_2_043	Clone0_tp2	-0.0994875	0.0692147
47	AATCATGGCTAT_2_043	Clone0_tp2	-0.3341	-0.0989089
48	GTATGTATACTC_2_043	Clone1_tp2	-0.110259	0.167128
49	CGGTGTGGAGTG_2_043	Clone0_tp2	0.0822723	0.0386718
50	GTAAAAAGTCAG_2_043	Clone1_tp2	0.254573	0.0877764
51	GCCCGTAGACGN_2_043	Clone1_tp2	-0.0337336	0.144752
52	GATTGCAGCCGT_2_043	Clone1_tp2	0.0579043	0.202337
53	CAGCATTTCGAC_2_043	Clone1_tp2	0.0267879	0.0606471
54	CCGCCAAGTGTA_2_043	Clone0_tp2	0.127113	0.0860429
55	GGCTCCCGCCCA_2_043	Clone0_tp2	0.0776328	0.0948871
56	AGGCTAATGAGT_2_043	Clone0_tp2	0.0919968	0.17016
57	ATTTCATGGCAA_2_043	Clone0_tp2	-0.120131	0.118329
58	CTAACAGGATGA_2_043	Clone1_tp2	-0.0681385	0.17408
59	GTATATAGGCAT_2_043	Clone1_tp2	0.0417466	0.0252121
60	GACGGAGGCTCC_2_043	Clone1_tp2	0.0291997	0.114432
61	TAGCGGTGTTAA_2_043	Clone0_tp2	-0.21117	0.118529
62	TGTATAGCATTG_2_043	Clone0_tp2	-0.0272484	0.0868339
63	TATACTGGTGAA_2_043	Clone0_tp2	-0.0384014	0.0763833
64	CAAGAACAAGTC_2_043	Clone0_tp2	-0.0515735	0.141203
65	AGGTTATACGGT_2_043	Clone0_tp2	-0.0383774	-0.0146594
66	CCTGGCTCTTTC_2_043	Clone1_tp2	-0.248415	0.011721
67	TAGGTCTTATTT_2_043	Clone0_tp2	0.0857551	0.00592559
68	CAGCTATCGCTC_2_043	Clone1_tp2	-0.159805	0.112725
69	TATGAAACAGTG_2_043	Clone0_tp2	0.130918	0.187281
70	TGGTACGCTCAC_2_043	Clone0_tp2	0.0163067	0.0465495
71	GTTCTCTCTCCT_2_043	Clone0_tp2	-0.183063	-0.0342938
72	GCCCGATAATAG_2_043	Clone0_tp2	-0.0781369	0.0111068
73	AGTCGCTGATTA_2_043	Clone1_tp2	0.283023	0.140667
74	TACGAGCCCTGA_3_043	Clone1_tp3	0.141528	0.212643
75	TCACATTCTATA_3_043	Clone1_tp3	0.106998	0.139092
76	ATAGTTGTAAAC_3_043	Clone1_tp3	-0.265693	0.224198
77	GCTCCACAAGGG_3_043	Clone1_tp3	-0.186142	0.118624
78	CGTGTGTCTGCN_3_043	Clone1_tp3	0.0333127	0.125784
79	ATGTCATTACGG_3_043	Clone1_tp3	0.137129	0.128059
80	CCGCATGGCGGC_3_043	Clone1_tp3	0.0821181	0.161793
81	CAAACTCCTTCC_3_043	Clone0_tp3	0.368493	0.262265
82	CCGCAATACTCN_3_043	Clone0_tp3	0.213683	0.140226
83	ACGACTCGGTTG_3_043	Clone1_tp3	-0.0503741	0.160073
84	TAATCTTCAACC_3_043	Clone0_tp3	0.0862882	0.176028
85	CATCTTACTTGN_3_043	Clone1_tp3	0.512357	0.264493
86	ATGTCTGGCCTA_3_043	Clone0_tp3	0.248081	0.166412
87	GGACGCCGCTTG_3_043	Clone1_tp3	0.00622948	0.0767844
88	ACTTACGTTAAC_3_043	Clone1_tp3	0.0469817	0.14427
89	AACCGCCCGCGA_3_043	Clone0_tp3	0.513182	0.208888
90	ATACTCGCATTA_3_043	Clone1_tp3	0.230179	0.153722
91	AGCAAAATAAGC_3_043	Clone1_tp3	-0.219118	0.0614002
92	ACCTCCAAGTGA_3_043	Clone0_tp3	0.190492	0.263234
93	GGCGCCATCAAT_3_043	Clone0_tp3	0.269585	0.186752
94	CAGCTCTTAACC_3_043	Clone0_tp3	0.425598	0.216777
95	AGCCAACCATCC_3_043	Clone0_tp3	0.760035	0.205458
96	GAGGTTGACGCT_3_043	Clone1_tp3	0.224073	0.223748
97	CATGATCGGGCG_3_043	Clone1_tp3	0.0457334	0.112489
98	TAGGGACCCCCT_3_043	Clone0_tp3	0.0668703	0.165983
99	CGAGGATTTGAA_3_043	Clone0_tp3	0.0403007	0.11433
100	CCTCTCTATCCC_3_043	Clone0_tp3	0.361739	0.140046
101	GAGTGTCAACAT_3_043	Clone0_tp3	0.186622	0.294655
102	ATATTTTGCCAC_3_043	Clone0_tp3	0.0812984	0.0996604
103	TGGTTTGTCCCT_3_043	Clone0_tp3	0.336548	0.201365
104	CAACTCCTTCCN_3_043	Clone0_tp3	0.30888	0.231177
105	GTCCCTTGCCTG_3_043	Clone0_tp3	0.404521	0.160798
106	CCGGCCGGATGC_3_043	Clone0_tp3	0.569545	0.215593
107	TCCCAGGCGATT_3_043	Clone0_tp3	0.588772	0.264087
108	AGCAAATAAGCN_3_043	Clone1_tp3	-0.0992513	0.0928892
109	TGTCGCCACGCA_3_043	Clone0_tp3	0.492063	0.291326
110	GCGCCACCGATC_3_043	Clone0_tp3	0.683617	0.256253
111	TCCCTCAGTGAC_3_043	Clone0_tp3	0.311699	0.137508
112	GGCTCTTTCCAC_3_043	Clone0_tp3	-0.107441	0.151327
113	CTTCGGACTTTC_3_043	Clone0_tp3	0.495809	0.194183
114	GCACCATTCCGA_3_043	Clone0_tp3	0.482889	0.28524
115	TTCCCCACCCGG_3_043	Clone0_tp3	0.613569	0.175109
116	GGATACGATGCC_3_043	Clone0_tp3	0.388121	0.221308
117	TTCACTTGTTGN_3_043	Clone0_tp3	0.232084	0.14928
118	TAGTATTTGGCC_3_043	Clone0_tp3	0.316583	0.206062
119	GCTGGACTTCAN_3_043	Clone0_tp3	0.528343	0.306985
120	TAGATCTGATTG_3_043	Clone0_tp3	0.226047	0.142671
121	CCCGCCGTGTGA_3_043	Clone0_tp3	0.169502	0.274564
122	TAGAGGGCATGG_3_043	Clone0_tp3	0.12501	0.121959
123	TCGCACCATACT_3_043	Clone1_tp3	-0.0228864	0.0636205
124	GGCGCCATCTTA_3_043	Clone0_tp3	0.25423	0.242698
125	TGTAAGCACTCA_3_043	Clone0_tp3	0.381315	0.171823
126	TAGTCTGATTGN_3_043	Clone0_tp3	0.254432	0.0972665
127	CATCGATGTTCN_3_043	Clone0_tp3	-0.148133	0.115174
128	TATAAACATGCN_3_043	Clone0_tp3	0.320416	0.249368
129	CATACGGCATGA_3_043	Clone0_tp3	0.53547	0.179455
130	ATATTGGTCCTT_3_043	Clone0_tp3	0.22462	0.167491
131	CAGTGCAAGACG_3_043	Clone0_tp3	0.194697	0.156827
132	CCTAGCGTGACG_3_043	Clone0_tp3	0.395604	0.213331
133	TATAAAACATGC_3_043	Clone0_tp3	0.276899	0.148937
134	GGATCGCGGGGC_3_043	Clone1_tp3	0.0956188	0.18509
135	TGTAGCACTCAN_3_043	Clone0_tp3	0.293208	0.190474
136	TAGGGGCATGGN_3_043	Clone0_tp3	0.1288	0.0999502
137	AGATGCGAACAC_3_043	Clone0_tp3	0.634834	0.12904
138	GCGGAAAGCATT_3_043	Clone0_tp3	0.152031	0.164016
139	CAACACTGGCAT_3_043	Clone0_tp3	0.089277	0.166815
140	TTCCAATCCCGA_3_043	Clone0_tp3	0.326209	0.223792
141	TTTAGCCGGTAC_3_043	Clone1_tp3	-0.170811	0.0551874
142	ATCGGGCTTAAC_3_043	Clone0_tp3	0.421158	0.174693
143	TGGATCCGGTAC_3_043	Clone0_tp3	0.123232	0.0869797
144	TGGAATCTCGAC_3_043	Clone0_tp3	0.157402	0.063881
145	GACCAAAGTAAA_4_043	Clone1_tp4	-0.0491895	0.0962598
146	CGGCCAATATCG_4_043	Clone1_tp4	0.0568344	0.156246
147	TCCTCCATGGAC_4_043	Clone1_tp4	0.186932	0.096248
148	AACTGGTACATA_4_043	Clone1_tp4	0.0305504	0.108404
149	CCGCTCGTGCGA_4_043	Clone0_tp4	0.0454857	0.0876327
150	TAGCAGTAGACN_4_043	Clone1_tp4	-0.0712868	0.0784819
151	TTATGCGACATA_4_043	Clone1_tp4	-0.0903726	0.136957
152	GCTGGACGGTGA_4_043	Clone1_tp4	0.0206717	0.154421
153	TTGAAGGTCGAT_4_043	Clone1_tp4	0.0557888	0.134934
154	ATGTTGTTGTCA_4_043	Clone1_tp4	-0.121837	0.113553
155	ATGTAACTATGN_4_043	Clone1_tp4	-0.0292584	0.133423
156	TAGGCGGTATAA_4_043	Clone1_tp4	-0.133513	0.168949
157	TAAAACCGATGN_4_043	Clone0_tp4	0.319636	0.220193
158	CGGGTAAGGGAT_4_043	Clone0_tp4	0.106237	0.223127
159	TTACCATCTCCC_4_043	Clone1_tp4	-0.0572411	0.0826808
160	TAGCCGCTGAAC_4_043	Clone1_tp4	-0.0506941	0.11079
161	CAAACGCTCCGN_4_043	Clone1_tp4	-0.0363199	0.129562
162	CTCAAGGCTCTN_4_043	Clone1_tp4	-0.0989017	0.131655
163	TCCTAAATTTTC_4_043	Clone1_tp4	-0.0614766	0.0817589
164	CCAGTGGAAAGG_4_043	Clone1_tp4	-0.162949	0.148335
165	CTGGACTGGCGC_4_043	Clone0_tp4	0.334718	0.163502
166	TCTAACATGGCN_4_043	Clone1_tp4	-0.146739	0.079674
167	TTGAGGTCGATN_4_043	Clone1_tp4	0.0905942	0.0816522
168	TCTAAACATGGC_4_043	Clone1_tp4	-0.1243	0.0741293
169	GCAGTCGCTGTG_4_043	Clone0_tp4	0.0337222	0.141829
170	CCTGCGCATAGA_4_043	Clone0_tp4	0.0572425	0.130395
171	CCGACTTTGAGT_4_043	Clone0_tp4	0.00213252	0.145452
172	CGCTCTAGTGGA_4_043	Clone0_tp4	0.211959	0.120426
173	GAGCCTTGCCCG_4_043	Clone1_tp4	0.05524	0.140903
174	GTGGCATTCTAT_4_043	Clone0_tp4	0.209781	0.207283
175	CGACCTATAAGG_4_043	Clone1_tp4	0.0555047	0.168535
176	TCTGTCGAAAAT_4_043	Clone1_tp4	-0.139724	0.11739
177	ATGGGTGTATCT_4_043	Clone1_tp4	0.134692	0.115429
178	CGTTTTGACAGG_4_043	Clone1_tp4	-0.12387	0.0758437
179	CGAACATTACAT_4_043	Clone1_tp4	-0.0639049	0.0668098
180	CCCTTCCCATCG_4_043	Clone1_tp4	0.0266326	0.145615
181	CCGCTTTGAGTN_4_043	Clone0_tp4	0.0945667	0.162326
182	CGGTTGCGGGGT_4_043	Clone0_tp4	0.106727	0.098888
183	CTATGTAAGAGG_4_043	Clone1_tp4	0.162338	0.147516
184	AGTAGGGACGCC_4_043	Clone0_tp4	0.0724519	0.19657
185	TAACGGGATCTT_4_043	Clone1_tp4	0.0113429	0.16512
186	GCTAATTCGCGT_4_043	Clone0_tp4	0.150293	0.168614
187	GCTAGGCCGATC_4_043	Clone1_tp4	-0.20318	0.0450923
188	CCATGCGACGGC_4_043	Clone1_tp4	0.18972	0.0973902
189	GTAATTTGGTGC_4_043	Clone0_tp4	0.331248	0.168301

## Sheet: Fig4d
	Unnamed: 0	Relative Population
0	TP 2	0.837838
1	TP 3	0.732394
2	TP 4	0.311111

## Sheet: Fig4a
	Tumor Percentage	Method	Sampling Time	Relative Sampling Date
0	41	Cytospin	P043-1	-16
1	65	Cytospin	P043-2	0
2	24	Cytospin	P043-3	21
3	37	Cytospin	P043-4	41
4	96	Cytospin	P043-5	62
5	87	Cytospin	P043-6	81
6	95.4351	SeqWell	P043-2	0
7	7.91111	SeqWell	P043-3	21
8	41.8033	SeqWell	P043-4	41
9	86	cfDNA	P043-1	-16
10	62	cfDNA	P043-2	0
11	92	cfDNA	P043-3	21
12	84	cfDNA	P043-4	41
