# Supplementary material for: Genomic and transcriptomic correlates of immunotherapy response within the tumor microenvironment of leptomeningeal metastases
Source: Nat Commun. 2021 Oct 12;12:5955. doi: 10.1038/s41467-021-25860-5 (PMC8511044; doi:10.1038/s41467-021-25860-5)
Supplement: Supplementary file 14 — Source Data [file 41467_2021_25860_MOESM14_ESM.zip › SuppFig10SourceData.xlsx]

## Sheet: SuppFig10UpperCenterTheilSen
	1.834080654568236213e+00
0	-0.0465122
1	1.80217
2	1.86574

## Sheet: SuppFig10LowerRightPoints
	Windowed Difference in tCR, TP 3 vs TP 4	Windowed Difference in Expression, descendant vs ascendant subclone (Only TP 3)
0	0.154217	0.261353
1	0.1535	0.251478
2	0.152783	0.247703
3	0.152066	0.285699
4	0.151349	0.286577
5	0.150632	0.285616
6	0.149915	0.282598
7	0.149197	0.280046
8	0.14848	0.275718
9	0.147763	0.27328
10	0.147046	0.266691
11	0.146329	0.261285
12	0.145612	0.261445
13	0.144895	0.255194
14	0.144178	0.255409
15	0.143461	0.25364
16	0.142744	0.214398
17	0.142026	0.209361
18	0.141309	0.206647
19	0.140592	0.188289
20	0.139875	0.186532
21	0.139158	0.185812
22	0.138441	0.183285
23	0.137724	0.190192
24	0.137007	0.188993
25	0.13629	0.17491
26	0.135573	0.192465
27	0.134855	0.190869
28	0.134138	0.189192
29	0.133421	0.18331
30	0.132704	0.185679
31	0.131987	0.198417
32	0.13127	0.203331
33	0.130553	0.198171
34	0.129836	0.199487
35	0.129119	0.199763
36	0.128402	0.196739
37	0.127684	0.195915
38	0.126967	0.197082
39	0.12625	0.190592
40	0.125533	0.181725
41	0.124816	0.174637
42	0.124099	0.168104
43	0.123382	0.15859
44	0.122665	0.149734
45	0.121948	0.149318
46	0.12123	0.151033
47	0.120513	0.139247
48	0.119796	0.121174
49	0.119079	0.122709
50	0.118362	0.114064
51	0.117645	0.114376
52	0.116928	0.112373
53	0.116211	0.114598
54	0.115494	0.110207
55	0.114777	0.115634
56	0.114059	0.119226
57	0.113342	0.120135
58	0.112625	0.129666
59	0.111908	0.123032
60	0.111191	0.110387
61	0.110474	0.0899449
62	0.109757	0.0882268
63	0.10904	0.0681632
64	0.108323	0.0821924
65	0.107606	0.0766046
66	0.106888	0.0604829
67	0.106171	0.0576203
68	0.105454	0.0586088
69	0.104737	0.0610206
70	0.10402	0.0593116
71	0.103303	0.0595407
72	0.102586	0.0570041
73	0.102181	0.0562156
74	0.101122	0.0611038
75	0.100063	0.0591229
76	0.0990043	0.0360861
77	0.0979454	0.037604
78	0.0968864	0.0403488
79	0.0958275	0.0295881
80	0.0947686	0.0298093
81	0.0937096	0.0293241
82	0.0926507	0.0220759
83	0.0915918	0.00867978
84	0.0905328	0.00779732
85	0.0894739	0.00554977
86	0.088415	-0.004038
87	0.087356	-0.00918024
88	0.0862971	-0.0157016
89	0.0852382	-0.0193727
90	0.0841792	-0.0209905
91	0.0831203	-0.0216521
92	0.0820614	-0.0235095
93	0.0810024	-0.0265663
94	0.0799435	-0.0181999
95	0.0788846	-0.0180103
96	0.0778256	-0.0215507
97	0.0767667	-0.0225278
98	0.0757078	-0.0260931
99	0.0746488	-0.0202331
100	0.0735899	-0.0211147
101	0.072531	-0.0246453
102	0.071472	-0.0256414
103	0.0704131	-0.0280591
104	0.0693542	-0.0240593
105	0.0682952	-0.0209034
106	0.0672363	-0.0220253
107	0.0661774	-0.0176849
108	0.0651184	-0.0197634
109	0.0640595	-0.0258575
110	0.0630006	-0.0250631
111	0.0619416	-0.0199839
112	0.0608827	-0.0153548
113	0.0598238	-0.0234716
114	0.0587648	-0.0260397
115	0.0577059	-0.0262784
116	0.056647	-0.0205751
117	0.055588	-0.0178618
118	0.0545291	-0.0119027
119	0.0534702	-0.0171231
120	0.0524112	-0.0202022
121	0.0513523	-0.0150027
122	0.0502934	-0.0105037
123	0.0492344	-0.0105634
124	0.0481755	-0.00495734
125	0.0471166	0.000497585
126	0.0460576	0.000585268
127	0.0449987	-0.0166626
128	0.0439398	-0.0149311
129	0.0428808	-0.0143822
130	0.0418219	-0.00564079
131	0.040763	-0.00396089
132	0.039704	-0.00308479
133	0.0386451	-0.00862925
134	0.0375862	-0.0177838
135	0.0365272	-0.0292411
136	0.0354683	-0.034404
137	0.0344094	-0.0316369
138	0.0333504	-0.0279122
139	0.0322915	-0.0334648
140	0.0312326	-0.0497827
141	0.0301736	-0.0461373
142	0.0291147	-0.0454699
143	0.0280558	-0.0438731
144	0.0269968	-0.0370939
145	0.0259379	-0.0446716
146	0.024879	-0.0494187
147	0.0246186	-0.0669275
148	0.023902	-0.0730155
149	0.0231855	-0.0740852
150	0.022469	-0.0692535
151	0.0217525	-0.0691937
152	0.021036	-0.0771336
153	0.0203195	-0.0910845
154	0.019603	-0.0889935
155	0.0188865	-0.0927075
156	0.01817	-0.0925629
157	0.0174534	-0.0944939
158	0.0167369	-0.0965536
159	0.0160204	-0.096577
160	0.0153039	-0.0965945
161	0.0145874	-0.104851
162	0.0138709	-0.0978178
163	0.0131544	-0.0887515
164	0.0124379	-0.0825899
165	0.0117214	-0.0825468
166	0.0110048	-0.0892909
167	0.0102883	-0.0854505
168	0.00957183	-0.0837668
169	0.00885532	-0.0843471
170	0.0081388	-0.0856712
171	0.00742229	-0.0876589
172	0.00670578	-0.0835311
173	0.00636927	-0.0824684
174	0.00603276	-0.0855314
175	0.00569625	-0.0998328
176	0.00535974	-0.097654
177	0.00502323	-0.100702
178	0.00468672	-0.113854
179	0.00435021	-0.104817
180	0.0040137	-0.0973276
181	0.00367719	-0.0935076
182	0.00334068	-0.0167614
183	0.00300417	-0.0109681
184	0.00266766	-0.010072
185	0.00233115	-0.0107277
186	0.00199464	-0.00886974
187	0.00165813	-0.00453654
188	0.00132162	-0.03271
189	0.000985115	-0.0363666
190	0.000648605	-0.0313415
191	0.000312095	-0.028187
192	-2.44144e-05	-0.0350382
193	-0.000360924	-0.0341665
194	-0.000697434	-0.031242
195	-0.00103394	-0.0396184
196	-0.00137045	-0.0639236
197	-0.00170696	-0.0700503
198	-0.00204347	-0.097346
199	-0.00237998	-0.092286
200	-0.00271649	-0.0931822
201	-0.003053	-0.0943732
202	-0.00338951	-0.0931321
203	-0.00372602	-0.0977623
204	-0.00406253	-0.0984397
205	-0.00439904	-0.0942189
206	-0.00473555	-0.0929336
207	-0.00507206	-0.088333
208	-0.00540857	-0.0860456
209	-0.00574508	-0.0823436
210	-0.00608159	-0.0864744
211	-0.0064181	-0.100903
212	-0.00675461	-0.101143
213	-0.00709112	-0.106412
214	-0.00742763	-0.104696
215	-0.00776414	-0.102811
216	-0.00810065	-0.0777823
217	-0.00843716	-0.0675778
218	-0.00877367	-0.0652656
219	-0.00911018	-0.0631788
220	-0.00944669	-0.0888664
221	-0.0097832	-0.0926598
222	-0.0101197	-0.0774942
223	-0.0104562	-0.0841439
224	-0.0107927	-0.0852423
225	-0.0111292	-0.10673
226	-0.0114657	-0.13588
227	-0.0118023	-0.139038
228	-0.0121388	-0.228292
229	-0.0124753	-0.234408
230	-0.0128118	-0.261305
231	-0.0131483	-0.287562
232	-0.0134848	-0.301085
233	-0.0138213	-0.299083
234	-0.0141578	-0.308369
235	-0.0144943	-0.313354
236	-0.0148308	-0.302284
237	-0.0151674	-0.303735
238	-0.0155039	-0.301534
239	-0.0158404	-0.298341
240	-0.0161769	-0.291879
241	-0.0165134	-0.29327
242	-0.0168499	-0.29677
243	-0.0171864	-0.322102
244	-0.0175229	-0.303019
245	-0.0178594	-0.303161
246	-0.0181959	-0.309003
247	-0.0185325	-0.312479
248	-0.018869	-0.297943
249	-0.0192055	-0.300869
250	-0.019542	-0.281373
251	-0.0198785	-0.292272
252	-0.020215	-0.291958
253	-0.0205515	-0.227396
254	-0.020888	-0.25789
255	-0.0212245	-0.258605
256	-0.021561	-0.262554
257	-0.0218976	-0.261597
258	-0.0222341	-0.274789
259	-0.0225706	-0.289884
260	-0.0229071	-0.278862
261	-0.0232436	-0.244902
262	-0.0235801	-0.239076
263	-0.0239166	-0.236213
264	-0.0242531	-0.246571
265	-0.0245896	-0.234295
266	-0.0249261	-0.23364
267	-0.0252627	-0.237165
268	-0.0255992	-0.24563
269	-0.0259357	-0.251136
270	-0.0262722	-0.259429
271	-0.0266087	-0.260318
272	-0.0269452	-0.254197
273	-0.0269452	-0.260683
274	-0.0269452	-0.253686
275	-0.0269452	-0.322303
276	-0.0269452	-0.341094
277	-0.0269452	-0.363246
278	-0.0269452	-0.362124
279	-0.0269452	-0.354272
280	-0.0269452	-0.345378
281	-0.0269452	-0.353933
282	-0.0269452	-0.350886
283	-0.0269452	-0.353428
284	-0.0269452	-0.352112
285	-0.0269452	-0.35198
286	-0.0269452	-0.371267
287	-0.0269452	-0.375317
288	-0.0269452	-0.362472
289	-0.0269452	-0.363911
290	-0.0269452	-0.368495
291	-0.0269452	-0.388822
292	-0.0269452	-0.39048
293	-0.0269452	-0.412862
294	-0.0269452	-0.4302
295	-0.0269452	-0.42773
296	-0.0269452	-0.423399
297	-0.0269452	-0.423241
298	-0.0269452	-0.448048
299	-0.0269452	-0.504614
300	-0.0269452	-0.580138
301	-0.0269452	-0.591329
302	-0.0269452	-0.572867
303	-0.0269452	-0.576004
304	-0.0269452	-0.573951
305	-0.0269452	-0.575154
306	-0.0269452	-0.575022
307	-0.0269452	-0.582112
308	-0.0269452	-0.576707
309	-0.0269452	-0.572759
310	-0.0269452	-0.574068
311	-0.0269452	-0.578686
312	-0.0269452	-0.56958
313	-0.0269452	-0.604269
314	-0.0269452	-0.552968
315	-0.0269452	-0.550929
316	-0.0269452	-0.565505
317	-0.0269452	-0.569219
318	-0.0269452	-0.578131
319	-0.0269452	-0.571526
320	-0.0269452	-0.596036
321	-0.0269452	-0.619835
322	-0.0269452	-0.627817
323	-0.0269452	-0.625488
324	-0.0269452	-0.634195
325	-0.0269452	-0.661691
326	-0.0269452	-0.661211
327	-0.0269452	-0.663545
328	-0.0269452	-0.6682
329	-0.0269452	-0.670776
330	-0.0269452	-0.677023
331	-0.0269452	-0.678789
332	-0.0269452	-0.683679
333	-0.0269452	-0.671197
334	-0.0269452	-0.665783
335	-0.0269452	-0.66096
336	-0.0269452	-0.666883
337	-0.0269452	-0.75574
338	-0.0269452	-0.757391
339	-0.0269452	-0.75483
340	-0.0269452	-0.754691
341	-0.0269452	-0.75472
342	-0.0269452	-0.74999
343	-0.0269452	-0.744534
344	-0.0269452	-0.753298
345	-0.0269452	-0.744564
346	-0.0269452	-0.741428
347	-0.0269452	-0.739588
348	-0.0269452	-0.729935
349	-0.0269452	-0.72631
350	-0.0269452	-0.72772
351	-0.0269452	-0.725931
352	-0.0269452	-0.700608
353	-0.0269452	-0.694829
354	-0.0269452	-0.696964
355	-0.0269452	-0.699949
356	-0.0269452	-0.702918
357	-0.0269452	-0.701263
358	-0.0269452	-0.702321
359	-0.0269452	-0.741237
360	-0.0269452	-0.72948
361	-0.0269452	-0.725627
362	-0.0269452	-0.768789
363	-0.0269452	-0.772351
364	-0.0269452	-0.773013
365	-0.0269452	-0.773842
366	-0.0269452	-0.765967
367	-0.0269452	-0.769056
368	-0.0269452	-0.769485
369	-0.0269452	-0.770912
370	-0.0269452	-0.769339
371	-0.0269452	-0.768685
372	-0.0269452	-0.75543
373	-0.0269452	-0.753426
374	-0.0269452	-0.727628
375	-0.0269452	-0.723544
376	-0.0269452	-0.727451
377	-0.0269452	-0.724023
378	-0.0269452	-0.720563
379	-0.0269452	-0.720396
380	-0.0269452	-0.724998
381	-0.0269452	-0.725478
382	-0.0269452	-0.737758
383	-0.0269452	-0.730624
384	-0.0269452	-0.706603
385	-0.0269452	-0.711102
386	-0.0269452	-0.711724
387	-0.0269452	-0.714925
388	-0.0269452	-0.693933
389	-0.0269452	-0.691807
390	-0.0269452	-0.712883
391	-0.0269452	-0.707972
392	-0.0269452	-0.705357
393	-0.0269452	-0.702614
394	-0.0269452	-0.703133
395	-0.0269452	-0.691017
396	-0.0269452	-0.662445
397	-0.0269452	-0.668161
398	-0.0269452	-0.670387
399	-0.0269452	-0.687039
400	-0.0269452	-0.682026
401	-0.0269452	-0.679895
402	-0.0269452	-0.673736
403	-0.0269452	-0.667553
404	-0.0269452	-0.663726
405	-0.0269452	-0.662916
406	-0.0269452	-0.667738
407	-0.0269452	-0.693716
408	-0.0269452	-0.695707
409	-0.0269452	-0.693136
410	-0.0269452	-0.63318
411	-0.0269452	-0.622105
412	-0.0269452	-0.624901
413	-0.0269452	-0.649407
414	-0.0269452	-0.654322
415	-0.0269452	-0.657275
416	-0.0269452	-0.649353
417	-0.0269452	-0.661074
418	-0.0269452	-0.665455
419	-0.0269452	-0.665686
420	-0.0269452	-0.65068
421	-0.0269452	-0.650183
422	-0.0269452	-0.660894
423	-0.0269452	-0.658094
424	-0.0269452	-0.657344
425	-0.0269452	-0.627264
426	-0.026693	-0.628676
427	-0.0264409	-0.567323
428	-0.0261887	-0.48536
429	-0.0259365	-0.480304
430	-0.0256843	-0.466682
431	-0.0254321	-0.468818
432	-0.02518	-0.462434
433	-0.0249278	-0.461854
434	-0.0246756	-0.458867
435	-0.0246642	-0.45875
436	-0.0246526	-0.470725
437	-0.0246351	-0.471295
438	-0.0246177	-0.472135
439	-0.0246002	-0.480205
440	-0.0245827	-0.489535
441	-0.0245653	-0.489616
442	-0.0245478	-0.487645
443	-0.0260996	-0.486299
444	-0.0276515	-0.497115
445	-0.0292033	-0.494505
446	-0.0292149	-0.492959
447	-0.0290781	-0.48808
448	-0.0289414	-0.482262
449	-0.0288047	-0.480671
450	-0.028668	-0.487465
451	-0.0285313	-0.486754
452	-0.0283946	-0.483584
453	-0.0282579	-0.485152
454	-0.0281212	-0.453476
455	-0.0279845	-0.461252
456	-0.0278478	-0.461609
457	-0.0277111	-0.454844
458	-0.0275743	-0.468072
459	-0.0274376	-0.455099
460	-0.0273009	-0.435982
461	-0.0271642	-0.457389
462	-0.0270275	-0.456194
463	-0.0268908	-0.445029
464	-0.0267541	-0.441794
465	-0.0266174	-0.449402
466	-0.0264807	-0.447678
467	-0.026344	-0.444548
468	-0.0262072	-0.436783
469	-0.0260705	-0.44039
470	-0.0259338	-0.415165
471	-0.0257971	-0.416044
472	-0.0256604	-0.421228
473	-0.0255237	-0.417493
474	-0.025387	-0.430125
475	-0.0252503	-0.384267
476	-0.0251136	-0.364542
477	-0.0249769	-0.356635
478	-0.0248402	-0.360991
479	-0.0247034	-0.361862
480	-0.0245667	-0.366227
481	-0.02443	-0.368726
482	-0.0242933	-0.371998
483	-0.0241566	-0.374616
484	-0.0240199	-0.367683
485	-0.0238832	-0.365967
486	-0.0237465	-0.346339
487	-0.0236098	-0.34106
488	-0.0234731	-0.350815
489	-0.0233364	-0.347875
490	-0.0231996	-0.355453
491	-0.0230629	-0.348419
492	-0.0229262	-0.335851
493	-0.0227895	-0.327264
494	-0.0226528	-0.33242
495	-0.0225161	-0.336988
496	-0.0223794	-0.334376
497	-0.0222427	-0.324537
498	-0.022106	-0.316385
499	-0.0219693	-0.274795
500	-0.0218325	-0.218255
501	-0.0216958	-0.161743
502	-0.0215591	-0.143156
503	-0.0214224	-0.136938
504	-0.0212857	-0.136055
505	-0.021149	-0.135212
506	-0.0210123	-0.13176
507	-0.0208756	-0.129332
508	-0.0207389	-0.133993
509	-0.0206022	-0.134232
510	-0.0204655	-0.13315
511	-0.0203287	-0.136168
512	-0.020192	-0.151824
513	-0.0200553	-0.149688
514	-0.0199186	-0.158941
515	-0.0197819	-0.142375
516	-0.0196452	-0.135375
517	-0.0195085	-0.12697
518	-0.0193718	-0.11653
519	-0.0192351	-0.113589
520	-0.0190984	-0.118886
521	-0.0189617	-0.119325
522	-0.0188249	-0.118125
523	-0.0186882	-0.119529
524	-0.0185515	-0.114256
525	-0.0184148	-0.114415
526	-0.0182781	-0.114747
527	-0.0181414	-0.11447
528	-0.0180047	-0.113855
529	-0.017868	-0.113824
530	-0.0177313	-0.113269
531	-0.0175946	-0.109697
532	-0.0174578	-0.110953
533	-0.0173211	-0.116066
534	-0.0171844	-0.121046
535	-0.0170477	-0.114745
536	-0.016911	-0.107753
537	-0.0167743	-0.107164
538	-0.0166376	-0.111916
539	-0.0165009	-0.113274
540	-0.0163642	-0.113515
541	-0.0162275	-0.114664
542	-0.0160908	-0.11559
543	-0.015954	-0.113431
544	-0.0158173	-0.109248
545	-0.0156806	-0.112132
546	-0.0155439	-0.112559
547	-0.0154072	-0.112988
548	-0.0152705	-0.133077
549	-0.0151338	-0.132217
550	-0.0149971	-0.129984
551	-0.0148604	-0.129649
552	-0.0147237	-0.131548
553	-0.014587	-0.131125
554	-0.0144502	-0.130297
555	-0.0143135	-0.130496
556	-0.0141768	-0.130687
557	-0.0140401	-0.135476
558	-0.0139034	-0.146827
559	-0.0137667	-0.124068
560	-0.01363	-0.124718
561	-0.0134933	-0.12353
562	-0.0133566	-0.124132
563	-0.0132199	-0.123548
564	-0.0130831	-0.123824
565	-0.0129464	-0.125723
566	-0.0128097	-0.126244
567	-0.012673	-0.129479
568	-0.0125363	-0.129368
569	-0.0123996	-0.124302
570	-0.0122629	-0.128011
571	-0.0121262	-0.128032
572	-0.0119895	-0.116728
573	-0.0118528	-0.1158
574	-0.0117161	-0.120213
575	-0.0115793	-0.114974
576	-0.0114426	-0.114775
577	-0.0113059	-0.114433
578	-0.0111692	-0.111221
579	-0.0110325	-0.112569
580	-0.0108958	-0.112214
581	-0.0107591	-0.113279
582	-0.0106224	-0.124489
583	-0.0104857	-0.125316
584	-0.010349	-0.130224
585	-0.0102122	-0.123053
586	-0.0100755	-0.120912
587	-0.00993883	-0.114452
588	-0.00980212	-0.118674
589	-0.00966541	-0.117124
590	-0.0095287	-0.0999667
591	-0.00939199	-0.108685
592	-0.00925528	-0.109383
593	-0.00911857	-0.110358
594	-0.00898187	-0.118389
595	-0.00884516	-0.118519
596	-0.00870845	-0.112344
597	-0.00857174	-0.111455
598	-0.00843503	-0.110686
599	-0.00829832	-0.108237
600	-0.00816161	-0.106547
601	-0.0080249	-0.105047
602	-0.00788819	-0.108603
603	-0.00775148	-0.11826
604	-0.00761477	-0.118597
605	-0.00747806	-0.117934
606	-0.00734135	-0.108505
607	-0.00720464	-0.0918153
608	-0.00706793	-0.0915602
609	-0.00693122	-0.0883271
610	-0.00679451	-0.0927027
611	-0.00665781	-0.0929331
612	-0.0065211	-0.097462
613	-0.00638439	-0.0771591
614	-0.00624768	-0.0710454
615	-0.00611097	-0.0661715
616	-0.00597426	-0.0724063
617	-0.00583755	-0.0658711
618	-0.00570084	-0.0706498
619	-0.00556413	-0.0680141
620	-0.00542742	-0.0637214
621	-0.00529071	-0.064744
622	-0.005154	-0.0639499
623	-0.00501729	-0.0663511
624	-0.00488058	-0.0644079
625	-0.00485657	-0.0680661
626	-0.00497529	-0.0695896
627	-0.00509401	-0.0798795
628	-0.00521273	-0.0699088
629	-0.00533145	-0.0750373
630	-0.00545017	-0.0839761
631	-0.00556889	-0.0766026
632	-0.00568761	-0.0780584
633	-0.00580634	-0.0774424
634	-0.00592506	-0.0761782
635	-0.00589589	-0.0730917
636	-0.00586702	-0.0765716
637	-0.00574966	-0.0743846
638	-0.00563229	-0.0880286
639	-0.00551493	-0.0841021
640	-0.00539757	-0.0787778
641	-0.00528021	-0.0793909
642	-0.00516285	-0.0795625
643	-0.00349195	-0.079284
644	-0.00182106	-0.0927086
645	-0.00015016	-0.0915487
646	-0.00015016	-0.0915555
647	-0.00015016	-0.0913124
648	-0.00015016	-0.0913337
649	-0.00015016	-0.0889928
650	-0.00015016	-0.0886087
651	-0.00015016	-0.0917438
652	-0.00015016	-0.0970955
653	-0.00015016	-0.0979096
654	-0.00015016	-0.104045
655	-0.00015016	-0.102882
656	-0.00015016	-0.104133
657	-0.00015016	-0.113906
658	-0.00015016	-0.114257
659	-0.00015016	-0.118614
660	-0.00015016	-0.112151
661	-0.00015016	-0.108567
662	-0.00015016	-0.109397
663	-0.00015016	-0.115163
664	-0.00015016	-0.112275
665	-0.00015016	-0.110385
666	-0.00015016	-0.112476
667	-0.00015016	-0.105034
668	-0.00015016	-0.0920853
669	-0.00015016	-0.0912736
670	-0.00015016	-0.0985154
671	-0.00015016	-0.0986965
672	-0.00015016	-0.0984892
673	-0.00015016	-0.100895
674	-0.00015016	-0.0967963
675	-0.00015016	-0.0963502
676	-0.00015016	-0.0955865
677	-0.00015016	-0.0928878
678	-0.00015016	-0.0939368
679	-0.00015016	-0.094223
680	-0.00015016	-0.0979678
681	-0.00015016	-0.115052
682	-0.00015016	-0.105231
683	-0.00015016	-0.103534
684	-0.00015016	-0.10745
685	-0.00015016	-0.107329
686	-0.00015016	-0.108505
687	-0.00015016	-0.125003
688	-0.00015016	-0.122301
689	-0.00015016	-0.121618
690	-0.00015016	-0.11214
691	-0.00015016	-0.102607
692	-0.00015016	-0.105185
693	-0.00015016	-0.102925
694	-0.00015016	-0.106014
695	-0.00015016	-0.104388
696	-0.00015016	-0.101055
697	-0.00015016	-0.112994
698	-0.000975853	-0.117799
699	-0.00180155	-0.119103
700	-0.00262724	-0.122558
701	-0.00345293	-0.164699
702	-0.00427862	-0.18294
703	-0.00510432	-0.19142
704	-0.00593001	-0.189887
705	-0.0067557	-0.195705
706	-0.0075814	-0.198612
707	-0.00840709	-0.200788
708	-0.00923278	-0.193591
709	-0.0100585	-0.188843
710	-0.0108842	-0.184685
711	-0.0117099	-0.196359
712	-0.0125356	-0.195979
713	-0.0133612	-0.19686
714	-0.0141869	-0.194676
715	-0.0150126	-0.213245
716	-0.0158383	-0.218365
717	-0.016664	-0.236886
718	-0.0174897	-0.254936
719	-0.0183154	-0.260792
720	-0.0191411	-0.22819
721	-0.0199668	-0.230735
722	-0.0207925	-0.231638
723	-0.0216182	-0.233735
724	-0.0224439	-0.238108
725	-0.0232696	-0.237133
726	-0.0240953	-0.247177
727	-0.0249209	-0.237313
728	-0.0257466	-0.235095
729	-0.0265723	-0.232939
730	-0.027398	-0.230334
731	-0.0282237	-0.231588
732	-0.0290494	-0.27817
733	-0.0298751	-0.279039
734	-0.0307008	-0.271272
735	-0.0315265	-0.268877
736	-0.0323522	-0.28592
737	-0.0331779	-0.283098
738	-0.0340036	-0.278375
739	-0.0348293	-0.275543
740	-0.035655	-0.281672
741	-0.0364806	-0.284995
742	-0.0366651	-0.285036
743	-0.0371323	-0.295521
744	-0.0375996	-0.312713
745	-0.0380668	-0.311488
746	-0.0385341	-0.30553
747	-0.0390014	-0.311659
748	-0.0394686	-0.298783
749	-0.0399359	-0.307404
750	-0.0404032	-0.318117
751	-0.0408704	-0.323183
752	-0.0413377	-0.328726
753	-0.0418049	-0.33125
754	-0.0422722	-0.336413
755	-0.0424871	-0.331795
756	-0.0428591	-0.332312
757	-0.043231	-0.329669
758	-0.043603	-0.316353
759	-0.0439749	-0.318158
760	-0.0443469	-0.325397
761	-0.0447188	-0.327631
762	-0.0450908	-0.323836
763	-0.0454628	-0.321529
764	-0.0458347	-0.318894
765	-0.0462067	-0.314484
766	-0.0465786	-0.317142
767	-0.0469506	-0.325185
768	-0.0473225	-0.321158
769	-0.0476945	-0.324871
770	-0.0480664	-0.326591
771	-0.0484384	-0.325548
772	-0.0488104	-0.346053
773	-0.0487538	-0.376612
774	-0.0486971	-0.376209
775	-0.0486405	-0.366817
776	-0.0485839	-0.365181
777	-0.0485273	-0.364391
778	-0.0484707	-0.371267
779	-0.0484141	-0.374781
780	-0.0483575	-0.379173
781	-0.0483009	-0.376862
782	-0.0482443	-0.380096
783	-0.0481877	-0.391284
784	-0.048131	-0.393671
785	-0.0480744	-0.39975
786	-0.0480178	-0.402953
787	-0.0479612	-0.428199
788	-0.0479046	-0.427323
789	-0.047848	-0.424322
790	-0.0477914	-0.424905
791	-0.0477348	-0.419044
792	-0.0476782	-0.424127
793	-0.0476216	-0.428963
794	-0.0475649	-0.423831
795	-0.0475083	-0.415037
796	-0.0474517	-0.425749
797	-0.0473951	-0.425845
798	-0.0473385	-0.414098
799	-0.0472819	-0.422873
800	-0.0472253	-0.443681
801	-0.0471687	-0.447058
802	-0.0471121	-0.457355
803	-0.0470555	-0.447939
804	-0.0469989	-0.445526
805	-0.0469422	-0.446922
806	-0.0468856	-0.473296
807	-0.046829	-0.468615
808	-0.0467724	-0.470387
809	-0.0467158	-0.48214
810	-0.0466592	-0.481634
811	-0.0466026	-0.479248
812	-0.046546	-0.470541
813	-0.0464894	-0.463641
814	-0.0464328	-0.469994
815	-0.0463761	-0.488747
816	-0.0463195	-0.491156
817	-0.0462629	-0.492906
818	-0.0462063	-0.497317
819	-0.0461497	-0.49843
820	-0.0460931	-0.50134
821	-0.0460365	-0.506081
822	-0.0459799	-0.500826
823	-0.0459233	-0.514164
824	-0.0458667	-0.52411
825	-0.0458101	-0.534004
826	-0.0457534	-0.529371
827	-0.0456968	-0.516816
828	-0.0456402	-0.515344
829	-0.0455836	-0.508596
830	-0.045527	-0.513567
831	-0.0454704	-0.519645
832	-0.0454138	-0.523145
833	-0.0453572	-0.524495
834	-0.0453006	-0.522025
835	-0.045244	-0.505976
836	-0.0451873	-0.504572
837	-0.0451307	-0.514014
838	-0.0450741	-0.476546
839	-0.0450175	-0.473948
840	-0.0449609	-0.477806
841	-0.0449043	-0.476369
842	-0.0448477	-0.469043
843	-0.0447911	-0.472244
844	-0.0447345	-0.454617
845	-0.0446779	-0.456542
846	-0.0446213	-0.440458
847	-0.0445646	-0.433561
848	-0.044508	-0.429939
849	-0.0444514	-0.432283
850	-0.0443948	-0.433788
851	-0.0443382	-0.42995
852	-0.0442816	-0.420148
853	-0.044225	-0.415213
854	-0.0441684	-0.404606
855	-0.0441118	-0.411176
856	-0.0440552	-0.410439
857	-0.0439985	-0.400552
858	-0.0439419	-0.402203
859	-0.0438853	-0.399555
860	-0.0438287	-0.425419
861	-0.0437721	-0.426547
862	-0.0437155	-0.424192
863	-0.0436589	-0.423172
864	-0.0436023	-0.452203
865	-0.0435457	-0.455051
866	-0.0434891	-0.44911
867	-0.0434324	-0.454771
868	-0.0433758	-0.495066
869	-0.0433192	-0.492015
870	-0.0432626	-0.48548
871	-0.043206	-0.484232
872	-0.0431494	-0.478286
873	-0.0430928	-0.472561
874	-0.0430362	-0.476498
875	-0.0429796	-0.479061
876	-0.042923	-0.479657
877	-0.0428664	-0.487014
878	-0.0428097	-0.491518
879	-0.0427531	-0.493074
880	-0.0426965	-0.496212
881	-0.0426399	-0.45639
882	-0.0425833	-0.469208
883	-0.0425267	-0.505246
884	-0.0424701	-0.507326
885	-0.0424135	-0.509448
886	-0.0423569	-0.47826
887	-0.0423003	-0.452848
888	-0.0422436	-0.454326
889	-0.042187	-0.448026
890	-0.0421304	-0.451184
891	-0.0420738	-0.475579
892	-0.0420172	-0.469825
893	-0.0419606	-0.474811
894	-0.041904	-0.486871
895	-0.0418474	-0.475202
896	-0.0415794	-0.485749
897	-0.0413141	-0.454152
898	-0.0404324	-0.415235
899	-0.0395507	-0.409647
900	-0.0386689	-0.399649
901	-0.0377872	-0.409061
902	-0.0369055	-0.420415
903	-0.0360237	-0.420976
904	-0.035142	-0.423001
905	-0.0342603	-0.413382
906	-0.0333785	-0.415029
907	-0.0324968	-0.410164
908	-0.0316151	-0.414949
909	-0.0307334	-0.429625
910	-0.0298516	-0.466839
911	-0.0289699	-0.443141
912	-0.0280882	-0.411904
913	-0.0272064	-0.414011
914	-0.0263247	-0.421566
915	-0.025443	-0.4128
916	-0.0245612	-0.409286
917	-0.0236795	-0.408105
918	-0.0227978	-0.397551
919	-0.021916	-0.397237
920	-0.0210343	-0.461304
921	-0.0201526	-0.444405
922	-0.0192709	-0.447833
923	-0.0183891	-0.447633
924	-0.0175074	-0.438427
925	-0.0166257	-0.439795
926	-0.0157439	-0.418675
927	-0.0148622	-0.440285
928	-0.0139805	-0.437616
929	-0.0132208	-0.438411
930	-0.0494967	-0.0577352
931	-0.0497327	-0.0640682
932	-0.0499687	-0.0737968
933	-0.0502047	-0.0814224
934	-0.0504407	-0.0824889
935	-0.0506767	-0.0913069
936	-0.0509127	-0.0894903
937	-0.0511487	-0.0936723
938	-0.0513847	-0.0805257
939	-0.0516207	-0.0907296
940	-0.0518568	-0.0828692
941	-0.0520928	-0.0844083
942	-0.0523288	-0.089134
943	-0.0525648	-0.103463
944	-0.0528008	-0.0854092
945	-0.0530368	-0.0801338
946	-0.0532728	-0.0785398
947	-0.0535088	-0.0835867
948	-0.0537448	-0.0831307
949	-0.0539808	-0.0895194
950	-0.0542168	-0.0881259
951	-0.0544528	-0.0841301
952	-0.0546888	-0.0874406
953	-0.0549248	-0.089108
954	-0.0551608	-0.0947686
955	-0.0553969	-0.118947
956	-0.0556329	-0.120656
957	-0.0558689	-0.120863
958	-0.0561049	-0.0979049
959	-0.0563409	-0.0989332
960	-0.0565769	-0.085221
961	-0.0568129	-0.0813504
962	-0.0570489	-0.0540893
963	-0.0572849	-0.0404023
964	-0.0575209	-0.0367263
965	-0.0577569	-0.017914
966	-0.0579929	-0.0141452
967	-0.0579918	-0.0153966
968	-0.0579903	-0.02679
969	-0.0579888	-0.0216009
970	-0.0579872	-0.0201556
971	-0.0579857	-0.0224507
972	-0.0579842	-0.0329186
973	-0.0579826	-0.0160379
974	-0.0579811	-0.0109532
975	-0.0579796	-0.00989044
976	-0.057978	0.0127462
977	-0.0579765	0.0125636
978	-0.057975	0.0152524
979	-0.0579735	0.00798385
980	-0.0579719	0.00740195
981	-0.0579704	0.0132269
982	-0.0579689	0.019939
983	-0.0579673	0.0276546
984	-0.0579658	0.0335335
985	-0.0579643	0.0404269
986	-0.0579628	0.0345791
987	-0.0579612	0.024422
988	-0.0579597	0.0243019
989	-0.0579582	0.020007
990	-0.0579566	0.0202027
991	-0.0579551	0.0188489
992	-0.0579536	0.0255222
993	-0.057952	0.0301025
994	-0.0579505	0.0305431
995	-0.057949	0.0266497
996	-0.0579475	0.0160062
997	-0.0579459	0.00408133
998	-0.0579444	-0.00379698
999	-0.0579429	-0.000149862
1000	-0.0579413	0.00355
1001	-0.0579398	0.00790984
1002	-0.0579383	0.0117114
1003	-0.0579368	0.00821922
1004	-0.0579352	0.0324473
1005	-0.0579337	0.0320336
1006	-0.0579322	0.030579
1007	-0.0579306	0.0187277
1008	-0.0579291	0.0228903
1009	-0.0579276	0.0224653
1010	-0.057926	0.0100263
1011	-0.0579245	0.0119788
1012	-0.057923	0.014098
1013	-0.0579215	0.0158343
1014	-0.0579199	0.0168129
1015	-0.0579184	0.018839
1016	-0.0579169	-0.00392842
1017	-0.0579153	0.00115781
1018	-0.0579138	0.00120174
1019	-0.0579123	0.000303874
1020	-0.0579107	0.00157305
1021	-0.0579092	0.00153897
1022	-0.0579077	0.00400085
1023	-0.0579062	0.00530988
1024	-0.0579046	0.00695369
1025	-0.0579031	0.0141637
1026	-0.0579016	0.0173331
1027	-0.0579	0.023534
1028	-0.0578985	0.0203585
1029	-0.057897	0.0249428
1030	-0.0578955	0.0167497
1031	-0.0578939	0.000777982
1032	-0.0578924	-0.000972467
1033	-0.0578909	0.00852708
1034	-0.0589814	5.52275e-05
1035	-0.058986	-0.00113575
1036	-0.0589906	-0.00273824
1037	-0.0588832	-0.00825921
1038	-0.0587758	-0.0076589
1039	-0.0586684	-0.00482172
1040	-0.058561	0.00263149
1041	-0.0584536	0.00110095
1042	-0.0583462	-0.000429121
1043	-0.0582388	-0.00137807
1044	-0.0581314	-0.00936413
1045	-0.058024	-0.0330316
1046	-0.0579166	-0.0510562
1047	-0.0578092	-0.0488206
1048	-0.0577018	-0.0528613
1049	-0.0575944	-0.0567592
1050	-0.057487	-0.0366317
1051	-0.0573796	-0.0342578
1052	-0.0572722	-0.0396727
1053	-0.0571648	-0.0397001
1054	-0.0570574	-0.0429193
1055	-0.05695	-0.0442976
1056	-0.0568426	-0.0454633
1057	-0.0567352	-0.0242363
1058	-0.0566278	-0.0204252
1059	-0.0565204	-0.0180747
1060	-0.056413	-0.0242817
1061	-0.0563056	-0.0355631
1062	-0.0561982	-0.0417094
1063	-0.0560908	-0.0455188
1064	-0.0559834	-0.0429874
1065	-0.055876	-0.0418165
1066	-0.0557686	-0.037781
1067	-0.0556612	-0.038575
1068	-0.0555538	-0.0424798
1069	-0.0554464	-0.0457556
1070	-0.055339	-0.0454048
1071	-0.0552316	-0.027554
1072	-0.0551242	-0.0328945
1073	-0.0550168	-0.0412757
1074	-0.0549094	-0.0102953
1075	-0.054802	-0.00929955
1076	-0.0546946	-0.00313997
1077	-0.0545872	-0.000794219
1078	-0.0544798	-0.0104639
1079	-0.0543724	-0.0169119
1080	-0.054265	-0.0205531
1081	-0.0541576	-0.0201768
1082	-0.0540502	-0.0177723
1083	-0.0539428	-0.019645
1084	-0.0538354	-0.0194369
1085	-0.053728	-0.0102616
1086	-0.0536206	-0.0139078
1087	-0.0535132	-0.00306608
1088	-0.0534058	-0.00294672
1089	-0.0532984	0.00495118
1090	-0.053191	-0.00409778
1091	-0.0530836	-0.00507942
1092	-0.0529762	-0.00848101
1093	-0.0528689	-0.00426803
1094	-0.0527615	-0.0277264
1095	-0.0526541	-0.0276875
1096	-0.0525467	-0.021766
1097	-0.0524393	-0.0302334
1098	-0.0523319	-0.0348729
1099	-0.0522245	-0.0391226
1100	-0.0521171	-0.0286336
1101	-0.0520867	-0.0135785
1102	-0.0520751	-0.0094664
1103	-0.0520635	0.00220026
1104	-0.052052	0.002376
1105	-0.0520404	0.00843357
1106	-0.0520289	-0.0030894
1107	-0.0520173	0.00023368
1108	-0.0520058	-0.00801193
1109	-0.0519942	0.00669522
1110	-0.0519827	0.00177286
1111	-0.0519711	-0.0038563
1112	-0.0519906	-0.00809476
1113	-0.0519806	-0.0065318
1114	-0.0519707	-8.79903e-05
1115	-0.0519607	-0.00192755
1116	-0.0519508	0.00670351
1117	-0.0519408	0.00291351
1118	-0.0519309	0.00591964
1119	-0.0519209	0.000926335
1120	-0.051911	-0.0204121
1121	-0.051901	-0.0267828
1122	-0.0518911	-0.0195426
1123	-0.0518811	-0.0269327
1124	-0.0518712	-0.0370861
1125	-0.0518612	-0.062404
1126	-0.0518513	-0.0633382
1127	-0.0518413	-0.0628976
1128	-0.0518314	-0.0755507
1129	-0.0518214	-0.0768861
1130	-0.0518115	-0.0745095
1131	-0.0518015	-0.0672299
1132	-0.0517916	-0.0681459
1133	-0.0517816	-0.0708111
1134	-0.0517717	-0.0731396
1135	-0.0517617	-0.0685717
1136	-0.0517518	-0.0743666
1137	-0.0517418	-0.072097
1138	-0.0517319	-0.0754276
1139	-0.0517219	-0.0652465
1140	-0.0517119	-0.0741252
1141	-0.051702	-0.0745053
1142	-0.051692	-0.0690665
1143	-0.0516821	-0.068175
1144	-0.0516721	-0.0775392
1145	-0.0516622	-0.0763955
1146	-0.0516522	-0.0803185
1147	-0.0516423	-0.0785934
1148	-0.0516323	-0.081436
1149	-0.0516224	-0.0812175
1150	-0.0516124	-0.0825193
1151	-0.0516025	-0.0707392
1152	-0.0515925	-0.0711136
1153	-0.0515826	-0.0666627
1154	-0.0515726	-0.0601897
1155	-0.0516213	-0.0568932
1156	-0.0516701	-0.0516051
1157	-0.0517188	-0.0431616
1158	-0.0517675	-0.0652944
1159	-0.0518162	-0.0631223
1160	-0.051865	-0.0770529
1161	-0.0519137	-0.0795122
1162	-0.0519624	-0.100742
1163	-0.0520111	-0.109921
1164	-0.0520599	-0.101994
1165	-0.0521086	-0.0985317
1166	-0.0521573	-0.0847338
1167	-0.052206	-0.0817049
1168	-0.0522547	-0.0879997
1169	-0.0523035	-0.0939438
1170	-0.0523522	-0.100676
1171	-0.0524009	-0.103499
1172	-0.0524496	-0.104685
1173	-0.0524984	-0.103535
1174	-0.0525471	-0.106429
1175	-0.0525958	-0.102863
1176	-0.0526445	-0.130924
1177	-0.0526933	-0.133061
1178	-0.052742	-0.133522
1179	-0.0527907	-0.135352
1180	-0.0528394	-0.137905
1181	-0.0528882	-0.146845
1182	-0.0529369	-0.155113
1183	-0.0529856	-0.164249
1184	-0.0530343	-0.165922
1185	-0.053083	-0.153406
1186	-0.0531643	-0.153855
1187	-0.0532455	-0.159378
1188	-0.0533267	-0.158492
1189	-0.0534079	-0.134463
1190	-0.0534891	-0.132585
1191	-0.0535703	-0.146442
1192	-0.0536515	-0.157917
1193	-0.0537327	-0.160001
1194	-0.0538139	-0.158353
1195	-0.0538951	-0.157085
1196	-0.0539764	-0.155399
1197	-0.0540576	-0.152699
1198	-0.0541388	-0.149601
1199	-0.05422	-0.15439
1200	-0.0543012	-0.154981
1201	-0.0543824	-0.155549
1202	-0.0544636	-0.159188
1203	-0.0545448	-0.157898
1204	-0.054626	-0.167252
1205	-0.0547072	-0.162997
1206	-0.0547885	-0.18856
1207	-0.0548697	-0.205786
1208	-0.0549509	-0.205263
1209	-0.0550321	-0.206143
1210	-0.0551133	-0.194095
1211	-0.0551945	-0.193868
1212	-0.0552757	-0.192721
1213	-0.0553569	-0.197653
1214	-0.0554381	-0.194831
1215	-0.0555193	-0.192558
1216	-0.0556006	-0.178594
1217	-0.0556818	-0.184536
1218	-0.055763	-0.188536
1219	-0.0558442	-0.174554
1220	-0.0559254	-0.173371
1221	-0.0560066	-0.174784
1222	-0.0560878	-0.176274
1223	-0.056169	-0.174728
1224	-0.0562502	-0.167429
1225	-0.0563314	-0.171298
1226	-0.0564127	-0.180233
1227	-0.0564939	-0.191344
1228	-0.0565751	-0.18663
1229	-0.0566563	-0.171781
1230	-0.0567375	-0.171154
1231	-0.0568187	-0.178327
1232	-0.0568999	-0.178984
1233	-0.0569811	-0.162475
1234	-0.0559592	-0.146639
1235	-0.0560492	-0.158886
1236	-0.0561382	-0.143319
1237	-0.0563234	-0.132175
1238	-0.0565086	-0.13677
1239	-0.0566938	-0.136106
1240	-0.0568789	-0.134635
1241	-0.0570641	-0.135176
1242	-0.0572493	-0.136546
1243	-0.0574345	-0.117691
1244	-0.0576197	-0.119152
1245	-0.0578049	-0.0879911
1246	-0.05799	-0.0694435
1247	-0.0581752	-0.0690704
1248	-0.0583604	-0.0639845
1249	-0.0585456	-0.0595463
1250	-0.0587308	-0.0712515
1251	-0.058916	-0.0726465
1252	-0.0591011	-0.0662063
1253	-0.0592863	-0.070876
1254	-0.0593993	-0.069896
1255	-0.0595875	-0.0800317
1256	-0.0597757	-0.0758613
1257	-0.0599639	-0.0763458
1258	-0.0601521	-0.0789362
1259	-0.0603403	-0.0805775
1260	-0.0605285	-0.079112
1261	-0.0607167	-0.0825426
1262	-0.0609049	-0.0846705
1263	-0.0610931	-0.0874028
1264	-0.0612813	-0.0720071
1265	-0.0614695	-0.0712927
1266	-0.0616577	-0.0597505
1267	-0.0618459	-0.0547947
1268	-0.0620341	-0.0461099
1269	-0.0622223	-0.0402889
1270	-0.0624105	-0.0410847
1271	-0.0625987	-0.0679505
1272	-0.062787	-0.0598414
1273	-0.0629752	-0.0557566
1274	-0.0631634	-0.0577601
1275	-0.0633516	-0.0563071
1276	-0.0635398	-0.0667767
1277	-0.063728	-0.0692522
1278	-0.0639162	-0.069103
1279	-0.0641044	-0.0789049
1280	-0.0642926	-0.0798975
1281	-0.0644808	-0.0804949
1282	-0.064669	-0.0850045
1283	-0.0648572	-0.0791282
1284	-0.0650454	-0.0761363
1285	-0.0651882	-0.0752626
1286	-0.0656	-0.0760313
1287	-0.0657463	-0.0749464
1288	-0.0658941	-0.0682584
1289	-0.0657762	-0.0684568
1290	-0.0656582	-0.0636349
1291	-0.0655403	-0.0721869
1292	-0.0654224	-0.0717571
1293	-0.0653044	-0.0734046
1294	-0.0651865	-0.0491619
1295	-0.0650686	-0.0433191
1296	-0.0649506	-0.0512883
1297	-0.0648327	-0.0408784
1298	-0.0647148	-0.053631
1299	-0.0645968	-0.0462713
1300	-0.0644789	-0.0493406
1301	-0.0642209	-0.0437559
1302	-0.0640072	-0.0505643
1303	-0.0637935	-0.0494612
1304	-0.0635798	-0.0485431
1305	-0.063366	-0.0412688
1306	-0.0631523	-0.036672
1307	-0.0629386	-0.0394751
1308	-0.0627248	-0.0380725
1309	-0.0625111	-0.0562254
1310	-0.0622974	-0.0534192
1311	-0.0620837	-0.0505149
1312	-0.0618699	-0.0380513
1313	-0.0616562	-0.03429
1314	-0.0614425	-0.0393013
1315	-0.0612288	-0.0410691
1316	-0.061015	-0.0445954
1317	-0.0608013	-0.0230411
1318	-0.0605876	-0.02579
1319	-0.0603739	-0.0206915
1320	-0.0601601	0.00325221
1321	-0.0599464	0.0114089
1322	-0.0597327	0.0336974
1323	-0.059519	0.0353042
1324	-0.0593052	0.0400854
1325	-0.0590915	0.0357664
1326	-0.0588778	0.0375849
1327	-0.058664	0.0371039
1328	-0.0584503	0.039658
1329	-0.0582366	0.0407541
1330	-0.0580229	0.0390166
1331	-0.0578091	0.0331651
1332	-0.0575954	0.0408182
1333	-0.0573817	0.0516717
1334	-0.057168	0.0532185
1335	-0.0569542	0.0476906
1336	-0.0567405	0.0539147
1337	-0.0565268	0.0542826
1338	-0.0563131	0.0567442
1339	-0.0560993	0.0596188
1340	-0.0558856	0.0681051
1341	-0.0556719	0.0703613
1342	-0.0554582	0.0668435
1343	-0.0552444	0.0681601
1344	-0.0550307	0.061291
1345	-0.054817	0.0588817
1346	-0.0546032	0.0673833
1347	-0.0543895	0.0662209
1348	-0.0541758	0.0681451
1349	-0.0539621	0.066183
1350	-0.0537483	0.076735
1351	-0.0535346	0.0681895
1352	-0.0533209	0.0728481
1353	-0.0531072	0.0695195
1354	-0.0528934	0.0628874
1355	-0.0526207	0.0657525
1356	-0.052348	0.0660977
1357	-0.0520753	0.05574
1358	-0.0518026	0.055312
1359	-0.0515299	0.0534599
1360	-0.0512572	0.0548396
1361	-0.0509845	0.0605146
1362	-0.0507118	0.0607237
1363	-0.0504391	0.0587075
1364	-0.0501664	0.0515678
1365	-0.0498937	0.05492
1366	-0.049621	0.0441403
1367	-0.0493483	0.0396442
1368	-0.0490756	0.0529167
1369	-0.0488029	0.0521671
1370	-0.0485302	0.0579993
1371	-0.0482575	0.0607877
1372	-0.0479848	0.059996
1373	-0.0477121	0.0620058
1374	-0.0474394	0.0610447
1375	-0.0471667	0.0613618
1376	-0.046894	0.0643224
1377	-0.0466213	0.06543
1378	-0.0463486	0.0661721
1379	-0.0460759	0.0682032
1380	-0.0458032	0.0672819
1381	-0.0455305	0.0764836
1382	-0.0452578	0.0796592
1383	-0.0449851	0.0814653
1384	-0.0447124	0.0822305
1385	-0.0444397	0.0669113
1386	-0.0441344	0.0661914
1387	-0.043829	0.0753483
1388	-0.0435237	0.0655807
1389	-0.0432183	0.0508697
1390	-0.042913	0.0452741
1391	-0.0426076	0.059021
1392	-0.0423022	0.06964
1393	-0.0419969	0.0733563
1394	-0.0416915	0.0549788
1395	-0.0413862	0.0524344
1396	-0.0410808	0.0398006
1397	-0.0407755	0.025413
1398	-0.0404701	0.0226683
1399	-0.0401648	0.0213206
1400	-0.0398594	0.0171138
1401	-0.0395541	0.0177536
1402	-0.0392487	0.038415
1403	-0.0389434	0.0634565
1404	-0.038638	0.0656099
1405	-0.0383327	0.0656078
1406	-0.0380273	0.0889765
1407	-0.0377219	0.0959231
1408	-0.0374166	0.102487
1409	-0.0371112	0.0969477
1410	-0.0368059	0.0944527
1411	-0.0365005	0.0938743
1412	-0.0361952	0.0910039
1413	-0.0358898	0.0905535
1414	-0.0355845	0.0864495
1415	-0.0352791	0.0815273
1416	-0.0349738	0.0827421
1417	-0.0346684	0.0793012
1418	-0.0343631	0.0733919
1419	-0.0340577	0.0634073
1420	-0.0337524	0.0713941
1421	-0.033447	0.0719807
1422	-0.0331417	0.0744624
1423	-0.0328363	0.0742419
1424	-0.0325309	0.0733169
1425	-0.0322256	0.0739695
1426	-0.0319202	0.077624
1427	-0.0316149	0.0842568
1428	-0.0313095	0.0826404
1429	-0.0310042	0.078754
1430	-0.0306988	0.0788808
1431	-0.0303935	0.0837373
1432	-0.0300881	0.0829015
1433	-0.0297828	0.0732808
1434	-0.0294774	0.0660923
1435	-0.0291721	0.0729941
1436	-0.0288667	0.064578
1437	-0.0285614	0.0635723
1438	-0.028256	0.0771024
1439	-0.0279506	0.0676514
1440	-0.0276453	0.069795
1441	-0.0273399	0.0730133
1442	-0.0270346	0.0745648
1443	-0.0267292	0.0400464
1444	-0.0264239	0.0487512
1445	-0.0261185	0.0510512
1446	-0.0258132	0.0569247
1447	0.0262785	0.123269
1448	0.0262392	0.117195
1449	0.0261999	0.122186
1450	0.0261607	0.118966
1451	0.0261214	0.11777
1452	0.0260821	0.126109
1453	0.0260428	0.137365
1454	0.0260035	0.143923
1455	0.0259642	0.144716
1456	0.0259249	0.143894
1457	0.0258856	0.14191
1458	0.0258463	0.141601
1459	0.025807	0.141953
1460	0.0257677	0.139476
1461	0.0257284	0.138059
1462	0.0256892	0.142404
1463	0.0256499	0.142305
1464	0.0256106	0.143689
1465	0.0255713	0.143524
1466	0.025532	0.142349
1467	0.0254927	0.143424
1468	0.0254534	0.137076
1469	0.0254141	0.139218
1470	0.0253748	0.139127
1471	0.0253355	0.138245
1472	0.0252962	0.129042
1473	0.0252569	0.128644
1474	0.0252177	0.130731
1475	0.0251784	0.134043
1476	0.0251391	0.131309
1477	0.0250998	0.131482
1478	0.0250605	0.13057
1479	0.0250212	0.131676
1480	0.0249819	0.132943
1481	0.0249426	0.137524
1482	0.0249033	0.147365
1483	0.024864	0.14906
1484	0.0248247	0.153216
1485	0.0247855	0.15111
1486	0.0247462	0.17112
1487	0.0247069	0.171959
1488	0.0246676	0.175039
1489	0.0246283	0.177063
1490	0.024589	0.173807
1491	0.0245497	0.197606
1492	0.0245104	0.193232
1493	0.0244711	0.187205
1494	0.0244318	0.170253
1495	0.0243925	0.1701
1496	0.0243532	0.161028
1497	0.024314	0.155774
1498	0.0242747	0.140374
1499	0.0242354	0.141208
1500	0.0241961	0.151478
1501	0.0241568	0.152488
1502	0.0241175	0.152888
1503	0.0240782	0.151775
1504	0.0240389	0.143849
1505	0.0239996	0.140733
1506	0.0239603	0.140114
1507	0.023921	0.140025
1508	0.0238817	0.143427
1509	0.0238425	0.144632
1510	0.0238032	0.141486
1511	0.0237639	0.156632
1512	0.0237634	0.155106
1513	0.0237517	0.158688
1514	0.02374	0.161001
1515	0.0237283	0.163267
1516	0.0237166	0.156439
1517	0.0237049	0.160796
1518	0.0236932	0.158906
1519	0.0236815	0.182359
1520	0.0236698	0.171801
1521	0.0236698	0.17834
1522	0.0236698	0.168129
1523	0.0236698	0.16107
1524	0.0236698	0.160128
1525	0.0236698	0.166615
1526	0.0236698	0.166317
1527	0.0236698	0.166029
1528	0.0236698	0.1735
1529	0.0236698	0.175032
1530	0.0233433	0.173595
1531	0.0230169	0.181596
1532	0.0226904	0.180573
1533	0.022364	0.172352
1534	0.0220375	0.179388
1535	0.021711	0.168634
1536	0.0213846	0.162331
1537	0.0210581	0.162631
1538	0.0207317	0.163981
1539	0.0204052	0.161821
1540	0.0200787	0.166945
1541	0.0197523	0.159852
1542	0.0194258	0.153951
1543	0.0190993	0.155883
1544	0.0187729	0.159892
1545	0.0184464	0.161112
1546	0.01812	0.167759
1547	0.0177935	0.180891
1548	0.017467	0.196423
1549	0.0171406	0.201972
1550	0.0168141	0.206541
1551	0.0164877	0.21783
1552	0.0161612	0.222217
1553	0.0158347	0.222978
1554	0.0155083	0.226822
1555	0.0151818	0.230562
1556	0.0148554	0.232703
1557	0.0145289	0.233335
1558	0.0142024	0.21276
1559	0.013876	0.21301
1560	0.0135495	0.212871
1561	0.013223	0.206945
1562	0.0128966	0.197258
1563	0.0125701	0.197323
1564	0.0122437	0.198602
1565	0.0119172	0.230131
1566	0.0115907	0.20754
1567	0.0112643	0.207589
1568	0.0109378	0.218859
1569	0.0106114	0.2218
1570	0.0105457	0.220587
1571	0.00972348	0.220225
1572	0.00890122	0.22044
1573	0.00807897	0.240319
1574	0.00725671	0.2299
1575	0.00643446	0.233131
1576	0.0056122	0.238547
1577	0.00478995	0.237277
1578	0.00396769	0.232229
1579	0.00314544	0.227489
1580	0.00232318	0.217312
1581	0.00150093	0.214189
1582	0.00067867	0.209467
1583	-0.000143585	0.2125
1584	-0.00096584	0.218479
1585	-0.0017881	0.214886
1586	-0.00261035	0.214643
1587	-0.00343261	0.212446
1588	-0.00425486	0.206477
1589	-0.00507712	0.19753
1590	-0.00589937	0.195099
1591	-0.00672163	0.188488
1592	-0.00754388	0.184782
1593	-0.00836614	0.19008
1594	-0.00918839	0.192087
1595	-0.0100106	0.188155
1596	-0.0108329	0.182732
1597	-0.0116552	0.17786
1598	-0.0124774	0.167576
1599	-0.0132997	0.150476
1600	-0.0141219	0.149553
1601	-0.0149442	0.152793
1602	-0.0157664	0.148039
1603	-0.0165887	0.147253
1604	-0.0174109	0.111096
1605	-0.0182332	0.107787
1606	-0.0190555	0.103926
1607	-0.0198777	0.0963301
1608	-0.0207	0.0916037
1609	-0.0215222	0.0794637
1610	-0.0223445	0.0774742
1611	-0.0231667	0.0738983
1612	-0.023989	0.0715377
1613	-0.0248112	0.0709013
1614	-0.0256335	0.0687244
1615	-0.0264558	0.0696131
1616	-0.027278	0.0389746
1617	-0.0281003	0.0214789
1618	-0.0289225	0.0156927
1619	-0.0297448	-0.0166946
1620	-0.030567	-0.0179533
1621	-0.0313893	-0.0218621
1622	-0.0322115	-0.0226376
1623	-0.0330338	-0.0220514
1624	-0.0338561	-0.0292531
1625	-0.0346783	-0.023396
1626	-0.0355006	-0.0300141
1627	-0.0363228	-0.0317912
1628	-0.0371451	-0.0412692
1629	-0.0379673	-0.0589056
1630	-0.0387896	-0.0637187
1631	-0.0396118	-0.0824033
1632	-0.0404341	-0.0833231
1633	-0.0412563	-0.0859858
1634	-0.0420786	-0.0891757
1635	-0.0429009	-0.0901184
1636	-0.0437231	-0.0918072
1637	-0.0445454	-0.0922825
1638	-0.0453676	-0.0962289
1639	-0.0461899	-0.114921
1640	-0.0470121	-0.107614
1641	-0.0478344	-0.106414
1642	-0.0486566	-0.100448
1643	-0.0494789	-0.117097
1644	-0.0503012	-0.0951454
1645	-0.0511234	-0.093273
1646	-0.0519457	-0.103997
1647	-0.0527679	-0.11692
1648	-0.0535902	-0.112429
1649	-0.0544124	-0.107405
1650	-0.0552347	-0.125317
1651	-0.0560569	-0.139418
1652	-0.0568792	-0.143464
1653	-0.0577015	-0.139075
1654	-0.0585237	-0.139849
1655	-0.059346	-0.135248
1656	-0.0601682	-0.136367
1657	-0.0609905	-0.137105
1658	-0.0618127	-0.136742
1659	-0.062635	-0.139022
1660	-0.0634572	-0.1417
1661	-0.0642795	-0.146631
1662	-0.0651018	-0.158028
1663	-0.065924	-0.152842
1664	-0.0667463	-0.154693
1665	-0.0675685	-0.156821
1666	-0.0683908	-0.163628
1667	-0.069213	-0.167651
1668	-0.0700353	-0.1724
1669	-0.0708575	-0.167466
1670	-0.0716798	-0.182843
1671	-0.072502	-0.190453
1672	-0.0733243	-0.210784
1673	-0.0741466	-0.21002
1674	-0.0749688	-0.211421
1675	-0.0757911	-0.206286
1676	-0.0766133	-0.211871
1677	-0.0774356	-0.214396
1678	-0.0782578	-0.217936
1679	-0.0790801	-0.220441
1680	-0.0799023	-0.23049
1681	-0.0807246	-0.242719
1682	-0.0815469	-0.258857
1683	-0.0823691	-0.271998
1684	-0.0829047	-0.276736
1685	-0.0834456	-0.27131
1686	-0.0845424	-0.279786
1687	-0.0856391	-0.279125
1688	-0.0867358	-0.281054
1689	-0.0878325	-0.286133
1690	-0.0889293	-0.288115
1691	-0.090026	-0.319807
1692	-0.0911227	-0.310551
1693	-0.0922194	-0.319358
1694	-0.0933162	-0.322123
1695	-0.0944129	-0.329589
1696	-0.0955096	-0.330052
1697	-0.0966063	-0.330179
1698	-0.0977031	-0.335295
1699	-0.0983223	-0.322577
1700	-0.0987545	-0.331902
1701	-0.0991868	-0.331599
1702	-0.0998168	-0.328266
1703	-0.100907	-0.352187
1704	-0.101997	-0.355572
1705	-0.103088	-0.351809
1706	-0.104178	-0.35614
1707	-0.105268	-0.430402
1708	-0.106358	-0.436541
1709	-0.107449	-0.45692
1710	-0.108539	-0.455607
1711	-0.109629	-0.489408
1712	-0.110719	-0.486236
1713	-0.11181	-0.499346
1714	-0.1129	-0.500009
1715	-0.11399	-0.506671
1716	-0.11508	-0.513434
1717	-0.116171	-0.525266
1718	-0.117261	-0.517253
1719	-0.118351	-0.489593
1720	-0.119441	-0.48744
1721	-0.120532	-0.507343
1722	-0.121622	-0.540409
1723	-0.122712	-0.539205
1724	-0.123802	-0.544462
1725	-0.124893	-0.566961
1726	-0.125983	-0.562768
1727	-0.1265	-0.543199
1728	-0.127018	-0.545331
1729	-0.127535	-0.538751
1730	-0.127717	-0.529878
1731	-0.1279	-0.537377
1732	-0.128082	-0.519765
1733	-0.128265	-0.5172
1734	-0.128447	-0.530132
1735	-0.12863	-0.525474
1736	-0.128812	-0.526651
1737	-0.128995	-0.609196
1738	-0.129177	-0.605162
1739	-0.12936	-0.605415
1740	-0.129542	-0.606206
1741	-0.129725	-0.638664
1742	-0.129907	-0.627562
1743	-0.13009	-0.629506
1744	-0.130272	-0.636774
1745	-0.130455	-0.638692
1746	-0.130637	-0.620288
1747	-0.13082	-0.634718
1748	-0.131304	-0.635916
1749	-0.131789	-0.64473
1750	-0.132274	-0.662411
1751	-0.132758	-0.671577
1752	-0.133243	-0.675792
1753	-0.133727	-0.685051
1754	-0.134212	-0.693736
1755	-0.134696	-0.707555
1756	-0.135181	-0.715868
1757	-0.135665	-0.714134
1758	-0.13615	-0.771268
1759	-0.136634	-0.755979
1760	-0.137119	-0.759523
1761	-0.137611	-0.770539
1762	-0.138109	-0.756602
1763	-0.138007	-0.759054
1764	-0.137906	-0.760824
1765	-0.137805	-0.778949
1766	-0.137704	-0.777832
1767	-0.137603	-0.779742
1768	-0.137501	-0.775594
1769	-0.13806	-0.771798
1770	-0.138119	-0.767877
1771	-0.138167	-0.789352
1772	-0.138216	-0.826384
1773	-0.138265	-0.826579
1774	-0.138314	-0.83673
1775	-0.138363	-0.837711
1776	-0.138411	-0.831523
1777	-0.13846	-0.82834
1778	-0.138509	-0.835112
1779	-0.138558	-0.832498
1780	-0.138607	-0.798999
1781	-0.138655	-0.810492
1782	-0.138704	-0.808079
1783	-0.138753	-0.81325
1784	-0.138802	-0.820588
1785	-0.13885	-0.819572
1786	-0.138899	-0.821722
1787	-0.138948	-0.839278
1788	-0.138997	-0.834257
1789	-0.139046	-0.827801
1790	-0.139094	-0.816165
1791	-0.139143	-0.812891
1792	-0.139139	-0.817052
1793	-0.139188	-0.832003
1794	-0.139237	-0.824657
1795	-0.139233	-0.845721
1796	-0.138369	-0.836977
1797	-0.137505	-0.833725
1798	-0.13664	-0.796268
1799	-0.135776	-0.767192
1800	-0.134911	-0.768333
1801	-0.134047	-0.750222
1802	-0.133183	-0.754943
1803	-0.132318	-0.787411
1804	-0.131454	-0.739076
1805	-0.130589	-0.733947
1806	-0.129725	-0.737802
1807	-0.12886	-0.733944
1808	-0.127996	-0.737131
1809	-0.127132	-0.748404
1810	-0.126267	-0.729573
1811	-0.125403	-0.730203
1812	-0.124538	-0.718026
1813	-0.123674	-0.695455
1814	-0.12281	-0.689759
1815	-0.121945	-0.732664
1816	-0.121081	-0.680306
1817	-0.120216	-0.673699
1818	-0.119352	-0.678752
1819	-0.118488	-0.640023
1820	-0.117623	-0.637884
1821	-0.116759	-0.639016
1822	-0.116637	-0.633314
1823	-0.116609	-0.636526
1824	-0.116581	-0.644643
1825	-0.116552	-0.645455
1826	-0.116524	-0.626501
1827	-0.116496	-0.651178
1828	-0.116467	-0.649537
1829	-0.116439	-0.653575
1830	-0.11641	-0.650972
1831	-0.116382	-0.621812
1832	-0.116354	-0.631703
1833	-0.116325	-0.637274
1834	-0.116297	-0.637789
1835	-0.116269	-0.615484
1836	-0.11624	-0.607848
1837	-0.116212	-0.613104
1838	-0.116184	-0.609271
1839	-0.116155	-0.60183
1840	-0.11578	-0.609998
1841	-0.115405	-0.613031
1842	-0.11503	-0.617113
1843	-0.114654	-0.599028
1844	-0.114279	-0.62933
1845	-0.113904	-0.613533
1846	-0.113529	-0.605985
1847	-0.113154	-0.591122
1848	-0.112778	-0.594452
1849	-0.112635	-0.602965
1850	-0.112491	-0.605882
1851	-0.112345	-0.592086
1852	-0.111892	-0.593659
1853	-0.111439	-0.60379
1854	-0.110986	-0.615838
1855	-0.110534	-0.573295
1856	-0.110376	-0.573212
1857	0.00336948	0.310996
1858	0.00336948	0.310751
1859	0.00336948	0.31715
1860	0.00336948	0.31717
1861	0.00336948	0.31186
1862	0.00336948	0.331627
1863	0.00336948	0.319247
1864	0.00336948	0.315171
1865	0.00336948	0.308708
1866	0.00336948	0.299981
1867	0.00336948	0.284373
1868	0.00336948	0.279084
1869	0.00336948	0.280856
1870	0.00336948	0.280178
1871	0.00336948	0.279617
1872	0.00336948	0.278374
1873	0.00336948	0.273253
1874	0.00336948	0.269447
1875	0.00336948	0.267351
1876	0.00336948	0.262635
1877	0.00336948	0.260858
1878	0.00336948	0.261582
1879	0.00336948	0.273409
1880	0.00336948	0.288517
1881	0.00336948	0.291138
1882	0.00336948	0.287548
1883	0.00336948	0.291628
1884	0.00336948	0.290258
1885	0.00336948	0.299699
1886	0.00336948	0.304778
1887	0.00336948	0.313289
1888	0.00336948	0.315848
1889	0.00336948	0.313014
1890	0.00336948	0.290229
1891	0.00336948	0.28343
1892	0.00336948	0.288137
1893	0.00336948	0.287055
1894	0.00336948	0.295676
1895	0.00336948	0.285078
1896	0.00336948	0.282653
1897	0.00336948	0.27699
1898	0.00336948	0.27659
1899	0.00336948	0.274882
1900	0.00336948	0.27302
1901	0.00336948	0.270144
1902	0.00336948	0.265406
1903	0.00336948	0.26237
1904	0.00336948	0.268265
1905	0.00336948	0.276055
1906	0.00336948	0.234366
1907	0.00336948	0.235634
1908	0.00336948	0.23104
1909	0.00336948	0.222512
1910	0.00336948	0.220258
1911	0.00336948	0.224993
1912	0.00336948	0.220963
1913	0.00336948	0.226945
1914	0.00336948	0.236496
1915	0.00336948	0.236313
1916	0.00336948	0.231945
1917	0.00336948	0.227657
1918	0.00336948	0.230779
1919	0.00336948	0.223377
1920	0.00336948	0.215495
1921	0.00336948	0.214192
1922	0.00336948	0.216906
1923	0.00336948	0.22079
1924	0.00336948	0.223778
1925	0.00336948	0.227031
1926	0.00336948	0.21231
1927	0.00336948	0.194369
1928	0.00336948	0.191622
1929	0.00336948	0.221411
1930	0.00336948	0.216285
1931	0.00336948	0.190226
1932	0.00336948	0.186503
1933	0.00336948	0.177088
1934	0.00336948	0.176019
1935	0.00336948	0.168939
1936	0.00336948	0.167975
1937	0.00336948	0.169292
1938	0.00336948	0.164396
1939	0.00336948	0.160923
1940	0.00336948	0.161032
1941	0.00336948	0.164277
1942	0.00336948	0.160123
1943	0.00336948	0.165854
1944	0.00336948	0.159631
1945	0.00336948	0.159023
1946	0.00336948	0.16515
1947	0.00336948	0.162017
1948	0.00336948	0.163424
1949	0.00336948	0.157397
1950	0.00336948	0.165819
1951	0.00336948	0.172571
1952	0.00336948	0.175912
1953	0.00336948	0.17472
1954	0.00336948	0.183927
1955	0.00336948	0.183456
1956	0.00336948	0.175718
1957	0.00336948	0.181401
1958	0.00336948	0.189824
1959	0.00336948	0.144264
1960	0.00336948	0.143369
1961	0.00336948	0.152104
1962	0.00336948	0.125109
1963	0.00336948	0.115298
1964	0.00336948	0.115176
1965	0.00336948	0.107241
1966	0.00336948	0.118174
1967	0.00336948	0.134329
1968	0.00336948	0.136494
1969	0.00336948	0.150577
1970	0.00336948	0.150604
1971	0.00336948	0.158544
1972	0.00336948	0.167154
1973	0.00336948	0.160043
1974	0.00336948	0.157061
1975	0.00336948	0.154253
1976	0.00336948	0.153362
1977	0.00336948	0.142524
1978	0.00336948	0.13182
1979	0.00336948	0.133283
1980	0.00336948	0.128894
1981	0.00336948	0.129841
1982	0.00336948	0.137134
1983	0.00336948	0.134577
1984	0.00336948	0.13681
1985	0.00336948	0.137567
1986	0.00336948	0.139631
1987	0.00336948	0.122218
1988	0.00336948	0.126636
1989	0.00336948	0.120788
1990	0.00336948	0.116851
1991	0.00336948	0.0923838
1992	0.00336948	0.0882944
1993	0.00336948	0.0914536
1994	0.00336948	0.0916096
1995	0.00336948	0.0965887
1996	0.00336948	0.105196
1997	0.00336948	0.10413
1998	0.00336948	0.0884443
[truncated: 4,326 more rows]

## Sheet: SuppFig10UpperRightTheilSen
	3.822177351055839445e+00
0	0.0673756
1	3.74874
2	3.89511

## Sheet: SuppFig10UpperRightPoints
	Windowed Difference in tCR, TP 3 vs TP 4	Windowed Difference in Expression, descendant vs ascendant subclone
0	0.154217	0.322162
1	0.1535	0.30997
2	0.152783	0.306489
3	0.152066	0.306921
4	0.151349	0.304454
5	0.150632	0.299729
6	0.149915	0.297955
7	0.149197	0.296714
8	0.14848	0.299218
9	0.147763	0.293496
10	0.147046	0.288502
11	0.146329	0.284078
12	0.145612	0.280942
13	0.144895	0.277758
14	0.144178	0.274454
15	0.143461	0.27084
16	0.142744	0.230026
17	0.142026	0.2318
18	0.141309	0.229491
19	0.140592	0.215142
20	0.139875	0.212876
21	0.139158	0.216136
22	0.138441	0.214598
23	0.137724	0.221097
24	0.137007	0.219461
25	0.13629	0.217358
26	0.135573	0.229963
27	0.134855	0.229151
28	0.134138	0.22871
29	0.133421	0.224046
30	0.132704	0.23717
31	0.131987	0.248419
32	0.13127	0.251687
33	0.130553	0.246747
34	0.129836	0.245142
35	0.129119	0.246192
36	0.128402	0.242515
37	0.127684	0.243571
38	0.126967	0.247211
39	0.12625	0.245607
40	0.125533	0.233936
41	0.124816	0.227178
42	0.124099	0.221317
43	0.123382	0.207247
44	0.122665	0.199186
45	0.121948	0.195071
46	0.12123	0.198641
47	0.120513	0.2024
48	0.119796	0.187811
49	0.119079	0.186822
50	0.118362	0.187321
51	0.117645	0.183986
52	0.116928	0.180093
53	0.116211	0.180898
54	0.115494	0.173744
55	0.114777	0.180614
56	0.114059	0.180523
57	0.113342	0.180935
58	0.112625	0.191137
59	0.111908	0.187486
60	0.111191	0.178562
61	0.110474	0.158415
62	0.109757	0.159586
63	0.10904	0.147784
64	0.108323	0.153759
65	0.107606	0.147967
66	0.106888	0.144028
67	0.106171	0.141671
68	0.105454	0.14666
69	0.104737	0.145904
70	0.10402	0.144921
71	0.103303	0.139945
72	0.102586	0.140753
73	0.102181	0.141491
74	0.101122	0.148106
75	0.100063	0.149403
76	0.0990043	0.13794
77	0.0979454	0.132171
78	0.0968864	0.125269
79	0.0958275	0.118287
80	0.0947686	0.117556
81	0.0937096	0.122057
82	0.0926507	0.114027
83	0.0915918	0.107338
84	0.0905328	0.105501
85	0.0894739	0.107134
86	0.088415	0.105042
87	0.087356	0.0995467
88	0.0862971	0.0969801
89	0.0852382	0.0950213
90	0.0841792	0.0933613
91	0.0831203	0.0889154
92	0.0820614	0.087611
93	0.0810024	0.0854908
94	0.0799435	0.090836
95	0.0788846	0.090255
96	0.0778256	0.0893585
97	0.0767667	0.0907705
98	0.0757078	0.089516
99	0.0746488	0.0902001
100	0.0735899	0.0990006
101	0.072531	0.100202
102	0.071472	0.10051
103	0.0704131	0.101316
104	0.0693542	0.0977905
105	0.0682952	0.100014
106	0.0672363	0.0996093
107	0.0661774	0.0989379
108	0.0651184	0.0977711
109	0.0640595	0.0983614
110	0.0630006	0.0994022
111	0.0619416	0.101886
112	0.0608827	0.103018
113	0.0598238	0.0957647
114	0.0587648	0.0977999
115	0.0577059	0.0981362
116	0.056647	0.109693
117	0.055588	0.112439
118	0.0545291	0.116027
119	0.0534702	0.116183
120	0.0524112	0.108031
121	0.0513523	0.101877
122	0.0502934	0.100744
123	0.0492344	0.0997794
124	0.0481755	0.105161
125	0.0471166	0.105193
126	0.0460576	0.104861
127	0.0449987	0.0958518
128	0.0439398	0.0989317
129	0.0428808	0.100907
130	0.0418219	0.110166
131	0.040763	0.109152
132	0.039704	0.108976
133	0.0386451	0.103922
134	0.0375862	0.0993542
135	0.0365272	0.0889751
136	0.0354683	0.0819843
137	0.0344094	0.0834361
138	0.0333504	0.0840962
139	0.0322915	0.0795194
140	0.0312326	0.067274
141	0.0301736	0.0686222
142	0.0291147	0.0691692
143	0.0280558	0.0686973
144	0.0269968	0.0770046
145	0.0259379	0.0787787
146	0.024879	0.0755206
147	0.0246186	0.0572513
148	0.023902	0.0544048
149	0.0231855	0.0518289
150	0.022469	0.0557798
151	0.0217525	0.0552951
152	0.021036	0.0560302
153	0.0203195	0.0567925
154	0.019603	0.057089
155	0.0188865	0.0561631
156	0.01817	0.0566105
157	0.0174534	0.0606043
158	0.0167369	0.059458
159	0.0160204	0.0575318
160	0.0153039	0.0622179
161	0.0145874	0.0646942
162	0.0138709	0.0466454
163	0.0131544	0.0553991
164	0.0124379	0.0627608
165	0.0117214	0.0625091
166	0.0110048	0.0861728
167	0.0102883	0.095412
168	0.00957183	0.0944534
169	0.00885532	0.0935904
170	0.0081388	0.0930546
171	0.00742229	0.0925408
172	0.00670578	0.0900486
173	0.00636927	0.0923023
174	0.00603276	0.0910652
175	0.00569625	0.0835005
176	0.00535974	0.083431
177	0.00502323	0.0829649
178	0.00468672	0.0826544
179	0.00435021	0.0892498
180	0.0040137	0.0921181
181	0.00367719	0.0957602
182	0.00334068	0.157957
183	0.00300417	0.163507
184	0.00266766	0.164104
185	0.00233115	0.163208
186	0.00199464	0.160052
187	0.00165813	0.160927
188	0.00132162	0.128023
189	0.000985115	0.126362
190	0.000648605	0.128664
191	0.000312095	0.130495
192	-2.44144e-05	0.1251
193	-0.000360924	0.12878
194	-0.000697434	0.147114
195	-0.00103394	0.141559
196	-0.00137045	0.121341
197	-0.00170696	0.115414
198	-0.00204347	0.0866674
199	-0.00237998	0.0816167
200	-0.00271649	0.0895379
201	-0.003053	0.0898476
202	-0.00338951	0.0876624
203	-0.00372602	0.0884572
204	-0.00406253	0.0898831
205	-0.00439904	0.0926238
206	-0.00473555	0.0960877
207	-0.00507206	0.100616
208	-0.00540857	0.101631
209	-0.00574508	0.106496
210	-0.00608159	0.1044
211	-0.0064181	0.0893005
212	-0.00675461	0.0868548
213	-0.00709112	0.0843491
214	-0.00742763	0.0808658
215	-0.00776414	0.0825236
216	-0.00810065	0.11526
217	-0.00843716	0.117535
218	-0.00877367	0.117137
219	-0.00911018	0.119035
220	-0.00944669	0.0974728
221	-0.0097832	0.0916699
222	-0.0101197	0.0995921
223	-0.0104562	0.0932054
224	-0.0107927	0.0924939
225	-0.0111292	0.0625946
226	-0.0114657	0.0377868
227	-0.0118023	0.0376554
228	-0.0121388	-0.0544115
229	-0.0124753	-0.0638901
230	-0.0128118	-0.117958
231	-0.0131483	-0.138489
232	-0.0134848	-0.145075
233	-0.0138213	-0.140708
234	-0.0141578	-0.143747
235	-0.0144943	-0.14966
236	-0.0148308	-0.140784
237	-0.0151674	-0.142242
238	-0.0155039	-0.142407
239	-0.0158404	-0.146384
240	-0.0161769	-0.138243
241	-0.0165134	-0.134806
242	-0.0168499	-0.136048
243	-0.0171864	-0.151871
244	-0.0175229	-0.13813
245	-0.0178594	-0.137897
246	-0.0181959	-0.141502
247	-0.0185325	-0.158583
248	-0.018869	-0.168751
249	-0.0192055	-0.167094
250	-0.019542	-0.148105
251	-0.0198785	-0.152415
252	-0.020215	-0.152464
253	-0.0205515	-0.102989
254	-0.020888	-0.121206
255	-0.0212245	-0.120276
256	-0.021561	-0.114689
257	-0.0218976	-0.115077
258	-0.0222341	-0.153516
259	-0.0225706	-0.162458
260	-0.0229071	-0.15736
261	-0.0232436	-0.132721
262	-0.0235801	-0.12871
263	-0.0239166	-0.124413
264	-0.0242531	-0.131686
265	-0.0245896	-0.125043
266	-0.0249261	-0.13108
267	-0.0252627	-0.131807
268	-0.0255992	-0.141874
269	-0.0259357	-0.139957
270	-0.0262722	-0.146766
271	-0.0266087	-0.145428
272	-0.0269452	-0.148668
273	-0.0269452	-0.154199
274	-0.0269452	-0.144811
275	-0.0269452	-0.187214
276	-0.0269452	-0.197748
277	-0.0269452	-0.207991
278	-0.0269452	-0.198373
279	-0.0269452	-0.193052
280	-0.0269452	-0.193235
281	-0.0269452	-0.200896
282	-0.0269452	-0.197047
283	-0.0269452	-0.199674
284	-0.0269452	-0.195098
285	-0.0269452	-0.198176
286	-0.0269452	-0.217426
287	-0.0269452	-0.223673
288	-0.0269452	-0.220459
289	-0.0269452	-0.220484
290	-0.0269452	-0.22408
291	-0.0269452	-0.226527
292	-0.0269452	-0.23059
293	-0.0269452	-0.266607
294	-0.0269452	-0.284897
295	-0.0269452	-0.278459
296	-0.0269452	-0.277694
297	-0.0269452	-0.283105
298	-0.0269452	-0.300287
299	-0.0269452	-0.338333
300	-0.0269452	-0.405625
301	-0.0269452	-0.410659
302	-0.0269452	-0.397715
303	-0.0269452	-0.405533
304	-0.0269452	-0.399795
305	-0.0269452	-0.401526
306	-0.0269452	-0.40407
307	-0.0269452	-0.406793
308	-0.0269452	-0.405465
309	-0.0269452	-0.406107
310	-0.0269452	-0.408897
311	-0.0269452	-0.413655
312	-0.0269452	-0.412596
313	-0.0269452	-0.450542
314	-0.0269452	-0.430873
315	-0.0269452	-0.43083
316	-0.0269452	-0.452459
317	-0.0269452	-0.458435
318	-0.0269452	-0.455973
319	-0.0269452	-0.45291
320	-0.0269452	-0.468995
321	-0.0269452	-0.477451
322	-0.0269452	-0.480706
323	-0.0269452	-0.474094
324	-0.0269452	-0.467049
325	-0.0269452	-0.491191
326	-0.0269452	-0.490431
327	-0.0269452	-0.483346
328	-0.0269452	-0.487529
329	-0.0269452	-0.485272
330	-0.0269452	-0.491775
331	-0.0269452	-0.491621
332	-0.0269452	-0.495451
333	-0.0269452	-0.490351
334	-0.0269452	-0.48636
335	-0.0269452	-0.485986
336	-0.0269452	-0.485819
337	-0.0269452	-0.550316
338	-0.0269452	-0.549567
339	-0.0269452	-0.547755
340	-0.0269452	-0.550025
341	-0.0269452	-0.545817
342	-0.0269452	-0.546037
343	-0.0269452	-0.539817
344	-0.0269452	-0.54797
345	-0.0269452	-0.54989
346	-0.0269452	-0.549336
347	-0.0269452	-0.549161
348	-0.0269452	-0.545256
349	-0.0269452	-0.54894
350	-0.0269452	-0.550465
351	-0.0269452	-0.551726
352	-0.0269452	-0.545905
353	-0.0269452	-0.556922
354	-0.0269452	-0.554323
355	-0.0269452	-0.556398
356	-0.0269452	-0.55715
357	-0.0269452	-0.555085
358	-0.0269452	-0.556912
359	-0.0269452	-0.590569
360	-0.0269452	-0.588747
361	-0.0269452	-0.588942
362	-0.0269452	-0.604446
363	-0.0269452	-0.613123
364	-0.0269452	-0.615239
365	-0.0269452	-0.613612
366	-0.0269452	-0.613274
367	-0.0269452	-0.617825
368	-0.0269452	-0.617536
369	-0.0269452	-0.610345
370	-0.0269452	-0.610747
371	-0.0269452	-0.611635
372	-0.0269452	-0.585331
373	-0.0269452	-0.575064
374	-0.0269452	-0.559308
375	-0.0269452	-0.565915
376	-0.0269452	-0.563044
377	-0.0269452	-0.56346
378	-0.0269452	-0.562897
379	-0.0269452	-0.560182
380	-0.0269452	-0.561744
381	-0.0269452	-0.556392
382	-0.0269452	-0.562555
383	-0.0269452	-0.557251
384	-0.0269452	-0.539022
385	-0.0269452	-0.539187
386	-0.0269452	-0.541784
387	-0.0269452	-0.543403
388	-0.0269452	-0.525987
389	-0.0269452	-0.525839
390	-0.0269452	-0.535955
391	-0.0269452	-0.533671
392	-0.0269452	-0.53034
393	-0.0269452	-0.532028
394	-0.0269452	-0.534085
395	-0.0269452	-0.525152
396	-0.0269452	-0.501163
397	-0.0269452	-0.505777
398	-0.0269452	-0.511427
399	-0.0269452	-0.517971
400	-0.0269452	-0.521146
401	-0.0269452	-0.515825
402	-0.0269452	-0.511373
403	-0.0269452	-0.514579
404	-0.0269452	-0.513632
405	-0.0269452	-0.513608
406	-0.0269452	-0.522785
407	-0.0269452	-0.551288
408	-0.0269452	-0.551599
409	-0.0269452	-0.548824
410	-0.0269452	-0.501673
411	-0.0269452	-0.488702
412	-0.0269452	-0.487268
413	-0.0269452	-0.495219
414	-0.0269452	-0.494798
415	-0.0269452	-0.497976
416	-0.0269452	-0.495619
417	-0.0269452	-0.496656
418	-0.0269452	-0.49833
419	-0.0269452	-0.500363
420	-0.0269452	-0.492609
421	-0.0269452	-0.490596
422	-0.0269452	-0.497478
423	-0.0269452	-0.49515
424	-0.0269452	-0.492839
425	-0.0269452	-0.469129
426	-0.026693	-0.469751
427	-0.0264409	-0.423447
428	-0.0261887	-0.335953
429	-0.0259365	-0.326928
430	-0.0256843	-0.298606
431	-0.0254321	-0.298865
432	-0.02518	-0.296094
433	-0.0249278	-0.295461
434	-0.0246756	-0.293481
435	-0.0246642	-0.289888
436	-0.0246526	-0.295413
437	-0.0246351	-0.296569
438	-0.0246177	-0.296543
439	-0.0246002	-0.298315
440	-0.0245827	-0.306287
441	-0.0245653	-0.307969
442	-0.0245478	-0.30529
443	-0.0260996	-0.302302
444	-0.0276515	-0.30718
445	-0.0292033	-0.300614
446	-0.0292149	-0.299976
447	-0.0290781	-0.296092
448	-0.0289414	-0.280053
449	-0.0288047	-0.278659
450	-0.028668	-0.281803
451	-0.0285313	-0.280969
452	-0.0283946	-0.278138
453	-0.0282579	-0.275075
454	-0.0281212	-0.250369
455	-0.0279845	-0.261044
456	-0.0278478	-0.266072
457	-0.0277111	-0.264478
458	-0.0275743	-0.25766
459	-0.0274376	-0.249297
460	-0.0273009	-0.237809
461	-0.0271642	-0.244302
462	-0.0270275	-0.246254
463	-0.0268908	-0.242379
464	-0.0267541	-0.239431
465	-0.0266174	-0.242121
466	-0.0264807	-0.238089
467	-0.026344	-0.240265
468	-0.0262072	-0.238293
469	-0.0260705	-0.244914
470	-0.0259338	-0.231368
471	-0.0257971	-0.230433
472	-0.0256604	-0.231772
473	-0.0255237	-0.232449
474	-0.025387	-0.244528
475	-0.0252503	-0.2174
476	-0.0251136	-0.202748
477	-0.0249769	-0.194227
478	-0.0248402	-0.196142
479	-0.0247034	-0.199251
480	-0.0245667	-0.197581
481	-0.02443	-0.198098
482	-0.0242933	-0.202948
483	-0.0241566	-0.199599
484	-0.0240199	-0.187295
485	-0.0238832	-0.184869
486	-0.0237465	-0.170673
487	-0.0236098	-0.164518
488	-0.0234731	-0.163483
489	-0.0233364	-0.163653
490	-0.0231996	-0.167813
491	-0.0230629	-0.165032
492	-0.0229262	-0.163754
493	-0.0227895	-0.142741
494	-0.0226528	-0.141325
495	-0.0225161	-0.147223
496	-0.0223794	-0.141776
497	-0.0222427	-0.13826
498	-0.022106	-0.134373
499	-0.0219693	-0.106969
500	-0.0218325	-0.0674978
501	-0.0216958	-0.0343256
502	-0.0215591	-0.0246812
503	-0.0214224	-0.00931791
504	-0.0212857	-0.00895494
505	-0.021149	-0.0117717
506	-0.0210123	-0.007931
507	-0.0208756	-0.00401013
508	-0.0207389	-0.00747622
509	-0.0206022	-0.00759258
510	-0.0204655	-0.00471382
511	-0.0203287	-0.00474412
512	-0.020192	-0.0110486
513	-0.0200553	-0.0064861
514	-0.0199186	0.0116536
515	-0.0197819	0.0213922
516	-0.0196452	0.0224846
517	-0.0195085	0.00639985
518	-0.0193718	0.000901527
519	-0.0192351	0.00965745
520	-0.0190984	0.00680882
521	-0.0189617	0.0127347
522	-0.0188249	0.0140636
523	-0.0186882	0.00905028
524	-0.0185515	0.00363979
525	-0.0184148	0.00927665
526	-0.0182781	0.0085135
527	-0.0181414	0.00324163
528	-0.0180047	0.00569844
529	-0.017868	0.00604414
530	-0.0177313	0.005725
531	-0.0175946	0.00717578
532	-0.0174578	0.005104
533	-0.0173211	0.00521382
534	-0.0171844	-0.00142812
535	-0.0170477	0.00111971
536	-0.016911	0.00877645
537	-0.0167743	0.00921418
538	-0.0166376	0.00272346
539	-0.0165009	0.00130953
540	-0.0163642	0.00255704
541	-0.0162275	0.000674001
542	-0.0160908	0.00113514
543	-0.015954	-0.00154455
544	-0.0158173	0.00147672
545	-0.0156806	0.003852
546	-0.0155439	0.00433297
547	-0.0154072	0.00448595
548	-0.0152705	-0.00776835
549	-0.0151338	-0.00262739
550	-0.0149971	-0.00117356
551	-0.0148604	-0.00107796
552	-0.0147237	0.00694916
553	-0.014587	0.00267622
554	-0.0144502	0.00126987
555	-0.0143135	-0.000228585
556	-0.0141768	0.000108362
557	-0.0140401	-0.00632179
558	-0.0139034	-0.010558
559	-0.0137667	0.00862486
560	-0.01363	0.0125291
561	-0.0134933	0.0111837
562	-0.0133566	0.0144798
563	-0.0132199	0.0179499
564	-0.0130831	0.0186372
565	-0.0129464	0.0176074
566	-0.0128097	0.0166698
567	-0.012673	0.0155191
568	-0.0125363	0.0148076
569	-0.0123996	0.0170526
570	-0.0122629	0.0156608
571	-0.0121262	0.0166657
572	-0.0119895	0.0240507
573	-0.0118528	0.0191923
574	-0.0117161	0.0175098
575	-0.0115793	0.0210382
576	-0.0114426	0.0263557
577	-0.0113059	0.0318216
578	-0.0111692	0.0320737
579	-0.0110325	0.0328374
580	-0.0108958	0.0320269
581	-0.0107591	0.0293204
582	-0.0106224	0.0178055
583	-0.0104857	0.0181961
584	-0.010349	0.0184342
585	-0.0102122	0.0198599
586	-0.0100755	0.022953
587	-0.00993883	0.0210694
588	-0.00980212	0.0232781
589	-0.00966541	0.0256172
590	-0.0095287	0.0367416
591	-0.00939199	0.0329631
592	-0.00925528	0.0387187
593	-0.00911857	0.0377843
594	-0.00898187	0.0297246
595	-0.00884516	0.0305188
596	-0.00870845	0.0329626
597	-0.00857174	0.0315544
598	-0.00843503	0.0319956
599	-0.00829832	0.0346452
600	-0.00816161	0.0345124
601	-0.0080249	0.0345181
602	-0.00788819	0.0323973
603	-0.00775148	0.0393918
604	-0.00761477	0.0404397
605	-0.00747806	0.0389433
606	-0.00734135	0.0447783
607	-0.00720464	0.0591801
608	-0.00706793	0.060731
609	-0.00693122	0.058651
610	-0.00679451	0.0633897
611	-0.00665781	0.0613944
612	-0.0065211	0.0567252
613	-0.00638439	0.069045
614	-0.00624768	0.0719899
615	-0.00611097	0.0700475
616	-0.00597426	0.0683656
617	-0.00583755	0.0704414
618	-0.00570084	0.0653107
619	-0.00556413	0.0664409
620	-0.00542742	0.0667
621	-0.00529071	0.0644112
622	-0.005154	0.0679503
623	-0.00501729	0.0646945
624	-0.00488058	0.0621815
625	-0.00485657	0.060745
626	-0.00497529	0.0587467
627	-0.00509401	0.0638213
628	-0.00521273	0.0649462
629	-0.00533145	0.0625168
630	-0.00545017	0.0529447
631	-0.00556889	0.0586718
632	-0.00568761	0.0582263
633	-0.00580634	0.0563782
634	-0.00592506	0.055936
635	-0.00589589	0.0562547
636	-0.00586702	0.0556421
637	-0.00574966	0.0562459
638	-0.00563229	0.0448276
639	-0.00551493	0.0443057
640	-0.00539757	0.0484019
641	-0.00528021	0.0448993
642	-0.00516285	0.0424268
643	-0.00349195	0.0424045
644	-0.00182106	0.0348693
645	-0.00015016	0.0344115
646	-0.00015016	0.0286124
647	-0.00015016	0.0293204
648	-0.00015016	0.0301617
649	-0.00015016	0.0287399
650	-0.00015016	0.0266407
651	-0.00015016	0.0262676
652	-0.00015016	0.0251233
653	-0.00015016	0.0256918
654	-0.00015016	0.0206697
655	-0.00015016	0.0199867
656	-0.00015016	0.0193127
657	-0.00015016	0.0168066
658	-0.00015016	0.0156607
659	-0.00015016	0.00937389
660	-0.00015016	0.0180894
661	-0.00015016	0.0214528
662	-0.00015016	0.0208719
663	-0.00015016	0.0183083
664	-0.00015016	0.0133758
665	-0.00015016	0.0146794
666	-0.00015016	0.0107776
667	-0.00015016	0.0173595
668	-0.00015016	0.027742
669	-0.00015016	0.0318905
670	-0.00015016	0.0345125
671	-0.00015016	0.0299521
672	-0.00015016	0.0297412
673	-0.00015016	0.0284462
674	-0.00015016	0.030287
675	-0.00015016	0.031683
676	-0.00015016	0.0306288
677	-0.00015016	0.0317702
678	-0.00015016	0.0303742
679	-0.00015016	0.0292872
680	-0.00015016	0.0223783
681	-0.00015016	0.00867442
682	-0.00015016	0.0150368
683	-0.00015016	0.0112714
684	-0.00015016	0.00266053
685	-0.00015016	0.00185214
686	-0.00015016	0.00275006
687	-0.00015016	-0.00772814
688	-0.00015016	-0.00810108
689	-0.00015016	-0.00661705
690	-0.00015016	-0.00214746
691	-0.00015016	-0.00518364
692	-0.00015016	-0.00524718
693	-0.00015016	-0.00427468
694	-0.00015016	-0.0023802
695	-0.00015016	-0.00113516
696	-0.00015016	-0.00180801
697	-0.00015016	-0.0118085
698	-0.000975853	-0.0183787
699	-0.00180155	-0.0158492
700	-0.00262724	-0.0102565
701	-0.00345293	-0.0404167
702	-0.00427862	-0.0501748
703	-0.00510432	-0.063725
704	-0.00593001	-0.0754287
705	-0.0067557	-0.0763455
706	-0.0075814	-0.0807888
707	-0.00840709	-0.0848182
708	-0.00923278	-0.0775109
709	-0.0100585	-0.0791669
710	-0.0108842	-0.0773052
711	-0.0117099	-0.084619
712	-0.0125356	-0.0831951
713	-0.0133612	-0.0854081
714	-0.0141869	-0.0882969
715	-0.0150126	-0.0917992
716	-0.0158383	-0.0963529
717	-0.016664	-0.0919404
718	-0.0174897	-0.0958616
719	-0.0183154	-0.109204
720	-0.0191411	-0.0916208
721	-0.0199668	-0.100397
722	-0.0207925	-0.101957
723	-0.0216182	-0.103359
724	-0.0224439	-0.109094
725	-0.0232696	-0.112808
726	-0.0240953	-0.121138
727	-0.0249209	-0.105207
728	-0.0257466	-0.105508
729	-0.0265723	-0.106586
730	-0.027398	-0.100383
731	-0.0282237	-0.099008
732	-0.0290494	-0.145314
733	-0.0298751	-0.148777
734	-0.0307008	-0.143126
735	-0.0315265	-0.137201
736	-0.0323522	-0.154003
737	-0.0331779	-0.161179
738	-0.0340036	-0.154332
739	-0.0348293	-0.15161
740	-0.035655	-0.153823
741	-0.0364806	-0.157045
742	-0.0366651	-0.159752
743	-0.0371323	-0.164262
744	-0.0375996	-0.184553
745	-0.0380668	-0.194298
746	-0.0385341	-0.191535
747	-0.0390014	-0.201991
748	-0.0394686	-0.195658
749	-0.0399359	-0.207313
750	-0.0404032	-0.217337
751	-0.0408704	-0.219593
752	-0.0413377	-0.227872
753	-0.0418049	-0.224695
754	-0.0422722	-0.229299
755	-0.0424871	-0.225204
756	-0.0428591	-0.22672
757	-0.043231	-0.224841
758	-0.043603	-0.226152
759	-0.0439749	-0.227883
760	-0.0443469	-0.237215
761	-0.0447188	-0.235678
762	-0.0450908	-0.240572
763	-0.0454628	-0.239494
764	-0.0458347	-0.239996
765	-0.0462067	-0.24184
766	-0.0465786	-0.243028
767	-0.0469506	-0.244529
768	-0.0473225	-0.241255
769	-0.0476945	-0.246481
770	-0.0480664	-0.245601
771	-0.0484384	-0.244884
772	-0.0488104	-0.262642
773	-0.0487538	-0.295516
774	-0.0486971	-0.293642
775	-0.0486405	-0.283684
776	-0.0485839	-0.288552
777	-0.0485273	-0.289957
778	-0.0484707	-0.295908
779	-0.0484141	-0.299098
780	-0.0483575	-0.297291
781	-0.0483009	-0.2958
782	-0.0482443	-0.29688
783	-0.0481877	-0.305924
784	-0.048131	-0.307004
785	-0.0480744	-0.313747
786	-0.0480178	-0.318876
787	-0.0479612	-0.336084
788	-0.0479046	-0.34111
789	-0.047848	-0.342858
790	-0.0477914	-0.343218
791	-0.0477348	-0.340974
792	-0.0476782	-0.35348
793	-0.0476216	-0.357109
794	-0.0475649	-0.351672
795	-0.0475083	-0.345481
796	-0.0474517	-0.352493
797	-0.0473951	-0.350608
798	-0.0473385	-0.339072
799	-0.0472819	-0.347654
800	-0.0472253	-0.366024
801	-0.0471687	-0.371994
802	-0.0471121	-0.373417
803	-0.0470555	-0.380242
804	-0.0469989	-0.374935
805	-0.0469422	-0.378905
806	-0.0468856	-0.391168
807	-0.046829	-0.387514
808	-0.0467724	-0.388888
809	-0.0467158	-0.396345
810	-0.0466592	-0.397769
811	-0.0466026	-0.390874
812	-0.046546	-0.3863
813	-0.0464894	-0.390995
814	-0.0464328	-0.395506
815	-0.0463761	-0.406936
816	-0.0463195	-0.412805
817	-0.0462629	-0.413614
818	-0.0462063	-0.417522
819	-0.0461497	-0.416725
820	-0.0460931	-0.424845
821	-0.0460365	-0.430929
822	-0.0459799	-0.432506
823	-0.0459233	-0.433435
824	-0.0458667	-0.438692
825	-0.0458101	-0.434117
826	-0.0457534	-0.427927
827	-0.0456968	-0.426204
828	-0.0456402	-0.413386
829	-0.0455836	-0.414473
830	-0.045527	-0.426192
831	-0.0454704	-0.432756
832	-0.0454138	-0.437777
833	-0.0453572	-0.434685
834	-0.0453006	-0.438058
835	-0.045244	-0.424885
836	-0.0451873	-0.424926
837	-0.0451307	-0.43484
838	-0.0450741	-0.403323
839	-0.0450175	-0.399032
840	-0.0449609	-0.400464
841	-0.0449043	-0.395712
842	-0.0448477	-0.372938
843	-0.0447911	-0.378559
844	-0.0447345	-0.369843
845	-0.0446779	-0.369825
846	-0.0446213	-0.345422
847	-0.0445646	-0.341392
848	-0.044508	-0.330963
849	-0.0444514	-0.319994
850	-0.0443948	-0.317141
851	-0.0443382	-0.320228
852	-0.0442816	-0.318721
853	-0.044225	-0.318829
854	-0.0441684	-0.315676
855	-0.0441118	-0.317074
856	-0.0440552	-0.318837
857	-0.0439985	-0.315582
858	-0.0439419	-0.317154
859	-0.0438853	-0.30789
860	-0.0438287	-0.333233
861	-0.0437721	-0.335573
862	-0.0437155	-0.335025
863	-0.0436589	-0.33519
864	-0.0436023	-0.349875
865	-0.0435457	-0.349027
866	-0.0434891	-0.343738
867	-0.0434324	-0.344956
868	-0.0433758	-0.362831
869	-0.0433192	-0.361087
870	-0.0432626	-0.359368
871	-0.043206	-0.354761
872	-0.0431494	-0.346121
873	-0.0430928	-0.341527
874	-0.0430362	-0.340755
875	-0.0429796	-0.346715
876	-0.042923	-0.347054
877	-0.0428664	-0.352948
878	-0.0428097	-0.351208
879	-0.0427531	-0.351016
880	-0.0426965	-0.348351
881	-0.0426399	-0.311037
882	-0.0425833	-0.3219
883	-0.0425267	-0.362662
884	-0.0424701	-0.36617
885	-0.0424135	-0.367049
886	-0.0423569	-0.340516
887	-0.0423003	-0.32742
888	-0.0422436	-0.335799
889	-0.042187	-0.33187
890	-0.0421304	-0.337488
891	-0.0420738	-0.339621
892	-0.0420172	-0.328817
893	-0.0419606	-0.331206
894	-0.041904	-0.3537
895	-0.0418474	-0.334465
896	-0.0415794	-0.34563
897	-0.0413141	-0.324727
898	-0.0404324	-0.293712
899	-0.0395507	-0.290583
900	-0.0386689	-0.287265
901	-0.0377872	-0.290779
902	-0.0369055	-0.297878
903	-0.0360237	-0.298553
904	-0.035142	-0.281267
905	-0.0342603	-0.274435
906	-0.0333785	-0.272201
907	-0.0324968	-0.270447
908	-0.0316151	-0.292629
909	-0.0307334	-0.300419
910	-0.0298516	-0.330927
911	-0.0289699	-0.319761
912	-0.0280882	-0.312077
913	-0.0272064	-0.315863
914	-0.0263247	-0.309681
915	-0.025443	-0.317539
916	-0.0245612	-0.298481
917	-0.0236795	-0.29785
918	-0.0227978	-0.300065
919	-0.021916	-0.298765
920	-0.0210343	-0.352158
921	-0.0201526	-0.34495
922	-0.0192709	-0.343797
923	-0.0183891	-0.342289
924	-0.0175074	-0.327227
925	-0.0166257	-0.326755
926	-0.0157439	-0.309796
927	-0.0148622	-0.345054
928	-0.0139805	-0.343614
929	-0.0132208	-0.345659
930	-0.0494967	-0.155269
931	-0.0497327	-0.153133
932	-0.0499687	-0.165161
933	-0.0502047	-0.166755
934	-0.0504407	-0.16649
935	-0.0506767	-0.170002
936	-0.0509127	-0.168179
937	-0.0511487	-0.165439
938	-0.0513847	-0.150742
939	-0.0516207	-0.153788
940	-0.0518568	-0.156509
941	-0.0520928	-0.157815
942	-0.0523288	-0.166579
943	-0.0525648	-0.172919
944	-0.0528008	-0.15649
945	-0.0530368	-0.146705
946	-0.0532728	-0.142299
947	-0.0535088	-0.146075
948	-0.0537448	-0.142404
949	-0.0539808	-0.146465
950	-0.0542168	-0.141734
951	-0.0544528	-0.147246
952	-0.0546888	-0.149187
953	-0.0549248	-0.147128
954	-0.0551608	-0.145136
955	-0.0553969	-0.159959
956	-0.0556329	-0.160959
957	-0.0558689	-0.168637
958	-0.0561049	-0.14977
959	-0.0563409	-0.149655
960	-0.0565769	-0.149402
961	-0.0568129	-0.147197
962	-0.0570489	-0.12551
963	-0.0572849	-0.10861
964	-0.0575209	-0.108089
965	-0.0577569	-0.0952743
966	-0.0579929	-0.0985359
967	-0.0579918	-0.101988
968	-0.0579903	-0.098071
969	-0.0579888	-0.0978871
970	-0.0579872	-0.09876
971	-0.0579857	-0.101078
972	-0.0579842	-0.102066
973	-0.0579826	-0.0856954
974	-0.0579811	-0.0809713
975	-0.0579796	-0.0717634
976	-0.057978	-0.0579738
977	-0.0579765	-0.0577079
978	-0.057975	-0.0566634
979	-0.0579735	-0.0617567
980	-0.0579719	-0.0612083
981	-0.0579704	-0.0617574
982	-0.0579689	-0.0548561
983	-0.0579673	-0.0493737
984	-0.0579658	-0.0422108
985	-0.0579643	-0.0399852
986	-0.0579628	-0.0288754
987	-0.0579612	-0.0356079
988	-0.0579597	-0.0362986
989	-0.0579582	-0.0393623
990	-0.0579566	-0.0389407
991	-0.0579551	-0.0402764
992	-0.0579536	-0.0322114
993	-0.057952	-0.0300277
994	-0.0579505	-0.0259041
995	-0.057949	-0.0223318
996	-0.0579475	-0.0226609
997	-0.0579459	-0.0281108
998	-0.0579444	-0.0319666
999	-0.0579429	-0.0303421
1000	-0.0579413	-0.0282234
1001	-0.0579398	-0.0241511
1002	-0.0579383	-0.0221747
1003	-0.0579368	-0.0216166
1004	-0.0579352	-0.0118391
1005	-0.0579337	-0.0144879
1006	-0.0579322	-0.0142924
1007	-0.0579306	-0.0306713
1008	-0.0579291	-0.0308428
1009	-0.0579276	-0.0305486
1010	-0.057926	-0.0427092
1011	-0.0579245	-0.0417539
1012	-0.057923	-0.0403999
1013	-0.0579215	-0.0391135
1014	-0.0579199	-0.0416553
1015	-0.0579184	-0.0423727
1016	-0.0579169	-0.0490513
1017	-0.0579153	-0.0445347
1018	-0.0579138	-0.0349064
1019	-0.0579123	-0.0349465
1020	-0.0579107	-0.0342605
1021	-0.0579092	-0.0337887
1022	-0.0579077	-0.0307962
1023	-0.0579062	-0.0315261
1024	-0.0579046	-0.028912
1025	-0.0579031	-0.0357532
1026	-0.0579016	-0.0320795
1027	-0.0579	-0.0305679
1028	-0.0578985	-0.0236289
1029	-0.057897	-0.0316451
1030	-0.0578955	-0.0352165
1031	-0.0578939	-0.0491332
1032	-0.0578924	-0.0478078
1033	-0.0578909	-0.0401741
1034	-0.0589814	-0.0432164
1035	-0.058986	-0.0428448
1036	-0.0589906	-0.0425602
1037	-0.0588832	-0.0498803
1038	-0.0587758	-0.049114
1039	-0.0586684	-0.0457238
1040	-0.058561	-0.0428661
1041	-0.0584536	-0.0408981
1042	-0.0583462	-0.0427054
1043	-0.0582388	-0.0442885
1044	-0.0581314	-0.0516063
1045	-0.058024	-0.0819588
1046	-0.0579166	-0.102185
1047	-0.0578092	-0.101879
1048	-0.0577018	-0.103007
1049	-0.0575944	-0.105123
1050	-0.057487	-0.0994352
1051	-0.0573796	-0.0979681
1052	-0.0572722	-0.102853
1053	-0.0571648	-0.103715
1054	-0.0570574	-0.10674
1055	-0.05695	-0.108518
1056	-0.0568426	-0.112223
1057	-0.0567352	-0.07871
1058	-0.0566278	-0.0794082
1059	-0.0565204	-0.0734663
1060	-0.056413	-0.0889331
1061	-0.0563056	-0.0889774
1062	-0.0561982	-0.0974608
1063	-0.0560908	-0.0974245
1064	-0.0559834	-0.097658
1065	-0.055876	-0.0969349
1066	-0.0557686	-0.0916542
1067	-0.0556612	-0.0927426
1068	-0.0555538	-0.0920986
1069	-0.0554464	-0.0942878
1070	-0.055339	-0.0929701
1071	-0.0552316	-0.085797
1072	-0.0551242	-0.0870037
1073	-0.0550168	-0.0889433
1074	-0.0549094	-0.078059
1075	-0.054802	-0.0787455
1076	-0.0546946	-0.0705729
1077	-0.0545872	-0.0661229
1078	-0.0544798	-0.0676836
1079	-0.0543724	-0.0717776
1080	-0.054265	-0.0812744
1081	-0.0541576	-0.0820612
1082	-0.0540502	-0.0822504
1083	-0.0539428	-0.0862391
1084	-0.0538354	-0.0821555
1085	-0.053728	-0.0793839
1086	-0.0536206	-0.0835617
1087	-0.0535132	-0.0789922
1088	-0.0534058	-0.0785791
1089	-0.0532984	-0.0701662
1090	-0.053191	-0.0640024
1091	-0.0530836	-0.0567824
1092	-0.0529762	-0.0575439
1093	-0.0528689	-0.0541074
1094	-0.0527615	-0.0668662
1095	-0.0526541	-0.0662279
1096	-0.0525467	-0.0650535
1097	-0.0524393	-0.0738245
1098	-0.0523319	-0.0752615
1099	-0.0522245	-0.0847372
1100	-0.0521171	-0.0784512
1101	-0.0520867	-0.0718986
1102	-0.0520751	-0.0580108
1103	-0.0520635	-0.037402
1104	-0.052052	-0.0365587
1105	-0.0520404	-0.0159781
1106	-0.0520289	-0.0256714
1107	-0.0520173	-0.0225621
1108	-0.0520058	-0.0273377
1109	-0.0519942	-0.0137269
1110	-0.0519827	-0.0181597
1111	-0.0519711	-0.0182129
1112	-0.0519906	-0.0144398
1113	-0.0519806	-0.00637153
1114	-0.0519707	-0.00318856
1115	-0.0519607	-0.00373251
1116	-0.0519508	-0.000325164
1117	-0.0519408	-0.00320076
1118	-0.0519309	-0.000472051
1119	-0.0519209	-0.00541202
1120	-0.051911	-0.0209731
1121	-0.051901	-0.0252554
1122	-0.0518911	-0.0168075
1123	-0.0518811	-0.0226944
1124	-0.0518712	-0.0309685
1125	-0.0518612	-0.0440496
1126	-0.0518513	-0.0486375
1127	-0.0518413	-0.04407
1128	-0.0518314	-0.0648295
1129	-0.0518214	-0.0652293
1130	-0.0518115	-0.0675149
1131	-0.0518015	-0.0627677
1132	-0.0517916	-0.0621586
1133	-0.0517816	-0.0645732
1134	-0.0517717	-0.0670599
1135	-0.0517617	-0.0600802
1136	-0.0517518	-0.0634388
1137	-0.0517418	-0.0617207
1138	-0.0517319	-0.0651164
1139	-0.0517219	-0.060878
1140	-0.0517119	-0.0590744
1141	-0.051702	-0.0665696
1142	-0.051692	-0.0595397
1143	-0.0516821	-0.0580657
1144	-0.0516721	-0.0627629
1145	-0.0516622	-0.0649061
1146	-0.0516522	-0.0700442
1147	-0.0516423	-0.0695714
1148	-0.0516323	-0.0714172
1149	-0.0516224	-0.0669568
1150	-0.0516124	-0.0698681
1151	-0.0516025	-0.0628342
1152	-0.0515925	-0.0642549
1153	-0.0515826	-0.0666931
1154	-0.0515726	-0.0679399
1155	-0.0516213	-0.0714187
1156	-0.0516701	-0.0701907
1157	-0.0517188	-0.0622565
1158	-0.0517675	-0.0738569
1159	-0.0518162	-0.0723589
1160	-0.051865	-0.0787382
1161	-0.0519137	-0.0796124
1162	-0.0519624	-0.109133
1163	-0.0520111	-0.123782
1164	-0.0520599	-0.117661
1165	-0.0521086	-0.120942
1166	-0.0521573	-0.109326
1167	-0.052206	-0.106126
1168	-0.0522547	-0.106403
1169	-0.0523035	-0.106594
1170	-0.0523522	-0.108146
1171	-0.0524009	-0.11322
1172	-0.0524496	-0.114381
1173	-0.0524984	-0.112836
1174	-0.0525471	-0.112831
1175	-0.0525958	-0.112186
1176	-0.0526445	-0.128879
1177	-0.0526933	-0.127832
1178	-0.052742	-0.126851
1179	-0.0527907	-0.127972
1180	-0.0528394	-0.129633
1181	-0.0528882	-0.138522
1182	-0.0529369	-0.148799
1183	-0.0529856	-0.154487
1184	-0.0530343	-0.152848
1185	-0.053083	-0.148993
1186	-0.0531643	-0.15779
1187	-0.0532455	-0.160902
1188	-0.0533267	-0.162215
1189	-0.0534079	-0.147803
1190	-0.0534891	-0.150493
1191	-0.0535703	-0.157388
1192	-0.0536515	-0.179426
1193	-0.0537327	-0.177697
1194	-0.0538139	-0.178274
1195	-0.0538951	-0.180154
1196	-0.0539764	-0.183999
1197	-0.0540576	-0.182309
1198	-0.0541388	-0.182569
1199	-0.05422	-0.195276
1200	-0.0543012	-0.198751
1201	-0.0543824	-0.199659
1202	-0.0544636	-0.202056
1203	-0.0545448	-0.204661
1204	-0.054626	-0.211294
1205	-0.0547072	-0.205451
1206	-0.0547885	-0.229466
1207	-0.0548697	-0.247648
1208	-0.0549509	-0.252093
1209	-0.0550321	-0.253311
1210	-0.0551133	-0.240841
1211	-0.0551945	-0.239684
1212	-0.0552757	-0.240827
1213	-0.0553569	-0.245064
1214	-0.0554381	-0.238974
1215	-0.0555193	-0.235672
1216	-0.0556006	-0.239825
1217	-0.0556818	-0.246059
1218	-0.055763	-0.262698
1219	-0.0558442	-0.245882
1220	-0.0559254	-0.24143
1221	-0.0560066	-0.245281
1222	-0.0560878	-0.246817
1223	-0.056169	-0.244834
1224	-0.0562502	-0.241357
1225	-0.0563314	-0.24302
1226	-0.0564127	-0.251024
1227	-0.0564939	-0.251939
1228	-0.0565751	-0.257316
1229	-0.0566563	-0.247278
1230	-0.0567375	-0.246705
1231	-0.0568187	-0.248951
1232	-0.0568999	-0.250638
1233	-0.0569811	-0.241895
1234	-0.0559592	-0.241166
1235	-0.0560492	-0.247598
1236	-0.0561382	-0.239883
1237	-0.0563234	-0.229794
1238	-0.0565086	-0.233385
1239	-0.0566938	-0.235609
1240	-0.0568789	-0.220032
1241	-0.0570641	-0.221412
1242	-0.0572493	-0.220847
1243	-0.0574345	-0.190442
1244	-0.0576197	-0.186434
1245	-0.0578049	-0.148597
1246	-0.05799	-0.128502
1247	-0.0581752	-0.128631
1248	-0.0583604	-0.127065
1249	-0.0585456	-0.12707
1250	-0.0587308	-0.130312
1251	-0.058916	-0.133326
1252	-0.0591011	-0.13
1253	-0.0592863	-0.131997
1254	-0.0593993	-0.132173
1255	-0.0595875	-0.139566
1256	-0.0597757	-0.136158
1257	-0.0599639	-0.138381
1258	-0.0601521	-0.138204
1259	-0.0603403	-0.141928
1260	-0.0605285	-0.13298
1261	-0.0607167	-0.154349
1262	-0.0609049	-0.158973
1263	-0.0610931	-0.161329
1264	-0.0612813	-0.147097
1265	-0.0614695	-0.148713
1266	-0.0616577	-0.147801
1267	-0.0618459	-0.138928
1268	-0.0620341	-0.124307
1269	-0.0622223	-0.121865
1270	-0.0624105	-0.123749
1271	-0.0625987	-0.135863
1272	-0.062787	-0.128976
1273	-0.0629752	-0.127922
1274	-0.0631634	-0.127182
1275	-0.0633516	-0.121851
1276	-0.0635398	-0.130462
1277	-0.063728	-0.13003
1278	-0.0639162	-0.12935
1279	-0.0641044	-0.131066
1280	-0.0642926	-0.125826
1281	-0.0644808	-0.128316
1282	-0.064669	-0.12834
1283	-0.0648572	-0.123856
1284	-0.0650454	-0.121234
1285	-0.0651882	-0.120814
1286	-0.0656	-0.117813
1287	-0.0657463	-0.114963
1288	-0.0658941	-0.121213
1289	-0.0657762	-0.124253
1290	-0.0656582	-0.122056
1291	-0.0655403	-0.132025
1292	-0.0654224	-0.132411
1293	-0.0653044	-0.131771
1294	-0.0651865	-0.116262
1295	-0.0650686	-0.113013
1296	-0.0649506	-0.114693
1297	-0.0648327	-0.105281
1298	-0.0647148	-0.114307
1299	-0.0645968	-0.105466
1300	-0.0644789	-0.110447
1301	-0.0642209	-0.120357
1302	-0.0640072	-0.134055
1303	-0.0637935	-0.141199
1304	-0.0635798	-0.144799
1305	-0.063366	-0.143592
1306	-0.0631523	-0.137152
1307	-0.0629386	-0.138258
1308	-0.0627248	-0.135828
1309	-0.0625111	-0.151036
1310	-0.0622974	-0.148022
1311	-0.0620837	-0.148753
1312	-0.0618699	-0.14803
1313	-0.0616562	-0.150895
1314	-0.0614425	-0.152287
1315	-0.0612288	-0.154617
1316	-0.061015	-0.154472
1317	-0.0608013	-0.131714
1318	-0.0605876	-0.132742
1319	-0.0603739	-0.128043
1320	-0.0601601	-0.114516
1321	-0.0599464	-0.110783
1322	-0.0597327	-0.107944
1323	-0.059519	-0.105421
1324	-0.0593052	-0.10465
1325	-0.0590915	-0.108842
1326	-0.0588778	-0.105545
1327	-0.058664	-0.104717
1328	-0.0584503	-0.0945216
1329	-0.0582366	-0.0970537
1330	-0.0580229	-0.0986588
1331	-0.0578091	-0.103383
1332	-0.0575954	-0.107765
1333	-0.0573817	-0.0952787
1334	-0.057168	-0.0952407
1335	-0.0569542	-0.102272
1336	-0.0567405	-0.101699
1337	-0.0565268	-0.104894
1338	-0.0563131	-0.10391
1339	-0.0560993	-0.107983
1340	-0.0558856	-0.103014
1341	-0.0556719	-0.0953713
1342	-0.0554582	-0.100472
1343	-0.0552444	-0.100333
1344	-0.0550307	-0.105646
1345	-0.054817	-0.108382
1346	-0.0546032	-0.10441
1347	-0.0543895	-0.101349
1348	-0.0541758	-0.100815
1349	-0.0539621	-0.102068
1350	-0.0537483	-0.102574
1351	-0.0535346	-0.109825
1352	-0.0533209	-0.105479
1353	-0.0531072	-0.106091
1354	-0.0528934	-0.102394
1355	-0.0526207	-0.101125
1356	-0.052348	-0.0991887
1357	-0.0520753	-0.105389
1358	-0.0518026	-0.104775
1359	-0.0515299	-0.105127
1360	-0.0512572	-0.105042
1361	-0.0509845	-0.103233
1362	-0.0507118	-0.0976031
1363	-0.0504391	-0.0964608
1364	-0.0501664	-0.101302
1365	-0.0498937	-0.0977855
1366	-0.049621	-0.106283
1367	-0.0493483	-0.11083
1368	-0.0490756	-0.110685
1369	-0.0488029	-0.109662
1370	-0.0485302	-0.107297
1371	-0.0482575	-0.103199
1372	-0.0479848	-0.101613
1373	-0.0477121	-0.0915446
1374	-0.0474394	-0.0945385
1375	-0.0471667	-0.0948728
1376	-0.046894	-0.0940994
1377	-0.0466213	-0.0945869
1378	-0.0463486	-0.0935461
1379	-0.0460759	-0.0932469
1380	-0.0458032	-0.0949029
1381	-0.0455305	-0.0766792
1382	-0.0452578	-0.0609114
1383	-0.0449851	-0.0599563
1384	-0.0447124	-0.0636307
1385	-0.0444397	-0.0656506
1386	-0.0441344	-0.0650292
1387	-0.043829	-0.0592079
1388	-0.0435237	-0.0649703
1389	-0.0432183	-0.0775691
1390	-0.042913	-0.0789158
1391	-0.0426076	-0.0697709
1392	-0.0423022	-0.0489919
1393	-0.0419969	-0.0490283
1394	-0.0416915	-0.0525857
1395	-0.0413862	-0.0514118
1396	-0.0410808	-0.0534584
1397	-0.0407755	-0.0632117
1398	-0.0404701	-0.0614054
1399	-0.0401648	-0.0504717
1400	-0.0398594	-0.0511789
1401	-0.0395541	-0.0491715
1402	-0.0392487	-0.0442118
1403	-0.0389434	-0.0327617
1404	-0.038638	-0.0297692
1405	-0.0383327	-0.0306665
1406	-0.0380273	-0.0173931
1407	-0.0377219	-0.0132619
1408	-0.0374166	-0.00519993
1409	-0.0371112	-0.00940768
1410	-0.0368059	-0.0106712
1411	-0.0365005	-0.0105863
1412	-0.0361952	-0.0142106
1413	-0.0358898	-0.0187805
1414	-0.0355845	-0.0241153
1415	-0.0352791	-0.0281638
1416	-0.0349738	-0.0261966
1417	-0.0346684	-0.0296144
1418	-0.0343631	-0.035346
1419	-0.0340577	-0.0456944
1420	-0.0337524	-0.039658
1421	-0.033447	-0.0378005
1422	-0.0331417	-0.0383736
1423	-0.0328363	-0.0382478
1424	-0.0325309	-0.0380313
1425	-0.0322256	-0.0392484
1426	-0.0319202	-0.0346769
1427	-0.0316149	-0.0337593
1428	-0.0313095	-0.032487
1429	-0.0310042	-0.0312612
1430	-0.0306988	-0.0139786
1431	-0.0303935	-0.0108085
1432	-0.0300881	-0.0127999
1433	-0.0297828	-0.0197392
1434	-0.0294774	-0.0213967
1435	-0.0291721	-0.017682
1436	-0.0288667	-0.0210687
1437	-0.0285614	-0.0220953
1438	-0.028256	-0.0202661
1439	-0.0279506	-0.0334871
1440	-0.0276453	-0.0374796
1441	-0.0273399	-0.0345261
1442	-0.0270346	-0.0343369
1443	-0.0267292	-0.0784007
1444	-0.0264239	-0.0715651
1445	-0.0261185	-0.0691459
1446	-0.0258132	-0.0677594
1447	0.0262785	0.135792
1448	0.0262392	0.132625
1449	0.0261999	0.139211
1450	0.0261607	0.130044
1451	0.0261214	0.128417
1452	0.0260821	0.135625
1453	0.0260428	0.150153
1454	0.0260035	0.155243
1455	0.0259642	0.156224
1456	0.0259249	0.155129
1457	0.0258856	0.150702
1458	0.0258463	0.150993
1459	0.025807	0.152975
1460	0.0257677	0.151957
1461	0.0257284	0.157434
1462	0.0256892	0.160873
1463	0.0256499	0.161651
1464	0.0256106	0.160382
1465	0.0255713	0.157155
1466	0.025532	0.155303
1467	0.0254927	0.157134
1468	0.0254534	0.155719
1469	0.0254141	0.156131
1470	0.0253748	0.156525
1471	0.0253355	0.156366
1472	0.0252962	0.149791
1473	0.0252569	0.149175
1474	0.0252177	0.153603
1475	0.0251784	0.152142
1476	0.0251391	0.148076
1477	0.0250998	0.145948
1478	0.0250605	0.144428
1479	0.0250212	0.140985
1480	0.0249819	0.143605
1481	0.0249426	0.146204
1482	0.0249033	0.15457
1483	0.024864	0.153104
1484	0.0248247	0.15942
1485	0.0247855	0.160042
1486	0.0247462	0.188398
1487	0.0247069	0.188571
1488	0.0246676	0.1885
1489	0.0246283	0.18885
1490	0.024589	0.18402
1491	0.0245497	0.205359
1492	0.0245104	0.210299
1493	0.0244711	0.19499
1494	0.0244318	0.188856
1495	0.0243925	0.188635
1496	0.0243532	0.187237
1497	0.024314	0.183626
1498	0.0242747	0.174365
1499	0.0242354	0.172116
1500	0.0241961	0.18018
1501	0.0241568	0.181289
1502	0.0241175	0.182828
1503	0.0240782	0.181324
1504	0.0240389	0.177366
1505	0.0239996	0.176718
1506	0.0239603	0.179036
1507	0.023921	0.177275
1508	0.0238817	0.17845
1509	0.0238425	0.18021
1510	0.0238032	0.175232
1511	0.0237639	0.185621
1512	0.0237634	0.180054
1513	0.0237517	0.181276
1514	0.02374	0.183472
1515	0.0237283	0.184084
1516	0.0237166	0.17835
1517	0.0237049	0.186294
1518	0.0236932	0.182206
1519	0.0236815	0.212216
1520	0.0236698	0.204426
1521	0.0236698	0.207012
1522	0.0236698	0.203175
1523	0.0236698	0.191527
1524	0.0236698	0.189756
1525	0.0236698	0.195519
1526	0.0236698	0.194633
1527	0.0236698	0.191548
1528	0.0236698	0.198075
1529	0.0236698	0.194269
1530	0.0233433	0.194666
1531	0.0230169	0.194584
1532	0.0226904	0.193264
1533	0.022364	0.191541
1534	0.0220375	0.195551
1535	0.021711	0.197142
1536	0.0213846	0.191763
1537	0.0210581	0.191604
1538	0.0207317	0.191785
1539	0.0204052	0.189433
1540	0.0200787	0.189608
1541	0.0197523	0.176781
1542	0.0194258	0.178583
1543	0.0190993	0.182245
1544	0.0187729	0.184796
1545	0.0184464	0.186637
1546	0.01812	0.194232
1547	0.0177935	0.208185
1548	0.017467	0.226814
1549	0.0171406	0.232784
1550	0.0168141	0.236286
1551	0.0164877	0.241235
1552	0.0161612	0.242558
1553	0.0158347	0.242423
1554	0.0155083	0.24391
1555	0.0151818	0.241242
1556	0.0148554	0.240947
1557	0.0145289	0.241002
1558	0.0142024	0.203062
1559	0.013876	0.203943
1560	0.0135495	0.204455
1561	0.013223	0.19361
1562	0.0128966	0.1906
1563	0.0125701	0.189679
1564	0.0122437	0.18982
1565	0.0119172	0.229296
1566	0.0115907	0.208139
1567	0.0112643	0.208824
1568	0.0109378	0.204998
1569	0.0106114	0.207759
1570	0.0105457	0.208206
1571	0.00972348	0.207299
1572	0.00890122	0.203222
1573	0.00807897	0.222549
1574	0.00725671	0.216848
1575	0.00643446	0.219433
1576	0.0056122	0.223786
1577	0.00478995	0.218068
1578	0.00396769	0.215368
1579	0.00314544	0.2103
1580	0.00232318	0.206281
1581	0.00150093	0.204687
1582	0.00067867	0.19894
1583	-0.000143585	0.198589
1584	-0.00096584	0.197301
1585	-0.0017881	0.193661
1586	-0.00261035	0.193224
1587	-0.00343261	0.189037
1588	-0.00425486	0.186443
1589	-0.00507712	0.178337
1590	-0.00589937	0.175515
1591	-0.00672163	0.174324
1592	-0.00754388	0.171991
1593	-0.00836614	0.178025
1594	-0.00918839	0.176696
1595	-0.0100106	0.176454
1596	-0.0108329	0.174406
1597	-0.0116552	0.171285
1598	-0.0124774	0.171557
1599	-0.0132997	0.162793
1600	-0.0141219	0.162206
1601	-0.0149442	0.162831
1602	-0.0157664	0.16133
1603	-0.0165887	0.156719
1604	-0.0174109	0.128672
1605	-0.0182332	0.124688
1606	-0.0190555	0.119426
1607	-0.0198777	0.111723
1608	-0.0207	0.108161
1609	-0.0215222	0.102891
1610	-0.0223445	0.103036
1611	-0.0231667	0.103611
1612	-0.023989	0.107668
1613	-0.0248112	0.111681
1614	-0.0256335	0.11136
1615	-0.0264558	0.109369
1616	-0.027278	0.0893676
1617	-0.0281003	0.0747211
1618	-0.0289225	0.0722676
1619	-0.0297448	0.0453835
1620	-0.030567	0.0435399
1621	-0.0313893	0.0420179
1622	-0.0322115	0.0332233
1623	-0.0330338	0.0341773
1624	-0.0338561	0.021257
1625	-0.0346783	0.0196891
1626	-0.0355006	0.014469
1627	-0.0363228	0.0133596
1628	-0.0371451	0.00910216
1629	-0.0379673	0.00426791
1630	-0.0387896	0.00148603
1631	-0.0396118	-0.0100091
1632	-0.0404341	-0.0199374
1633	-0.0412563	-0.0198705
1634	-0.0420786	-0.0202021
1635	-0.0429009	-0.0232452
1636	-0.0437231	-0.0230141
1637	-0.0445454	-0.0258073
1638	-0.0453676	-0.0283751
1639	-0.0461899	-0.0444656
1640	-0.0470121	-0.0415578
1641	-0.0478344	-0.0411084
1642	-0.0486566	-0.036177
1643	-0.0494789	-0.0589578
1644	-0.0503012	-0.0460274
1645	-0.0511234	-0.0448337
1646	-0.0519457	-0.056219
1647	-0.0527679	-0.0634892
1648	-0.0535902	-0.0617488
1649	-0.0544124	-0.0619014
1650	-0.0552347	-0.0685466
1651	-0.0560569	-0.0770814
1652	-0.0568792	-0.0820998
1653	-0.0577015	-0.0805646
1654	-0.0585237	-0.0852815
1655	-0.059346	-0.0876093
1656	-0.0601682	-0.087757
1657	-0.0609905	-0.0903725
1658	-0.0618127	-0.0912501
1659	-0.062635	-0.0975462
1660	-0.0634572	-0.102925
1661	-0.0642795	-0.111185
1662	-0.0651018	-0.120808
1663	-0.065924	-0.124692
1664	-0.0667463	-0.124653
1665	-0.0675685	-0.1299
1666	-0.0683908	-0.134382
1667	-0.069213	-0.137687
1668	-0.0700353	-0.1445
1669	-0.0708575	-0.147603
1670	-0.0716798	-0.163033
1671	-0.072502	-0.167752
1672	-0.0733243	-0.179415
1673	-0.0741466	-0.181334
1674	-0.0749688	-0.184043
1675	-0.0757911	-0.179966
1676	-0.0766133	-0.185599
1677	-0.0774356	-0.183764
1678	-0.0782578	-0.191441
1679	-0.0790801	-0.194196
1680	-0.0799023	-0.201363
1681	-0.0807246	-0.209909
1682	-0.0815469	-0.222784
1683	-0.0823691	-0.230265
1684	-0.0829047	-0.232944
1685	-0.0834456	-0.234578
1686	-0.0845424	-0.251274
1687	-0.0856391	-0.25823
1688	-0.0867358	-0.259733
1689	-0.0878325	-0.262794
1690	-0.0889293	-0.264783
1691	-0.090026	-0.28816
1692	-0.0911227	-0.285965
1693	-0.0922194	-0.293921
1694	-0.0933162	-0.308679
1695	-0.0944129	-0.315463
1696	-0.0955096	-0.320043
1697	-0.0966063	-0.325107
1698	-0.0977031	-0.324877
1699	-0.0983223	-0.307903
1700	-0.0987545	-0.313099
1701	-0.0991868	-0.312872
1702	-0.0998168	-0.310653
1703	-0.100907	-0.326196
1704	-0.101997	-0.324002
1705	-0.103088	-0.336015
1706	-0.104178	-0.347482
1707	-0.105268	-0.414223
1708	-0.106358	-0.433166
1709	-0.107449	-0.447459
1710	-0.108539	-0.440818
1711	-0.109629	-0.464174
1712	-0.110719	-0.462226
1713	-0.11181	-0.472245
1714	-0.1129	-0.467748
1715	-0.11399	-0.478609
1716	-0.11508	-0.477356
1717	-0.116171	-0.491309
1718	-0.117261	-0.486306
1719	-0.118351	-0.458433
1720	-0.119441	-0.462984
1721	-0.120532	-0.47284
1722	-0.121622	-0.500943
1723	-0.122712	-0.492566
1724	-0.123802	-0.494363
1725	-0.124893	-0.512432
1726	-0.125983	-0.513455
1727	-0.1265	-0.483248
1728	-0.127018	-0.484176
1729	-0.127535	-0.476365
1730	-0.127717	-0.483532
1731	-0.1279	-0.483768
1732	-0.128082	-0.472148
1733	-0.128265	-0.473122
1734	-0.128447	-0.482356
1735	-0.12863	-0.481216
1736	-0.128812	-0.480833
1737	-0.128995	-0.557723
1738	-0.129177	-0.555774
1739	-0.12936	-0.555259
1740	-0.129542	-0.549576
1741	-0.129725	-0.57586
1742	-0.129907	-0.56546
1743	-0.13009	-0.570136
1744	-0.130272	-0.578628
1745	-0.130455	-0.579696
1746	-0.130637	-0.570112
1747	-0.13082	-0.584259
1748	-0.131304	-0.584106
1749	-0.131789	-0.591099
1750	-0.132274	-0.60322
1751	-0.132758	-0.607504
1752	-0.133243	-0.613884
1753	-0.133727	-0.61868
1754	-0.134212	-0.631116
1755	-0.134696	-0.644394
1756	-0.135181	-0.654024
1757	-0.135665	-0.652848
1758	-0.13615	-0.68892
1759	-0.136634	-0.678679
1760	-0.137119	-0.681796
1761	-0.137611	-0.685283
1762	-0.138109	-0.668274
1763	-0.138007	-0.67826
1764	-0.137906	-0.676704
1765	-0.137805	-0.690805
1766	-0.137704	-0.685314
1767	-0.137603	-0.690996
1768	-0.137501	-0.688026
1769	-0.13806	-0.688299
1770	-0.138119	-0.691515
1771	-0.138167	-0.712477
1772	-0.138216	-0.745461
1773	-0.138265	-0.743407
1774	-0.138314	-0.761111
1775	-0.138363	-0.768486
1776	-0.138411	-0.767032
1777	-0.13846	-0.771905
1778	-0.138509	-0.773776
1779	-0.138558	-0.775404
1780	-0.138607	-0.769161
1781	-0.138655	-0.766588
1782	-0.138704	-0.763695
1783	-0.138753	-0.770568
1784	-0.138802	-0.766802
1785	-0.13885	-0.767129
1786	-0.138899	-0.767653
1787	-0.138948	-0.782458
1788	-0.138997	-0.784872
1789	-0.139046	-0.780781
1790	-0.139094	-0.771569
1791	-0.139143	-0.77317
1792	-0.139139	-0.779588
1793	-0.139188	-0.797099
1794	-0.139237	-0.796451
1795	-0.139233	-0.814086
1796	-0.138369	-0.804305
1797	-0.137505	-0.805313
1798	-0.13664	-0.801605
1799	-0.135776	-0.782903
1800	-0.134911	-0.783033
1801	-0.134047	-0.76948
1802	-0.133183	-0.779451
1803	-0.132318	-0.808963
1804	-0.131454	-0.780039
1805	-0.130589	-0.777085
1806	-0.129725	-0.772604
1807	-0.12886	-0.769707
1808	-0.127996	-0.774076
1809	-0.127132	-0.789109
1810	-0.126267	-0.77988
1811	-0.125403	-0.783468
1812	-0.124538	-0.770878
1813	-0.123674	-0.745965
1814	-0.12281	-0.739793
1815	-0.121945	-0.759989
1816	-0.121081	-0.731115
1817	-0.120216	-0.728065
1818	-0.119352	-0.739172
1819	-0.118488	-0.722373
1820	-0.117623	-0.721233
1821	-0.116759	-0.721547
1822	-0.116637	-0.709433
1823	-0.116609	-0.712152
1824	-0.116581	-0.71316
1825	-0.116552	-0.711357
1826	-0.116524	-0.701128
1827	-0.116496	-0.738608
1828	-0.116467	-0.739132
1829	-0.116439	-0.745644
1830	-0.11641	-0.745822
1831	-0.116382	-0.724642
1832	-0.116354	-0.724201
1833	-0.116325	-0.729915
1834	-0.116297	-0.732684
1835	-0.116269	-0.719334
1836	-0.11624	-0.712576
1837	-0.116212	-0.715214
1838	-0.116184	-0.71037
1839	-0.116155	-0.702201
1840	-0.11578	-0.705124
1841	-0.115405	-0.707006
1842	-0.11503	-0.710148
1843	-0.114654	-0.702073
1844	-0.114279	-0.723306
1845	-0.113904	-0.6968
1846	-0.113529	-0.68734
1847	-0.113154	-0.687015
1848	-0.112778	-0.686913
1849	-0.112635	-0.695862
1850	-0.112491	-0.715403
1851	-0.112345	-0.707965
1852	-0.111892	-0.706766
1853	-0.111439	-0.712484
1854	-0.110986	-0.721121
1855	-0.110534	-0.67089
1856	-0.110376	-0.672269
1857	0.00336948	0.21008
1858	0.00336948	0.20884
1859	0.00336948	0.213513
1860	0.00336948	0.213813
1861	0.00336948	0.208376
1862	0.00336948	0.215389
1863	0.00336948	0.20781
1864	0.00336948	0.212361
1865	0.00336948	0.204623
1866	0.00336948	0.202328
1867	0.00336948	0.194792
1868	0.00336948	0.19291
1869	0.00336948	0.189643
1870	0.00336948	0.19081
1871	0.00336948	0.183851
1872	0.00336948	0.179917
1873	0.00336948	0.171248
1874	0.00336948	0.165975
1875	0.00336948	0.154525
1876	0.00336948	0.147073
1877	0.00336948	0.147818
1878	0.00336948	0.15376
1879	0.00336948	0.164283
1880	0.00336948	0.173034
1881	0.00336948	0.171898
1882	0.00336948	0.17115
1883	0.00336948	0.172107
1884	0.00336948	0.175286
1885	0.00336948	0.187366
1886	0.00336948	0.195506
1887	0.00336948	0.200992
1888	0.00336948	0.196685
1889	0.00336948	0.191704
1890	0.00336948	0.18676
1891	0.00336948	0.185873
1892	0.00336948	0.188383
1893	0.00336948	0.187378
1894	0.00336948	0.197412
1895	0.00336948	0.18571
1896	0.00336948	0.186249
1897	0.00336948	0.182113
1898	0.00336948	0.183322
1899	0.00336948	0.182084
1900	0.00336948	0.182856
1901	0.00336948	0.188561
1902	0.00336948	0.187596
1903	0.00336948	0.183824
1904	0.00336948	0.187218
1905	0.00336948	0.185427
1906	0.00336948	0.14039
1907	0.00336948	0.146697
1908	0.00336948	0.147039
1909	0.00336948	0.144709
1910	0.00336948	0.142892
1911	0.00336948	0.144619
1912	0.00336948	0.146907
1913	0.00336948	0.151216
1914	0.00336948	0.152912
1915	0.00336948	0.146269
1916	0.00336948	0.14402
1917	0.00336948	0.139992
1918	0.00336948	0.142999
1919	0.00336948	0.142411
1920	0.00336948	0.13705
1921	0.00336948	0.136397
1922	0.00336948	0.140964
1923	0.00336948	0.142034
1924	0.00336948	0.142683
1925	0.00336948	0.147861
1926	0.00336948	0.143038
1927	0.00336948	0.139132
1928	0.00336948	0.136459
1929	0.00336948	0.1638
1930	0.00336948	0.157429
1931	0.00336948	0.132925
1932	0.00336948	0.130105
1933	0.00336948	0.127724
1934	0.00336948	0.128124
1935	0.00336948	0.123657
1936	0.00336948	0.126906
1937	0.00336948	0.127764
1938	0.00336948	0.123408
1939	0.00336948	0.118197
1940	0.00336948	0.120155
1941	0.00336948	0.120802
1942	0.00336948	0.11929
1943	0.00336948	0.12397
1944	0.00336948	0.125386
1945	0.00336948	0.124341
1946	0.00336948	0.12833
1947	0.00336948	0.127659
1948	0.00336948	0.125739
1949	0.00336948	0.116756
1950	0.00336948	0.126672
1951	0.00336948	0.139039
1952	0.00336948	0.142772
1953	0.00336948	0.14331
1954	0.00336948	0.14898
1955	0.00336948	0.150401
1956	0.00336948	0.14654
1957	0.00336948	0.141369
1958	0.00336948	0.1442
1959	0.00336948	0.0964183
1960	0.00336948	0.0942992
1961	0.00336948	0.101018
1962	0.00336948	0.0846742
1963	0.00336948	0.0752765
1964	0.00336948	0.0730642
1965	0.00336948	0.0715695
1966	0.00336948	0.0794866
1967	0.00336948	0.086902
1968	0.00336948	0.0890363
1969	0.00336948	0.101516
1970	0.00336948	0.0943933
1971	0.00336948	0.0985608
1972	0.00336948	0.106096
1973	0.00336948	0.10437
1974	0.00336948	0.101166
1975	0.00336948	0.101014
1976	0.00336948	0.100895
1977	0.00336948	0.0976893
1978	0.00336948	0.0929122
1979	0.00336948	0.0959946
1980	0.00336948	0.0917811
1981	0.00336948	0.0977724
1982	0.00336948	0.0959577
1983	0.00336948	0.0917455
1984	0.00336948	0.0921248
1985	0.00336948	0.0957692
1986	0.00336948	0.0964718
1987	0.00336948	0.0823845
1988	0.00336948	0.0870823
1989	0.00336948	0.0834461
1990	0.00336948	0.0794365
1991	0.00336948	0.0570776
1992	0.00336948	0.0537836
1993	0.00336948	0.0529181
1994	0.00336948	0.0539554
1995	0.00336948	0.0602309
1996	0.00336948	0.0632449
1997	0.00336948	0.0628372
1998	0.00336948	0.056525
[truncated: 4,326 more rows]

## Sheet: SuppFig10UpperLeftPoints
	Windowed Difference in tCR, TP 2 vs TP 3	Windowed Difference in Expression, descendant vs ascendant subclone
0	0.195803	0.322162
1	0.194772	0.30997
2	0.193741	0.306489
3	0.192711	0.306921
4	0.19168	0.304454
5	0.190649	0.299729
6	0.189618	0.297955
7	0.188588	0.296714
8	0.187557	0.299218
9	0.186526	0.293496
10	0.185496	0.288502
11	0.184465	0.284078
12	0.183434	0.280942
13	0.182404	0.277758
14	0.181373	0.274454
15	0.180342	0.27084
16	0.179311	0.230026
17	0.178281	0.2318
18	0.17725	0.229491
19	0.176219	0.215142
20	0.175189	0.212876
21	0.174158	0.216136
22	0.173127	0.214598
23	0.172097	0.221097
24	0.171066	0.219461
25	0.170035	0.217358
26	0.169004	0.229963
27	0.167974	0.229151
28	0.166943	0.22871
29	0.165912	0.224046
30	0.164882	0.23717
31	0.163851	0.248419
32	0.16282	0.251687
33	0.16179	0.246747
34	0.160759	0.245142
35	0.159728	0.246192
36	0.158698	0.242515
37	0.157667	0.243571
38	0.156636	0.247211
39	0.155605	0.245607
40	0.154575	0.233936
41	0.153544	0.227178
42	0.152513	0.221317
43	0.151483	0.207247
44	0.150452	0.199186
45	0.149421	0.195071
46	0.148391	0.198641
47	0.14736	0.2024
48	0.146329	0.187811
49	0.145298	0.186822
50	0.144268	0.187321
51	0.143237	0.183986
52	0.142206	0.180093
53	0.141176	0.180898
54	0.140145	0.173744
55	0.139114	0.180614
56	0.138084	0.180523
57	0.137053	0.180935
58	0.136022	0.191137
59	0.134991	0.187486
60	0.133961	0.178562
61	0.13293	0.158415
62	0.131899	0.159586
63	0.130869	0.147784
64	0.129838	0.153759
65	0.128807	0.147967
66	0.127777	0.144028
67	0.126746	0.141671
68	0.125715	0.14666
69	0.124684	0.145904
70	0.123654	0.144921
71	0.122623	0.139945
72	0.121592	0.140753
73	0.120993	0.141491
74	0.119945	0.148106
75	0.118896	0.149403
76	0.117848	0.13794
77	0.116799	0.132171
78	0.115751	0.125269
79	0.114703	0.118287
80	0.113654	0.117556
81	0.112606	0.122057
82	0.111557	0.114027
83	0.110509	0.107338
84	0.109461	0.105501
85	0.108412	0.107134
86	0.107364	0.105042
87	0.106315	0.0995467
88	0.105267	0.0969801
89	0.104218	0.0950213
90	0.10317	0.0933613
91	0.102122	0.0889154
92	0.101073	0.087611
93	0.100025	0.0854908
94	0.0989763	0.090836
95	0.0979279	0.090255
96	0.0968795	0.0893585
97	0.0958311	0.0907705
98	0.0947827	0.089516
99	0.0937342	0.0902001
100	0.0926858	0.0990006
101	0.0916374	0.100202
102	0.090589	0.10051
103	0.0895406	0.101316
104	0.0884921	0.0977905
105	0.0874437	0.100014
106	0.0863953	0.0996093
107	0.0853469	0.0989379
108	0.0842985	0.0977711
109	0.0832501	0.0983614
110	0.0822016	0.0994022
111	0.0811532	0.101886
112	0.0801048	0.103018
113	0.0790564	0.0957647
114	0.078008	0.0977999
115	0.0769595	0.0981362
116	0.0759111	0.109693
117	0.0748627	0.112439
118	0.0738143	0.116027
119	0.0727659	0.116183
120	0.0717175	0.108031
121	0.070669	0.101877
122	0.0696206	0.100744
123	0.0685722	0.0997794
124	0.0675238	0.105161
125	0.0664754	0.105193
126	0.0654269	0.104861
127	0.0643785	0.0958518
128	0.0633301	0.0989317
129	0.0622817	0.100907
130	0.0612333	0.110166
131	0.0601849	0.109152
132	0.0591364	0.108976
133	0.058088	0.103922
134	0.0570396	0.0993542
135	0.0559912	0.0889751
136	0.0549428	0.0819843
137	0.0538943	0.0834361
138	0.0528459	0.0840962
139	0.0517975	0.0795194
140	0.0507491	0.067274
141	0.0497007	0.0686222
142	0.0486523	0.0691692
143	0.0476038	0.0686973
144	0.0465554	0.0770046
145	0.045507	0.0787787
146	0.0444586	0.0755206
147	0.0443993	0.0572513
148	0.0439798	0.0544048
149	0.0435604	0.0518289
150	0.0431409	0.0557798
151	0.0427214	0.0552951
152	0.0423019	0.0560302
153	0.0418824	0.0567925
154	0.041463	0.057089
155	0.0410435	0.0561631
156	0.040624	0.0566105
157	0.0402045	0.0606043
158	0.039785	0.059458
159	0.0393656	0.0575318
160	0.0389461	0.0622179
161	0.0385266	0.0646942
162	0.0381071	0.0466454
163	0.0376876	0.0553991
164	0.0372682	0.0627608
165	0.0368487	0.0625091
166	0.0364292	0.0861728
167	0.0360097	0.095412
168	0.0355902	0.0944534
169	0.0351708	0.0935904
170	0.0347513	0.0930546
171	0.0343318	0.0925408
172	0.0339123	0.0900486
173	0.0338999	0.0923023
174	0.0338874	0.0910652
175	0.033875	0.0835005
176	0.0338625	0.083431
177	0.0338501	0.0829649
178	0.0338376	0.0826544
179	0.0338251	0.0892498
180	0.0338127	0.0921181
181	0.0338002	0.0957602
182	0.0337878	0.157957
183	0.0337753	0.163507
184	0.0337629	0.164104
185	0.0337504	0.163208
186	0.033738	0.160052
187	0.0337255	0.160927
188	0.0337131	0.128023
189	0.0337006	0.126362
190	0.0336882	0.128664
191	0.0336757	0.130495
192	0.0336633	0.1251
193	0.0336508	0.12878
194	0.0336384	0.147114
195	0.0336259	0.141559
196	0.0336135	0.121341
197	0.033601	0.115414
198	0.0335886	0.0866674
199	0.0335761	0.0816167
200	0.0335636	0.0895379
201	0.0335512	0.0898476
202	0.0335387	0.0876624
203	0.0335263	0.0884572
204	0.0335138	0.0898831
205	0.0335014	0.0926238
206	0.0334889	0.0960877
207	0.0334765	0.100616
208	0.033464	0.101631
209	0.0334516	0.106496
210	0.0334391	0.1044
211	0.0334267	0.0893005
212	0.0334142	0.0868548
213	0.0334018	0.0843491
214	0.0333893	0.0808658
215	0.0333769	0.0825236
216	0.0333644	0.11526
217	0.033352	0.117535
218	0.0333395	0.117137
219	0.0333271	0.119035
220	0.0333146	0.0974728
221	0.0333022	0.0916699
222	0.0332897	0.0995921
223	0.0332772	0.0932054
224	0.0332648	0.0924939
225	0.0332523	0.0625946
226	0.0332399	0.0377868
227	0.0332274	0.0376554
228	0.033215	-0.0544115
229	0.0332025	-0.0638901
230	0.0331901	-0.117958
231	0.0331776	-0.138489
232	0.0331652	-0.145075
233	0.0331527	-0.140708
234	0.0331403	-0.143747
235	0.0331278	-0.14966
236	0.0331154	-0.140784
237	0.0331029	-0.142242
238	0.0330905	-0.142407
239	0.033078	-0.146384
240	0.0330656	-0.138243
241	0.0330531	-0.134806
242	0.0330407	-0.136048
243	0.0330282	-0.151871
244	0.0330158	-0.13813
245	0.0330033	-0.137897
246	0.0329908	-0.141502
247	0.0329784	-0.158583
248	0.0329659	-0.168751
249	0.0329535	-0.167094
250	0.032941	-0.148105
251	0.0329286	-0.152415
252	0.0329161	-0.152464
253	0.0329037	-0.102989
254	0.0328912	-0.121206
255	0.0328788	-0.120276
256	0.0328663	-0.114689
257	0.0328539	-0.115077
258	0.0328414	-0.153516
259	0.032829	-0.162458
260	0.0328165	-0.15736
261	0.0328041	-0.132721
262	0.0327916	-0.12871
263	0.0327792	-0.124413
264	0.0327667	-0.131686
265	0.0327543	-0.125043
266	0.0327418	-0.13108
267	0.0327294	-0.131807
268	0.0327169	-0.141874
269	0.0327044	-0.139957
270	0.032692	-0.146766
271	0.0326795	-0.145428
272	0.0326671	-0.148668
273	0.0326671	-0.154199
274	0.0326671	-0.144811
275	0.0326671	-0.187214
276	0.0326671	-0.197748
277	0.0326671	-0.207991
278	0.0326671	-0.198373
279	0.0326671	-0.193052
280	0.0326671	-0.193235
281	0.0326671	-0.200896
282	0.0326671	-0.197047
283	0.0326671	-0.199674
284	0.0326671	-0.195098
285	0.0326671	-0.198176
286	0.0326671	-0.217426
287	0.0326671	-0.223673
288	0.0326671	-0.220459
289	0.0326671	-0.220484
290	0.0326671	-0.22408
291	0.0326671	-0.226527
292	0.0326671	-0.23059
293	0.0326671	-0.266607
294	0.0326671	-0.284897
295	0.0326671	-0.278459
296	0.0326671	-0.277694
297	0.0326671	-0.283105
298	0.0326671	-0.300287
299	0.0326671	-0.338333
300	0.0326671	-0.405625
301	0.0326671	-0.410659
302	0.0326671	-0.397715
303	0.0326671	-0.405533
304	0.0326671	-0.399795
305	0.0326671	-0.401526
306	0.0326671	-0.40407
307	0.0326671	-0.406793
308	0.0326671	-0.405465
309	0.0326671	-0.406107
310	0.0326671	-0.408897
311	0.0326671	-0.413655
312	0.0326671	-0.412596
313	0.0326671	-0.450542
314	0.0326671	-0.430873
315	0.0326671	-0.43083
316	0.0326671	-0.452459
317	0.0326671	-0.458435
318	0.0326671	-0.455973
319	0.0326671	-0.45291
320	0.0326671	-0.468995
321	0.0326671	-0.477451
322	0.0326671	-0.480706
323	0.0326671	-0.474094
324	0.0326671	-0.467049
325	0.0326671	-0.491191
326	0.0326671	-0.490431
327	0.0326671	-0.483346
328	0.0326671	-0.487529
329	0.0326671	-0.485272
330	0.0326671	-0.491775
331	0.0326671	-0.491621
332	0.0326671	-0.495451
333	0.0326671	-0.490351
334	0.0326671	-0.48636
335	0.0326671	-0.485986
336	0.0326671	-0.485819
337	0.0326671	-0.550316
338	0.0326671	-0.549567
339	0.0326671	-0.547755
340	0.0326671	-0.550025
341	0.0326671	-0.545817
342	0.0326671	-0.546037
343	0.0326671	-0.539817
344	0.0326671	-0.54797
345	0.0326671	-0.54989
346	0.0326671	-0.549336
347	0.0326671	-0.549161
348	0.0326671	-0.545256
349	0.0326671	-0.54894
350	0.0326671	-0.550465
351	0.0326671	-0.551726
352	0.0326671	-0.545905
353	0.0326671	-0.556922
354	0.0326671	-0.554323
355	0.0326671	-0.556398
356	0.0326671	-0.55715
357	0.0326671	-0.555085
358	0.0326671	-0.556912
359	0.0326671	-0.590569
360	0.0326671	-0.588747
361	0.0326671	-0.588942
362	0.0326671	-0.604446
363	0.0326671	-0.613123
364	0.0326671	-0.615239
365	0.0326671	-0.613612
366	0.0326671	-0.613274
367	0.0326671	-0.617825
368	0.0326671	-0.617536
369	0.0326671	-0.610345
370	0.0326671	-0.610747
371	0.0326671	-0.611635
372	0.0326671	-0.585331
373	0.0326671	-0.575064
374	0.0326671	-0.559308
375	0.0326671	-0.565915
376	0.0326671	-0.563044
377	0.0326671	-0.56346
378	0.0326671	-0.562897
379	0.0326671	-0.560182
380	0.0326671	-0.561744
381	0.0326671	-0.556392
382	0.0326671	-0.562555
383	0.0326671	-0.557251
384	0.0326671	-0.539022
385	0.0326671	-0.539187
386	0.0326671	-0.541784
387	0.0326671	-0.543403
388	0.0326671	-0.525987
389	0.0326671	-0.525839
390	0.0326671	-0.535955
391	0.0326671	-0.533671
392	0.0326671	-0.53034
393	0.0326671	-0.532028
394	0.0326671	-0.534085
395	0.0326671	-0.525152
396	0.0326671	-0.501163
397	0.0326671	-0.505777
398	0.0326671	-0.511427
399	0.0326671	-0.517971
400	0.0326671	-0.521146
401	0.0326671	-0.515825
402	0.0326671	-0.511373
403	0.0326671	-0.514579
404	0.0326671	-0.513632
405	0.0326671	-0.513608
406	0.0326671	-0.522785
407	0.0326671	-0.551288
408	0.0326671	-0.551599
409	0.0326671	-0.548824
410	0.0326671	-0.501673
411	0.0326671	-0.488702
412	0.0326671	-0.487268
413	0.0326671	-0.495219
414	0.0326671	-0.494798
415	0.0326671	-0.497976
416	0.0326671	-0.495619
417	0.0326671	-0.496656
418	0.0326671	-0.49833
419	0.0326671	-0.500363
420	0.0326671	-0.492609
421	0.0326671	-0.490596
422	0.0326671	-0.497478
423	0.0326671	-0.49515
424	0.0326671	-0.492839
425	0.0326671	-0.469129
426	0.0327601	-0.469751
427	0.0328532	-0.423447
428	0.0329462	-0.335953
429	0.0330393	-0.326928
430	0.0331323	-0.298606
431	0.0332254	-0.298865
432	0.0333184	-0.296094
433	0.0334115	-0.295461
434	0.0335045	-0.293481
435	0.0335087	-0.289888
436	0.033513	-0.295413
437	0.0333436	-0.296569
438	0.0331741	-0.296543
439	0.0330046	-0.298315
440	0.0328352	-0.306287
441	0.0326657	-0.307969
442	0.0324963	-0.30529
443	0.0329641	-0.302302
444	0.033432	-0.30718
445	0.0338999	-0.300614
446	0.0339062	-0.299976
447	0.0339009	-0.296092
448	0.0338956	-0.280053
449	0.0338902	-0.278659
450	0.0338849	-0.281803
451	0.0338796	-0.280969
452	0.0338743	-0.278138
453	0.033869	-0.275075
454	0.0338637	-0.250369
455	0.0338584	-0.261044
456	0.0338531	-0.266072
457	0.0338478	-0.264478
458	0.0338425	-0.25766
459	0.0338372	-0.249297
460	0.0338319	-0.237809
461	0.0338266	-0.244302
462	0.0338212	-0.246254
463	0.0338159	-0.242379
464	0.0338106	-0.239431
465	0.0338053	-0.242121
466	0.0338	-0.238089
467	0.0337947	-0.240265
468	0.0337894	-0.238293
469	0.0337841	-0.244914
470	0.0337788	-0.231368
471	0.0337735	-0.230433
472	0.0337682	-0.231772
473	0.0337629	-0.232449
474	0.0337575	-0.244528
475	0.0337522	-0.2174
476	0.0337469	-0.202748
477	0.0337416	-0.194227
478	0.0337363	-0.196142
479	0.033731	-0.199251
480	0.0337257	-0.197581
481	0.0337204	-0.198098
482	0.0337151	-0.202948
483	0.0337098	-0.199599
484	0.0337045	-0.187295
485	0.0336992	-0.184869
486	0.0336939	-0.170673
487	0.0336885	-0.164518
488	0.0336832	-0.163483
489	0.0336779	-0.163653
490	0.0336726	-0.167813
491	0.0336673	-0.165032
492	0.033662	-0.163754
493	0.0336567	-0.142741
494	0.0336514	-0.141325
495	0.0336461	-0.147223
496	0.0336408	-0.141776
497	0.0336355	-0.13826
498	0.0336302	-0.134373
499	0.0336249	-0.106969
500	0.0336195	-0.0674978
501	0.0336142	-0.0343256
502	0.0336089	-0.0246812
503	0.0336036	-0.00931791
504	0.0335983	-0.00895494
505	0.033593	-0.0117717
506	0.0335877	-0.007931
507	0.0335824	-0.00401013
508	0.0335771	-0.00747622
509	0.0335718	-0.00759258
510	0.0335665	-0.00471382
511	0.0335612	-0.00474412
512	0.0335559	-0.0110486
513	0.0335505	-0.0064861
514	0.0335452	0.0116536
515	0.0335399	0.0213922
516	0.0335346	0.0224846
517	0.0335293	0.00639985
518	0.033524	0.000901527
519	0.0335187	0.00965745
520	0.0335134	0.00680882
521	0.0335081	0.0127347
522	0.0335028	0.0140636
523	0.0334975	0.00905028
524	0.0334922	0.00363979
525	0.0334869	0.00927665
526	0.0334815	0.0085135
527	0.0334762	0.00324163
528	0.0334709	0.00569844
529	0.0334656	0.00604414
530	0.0334603	0.005725
531	0.033455	0.00717578
532	0.0334497	0.005104
533	0.0334444	0.00521382
534	0.0334391	-0.00142812
535	0.0334338	0.00111971
536	0.0334285	0.00877645
537	0.0334232	0.00921418
538	0.0334179	0.00272346
539	0.0334125	0.00130953
540	0.0334072	0.00255704
541	0.0334019	0.000674001
542	0.0333966	0.00113514
543	0.0333913	-0.00154455
544	0.033386	0.00147672
545	0.0333807	0.003852
546	0.0333754	0.00433297
547	0.0333701	0.00448595
548	0.0333648	-0.00776835
549	0.0333595	-0.00262739
550	0.0333542	-0.00117356
551	0.0333489	-0.00107796
552	0.0333435	0.00694916
553	0.0333382	0.00267622
554	0.0333329	0.00126987
555	0.0333276	-0.000228585
556	0.0333223	0.000108362
557	0.033317	-0.00632179
558	0.0333117	-0.010558
559	0.0333064	0.00862486
560	0.0333011	0.0125291
561	0.0332958	0.0111837
562	0.0332905	0.0144798
563	0.0332852	0.0179499
564	0.0332799	0.0186372
565	0.0332745	0.0176074
566	0.0332692	0.0166698
567	0.0332639	0.0155191
568	0.0332586	0.0148076
569	0.0332533	0.0170526
570	0.033248	0.0156608
571	0.0332427	0.0166657
572	0.0332374	0.0240507
573	0.0332321	0.0191923
574	0.0332268	0.0175098
575	0.0332215	0.0210382
576	0.0332162	0.0263557
577	0.0332109	0.0318216
578	0.0332055	0.0320737
579	0.0332002	0.0328374
580	0.0331949	0.0320269
581	0.0331896	0.0293204
582	0.0331843	0.0178055
583	0.033179	0.0181961
584	0.0331737	0.0184342
585	0.0331684	0.0198599
586	0.0331631	0.022953
587	0.0331578	0.0210694
588	0.0331525	0.0232781
589	0.0331472	0.0256172
590	0.0331418	0.0367416
591	0.0331365	0.0329631
592	0.0331312	0.0387187
593	0.0331259	0.0377843
594	0.0331206	0.0297246
595	0.0331153	0.0305188
596	0.03311	0.0329626
597	0.0331047	0.0315544
598	0.0330994	0.0319956
599	0.0330941	0.0346452
600	0.0330888	0.0345124
601	0.0330835	0.0345181
602	0.0330782	0.0323973
603	0.0330728	0.0393918
604	0.0330675	0.0404397
605	0.0330622	0.0389433
606	0.0330569	0.0447783
607	0.0330516	0.0591801
608	0.0330463	0.060731
609	0.033041	0.058651
610	0.0330357	0.0633897
611	0.0330304	0.0613944
612	0.0330251	0.0567252
613	0.0330198	0.069045
614	0.0330145	0.0719899
615	0.0330092	0.0700475
616	0.0330038	0.0683656
617	0.0329985	0.0704414
618	0.0329932	0.0653107
619	0.0329879	0.0664409
620	0.0329826	0.0667
621	0.0329773	0.0644112
622	0.032972	0.0679503
623	0.0329667	0.0646945
624	0.0329614	0.0621815
625	0.0329546	0.060745
626	0.0328553	0.0587467
627	0.0327561	0.0638213
628	0.0326568	0.0649462
629	0.0325575	0.0625168
630	0.0324582	0.0529447
631	0.032359	0.0586718
632	0.0322597	0.0582263
633	0.0321604	0.0563782
634	0.0320612	0.055936
635	0.032059	0.0562547
636	0.0320568	0.0556421
637	0.0322193	0.0562459
638	0.0323818	0.0448276
639	0.0325444	0.0443057
640	0.0327069	0.0484019
641	0.0328694	0.0448993
642	0.033032	0.0424268
643	0.0325636	0.0424045
644	0.0320952	0.0348693
645	0.0316268	0.0344115
646	0.0316268	0.0286124
647	0.0316268	0.0293204
648	0.0316268	0.0301617
649	0.0316268	0.0287399
650	0.0316268	0.0266407
651	0.0316268	0.0262676
652	0.0316268	0.0251233
653	0.0316268	0.0256918
654	0.0316268	0.0206697
655	0.0316268	0.0199867
656	0.0316268	0.0193127
657	0.0316268	0.0168066
658	0.0316268	0.0156607
659	0.0316268	0.00937389
660	0.0316268	0.0180894
661	0.0316268	0.0214528
662	0.0316268	0.0208719
663	0.0316268	0.0183083
664	0.0316268	0.0133758
665	0.0316268	0.0146794
666	0.0316268	0.0107776
667	0.0316268	0.0173595
668	0.0316268	0.027742
669	0.0316268	0.0318905
670	0.0316268	0.0345125
671	0.0316268	0.0299521
672	0.0316268	0.0297412
673	0.0316268	0.0284462
674	0.0316268	0.030287
675	0.0316268	0.031683
676	0.0316268	0.0306288
677	0.0316268	0.0317702
678	0.0316268	0.0303742
679	0.0316268	0.0292872
680	0.0316268	0.0223783
681	0.0316268	0.00867442
682	0.0316268	0.0150368
683	0.0316268	0.0112714
684	0.0316268	0.00266053
685	0.0316268	0.00185214
686	0.0316268	0.00275006
687	0.0316268	-0.00772814
688	0.0316268	-0.00810108
689	0.0316268	-0.00661705
690	0.0316268	-0.00214746
691	0.0316268	-0.00518364
692	0.0316268	-0.00524718
693	0.0316268	-0.00427468
694	0.0316268	-0.0023802
695	0.0316268	-0.00113516
696	0.0316268	-0.00180801
697	0.0316268	-0.0118085
698	0.03037	-0.0183787
699	0.0291132	-0.0158492
700	0.0278564	-0.0102565
701	0.0265996	-0.0404167
702	0.0253428	-0.0501748
703	0.024086	-0.063725
704	0.0228292	-0.0754287
705	0.0215724	-0.0763455
706	0.0203156	-0.0807888
707	0.0190588	-0.0848182
708	0.017802	-0.0775109
709	0.0165452	-0.0791669
710	0.0152884	-0.0773052
711	0.0140317	-0.084619
712	0.0127749	-0.0831951
713	0.0115181	-0.0854081
714	0.0102613	-0.0882969
715	0.00900448	-0.0917992
716	0.00774768	-0.0963529
717	0.00649089	-0.0919404
718	0.0052341	-0.0958616
719	0.0039773	-0.109204
720	0.00272051	-0.0916208
721	0.00146372	-0.100397
722	0.000206921	-0.101957
723	-0.00104987	-0.103359
724	-0.00230667	-0.109094
725	-0.00356346	-0.112808
726	-0.00482025	-0.121138
727	-0.00607705	-0.105207
728	-0.00733384	-0.105508
729	-0.00859064	-0.106586
730	-0.00984743	-0.100383
731	-0.0111042	-0.099008
732	-0.012361	-0.145314
733	-0.0136178	-0.148777
734	-0.0148746	-0.143126
735	-0.0161314	-0.137201
736	-0.0173882	-0.154003
737	-0.018645	-0.161179
738	-0.0199018	-0.154332
739	-0.0211586	-0.15161
740	-0.0224154	-0.153823
741	-0.0236722	-0.157045
742	-0.0239529	-0.159752
743	-0.0253025	-0.164262
744	-0.0266522	-0.184553
745	-0.0280019	-0.194298
746	-0.0293515	-0.191535
747	-0.0307012	-0.201991
748	-0.0320508	-0.195658
749	-0.0334005	-0.207313
750	-0.0347502	-0.217337
751	-0.0360998	-0.219593
752	-0.0374495	-0.227872
753	-0.0387991	-0.224695
754	-0.0401488	-0.229299
755	-0.040515	-0.225204
756	-0.0413674	-0.22672
757	-0.0422197	-0.224841
758	-0.043072	-0.226152
759	-0.0439244	-0.227883
760	-0.0447767	-0.237215
761	-0.0456291	-0.235678
762	-0.0464814	-0.240572
763	-0.0473337	-0.239494
764	-0.0481861	-0.239996
765	-0.0490384	-0.24184
766	-0.0498908	-0.243028
767	-0.0507431	-0.244529
768	-0.0515954	-0.241255
769	-0.0524478	-0.246481
770	-0.0533001	-0.245601
771	-0.0541525	-0.244884
772	-0.0550048	-0.262642
773	-0.0550707	-0.295516
774	-0.0551365	-0.293642
775	-0.0552023	-0.283684
776	-0.0552682	-0.288552
777	-0.055334	-0.289957
778	-0.0553998	-0.295908
779	-0.0554657	-0.299098
780	-0.0555315	-0.297291
781	-0.0555974	-0.2958
782	-0.0556632	-0.29688
783	-0.055729	-0.305924
784	-0.0557949	-0.307004
785	-0.0558607	-0.313747
786	-0.0559265	-0.318876
787	-0.0559924	-0.336084
788	-0.0560582	-0.34111
789	-0.0561241	-0.342858
790	-0.0561899	-0.343218
791	-0.0562557	-0.340974
792	-0.0563216	-0.35348
793	-0.0563874	-0.357109
794	-0.0564532	-0.351672
795	-0.0565191	-0.345481
796	-0.0565849	-0.352493
797	-0.0566508	-0.350608
798	-0.0567166	-0.339072
799	-0.0567824	-0.347654
800	-0.0568483	-0.366024
801	-0.0569141	-0.371994
802	-0.0569799	-0.373417
803	-0.0570458	-0.380242
804	-0.0571116	-0.374935
805	-0.0571775	-0.378905
806	-0.0572433	-0.391168
807	-0.0573091	-0.387514
808	-0.057375	-0.388888
809	-0.0574408	-0.396345
810	-0.0575066	-0.397769
811	-0.0575725	-0.390874
812	-0.0576383	-0.3863
813	-0.0577042	-0.390995
814	-0.05777	-0.395506
815	-0.0578358	-0.406936
816	-0.0579017	-0.412805
817	-0.0579675	-0.413614
818	-0.0580334	-0.417522
819	-0.0580992	-0.416725
820	-0.058165	-0.424845
821	-0.0582309	-0.430929
822	-0.0582967	-0.432506
823	-0.0583625	-0.433435
824	-0.0584284	-0.438692
825	-0.0584942	-0.434117
826	-0.0585601	-0.427927
827	-0.0586259	-0.426204
828	-0.0586917	-0.413386
829	-0.0587576	-0.414473
830	-0.0588234	-0.426192
831	-0.0588892	-0.432756
832	-0.0589551	-0.437777
833	-0.0590209	-0.434685
834	-0.0590868	-0.438058
835	-0.0591526	-0.424885
836	-0.0592184	-0.424926
837	-0.0592843	-0.43484
838	-0.0593501	-0.403323
839	-0.0594159	-0.399032
840	-0.0594818	-0.400464
841	-0.0595476	-0.395712
842	-0.0596135	-0.372938
843	-0.0596793	-0.378559
844	-0.0597451	-0.369843
845	-0.059811	-0.369825
846	-0.0598768	-0.345422
847	-0.0599426	-0.341392
848	-0.0600085	-0.330963
849	-0.0600743	-0.319994
850	-0.0601402	-0.317141
851	-0.060206	-0.320228
852	-0.0602718	-0.318721
853	-0.0603377	-0.318829
854	-0.0604035	-0.315676
855	-0.0604693	-0.317074
856	-0.0605352	-0.318837
857	-0.060601	-0.315582
858	-0.0606669	-0.317154
859	-0.0607327	-0.30789
860	-0.0607985	-0.333233
861	-0.0608644	-0.335573
862	-0.0609302	-0.335025
863	-0.060996	-0.33519
864	-0.0610619	-0.349875
865	-0.0611277	-0.349027
866	-0.0611936	-0.343738
867	-0.0612594	-0.344956
868	-0.0613252	-0.362831
869	-0.0613911	-0.361087
870	-0.0614569	-0.359368
871	-0.0615227	-0.354761
872	-0.0615886	-0.346121
873	-0.0616544	-0.341527
874	-0.0617203	-0.340755
875	-0.0617861	-0.346715
876	-0.0618519	-0.347054
877	-0.0619178	-0.352948
878	-0.0619836	-0.351208
879	-0.0620495	-0.351016
880	-0.0621153	-0.348351
881	-0.0621811	-0.311037
882	-0.062247	-0.3219
883	-0.0623128	-0.362662
884	-0.0623786	-0.36617
885	-0.0624445	-0.367049
886	-0.0625103	-0.340516
887	-0.0625762	-0.32742
888	-0.062642	-0.335799
889	-0.0627078	-0.33187
890	-0.0627737	-0.337488
891	-0.0628395	-0.339621
892	-0.0629053	-0.328817
893	-0.0629712	-0.331206
894	-0.063037	-0.3537
895	-0.0631029	-0.334465
896	-0.0626875	-0.34563
897	-0.0622763	-0.324727
898	-0.0610847	-0.293712
899	-0.0598931	-0.290583
900	-0.0587015	-0.287265
901	-0.0575099	-0.290779
902	-0.0563182	-0.297878
903	-0.0551266	-0.298553
904	-0.053935	-0.281267
905	-0.0527434	-0.274435
906	-0.0515517	-0.272201
907	-0.0503601	-0.270447
908	-0.0491685	-0.292629
909	-0.0479769	-0.300419
910	-0.0467853	-0.330927
911	-0.0455936	-0.319761
912	-0.044402	-0.312077
913	-0.0432104	-0.315863
914	-0.0420188	-0.309681
915	-0.0408272	-0.317539
916	-0.0396355	-0.298481
917	-0.0384439	-0.29785
918	-0.0372523	-0.300065
919	-0.0360607	-0.298765
920	-0.034869	-0.352158
921	-0.0336774	-0.34495
922	-0.0324858	-0.343797
923	-0.0312942	-0.342289
924	-0.0301026	-0.327227
925	-0.0289109	-0.326755
926	-0.0277193	-0.309796
927	-0.0265277	-0.345054
928	-0.0253361	-0.343614
929	-0.0243621	-0.345659
930	0.0559022	-0.155269
931	0.0558465	-0.153133
932	0.0557907	-0.165161
933	0.055735	-0.166755
934	0.0556792	-0.16649
935	0.0556235	-0.170002
936	0.0555677	-0.168179
937	0.0555119	-0.165439
938	0.0554562	-0.150742
939	0.0554004	-0.153788
940	0.0553447	-0.156509
941	0.0552889	-0.157815
942	0.0552332	-0.166579
943	0.0551774	-0.172919
944	0.0551217	-0.15649
945	0.0550659	-0.146705
946	0.0550102	-0.142299
947	0.0549544	-0.146075
948	0.0548986	-0.142404
949	0.0548429	-0.146465
950	0.0547871	-0.141734
951	0.0547314	-0.147246
952	0.0546756	-0.149187
953	0.0546199	-0.147128
954	0.0545641	-0.145136
955	0.0545084	-0.159959
956	0.0544526	-0.160959
957	0.0543969	-0.168637
958	0.0543411	-0.14977
959	0.0542853	-0.149655
960	0.0542296	-0.149402
961	0.0541738	-0.147197
962	0.0541181	-0.12551
963	0.0540623	-0.10861
964	0.0540066	-0.108089
965	0.0539508	-0.0952743
966	0.0538951	-0.0985359
967	0.053925	-0.101988
968	0.0539661	-0.098071
969	0.0540073	-0.0978871
970	0.0540484	-0.09876
971	0.0540896	-0.101078
972	0.0541307	-0.102066
973	0.0541719	-0.0856954
974	0.0542131	-0.0809713
975	0.0542542	-0.0717634
976	0.0542954	-0.0579738
977	0.0543365	-0.0577079
978	0.0543777	-0.0566634
979	0.0544188	-0.0617567
980	0.05446	-0.0612083
981	0.0545011	-0.0617574
982	0.0545423	-0.0548561
983	0.0545834	-0.0493737
984	0.0546246	-0.0422108
985	0.0546657	-0.0399852
986	0.0547069	-0.0288754
987	0.054748	-0.0356079
988	0.0547892	-0.0362986
989	0.0548303	-0.0393623
990	0.0548715	-0.0389407
991	0.0549126	-0.0402764
992	0.0549538	-0.0322114
993	0.0549949	-0.0300277
994	0.0550361	-0.0259041
995	0.0550772	-0.0223318
996	0.0551184	-0.0226609
997	0.0551595	-0.0281108
998	0.0552007	-0.0319666
999	0.0552418	-0.0303421
1000	0.055283	-0.0282234
1001	0.0553241	-0.0241511
1002	0.0553653	-0.0221747
1003	0.0554064	-0.0216166
1004	0.0554476	-0.0118391
1005	0.0554888	-0.0144879
1006	0.0555299	-0.0142924
1007	0.0555711	-0.0306713
1008	0.0556122	-0.0308428
1009	0.0556534	-0.0305486
1010	0.0556945	-0.0427092
1011	0.0557357	-0.0417539
1012	0.0557768	-0.0403999
1013	0.055818	-0.0391135
1014	0.0558591	-0.0416553
1015	0.0559003	-0.0423727
1016	0.0559414	-0.0490513
1017	0.0559826	-0.0445347
1018	0.0560237	-0.0349064
1019	0.0560649	-0.0349465
1020	0.056106	-0.0342605
1021	0.0561472	-0.0337887
1022	0.0561883	-0.0307962
1023	0.0562295	-0.0315261
1024	0.0562706	-0.028912
1025	0.0563118	-0.0357532
1026	0.0563529	-0.0320795
1027	0.0563941	-0.0305679
1028	0.0564352	-0.0236289
1029	0.0564764	-0.0316451
1030	0.0565175	-0.0352165
1031	0.0565587	-0.0491332
1032	0.0565998	-0.0478078
1033	0.056641	-0.0401741
1034	0.0590793	-0.0432164
1035	0.0591168	-0.0428448
1036	0.0591546	-0.0425602
1037	0.0590798	-0.0498803
1038	0.059005	-0.049114
1039	0.0589303	-0.0457238
1040	0.0588555	-0.0428661
1041	0.0587807	-0.0408981
1042	0.0587059	-0.0427054
1043	0.0586312	-0.0442885
1044	0.0585564	-0.0516063
1045	0.0584816	-0.0819588
1046	0.0584068	-0.102185
1047	0.0583321	-0.101879
1048	0.0582573	-0.103007
1049	0.0581825	-0.105123
1050	0.0581077	-0.0994352
1051	0.0580329	-0.0979681
1052	0.0579582	-0.102853
1053	0.0578834	-0.103715
1054	0.0578086	-0.10674
1055	0.0577338	-0.108518
1056	0.0576591	-0.112223
1057	0.0575843	-0.07871
1058	0.0575095	-0.0794082
1059	0.0574347	-0.0734663
1060	0.05736	-0.0889331
1061	0.0572852	-0.0889774
1062	0.0572104	-0.0974608
1063	0.0571356	-0.0974245
1064	0.0570609	-0.097658
1065	0.0569861	-0.0969349
1066	0.0569113	-0.0916542
1067	0.0568365	-0.0927426
1068	0.0567617	-0.0920986
1069	0.056687	-0.0942878
1070	0.0566122	-0.0929701
1071	0.0565374	-0.085797
1072	0.0564626	-0.0870037
1073	0.0563879	-0.0889433
1074	0.0563131	-0.078059
1075	0.0562383	-0.0787455
1076	0.0561635	-0.0705729
1077	0.0560888	-0.0661229
1078	0.056014	-0.0676836
1079	0.0559392	-0.0717776
1080	0.0558644	-0.0812744
1081	0.0557896	-0.0820612
1082	0.0557149	-0.0822504
1083	0.0556401	-0.0862391
1084	0.0555653	-0.0821555
1085	0.0554905	-0.0793839
1086	0.0554158	-0.0835617
1087	0.055341	-0.0789922
1088	0.0552662	-0.0785791
1089	0.0551914	-0.0701662
1090	0.0551167	-0.0640024
1091	0.0550419	-0.0567824
1092	0.0549671	-0.0575439
1093	0.0548923	-0.0541074
1094	0.0548175	-0.0668662
1095	0.0547428	-0.0662279
1096	0.054668	-0.0650535
1097	0.0545932	-0.0738245
1098	0.0545184	-0.0752615
1099	0.0544437	-0.0847372
1100	0.0543689	-0.0784512
1101	0.0543827	-0.0718986
1102	0.054253	-0.0580108
1103	0.0541233	-0.037402
1104	0.0539936	-0.0365587
1105	0.0538638	-0.0159781
1106	0.0537341	-0.0256714
1107	0.0536044	-0.0225621
1108	0.0534747	-0.0273377
1109	0.053345	-0.0137269
1110	0.0532153	-0.0181597
1111	0.0530855	-0.0182129
1112	0.0529493	-0.0144398
1113	0.0527786	-0.00637153
1114	0.052608	-0.00318856
1115	0.0524374	-0.00373251
1116	0.0522667	-0.000325164
1117	0.0520961	-0.00320076
1118	0.0519255	-0.000472051
1119	0.0517549	-0.00541202
1120	0.0515842	-0.0209731
1121	0.0514136	-0.0252554
1122	0.051243	-0.0168075
1123	0.0510724	-0.0226944
1124	0.0509017	-0.0309685
1125	0.0507311	-0.0440496
1126	0.0505605	-0.0486375
1127	0.0503899	-0.04407
1128	0.0502192	-0.0648295
1129	0.0500486	-0.0652293
1130	0.049878	-0.0675149
1131	0.0497073	-0.0627677
1132	0.0495367	-0.0621586
1133	0.0493661	-0.0645732
1134	0.0491955	-0.0670599
1135	0.0490248	-0.0600802
1136	0.0488542	-0.0634388
1137	0.0486836	-0.0617207
1138	0.048513	-0.0651164
1139	0.0483423	-0.060878
1140	0.0481717	-0.0590744
1141	0.0480011	-0.0665696
1142	0.0478304	-0.0595397
1143	0.0476598	-0.0580657
1144	0.0474892	-0.0627629
1145	0.0473186	-0.0649061
1146	0.0471479	-0.0700442
1147	0.0469773	-0.0695714
1148	0.0468067	-0.0714172
1149	0.0466361	-0.0669568
1150	0.0464654	-0.0698681
1151	0.0462948	-0.0628342
1152	0.0461242	-0.0642549
1153	0.0459536	-0.0666931
1154	0.0457829	-0.0679399
1155	0.0457215	-0.0714187
1156	0.0456602	-0.0701907
1157	0.0455988	-0.0622565
1158	0.0455374	-0.0738569
1159	0.045476	-0.0723589
1160	0.0454147	-0.0787382
1161	0.0453533	-0.0796124
1162	0.0452919	-0.109133
1163	0.0452305	-0.123782
1164	0.0451692	-0.117661
1165	0.0451078	-0.120942
1166	0.0450464	-0.109326
1167	0.044985	-0.106126
1168	0.0449237	-0.106403
1169	0.0448623	-0.106594
1170	0.0448009	-0.108146
1171	0.0447395	-0.11322
1172	0.0446781	-0.114381
1173	0.0446168	-0.112836
1174	0.0445554	-0.112831
1175	0.044494	-0.112186
1176	0.0444326	-0.128879
1177	0.0443713	-0.127832
1178	0.0443099	-0.126851
1179	0.0442485	-0.127972
1180	0.0441871	-0.129633
1181	0.0441258	-0.138522
1182	0.0440644	-0.148799
1183	0.044003	-0.154487
1184	0.0439416	-0.152848
1185	0.0438803	-0.148993
1186	0.0438354	-0.15779
1187	0.0437905	-0.160902
1188	0.0437457	-0.162215
1189	0.0437008	-0.147803
1190	0.043656	-0.150493
1191	0.0436111	-0.157388
1192	0.0435662	-0.179426
1193	0.0435214	-0.177697
1194	0.0434765	-0.178274
1195	0.0434316	-0.180154
1196	0.0433868	-0.183999
1197	0.0433419	-0.182309
1198	0.0432971	-0.182569
1199	0.0432522	-0.195276
1200	0.0432073	-0.198751
1201	0.0431625	-0.199659
1202	0.0431176	-0.202056
1203	0.0430728	-0.204661
1204	0.0430279	-0.211294
1205	0.042983	-0.205451
1206	0.0429382	-0.229466
1207	0.0428933	-0.247648
1208	0.0428485	-0.252093
1209	0.0428036	-0.253311
1210	0.0427587	-0.240841
1211	0.0427139	-0.239684
1212	0.042669	-0.240827
1213	0.0426242	-0.245064
1214	0.0425793	-0.238974
1215	0.0425344	-0.235672
1216	0.0424896	-0.239825
1217	0.0424447	-0.246059
1218	0.0423999	-0.262698
1219	0.042355	-0.245882
1220	0.0423101	-0.24143
1221	0.0422653	-0.245281
1222	0.0422204	-0.246817
1223	0.0421755	-0.244834
1224	0.0421307	-0.241357
1225	0.0420858	-0.24302
1226	0.042041	-0.251024
1227	0.0419961	-0.251939
1228	0.0419512	-0.257316
1229	0.0419064	-0.247278
1230	0.0418615	-0.246705
1231	0.0418167	-0.248951
1232	0.0417718	-0.250638
1233	0.0417269	-0.241895
1234	0.0392606	-0.241166
1235	0.03932	-0.247598
1236	0.0393787	-0.239883
1237	0.0394495	-0.229794
1238	0.0395202	-0.233385
1239	0.039591	-0.235609
1240	0.0396618	-0.220032
1241	0.0397325	-0.221412
1242	0.0398033	-0.220847
1243	0.0398741	-0.190442
1244	0.0399448	-0.186434
1245	0.0400156	-0.148597
1246	0.0400864	-0.128502
1247	0.0401571	-0.128631
1248	0.0402279	-0.127065
1249	0.0402987	-0.12707
1250	0.0403694	-0.130312
1251	0.0404402	-0.133326
1252	0.040511	-0.13
1253	0.0405817	-0.131997
1254	0.0406002	-0.132173
1255	0.0405856	-0.139566
1256	0.0405711	-0.136158
1257	0.0405566	-0.138381
1258	0.040542	-0.138204
1259	0.0405275	-0.141928
1260	0.0405129	-0.13298
1261	0.0404984	-0.154349
1262	0.0404838	-0.158973
1263	0.0404693	-0.161329
1264	0.0404547	-0.147097
1265	0.0404402	-0.148713
1266	0.0404256	-0.147801
1267	0.0404111	-0.138928
1268	0.0403966	-0.124307
1269	0.040382	-0.121865
1270	0.0403675	-0.123749
1271	0.0403529	-0.135863
1272	0.0403384	-0.128976
1273	0.0403238	-0.127922
1274	0.0403093	-0.127182
1275	0.0402947	-0.121851
1276	0.0402802	-0.130462
1277	0.0402657	-0.13003
1278	0.0402511	-0.12935
1279	0.0402366	-0.131066
1280	0.040222	-0.125826
1281	0.0402075	-0.128316
1282	0.0401929	-0.12834
1283	0.0401784	-0.123856
1284	0.0401638	-0.121234
1285	0.0401803	-0.120814
1286	0.0400905	-0.117813
1287	0.0401066	-0.114963
1288	0.0401229	-0.121213
1289	0.0401017	-0.124253
1290	0.0400805	-0.122056
1291	0.0400594	-0.132025
1292	0.0400382	-0.132411
1293	0.040017	-0.131771
1294	0.0399958	-0.116262
1295	0.0399747	-0.113013
1296	0.0399535	-0.114693
1297	0.0399323	-0.105281
1298	0.0399112	-0.114307
1299	0.03989	-0.105466
1300	0.0398688	-0.110447
1301	0.0398327	-0.120357
1302	0.0398662	-0.134055
1303	0.0398997	-0.141199
1304	0.0399332	-0.144799
1305	0.0399667	-0.143592
1306	0.0400002	-0.137152
1307	0.0400337	-0.138258
1308	0.0400672	-0.135828
1309	0.0401007	-0.151036
1310	0.0401342	-0.148022
1311	0.0401677	-0.148753
1312	0.0402012	-0.14803
1313	0.0402346	-0.150895
1314	0.0402681	-0.152287
1315	0.0403016	-0.154617
1316	0.0403351	-0.154472
1317	0.0403686	-0.131714
1318	0.0404021	-0.132742
1319	0.0404356	-0.128043
1320	0.0404691	-0.114516
1321	0.0405026	-0.110783
1322	0.0405361	-0.107944
1323	0.0405696	-0.105421
1324	0.040603	-0.10465
1325	0.0406365	-0.108842
1326	0.04067	-0.105545
1327	0.0407035	-0.104717
1328	0.040737	-0.0945216
1329	0.0407705	-0.0970537
1330	0.040804	-0.0986588
1331	0.0408375	-0.103383
1332	0.040871	-0.107765
1333	0.0409045	-0.0952787
1334	0.040938	-0.0952407
1335	0.0409715	-0.102272
1336	0.0410049	-0.101699
1337	0.0410384	-0.104894
1338	0.0410719	-0.10391
1339	0.0411054	-0.107983
1340	0.0411389	-0.103014
1341	0.0411724	-0.0953713
1342	0.0412059	-0.100472
1343	0.0412394	-0.100333
1344	0.0412729	-0.105646
1345	0.0413064	-0.108382
1346	0.0413399	-0.10441
1347	0.0413734	-0.101349
1348	0.0414068	-0.100815
1349	0.0414403	-0.102068
1350	0.0414738	-0.102574
1351	0.0415073	-0.109825
1352	0.0415408	-0.105479
1353	0.0415743	-0.106091
1354	0.0416078	-0.102394
1355	0.0415315	-0.101125
1356	0.0414552	-0.0991887
1357	0.0413788	-0.105389
1358	0.0413025	-0.104775
1359	0.0412262	-0.105127
1360	0.0411499	-0.105042
1361	0.0410736	-0.103233
1362	0.0409973	-0.0976031
1363	0.0409209	-0.0964608
1364	0.0408446	-0.101302
1365	0.0407683	-0.0977855
1366	0.040692	-0.106283
1367	0.0406157	-0.11083
1368	0.0405394	-0.110685
1369	0.040463	-0.109662
1370	0.0403867	-0.107297
1371	0.0403104	-0.103199
1372	0.0402341	-0.101613
1373	0.0401578	-0.0915446
1374	0.0400815	-0.0945385
1375	0.0400051	-0.0948728
1376	0.0399288	-0.0940994
1377	0.0398525	-0.0945869
1378	0.0397762	-0.0935461
1379	0.0396999	-0.0932469
1380	0.0396236	-0.0949029
1381	0.0395472	-0.0766792
1382	0.0394709	-0.0609114
1383	0.0393946	-0.0599563
1384	0.0393183	-0.0636307
1385	0.039242	-0.0656506
1386	0.0391491	-0.0650292
1387	0.0390561	-0.0592079
1388	0.0389632	-0.0649703
1389	0.0388703	-0.0775691
1390	0.0387774	-0.0789158
1391	0.0386845	-0.0697709
1392	0.0385916	-0.0489919
1393	0.0384986	-0.0490283
1394	0.0384057	-0.0525857
1395	0.0383128	-0.0514118
1396	0.0382199	-0.0534584
1397	0.038127	-0.0632117
1398	0.0380341	-0.0614054
1399	0.0379412	-0.0504717
1400	0.0378482	-0.0511789
1401	0.0377553	-0.0491715
1402	0.0376624	-0.0442118
1403	0.0375695	-0.0327617
1404	0.0374766	-0.0297692
1405	0.0373837	-0.0306665
1406	0.0372907	-0.0173931
1407	0.0371978	-0.0132619
1408	0.0371049	-0.00519993
1409	0.037012	-0.00940768
1410	0.0369191	-0.0106712
1411	0.0368262	-0.0105863
1412	0.0367332	-0.0142106
1413	0.0366403	-0.0187805
1414	0.0365474	-0.0241153
1415	0.0364545	-0.0281638
1416	0.0363616	-0.0261966
1417	0.0362687	-0.0296144
1418	0.0361757	-0.035346
1419	0.0360828	-0.0456944
1420	0.0359899	-0.039658
1421	0.035897	-0.0378005
1422	0.0358041	-0.0383736
1423	0.0357112	-0.0382478
1424	0.0356182	-0.0380313
1425	0.0355253	-0.0392484
1426	0.0354324	-0.0346769
1427	0.0353395	-0.0337593
1428	0.0352466	-0.032487
1429	0.0351537	-0.0312612
1430	0.0350607	-0.0139786
1431	0.0349678	-0.0108085
1432	0.0348749	-0.0127999
1433	0.034782	-0.0197392
1434	0.0346891	-0.0213967
1435	0.0345962	-0.017682
1436	0.0345032	-0.0210687
1437	0.0344103	-0.0220953
1438	0.0343174	-0.0202661
1439	0.0342245	-0.0334871
1440	0.0341316	-0.0374796
1441	0.0340387	-0.0345261
1442	0.0339457	-0.0343369
1443	0.0338528	-0.0784007
1444	0.0337599	-0.0715651
1445	0.033667	-0.0691459
1446	0.0335741	-0.0677594
1447	0.129212	0.135792
1448	0.129241	0.132625
1449	0.12927	0.139211
1450	0.129299	0.130044
1451	0.129327	0.128417
1452	0.129356	0.135625
1453	0.129385	0.150153
1454	0.129414	0.155243
1455	0.129443	0.156224
1456	0.129472	0.155129
1457	0.129501	0.150702
1458	0.12953	0.150993
1459	0.129559	0.152975
1460	0.129587	0.151957
1461	0.129616	0.157434
1462	0.129645	0.160873
1463	0.129674	0.161651
1464	0.129703	0.160382
1465	0.129732	0.157155
1466	0.129761	0.155303
1467	0.12979	0.157134
1468	0.129819	0.155719
1469	0.129848	0.156131
1470	0.129876	0.156525
1471	0.129905	0.156366
1472	0.129934	0.149791
1473	0.129963	0.149175
1474	0.129992	0.153603
1475	0.130021	0.152142
1476	0.13005	0.148076
1477	0.130079	0.145948
1478	0.130108	0.144428
1479	0.130136	0.140985
1480	0.130165	0.143605
1481	0.130194	0.146204
1482	0.130223	0.15457
1483	0.130252	0.153104
1484	0.130281	0.15942
1485	0.13031	0.160042
1486	0.130339	0.188398
1487	0.130368	0.188571
1488	0.130397	0.1885
1489	0.130425	0.18885
1490	0.130454	0.18402
1491	0.130483	0.205359
1492	0.130512	0.210299
1493	0.130541	0.19499
1494	0.13057	0.188856
1495	0.130599	0.188635
1496	0.130628	0.187237
1497	0.130657	0.183626
1498	0.130685	0.174365
1499	0.130714	0.172116
1500	0.130743	0.18018
1501	0.130772	0.181289
1502	0.130801	0.182828
1503	0.13083	0.181324
1504	0.130859	0.177366
1505	0.130888	0.176718
1506	0.130917	0.179036
1507	0.130946	0.177275
1508	0.130974	0.17845
1509	0.131003	0.18021
1510	0.131032	0.175232
1511	0.131061	0.185621
1512	0.131059	0.180054
1513	0.131016	0.181276
1514	0.130973	0.183472
1515	0.13093	0.184084
1516	0.130887	0.17835
1517	0.130843	0.186294
1518	0.1308	0.182206
1519	0.130757	0.212216
1520	0.130714	0.204426
1521	0.130714	0.207012
1522	0.130714	0.203175
1523	0.130714	0.191527
1524	0.130714	0.189756
1525	0.130714	0.195519
1526	0.130714	0.194633
1527	0.130714	0.191548
1528	0.130714	0.198075
1529	0.130714	0.194269
1530	0.130596	0.194666
1531	0.130479	0.194584
1532	0.130361	0.193264
1533	0.130244	0.191541
1534	0.130126	0.195551
1535	0.130009	0.197142
1536	0.129891	0.191763
1537	0.129774	0.191604
1538	0.129656	0.191785
1539	0.129539	0.189433
1540	0.129421	0.189608
1541	0.129304	0.176781
1542	0.129186	0.178583
1543	0.129069	0.182245
1544	0.128951	0.184796
1545	0.128834	0.186637
1546	0.128717	0.194232
1547	0.128599	0.208185
1548	0.128482	0.226814
1549	0.128364	0.232784
1550	0.128247	0.236286
1551	0.128129	0.241235
1552	0.128012	0.242558
1553	0.127894	0.242423
1554	0.127777	0.24391
1555	0.127659	0.241242
1556	0.127542	0.240947
1557	0.127424	0.241002
1558	0.127307	0.203062
1559	0.127189	0.203943
1560	0.127072	0.204455
1561	0.126954	0.19361
1562	0.126837	0.1906
1563	0.126719	0.189679
1564	0.126602	0.18982
1565	0.126484	0.229296
1566	0.126367	0.208139
1567	0.126249	0.208824
1568	0.126132	0.204998
1569	0.126014	0.207759
1570	0.12599	0.208206
1571	0.124273	0.207299
1572	0.122555	0.203222
1573	0.120837	0.222549
1574	0.11912	0.216848
1575	0.117402	0.219433
1576	0.115684	0.223786
1577	0.113967	0.218068
1578	0.112249	0.215368
1579	0.110531	0.2103
1580	0.108814	0.206281
1581	0.107096	0.204687
1582	0.105378	0.19894
1583	0.103661	0.198589
1584	0.101943	0.197301
1585	0.100225	0.193661
1586	0.0985078	0.193224
1587	0.0967901	0.189037
1588	0.0950724	0.186443
1589	0.0933548	0.178337
1590	0.0916371	0.175515
1591	0.0899194	0.174324
1592	0.0882018	0.171991
1593	0.0864841	0.178025
1594	0.0847664	0.176696
1595	0.0830488	0.176454
1596	0.0813311	0.174406
1597	0.0796134	0.171285
1598	0.0778958	0.171557
1599	0.0761781	0.162793
1600	0.0744604	0.162206
1601	0.0727428	0.162831
1602	0.0710251	0.16133
1603	0.0693074	0.156719
1604	0.0675898	0.128672
1605	0.0658721	0.124688
1606	0.0641544	0.119426
1607	0.0624368	0.111723
1608	0.0607191	0.108161
1609	0.0590014	0.102891
1610	0.0572838	0.103036
1611	0.0555661	0.103611
1612	0.0538484	0.107668
1613	0.0521308	0.111681
1614	0.0504131	0.11136
1615	0.0486954	0.109369
1616	0.0469778	0.0893676
1617	0.0452601	0.0747211
1618	0.0435424	0.0722676
1619	0.0418248	0.0453835
1620	0.0401071	0.0435399
1621	0.0383894	0.0420179
1622	0.0366718	0.0332233
1623	0.0349541	0.0341773
1624	0.0332364	0.021257
1625	0.0315188	0.0196891
1626	0.0298011	0.014469
1627	0.0280834	0.0133596
1628	0.0263658	0.00910216
1629	0.0246481	0.00426791
1630	0.0229304	0.00148603
1631	0.0212128	-0.0100091
1632	0.0194951	-0.0199374
1633	0.0177774	-0.0198705
1634	0.0160598	-0.0202021
1635	0.0143421	-0.0232452
1636	0.0126244	-0.0230141
1637	0.0109068	-0.0258073
1638	0.00918908	-0.0283751
1639	0.00747142	-0.0444656
1640	0.00575375	-0.0415578
1641	0.00403608	-0.0411084
1642	0.00231842	-0.036177
1643	0.00060075	-0.0589578
1644	-0.00111692	-0.0460274
1645	-0.00283458	-0.0448337
1646	-0.00455225	-0.056219
1647	-0.00626992	-0.0634892
1648	-0.00798758	-0.0617488
1649	-0.00970525	-0.0619014
1650	-0.0114229	-0.0685466
1651	-0.0131406	-0.0770814
1652	-0.0148583	-0.0820998
1653	-0.0165759	-0.0805646
1654	-0.0182936	-0.0852815
1655	-0.0200113	-0.0876093
1656	-0.0217289	-0.087757
1657	-0.0234466	-0.0903725
1658	-0.0251643	-0.0912501
1659	-0.0268819	-0.0975462
1660	-0.0285996	-0.102925
1661	-0.0303173	-0.111185
1662	-0.0320349	-0.120808
1663	-0.0337526	-0.124692
1664	-0.0354703	-0.124653
1665	-0.0371879	-0.1299
1666	-0.0389056	-0.134382
1667	-0.0406233	-0.137687
1668	-0.0423409	-0.1445
1669	-0.0440586	-0.147603
1670	-0.0457763	-0.163033
1671	-0.0474939	-0.167752
1672	-0.0492116	-0.179415
1673	-0.0509293	-0.181334
1674	-0.0526469	-0.184043
1675	-0.0543646	-0.179966
1676	-0.0560823	-0.185599
1677	-0.0577999	-0.183764
1678	-0.0595176	-0.191441
1679	-0.0612353	-0.194196
1680	-0.0629529	-0.201363
1681	-0.0646706	-0.209909
1682	-0.0663883	-0.222784
1683	-0.0681059	-0.230265
1684	-0.0691101	-0.232944
1685	-0.0701244	-0.234578
1686	-0.071772	-0.251274
1687	-0.0734196	-0.25823
1688	-0.0750673	-0.259733
1689	-0.0767149	-0.262794
1690	-0.0783625	-0.264783
1691	-0.0800101	-0.28816
1692	-0.0816578	-0.285965
1693	-0.0833054	-0.293921
1694	-0.084953	-0.308679
1695	-0.0866006	-0.315463
1696	-0.0882482	-0.320043
1697	-0.0898959	-0.325107
1698	-0.0915435	-0.324877
1699	-0.0926775	-0.307903
1700	-0.0930123	-0.313099
1701	-0.0933472	-0.312872
1702	-0.0944962	-0.310653
1703	-0.0960492	-0.326196
1704	-0.0976022	-0.324002
1705	-0.0991552	-0.336015
1706	-0.100708	-0.347482
1707	-0.102261	-0.414223
1708	-0.103814	-0.433166
1709	-0.105367	-0.447459
1710	-0.10692	-0.440818
1711	-0.108473	-0.464174
1712	-0.110026	-0.462226
1713	-0.111579	-0.472245
1714	-0.113132	-0.467748
1715	-0.114685	-0.478609
1716	-0.116238	-0.477356
1717	-0.117791	-0.491309
1718	-0.119344	-0.486306
1719	-0.120897	-0.458433
1720	-0.12245	-0.462984
1721	-0.124003	-0.47284
1722	-0.125556	-0.500943
1723	-0.127109	-0.492566
1724	-0.128662	-0.494363
1725	-0.130215	-0.512432
1726	-0.131768	-0.513455
1727	-0.131865	-0.483248
1728	-0.131962	-0.484176
1729	-0.132058	-0.476365
1730	-0.132034	-0.483532
1731	-0.13201	-0.483768
1732	-0.131986	-0.472148
1733	-0.131962	-0.473122
1734	-0.131938	-0.482356
1735	-0.131914	-0.481216
1736	-0.131891	-0.480833
1737	-0.131867	-0.557723
1738	-0.131843	-0.555774
1739	-0.131819	-0.555259
1740	-0.131795	-0.549576
1741	-0.131771	-0.57586
1742	-0.131747	-0.56546
1743	-0.131723	-0.570136
1744	-0.131699	-0.578628
1745	-0.131675	-0.579696
1746	-0.131651	-0.570112
1747	-0.131627	-0.584259
1748	-0.133205	-0.584106
1749	-0.134784	-0.591099
1750	-0.136362	-0.60322
1751	-0.13794	-0.607504
1752	-0.139518	-0.613884
1753	-0.141097	-0.61868
1754	-0.142675	-0.631116
1755	-0.144253	-0.644394
1756	-0.145832	-0.654024
1757	-0.14741	-0.652848
1758	-0.148988	-0.68892
1759	-0.150566	-0.678679
1760	-0.152145	-0.681796
1761	-0.153482	-0.685283
1762	-0.154832	-0.668274
1763	-0.154544	-0.67826
1764	-0.154256	-0.676704
1765	-0.153967	-0.690805
1766	-0.153679	-0.685314
1767	-0.153391	-0.690996
1768	-0.153102	-0.688026
1769	-0.154452	-0.688299
1770	-0.154446	-0.691515
1771	-0.154148	-0.712477
1772	-0.15385	-0.745461
1773	-0.153552	-0.743407
1774	-0.153254	-0.761111
1775	-0.152956	-0.768486
1776	-0.152658	-0.767032
1777	-0.15236	-0.771905
1778	-0.152062	-0.773776
1779	-0.151764	-0.775404
1780	-0.151466	-0.769161
1781	-0.151168	-0.766588
1782	-0.15087	-0.763695
1783	-0.150572	-0.770568
1784	-0.150274	-0.766802
1785	-0.149976	-0.767129
1786	-0.149678	-0.767653
1787	-0.14938	-0.782458
1788	-0.149082	-0.784872
1789	-0.148784	-0.780781
1790	-0.148486	-0.771569
1791	-0.148188	-0.77317
1792	-0.147862	-0.779588
1793	-0.147562	-0.797099
1794	-0.147263	-0.796451
1795	-0.14693	-0.814086
1796	-0.145001	-0.804305
1797	-0.143072	-0.805313
1798	-0.141142	-0.801605
1799	-0.139213	-0.782903
1800	-0.137284	-0.783033
1801	-0.135355	-0.76948
1802	-0.133426	-0.779451
1803	-0.131496	-0.808963
1804	-0.129567	-0.780039
1805	-0.127638	-0.777085
1806	-0.125709	-0.772604
1807	-0.12378	-0.769707
1808	-0.12185	-0.774076
1809	-0.119921	-0.789109
1810	-0.117992	-0.77988
1811	-0.116063	-0.783468
1812	-0.114134	-0.770878
1813	-0.112204	-0.745965
1814	-0.110275	-0.739793
1815	-0.108346	-0.759989
1816	-0.106417	-0.731115
1817	-0.104488	-0.728065
1818	-0.102558	-0.739172
1819	-0.100629	-0.722373
1820	-0.0986999	-0.721233
1821	-0.0967707	-0.721547
1822	-0.0961721	-0.709433
1823	-0.0960258	-0.712152
1824	-0.0958795	-0.71316
1825	-0.0957332	-0.711357
1826	-0.0955869	-0.701128
1827	-0.0954406	-0.738608
1828	-0.0952942	-0.739132
1829	-0.0951479	-0.745644
1830	-0.0950016	-0.745822
1831	-0.0948553	-0.724642
1832	-0.094709	-0.724201
1833	-0.0945626	-0.729915
1834	-0.0944163	-0.732684
1835	-0.09427	-0.719334
1836	-0.0941237	-0.712576
1837	-0.0939774	-0.715214
1838	-0.093831	-0.71037
1839	-0.0936847	-0.702201
1840	-0.0938181	-0.705124
1841	-0.0939515	-0.707006
1842	-0.0940848	-0.710148
1843	-0.0942182	-0.702073
1844	-0.0943515	-0.723306
1845	-0.0944849	-0.6968
1846	-0.0946183	-0.68734
1847	-0.0947516	-0.687015
1848	-0.094885	-0.686913
1849	-0.0942733	-0.695862
1850	-0.0936552	-0.715403
1851	-0.0930305	-0.707965
1852	-0.0927307	-0.706766
1853	-0.0924309	-0.712484
1854	-0.0921311	-0.721121
1855	-0.0918313	-0.67089
1856	-0.0911935	-0.672269
1857	0.0788987	0.21008
1858	0.0788987	0.20884
1859	0.0788987	0.213513
1860	0.0788987	0.213813
1861	0.0788987	0.208376
1862	0.0788987	0.215389
1863	0.0788987	0.20781
1864	0.0788987	0.212361
1865	0.0788987	0.204623
1866	0.0788987	0.202328
1867	0.0788987	0.194792
1868	0.0788987	0.19291
1869	0.0788987	0.189643
1870	0.0788987	0.19081
1871	0.0788987	0.183851
1872	0.0788987	0.179917
1873	0.0788987	0.171248
1874	0.0788987	0.165975
1875	0.0788987	0.154525
1876	0.0788987	0.147073
1877	0.0788987	0.147818
1878	0.0788987	0.15376
1879	0.0788987	0.164283
1880	0.0788987	0.173034
1881	0.0788987	0.171898
1882	0.0788987	0.17115
1883	0.0788987	0.172107
1884	0.0788987	0.175286
1885	0.0788987	0.187366
1886	0.0788987	0.195506
1887	0.0788987	0.200992
1888	0.0788987	0.196685
1889	0.0788987	0.191704
1890	0.0788987	0.18676
1891	0.0788987	0.185873
1892	0.0788987	0.188383
1893	0.0788987	0.187378
1894	0.0788987	0.197412
1895	0.0788987	0.18571
1896	0.0788987	0.186249
1897	0.0788987	0.182113
1898	0.0788987	0.183322
1899	0.0788987	0.182084
1900	0.0788987	0.182856
1901	0.0788987	0.188561
1902	0.0788987	0.187596
1903	0.0788987	0.183824
1904	0.0788987	0.187218
1905	0.0788987	0.185427
1906	0.0788987	0.14039
1907	0.0788987	0.146697
1908	0.0788987	0.147039
1909	0.0788987	0.144709
1910	0.0788987	0.142892
1911	0.0788987	0.144619
1912	0.0788987	0.146907
1913	0.0788987	0.151216
1914	0.0788987	0.152912
1915	0.0788987	0.146269
1916	0.0788987	0.14402
1917	0.0788987	0.139992
1918	0.0788987	0.142999
1919	0.0788987	0.142411
1920	0.0788987	0.13705
1921	0.0788987	0.136397
1922	0.0788987	0.140964
1923	0.0788987	0.142034
1924	0.0788987	0.142683
1925	0.0788987	0.147861
1926	0.0788987	0.143038
1927	0.0788987	0.139132
1928	0.0788987	0.136459
1929	0.0788987	0.1638
1930	0.0788987	0.157429
1931	0.0788987	0.132925
1932	0.0788987	0.130105
1933	0.0788987	0.127724
1934	0.0788987	0.128124
1935	0.0788987	0.123657
1936	0.0788987	0.126906
1937	0.0788987	0.127764
1938	0.0788987	0.123408
1939	0.0788987	0.118197
1940	0.0788987	0.120155
1941	0.0788987	0.120802
1942	0.0788987	0.11929
1943	0.0788987	0.12397
1944	0.0788987	0.125386
1945	0.0788987	0.124341
1946	0.0788987	0.12833
1947	0.0788987	0.127659
1948	0.0788987	0.125739
1949	0.0788987	0.116756
1950	0.0788987	0.126672
1951	0.0788987	0.139039
1952	0.0788987	0.142772
1953	0.0788987	0.14331
1954	0.0788987	0.14898
1955	0.0788987	0.150401
1956	0.0788987	0.14654
1957	0.0788987	0.141369
1958	0.0788987	0.1442
1959	0.0788987	0.0964183
1960	0.0788987	0.0942992
1961	0.0788987	0.101018
1962	0.0788987	0.0846742
1963	0.0788987	0.0752765
1964	0.0788987	0.0730642
1965	0.0788987	0.0715695
1966	0.0788987	0.0794866
1967	0.0788987	0.086902
1968	0.0788987	0.0890363
1969	0.0788987	0.101516
1970	0.0788987	0.0943933
1971	0.0788987	0.0985608
1972	0.0788987	0.106096
1973	0.0788987	0.10437
1974	0.0788987	0.101166
1975	0.0788987	0.101014
1976	0.0788987	0.100895
1977	0.0788987	0.0976893
1978	0.0788987	0.0929122
1979	0.0788987	0.0959946
1980	0.0788987	0.0917811
1981	0.0788987	0.0977724
1982	0.0788987	0.0959577
1983	0.0788987	0.0917455
1984	0.0788987	0.0921248
1985	0.0788987	0.0957692
1986	0.0788987	0.0964718
1987	0.0788987	0.0823845
1988	0.0788987	0.0870823
1989	0.0788987	0.0834461
1990	0.0788987	0.0794365
1991	0.0788987	0.0570776
1992	0.0788987	0.0537836
1993	0.0788987	0.0529181
1994	0.0788987	0.0539554
1995	0.0788987	0.0602309
1996	0.0788987	0.0632449
1997	0.0788987	0.0628372
1998	0.0788987	0.056525
[truncated: 4,326 more rows]

## Sheet: SuppFig10LowerCenterTheilSen
	1.677139850129692356e+00
0	-0.0609061
1	1.63584
2	1.71765

## Sheet: SuppFig10UpperLeftTheilSen
	2.356146273573365590e+00
0	-0.0908272
1	2.2987
2	2.4131

## Sheet: SuppFig10LowerLeftPoints
	Windowed Difference in tCR, TP 2 vs TP 3	Windowed Difference in Expression, descendant vs ascendant subclone (Only TP 3)
0	0.195803	0.261353
1	0.194772	0.251478
2	0.193741	0.247703
3	0.192711	0.285699
4	0.19168	0.286577
5	0.190649	0.285616
6	0.189618	0.282598
7	0.188588	0.280046
8	0.187557	0.275718
9	0.186526	0.27328
10	0.185496	0.266691
11	0.184465	0.261285
12	0.183434	0.261445
13	0.182404	0.255194
14	0.181373	0.255409
15	0.180342	0.25364
16	0.179311	0.214398
17	0.178281	0.209361
18	0.17725	0.206647
19	0.176219	0.188289
20	0.175189	0.186532
21	0.174158	0.185812
22	0.173127	0.183285
23	0.172097	0.190192
24	0.171066	0.188993
25	0.170035	0.17491
26	0.169004	0.192465
27	0.167974	0.190869
28	0.166943	0.189192
29	0.165912	0.18331
30	0.164882	0.185679
31	0.163851	0.198417
32	0.16282	0.203331
33	0.16179	0.198171
34	0.160759	0.199487
35	0.159728	0.199763
36	0.158698	0.196739
37	0.157667	0.195915
38	0.156636	0.197082
39	0.155605	0.190592
40	0.154575	0.181725
41	0.153544	0.174637
42	0.152513	0.168104
43	0.151483	0.15859
44	0.150452	0.149734
45	0.149421	0.149318
46	0.148391	0.151033
47	0.14736	0.139247
48	0.146329	0.121174
49	0.145298	0.122709
50	0.144268	0.114064
51	0.143237	0.114376
52	0.142206	0.112373
53	0.141176	0.114598
54	0.140145	0.110207
55	0.139114	0.115634
56	0.138084	0.119226
57	0.137053	0.120135
58	0.136022	0.129666
59	0.134991	0.123032
60	0.133961	0.110387
61	0.13293	0.0899449
62	0.131899	0.0882268
63	0.130869	0.0681632
64	0.129838	0.0821924
65	0.128807	0.0766046
66	0.127777	0.0604829
67	0.126746	0.0576203
68	0.125715	0.0586088
69	0.124684	0.0610206
70	0.123654	0.0593116
71	0.122623	0.0595407
72	0.121592	0.0570041
73	0.120993	0.0562156
74	0.119945	0.0611038
75	0.118896	0.0591229
76	0.117848	0.0360861
77	0.116799	0.037604
78	0.115751	0.0403488
79	0.114703	0.0295881
80	0.113654	0.0298093
81	0.112606	0.0293241
82	0.111557	0.0220759
83	0.110509	0.00867978
84	0.109461	0.00779732
85	0.108412	0.00554977
86	0.107364	-0.004038
87	0.106315	-0.00918024
88	0.105267	-0.0157016
89	0.104218	-0.0193727
90	0.10317	-0.0209905
91	0.102122	-0.0216521
92	0.101073	-0.0235095
93	0.100025	-0.0265663
94	0.0989763	-0.0181999
95	0.0979279	-0.0180103
96	0.0968795	-0.0215507
97	0.0958311	-0.0225278
98	0.0947827	-0.0260931
99	0.0937342	-0.0202331
100	0.0926858	-0.0211147
101	0.0916374	-0.0246453
102	0.090589	-0.0256414
103	0.0895406	-0.0280591
104	0.0884921	-0.0240593
105	0.0874437	-0.0209034
106	0.0863953	-0.0220253
107	0.0853469	-0.0176849
108	0.0842985	-0.0197634
109	0.0832501	-0.0258575
110	0.0822016	-0.0250631
111	0.0811532	-0.0199839
112	0.0801048	-0.0153548
113	0.0790564	-0.0234716
114	0.078008	-0.0260397
115	0.0769595	-0.0262784
116	0.0759111	-0.0205751
117	0.0748627	-0.0178618
118	0.0738143	-0.0119027
119	0.0727659	-0.0171231
120	0.0717175	-0.0202022
121	0.070669	-0.0150027
122	0.0696206	-0.0105037
123	0.0685722	-0.0105634
124	0.0675238	-0.00495734
125	0.0664754	0.000497585
126	0.0654269	0.000585268
127	0.0643785	-0.0166626
128	0.0633301	-0.0149311
129	0.0622817	-0.0143822
130	0.0612333	-0.00564079
131	0.0601849	-0.00396089
132	0.0591364	-0.00308479
133	0.058088	-0.00862925
134	0.0570396	-0.0177838
135	0.0559912	-0.0292411
136	0.0549428	-0.034404
137	0.0538943	-0.0316369
138	0.0528459	-0.0279122
139	0.0517975	-0.0334648
140	0.0507491	-0.0497827
141	0.0497007	-0.0461373
142	0.0486523	-0.0454699
143	0.0476038	-0.0438731
144	0.0465554	-0.0370939
145	0.045507	-0.0446716
146	0.0444586	-0.0494187
147	0.0443993	-0.0669275
148	0.0439798	-0.0730155
149	0.0435604	-0.0740852
150	0.0431409	-0.0692535
151	0.0427214	-0.0691937
152	0.0423019	-0.0771336
153	0.0418824	-0.0910845
154	0.041463	-0.0889935
155	0.0410435	-0.0927075
156	0.040624	-0.0925629
157	0.0402045	-0.0944939
158	0.039785	-0.0965536
159	0.0393656	-0.096577
160	0.0389461	-0.0965945
161	0.0385266	-0.104851
162	0.0381071	-0.0978178
163	0.0376876	-0.0887515
164	0.0372682	-0.0825899
165	0.0368487	-0.0825468
166	0.0364292	-0.0892909
167	0.0360097	-0.0854505
168	0.0355902	-0.0837668
169	0.0351708	-0.0843471
170	0.0347513	-0.0856712
171	0.0343318	-0.0876589
172	0.0339123	-0.0835311
173	0.0338999	-0.0824684
174	0.0338874	-0.0855314
175	0.033875	-0.0998328
176	0.0338625	-0.097654
177	0.0338501	-0.100702
178	0.0338376	-0.113854
179	0.0338251	-0.104817
180	0.0338127	-0.0973276
181	0.0338002	-0.0935076
182	0.0337878	-0.0167614
183	0.0337753	-0.0109681
184	0.0337629	-0.010072
185	0.0337504	-0.0107277
186	0.033738	-0.00886974
187	0.0337255	-0.00453654
188	0.0337131	-0.03271
189	0.0337006	-0.0363666
190	0.0336882	-0.0313415
191	0.0336757	-0.028187
192	0.0336633	-0.0350382
193	0.0336508	-0.0341665
194	0.0336384	-0.031242
195	0.0336259	-0.0396184
196	0.0336135	-0.0639236
197	0.033601	-0.0700503
198	0.0335886	-0.097346
199	0.0335761	-0.092286
200	0.0335636	-0.0931822
201	0.0335512	-0.0943732
202	0.0335387	-0.0931321
203	0.0335263	-0.0977623
204	0.0335138	-0.0984397
205	0.0335014	-0.0942189
206	0.0334889	-0.0929336
207	0.0334765	-0.088333
208	0.033464	-0.0860456
209	0.0334516	-0.0823436
210	0.0334391	-0.0864744
211	0.0334267	-0.100903
212	0.0334142	-0.101143
213	0.0334018	-0.106412
214	0.0333893	-0.104696
215	0.0333769	-0.102811
216	0.0333644	-0.0777823
217	0.033352	-0.0675778
218	0.0333395	-0.0652656
219	0.0333271	-0.0631788
220	0.0333146	-0.0888664
221	0.0333022	-0.0926598
222	0.0332897	-0.0774942
223	0.0332772	-0.0841439
224	0.0332648	-0.0852423
225	0.0332523	-0.10673
226	0.0332399	-0.13588
227	0.0332274	-0.139038
228	0.033215	-0.228292
229	0.0332025	-0.234408
230	0.0331901	-0.261305
231	0.0331776	-0.287562
232	0.0331652	-0.301085
233	0.0331527	-0.299083
234	0.0331403	-0.308369
235	0.0331278	-0.313354
236	0.0331154	-0.302284
237	0.0331029	-0.303735
238	0.0330905	-0.301534
239	0.033078	-0.298341
240	0.0330656	-0.291879
241	0.0330531	-0.29327
242	0.0330407	-0.29677
243	0.0330282	-0.322102
244	0.0330158	-0.303019
245	0.0330033	-0.303161
246	0.0329908	-0.309003
247	0.0329784	-0.312479
248	0.0329659	-0.297943
249	0.0329535	-0.300869
250	0.032941	-0.281373
251	0.0329286	-0.292272
252	0.0329161	-0.291958
253	0.0329037	-0.227396
254	0.0328912	-0.25789
255	0.0328788	-0.258605
256	0.0328663	-0.262554
257	0.0328539	-0.261597
258	0.0328414	-0.274789
259	0.032829	-0.289884
260	0.0328165	-0.278862
261	0.0328041	-0.244902
262	0.0327916	-0.239076
263	0.0327792	-0.236213
264	0.0327667	-0.246571
265	0.0327543	-0.234295
266	0.0327418	-0.23364
267	0.0327294	-0.237165
268	0.0327169	-0.24563
269	0.0327044	-0.251136
270	0.032692	-0.259429
271	0.0326795	-0.260318
272	0.0326671	-0.254197
273	0.0326671	-0.260683
274	0.0326671	-0.253686
275	0.0326671	-0.322303
276	0.0326671	-0.341094
277	0.0326671	-0.363246
278	0.0326671	-0.362124
279	0.0326671	-0.354272
280	0.0326671	-0.345378
281	0.0326671	-0.353933
282	0.0326671	-0.350886
283	0.0326671	-0.353428
284	0.0326671	-0.352112
285	0.0326671	-0.35198
286	0.0326671	-0.371267
287	0.0326671	-0.375317
288	0.0326671	-0.362472
289	0.0326671	-0.363911
290	0.0326671	-0.368495
291	0.0326671	-0.388822
292	0.0326671	-0.39048
293	0.0326671	-0.412862
294	0.0326671	-0.4302
295	0.0326671	-0.42773
296	0.0326671	-0.423399
297	0.0326671	-0.423241
298	0.0326671	-0.448048
299	0.0326671	-0.504614
300	0.0326671	-0.580138
301	0.0326671	-0.591329
302	0.0326671	-0.572867
303	0.0326671	-0.576004
304	0.0326671	-0.573951
305	0.0326671	-0.575154
306	0.0326671	-0.575022
307	0.0326671	-0.582112
308	0.0326671	-0.576707
309	0.0326671	-0.572759
310	0.0326671	-0.574068
311	0.0326671	-0.578686
312	0.0326671	-0.56958
313	0.0326671	-0.604269
314	0.0326671	-0.552968
315	0.0326671	-0.550929
316	0.0326671	-0.565505
317	0.0326671	-0.569219
318	0.0326671	-0.578131
319	0.0326671	-0.571526
320	0.0326671	-0.596036
321	0.0326671	-0.619835
322	0.0326671	-0.627817
323	0.0326671	-0.625488
324	0.0326671	-0.634195
325	0.0326671	-0.661691
326	0.0326671	-0.661211
327	0.0326671	-0.663545
328	0.0326671	-0.6682
329	0.0326671	-0.670776
330	0.0326671	-0.677023
331	0.0326671	-0.678789
332	0.0326671	-0.683679
333	0.0326671	-0.671197
334	0.0326671	-0.665783
335	0.0326671	-0.66096
336	0.0326671	-0.666883
337	0.0326671	-0.75574
338	0.0326671	-0.757391
339	0.0326671	-0.75483
340	0.0326671	-0.754691
341	0.0326671	-0.75472
342	0.0326671	-0.74999
343	0.0326671	-0.744534
344	0.0326671	-0.753298
345	0.0326671	-0.744564
346	0.0326671	-0.741428
347	0.0326671	-0.739588
348	0.0326671	-0.729935
349	0.0326671	-0.72631
350	0.0326671	-0.72772
351	0.0326671	-0.725931
352	0.0326671	-0.700608
353	0.0326671	-0.694829
354	0.0326671	-0.696964
355	0.0326671	-0.699949
356	0.0326671	-0.702918
357	0.0326671	-0.701263
358	0.0326671	-0.702321
359	0.0326671	-0.741237
360	0.0326671	-0.72948
361	0.0326671	-0.725627
362	0.0326671	-0.768789
363	0.0326671	-0.772351
364	0.0326671	-0.773013
365	0.0326671	-0.773842
366	0.0326671	-0.765967
367	0.0326671	-0.769056
368	0.0326671	-0.769485
369	0.0326671	-0.770912
370	0.0326671	-0.769339
371	0.0326671	-0.768685
372	0.0326671	-0.75543
373	0.0326671	-0.753426
374	0.0326671	-0.727628
375	0.0326671	-0.723544
376	0.0326671	-0.727451
377	0.0326671	-0.724023
378	0.0326671	-0.720563
379	0.0326671	-0.720396
380	0.0326671	-0.724998
381	0.0326671	-0.725478
382	0.0326671	-0.737758
383	0.0326671	-0.730624
384	0.0326671	-0.706603
385	0.0326671	-0.711102
386	0.0326671	-0.711724
387	0.0326671	-0.714925
388	0.0326671	-0.693933
389	0.0326671	-0.691807
390	0.0326671	-0.712883
391	0.0326671	-0.707972
392	0.0326671	-0.705357
393	0.0326671	-0.702614
394	0.0326671	-0.703133
395	0.0326671	-0.691017
396	0.0326671	-0.662445
397	0.0326671	-0.668161
398	0.0326671	-0.670387
399	0.0326671	-0.687039
400	0.0326671	-0.682026
401	0.0326671	-0.679895
402	0.0326671	-0.673736
403	0.0326671	-0.667553
404	0.0326671	-0.663726
405	0.0326671	-0.662916
406	0.0326671	-0.667738
407	0.0326671	-0.693716
408	0.0326671	-0.695707
409	0.0326671	-0.693136
410	0.0326671	-0.63318
411	0.0326671	-0.622105
412	0.0326671	-0.624901
413	0.0326671	-0.649407
414	0.0326671	-0.654322
415	0.0326671	-0.657275
416	0.0326671	-0.649353
417	0.0326671	-0.661074
418	0.0326671	-0.665455
419	0.0326671	-0.665686
420	0.0326671	-0.65068
421	0.0326671	-0.650183
422	0.0326671	-0.660894
423	0.0326671	-0.658094
424	0.0326671	-0.657344
425	0.0326671	-0.627264
426	0.0327601	-0.628676
427	0.0328532	-0.567323
428	0.0329462	-0.48536
429	0.0330393	-0.480304
430	0.0331323	-0.466682
431	0.0332254	-0.468818
432	0.0333184	-0.462434
433	0.0334115	-0.461854
434	0.0335045	-0.458867
435	0.0335087	-0.45875
436	0.033513	-0.470725
437	0.0333436	-0.471295
438	0.0331741	-0.472135
439	0.0330046	-0.480205
440	0.0328352	-0.489535
441	0.0326657	-0.489616
442	0.0324963	-0.487645
443	0.0329641	-0.486299
444	0.033432	-0.497115
445	0.0338999	-0.494505
446	0.0339062	-0.492959
447	0.0339009	-0.48808
448	0.0338956	-0.482262
449	0.0338902	-0.480671
450	0.0338849	-0.487465
451	0.0338796	-0.486754
452	0.0338743	-0.483584
453	0.033869	-0.485152
454	0.0338637	-0.453476
455	0.0338584	-0.461252
456	0.0338531	-0.461609
457	0.0338478	-0.454844
458	0.0338425	-0.468072
459	0.0338372	-0.455099
460	0.0338319	-0.435982
461	0.0338266	-0.457389
462	0.0338212	-0.456194
463	0.0338159	-0.445029
464	0.0338106	-0.441794
465	0.0338053	-0.449402
466	0.0338	-0.447678
467	0.0337947	-0.444548
468	0.0337894	-0.436783
469	0.0337841	-0.44039
470	0.0337788	-0.415165
471	0.0337735	-0.416044
472	0.0337682	-0.421228
473	0.0337629	-0.417493
474	0.0337575	-0.430125
475	0.0337522	-0.384267
476	0.0337469	-0.364542
477	0.0337416	-0.356635
478	0.0337363	-0.360991
479	0.033731	-0.361862
480	0.0337257	-0.366227
481	0.0337204	-0.368726
482	0.0337151	-0.371998
483	0.0337098	-0.374616
484	0.0337045	-0.367683
485	0.0336992	-0.365967
486	0.0336939	-0.346339
487	0.0336885	-0.34106
488	0.0336832	-0.350815
489	0.0336779	-0.347875
490	0.0336726	-0.355453
491	0.0336673	-0.348419
492	0.033662	-0.335851
493	0.0336567	-0.327264
494	0.0336514	-0.33242
495	0.0336461	-0.336988
496	0.0336408	-0.334376
497	0.0336355	-0.324537
498	0.0336302	-0.316385
499	0.0336249	-0.274795
500	0.0336195	-0.218255
501	0.0336142	-0.161743
502	0.0336089	-0.143156
503	0.0336036	-0.136938
504	0.0335983	-0.136055
505	0.033593	-0.135212
506	0.0335877	-0.13176
507	0.0335824	-0.129332
508	0.0335771	-0.133993
509	0.0335718	-0.134232
510	0.0335665	-0.13315
511	0.0335612	-0.136168
512	0.0335559	-0.151824
513	0.0335505	-0.149688
514	0.0335452	-0.158941
515	0.0335399	-0.142375
516	0.0335346	-0.135375
517	0.0335293	-0.12697
518	0.033524	-0.11653
519	0.0335187	-0.113589
520	0.0335134	-0.118886
521	0.0335081	-0.119325
522	0.0335028	-0.118125
523	0.0334975	-0.119529
524	0.0334922	-0.114256
525	0.0334869	-0.114415
526	0.0334815	-0.114747
527	0.0334762	-0.11447
528	0.0334709	-0.113855
529	0.0334656	-0.113824
530	0.0334603	-0.113269
531	0.033455	-0.109697
532	0.0334497	-0.110953
533	0.0334444	-0.116066
534	0.0334391	-0.121046
535	0.0334338	-0.114745
536	0.0334285	-0.107753
537	0.0334232	-0.107164
538	0.0334179	-0.111916
539	0.0334125	-0.113274
540	0.0334072	-0.113515
541	0.0334019	-0.114664
542	0.0333966	-0.11559
543	0.0333913	-0.113431
544	0.033386	-0.109248
545	0.0333807	-0.112132
546	0.0333754	-0.112559
547	0.0333701	-0.112988
548	0.0333648	-0.133077
549	0.0333595	-0.132217
550	0.0333542	-0.129984
551	0.0333489	-0.129649
552	0.0333435	-0.131548
553	0.0333382	-0.131125
554	0.0333329	-0.130297
555	0.0333276	-0.130496
556	0.0333223	-0.130687
557	0.033317	-0.135476
558	0.0333117	-0.146827
559	0.0333064	-0.124068
560	0.0333011	-0.124718
561	0.0332958	-0.12353
562	0.0332905	-0.124132
563	0.0332852	-0.123548
564	0.0332799	-0.123824
565	0.0332745	-0.125723
566	0.0332692	-0.126244
567	0.0332639	-0.129479
568	0.0332586	-0.129368
569	0.0332533	-0.124302
570	0.033248	-0.128011
571	0.0332427	-0.128032
572	0.0332374	-0.116728
573	0.0332321	-0.1158
574	0.0332268	-0.120213
575	0.0332215	-0.114974
576	0.0332162	-0.114775
577	0.0332109	-0.114433
578	0.0332055	-0.111221
579	0.0332002	-0.112569
580	0.0331949	-0.112214
581	0.0331896	-0.113279
582	0.0331843	-0.124489
583	0.033179	-0.125316
584	0.0331737	-0.130224
585	0.0331684	-0.123053
586	0.0331631	-0.120912
587	0.0331578	-0.114452
588	0.0331525	-0.118674
589	0.0331472	-0.117124
590	0.0331418	-0.0999667
591	0.0331365	-0.108685
592	0.0331312	-0.109383
593	0.0331259	-0.110358
594	0.0331206	-0.118389
595	0.0331153	-0.118519
596	0.03311	-0.112344
597	0.0331047	-0.111455
598	0.0330994	-0.110686
599	0.0330941	-0.108237
600	0.0330888	-0.106547
601	0.0330835	-0.105047
602	0.0330782	-0.108603
603	0.0330728	-0.11826
604	0.0330675	-0.118597
605	0.0330622	-0.117934
606	0.0330569	-0.108505
607	0.0330516	-0.0918153
608	0.0330463	-0.0915602
609	0.033041	-0.0883271
610	0.0330357	-0.0927027
611	0.0330304	-0.0929331
612	0.0330251	-0.097462
613	0.0330198	-0.0771591
614	0.0330145	-0.0710454
615	0.0330092	-0.0661715
616	0.0330038	-0.0724063
617	0.0329985	-0.0658711
618	0.0329932	-0.0706498
619	0.0329879	-0.0680141
620	0.0329826	-0.0637214
621	0.0329773	-0.064744
622	0.032972	-0.0639499
623	0.0329667	-0.0663511
624	0.0329614	-0.0644079
625	0.0329546	-0.0680661
626	0.0328553	-0.0695896
627	0.0327561	-0.0798795
628	0.0326568	-0.0699088
629	0.0325575	-0.0750373
630	0.0324582	-0.0839761
631	0.032359	-0.0766026
632	0.0322597	-0.0780584
633	0.0321604	-0.0774424
634	0.0320612	-0.0761782
635	0.032059	-0.0730917
636	0.0320568	-0.0765716
637	0.0322193	-0.0743846
638	0.0323818	-0.0880286
639	0.0325444	-0.0841021
640	0.0327069	-0.0787778
641	0.0328694	-0.0793909
642	0.033032	-0.0795625
643	0.0325636	-0.079284
644	0.0320952	-0.0927086
645	0.0316268	-0.0915487
646	0.0316268	-0.0915555
647	0.0316268	-0.0913124
648	0.0316268	-0.0913337
649	0.0316268	-0.0889928
650	0.0316268	-0.0886087
651	0.0316268	-0.0917438
652	0.0316268	-0.0970955
653	0.0316268	-0.0979096
654	0.0316268	-0.104045
655	0.0316268	-0.102882
656	0.0316268	-0.104133
657	0.0316268	-0.113906
658	0.0316268	-0.114257
659	0.0316268	-0.118614
660	0.0316268	-0.112151
661	0.0316268	-0.108567
662	0.0316268	-0.109397
663	0.0316268	-0.115163
664	0.0316268	-0.112275
665	0.0316268	-0.110385
666	0.0316268	-0.112476
667	0.0316268	-0.105034
668	0.0316268	-0.0920853
669	0.0316268	-0.0912736
670	0.0316268	-0.0985154
671	0.0316268	-0.0986965
672	0.0316268	-0.0984892
673	0.0316268	-0.100895
674	0.0316268	-0.0967963
675	0.0316268	-0.0963502
676	0.0316268	-0.0955865
677	0.0316268	-0.0928878
678	0.0316268	-0.0939368
679	0.0316268	-0.094223
680	0.0316268	-0.0979678
681	0.0316268	-0.115052
682	0.0316268	-0.105231
683	0.0316268	-0.103534
684	0.0316268	-0.10745
685	0.0316268	-0.107329
686	0.0316268	-0.108505
687	0.0316268	-0.125003
688	0.0316268	-0.122301
689	0.0316268	-0.121618
690	0.0316268	-0.11214
691	0.0316268	-0.102607
692	0.0316268	-0.105185
693	0.0316268	-0.102925
694	0.0316268	-0.106014
695	0.0316268	-0.104388
696	0.0316268	-0.101055
697	0.0316268	-0.112994
698	0.03037	-0.117799
699	0.0291132	-0.119103
700	0.0278564	-0.122558
701	0.0265996	-0.164699
702	0.0253428	-0.18294
703	0.024086	-0.19142
704	0.0228292	-0.189887
705	0.0215724	-0.195705
706	0.0203156	-0.198612
707	0.0190588	-0.200788
708	0.017802	-0.193591
709	0.0165452	-0.188843
710	0.0152884	-0.184685
711	0.0140317	-0.196359
712	0.0127749	-0.195979
713	0.0115181	-0.19686
714	0.0102613	-0.194676
715	0.00900448	-0.213245
716	0.00774768	-0.218365
717	0.00649089	-0.236886
718	0.0052341	-0.254936
719	0.0039773	-0.260792
720	0.00272051	-0.22819
721	0.00146372	-0.230735
722	0.000206921	-0.231638
723	-0.00104987	-0.233735
724	-0.00230667	-0.238108
725	-0.00356346	-0.237133
726	-0.00482025	-0.247177
727	-0.00607705	-0.237313
728	-0.00733384	-0.235095
729	-0.00859064	-0.232939
730	-0.00984743	-0.230334
731	-0.0111042	-0.231588
732	-0.012361	-0.27817
733	-0.0136178	-0.279039
734	-0.0148746	-0.271272
735	-0.0161314	-0.268877
736	-0.0173882	-0.28592
737	-0.018645	-0.283098
738	-0.0199018	-0.278375
739	-0.0211586	-0.275543
740	-0.0224154	-0.281672
741	-0.0236722	-0.284995
742	-0.0239529	-0.285036
743	-0.0253025	-0.295521
744	-0.0266522	-0.312713
745	-0.0280019	-0.311488
746	-0.0293515	-0.30553
747	-0.0307012	-0.311659
748	-0.0320508	-0.298783
749	-0.0334005	-0.307404
750	-0.0347502	-0.318117
751	-0.0360998	-0.323183
752	-0.0374495	-0.328726
753	-0.0387991	-0.33125
754	-0.0401488	-0.336413
755	-0.040515	-0.331795
756	-0.0413674	-0.332312
757	-0.0422197	-0.329669
758	-0.043072	-0.316353
759	-0.0439244	-0.318158
760	-0.0447767	-0.325397
761	-0.0456291	-0.327631
762	-0.0464814	-0.323836
763	-0.0473337	-0.321529
764	-0.0481861	-0.318894
765	-0.0490384	-0.314484
766	-0.0498908	-0.317142
767	-0.0507431	-0.325185
768	-0.0515954	-0.321158
769	-0.0524478	-0.324871
770	-0.0533001	-0.326591
771	-0.0541525	-0.325548
772	-0.0550048	-0.346053
773	-0.0550707	-0.376612
774	-0.0551365	-0.376209
775	-0.0552023	-0.366817
776	-0.0552682	-0.365181
777	-0.055334	-0.364391
778	-0.0553998	-0.371267
779	-0.0554657	-0.374781
780	-0.0555315	-0.379173
781	-0.0555974	-0.376862
782	-0.0556632	-0.380096
783	-0.055729	-0.391284
784	-0.0557949	-0.393671
785	-0.0558607	-0.39975
786	-0.0559265	-0.402953
787	-0.0559924	-0.428199
788	-0.0560582	-0.427323
789	-0.0561241	-0.424322
790	-0.0561899	-0.424905
791	-0.0562557	-0.419044
792	-0.0563216	-0.424127
793	-0.0563874	-0.428963
794	-0.0564532	-0.423831
795	-0.0565191	-0.415037
796	-0.0565849	-0.425749
797	-0.0566508	-0.425845
798	-0.0567166	-0.414098
799	-0.0567824	-0.422873
800	-0.0568483	-0.443681
801	-0.0569141	-0.447058
802	-0.0569799	-0.457355
803	-0.0570458	-0.447939
804	-0.0571116	-0.445526
805	-0.0571775	-0.446922
806	-0.0572433	-0.473296
807	-0.0573091	-0.468615
808	-0.057375	-0.470387
809	-0.0574408	-0.48214
810	-0.0575066	-0.481634
811	-0.0575725	-0.479248
812	-0.0576383	-0.470541
813	-0.0577042	-0.463641
814	-0.05777	-0.469994
815	-0.0578358	-0.488747
816	-0.0579017	-0.491156
817	-0.0579675	-0.492906
818	-0.0580334	-0.497317
819	-0.0580992	-0.49843
820	-0.058165	-0.50134
821	-0.0582309	-0.506081
822	-0.0582967	-0.500826
823	-0.0583625	-0.514164
824	-0.0584284	-0.52411
825	-0.0584942	-0.534004
826	-0.0585601	-0.529371
827	-0.0586259	-0.516816
828	-0.0586917	-0.515344
829	-0.0587576	-0.508596
830	-0.0588234	-0.513567
831	-0.0588892	-0.519645
832	-0.0589551	-0.523145
833	-0.0590209	-0.524495
834	-0.0590868	-0.522025
835	-0.0591526	-0.505976
836	-0.0592184	-0.504572
837	-0.0592843	-0.514014
838	-0.0593501	-0.476546
839	-0.0594159	-0.473948
840	-0.0594818	-0.477806
841	-0.0595476	-0.476369
842	-0.0596135	-0.469043
843	-0.0596793	-0.472244
844	-0.0597451	-0.454617
845	-0.059811	-0.456542
846	-0.0598768	-0.440458
847	-0.0599426	-0.433561
848	-0.0600085	-0.429939
849	-0.0600743	-0.432283
850	-0.0601402	-0.433788
851	-0.060206	-0.42995
852	-0.0602718	-0.420148
853	-0.0603377	-0.415213
854	-0.0604035	-0.404606
855	-0.0604693	-0.411176
856	-0.0605352	-0.410439
857	-0.060601	-0.400552
858	-0.0606669	-0.402203
859	-0.0607327	-0.399555
860	-0.0607985	-0.425419
861	-0.0608644	-0.426547
862	-0.0609302	-0.424192
863	-0.060996	-0.423172
864	-0.0610619	-0.452203
865	-0.0611277	-0.455051
866	-0.0611936	-0.44911
867	-0.0612594	-0.454771
868	-0.0613252	-0.495066
869	-0.0613911	-0.492015
870	-0.0614569	-0.48548
871	-0.0615227	-0.484232
872	-0.0615886	-0.478286
873	-0.0616544	-0.472561
874	-0.0617203	-0.476498
875	-0.0617861	-0.479061
876	-0.0618519	-0.479657
877	-0.0619178	-0.487014
878	-0.0619836	-0.491518
879	-0.0620495	-0.493074
880	-0.0621153	-0.496212
881	-0.0621811	-0.45639
882	-0.062247	-0.469208
883	-0.0623128	-0.505246
884	-0.0623786	-0.507326
885	-0.0624445	-0.509448
886	-0.0625103	-0.47826
887	-0.0625762	-0.452848
888	-0.062642	-0.454326
889	-0.0627078	-0.448026
890	-0.0627737	-0.451184
891	-0.0628395	-0.475579
892	-0.0629053	-0.469825
893	-0.0629712	-0.474811
894	-0.063037	-0.486871
895	-0.0631029	-0.475202
896	-0.0626875	-0.485749
897	-0.0622763	-0.454152
898	-0.0610847	-0.415235
899	-0.0598931	-0.409647
900	-0.0587015	-0.399649
901	-0.0575099	-0.409061
902	-0.0563182	-0.420415
903	-0.0551266	-0.420976
904	-0.053935	-0.423001
905	-0.0527434	-0.413382
906	-0.0515517	-0.415029
907	-0.0503601	-0.410164
908	-0.0491685	-0.414949
909	-0.0479769	-0.429625
910	-0.0467853	-0.466839
911	-0.0455936	-0.443141
912	-0.044402	-0.411904
913	-0.0432104	-0.414011
914	-0.0420188	-0.421566
915	-0.0408272	-0.4128
916	-0.0396355	-0.409286
917	-0.0384439	-0.408105
918	-0.0372523	-0.397551
919	-0.0360607	-0.397237
920	-0.034869	-0.461304
921	-0.0336774	-0.444405
922	-0.0324858	-0.447833
923	-0.0312942	-0.447633
924	-0.0301026	-0.438427
925	-0.0289109	-0.439795
926	-0.0277193	-0.418675
927	-0.0265277	-0.440285
928	-0.0253361	-0.437616
929	-0.0243621	-0.438411
930	0.0559022	-0.0577352
931	0.0558465	-0.0640682
932	0.0557907	-0.0737968
933	0.055735	-0.0814224
934	0.0556792	-0.0824889
935	0.0556235	-0.0913069
936	0.0555677	-0.0894903
937	0.0555119	-0.0936723
938	0.0554562	-0.0805257
939	0.0554004	-0.0907296
940	0.0553447	-0.0828692
941	0.0552889	-0.0844083
942	0.0552332	-0.089134
943	0.0551774	-0.103463
944	0.0551217	-0.0854092
945	0.0550659	-0.0801338
946	0.0550102	-0.0785398
947	0.0549544	-0.0835867
948	0.0548986	-0.0831307
949	0.0548429	-0.0895194
950	0.0547871	-0.0881259
951	0.0547314	-0.0841301
952	0.0546756	-0.0874406
953	0.0546199	-0.089108
954	0.0545641	-0.0947686
955	0.0545084	-0.118947
956	0.0544526	-0.120656
957	0.0543969	-0.120863
958	0.0543411	-0.0979049
959	0.0542853	-0.0989332
960	0.0542296	-0.085221
961	0.0541738	-0.0813504
962	0.0541181	-0.0540893
963	0.0540623	-0.0404023
964	0.0540066	-0.0367263
965	0.0539508	-0.017914
966	0.0538951	-0.0141452
967	0.053925	-0.0153966
968	0.0539661	-0.02679
969	0.0540073	-0.0216009
970	0.0540484	-0.0201556
971	0.0540896	-0.0224507
972	0.0541307	-0.0329186
973	0.0541719	-0.0160379
974	0.0542131	-0.0109532
975	0.0542542	-0.00989044
976	0.0542954	0.0127462
977	0.0543365	0.0125636
978	0.0543777	0.0152524
979	0.0544188	0.00798385
980	0.05446	0.00740195
981	0.0545011	0.0132269
982	0.0545423	0.019939
983	0.0545834	0.0276546
984	0.0546246	0.0335335
985	0.0546657	0.0404269
986	0.0547069	0.0345791
987	0.054748	0.024422
988	0.0547892	0.0243019
989	0.0548303	0.020007
990	0.0548715	0.0202027
991	0.0549126	0.0188489
992	0.0549538	0.0255222
993	0.0549949	0.0301025
994	0.0550361	0.0305431
995	0.0550772	0.0266497
996	0.0551184	0.0160062
997	0.0551595	0.00408133
998	0.0552007	-0.00379698
999	0.0552418	-0.000149862
1000	0.055283	0.00355
1001	0.0553241	0.00790984
1002	0.0553653	0.0117114
1003	0.0554064	0.00821922
1004	0.0554476	0.0324473
1005	0.0554888	0.0320336
1006	0.0555299	0.030579
1007	0.0555711	0.0187277
1008	0.0556122	0.0228903
1009	0.0556534	0.0224653
1010	0.0556945	0.0100263
1011	0.0557357	0.0119788
1012	0.0557768	0.014098
1013	0.055818	0.0158343
1014	0.0558591	0.0168129
1015	0.0559003	0.018839
1016	0.0559414	-0.00392842
1017	0.0559826	0.00115781
1018	0.0560237	0.00120174
1019	0.0560649	0.000303874
1020	0.056106	0.00157305
1021	0.0561472	0.00153897
1022	0.0561883	0.00400085
1023	0.0562295	0.00530988
1024	0.0562706	0.00695369
1025	0.0563118	0.0141637
1026	0.0563529	0.0173331
1027	0.0563941	0.023534
1028	0.0564352	0.0203585
1029	0.0564764	0.0249428
1030	0.0565175	0.0167497
1031	0.0565587	0.000777982
1032	0.0565998	-0.000972467
1033	0.056641	0.00852708
1034	0.0590793	5.52275e-05
1035	0.0591168	-0.00113575
1036	0.0591546	-0.00273824
1037	0.0590798	-0.00825921
1038	0.059005	-0.0076589
1039	0.0589303	-0.00482172
1040	0.0588555	0.00263149
1041	0.0587807	0.00110095
1042	0.0587059	-0.000429121
1043	0.0586312	-0.00137807
1044	0.0585564	-0.00936413
1045	0.0584816	-0.0330316
1046	0.0584068	-0.0510562
1047	0.0583321	-0.0488206
1048	0.0582573	-0.0528613
1049	0.0581825	-0.0567592
1050	0.0581077	-0.0366317
1051	0.0580329	-0.0342578
1052	0.0579582	-0.0396727
1053	0.0578834	-0.0397001
1054	0.0578086	-0.0429193
1055	0.0577338	-0.0442976
1056	0.0576591	-0.0454633
1057	0.0575843	-0.0242363
1058	0.0575095	-0.0204252
1059	0.0574347	-0.0180747
1060	0.05736	-0.0242817
1061	0.0572852	-0.0355631
1062	0.0572104	-0.0417094
1063	0.0571356	-0.0455188
1064	0.0570609	-0.0429874
1065	0.0569861	-0.0418165
1066	0.0569113	-0.037781
1067	0.0568365	-0.038575
1068	0.0567617	-0.0424798
1069	0.056687	-0.0457556
1070	0.0566122	-0.0454048
1071	0.0565374	-0.027554
1072	0.0564626	-0.0328945
1073	0.0563879	-0.0412757
1074	0.0563131	-0.0102953
1075	0.0562383	-0.00929955
1076	0.0561635	-0.00313997
1077	0.0560888	-0.000794219
1078	0.056014	-0.0104639
1079	0.0559392	-0.0169119
1080	0.0558644	-0.0205531
1081	0.0557896	-0.0201768
1082	0.0557149	-0.0177723
1083	0.0556401	-0.019645
1084	0.0555653	-0.0194369
1085	0.0554905	-0.0102616
1086	0.0554158	-0.0139078
1087	0.055341	-0.00306608
1088	0.0552662	-0.00294672
1089	0.0551914	0.00495118
1090	0.0551167	-0.00409778
1091	0.0550419	-0.00507942
1092	0.0549671	-0.00848101
1093	0.0548923	-0.00426803
1094	0.0548175	-0.0277264
1095	0.0547428	-0.0276875
1096	0.054668	-0.021766
1097	0.0545932	-0.0302334
1098	0.0545184	-0.0348729
1099	0.0544437	-0.0391226
1100	0.0543689	-0.0286336
1101	0.0543827	-0.0135785
1102	0.054253	-0.0094664
1103	0.0541233	0.00220026
1104	0.0539936	0.002376
1105	0.0538638	0.00843357
1106	0.0537341	-0.0030894
1107	0.0536044	0.00023368
1108	0.0534747	-0.00801193
1109	0.053345	0.00669522
1110	0.0532153	0.00177286
1111	0.0530855	-0.0038563
1112	0.0529493	-0.00809476
1113	0.0527786	-0.0065318
1114	0.052608	-8.79903e-05
1115	0.0524374	-0.00192755
1116	0.0522667	0.00670351
1117	0.0520961	0.00291351
1118	0.0519255	0.00591964
1119	0.0517549	0.000926335
1120	0.0515842	-0.0204121
1121	0.0514136	-0.0267828
1122	0.051243	-0.0195426
1123	0.0510724	-0.0269327
1124	0.0509017	-0.0370861
1125	0.0507311	-0.062404
1126	0.0505605	-0.0633382
1127	0.0503899	-0.0628976
1128	0.0502192	-0.0755507
1129	0.0500486	-0.0768861
1130	0.049878	-0.0745095
1131	0.0497073	-0.0672299
1132	0.0495367	-0.0681459
1133	0.0493661	-0.0708111
1134	0.0491955	-0.0731396
1135	0.0490248	-0.0685717
1136	0.0488542	-0.0743666
1137	0.0486836	-0.072097
1138	0.048513	-0.0754276
1139	0.0483423	-0.0652465
1140	0.0481717	-0.0741252
1141	0.0480011	-0.0745053
1142	0.0478304	-0.0690665
1143	0.0476598	-0.068175
1144	0.0474892	-0.0775392
1145	0.0473186	-0.0763955
1146	0.0471479	-0.0803185
1147	0.0469773	-0.0785934
1148	0.0468067	-0.081436
1149	0.0466361	-0.0812175
1150	0.0464654	-0.0825193
1151	0.0462948	-0.0707392
1152	0.0461242	-0.0711136
1153	0.0459536	-0.0666627
1154	0.0457829	-0.0601897
1155	0.0457215	-0.0568932
1156	0.0456602	-0.0516051
1157	0.0455988	-0.0431616
1158	0.0455374	-0.0652944
1159	0.045476	-0.0631223
1160	0.0454147	-0.0770529
1161	0.0453533	-0.0795122
1162	0.0452919	-0.100742
1163	0.0452305	-0.109921
1164	0.0451692	-0.101994
1165	0.0451078	-0.0985317
1166	0.0450464	-0.0847338
1167	0.044985	-0.0817049
1168	0.0449237	-0.0879997
1169	0.0448623	-0.0939438
1170	0.0448009	-0.100676
1171	0.0447395	-0.103499
1172	0.0446781	-0.104685
1173	0.0446168	-0.103535
1174	0.0445554	-0.106429
1175	0.044494	-0.102863
1176	0.0444326	-0.130924
1177	0.0443713	-0.133061
1178	0.0443099	-0.133522
1179	0.0442485	-0.135352
1180	0.0441871	-0.137905
1181	0.0441258	-0.146845
1182	0.0440644	-0.155113
1183	0.044003	-0.164249
1184	0.0439416	-0.165922
1185	0.0438803	-0.153406
1186	0.0438354	-0.153855
1187	0.0437905	-0.159378
1188	0.0437457	-0.158492
1189	0.0437008	-0.134463
1190	0.043656	-0.132585
1191	0.0436111	-0.146442
1192	0.0435662	-0.157917
1193	0.0435214	-0.160001
1194	0.0434765	-0.158353
1195	0.0434316	-0.157085
1196	0.0433868	-0.155399
1197	0.0433419	-0.152699
1198	0.0432971	-0.149601
1199	0.0432522	-0.15439
1200	0.0432073	-0.154981
1201	0.0431625	-0.155549
1202	0.0431176	-0.159188
1203	0.0430728	-0.157898
1204	0.0430279	-0.167252
1205	0.042983	-0.162997
1206	0.0429382	-0.18856
1207	0.0428933	-0.205786
1208	0.0428485	-0.205263
1209	0.0428036	-0.206143
1210	0.0427587	-0.194095
1211	0.0427139	-0.193868
1212	0.042669	-0.192721
1213	0.0426242	-0.197653
1214	0.0425793	-0.194831
1215	0.0425344	-0.192558
1216	0.0424896	-0.178594
1217	0.0424447	-0.184536
1218	0.0423999	-0.188536
1219	0.042355	-0.174554
1220	0.0423101	-0.173371
1221	0.0422653	-0.174784
1222	0.0422204	-0.176274
1223	0.0421755	-0.174728
1224	0.0421307	-0.167429
1225	0.0420858	-0.171298
1226	0.042041	-0.180233
1227	0.0419961	-0.191344
1228	0.0419512	-0.18663
1229	0.0419064	-0.171781
1230	0.0418615	-0.171154
1231	0.0418167	-0.178327
1232	0.0417718	-0.178984
1233	0.0417269	-0.162475
1234	0.0392606	-0.146639
1235	0.03932	-0.158886
1236	0.0393787	-0.143319
1237	0.0394495	-0.132175
1238	0.0395202	-0.13677
1239	0.039591	-0.136106
1240	0.0396618	-0.134635
1241	0.0397325	-0.135176
1242	0.0398033	-0.136546
1243	0.0398741	-0.117691
1244	0.0399448	-0.119152
1245	0.0400156	-0.0879911
1246	0.0400864	-0.0694435
1247	0.0401571	-0.0690704
1248	0.0402279	-0.0639845
1249	0.0402987	-0.0595463
1250	0.0403694	-0.0712515
1251	0.0404402	-0.0726465
1252	0.040511	-0.0662063
1253	0.0405817	-0.070876
1254	0.0406002	-0.069896
1255	0.0405856	-0.0800317
1256	0.0405711	-0.0758613
1257	0.0405566	-0.0763458
1258	0.040542	-0.0789362
1259	0.0405275	-0.0805775
1260	0.0405129	-0.079112
1261	0.0404984	-0.0825426
1262	0.0404838	-0.0846705
1263	0.0404693	-0.0874028
1264	0.0404547	-0.0720071
1265	0.0404402	-0.0712927
1266	0.0404256	-0.0597505
1267	0.0404111	-0.0547947
1268	0.0403966	-0.0461099
1269	0.040382	-0.0402889
1270	0.0403675	-0.0410847
1271	0.0403529	-0.0679505
1272	0.0403384	-0.0598414
1273	0.0403238	-0.0557566
1274	0.0403093	-0.0577601
1275	0.0402947	-0.0563071
1276	0.0402802	-0.0667767
1277	0.0402657	-0.0692522
1278	0.0402511	-0.069103
1279	0.0402366	-0.0789049
1280	0.040222	-0.0798975
1281	0.0402075	-0.0804949
1282	0.0401929	-0.0850045
1283	0.0401784	-0.0791282
1284	0.0401638	-0.0761363
1285	0.0401803	-0.0752626
1286	0.0400905	-0.0760313
1287	0.0401066	-0.0749464
1288	0.0401229	-0.0682584
1289	0.0401017	-0.0684568
1290	0.0400805	-0.0636349
1291	0.0400594	-0.0721869
1292	0.0400382	-0.0717571
1293	0.040017	-0.0734046
1294	0.0399958	-0.0491619
1295	0.0399747	-0.0433191
1296	0.0399535	-0.0512883
1297	0.0399323	-0.0408784
1298	0.0399112	-0.053631
1299	0.03989	-0.0462713
1300	0.0398688	-0.0493406
1301	0.0398327	-0.0437559
1302	0.0398662	-0.0505643
1303	0.0398997	-0.0494612
1304	0.0399332	-0.0485431
1305	0.0399667	-0.0412688
1306	0.0400002	-0.036672
1307	0.0400337	-0.0394751
1308	0.0400672	-0.0380725
1309	0.0401007	-0.0562254
1310	0.0401342	-0.0534192
1311	0.0401677	-0.0505149
1312	0.0402012	-0.0380513
1313	0.0402346	-0.03429
1314	0.0402681	-0.0393013
1315	0.0403016	-0.0410691
1316	0.0403351	-0.0445954
1317	0.0403686	-0.0230411
1318	0.0404021	-0.02579
1319	0.0404356	-0.0206915
1320	0.0404691	0.00325221
1321	0.0405026	0.0114089
1322	0.0405361	0.0336974
1323	0.0405696	0.0353042
1324	0.040603	0.0400854
1325	0.0406365	0.0357664
1326	0.04067	0.0375849
1327	0.0407035	0.0371039
1328	0.040737	0.039658
1329	0.0407705	0.0407541
1330	0.040804	0.0390166
1331	0.0408375	0.0331651
1332	0.040871	0.0408182
1333	0.0409045	0.0516717
1334	0.040938	0.0532185
1335	0.0409715	0.0476906
1336	0.0410049	0.0539147
1337	0.0410384	0.0542826
1338	0.0410719	0.0567442
1339	0.0411054	0.0596188
1340	0.0411389	0.0681051
1341	0.0411724	0.0703613
1342	0.0412059	0.0668435
1343	0.0412394	0.0681601
1344	0.0412729	0.061291
1345	0.0413064	0.0588817
1346	0.0413399	0.0673833
1347	0.0413734	0.0662209
1348	0.0414068	0.0681451
1349	0.0414403	0.066183
1350	0.0414738	0.076735
1351	0.0415073	0.0681895
1352	0.0415408	0.0728481
1353	0.0415743	0.0695195
1354	0.0416078	0.0628874
1355	0.0415315	0.0657525
1356	0.0414552	0.0660977
1357	0.0413788	0.05574
1358	0.0413025	0.055312
1359	0.0412262	0.0534599
1360	0.0411499	0.0548396
1361	0.0410736	0.0605146
1362	0.0409973	0.0607237
1363	0.0409209	0.0587075
1364	0.0408446	0.0515678
1365	0.0407683	0.05492
1366	0.040692	0.0441403
1367	0.0406157	0.0396442
1368	0.0405394	0.0529167
1369	0.040463	0.0521671
1370	0.0403867	0.0579993
1371	0.0403104	0.0607877
1372	0.0402341	0.059996
1373	0.0401578	0.0620058
1374	0.0400815	0.0610447
1375	0.0400051	0.0613618
1376	0.0399288	0.0643224
1377	0.0398525	0.06543
1378	0.0397762	0.0661721
1379	0.0396999	0.0682032
1380	0.0396236	0.0672819
1381	0.0395472	0.0764836
1382	0.0394709	0.0796592
1383	0.0393946	0.0814653
1384	0.0393183	0.0822305
1385	0.039242	0.0669113
1386	0.0391491	0.0661914
1387	0.0390561	0.0753483
1388	0.0389632	0.0655807
1389	0.0388703	0.0508697
1390	0.0387774	0.0452741
1391	0.0386845	0.059021
1392	0.0385916	0.06964
1393	0.0384986	0.0733563
1394	0.0384057	0.0549788
1395	0.0383128	0.0524344
1396	0.0382199	0.0398006
1397	0.038127	0.025413
1398	0.0380341	0.0226683
1399	0.0379412	0.0213206
1400	0.0378482	0.0171138
1401	0.0377553	0.0177536
1402	0.0376624	0.038415
1403	0.0375695	0.0634565
1404	0.0374766	0.0656099
1405	0.0373837	0.0656078
1406	0.0372907	0.0889765
1407	0.0371978	0.0959231
1408	0.0371049	0.102487
1409	0.037012	0.0969477
1410	0.0369191	0.0944527
1411	0.0368262	0.0938743
1412	0.0367332	0.0910039
1413	0.0366403	0.0905535
1414	0.0365474	0.0864495
1415	0.0364545	0.0815273
1416	0.0363616	0.0827421
1417	0.0362687	0.0793012
1418	0.0361757	0.0733919
1419	0.0360828	0.0634073
1420	0.0359899	0.0713941
1421	0.035897	0.0719807
1422	0.0358041	0.0744624
1423	0.0357112	0.0742419
1424	0.0356182	0.0733169
1425	0.0355253	0.0739695
1426	0.0354324	0.077624
1427	0.0353395	0.0842568
1428	0.0352466	0.0826404
1429	0.0351537	0.078754
1430	0.0350607	0.0788808
1431	0.0349678	0.0837373
1432	0.0348749	0.0829015
1433	0.034782	0.0732808
1434	0.0346891	0.0660923
1435	0.0345962	0.0729941
1436	0.0345032	0.064578
1437	0.0344103	0.0635723
1438	0.0343174	0.0771024
1439	0.0342245	0.0676514
1440	0.0341316	0.069795
1441	0.0340387	0.0730133
1442	0.0339457	0.0745648
1443	0.0338528	0.0400464
1444	0.0337599	0.0487512
1445	0.033667	0.0510512
1446	0.0335741	0.0569247
1447	0.129212	0.123269
1448	0.129241	0.117195
1449	0.12927	0.122186
1450	0.129299	0.118966
1451	0.129327	0.11777
1452	0.129356	0.126109
1453	0.129385	0.137365
1454	0.129414	0.143923
1455	0.129443	0.144716
1456	0.129472	0.143894
1457	0.129501	0.14191
1458	0.12953	0.141601
1459	0.129559	0.141953
1460	0.129587	0.139476
1461	0.129616	0.138059
1462	0.129645	0.142404
1463	0.129674	0.142305
1464	0.129703	0.143689
1465	0.129732	0.143524
1466	0.129761	0.142349
1467	0.12979	0.143424
1468	0.129819	0.137076
1469	0.129848	0.139218
1470	0.129876	0.139127
1471	0.129905	0.138245
1472	0.129934	0.129042
1473	0.129963	0.128644
1474	0.129992	0.130731
1475	0.130021	0.134043
1476	0.13005	0.131309
1477	0.130079	0.131482
1478	0.130108	0.13057
1479	0.130136	0.131676
1480	0.130165	0.132943
1481	0.130194	0.137524
1482	0.130223	0.147365
1483	0.130252	0.14906
1484	0.130281	0.153216
1485	0.13031	0.15111
1486	0.130339	0.17112
1487	0.130368	0.171959
1488	0.130397	0.175039
1489	0.130425	0.177063
1490	0.130454	0.173807
1491	0.130483	0.197606
1492	0.130512	0.193232
1493	0.130541	0.187205
1494	0.13057	0.170253
1495	0.130599	0.1701
1496	0.130628	0.161028
1497	0.130657	0.155774
1498	0.130685	0.140374
1499	0.130714	0.141208
1500	0.130743	0.151478
1501	0.130772	0.152488
1502	0.130801	0.152888
1503	0.13083	0.151775
1504	0.130859	0.143849
1505	0.130888	0.140733
1506	0.130917	0.140114
1507	0.130946	0.140025
1508	0.130974	0.143427
1509	0.131003	0.144632
1510	0.131032	0.141486
1511	0.131061	0.156632
1512	0.131059	0.155106
1513	0.131016	0.158688
1514	0.130973	0.161001
1515	0.13093	0.163267
1516	0.130887	0.156439
1517	0.130843	0.160796
1518	0.1308	0.158906
1519	0.130757	0.182359
1520	0.130714	0.171801
1521	0.130714	0.17834
1522	0.130714	0.168129
1523	0.130714	0.16107
1524	0.130714	0.160128
1525	0.130714	0.166615
1526	0.130714	0.166317
1527	0.130714	0.166029
1528	0.130714	0.1735
1529	0.130714	0.175032
1530	0.130596	0.173595
1531	0.130479	0.181596
1532	0.130361	0.180573
1533	0.130244	0.172352
1534	0.130126	0.179388
1535	0.130009	0.168634
1536	0.129891	0.162331
1537	0.129774	0.162631
1538	0.129656	0.163981
1539	0.129539	0.161821
1540	0.129421	0.166945
1541	0.129304	0.159852
1542	0.129186	0.153951
1543	0.129069	0.155883
1544	0.128951	0.159892
1545	0.128834	0.161112
1546	0.128717	0.167759
1547	0.128599	0.180891
1548	0.128482	0.196423
1549	0.128364	0.201972
1550	0.128247	0.206541
1551	0.128129	0.21783
1552	0.128012	0.222217
1553	0.127894	0.222978
1554	0.127777	0.226822
1555	0.127659	0.230562
1556	0.127542	0.232703
1557	0.127424	0.233335
1558	0.127307	0.21276
1559	0.127189	0.21301
1560	0.127072	0.212871
1561	0.126954	0.206945
1562	0.126837	0.197258
1563	0.126719	0.197323
1564	0.126602	0.198602
1565	0.126484	0.230131
1566	0.126367	0.20754
1567	0.126249	0.207589
1568	0.126132	0.218859
1569	0.126014	0.2218
1570	0.12599	0.220587
1571	0.124273	0.220225
1572	0.122555	0.22044
1573	0.120837	0.240319
1574	0.11912	0.2299
1575	0.117402	0.233131
1576	0.115684	0.238547
1577	0.113967	0.237277
1578	0.112249	0.232229
1579	0.110531	0.227489
1580	0.108814	0.217312
1581	0.107096	0.214189
1582	0.105378	0.209467
1583	0.103661	0.2125
1584	0.101943	0.218479
1585	0.100225	0.214886
1586	0.0985078	0.214643
1587	0.0967901	0.212446
1588	0.0950724	0.206477
1589	0.0933548	0.19753
1590	0.0916371	0.195099
1591	0.0899194	0.188488
1592	0.0882018	0.184782
1593	0.0864841	0.19008
1594	0.0847664	0.192087
1595	0.0830488	0.188155
1596	0.0813311	0.182732
1597	0.0796134	0.17786
1598	0.0778958	0.167576
1599	0.0761781	0.150476
1600	0.0744604	0.149553
1601	0.0727428	0.152793
1602	0.0710251	0.148039
1603	0.0693074	0.147253
1604	0.0675898	0.111096
1605	0.0658721	0.107787
1606	0.0641544	0.103926
1607	0.0624368	0.0963301
1608	0.0607191	0.0916037
1609	0.0590014	0.0794637
1610	0.0572838	0.0774742
1611	0.0555661	0.0738983
1612	0.0538484	0.0715377
1613	0.0521308	0.0709013
1614	0.0504131	0.0687244
1615	0.0486954	0.0696131
1616	0.0469778	0.0389746
1617	0.0452601	0.0214789
1618	0.0435424	0.0156927
1619	0.0418248	-0.0166946
1620	0.0401071	-0.0179533
1621	0.0383894	-0.0218621
1622	0.0366718	-0.0226376
1623	0.0349541	-0.0220514
1624	0.0332364	-0.0292531
1625	0.0315188	-0.023396
1626	0.0298011	-0.0300141
1627	0.0280834	-0.0317912
1628	0.0263658	-0.0412692
1629	0.0246481	-0.0589056
1630	0.0229304	-0.0637187
1631	0.0212128	-0.0824033
1632	0.0194951	-0.0833231
1633	0.0177774	-0.0859858
1634	0.0160598	-0.0891757
1635	0.0143421	-0.0901184
1636	0.0126244	-0.0918072
1637	0.0109068	-0.0922825
1638	0.00918908	-0.0962289
1639	0.00747142	-0.114921
1640	0.00575375	-0.107614
1641	0.00403608	-0.106414
1642	0.00231842	-0.100448
1643	0.00060075	-0.117097
1644	-0.00111692	-0.0951454
1645	-0.00283458	-0.093273
1646	-0.00455225	-0.103997
1647	-0.00626992	-0.11692
1648	-0.00798758	-0.112429
1649	-0.00970525	-0.107405
1650	-0.0114229	-0.125317
1651	-0.0131406	-0.139418
1652	-0.0148583	-0.143464
1653	-0.0165759	-0.139075
1654	-0.0182936	-0.139849
1655	-0.0200113	-0.135248
1656	-0.0217289	-0.136367
1657	-0.0234466	-0.137105
1658	-0.0251643	-0.136742
1659	-0.0268819	-0.139022
1660	-0.0285996	-0.1417
1661	-0.0303173	-0.146631
1662	-0.0320349	-0.158028
1663	-0.0337526	-0.152842
1664	-0.0354703	-0.154693
1665	-0.0371879	-0.156821
1666	-0.0389056	-0.163628
1667	-0.0406233	-0.167651
1668	-0.0423409	-0.1724
1669	-0.0440586	-0.167466
1670	-0.0457763	-0.182843
1671	-0.0474939	-0.190453
1672	-0.0492116	-0.210784
1673	-0.0509293	-0.21002
1674	-0.0526469	-0.211421
1675	-0.0543646	-0.206286
1676	-0.0560823	-0.211871
1677	-0.0577999	-0.214396
1678	-0.0595176	-0.217936
1679	-0.0612353	-0.220441
1680	-0.0629529	-0.23049
1681	-0.0646706	-0.242719
1682	-0.0663883	-0.258857
1683	-0.0681059	-0.271998
1684	-0.0691101	-0.276736
1685	-0.0701244	-0.27131
1686	-0.071772	-0.279786
1687	-0.0734196	-0.279125
1688	-0.0750673	-0.281054
1689	-0.0767149	-0.286133
1690	-0.0783625	-0.288115
1691	-0.0800101	-0.319807
1692	-0.0816578	-0.310551
1693	-0.0833054	-0.319358
1694	-0.084953	-0.322123
1695	-0.0866006	-0.329589
1696	-0.0882482	-0.330052
1697	-0.0898959	-0.330179
1698	-0.0915435	-0.335295
1699	-0.0926775	-0.322577
1700	-0.0930123	-0.331902
1701	-0.0933472	-0.331599
1702	-0.0944962	-0.328266
1703	-0.0960492	-0.352187
1704	-0.0976022	-0.355572
1705	-0.0991552	-0.351809
1706	-0.100708	-0.35614
1707	-0.102261	-0.430402
1708	-0.103814	-0.436541
1709	-0.105367	-0.45692
1710	-0.10692	-0.455607
1711	-0.108473	-0.489408
1712	-0.110026	-0.486236
1713	-0.111579	-0.499346
1714	-0.113132	-0.500009
1715	-0.114685	-0.506671
1716	-0.116238	-0.513434
1717	-0.117791	-0.525266
1718	-0.119344	-0.517253
1719	-0.120897	-0.489593
1720	-0.12245	-0.48744
1721	-0.124003	-0.507343
1722	-0.125556	-0.540409
1723	-0.127109	-0.539205
1724	-0.128662	-0.544462
1725	-0.130215	-0.566961
1726	-0.131768	-0.562768
1727	-0.131865	-0.543199
1728	-0.131962	-0.545331
1729	-0.132058	-0.538751
1730	-0.132034	-0.529878
1731	-0.13201	-0.537377
1732	-0.131986	-0.519765
1733	-0.131962	-0.5172
1734	-0.131938	-0.530132
1735	-0.131914	-0.525474
1736	-0.131891	-0.526651
1737	-0.131867	-0.609196
1738	-0.131843	-0.605162
1739	-0.131819	-0.605415
1740	-0.131795	-0.606206
1741	-0.131771	-0.638664
1742	-0.131747	-0.627562
1743	-0.131723	-0.629506
1744	-0.131699	-0.636774
1745	-0.131675	-0.638692
1746	-0.131651	-0.620288
1747	-0.131627	-0.634718
1748	-0.133205	-0.635916
1749	-0.134784	-0.64473
1750	-0.136362	-0.662411
1751	-0.13794	-0.671577
1752	-0.139518	-0.675792
1753	-0.141097	-0.685051
1754	-0.142675	-0.693736
1755	-0.144253	-0.707555
1756	-0.145832	-0.715868
1757	-0.14741	-0.714134
1758	-0.148988	-0.771268
1759	-0.150566	-0.755979
1760	-0.152145	-0.759523
1761	-0.153482	-0.770539
1762	-0.154832	-0.756602
1763	-0.154544	-0.759054
1764	-0.154256	-0.760824
1765	-0.153967	-0.778949
1766	-0.153679	-0.777832
1767	-0.153391	-0.779742
1768	-0.153102	-0.775594
1769	-0.154452	-0.771798
1770	-0.154446	-0.767877
1771	-0.154148	-0.789352
1772	-0.15385	-0.826384
1773	-0.153552	-0.826579
1774	-0.153254	-0.83673
1775	-0.152956	-0.837711
1776	-0.152658	-0.831523
1777	-0.15236	-0.82834
1778	-0.152062	-0.835112
1779	-0.151764	-0.832498
1780	-0.151466	-0.798999
1781	-0.151168	-0.810492
1782	-0.15087	-0.808079
1783	-0.150572	-0.81325
1784	-0.150274	-0.820588
1785	-0.149976	-0.819572
1786	-0.149678	-0.821722
1787	-0.14938	-0.839278
1788	-0.149082	-0.834257
1789	-0.148784	-0.827801
1790	-0.148486	-0.816165
1791	-0.148188	-0.812891
1792	-0.147862	-0.817052
1793	-0.147562	-0.832003
1794	-0.147263	-0.824657
1795	-0.14693	-0.845721
1796	-0.145001	-0.836977
1797	-0.143072	-0.833725
1798	-0.141142	-0.796268
1799	-0.139213	-0.767192
1800	-0.137284	-0.768333
1801	-0.135355	-0.750222
1802	-0.133426	-0.754943
1803	-0.131496	-0.787411
1804	-0.129567	-0.739076
1805	-0.127638	-0.733947
1806	-0.125709	-0.737802
1807	-0.12378	-0.733944
1808	-0.12185	-0.737131
1809	-0.119921	-0.748404
1810	-0.117992	-0.729573
1811	-0.116063	-0.730203
1812	-0.114134	-0.718026
1813	-0.112204	-0.695455
1814	-0.110275	-0.689759
1815	-0.108346	-0.732664
1816	-0.106417	-0.680306
1817	-0.104488	-0.673699
1818	-0.102558	-0.678752
1819	-0.100629	-0.640023
1820	-0.0986999	-0.637884
1821	-0.0967707	-0.639016
1822	-0.0961721	-0.633314
1823	-0.0960258	-0.636526
1824	-0.0958795	-0.644643
1825	-0.0957332	-0.645455
1826	-0.0955869	-0.626501
1827	-0.0954406	-0.651178
1828	-0.0952942	-0.649537
1829	-0.0951479	-0.653575
1830	-0.0950016	-0.650972
1831	-0.0948553	-0.621812
1832	-0.094709	-0.631703
1833	-0.0945626	-0.637274
1834	-0.0944163	-0.637789
1835	-0.09427	-0.615484
1836	-0.0941237	-0.607848
1837	-0.0939774	-0.613104
1838	-0.093831	-0.609271
1839	-0.0936847	-0.60183
1840	-0.0938181	-0.609998
1841	-0.0939515	-0.613031
1842	-0.0940848	-0.617113
1843	-0.0942182	-0.599028
1844	-0.0943515	-0.62933
1845	-0.0944849	-0.613533
1846	-0.0946183	-0.605985
1847	-0.0947516	-0.591122
1848	-0.094885	-0.594452
1849	-0.0942733	-0.602965
1850	-0.0936552	-0.605882
1851	-0.0930305	-0.592086
1852	-0.0927307	-0.593659
1853	-0.0924309	-0.60379
1854	-0.0921311	-0.615838
1855	-0.0918313	-0.573295
1856	-0.0911935	-0.573212
1857	0.0788987	0.310996
1858	0.0788987	0.310751
1859	0.0788987	0.31715
1860	0.0788987	0.31717
1861	0.0788987	0.31186
1862	0.0788987	0.331627
1863	0.0788987	0.319247
1864	0.0788987	0.315171
1865	0.0788987	0.308708
1866	0.0788987	0.299981
1867	0.0788987	0.284373
1868	0.0788987	0.279084
1869	0.0788987	0.280856
1870	0.0788987	0.280178
1871	0.0788987	0.279617
1872	0.0788987	0.278374
1873	0.0788987	0.273253
1874	0.0788987	0.269447
1875	0.0788987	0.267351
1876	0.0788987	0.262635
1877	0.0788987	0.260858
1878	0.0788987	0.261582
1879	0.0788987	0.273409
1880	0.0788987	0.288517
1881	0.0788987	0.291138
1882	0.0788987	0.287548
1883	0.0788987	0.291628
1884	0.0788987	0.290258
1885	0.0788987	0.299699
1886	0.0788987	0.304778
1887	0.0788987	0.313289
1888	0.0788987	0.315848
1889	0.0788987	0.313014
1890	0.0788987	0.290229
1891	0.0788987	0.28343
1892	0.0788987	0.288137
1893	0.0788987	0.287055
1894	0.0788987	0.295676
1895	0.0788987	0.285078
1896	0.0788987	0.282653
1897	0.0788987	0.27699
1898	0.0788987	0.27659
1899	0.0788987	0.274882
1900	0.0788987	0.27302
1901	0.0788987	0.270144
1902	0.0788987	0.265406
1903	0.0788987	0.26237
1904	0.0788987	0.268265
1905	0.0788987	0.276055
1906	0.0788987	0.234366
1907	0.0788987	0.235634
1908	0.0788987	0.23104
1909	0.0788987	0.222512
1910	0.0788987	0.220258
1911	0.0788987	0.224993
1912	0.0788987	0.220963
1913	0.0788987	0.226945
1914	0.0788987	0.236496
1915	0.0788987	0.236313
1916	0.0788987	0.231945
1917	0.0788987	0.227657
1918	0.0788987	0.230779
1919	0.0788987	0.223377
1920	0.0788987	0.215495
1921	0.0788987	0.214192
1922	0.0788987	0.216906
1923	0.0788987	0.22079
1924	0.0788987	0.223778
1925	0.0788987	0.227031
1926	0.0788987	0.21231
1927	0.0788987	0.194369
1928	0.0788987	0.191622
1929	0.0788987	0.221411
1930	0.0788987	0.216285
1931	0.0788987	0.190226
1932	0.0788987	0.186503
1933	0.0788987	0.177088
1934	0.0788987	0.176019
1935	0.0788987	0.168939
1936	0.0788987	0.167975
1937	0.0788987	0.169292
1938	0.0788987	0.164396
1939	0.0788987	0.160923
1940	0.0788987	0.161032
1941	0.0788987	0.164277
1942	0.0788987	0.160123
1943	0.0788987	0.165854
1944	0.0788987	0.159631
1945	0.0788987	0.159023
1946	0.0788987	0.16515
1947	0.0788987	0.162017
1948	0.0788987	0.163424
1949	0.0788987	0.157397
1950	0.0788987	0.165819
1951	0.0788987	0.172571
1952	0.0788987	0.175912
1953	0.0788987	0.17472
1954	0.0788987	0.183927
1955	0.0788987	0.183456
1956	0.0788987	0.175718
1957	0.0788987	0.181401
1958	0.0788987	0.189824
1959	0.0788987	0.144264
1960	0.0788987	0.143369
1961	0.0788987	0.152104
1962	0.0788987	0.125109
1963	0.0788987	0.115298
1964	0.0788987	0.115176
1965	0.0788987	0.107241
1966	0.0788987	0.118174
1967	0.0788987	0.134329
1968	0.0788987	0.136494
1969	0.0788987	0.150577
1970	0.0788987	0.150604
1971	0.0788987	0.158544
1972	0.0788987	0.167154
1973	0.0788987	0.160043
1974	0.0788987	0.157061
1975	0.0788987	0.154253
1976	0.0788987	0.153362
1977	0.0788987	0.142524
1978	0.0788987	0.13182
1979	0.0788987	0.133283
1980	0.0788987	0.128894
1981	0.0788987	0.129841
1982	0.0788987	0.137134
1983	0.0788987	0.134577
1984	0.0788987	0.13681
1985	0.0788987	0.137567
1986	0.0788987	0.139631
1987	0.0788987	0.122218
1988	0.0788987	0.126636
1989	0.0788987	0.120788
1990	0.0788987	0.116851
1991	0.0788987	0.0923838
1992	0.0788987	0.0882944
1993	0.0788987	0.0914536
1994	0.0788987	0.0916096
1995	0.0788987	0.0965887
1996	0.0788987	0.105196
1997	0.0788987	0.10413
1998	0.0788987	0.0884443
[truncated: 4,326 more rows]

## Sheet: SuppFig10LowerLeftTheilSen
	2.465337614383543041e+00
0	-0.112229
1	2.39998
2	2.53064

## Sheet: SuppFig10LowerCenterPoints
	Windowed Difference in tCR, TP 2 vs TP 4	Windowed Difference in Expression, descendant vs ascendant subclone (Only TP 3)
0	0.35002	0.261353
1	0.348272	0.251478
2	0.346524	0.247703
3	0.344776	0.285699
4	0.343029	0.286577
5	0.341281	0.285616
6	0.339533	0.282598
7	0.337785	0.280046
8	0.336037	0.275718
9	0.33429	0.27328
10	0.332542	0.266691
11	0.330794	0.261285
12	0.329046	0.261445
13	0.327298	0.255194
14	0.325551	0.255409
15	0.323803	0.25364
16	0.322055	0.214398
17	0.320307	0.209361
18	0.318559	0.206647
19	0.316812	0.188289
20	0.315064	0.186532
21	0.313316	0.185812
22	0.311568	0.183285
23	0.30982	0.190192
24	0.308073	0.188993
25	0.306325	0.17491
26	0.304577	0.192465
27	0.302829	0.190869
28	0.301081	0.189192
29	0.299334	0.18331
30	0.297586	0.185679
31	0.295838	0.198417
32	0.29409	0.203331
33	0.292342	0.198171
34	0.290595	0.199487
35	0.288847	0.199763
36	0.287099	0.196739
37	0.285351	0.195915
38	0.283603	0.197082
39	0.281856	0.190592
40	0.280108	0.181725
41	0.27836	0.174637
42	0.276612	0.168104
43	0.274864	0.15859
44	0.273117	0.149734
45	0.271369	0.149318
46	0.269621	0.151033
47	0.267873	0.139247
48	0.266125	0.121174
49	0.264378	0.122709
50	0.26263	0.114064
51	0.260882	0.114376
52	0.259134	0.112373
53	0.257386	0.114598
54	0.255639	0.110207
55	0.253891	0.115634
56	0.252143	0.119226
57	0.250395	0.120135
58	0.248647	0.129666
59	0.2469	0.123032
60	0.245152	0.110387
61	0.243404	0.0899449
62	0.241656	0.0882268
63	0.239908	0.0681632
64	0.238161	0.0821924
65	0.236413	0.0766046
66	0.234665	0.0604829
67	0.232917	0.0576203
68	0.231169	0.0586088
69	0.229422	0.0610206
70	0.227674	0.0593116
71	0.225926	0.0595407
72	0.224178	0.0570041
73	0.223174	0.0562156
74	0.221067	0.0611038
75	0.21896	0.0591229
76	0.216852	0.0360861
77	0.214745	0.037604
78	0.212637	0.0403488
79	0.21053	0.0295881
80	0.208423	0.0298093
81	0.206315	0.0293241
82	0.204208	0.0220759
83	0.202101	0.00867978
84	0.199993	0.00779732
85	0.197886	0.00554977
86	0.195779	-0.004038
87	0.193671	-0.00918024
88	0.191564	-0.0157016
89	0.189457	-0.0193727
90	0.187349	-0.0209905
91	0.185242	-0.0216521
92	0.183135	-0.0235095
93	0.181027	-0.0265663
94	0.17892	-0.0181999
95	0.176812	-0.0180103
96	0.174705	-0.0215507
97	0.172598	-0.0225278
98	0.17049	-0.0260931
99	0.168383	-0.0202331
100	0.166276	-0.0211147
101	0.164168	-0.0246453
102	0.162061	-0.0256414
103	0.159954	-0.0280591
104	0.157846	-0.0240593
105	0.155739	-0.0209034
106	0.153632	-0.0220253
107	0.151524	-0.0176849
108	0.149417	-0.0197634
109	0.14731	-0.0258575
110	0.145202	-0.0250631
111	0.143095	-0.0199839
112	0.140988	-0.0153548
113	0.13888	-0.0234716
114	0.136773	-0.0260397
115	0.134665	-0.0262784
116	0.132558	-0.0205751
117	0.130451	-0.0178618
118	0.128343	-0.0119027
119	0.126236	-0.0171231
120	0.124129	-0.0202022
121	0.122021	-0.0150027
122	0.119914	-0.0105037
123	0.117807	-0.0105634
124	0.115699	-0.00495734
125	0.113592	0.000497585
126	0.111485	0.000585268
127	0.109377	-0.0166626
128	0.10727	-0.0149311
129	0.105163	-0.0143822
130	0.103055	-0.00564079
131	0.100948	-0.00396089
132	0.0988405	-0.00308479
133	0.0967331	-0.00862925
134	0.0946258	-0.0177838
135	0.0925184	-0.0292411
136	0.0904111	-0.034404
137	0.0883037	-0.0316369
138	0.0861964	-0.0279122
139	0.084089	-0.0334648
140	0.0819817	-0.0497827
141	0.0798743	-0.0461373
142	0.077767	-0.0454699
143	0.0756596	-0.0438731
144	0.0735523	-0.0370939
145	0.0714449	-0.0446716
146	0.0693376	-0.0494187
147	0.0690179	-0.0669275
148	0.0678819	-0.0730155
149	0.0667459	-0.0740852
150	0.0656099	-0.0692535
151	0.0644739	-0.0691937
152	0.0633379	-0.0771336
153	0.0622019	-0.0910845
154	0.0610659	-0.0889935
155	0.05993	-0.0927075
156	0.058794	-0.0925629
157	0.057658	-0.0944939
158	0.056522	-0.0965536
159	0.055386	-0.096577
160	0.05425	-0.0965945
161	0.053114	-0.104851
162	0.051978	-0.0978178
163	0.050842	-0.0887515
164	0.049706	-0.0825899
165	0.04857	-0.0825468
166	0.047434	-0.0892909
167	0.0462981	-0.0854505
168	0.0451621	-0.0837668
169	0.0440261	-0.0843471
170	0.0428901	-0.0856712
171	0.0417541	-0.0876589
172	0.0406181	-0.0835311
173	0.0402691	-0.0824684
174	0.0399202	-0.0855314
175	0.0395712	-0.0998328
176	0.0392222	-0.097654
177	0.0388733	-0.100702
178	0.0385243	-0.113854
179	0.0381754	-0.104817
180	0.0378264	-0.0973276
181	0.0374774	-0.0935076
182	0.0371285	-0.0167614
183	0.0367795	-0.0109681
184	0.0364305	-0.010072
185	0.0360816	-0.0107277
186	0.0357326	-0.00886974
187	0.0353837	-0.00453654
188	0.0350347	-0.03271
189	0.0346857	-0.0363666
190	0.0343368	-0.0313415
191	0.0339878	-0.028187
192	0.0336389	-0.0350382
193	0.0332899	-0.0341665
194	0.0329409	-0.031242
195	0.032592	-0.0396184
196	0.032243	-0.0639236
197	0.031894	-0.0700503
198	0.0315451	-0.097346
199	0.0311961	-0.092286
200	0.0308472	-0.0931822
201	0.0304982	-0.0943732
202	0.0301492	-0.0931321
203	0.0298003	-0.0977623
204	0.0294513	-0.0984397
205	0.0291023	-0.0942189
206	0.0287534	-0.0929336
207	0.0284044	-0.088333
208	0.0280555	-0.0860456
209	0.0277065	-0.0823436
210	0.0273575	-0.0864744
211	0.0270086	-0.100903
212	0.0266596	-0.101143
213	0.0263106	-0.106412
214	0.0259617	-0.104696
215	0.0256127	-0.102811
216	0.0252638	-0.0777823
217	0.0249148	-0.0675778
218	0.0245658	-0.0652656
219	0.0242169	-0.0631788
220	0.0238679	-0.0888664
221	0.023519	-0.0926598
222	0.02317	-0.0774942
223	0.022821	-0.0841439
224	0.0224721	-0.0852423
225	0.0221231	-0.10673
226	0.0217741	-0.13588
227	0.0214252	-0.139038
228	0.0210762	-0.228292
229	0.0207273	-0.234408
230	0.0203783	-0.261305
231	0.0200293	-0.287562
232	0.0196804	-0.301085
233	0.0193314	-0.299083
234	0.0189824	-0.308369
235	0.0186335	-0.313354
236	0.0182845	-0.302284
237	0.0179356	-0.303735
238	0.0175866	-0.301534
239	0.0172376	-0.298341
240	0.0168887	-0.291879
241	0.0165397	-0.29327
242	0.0161907	-0.29677
243	0.0158418	-0.322102
244	0.0154928	-0.303019
245	0.0151439	-0.303161
246	0.0147949	-0.309003
247	0.0144459	-0.312479
248	0.014097	-0.297943
249	0.013748	-0.300869
250	0.0133991	-0.281373
251	0.0130501	-0.292272
252	0.0127011	-0.291958
253	0.0123522	-0.227396
254	0.0120032	-0.25789
255	0.0116542	-0.258605
256	0.0113053	-0.262554
257	0.0109563	-0.261597
258	0.0106074	-0.274789
259	0.0102584	-0.289884
260	0.00990943	-0.278862
261	0.00956047	-0.244902
262	0.00921151	-0.239076
263	0.00886255	-0.236213
264	0.00851358	-0.246571
265	0.00816462	-0.234295
266	0.00781566	-0.23364
267	0.0074667	-0.237165
268	0.00711774	-0.24563
269	0.00676877	-0.251136
270	0.00641981	-0.259429
271	0.00607085	-0.260318
272	0.00572189	-0.254197
273	0.00572189	-0.260683
274	0.00572189	-0.253686
275	0.00572189	-0.322303
276	0.00572189	-0.341094
277	0.00572189	-0.363246
278	0.00572189	-0.362124
279	0.00572189	-0.354272
280	0.00572189	-0.345378
281	0.00572189	-0.353933
282	0.00572189	-0.350886
283	0.00572189	-0.353428
284	0.00572189	-0.352112
285	0.00572189	-0.35198
286	0.00572189	-0.371267
287	0.00572189	-0.375317
288	0.00572189	-0.362472
289	0.00572189	-0.363911
290	0.00572189	-0.368495
291	0.00572189	-0.388822
292	0.00572189	-0.39048
293	0.00572189	-0.412862
294	0.00572189	-0.4302
295	0.00572189	-0.42773
296	0.00572189	-0.423399
297	0.00572189	-0.423241
298	0.00572189	-0.448048
299	0.00572189	-0.504614
300	0.00572189	-0.580138
301	0.00572189	-0.591329
302	0.00572189	-0.572867
303	0.00572189	-0.576004
304	0.00572189	-0.573951
305	0.00572189	-0.575154
306	0.00572189	-0.575022
307	0.00572189	-0.582112
308	0.00572189	-0.576707
309	0.00572189	-0.572759
310	0.00572189	-0.574068
311	0.00572189	-0.578686
312	0.00572189	-0.56958
313	0.00572189	-0.604269
314	0.00572189	-0.552968
315	0.00572189	-0.550929
316	0.00572189	-0.565505
317	0.00572189	-0.569219
318	0.00572189	-0.578131
319	0.00572189	-0.571526
320	0.00572189	-0.596036
321	0.00572189	-0.619835
322	0.00572189	-0.627817
323	0.00572189	-0.625488
324	0.00572189	-0.634195
325	0.00572189	-0.661691
326	0.00572189	-0.661211
327	0.00572189	-0.663545
328	0.00572189	-0.6682
329	0.00572189	-0.670776
330	0.00572189	-0.677023
331	0.00572189	-0.678789
332	0.00572189	-0.683679
333	0.00572189	-0.671197
334	0.00572189	-0.665783
335	0.00572189	-0.66096
336	0.00572189	-0.666883
337	0.00572189	-0.75574
338	0.00572189	-0.757391
339	0.00572189	-0.75483
340	0.00572189	-0.754691
341	0.00572189	-0.75472
342	0.00572189	-0.74999
343	0.00572189	-0.744534
344	0.00572189	-0.753298
345	0.00572189	-0.744564
346	0.00572189	-0.741428
347	0.00572189	-0.739588
348	0.00572189	-0.729935
349	0.00572189	-0.72631
350	0.00572189	-0.72772
351	0.00572189	-0.725931
352	0.00572189	-0.700608
353	0.00572189	-0.694829
354	0.00572189	-0.696964
355	0.00572189	-0.699949
356	0.00572189	-0.702918
357	0.00572189	-0.701263
358	0.00572189	-0.702321
359	0.00572189	-0.741237
360	0.00572189	-0.72948
361	0.00572189	-0.725627
362	0.00572189	-0.768789
363	0.00572189	-0.772351
364	0.00572189	-0.773013
365	0.00572189	-0.773842
366	0.00572189	-0.765967
367	0.00572189	-0.769056
368	0.00572189	-0.769485
369	0.00572189	-0.770912
370	0.00572189	-0.769339
371	0.00572189	-0.768685
372	0.00572189	-0.75543
373	0.00572189	-0.753426
374	0.00572189	-0.727628
375	0.00572189	-0.723544
376	0.00572189	-0.727451
377	0.00572189	-0.724023
378	0.00572189	-0.720563
379	0.00572189	-0.720396
380	0.00572189	-0.724998
381	0.00572189	-0.725478
382	0.00572189	-0.737758
383	0.00572189	-0.730624
384	0.00572189	-0.706603
385	0.00572189	-0.711102
386	0.00572189	-0.711724
387	0.00572189	-0.714925
388	0.00572189	-0.693933
389	0.00572189	-0.691807
390	0.00572189	-0.712883
391	0.00572189	-0.707972
392	0.00572189	-0.705357
393	0.00572189	-0.702614
394	0.00572189	-0.703133
395	0.00572189	-0.691017
396	0.00572189	-0.662445
397	0.00572189	-0.668161
398	0.00572189	-0.670387
399	0.00572189	-0.687039
400	0.00572189	-0.682026
401	0.00572189	-0.679895
402	0.00572189	-0.673736
403	0.00572189	-0.667553
404	0.00572189	-0.663726
405	0.00572189	-0.662916
406	0.00572189	-0.667738
407	0.00572189	-0.693716
408	0.00572189	-0.695707
409	0.00572189	-0.693136
410	0.00572189	-0.63318
411	0.00572189	-0.622105
412	0.00572189	-0.624901
413	0.00572189	-0.649407
414	0.00572189	-0.654322
415	0.00572189	-0.657275
416	0.00572189	-0.649353
417	0.00572189	-0.661074
418	0.00572189	-0.665455
419	0.00572189	-0.665686
420	0.00572189	-0.65068
421	0.00572189	-0.650183
422	0.00572189	-0.660894
423	0.00572189	-0.658094
424	0.00572189	-0.657344
425	0.00572189	-0.627264
426	0.00606711	-0.628676
427	0.00641233	-0.567323
428	0.00675756	-0.48536
429	0.00710278	-0.480304
430	0.00744801	-0.466682
431	0.00779323	-0.468818
432	0.00813845	-0.462434
433	0.00848368	-0.461854
434	0.0088289	-0.458867
435	0.00884459	-0.45875
436	0.00886044	-0.470725
437	0.00870844	-0.471295
438	0.00855645	-0.472135
439	0.00840445	-0.480205
440	0.00825245	-0.489535
441	0.00810045	-0.489616
442	0.00794845	-0.487645
443	0.00686448	-0.486299
444	0.00578051	-0.497115
445	0.00469654	-0.494505
446	0.00469131	-0.492959
447	0.00482271	-0.48808
448	0.00495411	-0.482262
449	0.00508552	-0.480671
450	0.00521692	-0.487465
451	0.00534832	-0.486754
452	0.00547972	-0.483584
453	0.00561112	-0.485152
454	0.00574252	-0.453476
455	0.00587393	-0.461252
456	0.00600533	-0.461609
457	0.00613673	-0.454844
458	0.00626813	-0.468072
459	0.00639953	-0.455099
460	0.00653093	-0.435982
461	0.00666234	-0.457389
462	0.00679374	-0.456194
463	0.00692514	-0.445029
464	0.00705654	-0.441794
465	0.00718794	-0.449402
466	0.00731934	-0.447678
467	0.00745075	-0.444548
468	0.00758215	-0.436783
469	0.00771355	-0.44039
470	0.00784495	-0.415165
471	0.00797635	-0.416044
472	0.00810775	-0.421228
473	0.00823916	-0.417493
474	0.00837056	-0.430125
475	0.00850196	-0.384267
476	0.00863336	-0.364542
477	0.00876476	-0.356635
478	0.00889616	-0.360991
479	0.00902757	-0.361862
480	0.00915897	-0.366227
481	0.00929037	-0.368726
482	0.00942177	-0.371998
483	0.00955317	-0.374616
484	0.00968457	-0.367683
485	0.00981598	-0.365967
486	0.00994738	-0.346339
487	0.0100788	-0.34106
488	0.0102102	-0.350815
489	0.0103416	-0.347875
490	0.010473	-0.355453
491	0.0106044	-0.348419
492	0.0107358	-0.335851
493	0.0108672	-0.327264
494	0.0109986	-0.33242
495	0.01113	-0.336988
496	0.0112614	-0.334376
497	0.0113928	-0.324537
498	0.0115242	-0.316385
499	0.0116556	-0.274795
500	0.011787	-0.218255
501	0.0119184	-0.161743
502	0.0120498	-0.143156
503	0.0121812	-0.136938
504	0.0123126	-0.136055
505	0.012444	-0.135212
506	0.0125754	-0.13176
507	0.0127068	-0.129332
508	0.0128382	-0.133993
509	0.0129696	-0.134232
510	0.013101	-0.13315
511	0.0132324	-0.136168
512	0.0133638	-0.151824
513	0.0134952	-0.149688
514	0.0136266	-0.158941
515	0.013758	-0.142375
516	0.0138894	-0.135375
517	0.0140208	-0.12697
518	0.0141522	-0.11653
519	0.0142836	-0.113589
520	0.014415	-0.118886
521	0.0145464	-0.119325
522	0.0146778	-0.118125
523	0.0148092	-0.119529
524	0.0149406	-0.114256
525	0.015072	-0.114415
526	0.0152034	-0.114747
527	0.0153348	-0.11447
528	0.0154662	-0.113855
529	0.0155976	-0.113824
530	0.015729	-0.113269
531	0.0158605	-0.109697
532	0.0159919	-0.110953
533	0.0161233	-0.116066
534	0.0162547	-0.121046
535	0.0163861	-0.114745
536	0.0165175	-0.107753
537	0.0166489	-0.107164
538	0.0167803	-0.111916
539	0.0169117	-0.113274
540	0.0170431	-0.113515
541	0.0171745	-0.114664
542	0.0173059	-0.11559
543	0.0174373	-0.113431
544	0.0175687	-0.109248
545	0.0177001	-0.112132
546	0.0178315	-0.112559
547	0.0179629	-0.112988
548	0.0180943	-0.133077
549	0.0182257	-0.132217
550	0.0183571	-0.129984
551	0.0184885	-0.129649
552	0.0186199	-0.131548
553	0.0187513	-0.131125
554	0.0188827	-0.130297
555	0.0190141	-0.130496
556	0.0191455	-0.130687
557	0.0192769	-0.135476
558	0.0194083	-0.146827
559	0.0195397	-0.124068
560	0.0196711	-0.124718
561	0.0198025	-0.12353
562	0.0199339	-0.124132
563	0.0200653	-0.123548
564	0.0201967	-0.123824
565	0.0203281	-0.125723
566	0.0204595	-0.126244
567	0.0205909	-0.129479
568	0.0207223	-0.129368
569	0.0208537	-0.124302
570	0.0209851	-0.128011
571	0.0211165	-0.128032
572	0.0212479	-0.116728
573	0.0213793	-0.1158
574	0.0215107	-0.120213
575	0.0216421	-0.114974
576	0.0217735	-0.114775
577	0.0219049	-0.114433
578	0.0220363	-0.111221
579	0.0221677	-0.112569
580	0.0222991	-0.112214
581	0.0224305	-0.113279
582	0.0225619	-0.124489
583	0.0226933	-0.125316
584	0.0228247	-0.130224
585	0.0229561	-0.123053
586	0.0230875	-0.120912
587	0.0232189	-0.114452
588	0.0233503	-0.118674
589	0.0234817	-0.117124
590	0.0236131	-0.0999667
591	0.0237445	-0.108685
592	0.0238759	-0.109383
593	0.0240074	-0.110358
594	0.0241388	-0.118389
595	0.0242702	-0.118519
596	0.0244016	-0.112344
597	0.024533	-0.111455
598	0.0246644	-0.110686
599	0.0247958	-0.108237
600	0.0249272	-0.106547
601	0.0250586	-0.105047
602	0.02519	-0.108603
603	0.0253214	-0.11826
604	0.0254528	-0.118597
605	0.0255842	-0.117934
606	0.0257156	-0.108505
607	0.025847	-0.0918153
608	0.0259784	-0.0915602
609	0.0261098	-0.0883271
610	0.0262412	-0.0927027
611	0.0263726	-0.0929331
612	0.026504	-0.097462
613	0.0266354	-0.0771591
614	0.0267668	-0.0710454
615	0.0268982	-0.0661715
616	0.0270296	-0.0724063
617	0.027161	-0.0658711
618	0.0272924	-0.0706498
619	0.0274238	-0.0680141
620	0.0275552	-0.0637214
621	0.0276866	-0.064744
622	0.027818	-0.0639499
623	0.0279494	-0.0663511
624	0.0280808	-0.0644079
625	0.028098	-0.0680661
626	0.02788	-0.0695896
627	0.0276621	-0.0798795
628	0.0274441	-0.0699088
629	0.0272261	-0.0750373
630	0.0270081	-0.0839761
631	0.0267901	-0.0766026
632	0.0265721	-0.0780584
633	0.0263541	-0.0774424
634	0.0261361	-0.0761782
635	0.0261631	-0.0730917
636	0.0261898	-0.0765716
637	0.0264697	-0.0743846
638	0.0267496	-0.0880286
639	0.0270294	-0.0841021
640	0.0273093	-0.0787778
641	0.0275892	-0.0793909
642	0.0278691	-0.0795625
643	0.0290716	-0.079284
644	0.0302741	-0.0927086
645	0.0314766	-0.0915487
646	0.0314766	-0.0915555
647	0.0314766	-0.0913124
648	0.0314766	-0.0913337
649	0.0314766	-0.0889928
650	0.0314766	-0.0886087
651	0.0314766	-0.0917438
652	0.0314766	-0.0970955
653	0.0314766	-0.0979096
654	0.0314766	-0.104045
655	0.0314766	-0.102882
656	0.0314766	-0.104133
657	0.0314766	-0.113906
658	0.0314766	-0.114257
659	0.0314766	-0.118614
660	0.0314766	-0.112151
661	0.0314766	-0.108567
662	0.0314766	-0.109397
663	0.0314766	-0.115163
664	0.0314766	-0.112275
665	0.0314766	-0.110385
666	0.0314766	-0.112476
667	0.0314766	-0.105034
668	0.0314766	-0.0920853
669	0.0314766	-0.0912736
670	0.0314766	-0.0985154
671	0.0314766	-0.0986965
672	0.0314766	-0.0984892
673	0.0314766	-0.100895
674	0.0314766	-0.0967963
675	0.0314766	-0.0963502
676	0.0314766	-0.0955865
677	0.0314766	-0.0928878
678	0.0314766	-0.0939368
679	0.0314766	-0.094223
680	0.0314766	-0.0979678
681	0.0314766	-0.115052
682	0.0314766	-0.105231
683	0.0314766	-0.103534
684	0.0314766	-0.10745
685	0.0314766	-0.107329
686	0.0314766	-0.108505
687	0.0314766	-0.125003
688	0.0314766	-0.122301
689	0.0314766	-0.121618
690	0.0314766	-0.11214
691	0.0314766	-0.102607
692	0.0314766	-0.105185
693	0.0314766	-0.102925
694	0.0314766	-0.106014
695	0.0314766	-0.104388
696	0.0314766	-0.101055
697	0.0314766	-0.112994
698	0.0293941	-0.117799
699	0.0273116	-0.119103
700	0.0252291	-0.122558
701	0.0231467	-0.164699
702	0.0210642	-0.18294
703	0.0189817	-0.19142
704	0.0168992	-0.189887
705	0.0148167	-0.195705
706	0.0127342	-0.198612
707	0.0106517	-0.200788
708	0.00856925	-0.193591
709	0.00648677	-0.188843
710	0.00440428	-0.184685
711	0.00232179	-0.196359
712	0.000239307	-0.195979
713	-0.00184318	-0.19686
714	-0.00392567	-0.194676
715	-0.00600815	-0.213245
716	-0.00809064	-0.218365
717	-0.0101731	-0.236886
718	-0.0122556	-0.254936
719	-0.0143381	-0.260792
720	-0.0164206	-0.22819
721	-0.0185031	-0.230735
722	-0.0205856	-0.231638
723	-0.022668	-0.233735
724	-0.0247505	-0.238108
725	-0.026833	-0.237133
726	-0.0289155	-0.247177
727	-0.030998	-0.237313
728	-0.0330805	-0.235095
729	-0.035163	-0.232939
730	-0.0372455	-0.230334
731	-0.0393279	-0.231588
732	-0.0414104	-0.27817
733	-0.0434929	-0.279039
734	-0.0455754	-0.271272
735	-0.0476579	-0.268877
736	-0.0497404	-0.28592
737	-0.0518229	-0.283098
738	-0.0539053	-0.278375
739	-0.0559878	-0.275543
740	-0.0580703	-0.281672
741	-0.0601528	-0.284995
742	-0.0606179	-0.285036
743	-0.0624349	-0.295521
744	-0.0642518	-0.312713
745	-0.0660687	-0.311488
746	-0.0678856	-0.30553
747	-0.0697025	-0.311659
748	-0.0715195	-0.298783
749	-0.0733364	-0.307404
750	-0.0751533	-0.318117
751	-0.0769702	-0.323183
752	-0.0787872	-0.328726
753	-0.0806041	-0.33125
754	-0.082421	-0.336413
755	-0.0830021	-0.331795
756	-0.0842264	-0.332312
757	-0.0854507	-0.329669
758	-0.086675	-0.316353
759	-0.0878993	-0.318158
760	-0.0891236	-0.325397
761	-0.0903479	-0.327631
762	-0.0915722	-0.323836
763	-0.0927965	-0.321529
764	-0.0940208	-0.318894
765	-0.0952451	-0.314484
766	-0.0964694	-0.317142
767	-0.0976937	-0.325185
768	-0.098918	-0.321158
769	-0.100142	-0.324871
770	-0.101367	-0.326591
771	-0.102591	-0.325548
772	-0.103815	-0.346053
773	-0.103824	-0.376612
774	-0.103834	-0.376209
775	-0.103843	-0.366817
776	-0.103852	-0.365181
777	-0.103861	-0.364391
778	-0.103871	-0.371267
779	-0.10388	-0.374781
780	-0.103889	-0.379173
781	-0.103898	-0.376862
782	-0.103907	-0.380096
783	-0.103917	-0.391284
784	-0.103926	-0.393671
785	-0.103935	-0.39975
786	-0.103944	-0.402953
787	-0.103954	-0.428199
788	-0.103963	-0.427323
789	-0.103972	-0.424322
790	-0.103981	-0.424905
791	-0.103991	-0.419044
792	-0.104	-0.424127
793	-0.104009	-0.428963
794	-0.104018	-0.423831
795	-0.104027	-0.415037
796	-0.104037	-0.425749
797	-0.104046	-0.425845
798	-0.104055	-0.414098
799	-0.104064	-0.422873
800	-0.104074	-0.443681
801	-0.104083	-0.447058
802	-0.104092	-0.457355
803	-0.104101	-0.447939
804	-0.10411	-0.445526
805	-0.10412	-0.446922
806	-0.104129	-0.473296
807	-0.104138	-0.468615
808	-0.104147	-0.470387
809	-0.104157	-0.48214
810	-0.104166	-0.481634
811	-0.104175	-0.479248
812	-0.104184	-0.470541
813	-0.104194	-0.463641
814	-0.104203	-0.469994
815	-0.104212	-0.488747
816	-0.104221	-0.491156
817	-0.10423	-0.492906
818	-0.10424	-0.497317
819	-0.104249	-0.49843
820	-0.104258	-0.50134
821	-0.104267	-0.506081
822	-0.104277	-0.500826
823	-0.104286	-0.514164
824	-0.104295	-0.52411
825	-0.104304	-0.534004
826	-0.104313	-0.529371
827	-0.104323	-0.516816
828	-0.104332	-0.515344
829	-0.104341	-0.508596
830	-0.10435	-0.513567
831	-0.10436	-0.519645
832	-0.104369	-0.523145
833	-0.104378	-0.524495
834	-0.104387	-0.522025
835	-0.104397	-0.505976
836	-0.104406	-0.504572
837	-0.104415	-0.514014
838	-0.104424	-0.476546
839	-0.104433	-0.473948
840	-0.104443	-0.477806
841	-0.104452	-0.476369
842	-0.104461	-0.469043
843	-0.10447	-0.472244
844	-0.10448	-0.454617
845	-0.104489	-0.456542
846	-0.104498	-0.440458
847	-0.104507	-0.433561
848	-0.104517	-0.429939
849	-0.104526	-0.432283
850	-0.104535	-0.433788
851	-0.104544	-0.42995
852	-0.104553	-0.420148
853	-0.104563	-0.415213
854	-0.104572	-0.404606
855	-0.104581	-0.411176
856	-0.10459	-0.410439
857	-0.1046	-0.400552
858	-0.104609	-0.402203
859	-0.104618	-0.399555
860	-0.104627	-0.425419
861	-0.104636	-0.426547
862	-0.104646	-0.424192
863	-0.104655	-0.423172
864	-0.104664	-0.452203
865	-0.104673	-0.455051
866	-0.104683	-0.44911
867	-0.104692	-0.454771
868	-0.104701	-0.495066
869	-0.10471	-0.492015
870	-0.10472	-0.48548
871	-0.104729	-0.484232
872	-0.104738	-0.478286
873	-0.104747	-0.472561
874	-0.104756	-0.476498
875	-0.104766	-0.479061
876	-0.104775	-0.479657
877	-0.104784	-0.487014
878	-0.104793	-0.491518
879	-0.104803	-0.493074
880	-0.104812	-0.496212
881	-0.104821	-0.45639
882	-0.10483	-0.469208
883	-0.104839	-0.505246
884	-0.104849	-0.507326
885	-0.104858	-0.509448
886	-0.104867	-0.47826
887	-0.104876	-0.452848
888	-0.104886	-0.454326
889	-0.104895	-0.448026
890	-0.104904	-0.451184
891	-0.104913	-0.475579
892	-0.104923	-0.469825
893	-0.104932	-0.474811
894	-0.104941	-0.486871
895	-0.10495	-0.475202
896	-0.104267	-0.485749
897	-0.10359	-0.454152
898	-0.101517	-0.415235
899	-0.0994438	-0.409647
900	-0.0973704	-0.399649
901	-0.095297	-0.409061
902	-0.0932237	-0.420415
903	-0.0911503	-0.420976
904	-0.089077	-0.423001
905	-0.0870036	-0.413382
906	-0.0849303	-0.415029
907	-0.0828569	-0.410164
908	-0.0807836	-0.414949
909	-0.0787102	-0.429625
910	-0.0766369	-0.466839
911	-0.0745635	-0.443141
912	-0.0724902	-0.411904
913	-0.0704168	-0.414011
914	-0.0683435	-0.421566
915	-0.0662701	-0.4128
916	-0.0641968	-0.409286
917	-0.0621234	-0.408105
918	-0.0600501	-0.397551
919	-0.0579767	-0.397237
920	-0.0559034	-0.461304
921	-0.05383	-0.444405
922	-0.0517567	-0.447833
923	-0.0496833	-0.447633
924	-0.04761	-0.438427
925	-0.0455366	-0.439795
926	-0.0434633	-0.418675
927	-0.0413899	-0.440285
928	-0.0393165	-0.437616
929	-0.0375828	-0.438411
930	0.00640554	-0.0577352
931	0.00611378	-0.0640682
932	0.00582202	-0.0737968
933	0.00553026	-0.0814224
934	0.00523849	-0.0824889
935	0.00494673	-0.0913069
936	0.00465497	-0.0894903
937	0.00436321	-0.0936723
938	0.00407145	-0.0805257
939	0.00377969	-0.0907296
940	0.00348793	-0.0828692
941	0.00319617	-0.0844083
942	0.0029044	-0.089134
943	0.00261264	-0.103463
944	0.00232088	-0.0854092
945	0.00202912	-0.0801338
946	0.00173736	-0.0785398
947	0.0014456	-0.0835867
948	0.00115384	-0.0831307
949	0.000862076	-0.0895194
950	0.000570315	-0.0881259
951	0.000278554	-0.0841301
952	-1.32077e-05	-0.0874406
953	-0.000304969	-0.089108
954	-0.00059673	-0.0947686
955	-0.000888491	-0.118947
956	-0.00118025	-0.120656
957	-0.00147201	-0.120863
958	-0.00176378	-0.0979049
959	-0.00205554	-0.0989332
960	-0.0023473	-0.085221
961	-0.00263906	-0.0813504
962	-0.00293082	-0.0540893
963	-0.00322258	-0.0404023
964	-0.00351434	-0.0367263
965	-0.0038061	-0.017914
966	-0.00409787	-0.0141452
967	-0.00406682	-0.0153966
968	-0.00402414	-0.02679
969	-0.00398146	-0.0216009
970	-0.00393878	-0.0201556
971	-0.0038961	-0.0224507
972	-0.00385342	-0.0329186
973	-0.00381074	-0.0160379
974	-0.00376806	-0.0109532
975	-0.00372538	-0.00989044
976	-0.00368269	0.0127462
977	-0.00364001	0.0125636
978	-0.00359733	0.0152524
979	-0.00355465	0.00798385
980	-0.00351197	0.00740195
981	-0.00346929	0.0132269
982	-0.00342661	0.019939
983	-0.00338393	0.0276546
984	-0.00334124	0.0335335
985	-0.00329856	0.0404269
986	-0.00325588	0.0345791
987	-0.0032132	0.024422
988	-0.00317052	0.0243019
989	-0.00312784	0.020007
990	-0.00308516	0.0202027
991	-0.00304248	0.0188489
992	-0.0029998	0.0255222
993	-0.00295711	0.0301025
994	-0.00291443	0.0305431
995	-0.00287175	0.0266497
996	-0.00282907	0.0160062
997	-0.00278639	0.00408133
998	-0.00274371	-0.00379698
999	-0.00270103	-0.000149862
1000	-0.00265835	0.00355
1001	-0.00261567	0.00790984
1002	-0.00257298	0.0117114
1003	-0.0025303	0.00821922
1004	-0.00248762	0.0324473
1005	-0.00244494	0.0320336
1006	-0.00240226	0.030579
1007	-0.00235958	0.0187277
1008	-0.0023169	0.0228903
1009	-0.00227422	0.0224653
1010	-0.00223153	0.0100263
1011	-0.00218885	0.0119788
1012	-0.00214617	0.014098
1013	-0.00210349	0.0158343
1014	-0.00206081	0.0168129
1015	-0.00201813	0.018839
1016	-0.00197545	-0.00392842
1017	-0.00193277	0.00115781
1018	-0.00189009	0.00120174
1019	-0.0018474	0.000303874
1020	-0.00180472	0.00157305
1021	-0.00176204	0.00153897
1022	-0.00171936	0.00400085
1023	-0.00167668	0.00530988
1024	-0.001634	0.00695369
1025	-0.00159132	0.0141637
1026	-0.00154864	0.0173331
1027	-0.00150596	0.023534
1028	-0.00146327	0.0203585
1029	-0.00142059	0.0249428
1030	-0.00137791	0.0167497
1031	-0.00133523	0.000777982
1032	-0.00129255	-0.000972467
1033	-0.00124987	0.00852708
1034	9.79088e-05	5.52275e-05
1035	0.000130799	-0.00113575
1036	0.000164023	-0.00273824
1037	0.000196644	-0.00825921
1038	0.000229266	-0.0076589
1039	0.000261888	-0.00482172
1040	0.00029451	0.00263149
1041	0.000327132	0.00110095
1042	0.000359754	-0.000429121
1043	0.000392376	-0.00137807
1044	0.000424998	-0.00936413
1045	0.00045762	-0.0330316
1046	0.000490242	-0.0510562
1047	0.000522864	-0.0488206
1048	0.000555486	-0.0528613
1049	0.000588108	-0.0567592
1050	0.00062073	-0.0366317
1051	0.000653352	-0.0342578
1052	0.000685974	-0.0396727
1053	0.000718596	-0.0397001
1054	0.000751218	-0.0429193
1055	0.00078384	-0.0442976
1056	0.000816462	-0.0454633
1057	0.000849084	-0.0242363
1058	0.000881706	-0.0204252
1059	0.000914328	-0.0180747
1060	0.00094695	-0.0242817
1061	0.000979572	-0.0355631
1062	0.00101219	-0.0417094
1063	0.00104482	-0.0455188
1064	0.00107744	-0.0429874
1065	0.00111006	-0.0418165
1066	0.00114268	-0.037781
1067	0.0011753	-0.038575
1068	0.00120793	-0.0424798
1069	0.00124055	-0.0457556
1070	0.00127317	-0.0454048
1071	0.00130579	-0.027554
1072	0.00133841	-0.0328945
1073	0.00137104	-0.0412757
1074	0.00140366	-0.0102953
1075	0.00143628	-0.00929955
1076	0.0014689	-0.00313997
1077	0.00150152	-0.000794219
1078	0.00153415	-0.0104639
1079	0.00156677	-0.0169119
1080	0.00159939	-0.0205531
1081	0.00163201	-0.0201768
1082	0.00166463	-0.0177723
1083	0.00169726	-0.019645
1084	0.00172988	-0.0194369
1085	0.0017625	-0.0102616
1086	0.00179512	-0.0139078
1087	0.00182774	-0.00306608
1088	0.00186037	-0.00294672
1089	0.00189299	0.00495118
1090	0.00192561	-0.00409778
1091	0.00195823	-0.00507942
1092	0.00199085	-0.00848101
1093	0.00202348	-0.00426803
1094	0.0020561	-0.0277264
1095	0.00208872	-0.0276875
1096	0.00212134	-0.021766
1097	0.00215396	-0.0302334
1098	0.00218659	-0.0348729
1099	0.00221921	-0.0391226
1100	0.00225183	-0.0286336
1101	0.00229604	-0.0135785
1102	0.00217788	-0.0094664
1103	0.00205972	0.00220026
1104	0.00194156	0.002376
1105	0.0018234	0.00843357
1106	0.00170524	-0.0030894
1107	0.00158708	0.00023368
1108	0.00146892	-0.00801193
1109	0.00135076	0.00669522
1110	0.0012326	0.00177286
1111	0.00111444	-0.0038563
1112	0.000958661	-0.00809476
1113	0.000797986	-0.0065318
1114	0.000637311	-8.79903e-05
1115	0.000476635	-0.00192755
1116	0.00031596	0.00670351
1117	0.000155285	0.00291351
1118	-5.39029e-06	0.00591964
1119	-0.000166066	0.000926335
1120	-0.000326741	-0.0204121
1121	-0.000487416	-0.0267828
1122	-0.000648091	-0.0195426
1123	-0.000808766	-0.0269327
1124	-0.000969442	-0.0370861
1125	-0.00113012	-0.062404
1126	-0.00129079	-0.0633382
1127	-0.00145147	-0.0628976
1128	-0.00161214	-0.0755507
1129	-0.00177282	-0.0768861
1130	-0.00193349	-0.0745095
1131	-0.00209417	-0.0672299
1132	-0.00225484	-0.0681459
1133	-0.00241552	-0.0708111
1134	-0.00257619	-0.0731396
1135	-0.00273687	-0.0685717
1136	-0.00289754	-0.0743666
1137	-0.00305822	-0.072097
1138	-0.0032189	-0.0754276
1139	-0.00337957	-0.0652465
1140	-0.00354025	-0.0741252
1141	-0.00370092	-0.0745053
1142	-0.0038616	-0.0690665
1143	-0.00402227	-0.068175
1144	-0.00418295	-0.0775392
1145	-0.00434362	-0.0763955
1146	-0.0045043	-0.0803185
1147	-0.00466497	-0.0785934
1148	-0.00482565	-0.081436
1149	-0.00498632	-0.0812175
1150	-0.005147	-0.0825193
1151	-0.00530767	-0.0707392
1152	-0.00546835	-0.0711136
1153	-0.00562902	-0.0666627
1154	-0.0057897	-0.0601897
1155	-0.0058998	-0.0568932
1156	-0.0060099	-0.0516051
1157	-0.00612	-0.0431616
1158	-0.0062301	-0.0652944
1159	-0.0063402	-0.0631223
1160	-0.0064503	-0.0770529
1161	-0.0065604	-0.0795122
1162	-0.0066705	-0.100742
1163	-0.0067806	-0.109921
1164	-0.0068907	-0.101994
1165	-0.0070008	-0.0985317
1166	-0.0071109	-0.0847338
1167	-0.007221	-0.0817049
1168	-0.0073311	-0.0879997
1169	-0.00744119	-0.0939438
1170	-0.00755129	-0.100676
1171	-0.00766139	-0.103499
1172	-0.00777149	-0.104685
1173	-0.00788159	-0.103535
1174	-0.00799169	-0.106429
1175	-0.00810179	-0.102863
1176	-0.00821189	-0.130924
1177	-0.00832199	-0.133061
1178	-0.00843209	-0.133522
1179	-0.00854219	-0.135352
1180	-0.00865229	-0.137905
1181	-0.00876239	-0.146845
1182	-0.00887249	-0.155113
1183	-0.00898259	-0.164249
1184	-0.00909269	-0.165922
1185	-0.00920279	-0.153406
1186	-0.00932886	-0.153855
1187	-0.00945493	-0.159378
1188	-0.009581	-0.158492
1189	-0.00970707	-0.134463
1190	-0.00983314	-0.132585
1191	-0.00995922	-0.146442
1192	-0.0100853	-0.157917
1193	-0.0102114	-0.160001
1194	-0.0103374	-0.158353
1195	-0.0104635	-0.157085
1196	-0.0105896	-0.155399
1197	-0.0107156	-0.152699
1198	-0.0108417	-0.149601
1199	-0.0109678	-0.15439
1200	-0.0110939	-0.154981
1201	-0.0112199	-0.155549
1202	-0.011346	-0.159188
1203	-0.0114721	-0.157898
1204	-0.0115981	-0.167252
1205	-0.0117242	-0.162997
1206	-0.0118503	-0.18856
1207	-0.0119763	-0.205786
1208	-0.0121024	-0.205263
1209	-0.0122285	-0.206143
1210	-0.0123546	-0.194095
1211	-0.0124806	-0.193868
1212	-0.0126067	-0.192721
1213	-0.0127328	-0.197653
1214	-0.0128588	-0.194831
1215	-0.0129849	-0.192558
1216	-0.013111	-0.178594
1217	-0.0132371	-0.184536
1218	-0.0133631	-0.188536
1219	-0.0134892	-0.174554
1220	-0.0136153	-0.173371
1221	-0.0137413	-0.174784
1222	-0.0138674	-0.176274
1223	-0.0139935	-0.174728
1224	-0.0141196	-0.167429
1225	-0.0142456	-0.171298
1226	-0.0143717	-0.180233
1227	-0.0144978	-0.191344
1228	-0.0146238	-0.18663
1229	-0.0147499	-0.171781
1230	-0.014876	-0.171154
1231	-0.0150021	-0.178327
1232	-0.0151281	-0.178984
1233	-0.0152542	-0.162475
1234	-0.0166986	-0.146639
1235	-0.0167292	-0.158886
1236	-0.0167595	-0.143319
1237	-0.0168739	-0.132175
1238	-0.0169883	-0.13677
1239	-0.0171027	-0.136106
1240	-0.0172172	-0.134635
1241	-0.0173316	-0.135176
1242	-0.017446	-0.136546
1243	-0.0175604	-0.117691
1244	-0.0176748	-0.119152
1245	-0.0177892	-0.0879911
1246	-0.0179037	-0.0694435
1247	-0.0180181	-0.0690704
1248	-0.0181325	-0.0639845
1249	-0.0182469	-0.0595463
1250	-0.0183613	-0.0712515
1251	-0.0184757	-0.0726465
1252	-0.0185902	-0.0662063
1253	-0.0187046	-0.070876
1254	-0.0187991	-0.069896
1255	-0.0190019	-0.0800317
1256	-0.0192046	-0.0758613
1257	-0.0194074	-0.0763458
1258	-0.0196101	-0.0789362
1259	-0.0198128	-0.0805775
1260	-0.0200156	-0.079112
1261	-0.0202183	-0.0825426
1262	-0.0204211	-0.0846705
1263	-0.0206238	-0.0874028
1264	-0.0208266	-0.0720071
1265	-0.0210293	-0.0712927
1266	-0.0212321	-0.0597505
1267	-0.0214348	-0.0547947
1268	-0.0216376	-0.0461099
1269	-0.0218403	-0.0402889
1270	-0.0220431	-0.0410847
1271	-0.0222458	-0.0679505
1272	-0.0224486	-0.0598414
1273	-0.0226513	-0.0557566
1274	-0.0228541	-0.0577601
1275	-0.0230568	-0.0563071
1276	-0.0232596	-0.0667767
1277	-0.0234623	-0.0692522
1278	-0.0236651	-0.069103
1279	-0.0238678	-0.0789049
1280	-0.0240706	-0.0798975
1281	-0.0242733	-0.0804949
1282	-0.0244761	-0.0850045
1283	-0.0246788	-0.0791282
1284	-0.0248815	-0.0761363
1285	-0.0250079	-0.0752626
1286	-0.0255095	-0.0760313
1287	-0.0256397	-0.0749464
1288	-0.0257712	-0.0682584
1289	-0.0256745	-0.0684568
1290	-0.0255777	-0.0636349
1291	-0.0254809	-0.0721869
1292	-0.0253842	-0.0717571
1293	-0.0252874	-0.0734046
1294	-0.0251907	-0.0491619
1295	-0.0250939	-0.0433191
1296	-0.0249971	-0.0512883
1297	-0.0249004	-0.0408784
1298	-0.0248036	-0.053631
1299	-0.0247068	-0.0462713
1300	-0.0246101	-0.0493406
1301	-0.0243882	-0.0437559
1302	-0.024141	-0.0505643
1303	-0.0238937	-0.0494612
1304	-0.0236465	-0.0485431
1305	-0.0233993	-0.0412688
1306	-0.0231521	-0.036672
1307	-0.0229049	-0.0394751
1308	-0.0226577	-0.0380725
1309	-0.0224104	-0.0562254
1310	-0.0221632	-0.0534192
1311	-0.021916	-0.0505149
1312	-0.0216688	-0.0380513
1313	-0.0214216	-0.03429
1314	-0.0211744	-0.0393013
1315	-0.0209271	-0.0410691
1316	-0.0206799	-0.0445954
1317	-0.0204327	-0.0230411
1318	-0.0201855	-0.02579
1319	-0.0199383	-0.0206915
1320	-0.019691	0.00325221
1321	-0.0194438	0.0114089
1322	-0.0191966	0.0336974
1323	-0.0189494	0.0353042
1324	-0.0187022	0.0400854
1325	-0.018455	0.0357664
1326	-0.0182077	0.0375849
1327	-0.0179605	0.0371039
1328	-0.0177133	0.039658
1329	-0.0174661	0.0407541
1330	-0.0172189	0.0390166
1331	-0.0169717	0.0331651
1332	-0.0167244	0.0408182
1333	-0.0164772	0.0516717
1334	-0.01623	0.0532185
1335	-0.0159828	0.0476906
1336	-0.0157356	0.0539147
1337	-0.0154883	0.0542826
1338	-0.0152411	0.0567442
1339	-0.0149939	0.0596188
1340	-0.0147467	0.0681051
1341	-0.0144995	0.0703613
1342	-0.0142523	0.0668435
1343	-0.014005	0.0681601
1344	-0.0137578	0.061291
1345	-0.0135106	0.0588817
1346	-0.0132634	0.0673833
1347	-0.0130162	0.0662209
1348	-0.012769	0.0681451
1349	-0.0125217	0.066183
1350	-0.0122745	0.076735
1351	-0.0120273	0.0681895
1352	-0.0117801	0.0728481
1353	-0.0115329	0.0695195
1354	-0.0112856	0.0628874
1355	-0.0110893	0.0657525
1356	-0.0108929	0.0660977
1357	-0.0106965	0.05574
1358	-0.0105001	0.055312
1359	-0.0103037	0.0534599
1360	-0.0101073	0.0548396
1361	-0.00991096	0.0605146
1362	-0.00971457	0.0607237
1363	-0.00951819	0.0587075
1364	-0.0093218	0.0515678
1365	-0.00912542	0.05492
1366	-0.00892904	0.0441403
1367	-0.00873265	0.0396442
1368	-0.00853627	0.0529167
1369	-0.00833988	0.0521671
1370	-0.0081435	0.0579993
1371	-0.00794712	0.0607877
1372	-0.00775073	0.059996
1373	-0.00755435	0.0620058
1374	-0.00735796	0.0610447
1375	-0.00716158	0.0613618
1376	-0.0069652	0.0643224
1377	-0.00676881	0.06543
1378	-0.00657243	0.0661721
1379	-0.00637604	0.0682032
1380	-0.00617966	0.0672819
1381	-0.00598327	0.0764836
1382	-0.00578689	0.0796592
1383	-0.00559051	0.0814653
1384	-0.00539412	0.0822305
1385	-0.00519774	0.0669113
1386	-0.0049853	0.0661914
1387	-0.00477286	0.0753483
1388	-0.00456043	0.0655807
1389	-0.00434799	0.0508697
1390	-0.00413555	0.0452741
1391	-0.00392312	0.059021
1392	-0.00371068	0.06964
1393	-0.00349824	0.0733563
1394	-0.00328581	0.0549788
1395	-0.00307337	0.0524344
1396	-0.00286093	0.0398006
1397	-0.0026485	0.025413
1398	-0.00243606	0.0226683
1399	-0.00222362	0.0213206
1400	-0.00201119	0.0171138
1401	-0.00179875	0.0177536
1402	-0.00158631	0.038415
1403	-0.00137388	0.0634565
1404	-0.00116144	0.0656099
1405	-0.000949002	0.0656078
1406	-0.000736566	0.0889765
1407	-0.000524129	0.0959231
1408	-0.000311692	0.102487
1409	-9.92553e-05	0.0969477
1410	0.000113181	0.0944527
1411	0.000325618	0.0938743
1412	0.000538055	0.0910039
1413	0.000750492	0.0905535
1414	0.000962929	0.0864495
1415	0.00117537	0.0815273
1416	0.0013878	0.0827421
1417	0.00160024	0.0793012
1418	0.00181268	0.0733919
1419	0.00202511	0.0634073
1420	0.00223755	0.0713941
1421	0.00244999	0.0719807
1422	0.00266242	0.0744624
1423	0.00287486	0.0742419
1424	0.0030873	0.0733169
1425	0.00329973	0.0739695
1426	0.00351217	0.077624
1427	0.00372461	0.0842568
1428	0.00393704	0.0826404
1429	0.00414948	0.078754
1430	0.00436192	0.0788808
1431	0.00457435	0.0837373
1432	0.00478679	0.0829015
1433	0.00499923	0.0732808
1434	0.00521166	0.0660923
1435	0.0054241	0.0729941
1436	0.00563654	0.064578
1437	0.00584897	0.0635723
1438	0.00606141	0.0771024
1439	0.00627385	0.0676514
1440	0.00648628	0.069795
1441	0.00669872	0.0730133
1442	0.00691116	0.0745648
1443	0.00712359	0.0400464
1444	0.00733603	0.0487512
1445	0.00754847	0.0510512
1446	0.00776091	0.0569247
1447	0.15549	0.123269
1448	0.15548	0.117195
1449	0.15547	0.122186
1450	0.155459	0.118966
1451	0.155449	0.11777
1452	0.155438	0.126109
1453	0.155428	0.137365
1454	0.155418	0.143923
1455	0.155407	0.144716
1456	0.155397	0.143894
1457	0.155386	0.14191
1458	0.155376	0.141601
1459	0.155366	0.141953
1460	0.155355	0.139476
1461	0.155345	0.138059
1462	0.155334	0.142404
1463	0.155324	0.142305
1464	0.155314	0.143689
1465	0.155303	0.143524
1466	0.155293	0.142349
1467	0.155282	0.143424
1468	0.155272	0.137076
1469	0.155262	0.139218
1470	0.155251	0.139127
1471	0.155241	0.138245
1472	0.15523	0.129042
1473	0.15522	0.128644
1474	0.15521	0.130731
1475	0.155199	0.134043
1476	0.155189	0.131309
1477	0.155178	0.131482
1478	0.155168	0.13057
1479	0.155158	0.131676
1480	0.155147	0.132943
1481	0.155137	0.137524
1482	0.155126	0.147365
1483	0.155116	0.14906
1484	0.155106	0.153216
1485	0.155095	0.15111
1486	0.155085	0.17112
1487	0.155075	0.171959
1488	0.155064	0.175039
1489	0.155054	0.177063
1490	0.155043	0.173807
1491	0.155033	0.197606
1492	0.155023	0.193232
1493	0.155012	0.187205
1494	0.155002	0.170253
1495	0.154991	0.1701
1496	0.154981	0.161028
1497	0.154971	0.155774
1498	0.15496	0.140374
1499	0.15495	0.141208
1500	0.154939	0.151478
1501	0.154929	0.152488
1502	0.154919	0.152888
1503	0.154908	0.151775
1504	0.154898	0.143849
1505	0.154887	0.140733
1506	0.154877	0.140114
1507	0.154867	0.140025
1508	0.154856	0.143427
1509	0.154846	0.144632
1510	0.154835	0.141486
1511	0.154825	0.156632
1512	0.154823	0.155106
1513	0.154768	0.158688
1514	0.154713	0.161001
1515	0.154658	0.163267
1516	0.154603	0.156439
1517	0.154548	0.160796
1518	0.154494	0.158906
1519	0.154439	0.182359
1520	0.154384	0.171801
1521	0.154384	0.17834
1522	0.154384	0.168129
1523	0.154384	0.16107
1524	0.154384	0.160128
1525	0.154384	0.166615
1526	0.154384	0.166317
1527	0.154384	0.166029
1528	0.154384	0.1735
1529	0.154384	0.175032
1530	0.15394	0.173595
1531	0.153496	0.181596
1532	0.153052	0.180573
1533	0.152608	0.172352
1534	0.152164	0.179388
1535	0.15172	0.168634
1536	0.151276	0.162331
1537	0.150832	0.162631
1538	0.150388	0.163981
1539	0.149944	0.161821
1540	0.1495	0.166945
1541	0.149056	0.159852
1542	0.148612	0.153951
1543	0.148168	0.155883
1544	0.147724	0.159892
1545	0.14728	0.161112
1546	0.146836	0.167759
1547	0.146393	0.180891
1548	0.145949	0.196423
1549	0.145505	0.201972
1550	0.145061	0.206541
1551	0.144617	0.21783
1552	0.144173	0.222217
1553	0.143729	0.222978
1554	0.143285	0.226822
1555	0.142841	0.230562
1556	0.142397	0.232703
1557	0.141953	0.233335
1558	0.141509	0.21276
1559	0.141065	0.21301
1560	0.140621	0.212871
1561	0.140177	0.206945
1562	0.139733	0.197258
1563	0.139289	0.197323
1564	0.138845	0.198602
1565	0.138401	0.230131
1566	0.137957	0.20754
1567	0.137513	0.207589
1568	0.137069	0.218859
1569	0.136625	0.2218
1570	0.136536	0.220587
1571	0.133996	0.220225
1572	0.131456	0.22044
1573	0.128916	0.240319
1574	0.126376	0.2299
1575	0.123837	0.233131
1576	0.121297	0.238547
1577	0.118757	0.237277
1578	0.116217	0.232229
1579	0.113677	0.227489
1580	0.111137	0.217312
1581	0.108597	0.214189
1582	0.106057	0.209467
1583	0.103517	0.2125
1584	0.100977	0.218479
1585	0.0984373	0.214886
1586	0.0958974	0.214643
1587	0.0933575	0.212446
1588	0.0908176	0.206477
1589	0.0882776	0.19753
1590	0.0857377	0.195099
1591	0.0831978	0.188488
1592	0.0806579	0.184782
1593	0.078118	0.19008
1594	0.075578	0.192087
1595	0.0730381	0.188155
1596	0.0704982	0.182732
1597	0.0679583	0.17786
1598	0.0654183	0.167576
1599	0.0628784	0.150476
1600	0.0603385	0.149553
1601	0.0577986	0.152793
1602	0.0552587	0.148039
1603	0.0527187	0.147253
1604	0.0501788	0.111096
1605	0.0476389	0.107787
1606	0.045099	0.103926
1607	0.042559	0.0963301
1608	0.0400191	0.0916037
1609	0.0374792	0.0794637
1610	0.0349393	0.0774742
1611	0.0323994	0.0738983
1612	0.0298594	0.0715377
1613	0.0273195	0.0709013
1614	0.0247796	0.0687244
1615	0.0222397	0.0696131
1616	0.0196997	0.0389746
1617	0.0171598	0.0214789
1618	0.0146199	0.0156927
1619	0.01208	-0.0166946
1620	0.00954006	-0.0179533
1621	0.00700013	-0.0218621
1622	0.00446021	-0.0226376
1623	0.00192029	-0.0220514
1624	-0.000619632	-0.0292531
1625	-0.00315955	-0.023396
1626	-0.00569948	-0.0300141
1627	-0.0082394	-0.0317912
1628	-0.0107793	-0.0412692
1629	-0.0133192	-0.0589056
1630	-0.0158592	-0.0637187
1631	-0.0183991	-0.0824033
1632	-0.020939	-0.0833231
1633	-0.0234789	-0.0859858
1634	-0.0260189	-0.0891757
1635	-0.0285588	-0.0901184
1636	-0.0310987	-0.0918072
1637	-0.0336386	-0.0922825
1638	-0.0361785	-0.0962289
1639	-0.0387185	-0.114921
1640	-0.0412584	-0.107614
1641	-0.0437983	-0.106414
1642	-0.0463382	-0.100448
1643	-0.0488782	-0.117097
1644	-0.0514181	-0.0951454
1645	-0.053958	-0.093273
1646	-0.0564979	-0.103997
1647	-0.0590378	-0.11692
1648	-0.0615778	-0.112429
1649	-0.0641177	-0.107405
1650	-0.0666576	-0.125317
1651	-0.0691975	-0.139418
1652	-0.0717374	-0.143464
1653	-0.0742774	-0.139075
1654	-0.0768173	-0.139849
1655	-0.0793572	-0.135248
1656	-0.0818971	-0.136367
1657	-0.0844371	-0.137105
1658	-0.086977	-0.136742
1659	-0.0895169	-0.139022
1660	-0.0920568	-0.1417
1661	-0.0945967	-0.146631
1662	-0.0971367	-0.158028
1663	-0.0996766	-0.152842
1664	-0.102217	-0.154693
1665	-0.104756	-0.156821
1666	-0.107296	-0.163628
1667	-0.109836	-0.167651
1668	-0.112376	-0.1724
1669	-0.114916	-0.167466
1670	-0.117456	-0.182843
1671	-0.119996	-0.190453
1672	-0.122536	-0.210784
1673	-0.125076	-0.21002
1674	-0.127616	-0.211421
1675	-0.130156	-0.206286
1676	-0.132696	-0.211871
1677	-0.135235	-0.214396
1678	-0.137775	-0.217936
1679	-0.140315	-0.220441
1680	-0.142855	-0.23049
1681	-0.145395	-0.242719
1682	-0.147935	-0.258857
1683	-0.150475	-0.271998
1684	-0.152015	-0.276736
1685	-0.15357	-0.27131
1686	-0.156314	-0.279786
1687	-0.159059	-0.279125
1688	-0.161803	-0.281054
1689	-0.164547	-0.286133
1690	-0.167292	-0.288115
1691	-0.170036	-0.319807
1692	-0.17278	-0.310551
1693	-0.175525	-0.319358
1694	-0.178269	-0.322123
1695	-0.181014	-0.329589
1696	-0.183758	-0.330052
1697	-0.186502	-0.330179
1698	-0.189247	-0.335295
1699	-0.191	-0.322577
1700	-0.191767	-0.331902
1701	-0.192534	-0.331599
1702	-0.194313	-0.328266
1703	-0.196956	-0.352187
1704	-0.1996	-0.355572
1705	-0.202243	-0.351809
1706	-0.204886	-0.35614
1707	-0.207529	-0.430402
1708	-0.210173	-0.436541
1709	-0.212816	-0.45692
1710	-0.215459	-0.455607
1711	-0.218102	-0.489408
1712	-0.220746	-0.486236
1713	-0.223389	-0.499346
1714	-0.226032	-0.500009
1715	-0.228675	-0.506671
1716	-0.231319	-0.513434
1717	-0.233962	-0.525266
1718	-0.236605	-0.517253
1719	-0.239249	-0.489593
1720	-0.241892	-0.48744
1721	-0.244535	-0.507343
1722	-0.247178	-0.540409
1723	-0.249822	-0.539205
1724	-0.252465	-0.544462
1725	-0.255108	-0.566961
1726	-0.257751	-0.562768
1727	-0.258365	-0.543199
1728	-0.258979	-0.545331
1729	-0.259593	-0.538751
1730	-0.259752	-0.529878
1731	-0.25991	-0.537377
1732	-0.260069	-0.519765
1733	-0.260227	-0.5172
1734	-0.260386	-0.530132
1735	-0.260544	-0.525474
1736	-0.260703	-0.526651
1737	-0.260861	-0.609196
1738	-0.26102	-0.605162
1739	-0.261179	-0.605415
1740	-0.261337	-0.606206
1741	-0.261496	-0.638664
1742	-0.261654	-0.627562
1743	-0.261813	-0.629506
1744	-0.261971	-0.636774
1745	-0.26213	-0.638692
1746	-0.262288	-0.620288
1747	-0.262447	-0.634718
1748	-0.26451	-0.635916
1749	-0.266573	-0.64473
1750	-0.268635	-0.662411
1751	-0.270698	-0.671577
1752	-0.272761	-0.675792
1753	-0.274824	-0.685051
1754	-0.276887	-0.693736
1755	-0.27895	-0.707555
1756	-0.281012	-0.715868
1757	-0.283075	-0.714134
1758	-0.285138	-0.771268
1759	-0.287201	-0.755979
1760	-0.289264	-0.759523
1761	-0.291093	-0.770539
1762	-0.292941	-0.756602
1763	-0.292551	-0.759054
1764	-0.292162	-0.760824
1765	-0.291772	-0.778949
1766	-0.291383	-0.777832
1767	-0.290993	-0.779742
1768	-0.290604	-0.775594
1769	-0.292512	-0.771798
1770	-0.292565	-0.767877
1771	-0.292316	-0.789352
1772	-0.292066	-0.826384
1773	-0.291817	-0.826579
1774	-0.291568	-0.83673
1775	-0.291319	-0.837711
1776	-0.291069	-0.831523
1777	-0.29082	-0.82834
1778	-0.290571	-0.835112
1779	-0.290322	-0.832498
1780	-0.290072	-0.798999
1781	-0.289823	-0.810492
1782	-0.289574	-0.808079
1783	-0.289325	-0.81325
1784	-0.289076	-0.820588
1785	-0.288826	-0.819572
1786	-0.288577	-0.821722
1787	-0.288328	-0.839278
1788	-0.288079	-0.834257
1789	-0.287829	-0.827801
1790	-0.28758	-0.816165
1791	-0.287331	-0.812891
1792	-0.287001	-0.817052
1793	-0.28675	-0.832003
1794	-0.2865	-0.824657
1795	-0.286163	-0.845721
1796	-0.28337	-0.836977
1797	-0.280576	-0.833725
1798	-0.277783	-0.796268
1799	-0.274989	-0.767192
1800	-0.272195	-0.768333
1801	-0.269402	-0.750222
1802	-0.266608	-0.754943
1803	-0.263815	-0.787411
1804	-0.261021	-0.739076
1805	-0.258227	-0.733947
1806	-0.255434	-0.737802
1807	-0.25264	-0.733944
1808	-0.249846	-0.737131
1809	-0.247053	-0.748404
1810	-0.244259	-0.729573
1811	-0.241466	-0.730203
1812	-0.238672	-0.718026
1813	-0.235878	-0.695455
1814	-0.233085	-0.689759
1815	-0.230291	-0.732664
1816	-0.227498	-0.680306
1817	-0.224704	-0.673699
1818	-0.22191	-0.678752
1819	-0.219117	-0.640023
1820	-0.216323	-0.637884
1821	-0.21353	-0.639016
1822	-0.21281	-0.633314
1823	-0.212635	-0.636526
1824	-0.21246	-0.644643
1825	-0.212285	-0.645455
1826	-0.212111	-0.626501
1827	-0.211936	-0.651178
1828	-0.211761	-0.649537
1829	-0.211587	-0.653575
1830	-0.211412	-0.650972
1831	-0.211237	-0.621812
1832	-0.211063	-0.631703
1833	-0.210888	-0.637274
1834	-0.210713	-0.637789
1835	-0.210539	-0.615484
1836	-0.210364	-0.607848
1837	-0.210189	-0.613104
1838	-0.210015	-0.609271
1839	-0.20984	-0.60183
1840	-0.209598	-0.609998
1841	-0.209356	-0.613031
1842	-0.209114	-0.617113
1843	-0.208873	-0.599028
1844	-0.208631	-0.62933
1845	-0.208389	-0.613533
1846	-0.208147	-0.605985
1847	-0.207905	-0.591122
1848	-0.207663	-0.594452
1849	-0.206909	-0.602965
1850	-0.206146	-0.605882
1851	-0.205375	-0.592086
1852	-0.204623	-0.593659
1853	-0.20387	-0.60379
1854	-0.203118	-0.615838
1855	-0.202365	-0.573295
1856	-0.20157	-0.573212
1857	0.0822682	0.310996
1858	0.0822682	0.310751
1859	0.0822682	0.31715
1860	0.0822682	0.31717
1861	0.0822682	0.31186
1862	0.0822682	0.331627
1863	0.0822682	0.319247
1864	0.0822682	0.315171
1865	0.0822682	0.308708
1866	0.0822682	0.299981
1867	0.0822682	0.284373
1868	0.0822682	0.279084
1869	0.0822682	0.280856
1870	0.0822682	0.280178
1871	0.0822682	0.279617
1872	0.0822682	0.278374
1873	0.0822682	0.273253
1874	0.0822682	0.269447
1875	0.0822682	0.267351
1876	0.0822682	0.262635
1877	0.0822682	0.260858
1878	0.0822682	0.261582
1879	0.0822682	0.273409
1880	0.0822682	0.288517
1881	0.0822682	0.291138
1882	0.0822682	0.287548
1883	0.0822682	0.291628
1884	0.0822682	0.290258
1885	0.0822682	0.299699
1886	0.0822682	0.304778
1887	0.0822682	0.313289
1888	0.0822682	0.315848
1889	0.0822682	0.313014
1890	0.0822682	0.290229
1891	0.0822682	0.28343
1892	0.0822682	0.288137
1893	0.0822682	0.287055
1894	0.0822682	0.295676
1895	0.0822682	0.285078
1896	0.0822682	0.282653
1897	0.0822682	0.27699
1898	0.0822682	0.27659
1899	0.0822682	0.274882
1900	0.0822682	0.27302
1901	0.0822682	0.270144
1902	0.0822682	0.265406
1903	0.0822682	0.26237
1904	0.0822682	0.268265
1905	0.0822682	0.276055
1906	0.0822682	0.234366
1907	0.0822682	0.235634
1908	0.0822682	0.23104
1909	0.0822682	0.222512
1910	0.0822682	0.220258
1911	0.0822682	0.224993
1912	0.0822682	0.220963
1913	0.0822682	0.226945
1914	0.0822682	0.236496
1915	0.0822682	0.236313
1916	0.0822682	0.231945
1917	0.0822682	0.227657
1918	0.0822682	0.230779
1919	0.0822682	0.223377
1920	0.0822682	0.215495
1921	0.0822682	0.214192
1922	0.0822682	0.216906
1923	0.0822682	0.22079
1924	0.0822682	0.223778
1925	0.0822682	0.227031
1926	0.0822682	0.21231
1927	0.0822682	0.194369
1928	0.0822682	0.191622
1929	0.0822682	0.221411
1930	0.0822682	0.216285
1931	0.0822682	0.190226
1932	0.0822682	0.186503
1933	0.0822682	0.177088
1934	0.0822682	0.176019
1935	0.0822682	0.168939
1936	0.0822682	0.167975
1937	0.0822682	0.169292
1938	0.0822682	0.164396
1939	0.0822682	0.160923
1940	0.0822682	0.161032
1941	0.0822682	0.164277
1942	0.0822682	0.160123
1943	0.0822682	0.165854
1944	0.0822682	0.159631
1945	0.0822682	0.159023
1946	0.0822682	0.16515
1947	0.0822682	0.162017
1948	0.0822682	0.163424
1949	0.0822682	0.157397
1950	0.0822682	0.165819
1951	0.0822682	0.172571
1952	0.0822682	0.175912
1953	0.0822682	0.17472
1954	0.0822682	0.183927
1955	0.0822682	0.183456
1956	0.0822682	0.175718
1957	0.0822682	0.181401
1958	0.0822682	0.189824
1959	0.0822682	0.144264
1960	0.0822682	0.143369
1961	0.0822682	0.152104
1962	0.0822682	0.125109
1963	0.0822682	0.115298
1964	0.0822682	0.115176
1965	0.0822682	0.107241
1966	0.0822682	0.118174
1967	0.0822682	0.134329
1968	0.0822682	0.136494
1969	0.0822682	0.150577
1970	0.0822682	0.150604
1971	0.0822682	0.158544
1972	0.0822682	0.167154
1973	0.0822682	0.160043
1974	0.0822682	0.157061
1975	0.0822682	0.154253
1976	0.0822682	0.153362
1977	0.0822682	0.142524
1978	0.0822682	0.13182
1979	0.0822682	0.133283
1980	0.0822682	0.128894
1981	0.0822682	0.129841
1982	0.0822682	0.137134
1983	0.0822682	0.134577
1984	0.0822682	0.13681
1985	0.0822682	0.137567
1986	0.0822682	0.139631
1987	0.0822682	0.122218
1988	0.0822682	0.126636
1989	0.0822682	0.120788
1990	0.0822682	0.116851
1991	0.0822682	0.0923838
1992	0.0822682	0.0882944
1993	0.0822682	0.0914536
1994	0.0822682	0.0916096
1995	0.0822682	0.0965887
1996	0.0822682	0.105196
1997	0.0822682	0.10413
1998	0.0822682	0.0884443
[truncated: 4,326 more rows]

[truncated: 2 more sheets: SuppFig10LowerRightTheilSen, SuppFig10UpperCenterPoints]
