# Supplementary material for: Genomic and transcriptomic correlates of immunotherapy response within the tumor microenvironment of leptomeningeal metastases
Source: Nat Commun. 2021 Oct 12;12:5955. doi: 10.1038/s41467-021-25860-5 (PMC8511044; doi:10.1038/s41467-021-25860-5)
Supplement: Supplementary file 14 — Source Data [file 41467_2021_25860_MOESM14_ESM.zip › SuppFig11SourceData.xlsx]

## Sheet: SuppFig11c_lowerleft_points
	Difference of Kendall-Tau Correlations, Time Point 4 - Time Point 2	Interferon Gamma Response Score
0	-0.014037	0.130777
1	-0.0177257	0.0475703
2	-0.0161052	0.0814509
3	-0.0154942	0.055403
4	-0.0173539	0.0966778
5	-0.0207387	0.0812762
6	-0.0105082	0.0486258
7	-0.0197847	-0.0268105
8	-0.0102836	0.18346
9	-0.015975	0.0353964
10	-0.0174371	-0.018732
11	-0.0119736	0.122758
12	-0.00918685	0.00604425
13	-0.00958979	0.00592175
14	-0.006508	0.0771486
15	-0.0144713	0.0643951
16	-0.0120545	-0.0639587
17	-0.0128622	-0.0469736
18	-0.00960844	-0.121084
19	-0.0126272	0.46328
20	-0.0163174	-0.117688
21	-0.0162963	0.164523
22	-0.00840265	0.156304
23	-0.00695502	0.449436
24	-0.0097245	-0.0197072
25	-0.0112638	0.160816
26	-0.0124313	0.0800538
27	-0.00604069	0.222565
28	-0.00933763	-0.141818
29	-0.0144721	0.0309556
30	-0.00672289	-0.145061
31	-0.0176704	0.118948
32	-0.00958651	0.0153291
33	-8.03698e-05	-0.0412966
34	-0.0111289	0.102171
35	-0.0141182	0.00846743
36	-0.0202907	0.167809
37	-0.0101957	0.331072
38	-0.0118952	0.168404
39	-0.00808066	0.0959997
40	-0.0136076	0.123451
41	-0.00967753	0.213934
42	-0.0108139	0.05461
43	-0.0107698	-0.029582
44	-0.0074195	0.287669
45	-0.00353724	0.0650943
46	-0.0124513	-0.0438548
47	-0.00837934	-0.269913
48	-0.0120696	-0.00375141
49	-0.00910947	-0.122887
50	-0.00951734	0.161323
51	-0.00480254	0.317339
52	-0.000846237	0.0446065
53	-0.00390707	-0.248879
54	-0.00776626	0.123634
55	-0.00271437	0.191642
56	-0.0105805	-0.0528609
57	-0.00434902	0.161156
58	-0.00492777	0.140643
59	-0.014407	-0.0246097
60	-0.00388832	0.00451448
61	-0.00687792	0.127165
62	-0.00211593	0.123147
63	-0.00743604	0.0185691
64	-0.00767648	-0.121194
65	-0.0163373	0.0496133
66	-0.0092841	0.0676478
67	-0.00473802	0.27478
68	-0.0065424	0.0319266
69	-0.0140065	-0.0311724
70	-0.00942666	0.0209726
71	-0.00549263	-0.0669527
72	-0.00668723	-0.0705368
73	-0.00783907	0.0991376
74	-0.00596675	0.0664132
75	-0.00807274	-0.056027
76	-0.000380942	0.0538366
77	-0.00974214	-0.0713583
78	-0.0120627	0.0480075
79	-0.00370814	0.0681507
80	-0.00583512	-0.175648
81	-0.00673173	-0.0783089
82	-0.012486	0.128205
83	-0.0076691	0.018894
84	-0.00485235	0.0950726
85	-0.00555326	-0.0965612
86	-0.0105251	-0.0460488
87	0.000184998	-0.141447
88	-0.00839264	0.201299
89	-0.00918842	0.308593
90	-0.00875172	-0.058263
91	-0.0062335	-0.0707047
92	-0.0169568	0.165024
93	-0.00930118	0.00824536
94	-0.00925942	-0.177294
95	-0.00528189	-0.0354884
96	-0.00768057	0.0338538
97	-0.00915974	0.341304
98	-0.00405759	-0.0646854
99	-0.00138931	0.183925
100	-0.0036538	0.223666
101	-0.00523875	-0.107549
102	-0.00291686	0.198365
103	-0.00686988	-0.0222398
104	-0.0118405	0.0742806
105	-0.00332529	0.252441
106	-0.00565709	0.0555718
107	-0.00634392	0.114636
108	-0.00245546	-0.103422
109	-0.00937489	-0.119624
110	-0.00727371	0.167001
111	-0.0102102	-0.034771
112	-0.00985863	-0.081055
113	-0.00260692	0.212269
114	-0.00740969	0.0916351
115	-0.00485413	-0.0474787
116	-0.0100203	0.0674494
117	-0.0126086	0.227054
118	-0.00529869	-0.0345969
119	-0.00940654	-0.203681
120	-0.00327556	-0.00772295
121	-0.00783765	0.177341
122	-0.00210166	0.199123
123	-0.00885341	0.0720356
124	0.00354488	0.143887
125	-0.00752102	0.148644
126	-0.00396598	0.224426
127	-0.0060271	0.0575684
128	-0.00734643	0.27014
129	-0.0097251	-0.0385071
130	-0.00641524	-0.0412405
131	-0.00747646	-0.100682
132	-0.00832095	-0.0398379
133	-0.00454244	0.239382
134	-0.00357566	0.139116
135	-0.00869074	-0.14209
136	-0.00201494	0.181803
137	-0.0127083	-0.123476
138	-0.00712025	0.0473697
139	-0.0099063	-0.0480432
140	-0.0095563	-0.154268
141	-0.0150273	-0.095528
142	-0.00821303	0.381931
143	-0.00614348	-0.0995245
144	-0.0100793	0.108593
145	-0.000978763	0.174236
146	-0.00606635	0.200498
147	-0.00229194	-0.0815183
148	-0.00944026	-0.0744399
149	-0.00365639	0.0916564
150	-0.00349004	0.0415029
151	-0.00504495	-0.117303
152	-0.00735183	0.258541
153	-0.0086058	0.0614559
154	-0.00719267	-0.0543098
155	-0.0109577	-0.0382996
156	-0.00438855	0.168569
157	-0.0051478	-0.153308
158	-0.00501917	0.0580234
159	-0.00260912	0.0756332
160	-0.00604826	-0.0870846
161	-0.00524936	0.06034
162	-0.00416199	0.161041
163	-0.00889799	0.220786
164	-0.00887266	0.145033
165	-0.00381418	-0.0180569
166	-0.00720298	-0.125425
167	-0.00755575	0.0347822
168	-0.00841345	-0.030278
169	-0.00674566	0.302121
170	-0.000680516	0.0913874
171	-0.00129286	0.0372602
172	-0.00185257	0.458297
173	-0.00435986	0.226171
174	-0.00924921	-0.0360139
175	-0.00377827	0.310207
176	-0.0106018	-0.193482
177	-0.00915616	0.101431
178	-0.00414847	-0.0532834
179	-0.005665	-0.116664
180	-0.0103485	-0.000491324
181	0.000293355	0.197177
182	-0.0130986	-0.211621
183	-0.009135	-0.179523
184	-0.00771953	-0.0951505
185	-0.00924562	-0.0662454
186	-0.00396526	0.0613869
187	-0.00499523	0.141869
188	-0.00507923	0.0111388
189	-0.0144158	0.014137
190	-0.00675879	-0.0663879
191	-0.00528471	-0.07492
192	-0.00249697	-0.0353967
193	-0.00494969	0.0576681
194	-0.00412066	0.189188
195	-0.00610852	0.0594275
196	-0.00651112	-0.0398397
197	-0.0019657	0.0288929
198	-0.00625718	0.00583917
199	-0.00669711	0.153195
200	-0.00901903	0.133067
201	-0.00369959	-0.225095
202	-0.00373148	0.0934071
203	-0.00910613	0.318839
204	0.0014888	0.0459171
205	-0.00750204	0.0734511
206	-0.0109166	0.0542491
207	0.00265096	0.177942
208	-0.00465454	-0.0558869
209	1.87573e-05	0.238141
210	-0.00251317	-0.0443368
211	-0.00700861	-0.116149
212	-0.00335513	0.0230291
213	-0.00394934	0.107193
214	-0.00566358	0.016946
215	-0.00856829	0.131008
216	-0.00990795	-0.0355172
217	-0.0130116	0.0391289
218	-0.00717814	0.0682182
219	-0.00559843	0.229674
220	-0.00104556	0.08702
221	-0.00523549	-0.0702466
222	-0.00299244	0.119377
223	-0.0012578	-0.0596926
224	-0.00665345	0.159274
225	-0.0142402	-0.0171989
226	-0.00616115	0.0856664
227	-0.00811917	0.131973
228	-0.00219232	0.0472377
229	-0.00569543	-0.130847
230	0.00964939	-0.00729112
231	-0.00537571	0.153989
232	-0.00792874	0.204143
233	-0.0112294	-0.149868
234	-0.00374411	0.0156338
235	-0.00595898	0.0270934
236	0.00112323	0.121077
237	-0.00663343	0.0815224
238	-0.00277382	-0.0829108
239	-0.000422658	-0.112224
240	-0.00348439	0.0075237
241	0.000469993	-0.175597
242	0.00181836	0.148869
243	-0.00815626	-0.0652759
244	-0.00608295	-0.102725
245	-0.00556452	0.0256624
246	-0.00579937	0.0215708
247	-0.00249206	-0.0586686
248	-0.00235389	0.0643671
249	-0.00619836	-0.138033
250	-0.00482108	0.22887
251	0.000266584	0.431231
252	-0.0083907	0.0785827
253	-0.00559534	0.213442
254	0.0025216	0.270602
255	0.000813653	0.175377
256	-0.00505567	0.0326987
257	-0.0021901	0.195643
258	-0.00280984	-0.0223413
259	-0.00914563	0.105811
260	-0.00843929	-0.142824
261	0.00311529	0.273314
262	-0.0111318	-0.0609918
263	0.00595908	0.159077
264	-0.00648419	-0.0145584
265	-0.00399563	0.00406336
266	-0.00307989	0.125054
267	-0.00762457	-0.234916
268	-0.0048526	-0.0534248
269	0.00127309	0.147159
270	-0.00553808	-0.053106
271	-0.00637741	-0.0226228
272	-0.00623754	0.385094
273	-0.00434658	0.219659
274	-0.0047509	-0.156391
275	-0.00136262	0.263556
276	-0.0126347	0.275345
277	-0.00252979	-0.00652083
278	0.00180575	0.0915529
279	-0.00497973	-0.0420342
280	-0.00533302	-0.0997019
281	-0.00694038	-0.148162
282	-0.00550891	0.282156
283	-0.00661333	0.227554
284	-0.00200079	-0.18361
285	-0.0117808	-0.105522
286	0.0038608	0.0774713
287	-0.00623071	-0.0237483
288	-0.00160777	0.059553
289	-0.0004554	0.123917
290	-0.0041684	0.225294
291	-0.00329829	0.101939
292	0.00045389	0.0406084
293	-0.00933461	-0.11216
294	-0.00960022	-0.221551
295	-0.0103255	0.212998
296	0.00488699	0.116539
297	-0.000793624	0.0924377
298	-0.00410917	0.118426
299	-0.0116197	0.143522
300	-0.00549887	0.0553514
301	-0.00430526	0.196768
302	-0.0070795	0.0638128
303	-0.00447997	-0.0143017
304	-0.00846153	0.242928
305	-0.00499266	0.129926
306	-0.0023295	0.131748
307	-0.00832907	-0.101662
308	-0.00116725	-0.112882
309	-0.0021006	0.113815
310	-0.0067253	-0.00504257
311	-0.00867937	-0.0331019
312	0.00317432	0.00868204
313	0.00160144	0.452422
314	-0.00598737	0.279309
315	-0.00457008	-0.0249099
316	-0.00520646	-0.208141
317	-0.0104114	0.064173
318	-0.00688846	0.0747739
319	0.000743162	-0.0718306
320	-0.00109385	-0.00796924
321	0.00475135	-0.0875554
322	0.00167429	0.0306503
323	-0.005561	-0.124781
324	-0.00814741	0.0279922
325	-0.00551645	-0.0574831
326	-0.00353476	0.211447
327	-0.00127183	0.0846101
328	-0.00281046	0.0919707
329	-0.00401389	0.287539
330	-0.00679282	-0.0401976
331	-0.00289359	0.0985302
332	-0.00564689	0.0539535
333	-0.00425535	0.259925
334	-0.00913127	-0.06339
335	-0.000976331	0.0149784
336	-0.00279529	0.0494501
337	-0.00694046	0.0747997
338	-0.00637737	0.00290822
339	-0.00353367	0.0160596
340	-0.00237281	0.0332072
341	-0.00153295	-0.0572611
342	-0.00320737	-0.152849
343	0.000324593	0.0115351
344	-0.000829244	0.139637
345	-0.000442637	-0.197013
346	-0.00102404	-0.0457767
347	0.000203483	-0.0220657
348	-0.000497935	0.123216
349	-0.0067912	0.14862
350	-0.00598124	-0.041056
351	9.29525e-05	-0.10512
352	-0.00322218	0.198795
353	-0.00682773	-0.222512
354	-0.00540743	-0.126989
355	-0.00583454	0.184841
356	-0.00136299	0.0945448
357	-0.00622596	-0.297239
358	-0.000441875	0.173899
359	-0.00446806	-0.0369832
360	-0.0111927	-0.109757
361	-0.00183738	0.0466861
362	-0.00697716	-0.136778
363	-0.00427285	0.0408717
364	-0.00137827	0.050097
365	-0.00233604	0.348093
366	-0.00442676	0.0396119
367	-0.000518374	-0.0662835
368	-0.00144034	0.146943
369	-0.00393448	-0.0148279
370	-0.00699673	-0.111213
371	-0.0024775	-0.018727
372	-0.00133973	0.23245
373	-0.000802	-0.145566
374	-0.00733684	0.0144163
375	0.000499981	-0.0969364
376	-0.00247375	0.0725607
377	-0.0101213	-0.0650132
378	-0.0032334	0.0719398
379	-0.00810663	0.0958206
380	-0.00376858	-0.0419318
381	-0.00137544	-0.228846
382	-0.00866426	-0.0181764
383	-0.00104104	0.10979
384	-0.00476896	-0.0249167
385	-0.0116088	-0.102431
386	-0.00598171	-0.163965
387	-0.00658007	-0.0874434
388	-0.00467225	-0.0362431
389	-0.000528753	-0.0619329
390	-0.000558954	0.0834861
391	-0.0119108	0.0474245
392	-0.000736849	0.0610692
393	-0.000657567	0.0560445
394	-0.00378198	-0.0382834
395	-0.00847261	-0.113987
396	-0.00810414	-0.00894821
397	-0.000497353	-0.114108
398	-0.00110851	0.0694357
399	-0.00541634	-0.160886
400	-0.00779771	0.0419417
401	-0.00393382	-0.0431987
402	-0.00579758	0.318796
403	-0.00388292	0.268296
404	-0.00484732	0.051307
405	-0.0105716	-0.0633599
406	0.00301175	0.0356454
407	-0.00629488	0.126924
408	-0.00740888	-0.0185384
409	-0.00524962	0.0831808
410	-0.00796272	-0.0978546
411	-0.0057109	0.0674612
412	-0.00151966	-0.0207374
413	-0.00524164	0.139263
414	0.00131847	0.386756
415	-0.00325013	0.0216233
416	-0.00573409	-0.324428
417	-0.00190642	0.0798359
418	-0.0051032	0.067902
419	-0.00891453	-0.140409
420	-0.00475544	-0.0243047
421	-0.00486644	0.049877
422	-0.00633715	-0.0463307
423	-0.00173245	-0.0274121
424	-0.00544123	0.349531
425	-0.00958911	-0.0130467
426	-1.46678e-05	0.0749706
427	0.00111728	0.130511
428	-0.00355158	-0.0567265
429	-0.0077537	0.20781
430	-6.83551e-05	-0.0245367
431	0.000248674	0.0236519
432	-0.00663704	0.117799
433	-0.00300426	-0.10792
434	-0.00926628	0.204059
435	-0.00447625	-0.0775639
436	-0.00398019	-0.098867
437	0.00272517	-0.0623261
438	0.000427522	-0.000556295
439	-0.00403075	-0.144915
440	-0.0100583	0.120751
441	-0.0048112	0.16859
442	0.00189901	-0.171756
443	0.00408365	-0.0324462
444	-0.00322707	-0.00408717
445	-0.00582191	-0.0150924
446	-0.00386107	0.00581096
447	-0.00150903	-0.0418527
448	-0.00389225	-0.0884241
449	-0.00188496	0.0600843
450	0.00426679	-0.172363
451	-0.00619849	0.110816
452	0.000972671	0.158722
453	-0.00265865	-0.0934796
454	0.00278469	0.197966
455	0.00605747	-0.061155
456	-0.00314543	0.486216
457	-0.00716017	0.00952923
458	0.00195504	0.178473
459	-0.000826339	0.056759
460	-0.0018892	-0.104798
461	-0.00530626	0.0821225
462	-0.00450377	0.0590768
463	-0.0112334	-0.0472575
464	-0.00705754	0.0654766
465	-0.00574945	0.0740359
466	-0.00481282	0.292339
467	0.00390352	0.109455
468	-0.0060712	-0.0320828
469	0.000607672	0.260414
470	-0.00143091	0.11764
471	-0.00271343	0.1155
472	-0.00476409	0.274297
473	-0.000622713	-0.20292
474	-0.00399611	0.187878
475	0.00218467	-0.0577246
476	-0.0015	0.228423
477	-0.00798235	0.153276
478	-0.00137253	0.145622
479	0.00115844	-0.0437835
480	-0.003157	0.0892341
481	0.000688981	0.0824162
482	-0.00148629	-0.0888175
483	-0.00172171	-0.107052
484	0.000487432	0.128413
485	0.00488022	0.179398
486	-0.00121223	0.057867
487	-0.0011157	0.0964962
488	-0.0064732	0.0794433
489	-0.00424663	0.215613
490	-0.0046057	0.0966369
491	1.76024e-05	0.268189
492	-0.00354361	0.0825308
493	-0.00125183	-0.128676
494	-0.00102882	-0.1233
495	0.00270427	-0.0781125
496	0.00357193	0.0530221
497	0.00339281	0.120899
498	0.00137489	0.0607089
499	-0.00541799	0.123896
500	-0.00395768	0.155219
501	-0.00251728	0.423734
502	-0.00749726	0.076588
503	-0.00553525	0.225819
504	0.00269492	-0.0203453
505	-0.00424782	0.0436069
506	-0.00411212	-0.0580367
507	-0.00407607	0.0339638
508	0.00419183	0.0658062
509	0.00116693	-0.0285128
510	-0.00637938	0.230109
511	-0.00254604	0.190084
512	-0.00768165	-0.0321173
513	-0.00764172	-0.0367393
514	-0.00314263	-0.087147
515	-0.00983865	0.131625
516	-0.0046955	0.0933554
517	-0.00278893	-0.0194275
518	1.52989e-05	0.0493218
519	-0.00351263	0.183156
520	0.000574278	0.221305
521	-0.00395047	0.0471226
522	-0.00497271	0.0573314
523	-0.00736163	0.188283
524	0.00256392	-0.0404493
525	-0.00311884	0.0108683
526	-0.00390987	-0.023669
527	-0.00290445	0.162773
528	-0.00968362	0.201985
529	-0.00462181	-0.0510113
530	-0.00517249	0.0074903
531	-0.00705945	0.105425
532	0.00424044	0.064395
533	0.00289839	-0.0815012
534	0.0011076	0.00357284
535	-0.00635589	0.0339978
536	-0.00261171	-0.0380016
537	-0.00466096	0.0852819
538	-0.00187844	-0.046448
539	-0.00233228	0.0705075
540	-0.0108134	-0.164697
541	-0.00254225	0.128473
542	-0.00585022	-0.0809901
543	-0.00321295	0.0523456
544	0.00012301	-0.0189373
545	-0.00100897	-0.139023
546	0.000192677	0.169871
547	-0.000254124	0.0375919
548	-0.00484796	0.0832761
549	-0.00580903	0.137547
550	-2.48043e-05	0.0769188
551	-0.00963079	0.127469
552	-0.00119781	0.0314521
553	-0.00286611	-0.0285096
554	-0.00212201	0.0411647
555	-0.0108072	-0.104554
556	-0.00451394	0.16794
557	0.00443485	0.0127575
558	-0.000523142	0.0424657
559	-0.002211	-0.149406
560	-0.00104369	0.0517593
561	-0.00469224	0.207323
562	0.00324937	0.0187416
563	-0.00489785	0.12652
564	0.000175655	0.132615
565	-0.00928043	0.132116
566	-0.00268163	0.041883
567	0.00176676	-0.0403976
568	-0.00220679	0.219242
569	-0.000472043	0.0984487
570	-0.00547519	0.158144
571	-0.00597288	0.0112498
572	-0.0098508	-0.0863544
573	0.00264842	0.0945097
574	-0.00174149	-0.0814328
575	-0.00734622	0.144004
576	-0.00542435	-0.0770357
577	-0.00986027	-0.0838397
578	0.000729038	0.11543
579	0.00143175	-0.168708
580	-0.00733108	-0.00906486
581	0.00154119	0.194349
582	-0.00305978	-0.131126
583	-0.00826405	0.233371
584	-0.000708635	-0.19048
585	0.000716534	0.0662513
586	-0.00572202	0.271648
587	-0.00450562	0.105826
588	-0.00319202	0.016786
589	-0.00848836	-0.0582204
590	-0.00122296	0.0382072
591	0.00603504	-0.0538343
592	-0.00357741	0.167157
593	-0.00098507	0.221939
594	-0.0057807	0.0654322
595	-0.00658705	0.090934
596	-0.00493232	-0.115473
597	0.00101251	-0.0659198
598	-0.00952457	-0.138738
599	-0.00631754	0.0200272
600	-0.00245488	0.0502883
601	-0.00744694	-0.108237
602	-0.010171	-0.000357307
603	-0.00457331	0.0596164
604	0.00192061	0.172359
605	-0.0021782	0.157784
606	-0.00282876	-0.0901011
607	-0.000139792	0.291799
608	-0.00700138	0.225203
609	0.00117932	0.0957917
610	-0.00328309	0.0801601
611	-0.00326791	-0.0712641
612	0.000871002	-0.0440757
613	-0.00153905	-0.0351793
614	-0.00608937	-0.175627
615	-0.00839717	0.0778087
616	-0.00461786	0.213739
617	-0.00124022	0.130292
618	-0.00385241	0.0548915
619	6.39227e-05	0.124249
620	-0.00582838	0.104904
621	0.0025516	0.0701136
622	-0.00263601	0.0113981
623	-0.0131312	0.111713
624	0.000541577	-0.131172
625	0.00113654	0.299881
626	0.00106596	0.0117779
627	-0.0055522	0.0787807
628	-0.000106391	0.345475
629	-0.00321717	-0.0289529
630	-0.00654377	-0.0898929
631	0.000339376	0.0582466
632	-0.00499914	-0.172747
633	-0.00159485	0.143752
634	-0.00379723	-0.160184
635	-0.00187682	0.035904
636	-0.00599462	0.0843051
637	-0.00353513	-0.064666
638	0.000331612	-0.0992877
639	-0.00944153	0.238217
640	-0.00622846	0.0580558
641	-0.00181085	0.169125
642	-0.0049721	-0.159154
643	-0.00960551	-0.0153689
644	-0.00761229	0.0190997
645	-0.00622849	0.142389
646	-0.00332341	-0.11175
647	-0.0026394	0.146078
648	-0.00658824	0.276334
649	-3.46813e-05	0.0547953
650	-0.00302151	0.0379105
651	-0.00458132	0.14358
652	-0.00218398	-0.192463
653	-0.00328509	0.0382893
654	-0.00135125	0.152768
655	0.00186749	-0.0149126
656	-0.00165851	0.118388
657	-0.00309606	0.253341
658	-0.00309381	0.00197221
659	-0.00437316	0.0859903
660	-0.00194728	0.027266
661	-0.00600876	-0.029685
662	-0.000625921	0.00839135
663	4.83671e-05	0.0133233
664	-0.00516603	-0.0257974
665	0.00488748	0.532426
666	-0.00705331	0.0106673
667	-0.00846623	-0.0212258
668	-0.0051847	0.142262
669	0.00176524	0.0713293
670	-0.00094836	0.241449
671	-0.00419582	-0.00657264
672	0.00247323	0.149161
673	-0.00546088	0.0185083
674	-0.00252996	-0.00605518
675	-0.00727654	0.0208641
676	-0.0010945	0.0513291
677	-0.00409169	0.0479884
678	-0.00325204	0.0368809
679	-0.000677208	0.177688
680	0.00373552	-0.0225913
681	-0.00173258	0.0128069
682	-0.00425238	0.0409927
683	-0.00340614	-0.207126
684	-0.00509952	0.043451
685	-0.00032898	-0.120175
686	-0.00477521	-0.0971571
687	-0.00648192	-0.0162501
688	-0.00860764	-0.0506896
689	-0.00893115	0.145093
690	-0.00942075	-0.026156
691	-0.00110331	-0.0811547
692	-0.00173114	-0.0764908
693	-0.0051667	0.152998
694	-0.00419575	-0.00609264
695	-0.000101479	0.0851289
696	-0.00229396	0.111469
697	-0.0102667	-0.0529831
698	0.00165222	0.132614
699	-0.00754997	0.154743
700	-0.00846746	-0.106595
701	-0.0013988	0.109711
702	0.000343703	-0.106443
703	-0.0043967	-0.0448052
704	-0.00373384	0.0900416
705	-0.00304302	-0.0746516
706	-0.000725815	-0.161966
707	-0.00306565	0.0527332
708	-0.00492541	-0.0218624
709	-0.00234904	0.0776193
710	-0.00763135	0.0590487
711	0.00287384	0.17987
712	-0.00260705	0.0564525
713	-0.00899158	-0.106009
714	-0.00344278	0.226986
715	0.00143313	0.0607369
716	-0.00288039	-0.00804472
717	0.00355891	-0.0830939
718	-0.00318258	0.154366
719	-0.000722256	0.203071
720	-0.00441362	0.162754
721	-0.00859013	0.122776
722	-0.00192515	0.0345859
723	-0.00346824	0.162881
724	0.00283696	-0.0450977
725	-0.00158229	-0.145091
726	-0.00486871	-0.0767672
727	0.000276165	-0.0588702
728	-0.00684359	0.0867187
729	-0.00170013	-0.114196
730	0.000468173	-0.0743158
731	-0.00292428	-0.0482708
732	9.94475e-06	0.0781779
733	0.000921626	-0.0291487
734	-0.00283848	-0.126009
735	-0.00319836	-0.190069
736	-0.00527687	0.243615
737	-0.000984526	-0.175495
738	-0.00702067	0.262632
739	-0.00187686	-0.0935644
740	-0.000921577	0.118182
741	-0.00112604	0.280662
742	-0.0082464	-0.161839
743	-0.00610961	0.0877761
744	-0.00535217	0.313527
745	-0.00223206	0.0174075
746	-0.00245404	0.154157
747	-0.00303706	0.237164
748	-0.00539764	0.0790765
749	0.000316153	-0.109531
750	-0.00022265	0.0276484
751	-0.00811924	-0.0142028
752	-0.00149979	-0.0300095
753	-0.00103368	0.243763
754	-0.00269116	-0.195146
755	-0.000842913	0.227761
756	0.00377892	0.15804
757	-0.000637658	0.274028
758	-0.00399367	0.365436
759	-0.00119062	-0.0523956
760	-0.00260934	0.0826878
761	-0.00291723	0.124802
762	-0.000405803	0.116588
763	0.00169875	0.251026
764	-0.00180286	0.0594301
765	-0.00188232	0.031723
766	0.00198537	-0.0191731
767	-0.00725042	0.202085
768	-0.00347592	-0.0583305
769	-0.00188646	0.146904
770	0.000817514	0.0525855
771	0.00161331	-0.11648
772	-0.000773189	0.144088
773	-0.000792166	0.0404465
774	-0.00479981	-0.0662987
775	-0.00708148	0.0792441
776	-0.00814791	0.0653901
777	0.00345266	0.0841343
778	-0.0091419	-0.0877765
779	0.00240891	0.0361505
780	-0.00271649	0.0298484
781	-0.00699867	0.0796727
782	-0.00605911	0.0277627
783	-0.00745946	-0.117164
784	-0.00349407	0.361319
785	-0.0063108	-0.0545622
786	-0.00328028	-0.0534903
787	0.000347303	0.179378
788	-0.00944057	0.256534
789	-0.00292184	0.210334
790	-0.00149715	0.0454547
791	0.00119604	-0.118383
792	-0.00456009	-0.00150492
793	0.000294821	0.16029
794	-0.000241506	-0.0999852
795	0.00190725	-0.0190069
796	-0.00114912	0.13341
797	0.00249733	0.0695055
798	-0.0032568	0.210999
799	-0.00448674	0.206144
800	-0.00196826	-0.0207459
801	0.00188504	0.00595376
802	-0.00934282	0.068638
803	0.00189608	-0.0525986
804	-0.0037582	0.23053
805	-0.00283713	0.0279034
806	-0.0044335	0.097321
807	-0.002752	-0.0140545
808	-0.00395378	-0.0154212
809	0.00854773	0.035156
810	-0.000366903	0.133104
811	0.00244227	-0.117135
812	0.00382938	0.0907797
813	-0.00583021	0.278283
814	-0.00231325	0.0563402
815	-0.000380683	-0.0621416
816	0.0019542	-0.132371
817	-0.00475182	0.085612
818	-0.00982961	0.0430549
819	-0.00986393	0.0617035
820	-0.00697231	0.0555271
821	-0.000566414	0.219675
822	0.000293114	-0.0897815
823	-0.00126786	0.0328286
824	-0.00416564	-0.0255347
825	0.00138641	-0.0899831
826	0.00155145	-0.0926221
827	-0.00158822	0.449893
828	-0.0013329	-0.0104154
829	0.00289698	0.0961995
830	-0.0010364	0.0637695
831	-0.00220068	0.137002
832	-0.00785822	0.0219207
833	-0.00390746	-0.0638561
834	-0.00157203	0.142405
835	-0.00486641	-0.0901942
836	-0.00335472	0.0579669
837	-0.00226762	-0.096309
838	0.00020382	-0.0523484
839	-0.0061726	0.014379
840	-0.0015482	-0.0624467
841	7.72459e-05	0.245151
842	-0.00647692	0.133241
843	-0.00345522	0.145104
844	-0.00534383	0.2399
845	-0.00106962	0.024055
846	-0.00390117	-0.151908
847	-0.00224208	-0.0458906
848	-0.00988685	-0.143434
849	-0.00545305	0.0458971
850	-0.00347739	0.235836
851	-0.00483034	0.0358156
852	0.00670607	0.151219

## Sheet: Fig4eAndSuppFig11d
	cellname	csf43.active.ident	ifng	antigen presentation
0	AGCCCGGTCATT_2_043	Clone0_tp2	0.0297619	0.147776
1	CCAGCGGTCACG_2_043	Clone0_tp2	-0.0607468	0.057252
2	CTAGTTGGACCA_2_043	Clone0_tp2	-0.0346309	0.0838618
3	ATACATCCTAAA_2_043	Clone0_tp2	-0.0729354	0.0858791
4	GCACTTATAAGG_2_043	Clone0_tp2	-0.0169889	0.0600168
5	CTCTGTAAAGCA_2_043	Clone0_tp2	-0.0225045	0.0250359
6	GATCAGACTCCA_2_043	Clone0_tp2	-0.0676645	0.0259446
7	CCCGTTTTTGCC_2_043	Clone0_tp2	-0.136141	0.00689037
8	CACCGATTCGGC_2_043	Clone0_tp2	0.0849604	0.100549
9	AGGTTATACGTN_2_043	Clone0_tp2	-0.0653029	-0.0150797
10	CGAGGCTCTGGA_2_043	Clone0_tp2	-0.115559	0.155322
11	TTCATGTACCGA_2_043	Clone0_tp2	0.00506168	0.0949245
12	CCTGGAGCCGAT_2_043	Clone0_tp2	-0.0957674	0.0438804
13	ATATCGGCTAGN_2_043	Clone0_tp2	-0.0924127	0.177895
14	ACCACAAGCGAC_2_043	Clone0_tp2	-0.016603	0.129488
15	GAAGGTGTTATC_2_043	Clone0_tp2	-0.0345885	0.100169
16	GCTACCCATGCA_2_043	Clone0_tp2	-0.167056	0.208364
17	CAGATTAATGTA_2_043	Clone0_tp2	-0.159931	0.0730068
18	GTGTGAAGTTCA_2_043	Clone0_tp2	-0.185677	0.0924244
19	CAAGTTTGCACC_2_043	Clone0_tp2	0.365328	0.186977
20	CCTCGATTTTAC_2_043	Clone0_tp2	-0.204141	-0.00429927
21	CCTTATCTACGT_2_043	Clone0_tp2	0.0947462	0.060682
22	GTTATGAGTTCT_2_043	Clone0_tp2	0.0647147	0.0244823
23	TGGAGAAATGGT_2_043	Clone0_tp2	0.360128	0.16893
24	AAACCTGTACGT_2_043	Clone1_tp2	-0.113995	0.0121351
25	CGATATTTACGC_2_043	Clone0_tp2	0.0727465	0.0393606
26	CTAGGCTACCAG_2_043	Clone0_tp2	-0.0202351	0.0148399
27	CACCGTCTGCAC_2_043	Clone0_tp2	0.127146	0.050339
28	CTTTAGTATATN_2_043	Clone0_tp2	-0.235279	0.0812821
29	TTCCTTCCTCCC_2_043	Clone0_tp2	-0.079468	0.0215495
30	ATCTTTCAGCTA_2_043	Clone0_tp2	-0.211298	0.0569812
31	GCTTTATGTCGA_2_043	Clone0_tp2	0.0413703	0.0483091
32	ACATGTTAAAGC_2_043	Clone0_tp2	-0.0832693	0.0943373
33	AGTTATCCGTTG_2_043	Clone0_tp2	-0.140381	0.0511193
34	CTGACGGCACGG_2_043	Clone0_tp2	0.00273424	0.0456473
35	AATAACACGATT_2_043	Clone0_tp2	-0.0732639	0.0712204
36	AAACGTCATAAC_2_043	Clone0_tp2	0.0843358	0.0235255
37	CCTGTCCGCCCA_2_043	Clone0_tp2	0.22836	0.13952
38	ACGCATAAACTN_2_043	Clone0_tp2	0.0504298	0.0154286
39	CGTCTTGACCAG_2_043	Clone0_tp2	0.0224212	0.032426
40	GACAGTACGTAT_2_043	Clone0_tp2	0.0250539	0.237776
41	GTCGCCGGTATN_2_043	Clone0_tp2	0.100317	0.165446
42	CTCGTAAAGCAN_2_043	Clone0_tp2	-0.048939	0.0406893
43	AACATGTCTCTT_2_043	Clone0_tp2	-0.12032	0.0637142
44	TGACTATAATCC_2_043	Clone0_tp2	0.199313	-0.00225358
45	GCAAATCACTCA_2_043	Clone0_tp2	-0.0269134	0.114541
46	ATGTGAGAGCAT_2_043	Clone0_tp2	-0.0994875	0.0692147
47	AATCATGGCTAT_2_043	Clone0_tp2	-0.3341	-0.0989089
48	GTATGTATACTC_2_043	Clone1_tp2	-0.110259	0.167128
49	CGGTGTGGAGTG_2_043	Clone0_tp2	0.0822723	0.0386718
50	GTAAAAAGTCAG_2_043	Clone1_tp2	0.254573	0.0877764
51	GCCCGTAGACGN_2_043	Clone1_tp2	-0.0337336	0.144752
52	GATTGCAGCCGT_2_043	Clone1_tp2	0.0579043	0.202337
53	CAGCATTTCGAC_2_043	Clone1_tp2	0.0267879	0.0606471
54	CCGCCAAGTGTA_2_043	Clone0_tp2	0.127113	0.0860429
55	GGCTCCCGCCCA_2_043	Clone0_tp2	0.0776328	0.0948871
56	AGGCTAATGAGT_2_043	Clone0_tp2	0.0919968	0.17016
57	ATTTCATGGCAA_2_043	Clone0_tp2	-0.120131	0.118329
58	CTAACAGGATGA_2_043	Clone1_tp2	-0.0681385	0.17408
59	GTATATAGGCAT_2_043	Clone1_tp2	0.0417466	0.0252121
60	GACGGAGGCTCC_2_043	Clone1_tp2	0.0291997	0.114432
61	TAGCGGTGTTAA_2_043	Clone0_tp2	-0.21117	0.118529
62	TGTATAGCATTG_2_043	Clone0_tp2	-0.0272484	0.0868339
63	TATACTGGTGAA_2_043	Clone0_tp2	-0.0384014	0.0763833
64	CAAGAACAAGTC_2_043	Clone0_tp2	-0.0515735	0.141203
65	AGGTTATACGGT_2_043	Clone0_tp2	-0.0383774	-0.0146594
66	CCTGGCTCTTTC_2_043	Clone1_tp2	-0.248415	0.011721
67	TAGGTCTTATTT_2_043	Clone0_tp2	0.0857551	0.00592559
68	CAGCTATCGCTC_2_043	Clone1_tp2	-0.159805	0.112725
69	TATGAAACAGTG_2_043	Clone0_tp2	0.130918	0.187281
70	TGGTACGCTCAC_2_043	Clone0_tp2	0.0163067	0.0465495
71	GTTCTCTCTCCT_2_043	Clone0_tp2	-0.183063	-0.0342938
72	GCCCGATAATAG_2_043	Clone0_tp2	-0.0781369	0.0111068
73	AGTCGCTGATTA_2_043	Clone1_tp2	0.283023	0.140667
74	TACGAGCCCTGA_3_043	Clone1_tp3	0.141528	0.212643
75	TCACATTCTATA_3_043	Clone1_tp3	0.106998	0.139092
76	ATAGTTGTAAAC_3_043	Clone1_tp3	-0.265693	0.224198
77	GCTCCACAAGGG_3_043	Clone1_tp3	-0.186142	0.118624
78	CGTGTGTCTGCN_3_043	Clone1_tp3	0.0333127	0.125784
79	ATGTCATTACGG_3_043	Clone1_tp3	0.137129	0.128059
80	CCGCATGGCGGC_3_043	Clone1_tp3	0.0821181	0.161793
81	CAAACTCCTTCC_3_043	Clone0_tp3	0.368493	0.262265
82	CCGCAATACTCN_3_043	Clone0_tp3	0.213683	0.140226
83	ACGACTCGGTTG_3_043	Clone1_tp3	-0.0503741	0.160073
84	TAATCTTCAACC_3_043	Clone0_tp3	0.0862882	0.176028
85	CATCTTACTTGN_3_043	Clone1_tp3	0.512357	0.264493
86	ATGTCTGGCCTA_3_043	Clone0_tp3	0.248081	0.166412
87	GGACGCCGCTTG_3_043	Clone1_tp3	0.00622948	0.0767844
88	ACTTACGTTAAC_3_043	Clone1_tp3	0.0469817	0.14427
89	AACCGCCCGCGA_3_043	Clone0_tp3	0.513182	0.208888
90	ATACTCGCATTA_3_043	Clone1_tp3	0.230179	0.153722
91	AGCAAAATAAGC_3_043	Clone1_tp3	-0.219118	0.0614002
92	ACCTCCAAGTGA_3_043	Clone0_tp3	0.190492	0.263234
93	GGCGCCATCAAT_3_043	Clone0_tp3	0.269585	0.186752
94	CAGCTCTTAACC_3_043	Clone0_tp3	0.425598	0.216777
95	AGCCAACCATCC_3_043	Clone0_tp3	0.760035	0.205458
96	GAGGTTGACGCT_3_043	Clone1_tp3	0.224073	0.223748
97	CATGATCGGGCG_3_043	Clone1_tp3	0.0457334	0.112489
98	TAGGGACCCCCT_3_043	Clone0_tp3	0.0668703	0.165983
99	CGAGGATTTGAA_3_043	Clone0_tp3	0.0403007	0.11433
100	CCTCTCTATCCC_3_043	Clone0_tp3	0.361739	0.140046
101	GAGTGTCAACAT_3_043	Clone0_tp3	0.186622	0.294655
102	ATATTTTGCCAC_3_043	Clone0_tp3	0.0812984	0.0996604
103	TGGTTTGTCCCT_3_043	Clone0_tp3	0.336548	0.201365
104	CAACTCCTTCCN_3_043	Clone0_tp3	0.30888	0.231177
105	GTCCCTTGCCTG_3_043	Clone0_tp3	0.404521	0.160798
106	CCGGCCGGATGC_3_043	Clone0_tp3	0.569545	0.215593
107	TCCCAGGCGATT_3_043	Clone0_tp3	0.588772	0.264087
108	AGCAAATAAGCN_3_043	Clone1_tp3	-0.0992513	0.0928892
109	TGTCGCCACGCA_3_043	Clone0_tp3	0.492063	0.291326
110	GCGCCACCGATC_3_043	Clone0_tp3	0.683617	0.256253
111	TCCCTCAGTGAC_3_043	Clone0_tp3	0.311699	0.137508
112	GGCTCTTTCCAC_3_043	Clone0_tp3	-0.107441	0.151327
113	CTTCGGACTTTC_3_043	Clone0_tp3	0.495809	0.194183
114	GCACCATTCCGA_3_043	Clone0_tp3	0.482889	0.28524
115	TTCCCCACCCGG_3_043	Clone0_tp3	0.613569	0.175109
116	GGATACGATGCC_3_043	Clone0_tp3	0.388121	0.221308
117	TTCACTTGTTGN_3_043	Clone0_tp3	0.232084	0.14928
118	TAGTATTTGGCC_3_043	Clone0_tp3	0.316583	0.206062
119	GCTGGACTTCAN_3_043	Clone0_tp3	0.528343	0.306985
120	TAGATCTGATTG_3_043	Clone0_tp3	0.226047	0.142671
121	CCCGCCGTGTGA_3_043	Clone0_tp3	0.169502	0.274564
122	TAGAGGGCATGG_3_043	Clone0_tp3	0.12501	0.121959
123	TCGCACCATACT_3_043	Clone1_tp3	-0.0228864	0.0636205
124	GGCGCCATCTTA_3_043	Clone0_tp3	0.25423	0.242698
125	TGTAAGCACTCA_3_043	Clone0_tp3	0.381315	0.171823
126	TAGTCTGATTGN_3_043	Clone0_tp3	0.254432	0.0972665
127	CATCGATGTTCN_3_043	Clone0_tp3	-0.148133	0.115174
128	TATAAACATGCN_3_043	Clone0_tp3	0.320416	0.249368
129	CATACGGCATGA_3_043	Clone0_tp3	0.53547	0.179455
130	ATATTGGTCCTT_3_043	Clone0_tp3	0.22462	0.167491
131	CAGTGCAAGACG_3_043	Clone0_tp3	0.194697	0.156827
132	CCTAGCGTGACG_3_043	Clone0_tp3	0.395604	0.213331
133	TATAAAACATGC_3_043	Clone0_tp3	0.276899	0.148937
134	GGATCGCGGGGC_3_043	Clone1_tp3	0.0956188	0.18509
135	TGTAGCACTCAN_3_043	Clone0_tp3	0.293208	0.190474
136	TAGGGGCATGGN_3_043	Clone0_tp3	0.1288	0.0999502
137	AGATGCGAACAC_3_043	Clone0_tp3	0.634834	0.12904
138	GCGGAAAGCATT_3_043	Clone0_tp3	0.152031	0.164016
139	CAACACTGGCAT_3_043	Clone0_tp3	0.089277	0.166815
140	TTCCAATCCCGA_3_043	Clone0_tp3	0.326209	0.223792
141	TTTAGCCGGTAC_3_043	Clone1_tp3	-0.170811	0.0551874
142	ATCGGGCTTAAC_3_043	Clone0_tp3	0.421158	0.174693
143	TGGATCCGGTAC_3_043	Clone0_tp3	0.123232	0.0869797
144	TGGAATCTCGAC_3_043	Clone0_tp3	0.157402	0.063881
145	GACCAAAGTAAA_4_043	Clone1_tp4	-0.0491895	0.0962598
146	CGGCCAATATCG_4_043	Clone1_tp4	0.0568344	0.156246
147	TCCTCCATGGAC_4_043	Clone1_tp4	0.186932	0.096248
148	AACTGGTACATA_4_043	Clone1_tp4	0.0305504	0.108404
149	CCGCTCGTGCGA_4_043	Clone0_tp4	0.0454857	0.0876327
150	TAGCAGTAGACN_4_043	Clone1_tp4	-0.0712868	0.0784819
151	TTATGCGACATA_4_043	Clone1_tp4	-0.0903726	0.136957
152	GCTGGACGGTGA_4_043	Clone1_tp4	0.0206717	0.154421
153	TTGAAGGTCGAT_4_043	Clone1_tp4	0.0557888	0.134934
154	ATGTTGTTGTCA_4_043	Clone1_tp4	-0.121837	0.113553
155	ATGTAACTATGN_4_043	Clone1_tp4	-0.0292584	0.133423
156	TAGGCGGTATAA_4_043	Clone1_tp4	-0.133513	0.168949
157	TAAAACCGATGN_4_043	Clone0_tp4	0.319636	0.220193
158	CGGGTAAGGGAT_4_043	Clone0_tp4	0.106237	0.223127
159	TTACCATCTCCC_4_043	Clone1_tp4	-0.0572411	0.0826808
160	TAGCCGCTGAAC_4_043	Clone1_tp4	-0.0506941	0.11079
161	CAAACGCTCCGN_4_043	Clone1_tp4	-0.0363199	0.129562
162	CTCAAGGCTCTN_4_043	Clone1_tp4	-0.0989017	0.131655
163	TCCTAAATTTTC_4_043	Clone1_tp4	-0.0614766	0.0817589
164	CCAGTGGAAAGG_4_043	Clone1_tp4	-0.162949	0.148335
165	CTGGACTGGCGC_4_043	Clone0_tp4	0.334718	0.163502
166	TCTAACATGGCN_4_043	Clone1_tp4	-0.146739	0.079674
167	TTGAGGTCGATN_4_043	Clone1_tp4	0.0905942	0.0816522
168	TCTAAACATGGC_4_043	Clone1_tp4	-0.1243	0.0741293
169	GCAGTCGCTGTG_4_043	Clone0_tp4	0.0337222	0.141829
170	CCTGCGCATAGA_4_043	Clone0_tp4	0.0572425	0.130395
171	CCGACTTTGAGT_4_043	Clone0_tp4	0.00213252	0.145452
172	CGCTCTAGTGGA_4_043	Clone0_tp4	0.211959	0.120426
173	GAGCCTTGCCCG_4_043	Clone1_tp4	0.05524	0.140903
174	GTGGCATTCTAT_4_043	Clone0_tp4	0.209781	0.207283
175	CGACCTATAAGG_4_043	Clone1_tp4	0.0555047	0.168535
176	TCTGTCGAAAAT_4_043	Clone1_tp4	-0.139724	0.11739
177	ATGGGTGTATCT_4_043	Clone1_tp4	0.134692	0.115429
178	CGTTTTGACAGG_4_043	Clone1_tp4	-0.12387	0.0758437
179	CGAACATTACAT_4_043	Clone1_tp4	-0.0639049	0.0668098
180	CCCTTCCCATCG_4_043	Clone1_tp4	0.0266326	0.145615
181	CCGCTTTGAGTN_4_043	Clone0_tp4	0.0945667	0.162326
182	CGGTTGCGGGGT_4_043	Clone0_tp4	0.106727	0.098888
183	CTATGTAAGAGG_4_043	Clone1_tp4	0.162338	0.147516
184	AGTAGGGACGCC_4_043	Clone0_tp4	0.0724519	0.19657
185	TAACGGGATCTT_4_043	Clone1_tp4	0.0113429	0.16512
186	GCTAATTCGCGT_4_043	Clone0_tp4	0.150293	0.168614
187	GCTAGGCCGATC_4_043	Clone1_tp4	-0.20318	0.0450923
188	CCATGCGACGGC_4_043	Clone1_tp4	0.18972	0.0973902
189	GTAATTTGGTGC_4_043	Clone0_tp4	0.331248	0.168301

## Sheet: SuppFig11c_lowercenter_points
	Difference of Kendall-Tau Correlations, Time Point 4 - Time Point 2	Interferon Gamma Response Score
0	0.00356816	0.218995
1	-0.00744602	0.194291
2	-0.00134462	-0.170775
3	0.00013073	-0.100625
4	-0.00329673	0.116943
5	-0.000746338	0.220149
6	0.000577217	0.162718
7	-0.0201401	0.461171
8	-0.0195268	0.325575
9	-0.00080334	0.0329112
10	-0.0124528	0.172324
11	-0.0178554	0.601333
12	-0.0155695	0.346491
13	0.000780942	0.0952749
14	-0.0027074	0.146076
15	-0.0151165	0.611734
16	0.00721236	0.323077
17	0.0102922	-0.139342
18	-0.0178757	0.297743
19	-0.0130959	0.377196
20	-0.0161098	0.523909
21	-0.0129591	0.84734
22	-0.00664874	0.300119
23	-0.00306846	0.119465
24	-0.0182282	0.181032
25	-0.0181392	0.138993
26	-0.00899196	0.446929
27	-0.0123198	0.283134
28	-0.014549	0.207243
29	-0.0145232	0.392479
30	-0.012707	0.498448
31	-0.00538986	0.65806
32	-0.0118583	0.682217
33	0.00820924	-0.019317
34	-0.0185727	0.591874
35	-0.0108658	0.791024
36	-0.0153725	0.415051
37	-0.0105466	-0.010016
38	-0.0116879	0.597954
39	-0.0136311	0.719496
40	-0.0159462	0.467107
41	-0.00517153	0.325991
42	-0.015496	0.427903
43	-0.00992592	0.632702
44	-0.0151568	0.321273
45	-0.00788033	0.274903
46	-0.0074402	0.224461
47	0.00524707	0.0627124
48	-0.017003	0.330685
49	-0.0132154	0.504466
50	-0.010152	0.345933
51	-0.0131797	-0.0721015
52	-0.00874448	0.429955
53	-0.00862333	0.622559
54	-0.0151303	0.318616
55	-0.00491779	0.263554
56	-0.0130508	0.499004
57	-0.00891317	0.384166
58	0.0043518	0.191827
59	-0.0125264	0.415943
60	-0.00920624	0.214302
61	-0.00942275	0.716894
62	-0.00844931	0.262486
63	-0.011142	0.154618
64	-0.00824942	0.386099
65	0.00593942	0.0842434
66	0.00702477	-0.00936543
67	0.0092669	-0.138032
68	0.00740752	-0.019117
69	0.00498941	-0.0555548
70	-0.00178516	0.0927285
71	-0.00761846	0.182035
72	-0.00643982	0.276178
73	0.0038769	0.00245704
74	0.00113493	0.503611
75	0.00609469	0.0650774
76	-0.0162784	0.252751
77	0.00999758	0.245615
78	-0.0121065	0.0898043
79	0.00955716	0.171017
80	0.00732066	-0.0925577

## Sheet: SuppFig11c_lowerright_points
	Difference of Kendall-Tau Correlations, Time Point 4 - Time Point 2	Interferon Gamma Response Score
0	-0.0018447	0.0455916
1	0.00591614	0.138195
2	0.00117819	0.264912
3	-0.00200342	0.111126
4	-0.00844382	0.146872
5	0.00336564	0.00688167
6	0.00609345	-0.0165664
7	-0.00309344	0.11796
8	0.00186485	0.139893
9	0.00395399	-0.0345781
10	-0.000644478	0.0435873
11	0.00390329	-0.0295642
12	-0.00642334	0.404542
13	-0.0106933	0.206218
14	0.0023669	0.0469982
15	-0.000306373	0.0379312
16	0.00400699	0.0501073
17	0.00678259	-0.0158826
18	0.00527657	0.0103519
19	0.00667536	-0.0746965
20	-0.0082656	0.439615
21	0.00433484	-0.0565163
22	0.0053627	0.157818
23	0.00788278	-0.0340399
24	-0.00948464	0.139448
25	-0.00175941	0.127643
26	-0.0093926	0.086086
27	-0.0154301	0.298359
28	0.00929934	0.145639
29	-0.00565752	0.314178
30	0.0102118	0.159673
31	0.00333895	-0.0471675
32	0.00837381	0.227852
33	0.00197322	-0.034432
34	-0.00565966	0.0194527
35	0.0057962	0.0814326
36	-0.00464374	0.180836
37	-0.00296221	0.182286
38	-0.00147597	0.0764605
39	1.99059e-06	0.174501
40	-0.00694604	0.142787
41	-0.00243009	0.136462
42	0.00568181	-0.150216
43	0.00962323	-0.0536949
44	0.00111395	0.0831081
45	-0.00204535	0.288719
46	-0.000893137	-0.0057517
47	0.0021178	-0.0733782
48	0.0065128	0.00964753
49	0.00213585	-0.0349933
50	-0.000395867	-0.230616
51	-0.00968166	0.14418
52	0.00601609	0.0231043
53	0.00269048	0.0554949
54	-0.00308771	0.0253498
55	0.00420897	-0.119885
56	0.00276944	-0.0641654
57	0.00603632	-0.124246
58	0.00424172	-0.25619
59	0.00859644	0.0456693
60	0.00167346	0.110254
61	-0.00649401	-0.151576
62	0.00512646	0.00511597
63	0.0072516	-0.0980168
64	0.00130504	-0.104808
65	0.0116875	0.130812
66	-0.00433431	-0.0928176
67	0.00352129	0.0158613
68	0.00870898	-0.0513706
69	0.00858792	0.0529146
70	0.00478254	0.137398
71	0.00416287	-0.0688158
72	0.00691711	-0.0471916
73	0.00267987	0.0427094
74	0.00379899	-0.0543275
75	0.00654495	0.0857328
76	-0.000628159	-0.180563
77	-0.00173002	0.108276
78	-0.00429096	0.104706
79	0.00315058	-0.0099563
80	0.00906692	0.0817729
81	0.00485516	-0.045485
82	0.00276285	0.0729986
83	0.00492757	-0.201231
84	0.00431625	-0.103023
85	0.00473135	0.0637252
86	0.00824442	-0.0379239
87	0.00774584	0.228925
88	0.00338177	-0.240524
89	0.00576643	-0.1219
90	0.00333163	-0.0964898
91	0.00426412	-0.0802412
92	0.00113245	-0.214659
93	-0.00149375	0.054848
94	-0.000286981	0.124886
95	0.00991245	0.27676
96	0.00511911	0.0938167
97	0.00138069	0.0577693
98	0.00191274	0.0645805
99	0.00391407	0.185049
100	0.00674324	-0.00575695
101	0.00235488	-0.19087
102	0.00331596	-0.0457648
103	0.00870895	0.0472588
104	-0.0021353	0.145393
105	0.00183552	0.0185209
106	0.00321414	0.000244747
107	-0.00564777	0.342247
108	0.00828913	0.128305
109	0.00125348	-0.108431
110	0.0017151	-0.0317397
111	0.00563323	0.0130785
112	0.00387312	-0.146246
113	0.00362538	0.163996
114	0.000488489	-0.121452
115	-0.00573198	0.386957
116	0.00224643	-0.089401
117	0.00537772	0.0186379
118	0.000163259	-0.0266164
119	0.00432129	0.0318933
120	-0.00214223	0.0111855
121	-2.64746e-05	0.0920813
122	-0.00163999	0.136339
123	0.00911095	-0.0128485
124	0.000846804	0.0796441
125	-0.00659155	0.103672
126	-0.00665256	0.145903

## Sheet: SuppFig11c_lowerrow_TSslopes
	Unnamed: 0	Theil-Sen slope	Theil-Sen offset	Theil-Sen 10th percentile	Theil-Sen 90th percentile
0	TP2	1.84185	0.0514285	0.101105	3.61711
1	TP3	-15.8957	0.133222	-19.874	-12.0538
2	TP4	-8.79863	0.0670187	-12.1265	-4.78812

## Sheet: SuppFig11c_upperrow
	TP2	TP3	TP4
0	-0.014037	0.00356816	-0.0018447
1	-0.0177257	-0.00744602	0.00591614
2	-0.0161052	-0.00134462	0.00117819
3	-0.0154942	0.00013073	-0.00200342
4	-0.0173539	-0.00329673	-0.00844382
5	-0.0207387	-0.000746338	0.00336564
6	-0.0105082	0.000577217	0.00609345
7	-0.0197847	-0.0201401	-0.00309344
8	-0.0102836	-0.0195268	0.00186485
9	-0.015975	-0.00080334	0.00395399
10	-0.0174371	-0.0124528	-0.000644478
11	-0.0119736	-0.0178554	0.00390329
12	-0.00918685	-0.0155695	-0.00642334
13	-0.00958979	0.000780942	-0.0106933
14	-0.006508	-0.0027074	0.0023669
15	-0.0144713	-0.0151165	-0.000306373
16	-0.0120545	0.00721236	0.00400699
17	-0.0128622	0.0102922	0.00678259
18	-0.00960844	-0.0178757	0.00527657
19	-0.0126272	-0.0130959	0.00667536
20	-0.0163174	-0.0161098	-0.0082656
21	-0.0162963	-0.0129591	0.00433484
22	-0.00840265	-0.00664874	0.0053627
23	-0.00695502	-0.00306846	0.00788278
24	-0.0097245	-0.0182282	-0.00948464
25	-0.0112638	-0.0181392	-0.00175941
26	-0.0124313	-0.00899196	-0.0093926
27	-0.00604069	-0.0123198	-0.0154301
28	-0.00933763	-0.014549	0.00929934
29	-0.0144721	-0.0145232	-0.00565752
30	-0.00672289	-0.012707	0.0102118
31	-0.0176704	-0.00538986	0.00333895
32	-0.00958651	-0.0118583	0.00837381
33	-8.03698e-05	0.00820924	0.00197322
34	-0.0111289	-0.0185727	-0.00565966
35	-0.0141182	-0.0108658	0.0057962
36	-0.0202907	-0.0153725	-0.00464374
37	-0.0101957	-0.0105466	-0.00296221
38	-0.0118952	-0.0116879	-0.00147597
39	-0.00808066	-0.0136311	1.99059e-06
40	-0.0136076	-0.0159462	-0.00694604
41	-0.00967753	-0.00517153	-0.00243009
42	-0.0108139	-0.015496	0.00568181
43	-0.0107698	-0.00992592	0.00962323
44	-0.0074195	-0.0151568	0.00111395
45	-0.00353724	-0.00788033	-0.00204535
46	-0.0124513	-0.0074402	-0.000893137
47	-0.00837934	0.00524707	0.0021178
48	-0.0120696	-0.017003	0.0065128
49	-0.00910947	-0.0132154	0.00213585
50	-0.00951734	-0.010152	-0.000395867
51	-0.00480254	-0.0131797	-0.00968166
52	-0.000846237	-0.00874448	0.00601609
53	-0.00390707	-0.00862333	0.00269048
54	-0.00776626	-0.0151303	-0.00308771
55	-0.00271437	-0.00491779	0.00420897
56	-0.0105805	-0.0130508	0.00276944
57	-0.00434902	-0.00891317	0.00603632
58	-0.00492777	0.0043518	0.00424172
59	-0.014407	-0.0125264	0.00859644
60	-0.00388832	-0.00920624	0.00167346
61	-0.00687792	-0.00942275	-0.00649401
62	-0.00211593	-0.00844931	0.00512646
63	-0.00743604	-0.011142	0.0072516
64	-0.00767648	-0.00824942	0.00130504
65	-0.0163373	0.00593942	0.0116875
66	-0.0092841	0.00702477	-0.00433431
67	-0.00473802	0.0092669	0.00352129
68	-0.0065424	0.00740752	0.00870898
69	-0.0140065	0.00498941	0.00858792
70	-0.00942666	-0.00178516	0.00478254
71	-0.00549263	-0.00761846	0.00416287
72	-0.00668723	-0.00643982	0.00691711
73	-0.00783907	0.0038769	0.00267987
74	-0.00596675	0.00113493	0.00379899
75	-0.00807274	0.00609469	0.00654495
76	-0.000380942	-0.0162784	-0.000628159
77	-0.00974214	0.00999758	-0.00173002
78	-0.0120627	-0.0121065	-0.00429096
79	-0.00370814	0.00955716	0.00315058
80	-0.00583512	0.00732066	0.00906692
81	-0.00673173		0.00485516
82	-0.012486		0.00276285
83	-0.0076691		0.00492757
84	-0.00485235		0.00431625
85	-0.00555326		0.00473135
86	-0.0105251		0.00824442
87	0.000184998		0.00774584
88	-0.00839264		0.00338177
89	-0.00918842		0.00576643
90	-0.00875172		0.00333163
91	-0.0062335		0.00426412
92	-0.0169568		0.00113245
93	-0.00930118		-0.00149375
94	-0.00925942		-0.000286981
95	-0.00528189		0.00991245
96	-0.00768057		0.00511911
97	-0.00915974		0.00138069
98	-0.00405759		0.00191274
99	-0.00138931		0.00391407
100	-0.0036538		0.00674324
101	-0.00523875		0.00235488
102	-0.00291686		0.00331596
103	-0.00686988		0.00870895
104	-0.0118405		-0.0021353
105	-0.00332529		0.00183552
106	-0.00565709		0.00321414
107	-0.00634392		-0.00564777
108	-0.00245546		0.00828913
109	-0.00937489		0.00125348
110	-0.00727371		0.0017151
111	-0.0102102		0.00563323
112	-0.00985863		0.00387312
113	-0.00260692		0.00362538
114	-0.00740969		0.000488489
115	-0.00485413		-0.00573198
116	-0.0100203		0.00224643
117	-0.0126086		0.00537772
118	-0.00529869		0.000163259
119	-0.00940654		0.00432129
120	-0.00327556		-0.00214223
121	-0.00783765		-2.64746e-05
122	-0.00210166		-0.00163999
123	-0.00885341		0.00911095
124	0.00354488		0.000846804
125	-0.00752102		-0.00659155
126	-0.00396598		-0.00665256
127	-0.0060271
128	-0.00734643
129	-0.0097251
130	-0.00641524
131	-0.00747646
132	-0.00832095
133	-0.00454244
134	-0.00357566
135	-0.00869074
136	-0.00201494
137	-0.0127083
138	-0.00712025
139	-0.0099063
140	-0.0095563
141	-0.0150273
142	-0.00821303
143	-0.00614348
144	-0.0100793
145	-0.000978763
146	-0.00606635
147	-0.00229194
148	-0.00944026
149	-0.00365639
150	-0.00349004
151	-0.00504495
152	-0.00735183
153	-0.0086058
154	-0.00719267
155	-0.0109577
156	-0.00438855
157	-0.0051478
158	-0.00501917
159	-0.00260912
160	-0.00604826
161	-0.00524936
162	-0.00416199
163	-0.00889799
164	-0.00887266
165	-0.00381418
166	-0.00720298
167	-0.00755575
168	-0.00841345
169	-0.00674566
170	-0.000680516
171	-0.00129286
172	-0.00185257
173	-0.00435986
174	-0.00924921
175	-0.00377827
176	-0.0106018
177	-0.00915616
178	-0.00414847
179	-0.005665
180	-0.0103485
181	0.000293355
182	-0.0130986
183	-0.009135
184	-0.00771953
185	-0.00924562
186	-0.00396526
187	-0.00499523
188	-0.00507923
189	-0.0144158
190	-0.00675879
191	-0.00528471
192	-0.00249697
193	-0.00494969
194	-0.00412066
195	-0.00610852
196	-0.00651112
197	-0.0019657
198	-0.00625718
199	-0.00669711
200	-0.00901903
201	-0.00369959
202	-0.00373148
203	-0.00910613
204	0.0014888
205	-0.00750204
206	-0.0109166
207	0.00265096
208	-0.00465454
209	1.87573e-05
210	-0.00251317
211	-0.00700861
212	-0.00335513
213	-0.00394934
214	-0.00566358
215	-0.00856829
216	-0.00990795
217	-0.0130116
218	-0.00717814
219	-0.00559843
220	-0.00104556
221	-0.00523549
222	-0.00299244
223	-0.0012578
224	-0.00665345
225	-0.0142402
226	-0.00616115
227	-0.00811917
228	-0.00219232
229	-0.00569543
230	0.00964939
231	-0.00537571
232	-0.00792874
233	-0.0112294
234	-0.00374411
235	-0.00595898
236	0.00112323
237	-0.00663343
238	-0.00277382
239	-0.000422658
240	-0.00348439
241	0.000469993
242	0.00181836
243	-0.00815626
244	-0.00608295
245	-0.00556452
246	-0.00579937
247	-0.00249206
248	-0.00235389
249	-0.00619836
250	-0.00482108
251	0.000266584
252	-0.0083907
253	-0.00559534
254	0.0025216
255	0.000813653
256	-0.00505567
257	-0.0021901
258	-0.00280984
259	-0.00914563
260	-0.00843929
261	0.00311529
262	-0.0111318
263	0.00595908
264	-0.00648419
265	-0.00399563
266	-0.00307989
267	-0.00762457
268	-0.0048526
269	0.00127309
270	-0.00553808
271	-0.00637741
272	-0.00623754
273	-0.00434658
274	-0.0047509
275	-0.00136262
276	-0.0126347
277	-0.00252979
278	0.00180575
279	-0.00497973
280	-0.00533302
281	-0.00694038
282	-0.00550891
283	-0.00661333
284	-0.00200079
285	-0.0117808
286	0.0038608
287	-0.00623071
288	-0.00160777
289	-0.0004554
290	-0.0041684
291	-0.00329829
292	0.00045389
293	-0.00933461
294	-0.00960022
295	-0.0103255
296	0.00488699
297	-0.000793624
298	-0.00410917
299	-0.0116197
300	-0.00549887
301	-0.00430526
302	-0.0070795
303	-0.00447997
304	-0.00846153
305	-0.00499266
306	-0.0023295
307	-0.00832907
308	-0.00116725
309	-0.0021006
310	-0.0067253
311	-0.00867937
312	0.00317432
313	0.00160144
314	-0.00598737
315	-0.00457008
316	-0.00520646
317	-0.0104114
318	-0.00688846
319	0.000743162
320	-0.00109385
321	0.00475135
322	0.00167429
323	-0.005561
324	-0.00814741
325	-0.00551645
326	-0.00353476
327	-0.00127183
328	-0.00281046
329	-0.00401389
330	-0.00679282
331	-0.00289359
332	-0.00564689
333	-0.00425535
334	-0.00913127
335	-0.000976331
336	-0.00279529
337	-0.00694046
338	-0.00637737
339	-0.00353367
340	-0.00237281
341	-0.00153295
342	-0.00320737
343	0.000324593
344	-0.000829244
345	-0.000442637
346	-0.00102404
347	0.000203483
348	-0.000497935
349	-0.0067912
350	-0.00598124
351	9.29525e-05
352	-0.00322218
353	-0.00682773
354	-0.00540743
355	-0.00583454
356	-0.00136299
357	-0.00622596
358	-0.000441875
359	-0.00446806
360	-0.0111927
361	-0.00183738
362	-0.00697716
363	-0.00427285
364	-0.00137827
365	-0.00233604
366	-0.00442676
367	-0.000518374
368	-0.00144034
369	-0.00393448
370	-0.00699673
371	-0.0024775
372	-0.00133973
373	-0.000802
374	-0.00733684
375	0.000499981
376	-0.00247375
377	-0.0101213
378	-0.0032334
379	-0.00810663
380	-0.00376858
381	-0.00137544
382	-0.00866426
383	-0.00104104
384	-0.00476896
385	-0.0116088
386	-0.00598171
387	-0.00658007
388	-0.00467225
389	-0.000528753
390	-0.000558954
391	-0.0119108
392	-0.000736849
393	-0.000657567
394	-0.00378198
395	-0.00847261
396	-0.00810414
397	-0.000497353
398	-0.00110851
399	-0.00541634
400	-0.00779771
401	-0.00393382
402	-0.00579758
403	-0.00388292
404	-0.00484732
405	-0.0105716
406	0.00301175
407	-0.00629488
408	-0.00740888
409	-0.00524962
410	-0.00796272
411	-0.0057109
412	-0.00151966
413	-0.00524164
414	0.00131847
415	-0.00325013
416	-0.00573409
417	-0.00190642
418	-0.0051032
419	-0.00891453
420	-0.00475544
421	-0.00486644
422	-0.00633715
423	-0.00173245
424	-0.00544123
425	-0.00958911
426	-1.46678e-05
427	0.00111728
428	-0.00355158
429	-0.0077537
430	-6.83551e-05
431	0.000248674
432	-0.00663704
433	-0.00300426
434	-0.00926628
435	-0.00447625
436	-0.00398019
437	0.00272517
438	0.000427522
439	-0.00403075
440	-0.0100583
441	-0.0048112
442	0.00189901
443	0.00408365
444	-0.00322707
445	-0.00582191
446	-0.00386107
447	-0.00150903
448	-0.00389225
449	-0.00188496
450	0.00426679
451	-0.00619849
452	0.000972671
453	-0.00265865
454	0.00278469
455	0.00605747
456	-0.00314543
457	-0.00716017
458	0.00195504
459	-0.000826339
460	-0.0018892
461	-0.00530626
462	-0.00450377
463	-0.0112334
464	-0.00705754
465	-0.00574945
466	-0.00481282
467	0.00390352
468	-0.0060712
469	0.000607672
470	-0.00143091
471	-0.00271343
472	-0.00476409
473	-0.000622713
474	-0.00399611
475	0.00218467
476	-0.0015
477	-0.00798235
478	-0.00137253
479	0.00115844
480	-0.003157
481	0.000688981
482	-0.00148629
483	-0.00172171
484	0.000487432
485	0.00488022
486	-0.00121223
487	-0.0011157
488	-0.0064732
489	-0.00424663
490	-0.0046057
491	1.76024e-05
492	-0.00354361
493	-0.00125183
494	-0.00102882
495	0.00270427
496	0.00357193
497	0.00339281
498	0.00137489
499	-0.00541799
500	-0.00395768
501	-0.00251728
502	-0.00749726
503	-0.00553525
504	0.00269492
505	-0.00424782
506	-0.00411212
507	-0.00407607
508	0.00419183
509	0.00116693
510	-0.00637938
511	-0.00254604
512	-0.00768165
513	-0.00764172
514	-0.00314263
515	-0.00983865
516	-0.0046955
517	-0.00278893
518	1.52989e-05
519	-0.00351263
520	0.000574278
521	-0.00395047
522	-0.00497271
523	-0.00736163
524	0.00256392
525	-0.00311884
526	-0.00390987
527	-0.00290445
528	-0.00968362
529	-0.00462181
530	-0.00517249
531	-0.00705945
532	0.00424044
533	0.00289839
534	0.0011076
535	-0.00635589
536	-0.00261171
537	-0.00466096
538	-0.00187844
539	-0.00233228
540	-0.0108134
541	-0.00254225
542	-0.00585022
543	-0.00321295
544	0.00012301
545	-0.00100897
546	0.000192677
547	-0.000254124
548	-0.00484796
549	-0.00580903
550	-2.48043e-05
551	-0.00963079
552	-0.00119781
553	-0.00286611
554	-0.00212201
555	-0.0108072
556	-0.00451394
557	0.00443485
558	-0.000523142
559	-0.002211
560	-0.00104369
561	-0.00469224
562	0.00324937
563	-0.00489785
564	0.000175655
565	-0.00928043
566	-0.00268163
567	0.00176676
568	-0.00220679
569	-0.000472043
570	-0.00547519
571	-0.00597288
572	-0.0098508
573	0.00264842
574	-0.00174149
575	-0.00734622
576	-0.00542435
577	-0.00986027
578	0.000729038
579	0.00143175
580	-0.00733108
581	0.00154119
582	-0.00305978
583	-0.00826405
584	-0.000708635
585	0.000716534
586	-0.00572202
587	-0.00450562
588	-0.00319202
589	-0.00848836
590	-0.00122296
591	0.00603504
592	-0.00357741
593	-0.00098507
594	-0.0057807
595	-0.00658705
596	-0.00493232
597	0.00101251
598	-0.00952457
599	-0.00631754
600	-0.00245488
601	-0.00744694
602	-0.010171
603	-0.00457331
604	0.00192061
605	-0.0021782
606	-0.00282876
607	-0.000139792
608	-0.00700138
609	0.00117932
610	-0.00328309
611	-0.00326791
612	0.000871002
613	-0.00153905
614	-0.00608937
615	-0.00839717
616	-0.00461786
617	-0.00124022
618	-0.00385241
619	6.39227e-05
620	-0.00582838
621	0.0025516
622	-0.00263601
623	-0.0131312
624	0.000541577
625	0.00113654
626	0.00106596
627	-0.0055522
628	-0.000106391
629	-0.00321717
630	-0.00654377
631	0.000339376
632	-0.00499914
633	-0.00159485
634	-0.00379723
635	-0.00187682
636	-0.00599462
637	-0.00353513
638	0.000331612
639	-0.00944153
640	-0.00622846
641	-0.00181085
642	-0.0049721
643	-0.00960551
644	-0.00761229
645	-0.00622849
646	-0.00332341
647	-0.0026394
648	-0.00658824
649	-3.46813e-05
650	-0.00302151
651	-0.00458132
652	-0.00218398
653	-0.00328509
654	-0.00135125
655	0.00186749
656	-0.00165851
657	-0.00309606
658	-0.00309381
659	-0.00437316
660	-0.00194728
661	-0.00600876
662	-0.000625921
663	4.83671e-05
664	-0.00516603
665	0.00488748
666	-0.00705331
667	-0.00846623
668	-0.0051847
669	0.00176524
670	-0.00094836
671	-0.00419582
672	0.00247323
673	-0.00546088
674	-0.00252996
675	-0.00727654
676	-0.0010945
677	-0.00409169
678	-0.00325204
679	-0.000677208
680	0.00373552
681	-0.00173258
682	-0.00425238
683	-0.00340614
684	-0.00509952
685	-0.00032898
686	-0.00477521
687	-0.00648192
688	-0.00860764
689	-0.00893115
690	-0.00942075
691	-0.00110331
692	-0.00173114
693	-0.0051667
694	-0.00419575
695	-0.000101479
696	-0.00229396
697	-0.0102667
698	0.00165222
699	-0.00754997
700	-0.00846746
701	-0.0013988
702	0.000343703
703	-0.0043967
704	-0.00373384
705	-0.00304302
706	-0.000725815
707	-0.00306565
708	-0.00492541
709	-0.00234904
710	-0.00763135
711	0.00287384
712	-0.00260705
713	-0.00899158
714	-0.00344278
715	0.00143313
716	-0.00288039
717	0.00355891
718	-0.00318258
719	-0.000722256
720	-0.00441362
721	-0.00859013
722	-0.00192515
723	-0.00346824
724	0.00283696
725	-0.00158229
726	-0.00486871
727	0.000276165
728	-0.00684359
729	-0.00170013
730	0.000468173
731	-0.00292428
732	9.94475e-06
733	0.000921626
734	-0.00283848
735	-0.00319836
736	-0.00527687
737	-0.000984526
738	-0.00702067
739	-0.00187686
740	-0.000921577
741	-0.00112604
742	-0.0082464
743	-0.00610961
744	-0.00535217
745	-0.00223206
746	-0.00245404
747	-0.00303706
748	-0.00539764
749	0.000316153
750	-0.00022265
751	-0.00811924
752	-0.00149979
753	-0.00103368
754	-0.00269116
755	-0.000842913
756	0.00377892
757	-0.000637658
758	-0.00399367
759	-0.00119062
760	-0.00260934
761	-0.00291723
762	-0.000405803
763	0.00169875
764	-0.00180286
765	-0.00188232
766	0.00198537
767	-0.00725042
768	-0.00347592
769	-0.00188646
770	0.000817514
771	0.00161331
772	-0.000773189
773	-0.000792166
774	-0.00479981
775	-0.00708148
776	-0.00814791
777	0.00345266
778	-0.0091419
779	0.00240891
780	-0.00271649
781	-0.00699867
782	-0.00605911
783	-0.00745946
784	-0.00349407
785	-0.0063108
786	-0.00328028
787	0.000347303
788	-0.00944057
789	-0.00292184
790	-0.00149715
791	0.00119604
792	-0.00456009
793	0.000294821
794	-0.000241506
795	0.00190725
796	-0.00114912
797	0.00249733
798	-0.0032568
799	-0.00448674
800	-0.00196826
801	0.00188504
802	-0.00934282
803	0.00189608
804	-0.0037582
805	-0.00283713
806	-0.0044335
807	-0.002752
808	-0.00395378
809	0.00854773
810	-0.000366903
811	0.00244227
812	0.00382938
813	-0.00583021
814	-0.00231325
815	-0.000380683
816	0.0019542
817	-0.00475182
818	-0.00982961
819	-0.00986393
820	-0.00697231
821	-0.000566414
822	0.000293114
823	-0.00126786
824	-0.00416564
825	0.00138641
826	0.00155145
827	-0.00158822
828	-0.0013329
829	0.00289698
830	-0.0010364
831	-0.00220068
832	-0.00785822
833	-0.00390746
834	-0.00157203
835	-0.00486641
836	-0.00335472
837	-0.00226762
838	0.00020382
839	-0.0061726
840	-0.0015482
841	7.72459e-05
842	-0.00647692
843	-0.00345522
844	-0.00534383
845	-0.00106962
846	-0.00390117
847	-0.00224208
848	-0.00988685
849	-0.00545305
850	-0.00347739
851	-0.00483034
852	0.00670607
