# Supplementary material for: Genomic and transcriptomic correlates of immunotherapy response within the tumor microenvironment of leptomeningeal metastases
Source: Nat Commun. 2021 Oct 12;12:5955. doi: 10.1038/s41467-021-25860-5 (PMC8511044; doi:10.1038/s41467-021-25860-5)
Supplement: Supplementary file 14 — Source Data [file 41467_2021_25860_MOESM14_ESM.zip › SuppFig3SourceData.xlsx]

## Sheet: SuppFig3b
	slopes	status	scRNA/WES Pairing	WES	purity	purity_adjusted_slope
0	0.350261	tumor	scRNA: P-010, tp 4 WES: FC19309881	FC19309881	0.95	0.332748
1	0.375978	tumor	scRNA: P-010, tp 4 WES: FC19309881	FC19309881	0.95	0.357179
2	0.380051	tumor	scRNA: P-010, tp 4 WES: FC19309881	FC19309881	0.95	0.361048
3	0.372156	tumor	scRNA: P-010, tp 4 WES: FC19309881	FC19309881	0.95	0.353548
4	0.373664	tumor	scRNA: P-010, tp 4 WES: FC19309881	FC19309881	0.95	0.354981
5	0.372246	tumor	scRNA: P-010, tp 4 WES: FC19309881	FC19309881	0.95	0.353634
6	0.364079	tumor	scRNA: P-010, tp 4 WES: FC19309881	FC19309881	0.95	0.345875
7	0.364497	tumor	scRNA: P-010, tp 4 WES: FC19309881	FC19309881	0.95	0.346272
8	0.361675	tumor	scRNA: P-010, tp 4 WES: FC19309881	FC19309881	0.95	0.343591
9	0.357424	tumor	scRNA: P-010, tp 4 WES: FC19309881	FC19309881	0.95	0.339553
10	0.36037	tumor	scRNA: P-010, tp 4 WES: FC19309881	FC19309881	0.95	0.342351
11	0.338949	tumor	scRNA: P-010, tp 4 WES: FC19309881	FC19309881	0.95	0.322001
12	0.345224	tumor	scRNA: P-010, tp 4 WES: FC19309881	FC19309881	0.95	0.327963
13	0.355798	tumor	scRNA: P-010, tp 4 WES: FC19309881	FC19309881	0.95	0.338009
14	0.354589	tumor	scRNA: P-010, tp 4 WES: FC19309881	FC19309881	0.95	0.336859
15	0.348927	tumor	scRNA: P-010, tp 4 WES: FC19309881	FC19309881	0.95	0.331481
16	0.352348	tumor	scRNA: P-010, tp 4 WES: FC19309881	FC19309881	0.95	0.334731
17	0.353226	tumor	scRNA: P-010, tp 4 WES: FC19309881	FC19309881	0.95	0.335565
18	0.349473	tumor	scRNA: P-010, tp 4 WES: FC19309881	FC19309881	0.95	0.331999
19	0.359286	tumor	scRNA: P-010, tp 4 WES: FC19309881	FC19309881	0.95	0.341322
20	0.357458	tumor	scRNA: P-010, tp 4 WES: FC19309881	FC19309881	0.95	0.339586
21	0.352815	tumor	scRNA: P-010, tp 4 WES: FC19309881	FC19309881	0.95	0.335174
22	0.355885	tumor	scRNA: P-010, tp 4 WES: FC19309881	FC19309881	0.95	0.338091
23	0.353425	tumor	scRNA: P-010, tp 4 WES: FC19309881	FC19309881	0.95	0.335753
24	0.357903	tumor	scRNA: P-010, tp 4 WES: FC19309881	FC19309881	0.95	0.340008
25	0.35728	tumor	scRNA: P-010, tp 4 WES: FC19309881	FC19309881	0.95	0.339416
26	0.35714	tumor	scRNA: P-010, tp 4 WES: FC19309881	FC19309881	0.95	0.339283
27	0.360349	tumor	scRNA: P-010, tp 4 WES: FC19309881	FC19309881	0.95	0.342332
28	0.357705	tumor	scRNA: P-010, tp 4 WES: FC19309881	FC19309881	0.95	0.339819
29	0.357403	tumor	scRNA: P-010, tp 4 WES: FC19309881	FC19309881	0.95	0.339533
30	0.35989	tumor	scRNA: P-010, tp 4 WES: FC19309881	FC19309881	0.95	0.341896
31	0.363234	tumor	scRNA: P-010, tp 4 WES: FC19309881	FC19309881	0.95	0.345072
32	0.361351	tumor	scRNA: P-010, tp 4 WES: FC19309881	FC19309881	0.95	0.343283
33	0.362884	tumor	scRNA: P-010, tp 4 WES: FC19309881	FC19309881	0.95	0.344739
34	0.365701	tumor	scRNA: P-010, tp 4 WES: FC19309881	FC19309881	0.95	0.347416
35	0.362561	tumor	scRNA: P-010, tp 4 WES: FC19309881	FC19309881	0.95	0.344433
36	0.360329	tumor	scRNA: P-010, tp 4 WES: FC19309881	FC19309881	0.95	0.342313
37	0.358912	tumor	scRNA: P-010, tp 4 WES: FC19309881	FC19309881	0.95	0.340966
38	0.357929	tumor	scRNA: P-010, tp 4 WES: FC19309881	FC19309881	0.95	0.340033
39	0.356856	tumor	scRNA: P-010, tp 4 WES: FC19309881	FC19309881	0.95	0.339014
40	0.355258	tumor	scRNA: P-010, tp 4 WES: FC19309881	FC19309881	0.95	0.337495
41	0.35381	tumor	scRNA: P-010, tp 4 WES: FC19309881	FC19309881	0.95	0.336119
42	0.354016	tumor	scRNA: P-010, tp 4 WES: FC19309881	FC19309881	0.95	0.336315
43	0.35316	tumor	scRNA: P-010, tp 4 WES: FC19309881	FC19309881	0.95	0.335502
44	0.353973	tumor	scRNA: P-010, tp 4 WES: FC19309881	FC19309881	0.95	0.336274
45	0.354753	tumor	scRNA: P-010, tp 4 WES: FC19309881	FC19309881	0.95	0.337015
46	0.354538	tumor	scRNA: P-010, tp 4 WES: FC19309881	FC19309881	0.95	0.336811
47	0.353369	tumor	scRNA: P-010, tp 4 WES: FC19309881	FC19309881	0.95	0.3357
48	0.354602	tumor	scRNA: P-010, tp 4 WES: FC19309881	FC19309881	0.95	0.336872
49	0.352327	tumor	scRNA: P-010, tp 4 WES: FC19309881	FC19309881	0.95	0.33471
50	0.353875	tumor	scRNA: P-010, tp 4 WES: FC19309881	FC19309881	0.95	0.336181
51	0.353078	tumor	scRNA: P-010, tp 4 WES: FC19309881	FC19309881	0.95	0.335424
52	0.357587	tumor	scRNA: P-010, tp 4 WES: FC19309881	FC19309881	0.95	0.339707
53	0.356064	tumor	scRNA: P-010, tp 4 WES: FC19309881	FC19309881	0.95	0.338261
54	0.355905	tumor	scRNA: P-010, tp 4 WES: FC19309881	FC19309881	0.95	0.33811
55	0.356697	tumor	scRNA: P-010, tp 4 WES: FC19309881	FC19309881	0.95	0.338862
56	0.349999	tumor	scRNA: P-010, tp 4 WES: FC19309881	FC19309881	0.95	0.332499
57	0.350101	tumor	scRNA: P-010, tp 4 WES: FC19309881	FC19309881	0.95	0.332596
58	0.350155	tumor	scRNA: P-010, tp 4 WES: FC19309881	FC19309881	0.95	0.332647
59	0.348421	tumor	scRNA: P-010, tp 4 WES: FC19309881	FC19309881	0.95	0.331
60	0.349603	tumor	scRNA: P-010, tp 4 WES: FC19309881	FC19309881	0.95	0.332123
61	0.350466	tumor	scRNA: P-010, tp 4 WES: FC19309881	FC19309881	0.95	0.332943
62	0.34924	tumor	scRNA: P-010, tp 4 WES: FC19309881	FC19309881	0.95	0.331778
63	0.350519	tumor	scRNA: P-010, tp 4 WES: FC19309881	FC19309881	0.95	0.332994
64	0.348167	tumor	scRNA: P-010, tp 4 WES: FC19309881	FC19309881	0.95	0.330759
65	0.348936	tumor	scRNA: P-010, tp 4 WES: FC19309881	FC19309881	0.95	0.331489
66	0.350591	tumor	scRNA: P-010, tp 4 WES: FC19309881	FC19309881	0.95	0.333062
67	0.352181	tumor	scRNA: P-010, tp 4 WES: FC19309881	FC19309881	0.95	0.334571
68	0.347732	tumor	scRNA: P-010, tp 4 WES: FC19309881	FC19309881	0.95	0.330345
69	0.353908	tumor	scRNA: P-010, tp 4 WES: FC19309881	FC19309881	0.95	0.336212
70	0.355429	tumor	scRNA: P-010, tp 4 WES: FC19309881	FC19309881	0.95	0.337658
71	0.344366	tumor	scRNA: P-010, tp 4 WES: FC19309881	FC19309881	0.95	0.327148
72	0.344725	tumor	scRNA: P-010, tp 4 WES: FC19309881	FC19309881	0.95	0.327489
73	0.343546	tumor	scRNA: P-010, tp 4 WES: FC19309881	FC19309881	0.95	0.326368
74	0.356448	tumor	scRNA: P-010, tp 4 WES: FC19309881	FC19309881	0.95	0.338625
75	0.35648	tumor	scRNA: P-010, tp 4 WES: FC19309881	FC19309881	0.95	0.338656
76	0.353903	tumor	scRNA: P-010, tp 4 WES: FC19309881	FC19309881	0.95	0.336208
77	0.351969	tumor	scRNA: P-010, tp 4 WES: FC19309881	FC19309881	0.95	0.33437
78	0.353047	tumor	scRNA: P-010, tp 4 WES: FC19309881	FC19309881	0.95	0.335394
79	0.352583	tumor	scRNA: P-010, tp 4 WES: FC19309881	FC19309881	0.95	0.334954
80	0.352286	tumor	scRNA: P-010, tp 4 WES: FC19309881	FC19309881	0.95	0.334671
81	0.352094	tumor	scRNA: P-010, tp 4 WES: FC19309881	FC19309881	0.95	0.334489
82	0.350556	tumor	scRNA: P-010, tp 4 WES: FC19309881	FC19309881	0.95	0.333028
83	0.349853	tumor	scRNA: P-010, tp 4 WES: FC19309881	FC19309881	0.95	0.33236
84	0.347714	tumor	scRNA: P-010, tp 4 WES: FC19309881	FC19309881	0.95	0.330329
85	0.348455	tumor	scRNA: P-010, tp 4 WES: FC19309881	FC19309881	0.95	0.331033
86	0.349767	tumor	scRNA: P-010, tp 4 WES: FC19309881	FC19309881	0.95	0.332279
87	0.352443	tumor	scRNA: P-010, tp 4 WES: FC19309881	FC19309881	0.95	0.334821
88	0.354441	tumor	scRNA: P-010, tp 4 WES: FC19309881	FC19309881	0.95	0.336719
89	0.355298	tumor	scRNA: P-010, tp 4 WES: FC19309881	FC19309881	0.95	0.337533
90	0.355478	tumor	scRNA: P-010, tp 4 WES: FC19309881	FC19309881	0.95	0.337704
91	0.354919	tumor	scRNA: P-010, tp 4 WES: FC19309881	FC19309881	0.95	0.337173
92	0.35549	tumor	scRNA: P-010, tp 4 WES: FC19309881	FC19309881	0.95	0.337715
93	0.355229	tumor	scRNA: P-010, tp 4 WES: FC19309881	FC19309881	0.95	0.337468
94	0.356196	tumor	scRNA: P-010, tp 4 WES: FC19309881	FC19309881	0.95	0.338386
95	0.355952	tumor	scRNA: P-010, tp 4 WES: FC19309881	FC19309881	0.95	0.338154
96	0.355935	tumor	scRNA: P-010, tp 4 WES: FC19309881	FC19309881	0.95	0.338138
97	0.355715	tumor	scRNA: P-010, tp 4 WES: FC19309881	FC19309881	0.95	0.337929
98	0.355313	tumor	scRNA: P-010, tp 4 WES: FC19309881	FC19309881	0.95	0.337547
99	0.355364	tumor	scRNA: P-010, tp 4 WES: FC19309881	FC19309881	0.95	0.337596
100	0.354014	tumor	scRNA: P-010, tp 4 WES: FC19309881	FC19309881	0.95	0.336313
101	0.35441	tumor	scRNA: P-010, tp 4 WES: FC19309881	FC19309881	0.95	0.336689
102	0.352967	tumor	scRNA: P-010, tp 4 WES: FC19309881	FC19309881	0.95	0.335319
103	0.353653	tumor	scRNA: P-010, tp 4 WES: FC19309881	FC19309881	0.95	0.33597
104	0.354539	tumor	scRNA: P-010, tp 4 WES: FC19309881	FC19309881	0.95	0.336812
105	0.354335	tumor	scRNA: P-010, tp 4 WES: FC19309881	FC19309881	0.95	0.336618
106	0.353766	tumor	scRNA: P-010, tp 4 WES: FC19309881	FC19309881	0.95	0.336077
107	0.354475	tumor	scRNA: P-010, tp 4 WES: FC19309881	FC19309881	0.95	0.336751
108	0.355994	tumor	scRNA: P-010, tp 4 WES: FC19309881	FC19309881	0.95	0.338195
109	0.358516	tumor	scRNA: P-010, tp 4 WES: FC19309881	FC19309881	0.95	0.34059
110	0.358885	tumor	scRNA: P-010, tp 4 WES: FC19309881	FC19309881	0.95	0.340941
111	0.359546	tumor	scRNA: P-010, tp 4 WES: FC19309881	FC19309881	0.95	0.341568
112	0.360399	tumor	scRNA: P-010, tp 4 WES: FC19309881	FC19309881	0.95	0.342379
113	0.360433	tumor	scRNA: P-010, tp 4 WES: FC19309881	FC19309881	0.95	0.342412
114	0.359898	tumor	scRNA: P-010, tp 4 WES: FC19309881	FC19309881	0.95	0.341903
115	0.359342	tumor	scRNA: P-010, tp 4 WES: FC19309881	FC19309881	0.95	0.341375
116	0.360147	tumor	scRNA: P-010, tp 4 WES: FC19309881	FC19309881	0.95	0.342139
117	0.359642	tumor	scRNA: P-010, tp 4 WES: FC19309881	FC19309881	0.95	0.34166
118	0.358417	tumor	scRNA: P-010, tp 4 WES: FC19309881	FC19309881	0.95	0.340496
119	0.357418	tumor	scRNA: P-010, tp 4 WES: FC19309881	FC19309881	0.95	0.339547
120	0.357322	tumor	scRNA: P-010, tp 4 WES: FC19309881	FC19309881	0.95	0.339456
121	0.357311	tumor	scRNA: P-010, tp 4 WES: FC19309881	FC19309881	0.95	0.339445
122	0.356739	tumor	scRNA: P-010, tp 4 WES: FC19309881	FC19309881	0.95	0.338902
123	0.359608	tumor	scRNA: P-010, tp 4 WES: FC19309881	FC19309881	0.95	0.341628
124	0.360256	tumor	scRNA: P-010, tp 4 WES: FC19309881	FC19309881	0.95	0.342243
125	0.359743	tumor	scRNA: P-010, tp 4 WES: FC19309881	FC19309881	0.95	0.341756
126	0.360252	tumor	scRNA: P-010, tp 4 WES: FC19309881	FC19309881	0.95	0.342239
127	0.357841	tumor	scRNA: P-010, tp 4 WES: FC19309881	FC19309881	0.95	0.339949
128	0.356999	tumor	scRNA: P-010, tp 4 WES: FC19309881	FC19309881	0.95	0.339149
129	0.356534	tumor	scRNA: P-010, tp 4 WES: FC19309881	FC19309881	0.95	0.338707
130	0.357885	tumor	scRNA: P-010, tp 4 WES: FC19309881	FC19309881	0.95	0.33999
131	0.3583	tumor	scRNA: P-010, tp 4 WES: FC19309881	FC19309881	0.95	0.340385
132	0.356611	tumor	scRNA: P-010, tp 4 WES: FC19309881	FC19309881	0.95	0.33878
133	0.35584	tumor	scRNA: P-010, tp 4 WES: FC19309881	FC19309881	0.95	0.338048
134	0.35727	tumor	scRNA: P-010, tp 4 WES: FC19309881	FC19309881	0.95	0.339407
135	0.357212	tumor	scRNA: P-010, tp 4 WES: FC19309881	FC19309881	0.95	0.339352
136	0.357095	tumor	scRNA: P-010, tp 4 WES: FC19309881	FC19309881	0.95	0.33924
137	0.359024	tumor	scRNA: P-010, tp 4 WES: FC19309881	FC19309881	0.95	0.341072
138	0.355592	tumor	scRNA: P-010, tp 4 WES: FC19309881	FC19309881	0.95	0.337813
139	0.355857	tumor	scRNA: P-010, tp 4 WES: FC19309881	FC19309881	0.95	0.338064
140	0.356676	tumor	scRNA: P-010, tp 4 WES: FC19309881	FC19309881	0.95	0.338842
141	0.357649	tumor	scRNA: P-010, tp 4 WES: FC19309881	FC19309881	0.95	0.339767
142	0.357179	tumor	scRNA: P-010, tp 4 WES: FC19309881	FC19309881	0.95	0.33932
143	0.358618	tumor	scRNA: P-010, tp 4 WES: FC19309881	FC19309881	0.95	0.340687
144	0.358706	tumor	scRNA: P-010, tp 4 WES: FC19309881	FC19309881	0.95	0.34077
145	0.356013	tumor	scRNA: P-010, tp 4 WES: FC19309881	FC19309881	0.95	0.338212
146	0.356132	tumor	scRNA: P-010, tp 4 WES: FC19309881	FC19309881	0.95	0.338326
147	0.354977	tumor	scRNA: P-010, tp 4 WES: FC19309881	FC19309881	0.95	0.337228
148	0.356401	tumor	scRNA: P-010, tp 4 WES: FC19309881	FC19309881	0.95	0.338581
149	0.354112	tumor	scRNA: P-010, tp 4 WES: FC19309881	FC19309881	0.95	0.336407
150	0.35417	tumor	scRNA: P-010, tp 4 WES: FC19309881	FC19309881	0.95	0.336461
151	0.354631	tumor	scRNA: P-010, tp 4 WES: FC19309881	FC19309881	0.95	0.3369
152	0.354114	tumor	scRNA: P-010, tp 4 WES: FC19309881	FC19309881	0.95	0.336408
153	0.35507	tumor	scRNA: P-010, tp 4 WES: FC19309881	FC19309881	0.95	0.337316
154	0.35568	tumor	scRNA: P-010, tp 4 WES: FC19309881	FC19309881	0.95	0.337896
155	0.35538	tumor	scRNA: P-010, tp 4 WES: FC19309881	FC19309881	0.95	0.337611
156	0.356321	tumor	scRNA: P-010, tp 4 WES: FC19309881	FC19309881	0.95	0.338505
157	0.355594	tumor	scRNA: P-010, tp 4 WES: FC19309881	FC19309881	0.95	0.337814
158	0.354602	tumor	scRNA: P-010, tp 4 WES: FC19309881	FC19309881	0.95	0.336872
159	0.353833	tumor	scRNA: P-010, tp 4 WES: FC19309881	FC19309881	0.95	0.336142
160	0.353882	tumor	scRNA: P-010, tp 4 WES: FC19309881	FC19309881	0.95	0.336188
161	0.351662	tumor	scRNA: P-010, tp 4 WES: FC19309881	FC19309881	0.95	0.334079
162	0.352913	tumor	scRNA: P-010, tp 4 WES: FC19309881	FC19309881	0.95	0.335268
163	0.35247	tumor	scRNA: P-010, tp 4 WES: FC19309881	FC19309881	0.95	0.334846
164	0.351915	tumor	scRNA: P-010, tp 4 WES: FC19309881	FC19309881	0.95	0.334319
165	0.351809	tumor	scRNA: P-010, tp 4 WES: FC19309881	FC19309881	0.95	0.334219
166	0.34669	tumor	scRNA: P-010, tp 4 WES: FC19309881	FC19309881	0.95	0.329356
167	0.350431	tumor	scRNA: P-010, tp 4 WES: FC19309881	FC19309881	0.95	0.332909
168	0.349162	tumor	scRNA: P-010, tp 4 WES: FC19309881	FC19309881	0.95	0.331704
169	0.349231	tumor	scRNA: P-010, tp 4 WES: FC19309881	FC19309881	0.95	0.33177
170	0.348697	tumor	scRNA: P-010, tp 4 WES: FC19309881	FC19309881	0.95	0.331262
171	0.348448	tumor	scRNA: P-010, tp 4 WES: FC19309881	FC19309881	0.95	0.331025
172	0.339752	tumor	scRNA: P-010, tp 4 WES: FC19309881	FC19309881	0.95	0.322764
173	0.347189	tumor	scRNA: P-010, tp 4 WES: FC19309881	FC19309881	0.95	0.32983
174	0.346185	tumor	scRNA: P-010, tp 4 WES: FC19309881	FC19309881	0.95	0.328876
175	0.346006	tumor	scRNA: P-010, tp 4 WES: FC19309881	FC19309881	0.95	0.328706
176	0.346348	tumor	scRNA: P-010, tp 4 WES: FC19309881	FC19309881	0.95	0.32903
177	0.346751	tumor	scRNA: P-010, tp 4 WES: FC19309881	FC19309881	0.95	0.329413
178	0.346724	tumor	scRNA: P-010, tp 4 WES: FC19309881	FC19309881	0.95	0.329388
179	0.345989	tumor	scRNA: P-010, tp 4 WES: FC19309881	FC19309881	0.95	0.32869
180	0.345617	tumor	scRNA: P-010, tp 4 WES: FC19309881	FC19309881	0.95	0.328336
181	0.345124	tumor	scRNA: P-010, tp 4 WES: FC19309881	FC19309881	0.95	0.327868
182	0.34434	tumor	scRNA: P-010, tp 4 WES: FC19309881	FC19309881	0.95	0.327123
183	0.344665	tumor	scRNA: P-010, tp 4 WES: FC19309881	FC19309881	0.95	0.327432
184	0.34483	tumor	scRNA: P-010, tp 4 WES: FC19309881	FC19309881	0.95	0.327589
185	0.345184	tumor	scRNA: P-010, tp 4 WES: FC19309881	FC19309881	0.95	0.327924
186	0.344269	tumor	scRNA: P-010, tp 4 WES: FC19309881	FC19309881	0.95	0.327056
187	0.344323	tumor	scRNA: P-010, tp 4 WES: FC19309881	FC19309881	0.95	0.327107
188	0.34461	tumor	scRNA: P-010, tp 4 WES: FC19309881	FC19309881	0.95	0.327379
189	0.344133	tumor	scRNA: P-010, tp 4 WES: FC19309881	FC19309881	0.95	0.326927
190	0.343588	tumor	scRNA: P-010, tp 4 WES: FC19309881	FC19309881	0.95	0.326408
191	0.342581	tumor	scRNA: P-010, tp 4 WES: FC19309881	FC19309881	0.95	0.325452
192	0.34256	tumor	scRNA: P-010, tp 4 WES: FC19309881	FC19309881	0.95	0.325432
193	0.342072	tumor	scRNA: P-010, tp 4 WES: FC19309881	FC19309881	0.95	0.324968
194	0.342429	tumor	scRNA: P-010, tp 4 WES: FC19309881	FC19309881	0.95	0.325308
195	0.342504	tumor	scRNA: P-010, tp 4 WES: FC19309881	FC19309881	0.95	0.325379
196	0.341774	tumor	scRNA: P-010, tp 4 WES: FC19309881	FC19309881	0.95	0.324685
197	0.341413	tumor	scRNA: P-010, tp 4 WES: FC19309881	FC19309881	0.95	0.324343
198	0.341517	tumor	scRNA: P-010, tp 4 WES: FC19309881	FC19309881	0.95	0.324441
199	0.341353	tumor	scRNA: P-010, tp 4 WES: FC19309881	FC19309881	0.95	0.324286
200	0.341059	tumor	scRNA: P-010, tp 4 WES: FC19309881	FC19309881	0.95	0.324006
201	0.339906	tumor	scRNA: P-010, tp 4 WES: FC19309881	FC19309881	0.95	0.322911
202	0.340107	tumor	scRNA: P-010, tp 4 WES: FC19309881	FC19309881	0.95	0.323102
203	0.339602	tumor	scRNA: P-010, tp 4 WES: FC19309881	FC19309881	0.95	0.322622
204	0.339413	tumor	scRNA: P-010, tp 4 WES: FC19309881	FC19309881	0.95	0.322443
205	0.338401	tumor	scRNA: P-010, tp 4 WES: FC19309881	FC19309881	0.95	0.321481
206	0.338143	tumor	scRNA: P-010, tp 4 WES: FC19309881	FC19309881	0.95	0.321236
207	0.339234	tumor	scRNA: P-010, tp 4 WES: FC19309881	FC19309881	0.95	0.322272
208	0.339551	tumor	scRNA: P-010, tp 4 WES: FC19309881	FC19309881	0.95	0.322574
209	0.338593	tumor	scRNA: P-010, tp 4 WES: FC19309881	FC19309881	0.95	0.321663
210	0.339348	tumor	scRNA: P-010, tp 4 WES: FC19309881	FC19309881	0.95	0.322381
211	0.339801	tumor	scRNA: P-010, tp 4 WES: FC19309881	FC19309881	0.95	0.322811
212	0.338655	tumor	scRNA: P-010, tp 4 WES: FC19309881	FC19309881	0.95	0.321722
213	0.338893	tumor	scRNA: P-010, tp 4 WES: FC19309881	FC19309881	0.95	0.321949
214	0.338573	tumor	scRNA: P-010, tp 4 WES: FC19309881	FC19309881	0.95	0.321644
215	0.338755	tumor	scRNA: P-010, tp 4 WES: FC19309881	FC19309881	0.95	0.321818
216	0.33877	tumor	scRNA: P-010, tp 4 WES: FC19309881	FC19309881	0.95	0.321832
217	0.338158	tumor	scRNA: P-010, tp 4 WES: FC19309881	FC19309881	0.95	0.32125
218	0.337441	tumor	scRNA: P-010, tp 4 WES: FC19309881	FC19309881	0.95	0.320569
219	0.336991	tumor	scRNA: P-010, tp 4 WES: FC19309881	FC19309881	0.95	0.320141
220	0.335989	tumor	scRNA: P-010, tp 4 WES: FC19309881	FC19309881	0.95	0.319189
221	0.336102	tumor	scRNA: P-010, tp 4 WES: FC19309881	FC19309881	0.95	0.319297
222	0.335787	tumor	scRNA: P-010, tp 4 WES: FC19309881	FC19309881	0.95	0.318998
223	0.335956	tumor	scRNA: P-010, tp 4 WES: FC19309881	FC19309881	0.95	0.319158
224	0.335676	tumor	scRNA: P-010, tp 4 WES: FC19309881	FC19309881	0.95	0.318892
225	0.334655	tumor	scRNA: P-010, tp 4 WES: FC19309881	FC19309881	0.95	0.317922
226	0.334698	tumor	scRNA: P-010, tp 4 WES: FC19309881	FC19309881	0.95	0.317964
227	0.33438	tumor	scRNA: P-010, tp 4 WES: FC19309881	FC19309881	0.95	0.317661
228	0.334606	tumor	scRNA: P-010, tp 4 WES: FC19309881	FC19309881	0.95	0.317875
229	0.334582	tumor	scRNA: P-010, tp 4 WES: FC19309881	FC19309881	0.95	0.317853
230	0.334735	tumor	scRNA: P-010, tp 4 WES: FC19309881	FC19309881	0.95	0.317999
231	0.3348	tumor	scRNA: P-010, tp 4 WES: FC19309881	FC19309881	0.95	0.31806
232	0.335131	tumor	scRNA: P-010, tp 4 WES: FC19309881	FC19309881	0.95	0.318374
233	0.336546	tumor	scRNA: P-010, tp 4 WES: FC19309881	FC19309881	0.95	0.319719
234	0.336118	tumor	scRNA: P-010, tp 4 WES: FC19309881	FC19309881	0.95	0.319312
235	0.343012	tumor	scRNA: P-010, tp 4 WES: FC19309881	FC19309881	0.95	0.325861
236	0.344369	tumor	scRNA: P-010, tp 4 WES: FC19309881	FC19309881	0.95	0.32715
237	0.340419	tumor	scRNA: P-010, tp 4 WES: FC19309881	FC19309881	0.95	0.323398
238	0.337406	tumor	scRNA: P-010, tp 4 WES: FC19309881	FC19309881	0.95	0.320535
239	0.335292	tumor	scRNA: P-010, tp 4 WES: FC19309881	FC19309881	0.95	0.318528
240	0.334202	tumor	scRNA: P-010, tp 4 WES: FC19309881	FC19309881	0.95	0.317492
241	0.336354	tumor	scRNA: P-010, tp 4 WES: FC19309881	FC19309881	0.95	0.319536
242	0.333762	tumor	scRNA: P-010, tp 4 WES: FC19309881	FC19309881	0.95	0.317074
243	0.333727	tumor	scRNA: P-010, tp 4 WES: FC19309881	FC19309881	0.95	0.317041
244	0.334152	tumor	scRNA: P-010, tp 4 WES: FC19309881	FC19309881	0.95	0.317444
245	0.33412	tumor	scRNA: P-010, tp 4 WES: FC19309881	FC19309881	0.95	0.317414
246	0.334245	tumor	scRNA: P-010, tp 4 WES: FC19309881	FC19309881	0.95	0.317533
247	0.334032	tumor	scRNA: P-010, tp 4 WES: FC19309881	FC19309881	0.95	0.31733
248	0.334198	tumor	scRNA: P-010, tp 4 WES: FC19309881	FC19309881	0.95	0.317488
249	0.334052	tumor	scRNA: P-010, tp 4 WES: FC19309881	FC19309881	0.95	0.31735
250	0.334221	tumor	scRNA: P-010, tp 4 WES: FC19309881	FC19309881	0.95	0.31751
251	0.333383	tumor	scRNA: P-010, tp 4 WES: FC19309881	FC19309881	0.95	0.316714
252	0.33401	tumor	scRNA: P-010, tp 4 WES: FC19309881	FC19309881	0.95	0.31731
253	0.334187	tumor	scRNA: P-010, tp 4 WES: FC19309881	FC19309881	0.95	0.317478
254	0.333873	tumor	scRNA: P-010, tp 4 WES: FC19309881	FC19309881	0.95	0.31718
255	0.335041	tumor	scRNA: P-010, tp 4 WES: FC19309881	FC19309881	0.95	0.318289
256	0.335157	tumor	scRNA: P-010, tp 4 WES: FC19309881	FC19309881	0.95	0.3184
257	0.334899	tumor	scRNA: P-010, tp 4 WES: FC19309881	FC19309881	0.95	0.318154
258	0.333653	tumor	scRNA: P-010, tp 4 WES: FC19309881	FC19309881	0.95	0.316971
259	0.332713	tumor	scRNA: P-010, tp 4 WES: FC19309881	FC19309881	0.95	0.316077
260	0.332569	tumor	scRNA: P-010, tp 4 WES: FC19309881	FC19309881	0.95	0.31594
261	0.332483	tumor	scRNA: P-010, tp 4 WES: FC19309881	FC19309881	0.95	0.315859
262	0.332221	tumor	scRNA: P-010, tp 4 WES: FC19309881	FC19309881	0.95	0.31561
263	0.332185	tumor	scRNA: P-010, tp 4 WES: FC19309881	FC19309881	0.95	0.315576
264	0.331835	tumor	scRNA: P-010, tp 4 WES: FC19309881	FC19309881	0.95	0.315244
265	0.331175	tumor	scRNA: P-010, tp 4 WES: FC19309881	FC19309881	0.95	0.314616
266	0.330657	tumor	scRNA: P-010, tp 4 WES: FC19309881	FC19309881	0.95	0.314124
267	0.330178	tumor	scRNA: P-010, tp 4 WES: FC19309881	FC19309881	0.95	0.313669
268	0.329792	tumor	scRNA: P-010, tp 4 WES: FC19309881	FC19309881	0.95	0.313302
269	0.329767	tumor	scRNA: P-010, tp 4 WES: FC19309881	FC19309881	0.95	0.313279
270	0.329665	tumor	scRNA: P-010, tp 4 WES: FC19309881	FC19309881	0.95	0.313182
271	0.329237	tumor	scRNA: P-010, tp 4 WES: FC19309881	FC19309881	0.95	0.312775
272	0.329502	tumor	scRNA: P-010, tp 4 WES: FC19309881	FC19309881	0.95	0.313027
273	0.329579	tumor	scRNA: P-010, tp 4 WES: FC19309881	FC19309881	0.95	0.3131
274	0.329672	tumor	scRNA: P-010, tp 4 WES: FC19309881	FC19309881	0.95	0.313189
275	0.329712	tumor	scRNA: P-010, tp 4 WES: FC19309881	FC19309881	0.95	0.313226
276	0.329439	tumor	scRNA: P-010, tp 4 WES: FC19309881	FC19309881	0.95	0.312967
277	0.329123	tumor	scRNA: P-010, tp 4 WES: FC19309881	FC19309881	0.95	0.312667
278	0.329215	tumor	scRNA: P-010, tp 4 WES: FC19309881	FC19309881	0.95	0.312754
279	0.329186	tumor	scRNA: P-010, tp 4 WES: FC19309881	FC19309881	0.95	0.312727
280	0.329146	tumor	scRNA: P-010, tp 4 WES: FC19309881	FC19309881	0.95	0.312689
281	0.328887	tumor	scRNA: P-010, tp 4 WES: FC19309881	FC19309881	0.95	0.312443
282	0.328797	tumor	scRNA: P-010, tp 4 WES: FC19309881	FC19309881	0.95	0.312357
283	0.328526	tumor	scRNA: P-010, tp 4 WES: FC19309881	FC19309881	0.95	0.312099
284	0.32839	tumor	scRNA: P-010, tp 4 WES: FC19309881	FC19309881	0.95	0.311971
285	0.328537	tumor	scRNA: P-010, tp 4 WES: FC19309881	FC19309881	0.95	0.31211
286	0.328441	tumor	scRNA: P-010, tp 4 WES: FC19309881	FC19309881	0.95	0.312019
287	0.328264	tumor	scRNA: P-010, tp 4 WES: FC19309881	FC19309881	0.95	0.311851
288	0.328175	tumor	scRNA: P-010, tp 4 WES: FC19309881	FC19309881	0.95	0.311766
289	0.328123	tumor	scRNA: P-010, tp 4 WES: FC19309881	FC19309881	0.95	0.311717
290	0.328505	tumor	scRNA: P-010, tp 4 WES: FC19309881	FC19309881	0.95	0.312079
291	0.328579	tumor	scRNA: P-010, tp 4 WES: FC19309881	FC19309881	0.95	0.31215
292	0.328558	tumor	scRNA: P-010, tp 4 WES: FC19309881	FC19309881	0.95	0.31213
293	0.328355	tumor	scRNA: P-010, tp 4 WES: FC19309881	FC19309881	0.95	0.311937
294	0.328235	tumor	scRNA: P-010, tp 4 WES: FC19309881	FC19309881	0.95	0.311823
295	0.327972	tumor	scRNA: P-010, tp 4 WES: FC19309881	FC19309881	0.95	0.311573
296	0.327593	tumor	scRNA: P-010, tp 4 WES: FC19309881	FC19309881	0.95	0.311213
297	0.327619	tumor	scRNA: P-010, tp 4 WES: FC19309881	FC19309881	0.95	0.311238
298	0.327378	tumor	scRNA: P-010, tp 4 WES: FC19309881	FC19309881	0.95	0.311009
299	0.327481	tumor	scRNA: P-010, tp 4 WES: FC19309881	FC19309881	0.95	0.311107
300	0.327382	tumor	scRNA: P-010, tp 4 WES: FC19309881	FC19309881	0.95	0.311013
301	0.327303	tumor	scRNA: P-010, tp 4 WES: FC19309881	FC19309881	0.95	0.310938
302	0.327071	tumor	scRNA: P-010, tp 4 WES: FC19309881	FC19309881	0.95	0.310717
303	0.327191	tumor	scRNA: P-010, tp 4 WES: FC19309881	FC19309881	0.95	0.310831
304	0.327321	tumor	scRNA: P-010, tp 4 WES: FC19309881	FC19309881	0.95	0.310955
305	0.327454	tumor	scRNA: P-010, tp 4 WES: FC19309881	FC19309881	0.95	0.311082
306	0.327616	tumor	scRNA: P-010, tp 4 WES: FC19309881	FC19309881	0.95	0.311235
307	0.328425	tumor	scRNA: P-010, tp 4 WES: FC19309881	FC19309881	0.95	0.312003
308	0.327058	tumor	scRNA: P-010, tp 4 WES: FC19309881	FC19309881	0.95	0.310705
309	0.327095	tumor	scRNA: P-010, tp 4 WES: FC19309881	FC19309881	0.95	0.310741
310	0.326771	tumor	scRNA: P-010, tp 4 WES: FC19309881	FC19309881	0.95	0.310432
311	0.327607	tumor	scRNA: P-010, tp 4 WES: FC19309881	FC19309881	0.95	0.311226
312	0.327599	tumor	scRNA: P-010, tp 4 WES: FC19309881	FC19309881	0.95	0.311219
313	0.326771	tumor	scRNA: P-010, tp 4 WES: FC19309881	FC19309881	0.95	0.310433
314	0.328095	tumor	scRNA: P-010, tp 4 WES: FC19309881	FC19309881	0.95	0.31169
315	0.327876	tumor	scRNA: P-010, tp 4 WES: FC19309881	FC19309881	0.95	0.311482
316	0.327637	tumor	scRNA: P-010, tp 4 WES: FC19309881	FC19309881	0.95	0.311255
317	0.328052	tumor	scRNA: P-010, tp 4 WES: FC19309881	FC19309881	0.95	0.31165
318	0.328661	tumor	scRNA: P-010, tp 4 WES: FC19309881	FC19309881	0.95	0.312228
319	0.328739	tumor	scRNA: P-010, tp 4 WES: FC19309881	FC19309881	0.95	0.312302
320	0.328745	tumor	scRNA: P-010, tp 4 WES: FC19309881	FC19309881	0.95	0.312308
321	0.327707	tumor	scRNA: P-010, tp 4 WES: FC19309881	FC19309881	0.95	0.311322
322	0.329032	tumor	scRNA: P-010, tp 4 WES: FC19309881	FC19309881	0.95	0.31258
323	0.329141	tumor	scRNA: P-010, tp 4 WES: FC19309881	FC19309881	0.95	0.312684
324	0.329086	tumor	scRNA: P-010, tp 4 WES: FC19309881	FC19309881	0.95	0.312632
325	0.328856	tumor	scRNA: P-010, tp 4 WES: FC19309881	FC19309881	0.95	0.312413
326	0.329152	tumor	scRNA: P-010, tp 4 WES: FC19309881	FC19309881	0.95	0.312695
327	0.329207	tumor	scRNA: P-010, tp 4 WES: FC19309881	FC19309881	0.95	0.312747
328	0.329201	tumor	scRNA: P-010, tp 4 WES: FC19309881	FC19309881	0.95	0.312741
329	0.329465	tumor	scRNA: P-010, tp 4 WES: FC19309881	FC19309881	0.95	0.312992
330	0.329755	tumor	scRNA: P-010, tp 4 WES: FC19309881	FC19309881	0.95	0.313267
331	0.328386	tumor	scRNA: P-010, tp 4 WES: FC19309881	FC19309881	0.95	0.311967
332	0.329058	tumor	scRNA: P-010, tp 4 WES: FC19309881	FC19309881	0.95	0.312605
333	0.328087	tumor	scRNA: P-010, tp 4 WES: FC19309881	FC19309881	0.95	0.311683
334	0.328379	tumor	scRNA: P-010, tp 4 WES: FC19309881	FC19309881	0.95	0.31196
335	0.328781	tumor	scRNA: P-010, tp 4 WES: FC19309881	FC19309881	0.95	0.312342
336	0.328831	tumor	scRNA: P-010, tp 4 WES: FC19309881	FC19309881	0.95	0.312389
337	0.328325	tumor	scRNA: P-010, tp 4 WES: FC19309881	FC19309881	0.95	0.311909
338	0.328829	tumor	scRNA: P-010, tp 4 WES: FC19309881	FC19309881	0.95	0.312388
339	0.328223	tumor	scRNA: P-010, tp 4 WES: FC19309881	FC19309881	0.95	0.311812
340	0.328125	tumor	scRNA: P-010, tp 4 WES: FC19309881	FC19309881	0.95	0.311718
341	0.328057	tumor	scRNA: P-010, tp 4 WES: FC19309881	FC19309881	0.95	0.311655
342	0.328245	tumor	scRNA: P-010, tp 4 WES: FC19309881	FC19309881	0.95	0.311833
343	0.32878	tumor	scRNA: P-010, tp 4 WES: FC19309881	FC19309881	0.95	0.312341
344	0.329083	tumor	scRNA: P-010, tp 4 WES: FC19309881	FC19309881	0.95	0.312629
345	0.328854	tumor	scRNA: P-010, tp 4 WES: FC19309881	FC19309881	0.95	0.312411
346	0.328784	tumor	scRNA: P-010, tp 4 WES: FC19309881	FC19309881	0.95	0.312345
347	0.328643	tumor	scRNA: P-010, tp 4 WES: FC19309881	FC19309881	0.95	0.312211
348	0.328392	tumor	scRNA: P-010, tp 4 WES: FC19309881	FC19309881	0.95	0.311972
349	0.327899	tumor	scRNA: P-010, tp 4 WES: FC19309881	FC19309881	0.95	0.311504
350	0.327933	tumor	scRNA: P-010, tp 4 WES: FC19309881	FC19309881	0.95	0.311537
351	0.328044	tumor	scRNA: P-010, tp 4 WES: FC19309881	FC19309881	0.95	0.311642
352	0.328315	tumor	scRNA: P-010, tp 4 WES: FC19309881	FC19309881	0.95	0.3119
353	0.328601	tumor	scRNA: P-010, tp 4 WES: FC19309881	FC19309881	0.95	0.312171
354	0.328822	tumor	scRNA: P-010, tp 4 WES: FC19309881	FC19309881	0.95	0.312381
355	0.328755	tumor	scRNA: P-010, tp 4 WES: FC19309881	FC19309881	0.95	0.312318
356	0.328601	tumor	scRNA: P-010, tp 4 WES: FC19309881	FC19309881	0.95	0.312171
357	0.328755	tumor	scRNA: P-010, tp 4 WES: FC19309881	FC19309881	0.95	0.312318
358	0.329065	tumor	scRNA: P-010, tp 4 WES: FC19309881	FC19309881	0.95	0.312612
359	0.32886	tumor	scRNA: P-010, tp 4 WES: FC19309881	FC19309881	0.95	0.312417
360	0.326957	tumor	scRNA: P-010, tp 4 WES: FC19309881	FC19309881	0.95	0.310609
361	0.326981	tumor	scRNA: P-010, tp 4 WES: FC19309881	FC19309881	0.95	0.310632
362	0.326988	tumor	scRNA: P-010, tp 4 WES: FC19309881	FC19309881	0.95	0.310639
363	0.327097	tumor	scRNA: P-010, tp 4 WES: FC19309881	FC19309881	0.95	0.310742
364	0.326896	tumor	scRNA: P-010, tp 4 WES: FC19309881	FC19309881	0.95	0.310551
365	0.326821	tumor	scRNA: P-010, tp 4 WES: FC19309881	FC19309881	0.95	0.31048
366	0.326739	tumor	scRNA: P-010, tp 4 WES: FC19309881	FC19309881	0.95	0.310402
367	0.326806	tumor	scRNA: P-010, tp 4 WES: FC19309881	FC19309881	0.95	0.310466
368	0.326621	tumor	scRNA: P-010, tp 4 WES: FC19309881	FC19309881	0.95	0.31029
369	0.32679	tumor	scRNA: P-010, tp 4 WES: FC19309881	FC19309881	0.95	0.31045
370	0.326655	tumor	scRNA: P-010, tp 4 WES: FC19309881	FC19309881	0.95	0.310322
371	0.326725	tumor	scRNA: P-010, tp 4 WES: FC19309881	FC19309881	0.95	0.310389
372	0.326383	tumor	scRNA: P-010, tp 4 WES: FC19309881	FC19309881	0.95	0.310064
373	0.326846	tumor	scRNA: P-010, tp 4 WES: FC19309881	FC19309881	0.95	0.310504
374	0.327625	tumor	scRNA: P-010, tp 4 WES: FC19309881	FC19309881	0.95	0.311243
375	0.327512	tumor	scRNA: P-010, tp 4 WES: FC19309881	FC19309881	0.95	0.311136
376	0.32772	tumor	scRNA: P-010, tp 4 WES: FC19309881	FC19309881	0.95	0.311334
377	0.327673	tumor	scRNA: P-010, tp 4 WES: FC19309881	FC19309881	0.95	0.311289
378	0.327521	tumor	scRNA: P-010, tp 4 WES: FC19309881	FC19309881	0.95	0.311145
379	0.32722	tumor	scRNA: P-010, tp 4 WES: FC19309881	FC19309881	0.95	0.310859
380	0.327199	tumor	scRNA: P-010, tp 4 WES: FC19309881	FC19309881	0.95	0.310839
381	0.327107	tumor	scRNA: P-010, tp 4 WES: FC19309881	FC19309881	0.95	0.310752
382	0.327031	tumor	scRNA: P-010, tp 4 WES: FC19309881	FC19309881	0.95	0.31068
383	0.327023	tumor	scRNA: P-010, tp 4 WES: FC19309881	FC19309881	0.95	0.310672
384	0.327386	tumor	scRNA: P-010, tp 4 WES: FC19309881	FC19309881	0.95	0.311017
385	0.327404	tumor	scRNA: P-010, tp 4 WES: FC19309881	FC19309881	0.95	0.311034
386	0.327147	tumor	scRNA: P-010, tp 4 WES: FC19309881	FC19309881	0.95	0.31079
387	0.326468	tumor	scRNA: P-010, tp 4 WES: FC19309881	FC19309881	0.95	0.310145
388	0.326629	tumor	scRNA: P-010, tp 4 WES: FC19309881	FC19309881	0.95	0.310298
389	0.326714	tumor	scRNA: P-010, tp 4 WES: FC19309881	FC19309881	0.95	0.310378
390	0.327147	tumor	scRNA: P-010, tp 4 WES: FC19309881	FC19309881	0.95	0.310789
391	0.327024	tumor	scRNA: P-010, tp 4 WES: FC19309881	FC19309881	0.95	0.310673
392	0.326848	tumor	scRNA: P-010, tp 4 WES: FC19309881	FC19309881	0.95	0.310506
393	0.326629	tumor	scRNA: P-010, tp 4 WES: FC19309881	FC19309881	0.95	0.310298
394	0.32654	tumor	scRNA: P-010, tp 4 WES: FC19309881	FC19309881	0.95	0.310213
395	0.326672	tumor	scRNA: P-010, tp 4 WES: FC19309881	FC19309881	0.95	0.310339
396	0.326563	tumor	scRNA: P-010, tp 4 WES: FC19309881	FC19309881	0.95	0.310235
397	0.326409	tumor	scRNA: P-010, tp 4 WES: FC19309881	FC19309881	0.95	0.310088
398	0.326233	tumor	scRNA: P-010, tp 4 WES: FC19309881	FC19309881	0.95	0.309921
399	0.326535	tumor	scRNA: P-010, tp 4 WES: FC19309881	FC19309881	0.95	0.310208
400	0.3268	tumor	scRNA: P-010, tp 4 WES: FC19309881	FC19309881	0.95	0.31046
401	0.326557	tumor	scRNA: P-010, tp 4 WES: FC19309881	FC19309881	0.95	0.310229
402	0.32643	tumor	scRNA: P-010, tp 4 WES: FC19309881	FC19309881	0.95	0.310109
403	0.326677	tumor	scRNA: P-010, tp 4 WES: FC19309881	FC19309881	0.95	0.310343
404	0.326333	tumor	scRNA: P-010, tp 4 WES: FC19309881	FC19309881	0.95	0.310016
405	0.326422	tumor	scRNA: P-010, tp 4 WES: FC19309881	FC19309881	0.95	0.310101
406	0.326443	tumor	scRNA: P-010, tp 4 WES: FC19309881	FC19309881	0.95	0.310121
407	0.326273	tumor	scRNA: P-010, tp 4 WES: FC19309881	FC19309881	0.95	0.309959
408	0.325882	tumor	scRNA: P-010, tp 4 WES: FC19309881	FC19309881	0.95	0.309588
409	0.32621	tumor	scRNA: P-010, tp 4 WES: FC19309881	FC19309881	0.95	0.309899
410	0.326227	tumor	scRNA: P-010, tp 4 WES: FC19309881	FC19309881	0.95	0.309916
411	0.326162	tumor	scRNA: P-010, tp 4 WES: FC19309881	FC19309881	0.95	0.309854
412	0.326062	tumor	scRNA: P-010, tp 4 WES: FC19309881	FC19309881	0.95	0.309759
413	0.326086	tumor	scRNA: P-010, tp 4 WES: FC19309881	FC19309881	0.95	0.309782
414	0.326067	tumor	scRNA: P-010, tp 4 WES: FC19309881	FC19309881	0.95	0.309764
415	0.326111	tumor	scRNA: P-010, tp 4 WES: FC19309881	FC19309881	0.95	0.309805
416	0.325543	tumor	scRNA: P-010, tp 4 WES: FC19309881	FC19309881	0.95	0.309266
417	0.325376	tumor	scRNA: P-010, tp 4 WES: FC19309881	FC19309881	0.95	0.309107
418	0.324965	tumor	scRNA: P-010, tp 4 WES: FC19309881	FC19309881	0.95	0.308717
419	0.325016	tumor	scRNA: P-010, tp 4 WES: FC19309881	FC19309881	0.95	0.308766
420	0.325385	tumor	scRNA: P-010, tp 4 WES: FC19309881	FC19309881	0.95	0.309116
421	0.325374	tumor	scRNA: P-010, tp 4 WES: FC19309881	FC19309881	0.95	0.309105
422	0.325026	tumor	scRNA: P-010, tp 4 WES: FC19309881	FC19309881	0.95	0.308774
423	0.325023	tumor	scRNA: P-010, tp 4 WES: FC19309881	FC19309881	0.95	0.308772
424	0.325057	tumor	scRNA: P-010, tp 4 WES: FC19309881	FC19309881	0.95	0.308804
425	0.324844	tumor	scRNA: P-010, tp 4 WES: FC19309881	FC19309881	0.95	0.308601
426	0.324798	tumor	scRNA: P-010, tp 4 WES: FC19309881	FC19309881	0.95	0.308558
427	0.324731	tumor	scRNA: P-010, tp 4 WES: FC19309881	FC19309881	0.95	0.308495
428	0.324561	tumor	scRNA: P-010, tp 4 WES: FC19309881	FC19309881	0.95	0.308333
429	0.32477	tumor	scRNA: P-010, tp 4 WES: FC19309881	FC19309881	0.95	0.308532
430	0.32515	tumor	scRNA: P-010, tp 4 WES: FC19309881	FC19309881	0.95	0.308892
431	0.32499	tumor	scRNA: P-010, tp 4 WES: FC19309881	FC19309881	0.95	0.30874
432	0.324829	tumor	scRNA: P-010, tp 4 WES: FC19309881	FC19309881	0.95	0.308588
433	0.324813	tumor	scRNA: P-010, tp 4 WES: FC19309881	FC19309881	0.95	0.308572
434	0.324836	tumor	scRNA: P-010, tp 4 WES: FC19309881	FC19309881	0.95	0.308594
435	0.324359	tumor	scRNA: P-010, tp 4 WES: FC19309881	FC19309881	0.95	0.308141
436	0.324158	tumor	scRNA: P-010, tp 4 WES: FC19309881	FC19309881	0.95	0.30795
437	0.324272	tumor	scRNA: P-010, tp 4 WES: FC19309881	FC19309881	0.95	0.308059
438	0.324148	tumor	scRNA: P-010, tp 4 WES: FC19309881	FC19309881	0.95	0.307941
439	0.324354	tumor	scRNA: P-010, tp 4 WES: FC19309881	FC19309881	0.95	0.308136
440	0.324686	tumor	scRNA: P-010, tp 4 WES: FC19309881	FC19309881	0.95	0.308451
441	0.324705	tumor	scRNA: P-010, tp 4 WES: FC19309881	FC19309881	0.95	0.308469
442	0.324277	tumor	scRNA: P-010, tp 4 WES: FC19309881	FC19309881	0.95	0.308063
443	0.324166	tumor	scRNA: P-010, tp 4 WES: FC19309881	FC19309881	0.95	0.307958
444	0.324164	tumor	scRNA: P-010, tp 4 WES: FC19309881	FC19309881	0.95	0.307956
445	0.323945	tumor	scRNA: P-010, tp 4 WES: FC19309881	FC19309881	0.95	0.307748
446	0.323706	tumor	scRNA: P-010, tp 4 WES: FC19309881	FC19309881	0.95	0.307521
447	0.3238	tumor	scRNA: P-010, tp 4 WES: FC19309881	FC19309881	0.95	0.30761
448	0.323859	tumor	scRNA: P-010, tp 4 WES: FC19309881	FC19309881	0.95	0.307666
449	0.324274	tumor	scRNA: P-010, tp 4 WES: FC19309881	FC19309881	0.95	0.30806
450	0.323904	tumor	scRNA: P-010, tp 4 WES: FC19309881	FC19309881	0.95	0.307709
451	0.32395	tumor	scRNA: P-010, tp 4 WES: FC19309881	FC19309881	0.95	0.307753
452	0.324316	tumor	scRNA: P-010, tp 4 WES: FC19309881	FC19309881	0.95	0.3081
453	0.324335	tumor	scRNA: P-010, tp 4 WES: FC19309881	FC19309881	0.95	0.308118
454	0.323899	tumor	scRNA: P-010, tp 4 WES: FC19309881	FC19309881	0.95	0.307704
455	0.323947	tumor	scRNA: P-010, tp 4 WES: FC19309881	FC19309881	0.95	0.307749
456	0.324181	tumor	scRNA: P-010, tp 4 WES: FC19309881	FC19309881	0.95	0.307972
457	0.32483	tumor	scRNA: P-010, tp 4 WES: FC19309881	FC19309881	0.95	0.308588
458	0.324787	tumor	scRNA: P-010, tp 4 WES: FC19309881	FC19309881	0.95	0.308547
459	0.324768	tumor	scRNA: P-010, tp 4 WES: FC19309881	FC19309881	0.95	0.30853
460	0.324787	tumor	scRNA: P-010, tp 4 WES: FC19309881	FC19309881	0.95	0.308547
461	0.324729	tumor	scRNA: P-010, tp 4 WES: FC19309881	FC19309881	0.95	0.308492
462	0.324791	tumor	scRNA: P-010, tp 4 WES: FC19309881	FC19309881	0.95	0.308552
463	0.324888	tumor	scRNA: P-010, tp 4 WES: FC19309881	FC19309881	0.95	0.308644
464	0.324526	tumor	scRNA: P-010, tp 4 WES: FC19309881	FC19309881	0.95	0.3083
465	0.324526	tumor	scRNA: P-010, tp 4 WES: FC19309881	FC19309881	0.95	0.3083
466	0.324785	tumor	scRNA: P-010, tp 4 WES: FC19309881	FC19309881	0.95	0.308546
467	0.325194	tumor	scRNA: P-010, tp 4 WES: FC19309881	FC19309881	0.95	0.308934
468	0.32526	tumor	scRNA: P-010, tp 4 WES: FC19309881	FC19309881	0.95	0.308997
469	0.325312	tumor	scRNA: P-010, tp 4 WES: FC19309881	FC19309881	0.95	0.309047
470	0.325148	tumor	scRNA: P-010, tp 4 WES: FC19309881	FC19309881	0.95	0.30889
471	0.325158	tumor	scRNA: P-010, tp 4 WES: FC19309881	FC19309881	0.95	0.308901
472	0.324891	tumor	scRNA: P-010, tp 4 WES: FC19309881	FC19309881	0.95	0.308647
473	0.324982	tumor	scRNA: P-010, tp 4 WES: FC19309881	FC19309881	0.95	0.308733
474	0.325005	tumor	scRNA: P-010, tp 4 WES: FC19309881	FC19309881	0.95	0.308754
475	0.324863	tumor	scRNA: P-010, tp 4 WES: FC19309881	FC19309881	0.95	0.30862
476	0.324848	tumor	scRNA: P-010, tp 4 WES: FC19309881	FC19309881	0.95	0.308606
477	0.32491	tumor	scRNA: P-010, tp 4 WES: FC19309881	FC19309881	0.95	0.308665
478	0.324794	tumor	scRNA: P-010, tp 4 WES: FC19309881	FC19309881	0.95	0.308555
479	0.324656	tumor	scRNA: P-010, tp 4 WES: FC19309881	FC19309881	0.95	0.308423
480	0.324173	tumor	scRNA: P-010, tp 4 WES: FC19309881	FC19309881	0.95	0.307964
481	0.323987	tumor	scRNA: P-010, tp 4 WES: FC19309881	FC19309881	0.95	0.307788
482	0.324108	tumor	scRNA: P-010, tp 4 WES: FC19309881	FC19309881	0.95	0.307903
483	0.327573	tumor	scRNA: P-010, tp 4 WES: FC19309881	FC19309881	0.95	0.311195
484	0.329442	tumor	scRNA: P-010, tp 4 WES: FC19309881	FC19309881	0.95	0.31297
485	0.329116	tumor	scRNA: P-010, tp 4 WES: FC19309881	FC19309881	0.95	0.31266
486	0.328797	tumor	scRNA: P-010, tp 4 WES: FC19309881	FC19309881	0.95	0.312357
487	0.32873	tumor	scRNA: P-010, tp 4 WES: FC19309881	FC19309881	0.95	0.312294
488	0.32827	tumor	scRNA: P-010, tp 4 WES: FC19309881	FC19309881	0.95	0.311856
489	0.32584	tumor	scRNA: P-010, tp 4 WES: FC19309881	FC19309881	0.95	0.309548
490	0.324015	tumor	scRNA: P-010, tp 4 WES: FC19309881	FC19309881	0.95	0.307814
491	0.323757	tumor	scRNA: P-010, tp 4 WES: FC19309881	FC19309881	0.95	0.30757
492	0.323708	tumor	scRNA: P-010, tp 4 WES: FC19309881	FC19309881	0.95	0.307522
493	0.323594	tumor	scRNA: P-010, tp 4 WES: FC19309881	FC19309881	0.95	0.307414
494	0.323436	tumor	scRNA: P-010, tp 4 WES: FC19309881	FC19309881	0.95	0.307264
495	0.323397	tumor	scRNA: P-010, tp 4 WES: FC19309881	FC19309881	0.95	0.307227
496	0.323183	tumor	scRNA: P-010, tp 4 WES: FC19309881	FC19309881	0.95	0.307023
497	0.323256	tumor	scRNA: P-010, tp 4 WES: FC19309881	FC19309881	0.95	0.307094
498	0.323651	tumor	scRNA: P-010, tp 4 WES: FC19309881	FC19309881	0.95	0.307468
499	0.324368	tumor	scRNA: P-010, tp 4 WES: FC19309881	FC19309881	0.95	0.308149
500	0.323664	tumor	scRNA: P-010, tp 4 WES: FC19309881	FC19309881	0.95	0.30748
501	0.323306	tumor	scRNA: P-010, tp 4 WES: FC19309881	FC19309881	0.95	0.30714
502	0.323071	tumor	scRNA: P-010, tp 4 WES: FC19309881	FC19309881	0.95	0.306918
503	0.323231	tumor	scRNA: P-010, tp 4 WES: FC19309881	FC19309881	0.95	0.30707
504	0.323241	tumor	scRNA: P-010, tp 4 WES: FC19309881	FC19309881	0.95	0.307079
505	0.323767	tumor	scRNA: P-010, tp 4 WES: FC19309881	FC19309881	0.95	0.307578
506	0.324257	tumor	scRNA: P-010, tp 4 WES: FC19309881	FC19309881	0.95	0.308044
507	0.325452	tumor	scRNA: P-010, tp 4 WES: FC19309881	FC19309881	0.95	0.30918
508	0.325094	tumor	scRNA: P-010, tp 4 WES: FC19309881	FC19309881	0.95	0.308839
509	0.324228	tumor	scRNA: P-010, tp 4 WES: FC19309881	FC19309881	0.95	0.308017
510	0.323991	tumor	scRNA: P-010, tp 4 WES: FC19309881	FC19309881	0.95	0.307791
511	0.323656	tumor	scRNA: P-010, tp 4 WES: FC19309881	FC19309881	0.95	0.307473
512	0.323676	tumor	scRNA: P-010, tp 4 WES: FC19309881	FC19309881	0.95	0.307492
513	0.324912	tumor	scRNA: P-010, tp 4 WES: FC19309881	FC19309881	0.95	0.308666
514	0.325068	tumor	scRNA: P-010, tp 4 WES: FC19309881	FC19309881	0.95	0.308814
515	0.325804	tumor	scRNA: P-010, tp 4 WES: FC19309881	FC19309881	0.95	0.309514
516	0.326091	tumor	scRNA: P-010, tp 4 WES: FC19309881	FC19309881	0.95	0.309787
517	0.326102	tumor	scRNA: P-010, tp 4 WES: FC19309881	FC19309881	0.95	0.309797
518	0.325348	tumor	scRNA: P-010, tp 4 WES: FC19309881	FC19309881	0.95	0.309081
519	0.324392	tumor	scRNA: P-010, tp 4 WES: FC19309881	FC19309881	0.95	0.308172
520	0.324469	tumor	scRNA: P-010, tp 4 WES: FC19309881	FC19309881	0.95	0.308245
521	0.32404	tumor	scRNA: P-010, tp 4 WES: FC19309881	FC19309881	0.95	0.307838
522	0.324365	tumor	scRNA: P-010, tp 4 WES: FC19309881	FC19309881	0.95	0.308147
523	0.324069	tumor	scRNA: P-010, tp 4 WES: FC19309881	FC19309881	0.95	0.307866
524	0.322301	tumor	scRNA: P-010, tp 4 WES: FC19309881	FC19309881	0.95	0.306186
525	0.321854	tumor	scRNA: P-010, tp 4 WES: FC19309881	FC19309881	0.95	0.305762
526	0.321842	tumor	scRNA: P-010, tp 4 WES: FC19309881	FC19309881	0.95	0.30575
527	0.321093	tumor	scRNA: P-010, tp 4 WES: FC19309881	FC19309881	0.95	0.305039
528	0.320503	tumor	scRNA: P-010, tp 4 WES: FC19309881	FC19309881	0.95	0.304478
529	0.320091	tumor	scRNA: P-010, tp 4 WES: FC19309881	FC19309881	0.95	0.304086
530	0.319624	tumor	scRNA: P-010, tp 4 WES: FC19309881	FC19309881	0.95	0.303642
531	0.319523	tumor	scRNA: P-010, tp 4 WES: FC19309881	FC19309881	0.95	0.303547
532	0.319647	tumor	scRNA: P-010, tp 4 WES: FC19309881	FC19309881	0.95	0.303664
533	0.319439	tumor	scRNA: P-010, tp 4 WES: FC19309881	FC19309881	0.95	0.303467
534	0.319516	tumor	scRNA: P-010, tp 4 WES: FC19309881	FC19309881	0.95	0.303541
535	0.320738	tumor	scRNA: P-010, tp 4 WES: FC19309881	FC19309881	0.95	0.304701
536	0.321127	tumor	scRNA: P-010, tp 4 WES: FC19309881	FC19309881	0.95	0.305071
537	0.322176	tumor	scRNA: P-010, tp 4 WES: FC19309881	FC19309881	0.95	0.306067
538	0.319046	tumor	scRNA: P-010, tp 4 WES: FC19309881	FC19309881	0.95	0.303094
539	0.321609	tumor	scRNA: P-010, tp 4 WES: FC19309881	FC19309881	0.95	0.305529
540	0.320016	tumor	scRNA: P-010, tp 4 WES: FC19309881	FC19309881	0.95	0.304016
541	0.319607	tumor	scRNA: P-010, tp 4 WES: FC19309881	FC19309881	0.95	0.303626
542	0.318962	tumor	scRNA: P-010, tp 4 WES: FC19309881	FC19309881	0.95	0.303014
543	0.319071	tumor	scRNA: P-010, tp 4 WES: FC19309881	FC19309881	0.95	0.303117
544	0.319301	tumor	scRNA: P-010, tp 4 WES: FC19309881	FC19309881	0.95	0.303336
545	0.319156	tumor	scRNA: P-010, tp 4 WES: FC19309881	FC19309881	0.95	0.303198
546	0.318743	tumor	scRNA: P-010, tp 4 WES: FC19309881	FC19309881	0.95	0.302806
547	0.318788	tumor	scRNA: P-010, tp 4 WES: FC19309881	FC19309881	0.95	0.302849
548	0.318945	tumor	scRNA: P-010, tp 4 WES: FC19309881	FC19309881	0.95	0.302998
549	0.318712	tumor	scRNA: P-010, tp 4 WES: FC19309881	FC19309881	0.95	0.302777
550	0.319002	tumor	scRNA: P-010, tp 4 WES: FC19309881	FC19309881	0.95	0.303052
551	0.320034	tumor	scRNA: P-010, tp 4 WES: FC19309881	FC19309881	0.95	0.304032
552	0.32021	tumor	scRNA: P-010, tp 4 WES: FC19309881	FC19309881	0.95	0.304199
553	0.32055	tumor	scRNA: P-010, tp 4 WES: FC19309881	FC19309881	0.95	0.304523
554	0.320089	tumor	scRNA: P-010, tp 4 WES: FC19309881	FC19309881	0.95	0.304085
555	0.318742	tumor	scRNA: P-010, tp 4 WES: FC19309881	FC19309881	0.95	0.302805
556	0.319557	tumor	scRNA: P-010, tp 4 WES: FC19309881	FC19309881	0.95	0.303579
557	0.319866	tumor	scRNA: P-010, tp 4 WES: FC19309881	FC19309881	0.95	0.303873
558	0.320799	tumor	scRNA: P-010, tp 4 WES: FC19309881	FC19309881	0.95	0.304759
559	0.320438	tumor	scRNA: P-010, tp 4 WES: FC19309881	FC19309881	0.95	0.304416
560	0.319338	tumor	scRNA: P-010, tp 4 WES: FC19309881	FC19309881	0.95	0.303371
561	0.322164	tumor	scRNA: P-010, tp 4 WES: FC19309881	FC19309881	0.95	0.306056
562	0.319548	tumor	scRNA: P-010, tp 4 WES: FC19309881	FC19309881	0.95	0.30357
563	0.323308	tumor	scRNA: P-010, tp 4 WES: FC19309881	FC19309881	0.95	0.307142
564	0.324902	tumor	scRNA: P-010, tp 4 WES: FC19309881	FC19309881	0.95	0.308657
565	0.323315	tumor	scRNA: P-010, tp 4 WES: FC19309881	FC19309881	0.95	0.307149
566	0.323631	tumor	scRNA: P-010, tp 4 WES: FC19309881	FC19309881	0.95	0.307449
567	0.324706	tumor	scRNA: P-010, tp 4 WES: FC19309881	FC19309881	0.95	0.30847
568	0.326544	tumor	scRNA: P-010, tp 4 WES: FC19309881	FC19309881	0.95	0.310217
569	0.326754	tumor	scRNA: P-010, tp 4 WES: FC19309881	FC19309881	0.95	0.310417
570	0.325656	tumor	scRNA: P-010, tp 4 WES: FC19309881	FC19309881	0.95	0.309374
571	0.326823	tumor	scRNA: P-010, tp 4 WES: FC19309881	FC19309881	0.95	0.310481
572	0.326961	tumor	scRNA: P-010, tp 4 WES: FC19309881	FC19309881	0.95	0.310613
573	0.326209	tumor	scRNA: P-010, tp 4 WES: FC19309881	FC19309881	0.95	0.309899
574	0.321264	tumor	scRNA: P-010, tp 4 WES: FC19309881	FC19309881	0.95	0.305201
575	0.320412	tumor	scRNA: P-010, tp 4 WES: FC19309881	FC19309881	0.95	0.304392
576	0.318857	tumor	scRNA: P-010, tp 4 WES: FC19309881	FC19309881	0.95	0.302915
577	0.318544	tumor	scRNA: P-010, tp 4 WES: FC19309881	FC19309881	0.95	0.302617
578	0.318829	tumor	scRNA: P-010, tp 4 WES: FC19309881	FC19309881	0.95	0.302888
579	0.321515	tumor	scRNA: P-010, tp 4 WES: FC19309881	FC19309881	0.95	0.305439
580	0.323193	tumor	scRNA: P-010, tp 4 WES: FC19309881	FC19309881	0.95	0.307033
581	0.321191	tumor	scRNA: P-010, tp 4 WES: FC19309881	FC19309881	0.95	0.305132
582	0.321551	tumor	scRNA: P-010, tp 4 WES: FC19309881	FC19309881	0.95	0.305474
583	0.323533	tumor	scRNA: P-010, tp 4 WES: FC19309881	FC19309881	0.95	0.307357
584	0.325835	tumor	scRNA: P-010, tp 4 WES: FC19309881	FC19309881	0.95	0.309543
585	0.323592	tumor	scRNA: P-010, tp 4 WES: FC19309881	FC19309881	0.95	0.307412
586	0.319988	tumor	scRNA: P-010, tp 4 WES: FC19309881	FC19309881	0.95	0.303988
587	0.324688	tumor	scRNA: P-010, tp 4 WES: FC19309881	FC19309881	0.95	0.308454
588	0.324118	tumor	scRNA: P-010, tp 4 WES: FC19309881	FC19309881	0.95	0.307912
589	0.325186	tumor	scRNA: P-010, tp 4 WES: FC19309881	FC19309881	0.95	0.308927
590	0.325044	tumor	scRNA: P-010, tp 4 WES: FC19309881	FC19309881	0.95	0.308792
591	0.324873	tumor	scRNA: P-010, tp 4 WES: FC19309881	FC19309881	0.95	0.30863
592	0.325141	tumor	scRNA: P-010, tp 4 WES: FC19309881	FC19309881	0.95	0.308883
593	0.325013	tumor	scRNA: P-010, tp 4 WES: FC19309881	FC19309881	0.95	0.308763
594	0.325193	tumor	scRNA: P-010, tp 4 WES: FC19309881	FC19309881	0.95	0.308933
595	0.324782	tumor	scRNA: P-010, tp 4 WES: FC19309881	FC19309881	0.95	0.308543
596	0.323652	tumor	scRNA: P-010, tp 4 WES: FC19309881	FC19309881	0.95	0.307469
597	0.325152	tumor	scRNA: P-010, tp 4 WES: FC19309881	FC19309881	0.95	0.308894
598	0.325118	tumor	scRNA: P-010, tp 4 WES: FC19309881	FC19309881	0.95	0.308862
599	0.325083	tumor	scRNA: P-010, tp 4 WES: FC19309881	FC19309881	0.95	0.308829
600	0.325087	tumor	scRNA: P-010, tp 4 WES: FC19309881	FC19309881	0.95	0.308832
601	0.324644	tumor	scRNA: P-010, tp 4 WES: FC19309881	FC19309881	0.95	0.308412
602	0.320812	tumor	scRNA: P-010, tp 4 WES: FC19309881	FC19309881	0.95	0.304771
603	0.322801	tumor	scRNA: P-010, tp 4 WES: FC19309881	FC19309881	0.95	0.306661
604	0.323943	tumor	scRNA: P-010, tp 4 WES: FC19309881	FC19309881	0.95	0.307746
605	0.320583	tumor	scRNA: P-010, tp 4 WES: FC19309881	FC19309881	0.95	0.304554
606	0.323691	tumor	scRNA: P-010, tp 4 WES: FC19309881	FC19309881	0.95	0.307506
607	0.321511	tumor	scRNA: P-010, tp 4 WES: FC19309881	FC19309881	0.95	0.305436
608	0.3226	tumor	scRNA: P-010, tp 4 WES: FC19309881	FC19309881	0.95	0.30647
609	0.321448	tumor	scRNA: P-010, tp 4 WES: FC19309881	FC19309881	0.95	0.305376
610	0.324646	tumor	scRNA: P-010, tp 4 WES: FC19309881	FC19309881	0.95	0.308413
611	0.324377	tumor	scRNA: P-010, tp 4 WES: FC19309881	FC19309881	0.95	0.308158
612	0.324622	tumor	scRNA: P-010, tp 4 WES: FC19309881	FC19309881	0.95	0.308391
613	0.324373	tumor	scRNA: P-010, tp 4 WES: FC19309881	FC19309881	0.95	0.308154
614	0.324217	tumor	scRNA: P-010, tp 4 WES: FC19309881	FC19309881	0.95	0.308006
615	0.323964	tumor	scRNA: P-010, tp 4 WES: FC19309881	FC19309881	0.95	0.307766
616	0.323851	tumor	scRNA: P-010, tp 4 WES: FC19309881	FC19309881	0.95	0.307658
617	0.324138	tumor	scRNA: P-010, tp 4 WES: FC19309881	FC19309881	0.95	0.307931
618	0.324052	tumor	scRNA: P-010, tp 4 WES: FC19309881	FC19309881	0.95	0.30785
619	0.323818	tumor	scRNA: P-010, tp 4 WES: FC19309881	FC19309881	0.95	0.307627
620	0.32373	tumor	scRNA: P-010, tp 4 WES: FC19309881	FC19309881	0.95	0.307543
621	0.32373	tumor	scRNA: P-010, tp 4 WES: FC19309881	FC19309881	0.95	0.307543
622	0.32413	tumor	scRNA: P-010, tp 4 WES: FC19309881	FC19309881	0.95	0.307924
623	0.324442	tumor	scRNA: P-010, tp 4 WES: FC19309881	FC19309881	0.95	0.30822
624	0.324343	tumor	scRNA: P-010, tp 4 WES: FC19309881	FC19309881	0.95	0.308126
625	0.324629	tumor	scRNA: P-010, tp 4 WES: FC19309881	FC19309881	0.95	0.308398
626	0.325143	tumor	scRNA: P-010, tp 4 WES: FC19309881	FC19309881	0.95	0.308886
627	0.325585	tumor	scRNA: P-010, tp 4 WES: FC19309881	FC19309881	0.95	0.309306
628	0.325789	tumor	scRNA: P-010, tp 4 WES: FC19309881	FC19309881	0.95	0.3095
629	0.325687	tumor	scRNA: P-010, tp 4 WES: FC19309881	FC19309881	0.95	0.309403
630	0.325366	tumor	scRNA: P-010, tp 4 WES: FC19309881	FC19309881	0.95	0.309098
631	0.325379	tumor	scRNA: P-010, tp 4 WES: FC19309881	FC19309881	0.95	0.30911
632	0.325093	tumor	scRNA: P-010, tp 4 WES: FC19309881	FC19309881	0.95	0.308839
633	0.325405	tumor	scRNA: P-010, tp 4 WES: FC19309881	FC19309881	0.95	0.309135
634	0.32506	tumor	scRNA: P-010, tp 4 WES: FC19309881	FC19309881	0.95	0.308807
635	0.324547	tumor	scRNA: P-010, tp 4 WES: FC19309881	FC19309881	0.95	0.308319
636	0.324454	tumor	scRNA: P-010, tp 4 WES: FC19309881	FC19309881	0.95	0.308231
637	0.324319	tumor	scRNA: P-010, tp 4 WES: FC19309881	FC19309881	0.95	0.308103
638	0.324156	tumor	scRNA: P-010, tp 4 WES: FC19309881	FC19309881	0.95	0.307948
639	0.324442	tumor	scRNA: P-010, tp 4 WES: FC19309881	FC19309881	0.95	0.30822
640	0.323991	tumor	scRNA: P-010, tp 4 WES: FC19309881	FC19309881	0.95	0.307791
641	0.323852	tumor	scRNA: P-010, tp 4 WES: FC19309881	FC19309881	0.95	0.307659
642	0.323818	tumor	scRNA: P-010, tp 4 WES: FC19309881	FC19309881	0.95	0.307627
643	0.323331	tumor	scRNA: P-010, tp 4 WES: FC19309881	FC19309881	0.95	0.307165
644	0.323168	tumor	scRNA: P-010, tp 4 WES: FC19309881	FC19309881	0.95	0.30701
645	0.323131	tumor	scRNA: P-010, tp 4 WES: FC19309881	FC19309881	0.95	0.306975
646	0.323413	tumor	scRNA: P-010, tp 4 WES: FC19309881	FC19309881	0.95	0.307242
647	0.32331	tumor	scRNA: P-010, tp 4 WES: FC19309881	FC19309881	0.95	0.307145
648	0.322979	tumor	scRNA: P-010, tp 4 WES: FC19309881	FC19309881	0.95	0.30683
649	0.323125	tumor	scRNA: P-010, tp 4 WES: FC19309881	FC19309881	0.95	0.306969
650	0.32357	tumor	scRNA: P-010, tp 4 WES: FC19309881	FC19309881	0.95	0.307392
651	0.323621	tumor	scRNA: P-010, tp 4 WES: FC19309881	FC19309881	0.95	0.30744
652	0.323497	tumor	scRNA: P-010, tp 4 WES: FC19309881	FC19309881	0.95	0.307322
653	0.323413	tumor	scRNA: P-010, tp 4 WES: FC19309881	FC19309881	0.95	0.307242
654	0.323468	tumor	scRNA: P-010, tp 4 WES: FC19309881	FC19309881	0.95	0.307295
655	0.323903	tumor	scRNA: P-010, tp 4 WES: FC19309881	FC19309881	0.95	0.307708
656	0.323837	tumor	scRNA: P-010, tp 4 WES: FC19309881	FC19309881	0.95	0.307645
657	0.323689	tumor	scRNA: P-010, tp 4 WES: FC19309881	FC19309881	0.95	0.307505
658	0.323382	tumor	scRNA: P-010, tp 4 WES: FC19309881	FC19309881	0.95	0.307213
659	0.323256	tumor	scRNA: P-010, tp 4 WES: FC19309881	FC19309881	0.95	0.307094
660	0.323297	tumor	scRNA: P-010, tp 4 WES: FC19309881	FC19309881	0.95	0.307132
661	0.323257	tumor	scRNA: P-010, tp 4 WES: FC19309881	FC19309881	0.95	0.307094
662	0.323206	tumor	scRNA: P-010, tp 4 WES: FC19309881	FC19309881	0.95	0.307046
663	0.323146	tumor	scRNA: P-010, tp 4 WES: FC19309881	FC19309881	0.95	0.306989
664	0.323233	tumor	scRNA: P-010, tp 4 WES: FC19309881	FC19309881	0.95	0.307071
665	0.323182	tumor	scRNA: P-010, tp 4 WES: FC19309881	FC19309881	0.95	0.307023
666	0.322798	tumor	scRNA: P-010, tp 4 WES: FC19309881	FC19309881	0.95	0.306658
667	0.32271	tumor	scRNA: P-010, tp 4 WES: FC19309881	FC19309881	0.95	0.306575
668	0.322875	tumor	scRNA: P-010, tp 4 WES: FC19309881	FC19309881	0.95	0.306731
669	0.32277	tumor	scRNA: P-010, tp 4 WES: FC19309881	FC19309881	0.95	0.306632
670	0.322918	tumor	scRNA: P-010, tp 4 WES: FC19309881	FC19309881	0.95	0.306772
671	0.323023	tumor	scRNA: P-010, tp 4 WES: FC19309881	FC19309881	0.95	0.306872
672	0.322914	tumor	scRNA: P-010, tp 4 WES: FC19309881	FC19309881	0.95	0.306769
673	0.32345	tumor	scRNA: P-010, tp 4 WES: FC19309881	FC19309881	0.95	0.307277
674	0.323547	tumor	scRNA: P-010, tp 4 WES: FC19309881	FC19309881	0.95	0.307369
675	0.323568	tumor	scRNA: P-010, tp 4 WES: FC19309881	FC19309881	0.95	0.30739
676	0.323799	tumor	scRNA: P-010, tp 4 WES: FC19309881	FC19309881	0.95	0.307609
677	0.323584	tumor	scRNA: P-010, tp 4 WES: FC19309881	FC19309881	0.95	0.307405
678	0.323498	tumor	scRNA: P-010, tp 4 WES: FC19309881	FC19309881	0.95	0.307323
679	0.319431	tumor	scRNA: P-010, tp 4 WES: FC19309881	FC19309881	0.95	0.303459
680	0.323977	tumor	scRNA: P-010, tp 4 WES: FC19309881	FC19309881	0.95	0.307778
681	0.323923	tumor	scRNA: P-010, tp 4 WES: FC19309881	FC19309881	0.95	0.307727
682	0.323861	tumor	scRNA: P-010, tp 4 WES: FC19309881	FC19309881	0.95	0.307668
683	0.323746	tumor	scRNA: P-010, tp 4 WES: FC19309881	FC19309881	0.95	0.307559
684	0.323635	tumor	scRNA: P-010, tp 4 WES: FC19309881	FC19309881	0.95	0.307453
685	0.323668	tumor	scRNA: P-010, tp 4 WES: FC19309881	FC19309881	0.95	0.307485
686	0.323359	tumor	scRNA: P-010, tp 4 WES: FC19309881	FC19309881	0.95	0.307191
687	0.323585	tumor	scRNA: P-010, tp 4 WES: FC19309881	FC19309881	0.95	0.307406
688	0.323309	tumor	scRNA: P-010, tp 4 WES: FC19309881	FC19309881	0.95	0.307143
689	0.323338	tumor	scRNA: P-010, tp 4 WES: FC19309881	FC19309881	0.95	0.307171
690	0.323348	tumor	scRNA: P-010, tp 4 WES: FC19309881	FC19309881	0.95	0.307181
691	0.323432	tumor	scRNA: P-010, tp 4 WES: FC19309881	FC19309881	0.95	0.30726
692	0.323447	tumor	scRNA: P-010, tp 4 WES: FC19309881	FC19309881	0.95	0.307274
693	0.323801	tumor	scRNA: P-010, tp 4 WES: FC19309881	FC19309881	0.95	0.307611
694	0.323598	tumor	scRNA: P-010, tp 4 WES: FC19309881	FC19309881	0.95	0.307418
695	0.324624	tumor	scRNA: P-010, tp 4 WES: FC19309881	FC19309881	0.95	0.308393
696	0.32424	tumor	scRNA: P-010, tp 4 WES: FC19309881	FC19309881	0.95	0.308028
697	0.323338	tumor	scRNA: P-010, tp 4 WES: FC19309881	FC19309881	0.95	0.307171
698	0.323264	tumor	scRNA: P-010, tp 4 WES: FC19309881	FC19309881	0.95	0.307101
699	0.323087	tumor	scRNA: P-010, tp 4 WES: FC19309881	FC19309881	0.95	0.306933
700	0.323311	tumor	scRNA: P-010, tp 4 WES: FC19309881	FC19309881	0.95	0.307146
701	0.323333	tumor	scRNA: P-010, tp 4 WES: FC19309881	FC19309881	0.95	0.307167
702	0.323974	tumor	scRNA: P-010, tp 4 WES: FC19309881	FC19309881	0.95	0.307775
703	0.323673	tumor	scRNA: P-010, tp 4 WES: FC19309881	FC19309881	0.95	0.307489
704	0.323892	tumor	scRNA: P-010, tp 4 WES: FC19309881	FC19309881	0.95	0.307698
705	0.323772	tumor	scRNA: P-010, tp 4 WES: FC19309881	FC19309881	0.95	0.307583
706	0.32367	tumor	scRNA: P-010, tp 4 WES: FC19309881	FC19309881	0.95	0.307487
707	0.322552	tumor	scRNA: P-010, tp 4 WES: FC19309881	FC19309881	0.95	0.306425
708	0.322581	tumor	scRNA: P-010, tp 4 WES: FC19309881	FC19309881	0.95	0.306452
709	0.3238	tumor	scRNA: P-010, tp 4 WES: FC19309881	FC19309881	0.95	0.30761
710	0.323793	tumor	scRNA: P-010, tp 4 WES: FC19309881	FC19309881	0.95	0.307603
711	0.323639	tumor	scRNA: P-010, tp 4 WES: FC19309881	FC19309881	0.95	0.307457
712	0.323678	tumor	scRNA: P-010, tp 4 WES: FC19309881	FC19309881	0.95	0.307494
713	0.323444	tumor	scRNA: P-010, tp 4 WES: FC19309881	FC19309881	0.95	0.307272
714	0.323293	tumor	scRNA: P-010, tp 4 WES: FC19309881	FC19309881	0.95	0.307129
715	0.323345	tumor	scRNA: P-010, tp 4 WES: FC19309881	FC19309881	0.95	0.307178
716	0.323426	tumor	scRNA: P-010, tp 4 WES: FC19309881	FC19309881	0.95	0.307255
717	0.323309	tumor	scRNA: P-010, tp 4 WES: FC19309881	FC19309881	0.95	0.307143
718	0.322829	tumor	scRNA: P-010, tp 4 WES: FC19309881	FC19309881	0.95	0.306687
719	0.322857	tumor	scRNA: P-010, tp 4 WES: FC19309881	FC19309881	0.95	0.306714
720	0.322789	tumor	scRNA: P-010, tp 4 WES: FC19309881	FC19309881	0.95	0.306649
721	0.322783	tumor	scRNA: P-010, tp 4 WES: FC19309881	FC19309881	0.95	0.306644
722	0.322808	tumor	scRNA: P-010, tp 4 WES: FC19309881	FC19309881	0.95	0.306667
723	0.322883	tumor	scRNA: P-010, tp 4 WES: FC19309881	FC19309881	0.95	0.306739
724	0.322671	tumor	scRNA: P-010, tp 4 WES: FC19309881	FC19309881	0.95	0.306538
725	0.32268	tumor	scRNA: P-010, tp 4 WES: FC19309881	FC19309881	0.95	0.306546
726	0.32285	tumor	scRNA: P-010, tp 4 WES: FC19309881	FC19309881	0.95	0.306708
727	0.323004	tumor	scRNA: P-010, tp 4 WES: FC19309881	FC19309881	0.95	0.306854
728	0.323049	tumor	scRNA: P-010, tp 4 WES: FC19309881	FC19309881	0.95	0.306897
729	0.323081	tumor	scRNA: P-010, tp 4 WES: FC19309881	FC19309881	0.95	0.306927
730	0.323314	tumor	scRNA: P-010, tp 4 WES: FC19309881	FC19309881	0.95	0.307149
731	0.323528	tumor	scRNA: P-010, tp 4 WES: FC19309881	FC19309881	0.95	0.307352
732	0.323344	tumor	scRNA: P-010, tp 4 WES: FC19309881	FC19309881	0.95	0.307177
733	0.32303	tumor	scRNA: P-010, tp 4 WES: FC19309881	FC19309881	0.95	0.306879
734	0.322807	tumor	scRNA: P-010, tp 4 WES: FC19309881	FC19309881	0.95	0.306667
735	0.322531	tumor	scRNA: P-010, tp 4 WES: FC19309881	FC19309881	0.95	0.306404
736	0.322557	tumor	scRNA: P-010, tp 4 WES: FC19309881	FC19309881	0.95	0.306429
737	0.322553	tumor	scRNA: P-010, tp 4 WES: FC19309881	FC19309881	0.95	0.306426
738	0.322315	tumor	scRNA: P-010, tp 4 WES: FC19309881	FC19309881	0.95	0.306199
739	0.322297	tumor	scRNA: P-010, tp 4 WES: FC19309881	FC19309881	0.95	0.306183
740	0.322265	tumor	scRNA: P-010, tp 4 WES: FC19309881	FC19309881	0.95	0.306152
741	0.322322	tumor	scRNA: P-010, tp 4 WES: FC19309881	FC19309881	0.95	0.306206
742	0.322219	tumor	scRNA: P-010, tp 4 WES: FC19309881	FC19309881	0.95	0.306108
743	0.321929	tumor	scRNA: P-010, tp 4 WES: FC19309881	FC19309881	0.95	0.305833
744	0.322248	tumor	scRNA: P-010, tp 4 WES: FC19309881	FC19309881	0.95	0.306135
745	0.322443	tumor	scRNA: P-010, tp 4 WES: FC19309881	FC19309881	0.95	0.306321
746	0.322499	tumor	scRNA: P-010, tp 4 WES: FC19309881	FC19309881	0.95	0.306374
747	0.322409	tumor	scRNA: P-010, tp 4 WES: FC19309881	FC19309881	0.95	0.306289
748	0.322133	tumor	scRNA: P-010, tp 4 WES: FC19309881	FC19309881	0.95	0.306027
749	0.322015	tumor	scRNA: P-010, tp 4 WES: FC19309881	FC19309881	0.95	0.305914
750	0.321773	tumor	scRNA: P-010, tp 4 WES: FC19309881	FC19309881	0.95	0.305684
751	0.321623	tumor	scRNA: P-010, tp 4 WES: FC19309881	FC19309881	0.95	0.305541
752	0.321825	tumor	scRNA: P-010, tp 4 WES: FC19309881	FC19309881	0.95	0.305733
753	0.321989	tumor	scRNA: P-010, tp 4 WES: FC19309881	FC19309881	0.95	0.305889
754	0.321909	tumor	scRNA: P-010, tp 4 WES: FC19309881	FC19309881	0.95	0.305814
755	0.321903	tumor	scRNA: P-010, tp 4 WES: FC19309881	FC19309881	0.95	0.305808
756	0.322008	tumor	scRNA: P-010, tp 4 WES: FC19309881	FC19309881	0.95	0.305908
757	0.322171	tumor	scRNA: P-010, tp 4 WES: FC19309881	FC19309881	0.95	0.306063
758	0.322075	tumor	scRNA: P-010, tp 4 WES: FC19309881	FC19309881	0.95	0.305971
759	0.321967	tumor	scRNA: P-010, tp 4 WES: FC19309881	FC19309881	0.95	0.305869
760	0.321741	tumor	scRNA: P-010, tp 4 WES: FC19309881	FC19309881	0.95	0.305654
761	0.321677	tumor	scRNA: P-010, tp 4 WES: FC19309881	FC19309881	0.95	0.305593
762	0.321781	tumor	scRNA: P-010, tp 4 WES: FC19309881	FC19309881	0.95	0.305692
763	0.321485	tumor	scRNA: P-010, tp 4 WES: FC19309881	FC19309881	0.95	0.305411
764	0.321321	tumor	scRNA: P-010, tp 4 WES: FC19309881	FC19309881	0.95	0.305255
765	0.321446	tumor	scRNA: P-010, tp 4 WES: FC19309881	FC19309881	0.95	0.305374
766	0.321417	tumor	scRNA: P-010, tp 4 WES: FC19309881	FC19309881	0.95	0.305346
767	0.321432	tumor	scRNA: P-010, tp 4 WES: FC19309881	FC19309881	0.95	0.305361
768	0.321293	tumor	scRNA: P-010, tp 4 WES: FC19309881	FC19309881	0.95	0.305228
769	0.321195	tumor	scRNA: P-010, tp 4 WES: FC19309881	FC19309881	0.95	0.305135
770	0.321406	tumor	scRNA: P-010, tp 4 WES: FC19309881	FC19309881	0.95	0.305336
771	0.321386	tumor	scRNA: P-010, tp 4 WES: FC19309881	FC19309881	0.95	0.305317
772	0.321636	tumor	scRNA: P-010, tp 4 WES: FC19309881	FC19309881	0.95	0.305554
773	0.321235	tumor	scRNA: P-010, tp 4 WES: FC19309881	FC19309881	0.95	0.305173
774	0.321833	tumor	scRNA: P-010, tp 4 WES: FC19309881	FC19309881	0.95	0.305742
775	0.322092	tumor	scRNA: P-010, tp 4 WES: FC19309881	FC19309881	0.95	0.305987
776	0.321929	tumor	scRNA: P-010, tp 4 WES: FC19309881	FC19309881	0.95	0.305833
777	0.3217	tumor	scRNA: P-010, tp 4 WES: FC19309881	FC19309881	0.95	0.305615
778	0.321525	tumor	scRNA: P-010, tp 4 WES: FC19309881	FC19309881	0.95	0.305449
779	0.321288	tumor	scRNA: P-010, tp 4 WES: FC19309881	FC19309881	0.95	0.305224
780	0.321366	tumor	scRNA: P-010, tp 4 WES: FC19309881	FC19309881	0.95	0.305298
781	0.320941	tumor	scRNA: P-010, tp 4 WES: FC19309881	FC19309881	0.95	0.304894
782	0.320743	tumor	scRNA: P-010, tp 4 WES: FC19309881	FC19309881	0.95	0.304706
783	0.321042	tumor	scRNA: P-010, tp 4 WES: FC19309881	FC19309881	0.95	0.30499
784	0.320536	tumor	scRNA: P-010, tp 4 WES: FC19309881	FC19309881	0.95	0.30451
785	0.320514	tumor	scRNA: P-010, tp 4 WES: FC19309881	FC19309881	0.95	0.304488
786	0.320715	tumor	scRNA: P-010, tp 4 WES: FC19309881	FC19309881	0.95	0.304679
787	0.321257	tumor	scRNA: P-010, tp 4 WES: FC19309881	FC19309881	0.95	0.305194
788	0.321062	tumor	scRNA: P-010, tp 4 WES: FC19309881	FC19309881	0.95	0.305009
789	0.321277	tumor	scRNA: P-010, tp 4 WES: FC19309881	FC19309881	0.95	0.305213
790	0.321265	tumor	scRNA: P-010, tp 4 WES: FC19309881	FC19309881	0.95	0.305202
791	0.321033	tumor	scRNA: P-010, tp 4 WES: FC19309881	FC19309881	0.95	0.304982
792	0.321532	tumor	scRNA: P-010, tp 4 WES: FC19309881	FC19309881	0.95	0.305455
793	0.32153	tumor	scRNA: P-010, tp 4 WES: FC19309881	FC19309881	0.95	0.305454
794	0.317084	tumor	scRNA: P-010, tp 4 WES: FC19309881	FC19309881	0.95	0.301229
795	0.320578	tumor	scRNA: P-010, tp 4 WES: FC19309881	FC19309881	0.95	0.304549
796	0.314833	tumor	scRNA: P-010, tp 4 WES: FC19309881	FC19309881	0.95	0.299091
797	0.31471	tumor	scRNA: P-010, tp 4 WES: FC19309881	FC19309881	0.95	0.298974
798	0.315373	tumor	scRNA: P-010, tp 4 WES: FC19309881	FC19309881	0.95	0.299605
799	0.321041	tumor	scRNA: P-010, tp 4 WES: FC19309881	FC19309881	0.95	0.304989
800	0.321011	tumor	scRNA: P-010, tp 4 WES: FC19309881	FC19309881	0.95	0.30496
801	0.321014	tumor	scRNA: P-010, tp 4 WES: FC19309881	FC19309881	0.95	0.304964
802	0.320937	tumor	scRNA: P-010, tp 4 WES: FC19309881	FC19309881	0.95	0.30489
803	0.320697	tumor	scRNA: P-010, tp 4 WES: FC19309881	FC19309881	0.95	0.304663
804	0.320112	tumor	scRNA: P-010, tp 4 WES: FC19309881	FC19309881	0.95	0.304107
805	0.320894	tumor	scRNA: P-010, tp 4 WES: FC19309881	FC19309881	0.95	0.304849
806	0.32083	tumor	scRNA: P-010, tp 4 WES: FC19309881	FC19309881	0.95	0.304789
807	0.320754	tumor	scRNA: P-010, tp 4 WES: FC19309881	FC19309881	0.95	0.304716
808	0.317106	tumor	scRNA: P-010, tp 4 WES: FC19309881	FC19309881	0.95	0.30125
809	0.316694	tumor	scRNA: P-010, tp 4 WES: FC19309881	FC19309881	0.95	0.300859
810	0.318716	tumor	scRNA: P-010, tp 4 WES: FC19309881	FC19309881	0.95	0.30278
811	0.319991	tumor	scRNA: P-010, tp 4 WES: FC19309881	FC19309881	0.95	0.303991
812	0.319225	tumor	scRNA: P-010, tp 4 WES: FC19309881	FC19309881	0.95	0.303263
813	0.319887	tumor	scRNA: P-010, tp 4 WES: FC19309881	FC19309881	0.95	0.303893
814	0.319933	tumor	scRNA: P-010, tp 4 WES: FC19309881	FC19309881	0.95	0.303936
815	0.319689	tumor	scRNA: P-010, tp 4 WES: FC19309881	FC19309881	0.95	0.303704
816	0.319837	tumor	scRNA: P-010, tp 4 WES: FC19309881	FC19309881	0.95	0.303845
817	0.319593	tumor	scRNA: P-010, tp 4 WES: FC19309881	FC19309881	0.95	0.303613
818	0.319599	tumor	scRNA: P-010, tp 4 WES: FC19309881	FC19309881	0.95	0.30362
819	0.319434	tumor	scRNA: P-010, tp 4 WES: FC19309881	FC19309881	0.95	0.303462
820	0.319439	tumor	scRNA: P-010, tp 4 WES: FC19309881	FC19309881	0.95	0.303467
821	0.319509	tumor	scRNA: P-010, tp 4 WES: FC19309881	FC19309881	0.95	0.303534
822	0.319274	tumor	scRNA: P-010, tp 4 WES: FC19309881	FC19309881	0.95	0.30331
823	0.320789	tumor	scRNA: P-010, tp 4 WES: FC19309881	FC19309881	0.95	0.304749
824	0.319808	tumor	scRNA: P-010, tp 4 WES: FC19309881	FC19309881	0.95	0.303818
825	0.320915	tumor	scRNA: P-010, tp 4 WES: FC19309881	FC19309881	0.95	0.304869
826	0.319228	tumor	scRNA: P-010, tp 4 WES: FC19309881	FC19309881	0.95	0.303267
827	0.319305	tumor	scRNA: P-010, tp 4 WES: FC19309881	FC19309881	0.95	0.30334
828	0.31921	tumor	scRNA: P-010, tp 4 WES: FC19309881	FC19309881	0.95	0.303249
829	0.319036	tumor	scRNA: P-010, tp 4 WES: FC19309881	FC19309881	0.95	0.303085
830	0.319316	tumor	scRNA: P-010, tp 4 WES: FC19309881	FC19309881	0.95	0.30335
831	0.319345	tumor	scRNA: P-010, tp 4 WES: FC19309881	FC19309881	0.95	0.303378
832	0.319291	tumor	scRNA: P-010, tp 4 WES: FC19309881	FC19309881	0.95	0.303326
833	0.319797	tumor	scRNA: P-010, tp 4 WES: FC19309881	FC19309881	0.95	0.303807
834	0.319229	tumor	scRNA: P-010, tp 4 WES: FC19309881	FC19309881	0.95	0.303268
835	0.319562	tumor	scRNA: P-010, tp 4 WES: FC19309881	FC19309881	0.95	0.303584
836	0.319569	tumor	scRNA: P-010, tp 4 WES: FC19309881	FC19309881	0.95	0.303591
837	0.318541	tumor	scRNA: P-010, tp 4 WES: FC19309881	FC19309881	0.95	0.302614
838	0.318342	tumor	scRNA: P-010, tp 4 WES: FC19309881	FC19309881	0.95	0.302425
839	0.318269	tumor	scRNA: P-010, tp 4 WES: FC19309881	FC19309881	0.95	0.302355
840	0.318225	tumor	scRNA: P-010, tp 4 WES: FC19309881	FC19309881	0.95	0.302314
841	0.318162	tumor	scRNA: P-010, tp 4 WES: FC19309881	FC19309881	0.95	0.302254
842	0.315822	tumor	scRNA: P-010, tp 4 WES: FC19309881	FC19309881	0.95	0.300031
843	0.316706	tumor	scRNA: P-010, tp 4 WES: FC19309881	FC19309881	0.95	0.30087
844	0.316518	tumor	scRNA: P-010, tp 4 WES: FC19309881	FC19309881	0.95	0.300693
845	0.317599	tumor	scRNA: P-010, tp 4 WES: FC19309881	FC19309881	0.95	0.301719
846	0.317535	tumor	scRNA: P-010, tp 4 WES: FC19309881	FC19309881	0.95	0.301658
847	0.315076	tumor	scRNA: P-010, tp 4 WES: FC19309881	FC19309881	0.95	0.299322
848	0.316081	tumor	scRNA: P-010, tp 4 WES: FC19309881	FC19309881	0.95	0.300277
849	0.315248	tumor	scRNA: P-010, tp 4 WES: FC19309881	FC19309881	0.95	0.299486
850	0.315083	tumor	scRNA: P-010, tp 4 WES: FC19309881	FC19309881	0.95	0.299329
851	0.314497	tumor	scRNA: P-010, tp 4 WES: FC19309881	FC19309881	0.95	0.298772
852	0.315849	tumor	scRNA: P-010, tp 4 WES: FC19309881	FC19309881	0.95	0.300056
853	0.316845	tumor	scRNA: P-010, tp 4 WES: FC19309881	FC19309881	0.95	0.301002
854	0.317515	tumor	scRNA: P-010, tp 4 WES: FC19309881	FC19309881	0.95	0.301639
855	0.318656	tumor	scRNA: P-010, tp 4 WES: FC19309881	FC19309881	0.95	0.302724
856	0.318439	tumor	scRNA: P-010, tp 4 WES: FC19309881	FC19309881	0.95	0.302517
857	0.318275	tumor	scRNA: P-010, tp 4 WES: FC19309881	FC19309881	0.95	0.302361
858	0.317988	tumor	scRNA: P-010, tp 4 WES: FC19309881	FC19309881	0.95	0.302088
859	0.31804	tumor	scRNA: P-010, tp 4 WES: FC19309881	FC19309881	0.95	0.302138
860	0.317834	tumor	scRNA: P-010, tp 4 WES: FC19309881	FC19309881	0.95	0.301942
861	0.317432	tumor	scRNA: P-010, tp 4 WES: FC19309881	FC19309881	0.95	0.30156
862	0.317312	tumor	scRNA: P-010, tp 4 WES: FC19309881	FC19309881	0.95	0.301447
863	0.315834	tumor	scRNA: P-010, tp 4 WES: FC19309881	FC19309881	0.95	0.300042
864	0.315139	tumor	scRNA: P-010, tp 4 WES: FC19309881	FC19309881	0.95	0.299382
865	0.315624	tumor	scRNA: P-010, tp 4 WES: FC19309881	FC19309881	0.95	0.299843
866	0.317361	tumor	scRNA: P-010, tp 4 WES: FC19309881	FC19309881	0.95	0.301493
867	0.317194	tumor	scRNA: P-010, tp 4 WES: FC19309881	FC19309881	0.95	0.301334
868	0.317088	tumor	scRNA: P-010, tp 4 WES: FC19309881	FC19309881	0.95	0.301233
869	0.316914	tumor	scRNA: P-010, tp 4 WES: FC19309881	FC19309881	0.95	0.301068
870	0.316893	tumor	scRNA: P-010, tp 4 WES: FC19309881	FC19309881	0.95	0.301048
871	0.316838	tumor	scRNA: P-010, tp 4 WES: FC19309881	FC19309881	0.95	0.300996
872	0.316902	tumor	scRNA: P-010, tp 4 WES: FC19309881	FC19309881	0.95	0.301057
873	0.316744	tumor	scRNA: P-010, tp 4 WES: FC19309881	FC19309881	0.95	0.300907
874	0.316698	tumor	scRNA: P-010, tp 4 WES: FC19309881	FC19309881	0.95	0.300863
875	0.317292	tumor	scRNA: P-010, tp 4 WES: FC19309881	FC19309881	0.95	0.301428
876	0.317368	tumor	scRNA: P-010, tp 4 WES: FC19309881	FC19309881	0.95	0.301499
877	0.317102	tumor	scRNA: P-010, tp 4 WES: FC19309881	FC19309881	0.95	0.301247
878	0.316863	tumor	scRNA: P-010, tp 4 WES: FC19309881	FC19309881	0.95	0.30102
879	0.316741	tumor	scRNA: P-010, tp 4 WES: FC19309881	FC19309881	0.95	0.300904
880	0.31668	tumor	scRNA: P-010, tp 4 WES: FC19309881	FC19309881	0.95	0.300846
881	0.316773	tumor	scRNA: P-010, tp 4 WES: FC19309881	FC19309881	0.95	0.300934
882	0.316659	tumor	scRNA: P-010, tp 4 WES: FC19309881	FC19309881	0.95	0.300826
883	0.316933	tumor	scRNA: P-010, tp 4 WES: FC19309881	FC19309881	0.95	0.301086
884	0.316824	tumor	scRNA: P-010, tp 4 WES: FC19309881	FC19309881	0.95	0.300983
885	0.316983	tumor	scRNA: P-010, tp 4 WES: FC19309881	FC19309881	0.95	0.301134
886	0.316844	tumor	scRNA: P-010, tp 4 WES: FC19309881	FC19309881	0.95	0.301002
887	0.316683	tumor	scRNA: P-010, tp 4 WES: FC19309881	FC19309881	0.95	0.300849
888	0.316685	tumor	scRNA: P-010, tp 4 WES: FC19309881	FC19309881	0.95	0.300851
889	0.315563	tumor	scRNA: P-010, tp 4 WES: FC19309881	FC19309881	0.95	0.299785
890	0.315833	tumor	scRNA: P-010, tp 4 WES: FC19309881	FC19309881	0.95	0.300041
891	0.315315	tumor	scRNA: P-010, tp 4 WES: FC19309881	FC19309881	0.95	0.299549
892	0.31525	tumor	scRNA: P-010, tp 4 WES: FC19309881	FC19309881	0.95	0.299487
893	0.314979	tumor	scRNA: P-010, tp 4 WES: FC19309881	FC19309881	0.95	0.29923
894	0.315049	tumor	scRNA: P-010, tp 4 WES: FC19309881	FC19309881	0.95	0.299296
895	0.315231	tumor	scRNA: P-010, tp 4 WES: FC19309881	FC19309881	0.95	0.29947
896	0.315123	tumor	scRNA: P-010, tp 4 WES: FC19309881	FC19309881	0.95	0.299367
897	0.314526	tumor	scRNA: P-010, tp 4 WES: FC19309881	FC19309881	0.95	0.2988
898	0.314561	tumor	scRNA: P-010, tp 4 WES: FC19309881	FC19309881	0.95	0.298833
899	0.315921	tumor	scRNA: P-010, tp 4 WES: FC19309881	FC19309881	0.95	0.300125
900	0.315432	tumor	scRNA: P-010, tp 4 WES: FC19309881	FC19309881	0.95	0.29966
901	0.31619	tumor	scRNA: P-010, tp 4 WES: FC19309881	FC19309881	0.95	0.300381
902	0.315989	tumor	scRNA: P-010, tp 4 WES: FC19309881	FC19309881	0.95	0.30019
903	0.314779	tumor	scRNA: P-010, tp 4 WES: FC19309881	FC19309881	0.95	0.29904
904	0.314676	tumor	scRNA: P-010, tp 4 WES: FC19309881	FC19309881	0.95	0.298943
905	0.314724	tumor	scRNA: P-010, tp 4 WES: FC19309881	FC19309881	0.95	0.298988
906	0.314922	tumor	scRNA: P-010, tp 4 WES: FC19309881	FC19309881	0.95	0.299175
907	0.314986	tumor	scRNA: P-010, tp 4 WES: FC19309881	FC19309881	0.95	0.299236
908	0.314715	tumor	scRNA: P-010, tp 4 WES: FC19309881	FC19309881	0.95	0.298979
909	0.31486	tumor	scRNA: P-010, tp 4 WES: FC19309881	FC19309881	0.95	0.299117
910	0.314362	tumor	scRNA: P-010, tp 4 WES: FC19309881	FC19309881	0.95	0.298644
911	0.314538	tumor	scRNA: P-010, tp 4 WES: FC19309881	FC19309881	0.95	0.298811
912	0.31485	tumor	scRNA: P-010, tp 4 WES: FC19309881	FC19309881	0.95	0.299108
913	0.314744	tumor	scRNA: P-010, tp 4 WES: FC19309881	FC19309881	0.95	0.299006
914	0.314971	tumor	scRNA: P-010, tp 4 WES: FC19309881	FC19309881	0.95	0.299222
915	0.31493	tumor	scRNA: P-010, tp 4 WES: FC19309881	FC19309881	0.95	0.299184
916	0.314675	tumor	scRNA: P-010, tp 4 WES: FC19309881	FC19309881	0.95	0.298941
917	0.314793	tumor	scRNA: P-010, tp 4 WES: FC19309881	FC19309881	0.95	0.299053
918	0.314872	tumor	scRNA: P-010, tp 4 WES: FC19309881	FC19309881	0.95	0.299129
919	0.314916	tumor	scRNA: P-010, tp 4 WES: FC19309881	FC19309881	0.95	0.29917
920	0.314732	tumor	scRNA: P-010, tp 4 WES: FC19309881	FC19309881	0.95	0.298995
921	0.314438	tumor	scRNA: P-010, tp 4 WES: FC19309881	FC19309881	0.95	0.298716
922	0.314493	tumor	scRNA: P-010, tp 4 WES: FC19309881	FC19309881	0.95	0.298768
923	0.314604	tumor	scRNA: P-010, tp 4 WES: FC19309881	FC19309881	0.95	0.298873
924	0.31453	tumor	scRNA: P-010, tp 4 WES: FC19309881	FC19309881	0.95	0.298803
925	0.314569	tumor	scRNA: P-010, tp 4 WES: FC19309881	FC19309881	0.95	0.298841
926	0.314374	tumor	scRNA: P-010, tp 4 WES: FC19309881	FC19309881	0.95	0.298655
927	0.314379	tumor	scRNA: P-010, tp 4 WES: FC19309881	FC19309881	0.95	0.29866
928	0.314262	tumor	scRNA: P-010, tp 4 WES: FC19309881	FC19309881	0.95	0.298549
929	0.313936	tumor	scRNA: P-010, tp 4 WES: FC19309881	FC19309881	0.95	0.298239
930	0.314166	tumor	scRNA: P-010, tp 4 WES: FC19309881	FC19309881	0.95	0.298457
931	0.3139	tumor	scRNA: P-010, tp 4 WES: FC19309881	FC19309881	0.95	0.298205
932	0.313667	tumor	scRNA: P-010, tp 4 WES: FC19309881	FC19309881	0.95	0.297983
933	0.313668	tumor	scRNA: P-010, tp 4 WES: FC19309881	FC19309881	0.95	0.297985
934	0.313428	tumor	scRNA: P-010, tp 4 WES: FC19309881	FC19309881	0.95	0.297757
935	0.313269	tumor	scRNA: P-010, tp 4 WES: FC19309881	FC19309881	0.95	0.297606
936	0.313152	tumor	scRNA: P-010, tp 4 WES: FC19309881	FC19309881	0.95	0.297494
937	0.313068	tumor	scRNA: P-010, tp 4 WES: FC19309881	FC19309881	0.95	0.297415
938	0.312954	tumor	scRNA: P-010, tp 4 WES: FC19309881	FC19309881	0.95	0.297306
939	0.312925	tumor	scRNA: P-010, tp 4 WES: FC19309881	FC19309881	0.95	0.297279
940	0.313023	tumor	scRNA: P-010, tp 4 WES: FC19309881	FC19309881	0.95	0.297372
941	0.312894	tumor	scRNA: P-010, tp 4 WES: FC19309881	FC19309881	0.95	0.297249
942	0.312595	tumor	scRNA: P-010, tp 4 WES: FC19309881	FC19309881	0.95	0.296965
943	0.312793	tumor	scRNA: P-010, tp 4 WES: FC19309881	FC19309881	0.95	0.297154
944	0.312514	tumor	scRNA: P-010, tp 4 WES: FC19309881	FC19309881	0.95	0.296888
945	0.312604	tumor	scRNA: P-010, tp 4 WES: FC19309881	FC19309881	0.95	0.296974
946	0.312423	tumor	scRNA: P-010, tp 4 WES: FC19309881	FC19309881	0.95	0.296801
947	0.312219	tumor	scRNA: P-010, tp 4 WES: FC19309881	FC19309881	0.95	0.296608
948	0.312249	tumor	scRNA: P-010, tp 4 WES: FC19309881	FC19309881	0.95	0.296637
949	0.312385	tumor	scRNA: P-010, tp 4 WES: FC19309881	FC19309881	0.95	0.296766
950	0.312352	tumor	scRNA: P-010, tp 4 WES: FC19309881	FC19309881	0.95	0.296734
951	0.312276	tumor	scRNA: P-010, tp 4 WES: FC19309881	FC19309881	0.95	0.296662
952	0.312201	tumor	scRNA: P-010, tp 4 WES: FC19309881	FC19309881	0.95	0.296591
953	0.3119	tumor	scRNA: P-010, tp 4 WES: FC19309881	FC19309881	0.95	0.296305
954	0.311782	tumor	scRNA: P-010, tp 4 WES: FC19309881	FC19309881	0.95	0.296193
955	0.311639	tumor	scRNA: P-010, tp 4 WES: FC19309881	FC19309881	0.95	0.296057
956	0.311535	tumor	scRNA: P-010, tp 4 WES: FC19309881	FC19309881	0.95	0.295958
957	0.311419	tumor	scRNA: P-010, tp 4 WES: FC19309881	FC19309881	0.95	0.295848
958	0.311078	tumor	scRNA: P-010, tp 4 WES: FC19309881	FC19309881	0.95	0.295524
959	0.311287	tumor	scRNA: P-010, tp 4 WES: FC19309881	FC19309881	0.95	0.295723
960	0.311294	tumor	scRNA: P-010, tp 4 WES: FC19309881	FC19309881	0.95	0.295729
961	0.311479	tumor	scRNA: P-010, tp 4 WES: FC19309881	FC19309881	0.95	0.295905
962	0.311406	tumor	scRNA: P-010, tp 4 WES: FC19309881	FC19309881	0.95	0.295836
963	0.311095	tumor	scRNA: P-010, tp 4 WES: FC19309881	FC19309881	0.95	0.29554
964	0.310961	tumor	scRNA: P-010, tp 4 WES: FC19309881	FC19309881	0.95	0.295413
965	0.310869	tumor	scRNA: P-010, tp 4 WES: FC19309881	FC19309881	0.95	0.295325
966	0.31099	tumor	scRNA: P-010, tp 4 WES: FC19309881	FC19309881	0.95	0.29544
967	0.311265	tumor	scRNA: P-010, tp 4 WES: FC19309881	FC19309881	0.95	0.295702
968	0.311047	tumor	scRNA: P-010, tp 4 WES: FC19309881	FC19309881	0.95	0.295495
969	0.310952	tumor	scRNA: P-010, tp 4 WES: FC19309881	FC19309881	0.95	0.295404
970	0.310919	tumor	scRNA: P-010, tp 4 WES: FC19309881	FC19309881	0.95	0.295373
971	0.310806	tumor	scRNA: P-010, tp 4 WES: FC19309881	FC19309881	0.95	0.295265
972	0.31083	tumor	scRNA: P-010, tp 4 WES: FC19309881	FC19309881	0.95	0.295289
973	0.310857	tumor	scRNA: P-010, tp 4 WES: FC19309881	FC19309881	0.95	0.295314
974	0.310848	tumor	scRNA: P-010, tp 4 WES: FC19309881	FC19309881	0.95	0.295306
975	0.310863	tumor	scRNA: P-010, tp 4 WES: FC19309881	FC19309881	0.95	0.29532
976	0.310905	tumor	scRNA: P-010, tp 4 WES: FC19309881	FC19309881	0.95	0.29536
977	0.310821	tumor	scRNA: P-010, tp 4 WES: FC19309881	FC19309881	0.95	0.29528
978	0.310773	tumor	scRNA: P-010, tp 4 WES: FC19309881	FC19309881	0.95	0.295234
979	0.310772	tumor	scRNA: P-010, tp 4 WES: FC19309881	FC19309881	0.95	0.295234
980	0.310511	tumor	scRNA: P-010, tp 4 WES: FC19309881	FC19309881	0.95	0.294985
981	0.310332	tumor	scRNA: P-010, tp 4 WES: FC19309881	FC19309881	0.95	0.294815
982	0.31033	tumor	scRNA: P-010, tp 4 WES: FC19309881	FC19309881	0.95	0.294813
983	0.310021	tumor	scRNA: P-010, tp 4 WES: FC19309881	FC19309881	0.95	0.29452
984	0.309899	tumor	scRNA: P-010, tp 4 WES: FC19309881	FC19309881	0.95	0.294404
985	0.309831	tumor	scRNA: P-010, tp 4 WES: FC19309881	FC19309881	0.95	0.294339
986	0.309619	tumor	scRNA: P-010, tp 4 WES: FC19309881	FC19309881	0.95	0.294138
987	0.309463	tumor	scRNA: P-010, tp 4 WES: FC19309881	FC19309881	0.95	0.293989
988	0.309459	tumor	scRNA: P-010, tp 4 WES: FC19309881	FC19309881	0.95	0.293986
989	0.309428	tumor	scRNA: P-010, tp 4 WES: FC19309881	FC19309881	0.95	0.293956
990	0.309407	tumor	scRNA: P-010, tp 4 WES: FC19309881	FC19309881	0.95	0.293936
991	0.309483	tumor	scRNA: P-010, tp 4 WES: FC19309881	FC19309881	0.95	0.294009
992	0.309435	tumor	scRNA: P-010, tp 4 WES: FC19309881	FC19309881	0.95	0.293963
993	0.309296	tumor	scRNA: P-010, tp 4 WES: FC19309881	FC19309881	0.95	0.293831
994	0.309276	tumor	scRNA: P-010, tp 4 WES: FC19309881	FC19309881	0.95	0.293812
995	0.309125	tumor	scRNA: P-010, tp 4 WES: FC19309881	FC19309881	0.95	0.293669
996	0.309263	tumor	scRNA: P-010, tp 4 WES: FC19309881	FC19309881	0.95	0.2938
997	0.309173	tumor	scRNA: P-010, tp 4 WES: FC19309881	FC19309881	0.95	0.293715
998	0.309348	tumor	scRNA: P-010, tp 4 WES: FC19309881	FC19309881	0.95	0.293881
999	0.309091	tumor	scRNA: P-010, tp 4 WES: FC19309881	FC19309881	0.95	0.293637
1000	0.30925	tumor	scRNA: P-010, tp 4 WES: FC19309881	FC19309881	0.95	0.293787
1001	0.309161	tumor	scRNA: P-010, tp 4 WES: FC19309881	FC19309881	0.95	0.293703
1002	0.309222	tumor	scRNA: P-010, tp 4 WES: FC19309881	FC19309881	0.95	0.293761
1003	0.309027	tumor	scRNA: P-010, tp 4 WES: FC19309881	FC19309881	0.95	0.293575
1004	0.308832	tumor	scRNA: P-010, tp 4 WES: FC19309881	FC19309881	0.95	0.29339
1005	0.308539	tumor	scRNA: P-010, tp 4 WES: FC19309881	FC19309881	0.95	0.293112
1006	0.308582	tumor	scRNA: P-010, tp 4 WES: FC19309881	FC19309881	0.95	0.293153
1007	0.308716	tumor	scRNA: P-010, tp 4 WES: FC19309881	FC19309881	0.95	0.29328
1008	0.307579	tumor	scRNA: P-010, tp 4 WES: FC19309881	FC19309881	0.95	0.2922
1009	0.307516	tumor	scRNA: P-010, tp 4 WES: FC19309881	FC19309881	0.95	0.292141
1010	0.307908	tumor	scRNA: P-010, tp 4 WES: FC19309881	FC19309881	0.95	0.292513
1011	0.30798	tumor	scRNA: P-010, tp 4 WES: FC19309881	FC19309881	0.95	0.292581
1012	0.308016	tumor	scRNA: P-010, tp 4 WES: FC19309881	FC19309881	0.95	0.292615
1013	0.307831	tumor	scRNA: P-010, tp 4 WES: FC19309881	FC19309881	0.95	0.292439
1014	0.307835	tumor	scRNA: P-010, tp 4 WES: FC19309881	FC19309881	0.95	0.292443
1015	0.30748	tumor	scRNA: P-010, tp 4 WES: FC19309881	FC19309881	0.95	0.292106
1016	0.306987	tumor	scRNA: P-010, tp 4 WES: FC19309881	FC19309881	0.95	0.291637
1017	0.306781	tumor	scRNA: P-010, tp 4 WES: FC19309881	FC19309881	0.95	0.291442
1018	0.306255	tumor	scRNA: P-010, tp 4 WES: FC19309881	FC19309881	0.95	0.290942
1019	0.30563	tumor	scRNA: P-010, tp 4 WES: FC19309881	FC19309881	0.95	0.290348
1020	0.305685	tumor	scRNA: P-010, tp 4 WES: FC19309881	FC19309881	0.95	0.2904
1021	0.305492	tumor	scRNA: P-010, tp 4 WES: FC19309881	FC19309881	0.95	0.290218
1022	0.305557	tumor	scRNA: P-010, tp 4 WES: FC19309881	FC19309881	0.95	0.290279
1023	0.305745	tumor	scRNA: P-010, tp 4 WES: FC19309881	FC19309881	0.95	0.290458
1024	0.305944	tumor	scRNA: P-010, tp 4 WES: FC19309881	FC19309881	0.95	0.290647
1025	0.305838	tumor	scRNA: P-010, tp 4 WES: FC19309881	FC19309881	0.95	0.290546
1026	0.305832	tumor	scRNA: P-010, tp 4 WES: FC19309881	FC19309881	0.95	0.290541
1027	0.305447	tumor	scRNA: P-010, tp 4 WES: FC19309881	FC19309881	0.95	0.290175
1028	0.305684	tumor	scRNA: P-010, tp 4 WES: FC19309881	FC19309881	0.95	0.290399
1029	0.305234	tumor	scRNA: P-010, tp 4 WES: FC19309881	FC19309881	0.95	0.289972
1030	0.305217	tumor	scRNA: P-010, tp 4 WES: FC19309881	FC19309881	0.95	0.289957
1031	0.305193	tumor	scRNA: P-010, tp 4 WES: FC19309881	FC19309881	0.95	0.289934
1032	0.305239	tumor	scRNA: P-010, tp 4 WES: FC19309881	FC19309881	0.95	0.289977
1033	0.304839	tumor	scRNA: P-010, tp 4 WES: FC19309881	FC19309881	0.95	0.289597
1034	0.305045	tumor	scRNA: P-010, tp 4 WES: FC19309881	FC19309881	0.95	0.289792
1035	0.304798	tumor	scRNA: P-010, tp 4 WES: FC19309881	FC19309881	0.95	0.289558
1036	0.304464	tumor	scRNA: P-010, tp 4 WES: FC19309881	FC19309881	0.95	0.289241
1037	0.304286	tumor	scRNA: P-010, tp 4 WES: FC19309881	FC19309881	0.95	0.289072
1038	0.304169	tumor	scRNA: P-010, tp 4 WES: FC19309881	FC19309881	0.95	0.288961
1039	0.304078	tumor	scRNA: P-010, tp 4 WES: FC19309881	FC19309881	0.95	0.288874
1040	0.304195	tumor	scRNA: P-010, tp 4 WES: FC19309881	FC19309881	0.95	0.288985
1041	0.304183	tumor	scRNA: P-010, tp 4 WES: FC19309881	FC19309881	0.95	0.288974
1042	0.304062	tumor	scRNA: P-010, tp 4 WES: FC19309881	FC19309881	0.95	0.288859
1043	0.304135	tumor	scRNA: P-010, tp 4 WES: FC19309881	FC19309881	0.95	0.288928
1044	0.30376	tumor	scRNA: P-010, tp 4 WES: FC19309881	FC19309881	0.95	0.288572
1045	0.303363	tumor	scRNA: P-010, tp 4 WES: FC19309881	FC19309881	0.95	0.288194
1046	0.30317	tumor	scRNA: P-010, tp 4 WES: FC19309881	FC19309881	0.95	0.288011
1047	0.0999235	nontumor	scRNA: P-010, tp 4 WES: FC19309881	FC19309881	0.95	0.0949273
1048	0.111285	nontumor	scRNA: P-010, tp 4 WES: FC19309881	FC19309881	0.95	0.10572
1049	0.070075	nontumor	scRNA: P-010, tp 4 WES: FC19309881	FC19309881	0.95	0.0665712
1050	0.0578159	nontumor	scRNA: P-010, tp 4 WES: FC19309881	FC19309881	0.95	0.0549251
1051	0.0721883	nontumor	scRNA: P-010, tp 4 WES: FC19309881	FC19309881	0.95	0.0685789
1052	0.0722876	nontumor	scRNA: P-010, tp 4 WES: FC19309881	FC19309881	0.95	0.0686732
1053	0.0699687	nontumor	scRNA: P-010, tp 4 WES: FC19309881	FC19309881	0.95	0.0664703
1054	0.0643991	nontumor	scRNA: P-010, tp 4 WES: FC19309881	FC19309881	0.95	0.0611791
1055	0.0698454	nontumor	scRNA: P-010, tp 4 WES: FC19309881	FC19309881	0.95	0.0663531
1056	0.083612	nontumor	scRNA: P-010, tp 4 WES: FC19309881	FC19309881	0.95	0.0794314
1057	0.0778808	nontumor	scRNA: P-010, tp 4 WES: FC19309881	FC19309881	0.95	0.0739867
1058	0.0734875	nontumor	scRNA: P-010, tp 4 WES: FC19309881	FC19309881	0.95	0.0698131
1059	0.0692633	nontumor	scRNA: P-010, tp 4 WES: FC19309881	FC19309881	0.95	0.0658001
1060	0.0678018	nontumor	scRNA: P-010, tp 4 WES: FC19309881	FC19309881	0.95	0.0644117
1061	0.057792	nontumor	scRNA: P-010, tp 4 WES: FC19309881	FC19309881	0.95	0.0549024
1062	0.0672615	nontumor	scRNA: P-010, tp 4 WES: FC19309881	FC19309881	0.95	0.0638984
1063	0.0763191	nontumor	scRNA: P-010, tp 4 WES: FC19309881	FC19309881	0.95	0.0725031
1064	0.0817224	nontumor	scRNA: P-010, tp 4 WES: FC19309881	FC19309881	0.95	0.0776363
1065	0.0786461	nontumor	scRNA: P-010, tp 4 WES: FC19309881	FC19309881	0.95	0.0747138
1066	0.075182	nontumor	scRNA: P-010, tp 4 WES: FC19309881	FC19309881	0.95	0.0714229
1067	0.0782843	nontumor	scRNA: P-010, tp 4 WES: FC19309881	FC19309881	0.95	0.0743701
1068	0.0801744	nontumor	scRNA: P-010, tp 4 WES: FC19309881	FC19309881	0.95	0.0761657
1069	0.0808445	nontumor	scRNA: P-010, tp 4 WES: FC19309881	FC19309881	0.95	0.0768023
1070	0.0809615	nontumor	scRNA: P-010, tp 4 WES: FC19309881	FC19309881	0.95	0.0769134
1071	0.0800265	nontumor	scRNA: P-010, tp 4 WES: FC19309881	FC19309881	0.95	0.0760252
1072	0.0805864	nontumor	scRNA: P-010, tp 4 WES: FC19309881	FC19309881	0.95	0.0765571
1073	0.0784452	nontumor	scRNA: P-010, tp 4 WES: FC19309881	FC19309881	0.95	0.074523
1074	0.0764062	nontumor	scRNA: P-010, tp 4 WES: FC19309881	FC19309881	0.95	0.0725859
1075	0.0794315	nontumor	scRNA: P-010, tp 4 WES: FC19309881	FC19309881	0.95	0.0754599
1076	0.0812138	nontumor	scRNA: P-010, tp 4 WES: FC19309881	FC19309881	0.95	0.0771531
1077	0.0772463	nontumor	scRNA: P-010, tp 4 WES: FC19309881	FC19309881	0.95	0.073384
1078	0.0757457	nontumor	scRNA: P-010, tp 4 WES: FC19309881	FC19309881	0.95	0.0719585
1079	0.0807426	nontumor	scRNA: P-010, tp 4 WES: FC19309881	FC19309881	0.95	0.0767054
1080	0.0778427	nontumor	scRNA: P-010, tp 4 WES: FC19309881	FC19309881	0.95	0.0739506
1081	0.0764972	nontumor	scRNA: P-010, tp 4 WES: FC19309881	FC19309881	0.95	0.0726724
1082	0.0753994	nontumor	scRNA: P-010, tp 4 WES: FC19309881	FC19309881	0.95	0.0716294
1083	0.071685	nontumor	scRNA: P-010, tp 4 WES: FC19309881	FC19309881	0.95	0.0681007
1084	0.0710717	nontumor	scRNA: P-010, tp 4 WES: FC19309881	FC19309881	0.95	0.0675181
1085	0.0682665	nontumor	scRNA: P-010, tp 4 WES: FC19309881	FC19309881	0.95	0.0648531
1086	0.0662318	nontumor	scRNA: P-010, tp 4 WES: FC19309881	FC19309881	0.95	0.0629202
1087	0.0620603	nontumor	scRNA: P-010, tp 4 WES: FC19309881	FC19309881	0.95	0.0589573
1088	0.0627257	nontumor	scRNA: P-010, tp 4 WES: FC19309881	FC19309881	0.95	0.0595895
1089	0.0645156	nontumor	scRNA: P-010, tp 4 WES: FC19309881	FC19309881	0.95	0.0612898
1090	0.0696481	nontumor	scRNA: P-010, tp 4 WES: FC19309881	FC19309881	0.95	0.0661657
1091	0.0708183	nontumor	scRNA: P-010, tp 4 WES: FC19309881	FC19309881	0.95	0.0672774
1092	0.0690167	nontumor	scRNA: P-010, tp 4 WES: FC19309881	FC19309881	0.95	0.0655659
1093	0.0670508	nontumor	scRNA: P-010, tp 4 WES: FC19309881	FC19309881	0.95	0.0636983
1094	0.063467	nontumor	scRNA: P-010, tp 4 WES: FC19309881	FC19309881	0.95	0.0602937
1095	0.0640649	nontumor	scRNA: P-010, tp 4 WES: FC19309881	FC19309881	0.95	0.0608617
1096	0.0657746	nontumor	scRNA: P-010, tp 4 WES: FC19309881	FC19309881	0.95	0.0624859
1097	0.0664982	nontumor	scRNA: P-010, tp 4 WES: FC19309881	FC19309881	0.95	0.0631733
1098	0.068604	nontumor	scRNA: P-010, tp 4 WES: FC19309881	FC19309881	0.95	0.0651738
1099	0.0627282	nontumor	scRNA: P-010, tp 4 WES: FC19309881	FC19309881	0.95	0.0595917
1100	0.067971	nontumor	scRNA: P-010, tp 4 WES: FC19309881	FC19309881	0.95	0.0645724
1101	0.0673222	nontumor	scRNA: P-010, tp 4 WES: FC19309881	FC19309881	0.95	0.0639561
1102	0.0727002	nontumor	scRNA: P-010, tp 4 WES: FC19309881	FC19309881	0.95	0.0690652
1103	0.0754092	nontumor	scRNA: P-010, tp 4 WES: FC19309881	FC19309881	0.95	0.0716387
1104	0.0747018	nontumor	scRNA: P-010, tp 4 WES: FC19309881	FC19309881	0.95	0.0709668
1105	0.0709492	nontumor	scRNA: P-010, tp 4 WES: FC19309881	FC19309881	0.95	0.0674017
1106	0.070743	nontumor	scRNA: P-010, tp 4 WES: FC19309881	FC19309881	0.95	0.0672058
1107	0.0703414	nontumor	scRNA: P-010, tp 4 WES: FC19309881	FC19309881	0.95	0.0668243
1108	0.0708194	nontumor	scRNA: P-010, tp 4 WES: FC19309881	FC19309881	0.95	0.0672785
1109	0.0875915	tumor	scRNA: P-011, tp 1 WES: BS-619-BM	BS-619-BM	0.91	0.0797083
1110	0.219367	tumor	scRNA: P-011, tp 1 WES: BS-619-BM	BS-619-BM	0.91	0.199624
1111	0.231673	tumor	scRNA: P-011, tp 1 WES: BS-619-BM	BS-619-BM	0.91	0.210822
1112	0.245496	tumor	scRNA: P-011, tp 1 WES: BS-619-BM	BS-619-BM	0.91	0.223402
1113	0.235883	tumor	scRNA: P-011, tp 1 WES: BS-619-BM	BS-619-BM	0.91	0.214653
1114	0.259073	tumor	scRNA: P-011, tp 1 WES: BS-619-BM	BS-619-BM	0.91	0.235757
1115	0.250538	tumor	scRNA: P-011, tp 1 WES: BS-619-BM	BS-619-BM	0.91	0.22799
1116	0.249839	tumor	scRNA: P-011, tp 1 WES: BS-619-BM	BS-619-BM	0.91	0.227353
1117	0.267065	tumor	scRNA: P-011, tp 1 WES: BS-619-BM	BS-619-BM	0.91	0.243029
1118	0.264724	tumor	scRNA: P-011, tp 1 WES: BS-619-BM	BS-619-BM	0.91	0.240899
1119	0.268695	tumor	scRNA: P-011, tp 1 WES: BS-619-BM	BS-619-BM	0.91	0.244512
1120	0.268472	tumor	scRNA: P-011, tp 1 WES: BS-619-BM	BS-619-BM	0.91	0.244309
1121	0.268354	tumor	scRNA: P-011, tp 1 WES: BS-619-BM	BS-619-BM	0.91	0.244202
1122	0.271768	tumor	scRNA: P-011, tp 1 WES: BS-619-BM	BS-619-BM	0.91	0.247309
1123	0.265702	tumor	scRNA: P-011, tp 1 WES: BS-619-BM	BS-619-BM	0.91	0.241789
1124	0.263259	tumor	scRNA: P-011, tp 1 WES: BS-619-BM	BS-619-BM	0.91	0.239566
1125	0.262442	tumor	scRNA: P-011, tp 1 WES: BS-619-BM	BS-619-BM	0.91	0.238823
1126	0.263145	tumor	scRNA: P-011, tp 1 WES: BS-619-BM	BS-619-BM	0.91	0.239462
1127	0.26732	tumor	scRNA: P-011, tp 1 WES: BS-619-BM	BS-619-BM	0.91	0.243262
1128	0.264369	tumor	scRNA: P-011, tp 1 WES: BS-619-BM	BS-619-BM	0.91	0.240576
1129	0.267984	tumor	scRNA: P-011, tp 1 WES: BS-619-BM	BS-619-BM	0.91	0.243865
1130	0.270327	tumor	scRNA: P-011, tp 1 WES: BS-619-BM	BS-619-BM	0.91	0.245998
1131	0.272236	tumor	scRNA: P-011, tp 1 WES: BS-619-BM	BS-619-BM	0.91	0.247735
1132	0.270418	tumor	scRNA: P-011, tp 1 WES: BS-619-BM	BS-619-BM	0.91	0.24608
1133	0.273286	tumor	scRNA: P-011, tp 1 WES: BS-619-BM	BS-619-BM	0.91	0.24869
1134	0.275263	tumor	scRNA: P-011, tp 1 WES: BS-619-BM	BS-619-BM	0.91	0.25049
1135	0.268172	tumor	scRNA: P-011, tp 1 WES: BS-619-BM	BS-619-BM	0.91	0.244036
1136	0.27246	tumor	scRNA: P-011, tp 1 WES: BS-619-BM	BS-619-BM	0.91	0.247939
1137	0.274079	tumor	scRNA: P-011, tp 1 WES: BS-619-BM	BS-619-BM	0.91	0.249412
1138	0.274249	tumor	scRNA: P-011, tp 1 WES: BS-619-BM	BS-619-BM	0.91	0.249567
1139	0.27482	tumor	scRNA: P-011, tp 1 WES: BS-619-BM	BS-619-BM	0.91	0.250086
1140	0.269658	tumor	scRNA: P-011, tp 1 WES: BS-619-BM	BS-619-BM	0.91	0.245389
1141	0.268713	tumor	scRNA: P-011, tp 1 WES: BS-619-BM	BS-619-BM	0.91	0.244529
1142	0.270326	tumor	scRNA: P-011, tp 1 WES: BS-619-BM	BS-619-BM	0.91	0.245997
1143	0.272019	tumor	scRNA: P-011, tp 1 WES: BS-619-BM	BS-619-BM	0.91	0.247537
1144	0.26695	tumor	scRNA: P-011, tp 1 WES: BS-619-BM	BS-619-BM	0.91	0.242924
1145	0.269071	tumor	scRNA: P-011, tp 1 WES: BS-619-BM	BS-619-BM	0.91	0.244854
1146	0.27157	tumor	scRNA: P-011, tp 1 WES: BS-619-BM	BS-619-BM	0.91	0.247129
1147	0.271218	tumor	scRNA: P-011, tp 1 WES: BS-619-BM	BS-619-BM	0.91	0.246808
1148	0.264633	tumor	scRNA: P-011, tp 1 WES: BS-619-BM	BS-619-BM	0.91	0.240816
1149	0.267684	tumor	scRNA: P-011, tp 1 WES: BS-619-BM	BS-619-BM	0.91	0.243593
1150	0.26646	tumor	scRNA: P-011, tp 1 WES: BS-619-BM	BS-619-BM	0.91	0.242479
1151	0.26588	tumor	scRNA: P-011, tp 1 WES: BS-619-BM	BS-619-BM	0.91	0.241951
1152	0.269339	tumor	scRNA: P-011, tp 1 WES: BS-619-BM	BS-619-BM	0.91	0.245098
1153	0.266118	tumor	scRNA: P-011, tp 1 WES: BS-619-BM	BS-619-BM	0.91	0.242167
1154	0.266806	tumor	scRNA: P-011, tp 1 WES: BS-619-BM	BS-619-BM	0.91	0.242793
1155	0.26408	tumor	scRNA: P-011, tp 1 WES: BS-619-BM	BS-619-BM	0.91	0.240312
1156	0.265904	tumor	scRNA: P-011, tp 1 WES: BS-619-BM	BS-619-BM	0.91	0.241973
1157	0.26184	tumor	scRNA: P-011, tp 1 WES: BS-619-BM	BS-619-BM	0.91	0.238274
1158	0.261708	tumor	scRNA: P-011, tp 1 WES: BS-619-BM	BS-619-BM	0.91	0.238154
1159	0.260626	tumor	scRNA: P-011, tp 1 WES: BS-619-BM	BS-619-BM	0.91	0.23717
1160	0.256384	tumor	scRNA: P-011, tp 1 WES: BS-619-BM	BS-619-BM	0.91	0.233309
1161	0.257822	tumor	scRNA: P-011, tp 1 WES: BS-619-BM	BS-619-BM	0.91	0.234618
1162	0.257212	tumor	scRNA: P-011, tp 1 WES: BS-619-BM	BS-619-BM	0.91	0.234063
1163	0.257103	tumor	scRNA: P-011, tp 1 WES: BS-619-BM	BS-619-BM	0.91	0.233963
1164	0.257309	tumor	scRNA: P-011, tp 1 WES: BS-619-BM	BS-619-BM	0.91	0.234151
1165	0.25758	tumor	scRNA: P-011, tp 1 WES: BS-619-BM	BS-619-BM	0.91	0.234398
1166	0.25965	tumor	scRNA: P-011, tp 1 WES: BS-619-BM	BS-619-BM	0.91	0.236282
1167	0.259259	tumor	scRNA: P-011, tp 1 WES: BS-619-BM	BS-619-BM	0.91	0.235925
1168	0.258519	tumor	scRNA: P-011, tp 1 WES: BS-619-BM	BS-619-BM	0.91	0.235252
1169	0.257795	tumor	scRNA: P-011, tp 1 WES: BS-619-BM	BS-619-BM	0.91	0.234593
1170	0.25757	tumor	scRNA: P-011, tp 1 WES: BS-619-BM	BS-619-BM	0.91	0.234389
1171	0.256443	tumor	scRNA: P-011, tp 1 WES: BS-619-BM	BS-619-BM	0.91	0.233363
1172	0.256696	tumor	scRNA: P-011, tp 1 WES: BS-619-BM	BS-619-BM	0.91	0.233594
1173	0.255946	tumor	scRNA: P-011, tp 1 WES: BS-619-BM	BS-619-BM	0.91	0.232911
1174	0.256518	tumor	scRNA: P-011, tp 1 WES: BS-619-BM	BS-619-BM	0.91	0.233431
1175	0.256868	tumor	scRNA: P-011, tp 1 WES: BS-619-BM	BS-619-BM	0.91	0.23375
1176	0.257477	tumor	scRNA: P-011, tp 1 WES: BS-619-BM	BS-619-BM	0.91	0.234304
1177	0.260553	tumor	scRNA: P-011, tp 1 WES: BS-619-BM	BS-619-BM	0.91	0.237104
1178	0.259986	tumor	scRNA: P-011, tp 1 WES: BS-619-BM	BS-619-BM	0.91	0.236588
1179	0.2626	tumor	scRNA: P-011, tp 1 WES: BS-619-BM	BS-619-BM	0.91	0.238966
1180	0.259918	tumor	scRNA: P-011, tp 1 WES: BS-619-BM	BS-619-BM	0.91	0.236525
1181	0.263065	tumor	scRNA: P-011, tp 1 WES: BS-619-BM	BS-619-BM	0.91	0.239389
1182	0.263307	tumor	scRNA: P-011, tp 1 WES: BS-619-BM	BS-619-BM	0.91	0.239609
1183	0.26285	tumor	scRNA: P-011, tp 1 WES: BS-619-BM	BS-619-BM	0.91	0.239193
1184	0.26307	tumor	scRNA: P-011, tp 1 WES: BS-619-BM	BS-619-BM	0.91	0.239394
1185	0.266151	tumor	scRNA: P-011, tp 1 WES: BS-619-BM	BS-619-BM	0.91	0.242197
1186	0.264268	tumor	scRNA: P-011, tp 1 WES: BS-619-BM	BS-619-BM	0.91	0.240484
1187	0.258831	tumor	scRNA: P-011, tp 1 WES: BS-619-BM	BS-619-BM	0.91	0.235536
1188	0.258551	tumor	scRNA: P-011, tp 1 WES: BS-619-BM	BS-619-BM	0.91	0.235281
1189	0.259598	tumor	scRNA: P-011, tp 1 WES: BS-619-BM	BS-619-BM	0.91	0.236235
1190	0.262622	tumor	scRNA: P-011, tp 1 WES: BS-619-BM	BS-619-BM	0.91	0.238986
1191	0.264495	tumor	scRNA: P-011, tp 1 WES: BS-619-BM	BS-619-BM	0.91	0.24069
1192	0.263296	tumor	scRNA: P-011, tp 1 WES: BS-619-BM	BS-619-BM	0.91	0.2396
1193	0.264224	tumor	scRNA: P-011, tp 1 WES: BS-619-BM	BS-619-BM	0.91	0.240444
1194	0.265348	tumor	scRNA: P-011, tp 1 WES: BS-619-BM	BS-619-BM	0.91	0.241467
1195	0.265294	tumor	scRNA: P-011, tp 1 WES: BS-619-BM	BS-619-BM	0.91	0.241417
1196	0.267852	tumor	scRNA: P-011, tp 1 WES: BS-619-BM	BS-619-BM	0.91	0.243745
1197	0.267731	tumor	scRNA: P-011, tp 1 WES: BS-619-BM	BS-619-BM	0.91	0.243635
1198	0.269056	tumor	scRNA: P-011, tp 1 WES: BS-619-BM	BS-619-BM	0.91	0.244841
1199	0.269526	tumor	scRNA: P-011, tp 1 WES: BS-619-BM	BS-619-BM	0.91	0.245269
1200	0.269537	tumor	scRNA: P-011, tp 1 WES: BS-619-BM	BS-619-BM	0.91	0.245278
1201	0.270197	tumor	scRNA: P-011, tp 1 WES: BS-619-BM	BS-619-BM	0.91	0.245879
1202	0.267161	tumor	scRNA: P-011, tp 1 WES: BS-619-BM	BS-619-BM	0.91	0.243117
1203	0.267018	tumor	scRNA: P-011, tp 1 WES: BS-619-BM	BS-619-BM	0.91	0.242986
1204	0.269038	tumor	scRNA: P-011, tp 1 WES: BS-619-BM	BS-619-BM	0.91	0.244824
1205	0.268768	tumor	scRNA: P-011, tp 1 WES: BS-619-BM	BS-619-BM	0.91	0.244579
1206	0.269371	tumor	scRNA: P-011, tp 1 WES: BS-619-BM	BS-619-BM	0.91	0.245128
1207	0.267605	tumor	scRNA: P-011, tp 1 WES: BS-619-BM	BS-619-BM	0.91	0.243521
1208	0.269122	tumor	scRNA: P-011, tp 1 WES: BS-619-BM	BS-619-BM	0.91	0.244901
1209	0.268414	tumor	scRNA: P-011, tp 1 WES: BS-619-BM	BS-619-BM	0.91	0.244256
1210	0.269231	tumor	scRNA: P-011, tp 1 WES: BS-619-BM	BS-619-BM	0.91	0.245
1211	0.270743	tumor	scRNA: P-011, tp 1 WES: BS-619-BM	BS-619-BM	0.91	0.246376
1212	0.266989	tumor	scRNA: P-011, tp 1 WES: BS-619-BM	BS-619-BM	0.91	0.24296
1213	0.266707	tumor	scRNA: P-011, tp 1 WES: BS-619-BM	BS-619-BM	0.91	0.242703
1214	0.268624	tumor	scRNA: P-011, tp 1 WES: BS-619-BM	BS-619-BM	0.91	0.244447
1215	0.268867	tumor	scRNA: P-011, tp 1 WES: BS-619-BM	BS-619-BM	0.91	0.244669
1216	0.264042	tumor	scRNA: P-011, tp 1 WES: BS-619-BM	BS-619-BM	0.91	0.240278
1217	0.255564	tumor	scRNA: P-011, tp 1 WES: BS-619-BM	BS-619-BM	0.91	0.232563
1218	0.256565	tumor	scRNA: P-011, tp 1 WES: BS-619-BM	BS-619-BM	0.91	0.233474
1219	0.254702	tumor	scRNA: P-011, tp 1 WES: BS-619-BM	BS-619-BM	0.91	0.231779
1220	0.254777	tumor	scRNA: P-011, tp 1 WES: BS-619-BM	BS-619-BM	0.91	0.231847
1221	0.251871	tumor	scRNA: P-011, tp 1 WES: BS-619-BM	BS-619-BM	0.91	0.229202
1222	0.250281	tumor	scRNA: P-011, tp 1 WES: BS-619-BM	BS-619-BM	0.91	0.227756
1223	0.251916	tumor	scRNA: P-011, tp 1 WES: BS-619-BM	BS-619-BM	0.91	0.229243
1224	0.252304	tumor	scRNA: P-011, tp 1 WES: BS-619-BM	BS-619-BM	0.91	0.229597
1225	0.254161	tumor	scRNA: P-011, tp 1 WES: BS-619-BM	BS-619-BM	0.91	0.231287
1226	0.254699	tumor	scRNA: P-011, tp 1 WES: BS-619-BM	BS-619-BM	0.91	0.231776
1227	0.254241	tumor	scRNA: P-011, tp 1 WES: BS-619-BM	BS-619-BM	0.91	0.231359
1228	0.253307	tumor	scRNA: P-011, tp 1 WES: BS-619-BM	BS-619-BM	0.91	0.23051
1229	0.254564	tumor	scRNA: P-011, tp 1 WES: BS-619-BM	BS-619-BM	0.91	0.231654
1230	0.254888	tumor	scRNA: P-011, tp 1 WES: BS-619-BM	BS-619-BM	0.91	0.231948
1231	0.255229	tumor	scRNA: P-011, tp 1 WES: BS-619-BM	BS-619-BM	0.91	0.232258
1232	0.254922	tumor	scRNA: P-011, tp 1 WES: BS-619-BM	BS-619-BM	0.91	0.231979
1233	0.25732	tumor	scRNA: P-011, tp 1 WES: BS-619-BM	BS-619-BM	0.91	0.234161
1234	0.257302	tumor	scRNA: P-011, tp 1 WES: BS-619-BM	BS-619-BM	0.91	0.234145
1235	0.257059	tumor	scRNA: P-011, tp 1 WES: BS-619-BM	BS-619-BM	0.91	0.233923
1236	0.257932	tumor	scRNA: P-011, tp 1 WES: BS-619-BM	BS-619-BM	0.91	0.234718
1237	0.257119	tumor	scRNA: P-011, tp 1 WES: BS-619-BM	BS-619-BM	0.91	0.233978
1238	0.259187	tumor	scRNA: P-011, tp 1 WES: BS-619-BM	BS-619-BM	0.91	0.23586
1239	0.258275	tumor	scRNA: P-011, tp 1 WES: BS-619-BM	BS-619-BM	0.91	0.23503
1240	0.256757	tumor	scRNA: P-011, tp 1 WES: BS-619-BM	BS-619-BM	0.91	0.233649
1241	0.256949	tumor	scRNA: P-011, tp 1 WES: BS-619-BM	BS-619-BM	0.91	0.233824
1242	0.25745	tumor	scRNA: P-011, tp 1 WES: BS-619-BM	BS-619-BM	0.91	0.234279
1243	0.257836	tumor	scRNA: P-011, tp 1 WES: BS-619-BM	BS-619-BM	0.91	0.234631
1244	0.259139	tumor	scRNA: P-011, tp 1 WES: BS-619-BM	BS-619-BM	0.91	0.235816
1245	0.260081	tumor	scRNA: P-011, tp 1 WES: BS-619-BM	BS-619-BM	0.91	0.236673
1246	0.260035	tumor	scRNA: P-011, tp 1 WES: BS-619-BM	BS-619-BM	0.91	0.236632
1247	0.260711	tumor	scRNA: P-011, tp 1 WES: BS-619-BM	BS-619-BM	0.91	0.237247
1248	0.259803	tumor	scRNA: P-011, tp 1 WES: BS-619-BM	BS-619-BM	0.91	0.23642
1249	0.261248	tumor	scRNA: P-011, tp 1 WES: BS-619-BM	BS-619-BM	0.91	0.237736
1250	0.262399	tumor	scRNA: P-011, tp 1 WES: BS-619-BM	BS-619-BM	0.91	0.238783
1251	0.26277	tumor	scRNA: P-011, tp 1 WES: BS-619-BM	BS-619-BM	0.91	0.239121
1252	0.260229	tumor	scRNA: P-011, tp 1 WES: BS-619-BM	BS-619-BM	0.91	0.236809
1253	0.258392	tumor	scRNA: P-011, tp 1 WES: BS-619-BM	BS-619-BM	0.91	0.235137
1254	0.259341	tumor	scRNA: P-011, tp 1 WES: BS-619-BM	BS-619-BM	0.91	0.236
1255	0.260838	tumor	scRNA: P-011, tp 1 WES: BS-619-BM	BS-619-BM	0.91	0.237362
1256	0.261555	tumor	scRNA: P-011, tp 1 WES: BS-619-BM	BS-619-BM	0.91	0.238015
1257	0.260087	tumor	scRNA: P-011, tp 1 WES: BS-619-BM	BS-619-BM	0.91	0.236679
1258	0.258026	tumor	scRNA: P-011, tp 1 WES: BS-619-BM	BS-619-BM	0.91	0.234804
1259	0.257633	tumor	scRNA: P-011, tp 1 WES: BS-619-BM	BS-619-BM	0.91	0.234446
1260	0.257829	tumor	scRNA: P-011, tp 1 WES: BS-619-BM	BS-619-BM	0.91	0.234624
1261	0.25667	tumor	scRNA: P-011, tp 1 WES: BS-619-BM	BS-619-BM	0.91	0.233569
1262	0.254685	tumor	scRNA: P-011, tp 1 WES: BS-619-BM	BS-619-BM	0.91	0.231764
1263	0.254414	tumor	scRNA: P-011, tp 1 WES: BS-619-BM	BS-619-BM	0.91	0.231516
1264	0.256307	tumor	scRNA: P-011, tp 1 WES: BS-619-BM	BS-619-BM	0.91	0.233239
1265	0.25587	tumor	scRNA: P-011, tp 1 WES: BS-619-BM	BS-619-BM	0.91	0.232842
1266	0.256401	tumor	scRNA: P-011, tp 1 WES: BS-619-BM	BS-619-BM	0.91	0.233325
1267	0.256676	tumor	scRNA: P-011, tp 1 WES: BS-619-BM	BS-619-BM	0.91	0.233575
1268	0.256865	tumor	scRNA: P-011, tp 1 WES: BS-619-BM	BS-619-BM	0.91	0.233747
1269	0.257835	tumor	scRNA: P-011, tp 1 WES: BS-619-BM	BS-619-BM	0.91	0.23463
1270	0.254968	tumor	scRNA: P-011, tp 1 WES: BS-619-BM	BS-619-BM	0.91	0.232021
1271	0.255478	tumor	scRNA: P-011, tp 1 WES: BS-619-BM	BS-619-BM	0.91	0.232485
1272	0.25742	tumor	scRNA: P-011, tp 1 WES: BS-619-BM	BS-619-BM	0.91	0.234252
1273	0.257274	tumor	scRNA: P-011, tp 1 WES: BS-619-BM	BS-619-BM	0.91	0.234119
1274	0.255916	tumor	scRNA: P-011, tp 1 WES: BS-619-BM	BS-619-BM	0.91	0.232884
1275	0.255799	tumor	scRNA: P-011, tp 1 WES: BS-619-BM	BS-619-BM	0.91	0.232777
1276	0.2561	tumor	scRNA: P-011, tp 1 WES: BS-619-BM	BS-619-BM	0.91	0.233051
1277	0.254619	tumor	scRNA: P-011, tp 1 WES: BS-619-BM	BS-619-BM	0.91	0.231703
1278	0.252447	tumor	scRNA: P-011, tp 1 WES: BS-619-BM	BS-619-BM	0.91	0.229727
1279	0.253507	tumor	scRNA: P-011, tp 1 WES: BS-619-BM	BS-619-BM	0.91	0.230691
1280	0.252868	tumor	scRNA: P-011, tp 1 WES: BS-619-BM	BS-619-BM	0.91	0.23011
1281	0.251412	tumor	scRNA: P-011, tp 1 WES: BS-619-BM	BS-619-BM	0.91	0.228785
1282	0.250949	tumor	scRNA: P-011, tp 1 WES: BS-619-BM	BS-619-BM	0.91	0.228363
1283	0.250004	tumor	scRNA: P-011, tp 1 WES: BS-619-BM	BS-619-BM	0.91	0.227504
1284	0.251071	tumor	scRNA: P-011, tp 1 WES: BS-619-BM	BS-619-BM	0.91	0.228475
1285	0.252062	tumor	scRNA: P-011, tp 1 WES: BS-619-BM	BS-619-BM	0.91	0.229376
1286	0.253003	tumor	scRNA: P-011, tp 1 WES: BS-619-BM	BS-619-BM	0.91	0.230233
1287	0.252294	tumor	scRNA: P-011, tp 1 WES: BS-619-BM	BS-619-BM	0.91	0.229587
1288	0.25191	tumor	scRNA: P-011, tp 1 WES: BS-619-BM	BS-619-BM	0.91	0.229238
1289	0.251335	tumor	scRNA: P-011, tp 1 WES: BS-619-BM	BS-619-BM	0.91	0.228715
1290	0.252454	tumor	scRNA: P-011, tp 1 WES: BS-619-BM	BS-619-BM	0.91	0.229733
1291	0.252206	tumor	scRNA: P-011, tp 1 WES: BS-619-BM	BS-619-BM	0.91	0.229508
1292	0.25236	tumor	scRNA: P-011, tp 1 WES: BS-619-BM	BS-619-BM	0.91	0.229648
1293	0.252831	tumor	scRNA: P-011, tp 1 WES: BS-619-BM	BS-619-BM	0.91	0.230076
1294	0.249356	tumor	scRNA: P-011, tp 1 WES: BS-619-BM	BS-619-BM	0.91	0.226914
1295	0.249546	tumor	scRNA: P-011, tp 1 WES: BS-619-BM	BS-619-BM	0.91	0.227087
1296	0.24941	tumor	scRNA: P-011, tp 1 WES: BS-619-BM	BS-619-BM	0.91	0.226963
1297	0.249881	tumor	scRNA: P-011, tp 1 WES: BS-619-BM	BS-619-BM	0.91	0.227391
1298	0.251677	tumor	scRNA: P-011, tp 1 WES: BS-619-BM	BS-619-BM	0.91	0.229026
1299	0.250976	tumor	scRNA: P-011, tp 1 WES: BS-619-BM	BS-619-BM	0.91	0.228388
1300	0.251985	tumor	scRNA: P-011, tp 1 WES: BS-619-BM	BS-619-BM	0.91	0.229306
1301	0.252117	tumor	scRNA: P-011, tp 1 WES: BS-619-BM	BS-619-BM	0.91	0.229426
1302	0.250864	tumor	scRNA: P-011, tp 1 WES: BS-619-BM	BS-619-BM	0.91	0.228286
1303	0.252115	tumor	scRNA: P-011, tp 1 WES: BS-619-BM	BS-619-BM	0.91	0.229424
1304	0.250863	tumor	scRNA: P-011, tp 1 WES: BS-619-BM	BS-619-BM	0.91	0.228286
1305	0.250344	tumor	scRNA: P-011, tp 1 WES: BS-619-BM	BS-619-BM	0.91	0.227813
1306	0.248758	tumor	scRNA: P-011, tp 1 WES: BS-619-BM	BS-619-BM	0.91	0.22637
1307	0.251295	tumor	scRNA: P-011, tp 1 WES: BS-619-BM	BS-619-BM	0.91	0.228679
1308	0.252376	tumor	scRNA: P-011, tp 1 WES: BS-619-BM	BS-619-BM	0.91	0.229662
1309	0.251604	tumor	scRNA: P-011, tp 1 WES: BS-619-BM	BS-619-BM	0.91	0.22896
1310	0.251409	tumor	scRNA: P-011, tp 1 WES: BS-619-BM	BS-619-BM	0.91	0.228782
1311	0.249534	tumor	scRNA: P-011, tp 1 WES: BS-619-BM	BS-619-BM	0.91	0.227076
1312	0.249706	tumor	scRNA: P-011, tp 1 WES: BS-619-BM	BS-619-BM	0.91	0.227233
1313	0.250421	tumor	scRNA: P-011, tp 1 WES: BS-619-BM	BS-619-BM	0.91	0.227883
1314	0.250271	tumor	scRNA: P-011, tp 1 WES: BS-619-BM	BS-619-BM	0.91	0.227747
1315	0.250663	tumor	scRNA: P-011, tp 1 WES: BS-619-BM	BS-619-BM	0.91	0.228103
1316	0.250279	tumor	scRNA: P-011, tp 1 WES: BS-619-BM	BS-619-BM	0.91	0.227754
1317	0.248867	tumor	scRNA: P-011, tp 1 WES: BS-619-BM	BS-619-BM	0.91	0.226469
1318	0.248581	tumor	scRNA: P-011, tp 1 WES: BS-619-BM	BS-619-BM	0.91	0.226209
1319	0.248172	tumor	scRNA: P-011, tp 1 WES: BS-619-BM	BS-619-BM	0.91	0.225836
1320	0.247938	tumor	scRNA: P-011, tp 1 WES: BS-619-BM	BS-619-BM	0.91	0.225624
1321	0.248275	tumor	scRNA: P-011, tp 1 WES: BS-619-BM	BS-619-BM	0.91	0.22593
1322	0.248636	tumor	scRNA: P-011, tp 1 WES: BS-619-BM	BS-619-BM	0.91	0.226259
1323	0.24721	tumor	scRNA: P-011, tp 1 WES: BS-619-BM	BS-619-BM	0.91	0.224961
1324	0.246985	tumor	scRNA: P-011, tp 1 WES: BS-619-BM	BS-619-BM	0.91	0.224756
1325	0.247856	tumor	scRNA: P-011, tp 1 WES: BS-619-BM	BS-619-BM	0.91	0.225549
1326	0.248387	tumor	scRNA: P-011, tp 1 WES: BS-619-BM	BS-619-BM	0.91	0.226032
1327	0.248722	tumor	scRNA: P-011, tp 1 WES: BS-619-BM	BS-619-BM	0.91	0.226337
1328	0.248677	tumor	scRNA: P-011, tp 1 WES: BS-619-BM	BS-619-BM	0.91	0.226296
1329	0.248921	tumor	scRNA: P-011, tp 1 WES: BS-619-BM	BS-619-BM	0.91	0.226518
1330	0.249375	tumor	scRNA: P-011, tp 1 WES: BS-619-BM	BS-619-BM	0.91	0.226931
1331	0.250116	tumor	scRNA: P-011, tp 1 WES: BS-619-BM	BS-619-BM	0.91	0.227606
1332	0.250327	tumor	scRNA: P-011, tp 1 WES: BS-619-BM	BS-619-BM	0.91	0.227798
1333	0.250152	tumor	scRNA: P-011, tp 1 WES: BS-619-BM	BS-619-BM	0.91	0.227638
1334	0.250505	tumor	scRNA: P-011, tp 1 WES: BS-619-BM	BS-619-BM	0.91	0.22796
1335	0.250541	tumor	scRNA: P-011, tp 1 WES: BS-619-BM	BS-619-BM	0.91	0.227992
1336	0.251266	tumor	scRNA: P-011, tp 1 WES: BS-619-BM	BS-619-BM	0.91	0.228652
1337	0.2521	tumor	scRNA: P-011, tp 1 WES: BS-619-BM	BS-619-BM	0.91	0.229411
1338	0.251481	tumor	scRNA: P-011, tp 1 WES: BS-619-BM	BS-619-BM	0.91	0.228848
1339	0.251537	tumor	scRNA: P-011, tp 1 WES: BS-619-BM	BS-619-BM	0.91	0.228899
1340	0.251557	tumor	scRNA: P-011, tp 1 WES: BS-619-BM	BS-619-BM	0.91	0.228917
1341	0.250966	tumor	scRNA: P-011, tp 1 WES: BS-619-BM	BS-619-BM	0.91	0.228379
1342	0.250634	tumor	scRNA: P-011, tp 1 WES: BS-619-BM	BS-619-BM	0.91	0.228077
1343	0.250431	tumor	scRNA: P-011, tp 1 WES: BS-619-BM	BS-619-BM	0.91	0.227892
1344	0.251407	tumor	scRNA: P-011, tp 1 WES: BS-619-BM	BS-619-BM	0.91	0.228781
1345	0.251719	tumor	scRNA: P-011, tp 1 WES: BS-619-BM	BS-619-BM	0.91	0.229064
1346	0.251469	tumor	scRNA: P-011, tp 1 WES: BS-619-BM	BS-619-BM	0.91	0.228837
1347	0.252038	tumor	scRNA: P-011, tp 1 WES: BS-619-BM	BS-619-BM	0.91	0.229354
1348	0.251266	tumor	scRNA: P-011, tp 1 WES: BS-619-BM	BS-619-BM	0.91	0.228652
1349	0.252097	tumor	scRNA: P-011, tp 1 WES: BS-619-BM	BS-619-BM	0.91	0.229408
1350	0.252297	tumor	scRNA: P-011, tp 1 WES: BS-619-BM	BS-619-BM	0.91	0.22959
1351	0.252819	tumor	scRNA: P-011, tp 1 WES: BS-619-BM	BS-619-BM	0.91	0.230065
1352	0.252846	tumor	scRNA: P-011, tp 1 WES: BS-619-BM	BS-619-BM	0.91	0.23009
1353	0.253102	tumor	scRNA: P-011, tp 1 WES: BS-619-BM	BS-619-BM	0.91	0.230323
1354	0.252713	tumor	scRNA: P-011, tp 1 WES: BS-619-BM	BS-619-BM	0.91	0.229969
1355	0.252039	tumor	scRNA: P-011, tp 1 WES: BS-619-BM	BS-619-BM	0.91	0.229355
1356	0.252813	tumor	scRNA: P-011, tp 1 WES: BS-619-BM	BS-619-BM	0.91	0.23006
1357	0.252782	tumor	scRNA: P-011, tp 1 WES: BS-619-BM	BS-619-BM	0.91	0.230031
1358	0.252443	tumor	scRNA: P-011, tp 1 WES: BS-619-BM	BS-619-BM	0.91	0.229723
1359	0.252551	tumor	scRNA: P-011, tp 1 WES: BS-619-BM	BS-619-BM	0.91	0.229821
1360	0.251484	tumor	scRNA: P-011, tp 1 WES: BS-619-BM	BS-619-BM	0.91	0.228851
1361	0.250796	tumor	scRNA: P-011, tp 1 WES: BS-619-BM	BS-619-BM	0.91	0.228224
1362	0.250709	tumor	scRNA: P-011, tp 1 WES: BS-619-BM	BS-619-BM	0.91	0.228146
1363	0.249898	tumor	scRNA: P-011, tp 1 WES: BS-619-BM	BS-619-BM	0.91	0.227407
1364	0.248071	tumor	scRNA: P-011, tp 1 WES: BS-619-BM	BS-619-BM	0.91	0.225744
1365	0.248633	tumor	scRNA: P-011, tp 1 WES: BS-619-BM	BS-619-BM	0.91	0.226256
1366	0.249808	tumor	scRNA: P-011, tp 1 WES: BS-619-BM	BS-619-BM	0.91	0.227325
1367	0.249071	tumor	scRNA: P-011, tp 1 WES: BS-619-BM	BS-619-BM	0.91	0.226654
1368	0.250079	tumor	scRNA: P-011, tp 1 WES: BS-619-BM	BS-619-BM	0.91	0.227572
1369	0.249436	tumor	scRNA: P-011, tp 1 WES: BS-619-BM	BS-619-BM	0.91	0.226987
1370	0.249014	tumor	scRNA: P-011, tp 1 WES: BS-619-BM	BS-619-BM	0.91	0.226603
1371	0.248276	tumor	scRNA: P-011, tp 1 WES: BS-619-BM	BS-619-BM	0.91	0.225931
1372	0.248501	tumor	scRNA: P-011, tp 1 WES: BS-619-BM	BS-619-BM	0.91	0.226136
1373	0.248112	tumor	scRNA: P-011, tp 1 WES: BS-619-BM	BS-619-BM	0.91	0.225782
1374	0.247964	tumor	scRNA: P-011, tp 1 WES: BS-619-BM	BS-619-BM	0.91	0.225647
1375	0.248582	tumor	scRNA: P-011, tp 1 WES: BS-619-BM	BS-619-BM	0.91	0.22621
1376	0.248776	tumor	scRNA: P-011, tp 1 WES: BS-619-BM	BS-619-BM	0.91	0.226386
1377	0.248442	tumor	scRNA: P-011, tp 1 WES: BS-619-BM	BS-619-BM	0.91	0.226082
1378	0.248978	tumor	scRNA: P-011, tp 1 WES: BS-619-BM	BS-619-BM	0.91	0.22657
1379	0.24726	tumor	scRNA: P-011, tp 1 WES: BS-619-BM	BS-619-BM	0.91	0.225007
1380	0.24671	tumor	scRNA: P-011, tp 1 WES: BS-619-BM	BS-619-BM	0.91	0.224506
1381	0.246196	tumor	scRNA: P-011, tp 1 WES: BS-619-BM	BS-619-BM	0.91	0.224039
1382	0.245967	tumor	scRNA: P-011, tp 1 WES: BS-619-BM	BS-619-BM	0.91	0.22383
1383	0.245623	tumor	scRNA: P-011, tp 1 WES: BS-619-BM	BS-619-BM	0.91	0.223517
1384	0.245229	tumor	scRNA: P-011, tp 1 WES: BS-619-BM	BS-619-BM	0.91	0.223159
1385	0.245217	tumor	scRNA: P-011, tp 1 WES: BS-619-BM	BS-619-BM	0.91	0.223148
1386	0.244347	tumor	scRNA: P-011, tp 1 WES: BS-619-BM	BS-619-BM	0.91	0.222356
1387	0.24372	tumor	scRNA: P-011, tp 1 WES: BS-619-BM	BS-619-BM	0.91	0.221785
1388	0.243632	tumor	scRNA: P-011, tp 1 WES: BS-619-BM	BS-619-BM	0.91	0.221705
1389	0.24304	tumor	scRNA: P-011, tp 1 WES: BS-619-BM	BS-619-BM	0.91	0.221167
1390	0.242607	tumor	scRNA: P-011, tp 1 WES: BS-619-BM	BS-619-BM	0.91	0.220772
1391	0.241928	tumor	scRNA: P-011, tp 1 WES: BS-619-BM	BS-619-BM	0.91	0.220155
1392	0.24109	tumor	scRNA: P-011, tp 1 WES: BS-619-BM	BS-619-BM	0.91	0.219392
1393	0.241358	tumor	scRNA: P-011, tp 1 WES: BS-619-BM	BS-619-BM	0.91	0.219635
1394	0.240989	tumor	scRNA: P-011, tp 1 WES: BS-619-BM	BS-619-BM	0.91	0.2193
1395	0.240752	tumor	scRNA: P-011, tp 1 WES: BS-619-BM	BS-619-BM	0.91	0.219084
1396	0.239346	tumor	scRNA: P-011, tp 1 WES: BS-619-BM	BS-619-BM	0.91	0.217805
1397	0.240096	tumor	scRNA: P-011, tp 1 WES: BS-619-BM	BS-619-BM	0.91	0.218487
1398	0.240397	tumor	scRNA: P-011, tp 1 WES: BS-619-BM	BS-619-BM	0.91	0.218761
1399	0.239348	tumor	scRNA: P-011, tp 1 WES: BS-619-BM	BS-619-BM	0.91	0.217807
1400	0.238527	tumor	scRNA: P-011, tp 1 WES: BS-619-BM	BS-619-BM	0.91	0.217059
1401	0.237708	tumor	scRNA: P-011, tp 1 WES: BS-619-BM	BS-619-BM	0.91	0.216314
1402	0.23707	tumor	scRNA: P-011, tp 1 WES: BS-619-BM	BS-619-BM	0.91	0.215734
1403	0.236466	tumor	scRNA: P-011, tp 1 WES: BS-619-BM	BS-619-BM	0.91	0.215184
1404	0.235725	tumor	scRNA: P-011, tp 1 WES: BS-619-BM	BS-619-BM	0.91	0.21451
1405	0.23599	tumor	scRNA: P-011, tp 1 WES: BS-619-BM	BS-619-BM	0.91	0.214751
1406	0.235681	tumor	scRNA: P-011, tp 1 WES: BS-619-BM	BS-619-BM	0.91	0.214469
1407	0.236531	tumor	scRNA: P-011, tp 1 WES: BS-619-BM	BS-619-BM	0.91	0.215243
1408	0.235567	tumor	scRNA: P-011, tp 1 WES: BS-619-BM	BS-619-BM	0.91	0.214366
1409	0.236509	tumor	scRNA: P-011, tp 1 WES: BS-619-BM	BS-619-BM	0.91	0.215223
1410	0.237125	tumor	scRNA: P-011, tp 1 WES: BS-619-BM	BS-619-BM	0.91	0.215784
1411	0.236508	tumor	scRNA: P-011, tp 1 WES: BS-619-BM	BS-619-BM	0.91	0.215222
1412	0.236033	tumor	scRNA: P-011, tp 1 WES: BS-619-BM	BS-619-BM	0.91	0.21479
1413	0.236546	tumor	scRNA: P-011, tp 1 WES: BS-619-BM	BS-619-BM	0.91	0.215257
1414	0.235671	tumor	scRNA: P-011, tp 1 WES: BS-619-BM	BS-619-BM	0.91	0.214461
1415	0.2365	tumor	scRNA: P-011, tp 1 WES: BS-619-BM	BS-619-BM	0.91	0.215215
1416	0.236577	tumor	scRNA: P-011, tp 1 WES: BS-619-BM	BS-619-BM	0.91	0.215285
1417	0.236182	tumor	scRNA: P-011, tp 1 WES: BS-619-BM	BS-619-BM	0.91	0.214926
1418	0.236882	tumor	scRNA: P-011, tp 1 WES: BS-619-BM	BS-619-BM	0.91	0.215562
1419	0.238043	tumor	scRNA: P-011, tp 1 WES: BS-619-BM	BS-619-BM	0.91	0.216619
1420	0.238213	tumor	scRNA: P-011, tp 1 WES: BS-619-BM	BS-619-BM	0.91	0.216774
1421	0.237886	tumor	scRNA: P-011, tp 1 WES: BS-619-BM	BS-619-BM	0.91	0.216477
1422	0.2378	tumor	scRNA: P-011, tp 1 WES: BS-619-BM	BS-619-BM	0.91	0.216398
1423	0.237732	tumor	scRNA: P-011, tp 1 WES: BS-619-BM	BS-619-BM	0.91	0.216336
1424	0.237368	tumor	scRNA: P-011, tp 1 WES: BS-619-BM	BS-619-BM	0.91	0.216005
1425	0.236398	tumor	scRNA: P-011, tp 1 WES: BS-619-BM	BS-619-BM	0.91	0.215122
1426	0.236174	tumor	scRNA: P-011, tp 1 WES: BS-619-BM	BS-619-BM	0.91	0.214918
1427	0.235773	tumor	scRNA: P-011, tp 1 WES: BS-619-BM	BS-619-BM	0.91	0.214554
1428	0.235681	tumor	scRNA: P-011, tp 1 WES: BS-619-BM	BS-619-BM	0.91	0.21447
1429	0.235168	tumor	scRNA: P-011, tp 1 WES: BS-619-BM	BS-619-BM	0.91	0.214003
1430	0.234886	tumor	scRNA: P-011, tp 1 WES: BS-619-BM	BS-619-BM	0.91	0.213746
1431	0.234386	tumor	scRNA: P-011, tp 1 WES: BS-619-BM	BS-619-BM	0.91	0.213291
1432	0.233981	tumor	scRNA: P-011, tp 1 WES: BS-619-BM	BS-619-BM	0.91	0.212923
1433	0.233706	tumor	scRNA: P-011, tp 1 WES: BS-619-BM	BS-619-BM	0.91	0.212672
1434	0.233343	tumor	scRNA: P-011, tp 1 WES: BS-619-BM	BS-619-BM	0.91	0.212342
1435	0.232707	tumor	scRNA: P-011, tp 1 WES: BS-619-BM	BS-619-BM	0.91	0.211764
1436	0.232278	tumor	scRNA: P-011, tp 1 WES: BS-619-BM	BS-619-BM	0.91	0.211373
1437	0.231885	tumor	scRNA: P-011, tp 1 WES: BS-619-BM	BS-619-BM	0.91	0.211015
1438	0.229685	tumor	scRNA: P-011, tp 1 WES: BS-619-BM	BS-619-BM	0.91	0.209013
1439	0.229212	tumor	scRNA: P-011, tp 1 WES: BS-619-BM	BS-619-BM	0.91	0.208583
1440	0.228953	tumor	scRNA: P-011, tp 1 WES: BS-619-BM	BS-619-BM	0.91	0.208348
1441	0.23039	tumor	scRNA: P-011, tp 1 WES: BS-619-BM	BS-619-BM	0.91	0.209655
1442	0.23047	tumor	scRNA: P-011, tp 1 WES: BS-619-BM	BS-619-BM	0.91	0.209728
1443	0.229611	tumor	scRNA: P-011, tp 1 WES: BS-619-BM	BS-619-BM	0.91	0.208946
1444	0.229624	tumor	scRNA: P-011, tp 1 WES: BS-619-BM	BS-619-BM	0.91	0.208958
1445	0.228816	tumor	scRNA: P-011, tp 1 WES: BS-619-BM	BS-619-BM	0.91	0.208222
1446	0.228533	tumor	scRNA: P-011, tp 1 WES: BS-619-BM	BS-619-BM	0.91	0.207965
1447	0.228423	tumor	scRNA: P-011, tp 1 WES: BS-619-BM	BS-619-BM	0.91	0.207865
1448	0.229568	tumor	scRNA: P-011, tp 1 WES: BS-619-BM	BS-619-BM	0.91	0.208907
1449	0.228134	tumor	scRNA: P-011, tp 1 WES: BS-619-BM	BS-619-BM	0.91	0.207602
1450	0.227615	tumor	scRNA: P-011, tp 1 WES: BS-619-BM	BS-619-BM	0.91	0.20713
1451	0.227222	tumor	scRNA: P-011, tp 1 WES: BS-619-BM	BS-619-BM	0.91	0.206772
1452	0.226361	tumor	scRNA: P-011, tp 1 WES: BS-619-BM	BS-619-BM	0.91	0.205988
1453	0.225904	tumor	scRNA: P-011, tp 1 WES: BS-619-BM	BS-619-BM	0.91	0.205572
1454	0.224754	tumor	scRNA: P-011, tp 1 WES: BS-619-BM	BS-619-BM	0.91	0.204526
1455	0.224866	tumor	scRNA: P-011, tp 1 WES: BS-619-BM	BS-619-BM	0.91	0.204628
1456	0.224857	tumor	scRNA: P-011, tp 1 WES: BS-619-BM	BS-619-BM	0.91	0.20462
1457	0.22536	tumor	scRNA: P-011, tp 1 WES: BS-619-BM	BS-619-BM	0.91	0.205077
1458	0.224865	tumor	scRNA: P-011, tp 1 WES: BS-619-BM	BS-619-BM	0.91	0.204627
1459	0.22457	tumor	scRNA: P-011, tp 1 WES: BS-619-BM	BS-619-BM	0.91	0.204359
1460	0.224863	tumor	scRNA: P-011, tp 1 WES: BS-619-BM	BS-619-BM	0.91	0.204625
1461	0.224346	tumor	scRNA: P-011, tp 1 WES: BS-619-BM	BS-619-BM	0.91	0.204155
1462	0.224395	tumor	scRNA: P-011, tp 1 WES: BS-619-BM	BS-619-BM	0.91	0.2042
1463	0.223251	tumor	scRNA: P-011, tp 1 WES: BS-619-BM	BS-619-BM	0.91	0.203158
1464	0.223621	tumor	scRNA: P-011, tp 1 WES: BS-619-BM	BS-619-BM	0.91	0.203495
1465	0.223592	tumor	scRNA: P-011, tp 1 WES: BS-619-BM	BS-619-BM	0.91	0.203469
1466	0.223212	tumor	scRNA: P-011, tp 1 WES: BS-619-BM	BS-619-BM	0.91	0.203123
1467	0.222791	tumor	scRNA: P-011, tp 1 WES: BS-619-BM	BS-619-BM	0.91	0.202739
1468	0.222354	tumor	scRNA: P-011, tp 1 WES: BS-619-BM	BS-619-BM	0.91	0.202342
1469	0.222364	tumor	scRNA: P-011, tp 1 WES: BS-619-BM	BS-619-BM	0.91	0.202352
1470	0.221849	tumor	scRNA: P-011, tp 1 WES: BS-619-BM	BS-619-BM	0.91	0.201883
1471	0.221459	tumor	scRNA: P-011, tp 1 WES: BS-619-BM	BS-619-BM	0.91	0.201528
1472	0.221785	tumor	scRNA: P-011, tp 1 WES: BS-619-BM	BS-619-BM	0.91	0.201824
1473	0.221129	tumor	scRNA: P-011, tp 1 WES: BS-619-BM	BS-619-BM	0.91	0.201228
1474	0.221298	tumor	scRNA: P-011, tp 1 WES: BS-619-BM	BS-619-BM	0.91	0.201382
1475	0.221955	tumor	scRNA: P-011, tp 1 WES: BS-619-BM	BS-619-BM	0.91	0.201979
1476	0.221749	tumor	scRNA: P-011, tp 1 WES: BS-619-BM	BS-619-BM	0.91	0.201792
1477	0.221422	tumor	scRNA: P-011, tp 1 WES: BS-619-BM	BS-619-BM	0.91	0.201494
1478	0.220647	tumor	scRNA: P-011, tp 1 WES: BS-619-BM	BS-619-BM	0.91	0.200789
1479	0.220937	tumor	scRNA: P-011, tp 1 WES: BS-619-BM	BS-619-BM	0.91	0.201053
1480	0.220489	tumor	scRNA: P-011, tp 1 WES: BS-619-BM	BS-619-BM	0.91	0.200645
1481	0.220277	tumor	scRNA: P-011, tp 1 WES: BS-619-BM	BS-619-BM	0.91	0.200452
1482	0.219705	tumor	scRNA: P-011, tp 1 WES: BS-619-BM	BS-619-BM	0.91	0.199932
1483	0.219428	tumor	scRNA: P-011, tp 1 WES: BS-619-BM	BS-619-BM	0.91	0.199679
1484	0.218725	tumor	scRNA: P-011, tp 1 WES: BS-619-BM	BS-619-BM	0.91	0.199039
1485	0.218363	tumor	scRNA: P-011, tp 1 WES: BS-619-BM	BS-619-BM	0.91	0.198711
1486	0.218836	tumor	scRNA: P-011, tp 1 WES: BS-619-BM	BS-619-BM	0.91	0.199141
1487	0.217989	tumor	scRNA: P-011, tp 1 WES: BS-619-BM	BS-619-BM	0.91	0.19837
1488	0.218397	tumor	scRNA: P-011, tp 1 WES: BS-619-BM	BS-619-BM	0.91	0.198741
1489	0.218505	tumor	scRNA: P-011, tp 1 WES: BS-619-BM	BS-619-BM	0.91	0.198839
1490	0.217936	tumor	scRNA: P-011, tp 1 WES: BS-619-BM	BS-619-BM	0.91	0.198322
1491	0.217686	tumor	scRNA: P-011, tp 1 WES: BS-619-BM	BS-619-BM	0.91	0.198094
1492	0.217369	tumor	scRNA: P-011, tp 1 WES: BS-619-BM	BS-619-BM	0.91	0.197806
1493	0.217167	tumor	scRNA: P-011, tp 1 WES: BS-619-BM	BS-619-BM	0.91	0.197622
1494	0.217632	tumor	scRNA: P-011, tp 1 WES: BS-619-BM	BS-619-BM	0.91	0.198045
1495	0.216816	tumor	scRNA: P-011, tp 1 WES: BS-619-BM	BS-619-BM	0.91	0.197303
1496	0.216444	tumor	scRNA: P-011, tp 1 WES: BS-619-BM	BS-619-BM	0.91	0.196964
1497	0.215554	tumor	scRNA: P-011, tp 1 WES: BS-619-BM	BS-619-BM	0.91	0.196154
1498	0.215041	tumor	scRNA: P-011, tp 1 WES: BS-619-BM	BS-619-BM	0.91	0.195688
1499	0.21509	tumor	scRNA: P-011, tp 1 WES: BS-619-BM	BS-619-BM	0.91	0.195732
1500	0.21531	tumor	scRNA: P-011, tp 1 WES: BS-619-BM	BS-619-BM	0.91	0.195932
1501	0.214685	tumor	scRNA: P-011, tp 1 WES: BS-619-BM	BS-619-BM	0.91	0.195363
1502	0.214421	tumor	scRNA: P-011, tp 1 WES: BS-619-BM	BS-619-BM	0.91	0.195123
1503	0.213619	tumor	scRNA: P-011, tp 1 WES: BS-619-BM	BS-619-BM	0.91	0.194393
1504	0.213974	tumor	scRNA: P-011, tp 1 WES: BS-619-BM	BS-619-BM	0.91	0.194717
1505	0.214557	tumor	scRNA: P-011, tp 1 WES: BS-619-BM	BS-619-BM	0.91	0.195247
1506	0.213891	tumor	scRNA: P-011, tp 1 WES: BS-619-BM	BS-619-BM	0.91	0.194641
1507	0.213087	tumor	scRNA: P-011, tp 1 WES: BS-619-BM	BS-619-BM	0.91	0.193909
1508	0.213757	tumor	scRNA: P-011, tp 1 WES: BS-619-BM	BS-619-BM	0.91	0.194519
1509	0.21273	tumor	scRNA: P-011, tp 1 WES: BS-619-BM	BS-619-BM	0.91	0.193584
1510	0.212602	tumor	scRNA: P-011, tp 1 WES: BS-619-BM	BS-619-BM	0.91	0.193468
1511	0.212938	tumor	scRNA: P-011, tp 1 WES: BS-619-BM	BS-619-BM	0.91	0.193774
1512	0.211373	tumor	scRNA: P-011, tp 1 WES: BS-619-BM	BS-619-BM	0.91	0.192349
1513	0.210798	tumor	scRNA: P-011, tp 1 WES: BS-619-BM	BS-619-BM	0.91	0.191826
1514	0.211225	tumor	scRNA: P-011, tp 1 WES: BS-619-BM	BS-619-BM	0.91	0.192215
1515	0.210434	tumor	scRNA: P-011, tp 1 WES: BS-619-BM	BS-619-BM	0.91	0.191495
1516	0.210496	tumor	scRNA: P-011, tp 1 WES: BS-619-BM	BS-619-BM	0.91	0.191552
1517	0.210882	tumor	scRNA: P-011, tp 1 WES: BS-619-BM	BS-619-BM	0.91	0.191903
1518	0.210922	tumor	scRNA: P-011, tp 1 WES: BS-619-BM	BS-619-BM	0.91	0.191939
1519	0.21038	tumor	scRNA: P-011, tp 1 WES: BS-619-BM	BS-619-BM	0.91	0.191446
1520	0.210282	tumor	scRNA: P-011, tp 1 WES: BS-619-BM	BS-619-BM	0.91	0.191356
1521	0.210259	tumor	scRNA: P-011, tp 1 WES: BS-619-BM	BS-619-BM	0.91	0.191336
1522	0.209405	tumor	scRNA: P-011, tp 1 WES: BS-619-BM	BS-619-BM	0.91	0.190559
1523	0.20917	tumor	scRNA: P-011, tp 1 WES: BS-619-BM	BS-619-BM	0.91	0.190345
1524	0.208133	tumor	scRNA: P-011, tp 1 WES: BS-619-BM	BS-619-BM	0.91	0.189401
1525	0.208019	tumor	scRNA: P-011, tp 1 WES: BS-619-BM	BS-619-BM	0.91	0.189297
1526	0.208063	tumor	scRNA: P-011, tp 1 WES: BS-619-BM	BS-619-BM	0.91	0.189337
1527	0.207996	tumor	scRNA: P-011, tp 1 WES: BS-619-BM	BS-619-BM	0.91	0.189277
1528	0.208043	tumor	scRNA: P-011, tp 1 WES: BS-619-BM	BS-619-BM	0.91	0.189319
1529	0.207583	tumor	scRNA: P-011, tp 1 WES: BS-619-BM	BS-619-BM	0.91	0.1889
1530	0.207243	tumor	scRNA: P-011, tp 1 WES: BS-619-BM	BS-619-BM	0.91	0.188591
1531	0.207089	tumor	scRNA: P-011, tp 1 WES: BS-619-BM	BS-619-BM	0.91	0.188451
1532	0.206472	tumor	scRNA: P-011, tp 1 WES: BS-619-BM	BS-619-BM	0.91	0.187889
1533	0.206475	tumor	scRNA: P-011, tp 1 WES: BS-619-BM	BS-619-BM	0.91	0.187893
1534	0.206036	tumor	scRNA: P-011, tp 1 WES: BS-619-BM	BS-619-BM	0.91	0.187492
1535	0.205942	tumor	scRNA: P-011, tp 1 WES: BS-619-BM	BS-619-BM	0.91	0.187407
1536	0.205939	tumor	scRNA: P-011, tp 1 WES: BS-619-BM	BS-619-BM	0.91	0.187404
1537	0.205875	tumor	scRNA: P-011, tp 1 WES: BS-619-BM	BS-619-BM	0.91	0.187347
1538	0.206074	tumor	scRNA: P-011, tp 1 WES: BS-619-BM	BS-619-BM	0.91	0.187527
1539	0.206049	tumor	scRNA: P-011, tp 1 WES: BS-619-BM	BS-619-BM	0.91	0.187504
1540	0.204716	tumor	scRNA: P-011, tp 1 WES: BS-619-BM	BS-619-BM	0.91	0.186292
1541	0.20475	tumor	scRNA: P-011, tp 1 WES: BS-619-BM	BS-619-BM	0.91	0.186323
1542	0.204286	tumor	scRNA: P-011, tp 1 WES: BS-619-BM	BS-619-BM	0.91	0.1859
1543	0.203826	tumor	scRNA: P-011, tp 1 WES: BS-619-BM	BS-619-BM	0.91	0.185481
1544	0.203578	tumor	scRNA: P-011, tp 1 WES: BS-619-BM	BS-619-BM	0.91	0.185256
1545	0.203042	tumor	scRNA: P-011, tp 1 WES: BS-619-BM	BS-619-BM	0.91	0.184768
1546	0.201024	tumor	scRNA: P-011, tp 1 WES: BS-619-BM	BS-619-BM	0.91	0.182931
1547	0.19994	tumor	scRNA: P-011, tp 1 WES: BS-619-BM	BS-619-BM	0.91	0.181946
1548	0.199654	tumor	scRNA: P-011, tp 1 WES: BS-619-BM	BS-619-BM	0.91	0.181685
1549	0.200194	tumor	scRNA: P-011, tp 1 WES: BS-619-BM	BS-619-BM	0.91	0.182176
1550	0.199749	tumor	scRNA: P-011, tp 1 WES: BS-619-BM	BS-619-BM	0.91	0.181771
1551	0.198349	tumor	scRNA: P-011, tp 1 WES: BS-619-BM	BS-619-BM	0.91	0.180497
1552	0.198188	tumor	scRNA: P-011, tp 1 WES: BS-619-BM	BS-619-BM	0.91	0.180351
1553	0.197638	tumor	scRNA: P-011, tp 1 WES: BS-619-BM	BS-619-BM	0.91	0.179851
1554	0.19765	tumor	scRNA: P-011, tp 1 WES: BS-619-BM	BS-619-BM	0.91	0.179862
1555	0.197707	tumor	scRNA: P-011, tp 1 WES: BS-619-BM	BS-619-BM	0.91	0.179913
1556	0.197105	tumor	scRNA: P-011, tp 1 WES: BS-619-BM	BS-619-BM	0.91	0.179366
1557	0.197796	tumor	scRNA: P-011, tp 1 WES: BS-619-BM	BS-619-BM	0.91	0.179995
1558	0.196711	tumor	scRNA: P-011, tp 1 WES: BS-619-BM	BS-619-BM	0.91	0.179007
1559	0.196547	tumor	scRNA: P-011, tp 1 WES: BS-619-BM	BS-619-BM	0.91	0.178857
1560	0.196479	tumor	scRNA: P-011, tp 1 WES: BS-619-BM	BS-619-BM	0.91	0.178796
1561	0.196034	tumor	scRNA: P-011, tp 1 WES: BS-619-BM	BS-619-BM	0.91	0.178391
1562	0.195687	tumor	scRNA: P-011, tp 1 WES: BS-619-BM	BS-619-BM	0.91	0.178075
1563	0.195874	tumor	scRNA: P-011, tp 1 WES: BS-619-BM	BS-619-BM	0.91	0.178246
1564	0.195826	tumor	scRNA: P-011, tp 1 WES: BS-619-BM	BS-619-BM	0.91	0.178202
1565	0.195689	tumor	scRNA: P-011, tp 1 WES: BS-619-BM	BS-619-BM	0.91	0.178077
1566	0.19618	tumor	scRNA: P-011, tp 1 WES: BS-619-BM	BS-619-BM	0.91	0.178524
1567	0.19541	tumor	scRNA: P-011, tp 1 WES: BS-619-BM	BS-619-BM	0.91	0.177823
1568	0.194765	tumor	scRNA: P-011, tp 1 WES: BS-619-BM	BS-619-BM	0.91	0.177236
1569	0.193837	tumor	scRNA: P-011, tp 1 WES: BS-619-BM	BS-619-BM	0.91	0.176391
1570	0.193526	tumor	scRNA: P-011, tp 1 WES: BS-619-BM	BS-619-BM	0.91	0.176109
1571	0.192873	tumor	scRNA: P-011, tp 1 WES: BS-619-BM	BS-619-BM	0.91	0.175514
1572	0.193318	tumor	scRNA: P-011, tp 1 WES: BS-619-BM	BS-619-BM	0.91	0.175919
1573	0.192582	tumor	scRNA: P-011, tp 1 WES: BS-619-BM	BS-619-BM	0.91	0.175249
1574	0.192785	tumor	scRNA: P-011, tp 1 WES: BS-619-BM	BS-619-BM	0.91	0.175435
1575	0.19202	tumor	scRNA: P-011, tp 1 WES: BS-619-BM	BS-619-BM	0.91	0.174738
1576	0.00280528	nontumor	scRNA: P-011, tp 1 WES: BS-619-BM	BS-619-BM	0.91	0.0025528
1577	0.0090444	nontumor	scRNA: P-011, tp 1 WES: BS-619-BM	BS-619-BM	0.91	0.0082304
1578	0.0299945	nontumor	scRNA: P-011, tp 1 WES: BS-619-BM	BS-619-BM	0.91	0.027295
1579	0.0264475	nontumor	scRNA: P-011, tp 1 WES: BS-619-BM	BS-619-BM	0.91	0.0240672
1580	0.01536	nontumor	scRNA: P-011, tp 1 WES: BS-619-BM	BS-619-BM	0.91	0.0139776
1581	0.0261133	nontumor	scRNA: P-011, tp 1 WES: BS-619-BM	BS-619-BM	0.91	0.0237631
1582	0.0245355	nontumor	scRNA: P-011, tp 1 WES: BS-619-BM	BS-619-BM	0.91	0.0223273
1583	0.0245327	nontumor	scRNA: P-011, tp 1 WES: BS-619-BM	BS-619-BM	0.91	0.0223248
1584	0.0239127	nontumor	scRNA: P-011, tp 1 WES: BS-619-BM	BS-619-BM	0.91	0.0217606
1585	0.0300391	nontumor	scRNA: P-011, tp 1 WES: BS-619-BM	BS-619-BM	0.91	0.0273356
1586	0.0243605	nontumor	scRNA: P-011, tp 1 WES: BS-619-BM	BS-619-BM	0.91	0.0221681
1587	0.0170357	nontumor	scRNA: P-011, tp 1 WES: BS-619-BM	BS-619-BM	0.91	0.0155025
1588	0.0231401	nontumor	scRNA: P-011, tp 1 WES: BS-619-BM	BS-619-BM	0.91	0.0210575
1589	0.0208442	nontumor	scRNA: P-011, tp 1 WES: BS-619-BM	BS-619-BM	0.91	0.0189682
1590	0.0200091	nontumor	scRNA: P-011, tp 1 WES: BS-619-BM	BS-619-BM	0.91	0.0182083
1591	0.0167158	nontumor	scRNA: P-011, tp 1 WES: BS-619-BM	BS-619-BM	0.91	0.0152114
1592	0.0161164	nontumor	scRNA: P-011, tp 1 WES: BS-619-BM	BS-619-BM	0.91	0.014666
1593	0.01526	nontumor	scRNA: P-011, tp 1 WES: BS-619-BM	BS-619-BM	0.91	0.0138866
1594	0.0125704	nontumor	scRNA: P-011, tp 1 WES: BS-619-BM	BS-619-BM	0.91	0.0114391
1595	0.0189137	nontumor	scRNA: P-011, tp 1 WES: BS-619-BM	BS-619-BM	0.91	0.0172115
1596	0.0161136	nontumor	scRNA: P-011, tp 1 WES: BS-619-BM	BS-619-BM	0.91	0.0146633
1597	0.0132207	nontumor	scRNA: P-011, tp 1 WES: BS-619-BM	BS-619-BM	0.91	0.0120308
1598	0.0134682	nontumor	scRNA: P-011, tp 1 WES: BS-619-BM	BS-619-BM	0.91	0.012256
1599	0.0187339	nontumor	scRNA: P-011, tp 1 WES: BS-619-BM	BS-619-BM	0.91	0.0170478
1600	0.0194531	nontumor	scRNA: P-011, tp 1 WES: BS-619-BM	BS-619-BM	0.91	0.0177023
1601	0.0153279	nontumor	scRNA: P-011, tp 1 WES: BS-619-BM	BS-619-BM	0.91	0.0139484
1602	0.0141311	nontumor	scRNA: P-011, tp 1 WES: BS-619-BM	BS-619-BM	0.91	0.0128593
1603	0.0184157	nontumor	scRNA: P-011, tp 1 WES: BS-619-BM	BS-619-BM	0.91	0.0167583
1604	0.0211909	nontumor	scRNA: P-011, tp 1 WES: BS-619-BM	BS-619-BM	0.91	0.0192838
1605	0.0161409	nontumor	scRNA: P-011, tp 1 WES: BS-619-BM	BS-619-BM	0.91	0.0146882
1606	0.0161275	nontumor	scRNA: P-011, tp 1 WES: BS-619-BM	BS-619-BM	0.91	0.014676
1607	0.0167825	nontumor	scRNA: P-011, tp 1 WES: BS-619-BM	BS-619-BM	0.91	0.0152721
1608	0.0191217	nontumor	scRNA: P-011, tp 1 WES: BS-619-BM	BS-619-BM	0.91	0.0174007
1609	0.021612	nontumor	scRNA: P-011, tp 1 WES: BS-619-BM	BS-619-BM	0.91	0.0196669
1610	0.0180349	nontumor	scRNA: P-011, tp 1 WES: BS-619-BM	BS-619-BM	0.91	0.0164117
1611	0.0176882	nontumor	scRNA: P-011, tp 1 WES: BS-619-BM	BS-619-BM	0.91	0.0160963
1612	0.0185042	nontumor	scRNA: P-011, tp 1 WES: BS-619-BM	BS-619-BM	0.91	0.0168388
1613	0.0160321	nontumor	scRNA: P-011, tp 1 WES: BS-619-BM	BS-619-BM	0.91	0.0145892
1614	0.0144023	nontumor	scRNA: P-011, tp 1 WES: BS-619-BM	BS-619-BM	0.91	0.0131061
1615	0.0159118	nontumor	scRNA: P-011, tp 1 WES: BS-619-BM	BS-619-BM	0.91	0.0144797
1616	0.0135426	nontumor	scRNA: P-011, tp 1 WES: BS-619-BM	BS-619-BM	0.91	0.0123238
1617	0.0123236	nontumor	scRNA: P-011, tp 1 WES: BS-619-BM	BS-619-BM	0.91	0.0112145
1618	0.0110632	nontumor	scRNA: P-011, tp 1 WES: BS-619-BM	BS-619-BM	0.91	0.0100675
1619	0.0105444	nontumor	scRNA: P-011, tp 1 WES: BS-619-BM	BS-619-BM	0.91	0.00959542
1620	0.0116187	nontumor	scRNA: P-011, tp 1 WES: BS-619-BM	BS-619-BM	0.91	0.010573
1621	0.0123048	nontumor	scRNA: P-011, tp 1 WES: BS-619-BM	BS-619-BM	0.91	0.0111974
1622	0.00935816	nontumor	scRNA: P-011, tp 1 WES: BS-619-BM	BS-619-BM	0.91	0.00851592
1623	0.0109119	nontumor	scRNA: P-011, tp 1 WES: BS-619-BM	BS-619-BM	0.91	0.00992983
1624	0.00922029	nontumor	scRNA: P-011, tp 1 WES: BS-619-BM	BS-619-BM	0.91	0.00839047
1625	0.00961438	nontumor	scRNA: P-011, tp 1 WES: BS-619-BM	BS-619-BM	0.91	0.00874908
1626	0.010061	nontumor	scRNA: P-011, tp 1 WES: BS-619-BM	BS-619-BM	0.91	0.00915551
1627	0.0103811	nontumor	scRNA: P-011, tp 1 WES: BS-619-BM	BS-619-BM	0.91	0.00944681
1628	0.00788043	nontumor	scRNA: P-011, tp 1 WES: BS-619-BM	BS-619-BM	0.91	0.00717119
1629	0.00839385	nontumor	scRNA: P-011, tp 1 WES: BS-619-BM	BS-619-BM	0.91	0.0076384
1630	0.00539031	nontumor	scRNA: P-011, tp 1 WES: BS-619-BM	BS-619-BM	0.91	0.00490519
1631	0.00744959	nontumor	scRNA: P-011, tp 1 WES: BS-619-BM	BS-619-BM	0.91	0.00677913
1632	0.00519094	nontumor	scRNA: P-011, tp 1 WES: BS-619-BM	BS-619-BM	0.91	0.00472375
1633	0.004183	nontumor	scRNA: P-011, tp 1 WES: BS-619-BM	BS-619-BM	0.91	0.00380653
1634	0.00160032	nontumor	scRNA: P-011, tp 1 WES: BS-619-BM	BS-619-BM	0.91	0.00145629
1635	0.000987119	nontumor	scRNA: P-011, tp 1 WES: BS-619-BM	BS-619-BM	0.91	0.000898278
1636	0.00175719	nontumor	scRNA: P-011, tp 1 WES: BS-619-BM	BS-619-BM	0.91	0.00159904
1637	0.00425076	nontumor	scRNA: P-011, tp 1 WES: BS-619-BM	BS-619-BM	0.91	0.00386819
1638	0.00297251	nontumor	scRNA: P-011, tp 1 WES: BS-619-BM	BS-619-BM	0.91	0.00270499
1639	0.00259417	nontumor	scRNA: P-011, tp 1 WES: BS-619-BM	BS-619-BM	0.91	0.0023607
1640	0.00345841	nontumor	scRNA: P-011, tp 1 WES: BS-619-BM	BS-619-BM	0.91	0.00314715
1641	0.00613169	nontumor	scRNA: P-011, tp 1 WES: BS-619-BM	BS-619-BM	0.91	0.00557984
1642	0.00567158	nontumor	scRNA: P-011, tp 1 WES: BS-619-BM	BS-619-BM	0.91	0.00516113
1643	0.00482279	nontumor	scRNA: P-011, tp 1 WES: BS-619-BM	BS-619-BM	0.91	0.00438874
1644	0.00441531	nontumor	scRNA: P-011, tp 1 WES: BS-619-BM	BS-619-BM	0.91	0.00401793
1645	0.00477984	nontumor	scRNA: P-011, tp 1 WES: BS-619-BM	BS-619-BM	0.91	0.00434966
1646	0.00532326	nontumor	scRNA: P-011, tp 1 WES: BS-619-BM	BS-619-BM	0.91	0.00484417
1647	0.00293254	nontumor	scRNA: P-011, tp 1 WES: BS-619-BM	BS-619-BM	0.91	0.00266861
1648	0.00270971	nontumor	scRNA: P-011, tp 1 WES: BS-619-BM	BS-619-BM	0.91	0.00246583
1649	0.00373784	nontumor	scRNA: P-011, tp 1 WES: BS-619-BM	BS-619-BM	0.91	0.00340143
1650	0.00125011	nontumor	scRNA: P-011, tp 1 WES: BS-619-BM	BS-619-BM	0.91	0.0011376
1651	0.0034713	nontumor	scRNA: P-011, tp 1 WES: BS-619-BM	BS-619-BM	0.91	0.00315888
1652	0.00372365	nontumor	scRNA: P-011, tp 1 WES: BS-619-BM	BS-619-BM	0.91	0.00338852
1653	0.00501584	nontumor	scRNA: P-011, tp 1 WES: BS-619-BM	BS-619-BM	0.91	0.00456441
1654	0.00319124	nontumor	scRNA: P-011, tp 1 WES: BS-619-BM	BS-619-BM	0.91	0.00290403
1655	0.000198875	nontumor	scRNA: P-011, tp 1 WES: BS-619-BM	BS-619-BM	0.91	0.000180977
1656	-0.000317965	nontumor	scRNA: P-011, tp 1 WES: BS-619-BM	BS-619-BM	0.91	-0.000289349
1657	-0.000521346	nontumor	scRNA: P-011, tp 1 WES: BS-619-BM	BS-619-BM	0.91	-0.000474425
1658	0.000136521	nontumor	scRNA: P-011, tp 1 WES: BS-619-BM	BS-619-BM	0.91	0.000124234
1659	0.000614097	nontumor	scRNA: P-011, tp 1 WES: BS-619-BM	BS-619-BM	0.91	0.000558829
1660	0.00037376	nontumor	scRNA: P-011, tp 1 WES: BS-619-BM	BS-619-BM	0.91	0.000340122
1661	0.000717134	nontumor	scRNA: P-011, tp 1 WES: BS-619-BM	BS-619-BM	0.91	0.000652592
1662	0.00165717	nontumor	scRNA: P-011, tp 1 WES: BS-619-BM	BS-619-BM	0.91	0.00150803
1663	0.00241992	nontumor	scRNA: P-011, tp 1 WES: BS-619-BM	BS-619-BM	0.91	0.00220213
1664	0.00355173	nontumor	scRNA: P-011, tp 1 WES: BS-619-BM	BS-619-BM	0.91	0.00323207
1665	0.00256845	nontumor	scRNA: P-011, tp 1 WES: BS-619-BM	BS-619-BM	0.91	0.00233729
1666	0.00184567	nontumor	scRNA: P-011, tp 1 WES: BS-619-BM	BS-619-BM	0.91	0.00167956
1667	0.0023269	nontumor	scRNA: P-011, tp 1 WES: BS-619-BM	BS-619-BM	0.91	0.00211748
1668	0.00400101	nontumor	scRNA: P-011, tp 1 WES: BS-619-BM	BS-619-BM	0.91	0.00364092
1669	0.398485	tumor	scRNA: P-014, tp 1 WES: P-014-03	CSF-014-03	0.82	0.326757
1670	0.371094	tumor	scRNA: P-014, tp 1 WES: P-014-03	CSF-014-03	0.82	0.304297
1671	0.348956	tumor	scRNA: P-014, tp 1 WES: P-014-03	CSF-014-03	0.82	0.286144
1672	0.34208	tumor	scRNA: P-014, tp 1 WES: P-014-03	CSF-014-03	0.82	0.280506
1673	0.346543	tumor	scRNA: P-014, tp 1 WES: P-014-03	CSF-014-03	0.82	0.284165
1674	0.32525	tumor	scRNA: P-014, tp 1 WES: P-014-03	CSF-014-03	0.82	0.266705
1675	0.328375	tumor	scRNA: P-014, tp 1 WES: P-014-03	CSF-014-03	0.82	0.269268
1676	0.318094	tumor	scRNA: P-014, tp 1 WES: P-014-03	CSF-014-03	0.82	0.260837
1677	0.325052	tumor	scRNA: P-014, tp 1 WES: P-014-03	CSF-014-03	0.82	0.266542
1678	0.306691	tumor	scRNA: P-014, tp 1 WES: P-014-03	CSF-014-03	0.82	0.251486
1679	0.324577	tumor	scRNA: P-014, tp 1 WES: P-014-03	CSF-014-03	0.82	0.266153
1680	0.325145	tumor	scRNA: P-014, tp 1 WES: P-014-03	CSF-014-03	0.82	0.266619
1681	0.323668	tumor	scRNA: P-014, tp 1 WES: P-014-03	CSF-014-03	0.82	0.265408
1682	0.316681	tumor	scRNA: P-014, tp 1 WES: P-014-03	CSF-014-03	0.82	0.259679
1683	0.313899	tumor	scRNA: P-014, tp 1 WES: P-014-03	CSF-014-03	0.82	0.257397
1684	0.314779	tumor	scRNA: P-014, tp 1 WES: P-014-03	CSF-014-03	0.82	0.258119
1685	0.310848	tumor	scRNA: P-014, tp 1 WES: P-014-03	CSF-014-03	0.82	0.254895
1686	0.306769	tumor	scRNA: P-014, tp 1 WES: P-014-03	CSF-014-03	0.82	0.251551
1687	0.32393	tumor	scRNA: P-014, tp 1 WES: P-014-03	CSF-014-03	0.82	0.265623
1688	0.315964	tumor	scRNA: P-014, tp 1 WES: P-014-03	CSF-014-03	0.82	0.259091
1689	0.323028	tumor	scRNA: P-014, tp 1 WES: P-014-03	CSF-014-03	0.82	0.264883
1690	0.318625	tumor	scRNA: P-014, tp 1 WES: P-014-03	CSF-014-03	0.82	0.261273
1691	0.317692	tumor	scRNA: P-014, tp 1 WES: P-014-03	CSF-014-03	0.82	0.260507
1692	0.32155	tumor	scRNA: P-014, tp 1 WES: P-014-03	CSF-014-03	0.82	0.263671
1693	0.320935	tumor	scRNA: P-014, tp 1 WES: P-014-03	CSF-014-03	0.82	0.263166
1694	0.317084	tumor	scRNA: P-014, tp 1 WES: P-014-03	CSF-014-03	0.82	0.260009
1695	0.306937	tumor	scRNA: P-014, tp 1 WES: P-014-03	CSF-014-03	0.82	0.251688
1696	0.305265	tumor	scRNA: P-014, tp 1 WES: P-014-03	CSF-014-03	0.82	0.250317
1697	0.303563	tumor	scRNA: P-014, tp 1 WES: P-014-03	CSF-014-03	0.82	0.248922
1698	0.305999	tumor	scRNA: P-014, tp 1 WES: P-014-03	CSF-014-03	0.82	0.250919
1699	0.308463	tumor	scRNA: P-014, tp 1 WES: P-014-03	CSF-014-03	0.82	0.25294
1700	0.309374	tumor	scRNA: P-014, tp 1 WES: P-014-03	CSF-014-03	0.82	0.253687
1701	0.314479	tumor	scRNA: P-014, tp 1 WES: P-014-03	CSF-014-03	0.82	0.257873
1702	0.316025	tumor	scRNA: P-014, tp 1 WES: P-014-03	CSF-014-03	0.82	0.25914
1703	0.314431	tumor	scRNA: P-014, tp 1 WES: P-014-03	CSF-014-03	0.82	0.257833
1704	0.311216	tumor	scRNA: P-014, tp 1 WES: P-014-03	CSF-014-03	0.82	0.255197
1705	0.316261	tumor	scRNA: P-014, tp 1 WES: P-014-03	CSF-014-03	0.82	0.259334
1706	0.31525	tumor	scRNA: P-014, tp 1 WES: P-014-03	CSF-014-03	0.82	0.258505
1707	0.312465	tumor	scRNA: P-014, tp 1 WES: P-014-03	CSF-014-03	0.82	0.256221
1708	0.325381	tumor	scRNA: P-014, tp 1 WES: P-014-03	CSF-014-03	0.82	0.266812
1709	0.322396	tumor	scRNA: P-014, tp 1 WES: P-014-03	CSF-014-03	0.82	0.264365
1710	0.320493	tumor	scRNA: P-014, tp 1 WES: P-014-03	CSF-014-03	0.82	0.262805
1711	0.319078	tumor	scRNA: P-014, tp 1 WES: P-014-03	CSF-014-03	0.82	0.261644
1712	0.318109	tumor	scRNA: P-014, tp 1 WES: P-014-03	CSF-014-03	0.82	0.260849
1713	0.316648	tumor	scRNA: P-014, tp 1 WES: P-014-03	CSF-014-03	0.82	0.259651
1714	0.313621	tumor	scRNA: P-014, tp 1 WES: P-014-03	CSF-014-03	0.82	0.257169
1715	0.318336	tumor	scRNA: P-014, tp 1 WES: P-014-03	CSF-014-03	0.82	0.261035
1716	0.317682	tumor	scRNA: P-014, tp 1 WES: P-014-03	CSF-014-03	0.82	0.260499
1717	0.315472	tumor	scRNA: P-014, tp 1 WES: P-014-03	CSF-014-03	0.82	0.258687
1718	0.317375	tumor	scRNA: P-014, tp 1 WES: P-014-03	CSF-014-03	0.82	0.260248
1719	0.315726	tumor	scRNA: P-014, tp 1 WES: P-014-03	CSF-014-03	0.82	0.258895
1720	0.310064	tumor	scRNA: P-014, tp 1 WES: P-014-03	CSF-014-03	0.82	0.254252
1721	0.313228	tumor	scRNA: P-014, tp 1 WES: P-014-03	CSF-014-03	0.82	0.256847
1722	0.308572	tumor	scRNA: P-014, tp 1 WES: P-014-03	CSF-014-03	0.82	0.253029
1723	0.310328	tumor	scRNA: P-014, tp 1 WES: P-014-03	CSF-014-03	0.82	0.254469
1724	0.304455	tumor	scRNA: P-014, tp 1 WES: P-014-03	CSF-014-03	0.82	0.249653
1725	0.308426	tumor	scRNA: P-014, tp 1 WES: P-014-03	CSF-014-03	0.82	0.252909
1726	0.306762	tumor	scRNA: P-014, tp 1 WES: P-014-03	CSF-014-03	0.82	0.251545
1727	0.297563	tumor	scRNA: P-014, tp 1 WES: P-014-03	CSF-014-03	0.82	0.244001
1728	0.302167	tumor	scRNA: P-014, tp 1 WES: P-014-03	CSF-014-03	0.82	0.247777
1729	0.298558	tumor	scRNA: P-014, tp 1 WES: P-014-03	CSF-014-03	0.82	0.244817
1730	0.291397	tumor	scRNA: P-014, tp 1 WES: P-014-03	CSF-014-03	0.82	0.238945
1731	0.285956	tumor	scRNA: P-014, tp 1 WES: P-014-03	CSF-014-03	0.82	0.234484
1732	0.283739	tumor	scRNA: P-014, tp 1 WES: P-014-03	CSF-014-03	0.82	0.232666
1733	0.287739	tumor	scRNA: P-014, tp 1 WES: P-014-03	CSF-014-03	0.82	0.235946
1734	0.293449	tumor	scRNA: P-014, tp 1 WES: P-014-03	CSF-014-03	0.82	0.240628
1735	0.292425	tumor	scRNA: P-014, tp 1 WES: P-014-03	CSF-014-03	0.82	0.239788
1736	0.293752	tumor	scRNA: P-014, tp 1 WES: P-014-03	CSF-014-03	0.82	0.240877
1737	0.295932	tumor	scRNA: P-014, tp 1 WES: P-014-03	CSF-014-03	0.82	0.242664
1738	0.2946	tumor	scRNA: P-014, tp 1 WES: P-014-03	CSF-014-03	0.82	0.241572
1739	0.290198	tumor	scRNA: P-014, tp 1 WES: P-014-03	CSF-014-03	0.82	0.237962
1740	0.295071	tumor	scRNA: P-014, tp 1 WES: P-014-03	CSF-014-03	0.82	0.241958
1741	0.293993	tumor	scRNA: P-014, tp 1 WES: P-014-03	CSF-014-03	0.82	0.241075
1742	0.291953	tumor	scRNA: P-014, tp 1 WES: P-014-03	CSF-014-03	0.82	0.239401
1743	0.287436	tumor	scRNA: P-014, tp 1 WES: P-014-03	CSF-014-03	0.82	0.235698
1744	0.285636	tumor	scRNA: P-014, tp 1 WES: P-014-03	CSF-014-03	0.82	0.234222
1745	0.285654	tumor	scRNA: P-014, tp 1 WES: P-014-03	CSF-014-03	0.82	0.234237
1746	0.286938	tumor	scRNA: P-014, tp 1 WES: P-014-03	CSF-014-03	0.82	0.235289
1747	0.285941	tumor	scRNA: P-014, tp 1 WES: P-014-03	CSF-014-03	0.82	0.234471
1748	0.28197	tumor	scRNA: P-014, tp 1 WES: P-014-03	CSF-014-03	0.82	0.231215
1749	0.287098	tumor	scRNA: P-014, tp 1 WES: P-014-03	CSF-014-03	0.82	0.23542
1750	0.287205	tumor	scRNA: P-014, tp 1 WES: P-014-03	CSF-014-03	0.82	0.235508
1751	0.283929	tumor	scRNA: P-014, tp 1 WES: P-014-03	CSF-014-03	0.82	0.232822
1752	0.284375	tumor	scRNA: P-014, tp 1 WES: P-014-03	CSF-014-03	0.82	0.233187
1753	0.284012	tumor	scRNA: P-014, tp 1 WES: P-014-03	CSF-014-03	0.82	0.23289
1754	0.281847	tumor	scRNA: P-014, tp 1 WES: P-014-03	CSF-014-03	0.82	0.231114
1755	0.285977	tumor	scRNA: P-014, tp 1 WES: P-014-03	CSF-014-03	0.82	0.234501
1756	0.283904	tumor	scRNA: P-014, tp 1 WES: P-014-03	CSF-014-03	0.82	0.232801
1757	0.278212	tumor	scRNA: P-014, tp 1 WES: P-014-03	CSF-014-03	0.82	0.228134
1758	0.2809	tumor	scRNA: P-014, tp 1 WES: P-014-03	CSF-014-03	0.82	0.230338
1759	0.281973	tumor	scRNA: P-014, tp 1 WES: P-014-03	CSF-014-03	0.82	0.231218
1760	0.279724	tumor	scRNA: P-014, tp 1 WES: P-014-03	CSF-014-03	0.82	0.229374
1761	0.277445	tumor	scRNA: P-014, tp 1 WES: P-014-03	CSF-014-03	0.82	0.227505
1762	0.278058	tumor	scRNA: P-014, tp 1 WES: P-014-03	CSF-014-03	0.82	0.228007
1763	0.27792	tumor	scRNA: P-014, tp 1 WES: P-014-03	CSF-014-03	0.82	0.227894
1764	0.276113	tumor	scRNA: P-014, tp 1 WES: P-014-03	CSF-014-03	0.82	0.226412
1765	0.275653	tumor	scRNA: P-014, tp 1 WES: P-014-03	CSF-014-03	0.82	0.226036
1766	0.276776	tumor	scRNA: P-014, tp 1 WES: P-014-03	CSF-014-03	0.82	0.226956
1767	0.277312	tumor	scRNA: P-014, tp 1 WES: P-014-03	CSF-014-03	0.82	0.227396
1768	0.280382	tumor	scRNA: P-014, tp 1 WES: P-014-03	CSF-014-03	0.82	0.229913
1769	0.279259	tumor	scRNA: P-014, tp 1 WES: P-014-03	CSF-014-03	0.82	0.228992
1770	0.278439	tumor	scRNA: P-014, tp 1 WES: P-014-03	CSF-014-03	0.82	0.22832
1771	0.277905	tumor	scRNA: P-014, tp 1 WES: P-014-03	CSF-014-03	0.82	0.227882
1772	0.277304	tumor	scRNA: P-014, tp 1 WES: P-014-03	CSF-014-03	0.82	0.227389
1773	0.275268	tumor	scRNA: P-014, tp 1 WES: P-014-03	CSF-014-03	0.82	0.22572
1774	0.275763	tumor	scRNA: P-014, tp 1 WES: P-014-03	CSF-014-03	0.82	0.226126
1775	0.273671	tumor	scRNA: P-014, tp 1 WES: P-014-03	CSF-014-03	0.82	0.22441
1776	0.270172	tumor	scRNA: P-014, tp 1 WES: P-014-03	CSF-014-03	0.82	0.221541
1777	0.269519	tumor	scRNA: P-014, tp 1 WES: P-014-03	CSF-014-03	0.82	0.221005
1778	0.270415	tumor	scRNA: P-014, tp 1 WES: P-014-03	CSF-014-03	0.82	0.22174
1779	0.270222	tumor	scRNA: P-014, tp 1 WES: P-014-03	CSF-014-03	0.82	0.221582
1780	0.272271	tumor	scRNA: P-014, tp 1 WES: P-014-03	CSF-014-03	0.82	0.223262
1781	0.269834	tumor	scRNA: P-014, tp 1 WES: P-014-03	CSF-014-03	0.82	0.221264
1782	0.27419	tumor	scRNA: P-014, tp 1 WES: P-014-03	CSF-014-03	0.82	0.224836
1783	0.273836	tumor	scRNA: P-014, tp 1 WES: P-014-03	CSF-014-03	0.82	0.224545
1784	0.270523	tumor	scRNA: P-014, tp 1 WES: P-014-03	CSF-014-03	0.82	0.221829
1785	0.272437	tumor	scRNA: P-014, tp 1 WES: P-014-03	CSF-014-03	0.82	0.223398
1786	0.271278	tumor	scRNA: P-014, tp 1 WES: P-014-03	CSF-014-03	0.82	0.222448
1787	0.272183	tumor	scRNA: P-014, tp 1 WES: P-014-03	CSF-014-03	0.82	0.22319
1788	0.269215	tumor	scRNA: P-014, tp 1 WES: P-014-03	CSF-014-03	0.82	0.220756
1789	0.264204	tumor	scRNA: P-014, tp 1 WES: P-014-03	CSF-014-03	0.82	0.216647
1790	0.266242	tumor	scRNA: P-014, tp 1 WES: P-014-03	CSF-014-03	0.82	0.218319
1791	0.265175	tumor	scRNA: P-014, tp 1 WES: P-014-03	CSF-014-03	0.82	0.217444
1792	0.265788	tumor	scRNA: P-014, tp 1 WES: P-014-03	CSF-014-03	0.82	0.217947
1793	0.266537	tumor	scRNA: P-014, tp 1 WES: P-014-03	CSF-014-03	0.82	0.21856
1794	0.264795	tumor	scRNA: P-014, tp 1 WES: P-014-03	CSF-014-03	0.82	0.217132
1795	0.264089	tumor	scRNA: P-014, tp 1 WES: P-014-03	CSF-014-03	0.82	0.216553
1796	0.265099	tumor	scRNA: P-014, tp 1 WES: P-014-03	CSF-014-03	0.82	0.217381
1797	0.267983	tumor	scRNA: P-014, tp 1 WES: P-014-03	CSF-014-03	0.82	0.219746
1798	0.268012	tumor	scRNA: P-014, tp 1 WES: P-014-03	CSF-014-03	0.82	0.21977
1799	0.268962	tumor	scRNA: P-014, tp 1 WES: P-014-03	CSF-014-03	0.82	0.220549
1800	0.26722	tumor	scRNA: P-014, tp 1 WES: P-014-03	CSF-014-03	0.82	0.219121
1801	0.267163	tumor	scRNA: P-014, tp 1 WES: P-014-03	CSF-014-03	0.82	0.219073
1802	0.261627	tumor	scRNA: P-014, tp 1 WES: P-014-03	CSF-014-03	0.82	0.214534
1803	0.26023	tumor	scRNA: P-014, tp 1 WES: P-014-03	CSF-014-03	0.82	0.213388
1804	0.25931	tumor	scRNA: P-014, tp 1 WES: P-014-03	CSF-014-03	0.82	0.212634
1805	0.260621	tumor	scRNA: P-014, tp 1 WES: P-014-03	CSF-014-03	0.82	0.213709
1806	0.25726	tumor	scRNA: P-014, tp 1 WES: P-014-03	CSF-014-03	0.82	0.210953
1807	0.258459	tumor	scRNA: P-014, tp 1 WES: P-014-03	CSF-014-03	0.82	0.211936
1808	0.259111	tumor	scRNA: P-014, tp 1 WES: P-014-03	CSF-014-03	0.82	0.212471
1809	0.259083	tumor	scRNA: P-014, tp 1 WES: P-014-03	CSF-014-03	0.82	0.212448
1810	0.260073	tumor	scRNA: P-014, tp 1 WES: P-014-03	CSF-014-03	0.82	0.21326
1811	0.256206	tumor	scRNA: P-014, tp 1 WES: P-014-03	CSF-014-03	0.82	0.210089
1812	0.258236	tumor	scRNA: P-014, tp 1 WES: P-014-03	CSF-014-03	0.82	0.211754
1813	0.25739	tumor	scRNA: P-014, tp 1 WES: P-014-03	CSF-014-03	0.82	0.21106
1814	0.256537	tumor	scRNA: P-014, tp 1 WES: P-014-03	CSF-014-03	0.82	0.21036
1815	0.257629	tumor	scRNA: P-014, tp 1 WES: P-014-03	CSF-014-03	0.82	0.211256
1816	0.258483	tumor	scRNA: P-014, tp 1 WES: P-014-03	CSF-014-03	0.82	0.211956
1817	0.257351	tumor	scRNA: P-014, tp 1 WES: P-014-03	CSF-014-03	0.82	0.211028
1818	0.259071	tumor	scRNA: P-014, tp 1 WES: P-014-03	CSF-014-03	0.82	0.212438
1819	0.257946	tumor	scRNA: P-014, tp 1 WES: P-014-03	CSF-014-03	0.82	0.211516
1820	0.25714	tumor	scRNA: P-014, tp 1 WES: P-014-03	CSF-014-03	0.82	0.210855
1821	0.254397	tumor	scRNA: P-014, tp 1 WES: P-014-03	CSF-014-03	0.82	0.208606
1822	0.253723	tumor	scRNA: P-014, tp 1 WES: P-014-03	CSF-014-03	0.82	0.208053
1823	0.252393	tumor	scRNA: P-014, tp 1 WES: P-014-03	CSF-014-03	0.82	0.206962
1824	0.249518	tumor	scRNA: P-014, tp 1 WES: P-014-03	CSF-014-03	0.82	0.204605
1825	0.250276	tumor	scRNA: P-014, tp 1 WES: P-014-03	CSF-014-03	0.82	0.205227
1826	0.250308	tumor	scRNA: P-014, tp 1 WES: P-014-03	CSF-014-03	0.82	0.205253
1827	0.247622	tumor	scRNA: P-014, tp 1 WES: P-014-03	CSF-014-03	0.82	0.20305
1828	0.246283	tumor	scRNA: P-014, tp 1 WES: P-014-03	CSF-014-03	0.82	0.201952
1829	0.2461	tumor	scRNA: P-014, tp 1 WES: P-014-03	CSF-014-03	0.82	0.201802
1830	0.244527	tumor	scRNA: P-014, tp 1 WES: P-014-03	CSF-014-03	0.82	0.200512
1831	0.24456	tumor	scRNA: P-014, tp 1 WES: P-014-03	CSF-014-03	0.82	0.200539
1832	0.243525	tumor	scRNA: P-014, tp 1 WES: P-014-03	CSF-014-03	0.82	0.19969
1833	0.245157	tumor	scRNA: P-014, tp 1 WES: P-014-03	CSF-014-03	0.82	0.201029
1834	0.246199	tumor	scRNA: P-014, tp 1 WES: P-014-03	CSF-014-03	0.82	0.201883
1835	0.245521	tumor	scRNA: P-014, tp 1 WES: P-014-03	CSF-014-03	0.82	0.201327
1836	0.243542	tumor	scRNA: P-014, tp 1 WES: P-014-03	CSF-014-03	0.82	0.199705
1837	0.243502	tumor	scRNA: P-014, tp 1 WES: P-014-03	CSF-014-03	0.82	0.199672
1838	0.244267	tumor	scRNA: P-014, tp 1 WES: P-014-03	CSF-014-03	0.82	0.200299
1839	0.243164	tumor	scRNA: P-014, tp 1 WES: P-014-03	CSF-014-03	0.82	0.199394
1840	0.243045	tumor	scRNA: P-014, tp 1 WES: P-014-03	CSF-014-03	0.82	0.199297
1841	0.241251	tumor	scRNA: P-014, tp 1 WES: P-014-03	CSF-014-03	0.82	0.197826
1842	0.240527	tumor	scRNA: P-014, tp 1 WES: P-014-03	CSF-014-03	0.82	0.197232
1843	0.240098	tumor	scRNA: P-014, tp 1 WES: P-014-03	CSF-014-03	0.82	0.196881
1844	0.239778	tumor	scRNA: P-014, tp 1 WES: P-014-03	CSF-014-03	0.82	0.196618
1845	0.238865	tumor	scRNA: P-014, tp 1 WES: P-014-03	CSF-014-03	0.82	0.195869
1846	0.238082	tumor	scRNA: P-014, tp 1 WES: P-014-03	CSF-014-03	0.82	0.195227
1847	0.238579	tumor	scRNA: P-014, tp 1 WES: P-014-03	CSF-014-03	0.82	0.195635
1848	0.237777	tumor	scRNA: P-014, tp 1 WES: P-014-03	CSF-014-03	0.82	0.194977
1849	0.237402	tumor	scRNA: P-014, tp 1 WES: P-014-03	CSF-014-03	0.82	0.19467
1850	0.238606	tumor	scRNA: P-014, tp 1 WES: P-014-03	CSF-014-03	0.82	0.195657
1851	0.237659	tumor	scRNA: P-014, tp 1 WES: P-014-03	CSF-014-03	0.82	0.19488
1852	0.23707	tumor	scRNA: P-014, tp 1 WES: P-014-03	CSF-014-03	0.82	0.194397
1853	0.236778	tumor	scRNA: P-014, tp 1 WES: P-014-03	CSF-014-03	0.82	0.194158
1854	0.23549	tumor	scRNA: P-014, tp 1 WES: P-014-03	CSF-014-03	0.82	0.193102
1855	0.23547	tumor	scRNA: P-014, tp 1 WES: P-014-03	CSF-014-03	0.82	0.193085
1856	0.235621	tumor	scRNA: P-014, tp 1 WES: P-014-03	CSF-014-03	0.82	0.193209
1857	0.235366	tumor	scRNA: P-014, tp 1 WES: P-014-03	CSF-014-03	0.82	0.193
1858	0.234306	tumor	scRNA: P-014, tp 1 WES: P-014-03	CSF-014-03	0.82	0.192131
1859	0.234108	tumor	scRNA: P-014, tp 1 WES: P-014-03	CSF-014-03	0.82	0.191968
1860	0.233626	tumor	scRNA: P-014, tp 1 WES: P-014-03	CSF-014-03	0.82	0.191573
1861	0.232989	tumor	scRNA: P-014, tp 1 WES: P-014-03	CSF-014-03	0.82	0.191051
1862	0.232019	tumor	scRNA: P-014, tp 1 WES: P-014-03	CSF-014-03	0.82	0.190255
1863	0.232875	tumor	scRNA: P-014, tp 1 WES: P-014-03	CSF-014-03	0.82	0.190957
1864	0.232602	tumor	scRNA: P-014, tp 1 WES: P-014-03	CSF-014-03	0.82	0.190734
1865	0.233522	tumor	scRNA: P-014, tp 1 WES: P-014-03	CSF-014-03	0.82	0.191488
1866	0.232851	tumor	scRNA: P-014, tp 1 WES: P-014-03	CSF-014-03	0.82	0.190938
1867	0.231144	tumor	scRNA: P-014, tp 1 WES: P-014-03	CSF-014-03	0.82	0.189538
1868	0.233804	tumor	scRNA: P-014, tp 1 WES: P-014-03	CSF-014-03	0.82	0.191719
1869	0.233118	tumor	scRNA: P-014, tp 1 WES: P-014-03	CSF-014-03	0.82	0.191157
1870	0.232655	tumor	scRNA: P-014, tp 1 WES: P-014-03	CSF-014-03	0.82	0.190777
1871	0.232678	tumor	scRNA: P-014, tp 1 WES: P-014-03	CSF-014-03	0.82	0.190796
1872	0.231019	tumor	scRNA: P-014, tp 1 WES: P-014-03	CSF-014-03	0.82	0.189436
1873	0.230084	tumor	scRNA: P-014, tp 1 WES: P-014-03	CSF-014-03	0.82	0.188669
1874	0.229096	tumor	scRNA: P-014, tp 1 WES: P-014-03	CSF-014-03	0.82	0.187859
1875	0.228566	tumor	scRNA: P-014, tp 1 WES: P-014-03	CSF-014-03	0.82	0.187424
1876	0.226916	tumor	scRNA: P-014, tp 1 WES: P-014-03	CSF-014-03	0.82	0.186071
1877	0.226607	tumor	scRNA: P-014, tp 1 WES: P-014-03	CSF-014-03	0.82	0.185817
1878	0.226495	tumor	scRNA: P-014, tp 1 WES: P-014-03	CSF-014-03	0.82	0.185726
1879	0.227229	tumor	scRNA: P-014, tp 1 WES: P-014-03	CSF-014-03	0.82	0.186328
1880	0.226105	tumor	scRNA: P-014, tp 1 WES: P-014-03	CSF-014-03	0.82	0.185406
1881	0.225044	tumor	scRNA: P-014, tp 1 WES: P-014-03	CSF-014-03	0.82	0.184536
1882	0.224139	tumor	scRNA: P-014, tp 1 WES: P-014-03	CSF-014-03	0.82	0.183794
1883	0.224086	tumor	scRNA: P-014, tp 1 WES: P-014-03	CSF-014-03	0.82	0.183751
1884	0.223818	tumor	scRNA: P-014, tp 1 WES: P-014-03	CSF-014-03	0.82	0.183531
1885	0.223567	tumor	scRNA: P-014, tp 1 WES: P-014-03	CSF-014-03	0.82	0.183325
1886	0.224018	tumor	scRNA: P-014, tp 1 WES: P-014-03	CSF-014-03	0.82	0.183695
1887	0.22419	tumor	scRNA: P-014, tp 1 WES: P-014-03	CSF-014-03	0.82	0.183836
1888	0.223723	tumor	scRNA: P-014, tp 1 WES: P-014-03	CSF-014-03	0.82	0.183453
1889	0.223557	tumor	scRNA: P-014, tp 1 WES: P-014-03	CSF-014-03	0.82	0.183317
1890	0.223661	tumor	scRNA: P-014, tp 1 WES: P-014-03	CSF-014-03	0.82	0.183402
1891	0.223564	tumor	scRNA: P-014, tp 1 WES: P-014-03	CSF-014-03	0.82	0.183322
1892	0.223425	tumor	scRNA: P-014, tp 1 WES: P-014-03	CSF-014-03	0.82	0.183208
1893	0.223079	tumor	scRNA: P-014, tp 1 WES: P-014-03	CSF-014-03	0.82	0.182925
1894	0.222309	tumor	scRNA: P-014, tp 1 WES: P-014-03	CSF-014-03	0.82	0.182294
1895	0.223005	tumor	scRNA: P-014, tp 1 WES: P-014-03	CSF-014-03	0.82	0.182864
1896	0.223358	tumor	scRNA: P-014, tp 1 WES: P-014-03	CSF-014-03	0.82	0.183153
1897	0.221624	tumor	scRNA: P-014, tp 1 WES: P-014-03	CSF-014-03	0.82	0.181732
1898	0.220316	tumor	scRNA: P-014, tp 1 WES: P-014-03	CSF-014-03	0.82	0.18066
1899	0.219995	tumor	scRNA: P-014, tp 1 WES: P-014-03	CSF-014-03	0.82	0.180396
1900	0.220025	tumor	scRNA: P-014, tp 1 WES: P-014-03	CSF-014-03	0.82	0.180421
1901	0.219486	tumor	scRNA: P-014, tp 1 WES: P-014-03	CSF-014-03	0.82	0.179978
1902	0.218345	tumor	scRNA: P-014, tp 1 WES: P-014-03	CSF-014-03	0.82	0.179043
1903	0.217527	tumor	scRNA: P-014, tp 1 WES: P-014-03	CSF-014-03	0.82	0.178372
1904	0.218527	tumor	scRNA: P-014, tp 1 WES: P-014-03	CSF-014-03	0.82	0.179192
1905	0.218163	tumor	scRNA: P-014, tp 1 WES: P-014-03	CSF-014-03	0.82	0.178894
1906	0.219251	tumor	scRNA: P-014, tp 1 WES: P-014-03	CSF-014-03	0.82	0.179785
1907	0.218791	tumor	scRNA: P-014, tp 1 WES: P-014-03	CSF-014-03	0.82	0.179408
1908	0.217664	tumor	scRNA: P-014, tp 1 WES: P-014-03	CSF-014-03	0.82	0.178485
1909	0.217501	tumor	scRNA: P-014, tp 1 WES: P-014-03	CSF-014-03	0.82	0.178351
1910	0.21953	tumor	scRNA: P-014, tp 1 WES: P-014-03	CSF-014-03	0.82	0.180015
1911	0.218573	tumor	scRNA: P-014, tp 1 WES: P-014-03	CSF-014-03	0.82	0.17923
1912	0.217875	tumor	scRNA: P-014, tp 1 WES: P-014-03	CSF-014-03	0.82	0.178658
1913	0.217273	tumor	scRNA: P-014, tp 1 WES: P-014-03	CSF-014-03	0.82	0.178164
1914	0.217134	tumor	scRNA: P-014, tp 1 WES: P-014-03	CSF-014-03	0.82	0.17805
1915	0.216162	tumor	scRNA: P-014, tp 1 WES: P-014-03	CSF-014-03	0.82	0.177253
1916	0.215421	tumor	scRNA: P-014, tp 1 WES: P-014-03	CSF-014-03	0.82	0.176646
1917	0.215064	tumor	scRNA: P-014, tp 1 WES: P-014-03	CSF-014-03	0.82	0.176353
1918	0.214056	tumor	scRNA: P-014, tp 1 WES: P-014-03	CSF-014-03	0.82	0.175526
1919	0.214874	tumor	scRNA: P-014, tp 1 WES: P-014-03	CSF-014-03	0.82	0.176196
1920	0.215074	tumor	scRNA: P-014, tp 1 WES: P-014-03	CSF-014-03	0.82	0.176361
1921	0.215289	tumor	scRNA: P-014, tp 1 WES: P-014-03	CSF-014-03	0.82	0.176537
1922	0.215642	tumor	scRNA: P-014, tp 1 WES: P-014-03	CSF-014-03	0.82	0.176826
1923	0.214847	tumor	scRNA: P-014, tp 1 WES: P-014-03	CSF-014-03	0.82	0.176174
1924	0.214469	tumor	scRNA: P-014, tp 1 WES: P-014-03	CSF-014-03	0.82	0.175864
1925	0.213368	tumor	scRNA: P-014, tp 1 WES: P-014-03	CSF-014-03	0.82	0.174962
1926	0.214394	tumor	scRNA: P-014, tp 1 WES: P-014-03	CSF-014-03	0.82	0.175803
1927	0.212894	tumor	scRNA: P-014, tp 1 WES: P-014-03	CSF-014-03	0.82	0.174573
1928	0.212302	tumor	scRNA: P-014, tp 1 WES: P-014-03	CSF-014-03	0.82	0.174088
1929	0.211404	tumor	scRNA: P-014, tp 1 WES: P-014-03	CSF-014-03	0.82	0.173351
1930	0.211422	tumor	scRNA: P-014, tp 1 WES: P-014-03	CSF-014-03	0.82	0.173366
1931	0.210625	tumor	scRNA: P-014, tp 1 WES: P-014-03	CSF-014-03	0.82	0.172713
1932	0.212467	tumor	scRNA: P-014, tp 1 WES: P-014-03	CSF-014-03	0.82	0.174223
1933	0.212354	tumor	scRNA: P-014, tp 1 WES: P-014-03	CSF-014-03	0.82	0.174131
1934	0.211334	tumor	scRNA: P-014, tp 1 WES: P-014-03	CSF-014-03	0.82	0.173294
1935	0.211076	tumor	scRNA: P-014, tp 1 WES: P-014-03	CSF-014-03	0.82	0.173082
1936	0.210245	tumor	scRNA: P-014, tp 1 WES: P-014-03	CSF-014-03	0.82	0.172401
1937	0.209766	tumor	scRNA: P-014, tp 1 WES: P-014-03	CSF-014-03	0.82	0.172008
1938	0.209699	tumor	scRNA: P-014, tp 1 WES: P-014-03	CSF-014-03	0.82	0.171953
1939	0.209344	tumor	scRNA: P-014, tp 1 WES: P-014-03	CSF-014-03	0.82	0.171662
1940	0.20967	tumor	scRNA: P-014, tp 1 WES: P-014-03	CSF-014-03	0.82	0.171929
1941	0.209707	tumor	scRNA: P-014, tp 1 WES: P-014-03	CSF-014-03	0.82	0.17196
1942	0.209514	tumor	scRNA: P-014, tp 1 WES: P-014-03	CSF-014-03	0.82	0.171801
1943	0.208796	tumor	scRNA: P-014, tp 1 WES: P-014-03	CSF-014-03	0.82	0.171213
1944	0.208415	tumor	scRNA: P-014, tp 1 WES: P-014-03	CSF-014-03	0.82	0.1709
1945	0.208323	tumor	scRNA: P-014, tp 1 WES: P-014-03	CSF-014-03	0.82	0.170824
1946	0.208534	tumor	scRNA: P-014, tp 1 WES: P-014-03	CSF-014-03	0.82	0.170998
1947	0.207946	tumor	scRNA: P-014, tp 1 WES: P-014-03	CSF-014-03	0.82	0.170516
1948	0.208895	tumor	scRNA: P-014, tp 1 WES: P-014-03	CSF-014-03	0.82	0.171294
1949	0.209361	tumor	scRNA: P-014, tp 1 WES: P-014-03	CSF-014-03	0.82	0.171676
1950	0.208955	tumor	scRNA: P-014, tp 1 WES: P-014-03	CSF-014-03	0.82	0.171343
1951	0.208827	tumor	scRNA: P-014, tp 1 WES: P-014-03	CSF-014-03	0.82	0.171238
1952	0.208472	tumor	scRNA: P-014, tp 1 WES: P-014-03	CSF-014-03	0.82	0.170947
1953	0.20771	tumor	scRNA: P-014, tp 1 WES: P-014-03	CSF-014-03	0.82	0.170322
1954	0.207317	tumor	scRNA: P-014, tp 1 WES: P-014-03	CSF-014-03	0.82	0.17
1955	0.206783	tumor	scRNA: P-014, tp 1 WES: P-014-03	CSF-014-03	0.82	0.169562
1956	0.206666	tumor	scRNA: P-014, tp 1 WES: P-014-03	CSF-014-03	0.82	0.169466
1957	0.207051	tumor	scRNA: P-014, tp 1 WES: P-014-03	CSF-014-03	0.82	0.169782
1958	0.207215	tumor	scRNA: P-014, tp 1 WES: P-014-03	CSF-014-03	0.82	0.169917
1959	0.206658	tumor	scRNA: P-014, tp 1 WES: P-014-03	CSF-014-03	0.82	0.169459
1960	0.20607	tumor	scRNA: P-014, tp 1 WES: P-014-03	CSF-014-03	0.82	0.168978
1961	0.205591	tumor	scRNA: P-014, tp 1 WES: P-014-03	CSF-014-03	0.82	0.168585
1962	0.204743	tumor	scRNA: P-014, tp 1 WES: P-014-03	CSF-014-03	0.82	0.167889
1963	0.204444	tumor	scRNA: P-014, tp 1 WES: P-014-03	CSF-014-03	0.82	0.167644
1964	0.204162	tumor	scRNA: P-014, tp 1 WES: P-014-03	CSF-014-03	0.82	0.167413
1965	0.203668	tumor	scRNA: P-014, tp 1 WES: P-014-03	CSF-014-03	0.82	0.167008
1966	0.203425	tumor	scRNA: P-014, tp 1 WES: P-014-03	CSF-014-03	0.82	0.166809
1967	0.203525	tumor	scRNA: P-014, tp 1 WES: P-014-03	CSF-014-03	0.82	0.16689
1968	0.203902	tumor	scRNA: P-014, tp 1 WES: P-014-03	CSF-014-03	0.82	0.1672
1969	0.203397	tumor	scRNA: P-014, tp 1 WES: P-014-03	CSF-014-03	0.82	0.166786
1970	0.202763	tumor	scRNA: P-014, tp 1 WES: P-014-03	CSF-014-03	0.82	0.166266
1971	0.202229	tumor	scRNA: P-014, tp 1 WES: P-014-03	CSF-014-03	0.82	0.165828
1972	0.202039	tumor	scRNA: P-014, tp 1 WES: P-014-03	CSF-014-03	0.82	0.165672
1973	0.201644	tumor	scRNA: P-014, tp 1 WES: P-014-03	CSF-014-03	0.82	0.165348
1974	0.20132	tumor	scRNA: P-014, tp 1 WES: P-014-03	CSF-014-03	0.82	0.165083
1975	0.201186	tumor	scRNA: P-014, tp 1 WES: P-014-03	CSF-014-03	0.82	0.164973
1976	0.201678	tumor	scRNA: P-014, tp 1 WES: P-014-03	CSF-014-03	0.82	0.165376
1977	0.201452	tumor	scRNA: P-014, tp 1 WES: P-014-03	CSF-014-03	0.82	0.165191
1978	0.201559	tumor	scRNA: P-014, tp 1 WES: P-014-03	CSF-014-03	0.82	0.165279
1979	0.201857	tumor	scRNA: P-014, tp 1 WES: P-014-03	CSF-014-03	0.82	0.165523
1980	0.20258	tumor	scRNA: P-014, tp 1 WES: P-014-03	CSF-014-03	0.82	0.166116
1981	0.202724	tumor	scRNA: P-014, tp 1 WES: P-014-03	CSF-014-03	0.82	0.166234
1982	0.202093	tumor	scRNA: P-014, tp 1 WES: P-014-03	CSF-014-03	0.82	0.165716
1983	0.201539	tumor	scRNA: P-014, tp 1 WES: P-014-03	CSF-014-03	0.82	0.165262
1984	0.200666	tumor	scRNA: P-014, tp 1 WES: P-014-03	CSF-014-03	0.82	0.164546
1985	0.200442	tumor	scRNA: P-014, tp 1 WES: P-014-03	CSF-014-03	0.82	0.164363
1986	0.200503	tumor	scRNA: P-014, tp 1 WES: P-014-03	CSF-014-03	0.82	0.164413
1987	0.200718	tumor	scRNA: P-014, tp 1 WES: P-014-03	CSF-014-03	0.82	0.164589
1988	0.199661	tumor	scRNA: P-014, tp 1 WES: P-014-03	CSF-014-03	0.82	0.163722
1989	0.199584	tumor	scRNA: P-014, tp 1 WES: P-014-03	CSF-014-03	0.82	0.163659
1990	0.199114	tumor	scRNA: P-014, tp 1 WES: P-014-03	CSF-014-03	0.82	0.163273
1991	0.197948	tumor	scRNA: P-014, tp 1 WES: P-014-03	CSF-014-03	0.82	0.162317
1992	0.19651	tumor	scRNA: P-014, tp 1 WES: P-014-03	CSF-014-03	0.82	0.161138
1993	0.19599	tumor	scRNA: P-014, tp 1 WES: P-014-03	CSF-014-03	0.82	0.160712
1994	0.195555	tumor	scRNA: P-014, tp 1 WES: P-014-03	CSF-014-03	0.82	0.160356
1995	0.195438	tumor	scRNA: P-014, tp 1 WES: P-014-03	CSF-014-03	0.82	0.160259
1996	0.195453	tumor	scRNA: P-014, tp 1 WES: P-014-03	CSF-014-03	0.82	0.160272
1997	0.195433	tumor	scRNA: P-014, tp 1 WES: P-014-03	CSF-014-03	0.82	0.160255
1998	0.195225	tumor	scRNA: P-014, tp 1 WES: P-014-03	CSF-014-03	0.82	0.160084
[truncated: 10,302 more rows]

## Sheet: SuppFig3c
	Sample	Cytology Tumor Percentage	Seq-Well Tumor Percentage
0	P014-2	0.2	0.555708
1	P029-5	0.68	0.998137
2	P043-2	0.65	0.951923
3	P043-3	0.24	0.079929
4	P043-4	0.37	0.35
5	P046-2	0	0
6	P050-19	0.26	0.263485
7	P050-3	0.21	0.235462
8	P073-4	0	0.122905
9	P091-3	0.87	0.893764
10	P104-3	0.21	0
11	P119-1	0.16	0.978229
12	P123-4	0	0
13	P127-3	0.03	0.0872541
14	P129-1	0.03	0.231183

## Sheet: SuppFig3a
	Unnamed: 0	P010-4	P011-1	P014-1	P014-2	P014-4	P029-4	P029-5	P043-2	P043-3	P043-4	P050-19	P050-3	P073-4	P091-3
0	P010-5	1	-0.473474	0.147281	-0.16859	-1.13091	-0.0231472	-0.192707	-0.338563	-0.246986	-0.0497297	0.106867	0.0661175	0.0460877	0.0533942
1	P011	-0.114116	1	0.0258195	0.0640823	0.40234	-0.321875	-0.109241	0.521568	0.480847	0.300186	0.346874	0.256616	0.188411	0.295133
2	P014-1	0.240033	0.101648	1	1	0.0782876	-0.214114	-0.62739	0.296364	0.343342	0.347936	0.237709	-0.0828131	0.239624	0.0638868
3	P014-3	0.220688	0.103703	0.957114	0.911151	0.021387	-0.17468	-0.602421	0.252023	0.290862	0.328869	0.234476	-0.0965135	0.252739	0.0221075
4	P029-4	-0.397758	-0.584181	-0.414822	-0.453099	0.110776	0.876769	0.727874	-0.758761	-0.604682	-0.555187	-0.170905	-0.268177	-0.846375	-0.448313
5	P029-5	-0.499948	-0.57233	-0.508029	-0.427461	0.0792653	1	1	-0.641977	-0.501084	-0.319206	-0.351745	-0.425653	-0.733859	-0.504727
6	P043-2	0.047387	0.23954	0.203534	0.0719344	-0.42751	-0.237648	-0.305268	0.942315	0.911286	0.875952	0.0767224	0.171613	0.767022	0.14414
7	P043-3	0.0552767	0.438425	0.306785	0.314221	-0.741163	-0.374552	-0.398015	1	1	1	0.0826724	0.152416	0.813466	0.203481
8	P043-4	-0.00368442	0.39911	0.221244	0.343013	-0.801252	-0.251936	-0.442175	0.606196	0.630375	0.598045	0.0637996	0.143299	0.628904	0.184779
9	P050-7	0.396536	0.139011	0.438046	0.0176392	1	0.0833441	-0.0732908	-0.178374	-0.168484	-0.328829	1	0.981999	0.308919	0.14502
10	P073-2	0.104958	0.0706889	0.177651	0.0775374	-0.234113	0.0402464	0.0629754	0.234493	0.364795	0.384519	0.199608	0.255772	0.936757	0.106524
11	P091-3	0.911063	0.565536	0.482508	0.53813	-0.795908	-0.520986	-1.07363	0.218039	0.232429	0.265224	0.564938	0.247994	1	1
