# Supplementary material for: Genomic and transcriptomic correlates of immunotherapy response within the tumor microenvironment of leptomeningeal metastases
Source: Nat Commun. 2021 Oct 12;12:5955. doi: 10.1038/s41467-021-25860-5 (PMC8511044; doi:10.1038/s41467-021-25860-5)
Supplement: Supplementary file 14 — Source Data [file 41467_2021_25860_MOESM14_ESM.zip › SuppFig4SourceData.xlsx]

## Sheet: SuppFig4
	nGene	nUMI	orig.ident	patient_ID	time	combine_ID	res.0.05	IFNG1	antigen1	diapedesis1	pblORcsf	combine_ID_fix	cell.type	Unnamed: 13
0	GTATTAACGGAG_CSF043_4	984	2379.32	HUMAN	CSF043	4	CSF043_4	2	-0.308345	-0.119383	-0.415505	CSF	CSF: P043-4	BCell
1	GAACCACCTTAC_CSF043_4	1008	2576.02	HUMAN	CSF043	4	CSF043_4	2	-0.353043	0.0252106	-0.332991	CSF	CSF: P043-4	BCell
2	CTGGTAACAGGG_CSF043_4	864	2402.94	HUMAN	CSF043	4	CSF043_4	2	-0.385417	0.0255763	-0.253858	CSF	CSF: P043-4	BCell
3	AGCGACACAAAN_CSF043_4	823	2165.77	HUMAN	CSF043	4	CSF043_4	2	-0.289894	0.0137031	-0.496459	CSF	CSF: P043-4	BCell
4	ATGTAAGCTTCG_CSF043_4	803	2209.34	HUMAN	CSF043	4	CSF043_4	2	-0.534023	-0.0861504	-0.281258	CSF	CSF: P043-4	BCell
5	GCGTAACAGGAG_CSF043_4	676	2118.86	HUMAN	CSF043	4	CSF043_4	2	-0.338212	-0.0211879	-0.588883	CSF	CSF: P043-4	BCell
6	AAGGCTTACCCT_CSF043_4	617	1942.4	HUMAN	CSF043	4	CSF043_4	2	-0.293836	-0.0881218	-0.45811	CSF	CSF: P043-4	BCell
7	TTGCAGCAACTA_CSF043_4	493	1575.94	HUMAN	CSF043	4	CSF043_4	2	-0.301539	0.0176966	-0.365851	CSF	CSF: P043-4	BCell
8	TGTGCTAGGCTT_CSF043_4	498	1635.79	HUMAN	CSF043	4	CSF043_4	2	-0.410917	-0.0974081	-0.399696	CSF	CSF: P043-4	BCell
9	ATCTTCTATGTG_CSF043_4	196	619.314	HUMAN	CSF043	4	CSF043_4	2	-0.173384	-0.0471516	-0.177521	CSF	CSF: P043-4	BCell
10	GATGGACCCAAG_CSF043_4	600	1976.72	HUMAN	CSF043	4	CSF043_4	2	-0.621559	0.0235126	-0.450317	CSF	CSF: P043-4	BCell
11	TACATCGTCCGT_CSF043_4	546	1751.05	HUMAN	CSF043	4	CSF043_4	2	-0.357353	-0.0513814	-0.312533	CSF	CSF: P043-4	BCell
12	GCGCACCTATCN_CSF043_4	631	1936.7	HUMAN	CSF043	4	CSF043_4	2	-0.362066	-0.0699229	-0.478791	CSF	CSF: P043-4	BCell
13	TCGGTACGCGTT_CSF043_4	550	1852.8	HUMAN	CSF043	4	CSF043_4	2	0.256101	0.153258	-0.378524	CSF	CSF: P043-4	BCell
14	GTCAACTTGACT_CSF043_4	696	2024.73	HUMAN	CSF043	4	CSF043_4	2	-0.261152	0.000608321	-0.328982	CSF	CSF: P043-4	BCell
15	GGTCAGGGACCT_CSF043_4	631	1877.35	HUMAN	CSF043	4	CSF043_4	2	-0.242155	-0.0743759	-0.361083	CSF	CSF: P043-4	BCell
16	TACTCGTCCGTN_CSF043_4	546	1815.32	HUMAN	CSF043	4	CSF043_4	2	0.00298423	-0.179148	-0.423718	CSF	CSF: P043-4	BCell
17	AGCGGCCTGCGG_CSF043_4	648	2134.5	HUMAN	CSF043	4	CSF043_4	2	-0.417301	-0.0824605	-0.361227	CSF	CSF: P043-4	BCell
18	CGAGATTGGTAC_CSF043_4	591	2040.05	HUMAN	CSF043	4	CSF043_4	2	-0.315516	0.0307403	-0.332655	CSF	CSF: P043-4	BCell
19	GACGCTGCGTCC_CSF043_4	444	1549.51	HUMAN	CSF043	4	CSF043_4	2	-0.134558	-0.102625	-0.346843	CSF	CSF: P043-4	BCell
20	GGTCTAATAGGN_CSF043_4	637	2080.38	HUMAN	CSF043	4	CSF043_4	2	-0.515576	-0.133865	-0.303403	CSF	CSF: P043-4	BCell
21	TTAACAGTTTTC_CSF043_4	690	2148.02	HUMAN	CSF043	4	CSF043_4	2	-0.238217	0.140811	-0.266733	CSF	CSF: P043-4	BCell
22	TTGCTCAAGGCA_CSF043_4	532	1858.44	HUMAN	CSF043	4	CSF043_4	2	-0.106911	-0.0657878	-0.197149	CSF	CSF: P043-4	BCell
23	GATAGATCAGAA_CSF043_4	664	2160.51	HUMAN	CSF043	4	CSF043_4	2	-0.469112	-0.00876542	-0.489276	CSF	CSF: P043-4	BCell
24	GTCACTTGACTN_CSF043_4	579	1888.23	HUMAN	CSF043	4	CSF043_4	2	-0.537908	-0.0430237	-0.23921	CSF	CSF: P043-4	BCell
25	AATGCGCGCGGA_CSF043_4	466	1644.72	HUMAN	CSF043	4	CSF043_4	2	-0.141991	-0.054141	-0.567372	CSF	CSF: P043-4	BCell
26	GCATTGTGTACA_CSF043_4	569	2061.79	HUMAN	CSF043	4	CSF043_4	2	-0.285282	-0.0757677	-0.240683	CSF	CSF: P043-4	BCell
27	GGTTAAACAGAC_CSF043_4	631	2129.47	HUMAN	CSF043	4	CSF043_4	2	-0.564852	-0.102574	-0.389618	CSF	CSF: P043-4	BCell
28	CTAAGCCGCACA_CSF043_4	610	2022.39	HUMAN	CSF043	4	CSF043_4	2	-0.179238	-0.0608004	-0.283244	CSF	CSF: P043-4	BCell
29	GATGATCAGAAN_CSF043_4	597	2071.44	HUMAN	CSF043	4	CSF043_4	2	-0.506794	-0.0872418	-0.558898	CSF	CSF: P043-4	BCell
30	CCATTAAGTTCC_CSF043_4	277	1063.61	HUMAN	CSF043	4	CSF043_4	2	-0.335649	-0.00400699	-0.302029	CSF	CSF: P043-4	BCell
31	TGCTCTCTTGTG_CSF043_4	276	990.65	HUMAN	CSF043	4	CSF043_4	2	-0.404946	-0.128911	-0.291337	CSF	CSF: P043-4	BCell
32	AGGACGTTTGTT_CSF043_4	300	1099.59	HUMAN	CSF043	4	CSF043_4	2	-0.0805765	-0.0199757	-0.156886	CSF	CSF: P043-4	BCell
33	AATGTGCATCTA_CSF043_4	528	1978.73	HUMAN	CSF043	4	CSF043_4	2	-0.443733	-0.0113413	-0.325665	CSF	CSF: P043-4	BCell
34	GCTCACATGTCG_CSF043_4	388	1593.45	HUMAN	CSF043	4	CSF043_4	2	-0.270076	-0.0289236	-0.138465	CSF	CSF: P043-4	BCell
35	ATACCCGAATCN_CSF043_4	494	1814.8	HUMAN	CSF043	4	CSF043_4	2	-0.169567	-0.0252407	-0.21462	CSF	CSF: P043-4	BCell
36	CCCGACGTCATG_CSF043_4	384	1505.42	HUMAN	CSF043	4	CSF043_4	2	-0.194907	-0.0644683	-0.295069	CSF	CSF: P043-4	BCell
37	CTGTACTCCCCC_CSF043_4	504	1822.77	HUMAN	CSF043	4	CSF043_4	2	-0.631672	-0.157482	-0.375278	CSF	CSF: P043-4	BCell
38	CACAGATCTATT_CSF043_4	180	679.041	HUMAN	CSF043	4	CSF043_4	2	-0.235475	-0.0896757	-0.0145129	CSF	CSF: P043-4	BCell
39	AGCCCCTCCTAN_CSF043_4	537	1830.63	HUMAN	CSF043	4	CSF043_4	2	-0.307055	-0.045924	-0.433212	CSF	CSF: P043-4	BCell
40	ACGACCCAATGC_CSF043_4	512	1916.42	HUMAN	CSF043	4	CSF043_4	2	-0.50452	0.0128814	-0.328525	CSF	CSF: P043-4	BCell
41	CTGCTCATTTTA_CSF043_4	309	1243.77	HUMAN	CSF043	4	CSF043_4	2	-0.473974	-0.0846812	-0.235165	CSF	CSF: P043-4	BCell
42	TACGCCATTAAG_CSF043_4	534	1882.61	HUMAN	CSF043	4	CSF043_4	2	-0.419863	-0.101355	-0.501509	CSF	CSF: P043-4	BCell
43	GCACAGCAGGGC_CSF043_4	489	1767.05	HUMAN	CSF043	4	CSF043_4	2	-0.309332	-0.0371228	-0.545148	CSF	CSF: P043-4	BCell
44	TCAGTGAGTCAC_CSF043_4	439	1727.3	HUMAN	CSF043	4	CSF043_4	2	-0.122397	0.00139126	-0.42923	CSF	CSF: P043-4	BCell
45	TAGCGGTACAGN_CSF043_4	447	1736.85	HUMAN	CSF043	4	CSF043_4	2	-0.397417	-0.128881	-0.572832	CSF	CSF: P043-4	BCell
46	GTATGCAAACTG_CSF043_4	505	1859.2	HUMAN	CSF043	4	CSF043_4	2	0.108584	-0.107919	0.0598156	CSF	CSF: P043-4	BCell
47	GAAAGCAAGTGG_CSF043_4	320	1318.76	HUMAN	CSF043	4	CSF043_4	2	-0.25176	-0.0362922	-0.313417	CSF	CSF: P043-4	BCell
48	CGAATTAAAATG_CSF043_4	255	901.536	HUMAN	CSF043	4	CSF043_4	2	0.0330129	-0.108862	-0.293144	CSF	CSF: P043-4	BCell
49	GATTGAGGATTT_CSF043_4	414	1635.12	HUMAN	CSF043	4	CSF043_4	2	0.0428343	-0.0443399	-0.413741	CSF	CSF: P043-4	BCell
50	AGGGGTGACAAT_CSF043_4	341	1399.25	HUMAN	CSF043	4	CSF043_4	2	-0.373698	-0.0631062	-0.494799	CSF	CSF: P043-4	BCell
51	AATGATCAAGAN_CSF043_4	288	1269.4	HUMAN	CSF043	4	CSF043_4	2	0.0194631	-0.0140366	-0.437819	CSF	CSF: P043-4	BCell
52	CCACGCTGAACA_CSF043_4	417	1576.99	HUMAN	CSF043	4	CSF043_4	2	-0.389555	-0.148909	-0.422684	CSF	CSF: P043-4	BCell
53	ATCTTCTGTCTG_CSF043_4	401	1581.64	HUMAN	CSF043	4	CSF043_4	2	-0.223228	-0.0420629	-0.157877	CSF	CSF: P043-4	BCell
54	TGCAGCTAAAAT_CSF043_4	244	1044.67	HUMAN	CSF043	4	CSF043_4	2	-0.235638	0.051182	-0.195583	CSF	CSF: P043-4	BCell
55	CCTAGAAAATTG_CSF043_4	454	1793.18	HUMAN	CSF043	4	CSF043_4	2	-0.287703	-0.0437495	-0.220034	CSF	CSF: P043-4	BCell
56	GTTTCATTACAC_CSF043_4	426	1700.75	HUMAN	CSF043	4	CSF043_4	2	-0.0774152	-0.0157907	-0.552771	CSF	CSF: P043-4	BCell
57	GAATATACACTT_CSF043_4	399	1611.06	HUMAN	CSF043	4	CSF043_4	2	-0.14572	0.127055	-0.424673	CSF	CSF: P043-4	BCell
58	CTCTAGGGGAAG_CSF043_4	302	1266.94	HUMAN	CSF043	4	CSF043_4	2	-0.238804	-0.10689	-0.210976	CSF	CSF: P043-4	BCell
59	CCTTTGCGAATA_CSF043_4	374	1473.78	HUMAN	CSF043	4	CSF043_4	2	-0.270799	-0.156204	-0.359841	CSF	CSF: P043-4	BCell
60	ATCCAGAAGTAC_CSF043_4	499	1935.33	HUMAN	CSF043	4	CSF043_4	2	-0.141032	-0.0589374	0.0297375	CSF	CSF: P043-4	BCell
61	CTGTCGCCGGTA_CSF043_4	311	1366.13	HUMAN	CSF043	4	CSF043_4	2	-0.378632	-0.090706	-0.426923	CSF	CSF: P043-4	BCell
62	CGCCACACGCAC_CSF043_4	393	1572.34	HUMAN	CSF043	4	CSF043_4	2	-0.174198	0.0122477	-0.242996	CSF	CSF: P043-4	BCell
63	TACGTTTGCTCC_CSF043_4	510	1932.44	HUMAN	CSF043	4	CSF043_4	2	-0.456611	-0.105148	-0.440488	CSF	CSF: P043-4	BCell
64	CCCAGTAGCACA_CSF043_4	396	1621.85	HUMAN	CSF043	4	CSF043_4	2	-0.219103	-0.000461441	-0.19628	CSF	CSF: P043-4	BCell
65	ACGGTCACGACC_CSF043_4	361	1499.06	HUMAN	CSF043	4	CSF043_4	2	-0.451124	-0.075855	-0.156548	CSF	CSF: P043-4	BCell
66	GGGCTAGCCTGA_CSF043_4	445	1685.91	HUMAN	CSF043	4	CSF043_4	2	-0.388568	-0.0637654	-0.360946	CSF	CSF: P043-4	BCell
67	CAAGCCCGTATA_CSF043_4	384	1544.25	HUMAN	CSF043	4	CSF043_4	2	-0.305121	-0.00701596	-0.177503	CSF	CSF: P043-4	BCell
68	ACTGGCACATGT_CSF043_4	343	1408.21	HUMAN	CSF043	4	CSF043_4	2	-0.245181	-0.143889	-0.164341	CSF	CSF: P043-4	BCell
69	CTAAGGTGCGCC_CSF043_4	343	1458.05	HUMAN	CSF043	4	CSF043_4	2	-0.324033	-0.0347371	-0.232278	CSF	CSF: P043-4	BCell
70	GAATTGTGAATC_CSF043_4	386	1600.65	HUMAN	CSF043	4	CSF043_4	2	-0.331249	-0.102238	-0.378579	CSF	CSF: P043-4	BCell
71	AGCTAGTCCCCA_CSF043_4	355	1422.76	HUMAN	CSF043	4	CSF043_4	2	-0.423236	0.0138279	-0.335346	CSF	CSF: P043-4	BCell
72	TAAAACCACTTC_CSF043_4	335	1193.93	HUMAN	CSF043	4	CSF043_4	2	-0.45014	-0.113868	-0.218204	CSF	CSF: P043-4	BCell
73	CGTATGGGGCAA_CSF043_4	341	1431.26	HUMAN	CSF043	4	CSF043_4	2	-0.476725	0.030078	-0.127596	CSF	CSF: P043-4	BCell
74	CGACATCAGGCT_CSF043_4	426	1688.68	HUMAN	CSF043	4	CSF043_4	2	-0.170529	-0.049254	-0.265942	CSF	CSF: P043-4	BCell
75	TTGGACCGCTTT_CSF043_4	362	1594.5	HUMAN	CSF043	4	CSF043_4	2	-0.430007	-0.0996514	-0.0524288	CSF	CSF: P043-4	BCell
76	CATAATAAATGT_CSF043_4	639	1935.7	HUMAN	CSF043	4	CSF043_4	2	-0.235501	0.0335531	-0.409107	CSF	CSF: P043-4	BCell
77	TCATCTCCGTCA_CSF043_4	416	1680.31	HUMAN	CSF043	4	CSF043_4	2	-0.15617	-0.068498	-0.271064	CSF	CSF: P043-4	BCell
78	ATCATCGGTTAN_CSF043_4	455	1871.47	HUMAN	CSF043	4	CSF043_4	2	-0.464802	0.0103338	-0.333584	CSF	CSF: P043-4	BCell
79	GCGCTAGTACCT_CSF043_4	298	1231.24	HUMAN	CSF043	4	CSF043_4	2	-0.361982	-0.0830334	-0.280157	CSF	CSF: P043-4	BCell
80	GGCTACCCAAAA_CSF043_4	366	1462.66	HUMAN	CSF043	4	CSF043_4	2	-0.292525	-0.0237632	-0.32782	CSF	CSF: P043-4	BCell
81	ATTAGGATCCTC_CSF043_4	391	1605.71	HUMAN	CSF043	4	CSF043_4	2	-0.090139	-0.0145956	-0.159194	CSF	CSF: P043-4	BCell
82	ACATCGTTACTA_CSF043_4	439	1708.57	HUMAN	CSF043	4	CSF043_4	2	-0.202808	-0.12586	-0.24006	CSF	CSF: P043-4	BCell
83	GCTCTTCTGTGA_CSF043_4	271	1224.45	HUMAN	CSF043	4	CSF043_4	2	-0.442323	-0.0303274	-0.492604	CSF	CSF: P043-4	BCell
84	TCCACGTGATTC_CSF043_4	333	1359.83	HUMAN	CSF043	4	CSF043_4	2	-0.19772	-0.100547	-0.524688	CSF	CSF: P043-4	BCell
85	ATCGAGCAGATC_CSF043_4	377	1600.43	HUMAN	CSF043	4	CSF043_4	2	-0.445307	-0.0342741	-0.386671	CSF	CSF: P043-4	BCell
86	AAGTCGTCTGCT_CSF043_4	458	1770.94	HUMAN	CSF043	4	CSF043_4	2	-0.146601	-0.0826167	-0.225785	CSF	CSF: P043-4	BCell
87	ACGCCCAATGCN_CSF043_4	334	1492.47	HUMAN	CSF043	4	CSF043_4	2	-0.376544	-0.184339	-0.0619891	CSF	CSF: P043-4	BCell
88	GGCGATAATGGG_CSF043_4	299	1331.45	HUMAN	CSF043	4	CSF043_4	2	-0.354935	0.0127847	-0.32437	CSF	CSF: P043-4	BCell
89	AGCATGATCCTT_CSF043_4	321	1418.75	HUMAN	CSF043	4	CSF043_4	2	-0.132008	-0.106181	-0.407245	CSF	CSF: P043-4	BCell
90	TTTCTGTCAGTN_CSF043_4	298	1307.29	HUMAN	CSF043	4	CSF043_4	2	-0.467791	-0.148486	-0.418647	CSF	CSF: P043-4	BCell
91	TGTCGCCAATGC_CSF043_4	338	1448.66	HUMAN	CSF043	4	CSF043_4	2	-0.315154	-0.0843458	-0.319834	CSF	CSF: P043-4	BCell
92	GCGATATCAACT_CSF043_4	351	1504.8	HUMAN	CSF043	4	CSF043_4	2	-0.186965	-0.115375	-0.0208588	CSF	CSF: P043-4	BCell
93	GTGACTACTAAC_CSF043_4	308	1404.47	HUMAN	CSF043	4	CSF043_4	2	-0.0851978	-0.124671	-0.300599	CSF	CSF: P043-4	BCell
94	GTCAGTTTTCCT_CSF043_4	644	2230.16	HUMAN	CSF043	4	CSF043_4	2	-0.293867	-0.023221	-0.322304	CSF	CSF: P043-4	BCell
95	CCTCCATCGTAT_CSF043_4	375	1538.93	HUMAN	CSF043	4	CSF043_4	2	-0.332623	-0.121714	-0.367303	CSF	CSF: P043-4	BCell
96	CACGTGCCCCAT_CSF043_4	331	1268.66	HUMAN	CSF043	4	CSF043_4	2	-0.206362	-0.126823	-0.10201	CSF	CSF: P043-4	BCell
97	CGCGGCACTTGA_CSF043_4	268	1234.69	HUMAN	CSF043	4	CSF043_4	2	-0.189315	-0.0899265	-0.479563	CSF	CSF: P043-4	BCell
98	TATCCGCTGAAA_CSF043_4	332	1403.83	HUMAN	CSF043	4	CSF043_4	2	-0.291044	-0.110846	-0.354842	CSF	CSF: P043-4	BCell
99	CTTTTACACCAG_CSF043_4	425	1611.28	HUMAN	CSF043	4	CSF043_4	2	-0.485873	-0.00125071	-0.151292	CSF	CSF: P043-4	BCell
100	CATCGCAAGGCA_CSF043_4	309	1232.07	HUMAN	CSF043	4	CSF043_4	2	-0.270957	0.0353223	-0.310902	CSF	CSF: P043-4	BCell
101	ATACTTTGAAGG_CSF043_4	339	1456.57	HUMAN	CSF043	4	CSF043_4	2	-0.293168	-0.0671187	0.0255212	CSF	CSF: P043-4	BCell
102	TAAGACGACCGT_CSF043_4	335	1404.75	HUMAN	CSF043	4	CSF043_4	2	-0.281322	-0.0741929	-0.355978	CSF	CSF: P043-4	BCell
103	AATGGAGTTTAG_CSF043_4	359	1541.98	HUMAN	CSF043	4	CSF043_4	2	-0.396296	-0.0847396	-0.0385698	CSF	CSF: P043-4	BCell
104	GATTTAATGATN_CSF043_4	345	1492.96	HUMAN	CSF043	4	CSF043_4	2	-0.216613	-0.127916	-0.180735	CSF	CSF: P043-4	BCell
105	TTGACCTGACTG_CSF043_4	234	1129.97	HUMAN	CSF043	4	CSF043_4	2	-0.507365	-0.141248	-0.260678	CSF	CSF: P043-4	BCell
106	GGAATTGCACAA_CSF043_4	246	1137.15	HUMAN	CSF043	4	CSF043_4	2	-0.209319	-0.0474709	-0.306656	CSF	CSF: P043-4	BCell
107	TTTTCACCTAGN_CSF043_4	297	1334.48	HUMAN	CSF043	4	CSF043_4	2	-0.283831	-0.00881825	-0.324613	CSF	CSF: P043-4	BCell
108	TAGGCACCAATC_CSF043_4	253	1175.43	HUMAN	CSF043	4	CSF043_4	2	-0.358718	-0.137446	-0.242181	CSF	CSF: P043-4	BCell
109	ATCTTAAGAACG_CSF043_4	264	1222.57	HUMAN	CSF043	4	CSF043_4	2	-0.174241	-0.101615	-0.0301808	CSF	CSF: P043-4	BCell
110	TGCAACTTCACA_CSF043_4	226	1099.04	HUMAN	CSF043	4	CSF043_4	2	-0.312368	-0.0242644	-0.360167	CSF	CSF: P043-4	BCell
111	TAGGCGACACCT_CSF043_4	313	1348.32	HUMAN	CSF043	4	CSF043_4	2	-0.440262	-0.0839554	-0.22662	CSF	CSF: P043-4	BCell
112	TTCGCATGGATG_CSF043_4	319	1391.73	HUMAN	CSF043	4	CSF043_4	2	-0.29553	0.0353188	-0.477875	CSF	CSF: P043-4	BCell
113	ACGCTTCATTCC_CSF043_4	355	1513.35	HUMAN	CSF043	4	CSF043_4	2	-0.335401	-0.0990606	-0.0122363	CSF	CSF: P043-4	BCell
114	CTGCCATGACGG_CSF043_4	275	1314.48	HUMAN	CSF043	4	CSF043_4	2	-0.370675	-0.0126463	0.104011	CSF	CSF: P043-4	BCell
115	GTACGGTTCCCC_CSF043_4	318	1419.48	HUMAN	CSF043	4	CSF043_4	2	-0.202663	0.0317889	-0.45621	CSF	CSF: P043-4	BCell
116	CATGCCTACGCC_CSF043_4	390	1393.03	HUMAN	CSF043	4	CSF043_4	2	-0.157249	0.0604825	-0.119095	CSF	CSF: P043-4	BCell
117	CTGTTAAATTCN_CSF043_4	257	1206.13	HUMAN	CSF043	4	CSF043_4	2	-0.153527	-0.058902	-0.235484	CSF	CSF: P043-4	BCell
118	GAGTTTCACACC_CSF043_4	340	1452.63	HUMAN	CSF043	4	CSF043_4	2	-0.224308	-0.110033	-0.358923	CSF	CSF: P043-4	BCell
119	GTGACTCGGCCG_CSF043_4	225	1084.1	HUMAN	CSF043	4	CSF043_4	2	-0.457275	-0.0962667	-0.43825	CSF	CSF: P043-4	BCell
120	AAAGAATGACCG_CSF043_4	304	1385.96	HUMAN	CSF043	4	CSF043_4	2	-0.276692	-0.0804777	-0.0751999	CSF	CSF: P043-4	BCell
121	TCCCATTACTCC_CSF043_4	528	887.776	HUMAN	CSF043	4	CSF043_4	2	-0.0750996	-0.00690702	-0.196116	CSF	CSF: P043-4	BCell
122	CAGGCATACGCA_CSF043_4	437	1761.94	HUMAN	CSF043	4	CSF043_4	2	-0.123848	-0.100437	-0.115412	CSF	CSF: P043-4	BCell
123	CCAGGGCTTGTA_CSF043_4	354	1506.03	HUMAN	CSF043	4	CSF043_4	2	-0.231915	-0.0585673	-0.179593	CSF	CSF: P043-4	BCell
124	CTAAGTGTCCGG_CSF043_4	240	1174.74	HUMAN	CSF043	4	CSF043_4	2	-0.18631	-0.0315202	-0.354903	CSF	CSF: P043-4	BCell
125	TCCAACTCCGTA_CSF043_4	278	1262.24	HUMAN	CSF043	4	CSF043_4	2	-0.307349	-0.0988362	-0.156303	CSF	CSF: P043-4	BCell
126	CAGAATATCTGA_CSF043_4	706	2012.76	HUMAN	CSF043	4	CSF043_4	2	-0.0400178	0.0303264	-0.400625	CSF	CSF: P043-4	BCell
127	GACTCGACAAAG_CSF043_4	346	1523.59	HUMAN	CSF043	4	CSF043_4	2	-0.594882	-0.0751844	-0.351806	CSF	CSF: P043-4	BCell
128	TTCTCGCTATTG_CSF043_4	250	1158.25	HUMAN	CSF043	4	CSF043_4	2	-0.361654	-0.0529563	-0.268728	CSF	CSF: P043-4	BCell
129	GGGGAGAAGACT_CSF043_4	324	1457.94	HUMAN	CSF043	4	CSF043_4	2	-0.0717226	-0.0565545	-0.201522	CSF	CSF: P043-4	BCell
130	GCTACGGAGTAT_CSF043_4	256	1179.16	HUMAN	CSF043	4	CSF043_4	2	-0.436783	-0.0667409	-0.435174	CSF	CSF: P043-4	BCell
131	GGAGGAGGCGGA_CSF043_4	247	1145.75	HUMAN	CSF043	4	CSF043_4	2	-0.381882	-0.106646	-0.240405	CSF	CSF: P043-4	BCell
132	GTGCTCGGCCGN_CSF043_4	228	1103.26	HUMAN	CSF043	4	CSF043_4	2	-0.0984362	-0.090804	-0.329869	CSF	CSF: P043-4	BCell
133	TTATGGGATGCC_CSF043_4	268	1260.5	HUMAN	CSF043	4	CSF043_4	2	-0.41068	-0.145777	-0.20082	CSF	CSF: P043-4	BCell
134	GTGAATGGGCAG_CSF043_4	301	1351.76	HUMAN	CSF043	4	CSF043_4	2	-0.244248	0.0296032	-0.297361	CSF	CSF: P043-4	BCell
135	CAAGCAACCCGC_CSF043_4	339	1504.62	HUMAN	CSF043	4	CSF043_4	2	-0.257319	-0.0275805	-0.206959	CSF	CSF: P043-4	BCell
136	TGAGGACAACCC_CSF043_4	418	1568.11	HUMAN	CSF043	4	CSF043_4	2	-0.481966	-0.104402	-0.261974	CSF	CSF: P043-4	BCell
137	ACTCGAGTGCAA_CSF043_4	199	980.069	HUMAN	CSF043	4	CSF043_4	2	-0.198724	0.000836934	-0.245357	CSF	CSF: P043-4	BCell
138	GTCGCCTCCCAC_CSF043_4	323	1294.75	HUMAN	CSF043	4	CSF043_4	2	-0.114822	-0.0176555	-0.183002	CSF	CSF: P043-4	BCell
139	ACATCGTGACCC_CSF043_4	242	1165.87	HUMAN	CSF043	4	CSF043_4	2	-0.412198	-0.107047	-0.273641	CSF	CSF: P043-4	BCell
140	GGGCTCGATGAG_CSF043_4	263	1205.54	HUMAN	CSF043	4	CSF043_4	2	-0.536066	-0.0288818	-0.3698	CSF	CSF: P043-4	BCell
141	AGCCTGTAAGTT_CSF043_4	239	1176.25	HUMAN	CSF043	4	CSF043_4	2	-0.440217	-0.127804	-0.136785	CSF	CSF: P043-4	BCell
142	GCGTCTGTGTGA_CSF043_4	239	1178.54	HUMAN	CSF043	4	CSF043_4	2	0.0487759	-0.0569086	-0.401671	CSF	CSF: P043-4	BCell
143	GCGTAGATCCCT_CSF043_4	208	1038.3	HUMAN	CSF043	4	CSF043_4	2	-0.388518	-0.120478	-0.406885	CSF	CSF: P043-4	BCell
144	GGAGTTCTGGAG_CSF043_4	223	1144.92	HUMAN	CSF043	4	CSF043_4	2	-0.395707	-0.0535336	-0.209861	CSF	CSF: P043-4	BCell
145	TACCCTACAACT_CSF043_4	241	1173.6	HUMAN	CSF043	4	CSF043_4	2	-0.520351	-0.0122783	-0.304851	CSF	CSF: P043-4	BCell
146	TAGCGAACCTAC_CSF043_4	221	1095.64	HUMAN	CSF043	4	CSF043_4	2	-0.205822	-0.0187781	-0.199956	CSF	CSF: P043-4	BCell
147	AATTCTTGTACN_CSF043_4	212	1084.23	HUMAN	CSF043	4	CSF043_4	2	-0.0681416	0.0215397	-0.30328	CSF	CSF: P043-4	BCell
148	TTGGTTGTGTGC_CSF043_4	238	1178.13	HUMAN	CSF043	4	CSF043_4	2	-0.381312	-0.105571	-0.351256	CSF	CSF: P043-4	BCell
149	GTACGTTGAGCC_CSF043_4	262	1242.69	HUMAN	CSF043	4	CSF043_4	2	-0.2299	-0.0123929	-0.282289	CSF	CSF: P043-4	BCell
150	TCGCACCGATTG_CSF043_4	275	1246.48	HUMAN	CSF043	4	CSF043_4	2	-0.402848	-0.111631	-0.362027	CSF	CSF: P043-4	BCell
151	CGTGTGGCGCCC_CSF043_4	300	1326.68	HUMAN	CSF043	4	CSF043_4	2	-0.485631	-0.0497397	-0.0881946	CSF	CSF: P043-4	BCell
152	ACGTCTTTGAAA_CSF043_4	207	1048.01	HUMAN	CSF043	4	CSF043_4	2	-0.117405	-0.0728471	-0.245664	CSF	CSF: P043-4	BCell
153	TAAGACCGTGAA_CSF043_4	260	1224.25	HUMAN	CSF043	4	CSF043_4	2	0.00623553	-0.0811842	-0.371667	CSF	CSF: P043-4	BCell
154	ATGTTCGCTCAA_CSF043_4	268	1307.46	HUMAN	CSF043	4	CSF043_4	2	0.242361	-0.0631328	-0.117665	CSF	CSF: P043-4	BCell
155	CGGTTTGCTCCT_CSF043_4	203	996.897	HUMAN	CSF043	4	CSF043_4	2	-0.316744	-0.086276	-0.23917	CSF	CSF: P043-4	BCell
156	CATACACCACAA_CSF043_4	274	1273.11	HUMAN	CSF043	4	CSF043_4	2	-0.284662	-0.0432071	-0.191254	CSF	CSF: P043-4	BCell
157	TTAGATCTCGCG_CSF043_4	328	1467.97	HUMAN	CSF043	4	CSF043_4	2	-0.523989	-0.0334277	-0.354199	CSF	CSF: P043-4	BCell
158	ATTCCGCCAATC_CSF043_4	537	1882.38	HUMAN	CSF043	4	CSF043_4	2	-0.0906563	0.0419999	-0.311485	CSF	CSF: P043-4	BCell
159	TCCCACCCTAAA_CSF043_4	272	1275.65	HUMAN	CSF043	4	CSF043_4	2	-0.341199	-0.0747678	-0.359995	CSF	CSF: P043-4	BCell
160	AAGACGGGGCCT_CSF043_4	242	1187.31	HUMAN	CSF043	4	CSF043_4	2	-0.179868	0.0759769	-0.32628	CSF	CSF: P043-4	BCell
161	ATGCCGTTCAAA_CSF043_4	234	1145.27	HUMAN	CSF043	4	CSF043_4	2	-0.156299	-0.0462043	-0.264273	CSF	CSF: P043-4	BCell
162	GGTCAGTCGAAG_CSF043_4	284	1382.47	HUMAN	CSF043	4	CSF043_4	2	-0.270667	-0.0157346	-0.380923	CSF	CSF: P043-4	BCell
163	TAAAGAGAATAC_CSF043_4	286	1323.53	HUMAN	CSF043	4	CSF043_4	2	-0.427326	0.00184907	-0.244847	CSF	CSF: P043-4	BCell
164	ATTATGATCGAG_CSF043_4	217	1046.07	HUMAN	CSF043	4	CSF043_4	2	0.132718	-0.0202024	-0.148496	CSF	CSF: P043-4	BCell
165	CAGGCGTCCCCN_CSF043_4	239	1147.88	HUMAN	CSF043	4	CSF043_4	2	-0.359477	-0.0232368	-0.346389	CSF	CSF: P043-4	BCell
166	TGGGTGTGCACT_CSF043_4	206	1004.06	HUMAN	CSF043	4	CSF043_4	2	-0.44279	-0.0594325	-0.356904	CSF	CSF: P043-4	BCell
167	GCCGATAGAACG_CSF043_4	251	1218.81	HUMAN	CSF043	4	CSF043_4	2	-0.120842	-0.0451234	-0.1124	CSF	CSF: P043-4	BCell
168	TAACCCGAGGAA_CSF043_4	263	1234.9	HUMAN	CSF043	4	CSF043_4	2	-0.0599705	-0.0277524	-0.133896	CSF	CSF: P043-4	BCell
169	AGTATGGAATCN_CSF043_4	237	1163.2	HUMAN	CSF043	4	CSF043_4	2	-0.035397	-0.0440514	-0.0212178	CSF	CSF: P043-4	BCell
170	TGGCCAATTGCT_CSF043_4	210	1044.48	HUMAN	CSF043	4	CSF043_4	2	-0.356701	-0.0874899	-0.107157	CSF	CSF: P043-4	BCell
171	AGCTGATCCTTN_CSF043_4	207	1074.54	HUMAN	CSF043	4	CSF043_4	2	-0.286118	-0.132678	-0.143746	CSF	CSF: P043-4	BCell
172	CCCGATATATTC_CSF043_4	251	1201.21	HUMAN	CSF043	4	CSF043_4	2	-0.287067	-0.115774	-0.0378944	CSF	CSF: P043-4	BCell
173	GAGGCGAAGTCT_CSF043_4	214	1095.29	HUMAN	CSF043	4	CSF043_4	2	-0.281256	-0.131659	-0.142397	CSF	CSF: P043-4	BCell
174	ATCCCTCCCATT_CSF043_4	480	1769.35	HUMAN	CSF043	4	CSF043_4	2	-0.277534	0.103826	-0.131103	CSF	CSF: P043-4	BCell
175	AATTGTAAGGGA_CSF043_4	265	1254.31	HUMAN	CSF043	4	CSF043_4	2	0.0345742	-0.0810832	-0.319114	CSF	CSF: P043-4	BCell
176	CCTCGAGCTTCN_CSF043_4	247	1208.93	HUMAN	CSF043	4	CSF043_4	2	0.00774485	0.0174649	-0.234122	CSF	CSF: P043-4	BCell
177	CAGGTGTACGCG_CSF043_4	401	1527.47	HUMAN	CSF043	4	CSF043_4	2	-0.059146	-0.00595278	-0.404459	CSF	CSF: P043-4	BCell
178	TCCCATTCATAT_CSF043_4	330	676.491	HUMAN	CSF043	4	CSF043_4	2	-0.169851	-0.0449543	-0.177996	CSF	CSF: P043-4	BCell
179	TTAATTTCCCTA_CSF043_4	238	1163.68	HUMAN	CSF043	4	CSF043_4	2	-0.220251	-0.0124079	-0.335123	CSF	CSF: P043-4	BCell
180	TGCATCCTGGCG_CSF043_4	201	1034.72	HUMAN	CSF043	4	CSF043_4	2	-0.344607	-0.164323	-0.422149	CSF	CSF: P043-4	BCell
181	CAGTGGTTAACG_CSF043_4	195	1014.79	HUMAN	CSF043	4	CSF043_4	2	-0.191743	-0.0558689	-0.228458	CSF	CSF: P043-4	BCell
182	ATTAGCTCCTAT_CSF043_4	229	1135.29	HUMAN	CSF043	4	CSF043_4	2	-0.330633	-0.0241191	-0.34752	CSF	CSF: P043-4	BCell
183	AGTCATGGCTGA_CSF046_2	205	1020.57	HUMAN	CSF046	2	CSF046_2	0	-0.383948	-0.0978881	-0.129283	CSF	CSF: P046-2	NonBCellAdaptive
184	GCGTTCGCCGTT_CSF046_2	219	1145.13	HUMAN	CSF046	2	CSF046_2	0	-0.00347246	0.00912556	0.429426	CSF	CSF: P046-2	NonBCellAdaptive
185	TGTTCAATCTTG_CSF043_3	778	2129.86	HUMAN	CSF043	3	CSF043_3	2	-0.187258	0.0769586	-0.160488	CSF	CSF: P043-3	BCell
186	TCCTTTCATTCG_CSF043_3	505	1568.31	HUMAN	CSF043	3	CSF043_3	2	-0.365311	-0.121817	-0.42689	CSF	CSF: P043-3	BCell
187	ATATAGGTAAAT_CSF043_3	531	1635.6	HUMAN	CSF043	3	CSF043_3	2	-0.209	0.0314851	-0.354683	CSF	CSF: P043-3	BCell
188	ATCGATGGGAAT_CSF043_3	585	1855.49	HUMAN	CSF043	3	CSF043_3	2	-0.511991	-0.0129586	-0.520925	CSF	CSF: P043-3	BCell
189	AGCGGAGATTGG_CSF043_3	273	991.01	HUMAN	CSF043	3	CSF043_3	2	-0.251477	-0.0651958	-0.0547208	CSF	CSF: P043-3	BCell
190	AAGCTTCCTACG_CSF043_3	419	1656.58	HUMAN	CSF043	3	CSF043_3	2	-0.304041	-0.0977255	-0.353725	CSF	CSF: P043-3	BCell
191	GGTTGGGATAAN_CSF043_3	595	2184.21	HUMAN	CSF043	3	CSF043_3	2	-0.0730094	-0.131962	-0.373783	CSF	CSF: P043-3	BCell
192	ATGAAGCGACAA_CSF043_3	362	1594.97	HUMAN	CSF043	3	CSF043_3	2	-0.114289	-0.0311643	-0.228895	CSF	CSF: P043-3	BCell
193	TGTATAGGCCGG_CSF043_2	953	2072.91	HUMAN	CSF043	2	CSF043_2	2	-0.205003	0.0185757	-0.286773	CSF	CSF: P043-2	BCell
194	ATTTTTCGAGTN_CSF043_2	205	1023.65	HUMAN	CSF043	2	CSF043_2	2	0.101997	-0.010619	0.0467588	CSF	CSF: P043-2	BCell
195	CATGGGATTATG_CSF043_2	228	1108.03	HUMAN	CSF043	2	CSF043_2	2	-0.11845	-0.149745	-0.0717051	CSF	CSF: P043-2	BCell
196	TAAATGGCCGCA_CSF043_2	453	1826.72	HUMAN	CSF043	2	CSF043_2	2	-0.301377	-0.167077	-0.0788474	CSF	CSF: P043-2	BCell
197	ACGCGTCACCAG_CSF043_2	492	1890.17	HUMAN	CSF043	2	CSF043_2	2	-0.0678665	-0.0502718	-0.180109	CSF	CSF: P043-2	BCell
198	CTTCACTAGCCT_CSF043_2	338	1472.09	HUMAN	CSF043	2	CSF043_2	2	0.0104682	-0.0341083	-0.0409429	CSF	CSF: P043-2	BCell
199	ATTAAGGCTGTG_CSF043_2	377	1518.88	HUMAN	CSF043	2	CSF043_2	2	-0.158801	-0.129075	0.0674282	CSF	CSF: P043-2	BCell
200	ATGGCTCAGTCT_CSF043_2	435	1696.65	HUMAN	CSF043	2	CSF043_2	2	-0.0493861	0.142855	-0.16365	CSF	CSF: P043-2	BCell
201	GTGATGGTAAAN_CSF043_2	174	923.733	HUMAN	CSF043	2	CSF043_2	2	-0.122009	-0.0297402	-0.0840571	CSF	CSF: P043-2	BCell
202	TCAACCGACGAN_CSF043_2	510	1952.93	HUMAN	CSF043	2	CSF043_2	2	-0.483573	-0.148425	-0.166334	CSF	CSF: P043-2	BCell
203	GAACAAGACGGT_CSF043_2	325	1375.33	HUMAN	CSF043	2	CSF043_2	2	-0.105544	-0.0845889	0.102155	CSF	CSF: P043-2	BCell
204	AGCCAGGGGTCC_CSF043_2	359	1549.29	HUMAN	CSF043	2	CSF043_2	2	0.150849	0.0481796	-0.14321	CSF	CSF: P043-2	BCell
205	TATTATGTCATT_CSF043_2	276	1221.71	HUMAN	CSF043	2	CSF043_2	2	-0.429001	-0.024105	-0.103815	CSF	CSF: P043-2	BCell
206	GGAGATTTGGCA_CSF043_2	362	1500.89	HUMAN	CSF043	2	CSF043_2	2	-0.209173	-0.0938602	-0.069165	CSF	CSF: P043-2	BCell
207	AAGTATTTCATA_CSF043_2	361	1555.22	HUMAN	CSF043	2	CSF043_2	2	-0.500665	-0.0719777	-0.00807004	CSF	CSF: P043-2	BCell
208	ATTTTCGCGTAA_CSF043_2	295	1384.98	HUMAN	CSF043	2	CSF043_2	2	-0.403817	-0.00237625	0.113917	CSF	CSF: P043-2	BCell
209	CTATTAGATGAN_CSF043_2	348	1524.1	HUMAN	CSF043	2	CSF043_2	2	-0.398242	0.0326752	-0.0542806	CSF	CSF: P043-2	BCell
210	AGTTGCGTAGGT_CSF043_2	484	1737.84	HUMAN	CSF043	2	CSF043_2	2	-0.371219	-0.178304	-0.122387	CSF	CSF: P043-2	BCell
211	TTGATTGCCCGA_CSF043_2	380	1660.14	HUMAN	CSF043	2	CSF043_2	2	-0.297514	-0.0527586	-0.0825846	CSF	CSF: P043-2	BCell
212	TCCTACTCCATT_CSF043_2	344	1405.64	HUMAN	CSF043	2	CSF043_2	2	-0.411755	0.00828341	-0.092642	CSF	CSF: P043-2	BCell
213	ATGGTAGAAGTG_CSF043_2	323	1314.04	HUMAN	CSF043	2	CSF043_2	2	-0.148443	-0.0385192	0.018763	CSF	CSF: P043-2	BCell
214	CCTAAGGACTGG_CSF043_2	433	1676.68	HUMAN	CSF043	2	CSF043_2	0	-0.408657	0.068578	-0.134944	CSF	CSF: P043-2	NonBCellAdaptive
215	ATTAATCGTCAC_CSF043_2	351	1559.92	HUMAN	CSF043	2	CSF043_2	2	-0.430479	-0.161621	-0.228082	CSF	CSF: P043-2	BCell
216	TGGATACGTGGG_CSF043_2	227	1074.12	HUMAN	CSF043	2	CSF043_2	2	-0.129278	-0.0890964	-0.0953551	CSF	CSF: P043-2	BCell
217	AAACGTGATCTN_CSF043_4	2874	3880.6	HUMAN	CSF043	4	CSF043_4	2	-0.0956065	0.109566	-0.268881	CSF	CSF: P043-4	BCell
218	GAGTCAGAGATC_CSF043_4	2401	3608.45	HUMAN	CSF043	4	CSF043_4	2	-0.241764	0.10088	-0.192546	CSF	CSF: P043-4	BCell
219	GCTCGTATCATA_CSF043_4	2124	3697.72	HUMAN	CSF043	4	CSF043_4	2	-0.0563104	0.161824	-0.0287109	CSF	CSF: P043-4	BCell
220	AGTCTTGGAGTA_CSF043_4	2322	3798.95	HUMAN	CSF043	4	CSF043_4	2	-0.0746582	0.15429	-0.269789	CSF	CSF: P043-4	BCell
221	GATGACCCTTTC_CSF043_4	2106	3151.86	HUMAN	CSF043	4	CSF043_4	2	-0.0170355	0.0503044	-0.493752	CSF	CSF: P043-4	BCell
222	ACCTGAGAGGTN_CSF043_4	1894	3038.9	HUMAN	CSF043	4	CSF043_4	2	-0.0690463	-0.0239636	-0.289902	CSF	CSF: P043-4	BCell
223	GCTCCAGACAGT_CSF043_4	1734	3251.61	HUMAN	CSF043	4	CSF043_4	2	-0.019314	0.153262	-0.386719	CSF	CSF: P043-4	BCell
224	ACCATGAGAGGT_CSF043_4	1759	2981.64	HUMAN	CSF043	4	CSF043_4	2	-0.124053	0.0338735	-0.0864907	CSF	CSF: P043-4	BCell
225	CGCATAGAGTCA_CSF043_4	1780	3445.97	HUMAN	CSF043	4	CSF043_4	2	-0.174989	0.0365356	-0.473693	CSF	CSF: P043-4	BCell
226	ATTGAGATCCGG_CSF043_4	1558	3233.83	HUMAN	CSF043	4	CSF043_4	2	-0.195324	0.185923	-0.275799	CSF	CSF: P043-4	BCell
227	CAGCCGCATCAA_CSF043_4	1467	2685.14	HUMAN	CSF043	4	CSF043_4	2	-0.221426	-0.0363921	-0.0819605	CSF	CSF: P043-4	BCell
228	GGACCGTCATAT_CSF043_4	1494	2571.39	HUMAN	CSF043	4	CSF043_4	2	-0.123934	0.0420645	-0.486489	CSF	CSF: P043-4	BCell
229	CAGGATATGCAC_CSF043_4	1285	2666.55	HUMAN	CSF043	4	CSF043_4	2	-0.0768214	0.0548924	-0.428691	CSF	CSF: P043-4	BCell
230	GCGACACGGTTT_CSF043_4	1194	2704.38	HUMAN	CSF043	4	CSF043_4	2	-0.28678	0.106975	-0.472474	CSF	CSF: P043-4	BCell
231	ACGTTCCGCACA_CSF043_4	978	2735.1	HUMAN	CSF043	4	CSF043_4	2	0.0892393	-0.0969827	-0.152834	CSF	CSF: P043-4	BCell
232	ACGTGTCAAGAA_CSF043_4	1056	2814.18	HUMAN	CSF043	4	CSF043_4	2	-0.00168618	0.0923081	-0.114898	CSF	CSF: P043-4	BCell
233	GTTAACTCGAAN_CSF043_4	1101	2869.22	HUMAN	CSF043	4	CSF043_4	2	-0.173199	-0.0604014	-0.204315	CSF	CSF: P043-4	BCell
234	ACATTAGTACAA_CSF043_4	951	2654.64	HUMAN	CSF043	4	CSF043_4	2	0.0244194	-0.0194607	-0.320287	CSF	CSF: P043-4	BCell
235	CGCTAGAGTCAN_CSF043_4	1241	2977.77	HUMAN	CSF043	4	CSF043_4	2	-0.0188295	0.0232413	-0.467694	CSF	CSF: P043-4	BCell
236	GTTCCTAGCGAT_CSF043_4	1042	2749.43	HUMAN	CSF043	4	CSF043_4	2	-0.339544	0.0290072	-0.273708	CSF	CSF: P043-4	BCell
237	TTTGGACTTTCA_CSF043_4	966	2663.99	HUMAN	CSF043	4	CSF043_4	2	0.119576	-0.0616208	-0.298587	CSF	CSF: P043-4	BCell
238	ACAGTCGGCCAG_CSF043_4	987	2747.86	HUMAN	CSF043	4	CSF043_4	2	-0.0559755	-0.0321773	-0.099434	CSF	CSF: P043-4	BCell
239	AGGCCATAACAT_CSF043_4	960	2704.94	HUMAN	CSF043	4	CSF043_4	2	-0.00979308	0.00118063	-0.00382457	CSF	CSF: P043-4	BCell
240	GAGTAAATATAT_CSF043_4	1057	2880.67	HUMAN	CSF043	4	CSF043_4	2	-0.017783	-0.0471251	-0.079211	CSF	CSF: P043-4	BCell
241	ATTGTTCGTTCA_CSF043_4	1183	2997.62	HUMAN	CSF043	4	CSF043_4	2	0.032741	0.0561084	-0.18332	CSF	CSF: P043-4	BCell
242	CAAAAGTCCGTA_CSF043_4	980	2704.61	HUMAN	CSF043	4	CSF043_4	2	-0.24183	-0.0585301	-0.0667929	CSF	CSF: P043-4	BCell
243	CCGATATCCGCA_CSF043_4	1109	2843.65	HUMAN	CSF043	4	CSF043_4	2	0.017252	-0.059519	-0.301393	CSF	CSF: P043-4	BCell
244	CGCCGTCTATCC_CSF043_4	902	2590.57	HUMAN	CSF043	4	CSF043_4	2	0.40513	0.018619	0.169543	CSF	CSF: P043-4	BCell
245	TACCTAATCTTT_CSF043_4	1111	2870.07	HUMAN	CSF043	4	CSF043_4	2	-0.0677064	-0.0140956	-0.466577	CSF	CSF: P043-4	BCell
246	TAGTACGGATGG_CSF043_4	903	2573.43	HUMAN	CSF043	4	CSF043_4	2	-0.211216	0.0111734	-0.314867	CSF	CSF: P043-4	BCell
247	GCAGCTTAGCAG_CSF043_4	719	2207.11	HUMAN	CSF043	4	CSF043_4	2	-0.153723	-0.014791	-0.292319	CSF	CSF: P043-4	BCell
248	CTGACCCCTGAN_CSF043_4	1058	2868.53	HUMAN	CSF043	4	CSF043_4	2	-0.247361	-0.100497	-0.123022	CSF	CSF: P043-4	BCell
249	AACCAGTAGTTG_CSF043_4	1090	2973.28	HUMAN	CSF043	4	CSF043_4	2	-0.189991	-0.0744918	-0.322129	CSF	CSF: P043-4	BCell
250	AAAAAAAAAAAA_CSF043_4	177	913.268	HUMAN	CSF043	4	CSF043_4	0	-0.0147234	0.0304264	-0.204224	CSF	CSF: P043-4	NonBCellAdaptive
251	TTATTGTCTACG_CSF043_4	761	2369.43	HUMAN	CSF043	4	CSF043_4	2	0.0466604	-0.0458514	-0.229621	CSF	CSF: P043-4	BCell
252	CGCTTAATAGGG_CSF043_4	933	2645.18	HUMAN	CSF043	4	CSF043_4	2	0.0143071	0.162048	-0.432836	CSF	CSF: P043-4	BCell
253	CGTGGGCTCACC_CSF043_4	945	2777.21	HUMAN	CSF043	4	CSF043_4	2	-0.24132	0.0933531	0.138212	CSF	CSF: P043-4	BCell
254	CACATGGTTTGC_CSF043_4	836	2484.86	HUMAN	CSF043	4	CSF043_4	2	0.0456184	-0.0501733	-0.382388	CSF	CSF: P043-4	BCell
255	CATTCTCACAAG_CSF043_4	999	2661.27	HUMAN	CSF043	4	CSF043_4	2	-0.272337	-0.0209244	-0.34118	CSF	CSF: P043-4	BCell
256	ATTGGTTCTGGT_CSF043_4	722	2168.1	HUMAN	CSF043	4	CSF043_4	2	-0.0102688	-0.0670092	-0.196675	CSF	CSF: P043-4	BCell
257	GCGCACGGTTTN_CSF043_4	903	2389.55	HUMAN	CSF043	4	CSF043_4	2	-0.178932	-0.00968065	-0.0808777	CSF	CSF: P043-4	BCell
258	CGCGGTTGTGCG_CSF043_4	1083	2876.91	HUMAN	CSF043	4	CSF043_4	2	-0.0887485	0.0816987	-0.231092	CSF	CSF: P043-4	BCell
259	GAGCGTATCAGA_CSF043_4	849	2522.5	HUMAN	CSF043	4	CSF043_4	2	-0.032705	-0.105481	-0.218269	CSF	CSF: P043-4	BCell
260	GCAATTAGCCGT_CSF043_4	857	2606.29	HUMAN	CSF043	4	CSF043_4	2	0.156414	0.00313722	0.0222935	CSF	CSF: P043-4	BCell
261	CAGAACTCTGCN_CSF043_4	900	2459.98	HUMAN	CSF043	4	CSF043_4	2	-0.280632	0.0505539	-0.508173	CSF	CSF: P043-4	BCell
262	AGTAATCGCCGC_CSF043_4	783	2495.51	HUMAN	CSF043	4	CSF043_4	2	-0.0457702	0.0192809	0.0491652	CSF	CSF: P043-4	BCell
263	CACAAGGACCAG_CSF043_4	858	2453.66	HUMAN	CSF043	4	CSF043_4	2	-0.411097	0.181292	-0.533944	CSF	CSF: P043-4	BCell
264	TACCATTCAATA_CSF043_4	1016	2865.71	HUMAN	CSF043	4	CSF043_4	2	0.117959	-0.0276181	-0.228679	CSF	CSF: P043-4	BCell
265	ATCGTATAAAGN_CSF043_4	919	2601.03	HUMAN	CSF043	4	CSF043_4	2	0.0596512	-0.04883	-0.224006	CSF	CSF: P043-4	BCell
266	TGGCGTAAGCCG_CSF043_4	810	2500.7	HUMAN	CSF043	4	CSF043_4	2	-0.121181	0.0101442	-0.268393	CSF	CSF: P043-4	BCell
267	TTAAAGCAGTAC_CSF043_4	827	2543.26	HUMAN	CSF043	4	CSF043_4	2	0.0553007	0.174231	-0.0124219	CSF	CSF: P043-4	BCell
268	ACCTTTACCTGC_CSF043_4	759	2454.7	HUMAN	CSF043	4	CSF043_4	2	-0.135195	-0.10817	-0.0411574	CSF	CSF: P043-4	BCell
269	TTATCGAGGACC_CSF043_4	988	2546.8	HUMAN	CSF043	4	CSF043_4	2	-0.228925	0.109929	-0.371186	CSF	CSF: P043-4	BCell
270	ATGTTCAGGCCT_CSF043_4	727	2392.6	HUMAN	CSF043	4	CSF043_4	2	0.368809	0.0320375	-0.208254	CSF	CSF: P043-4	BCell
271	TTGCCTCTCAGG_CSF043_4	539	1947.5	HUMAN	CSF043	4	CSF043_4	2	0.0515654	0.00618947	-0.0553897	CSF	CSF: P043-4	BCell
272	GTGTTGCATAAC_CSF043_4	730	2363.14	HUMAN	CSF043	4	CSF043_4	2	-0.00905875	-0.105474	-0.333592	CSF	CSF: P043-4	BCell
273	AAATGCGCCGTT_CSF043_4	635	2079.36	HUMAN	CSF043	4	CSF043_4	2	-0.0819869	0.0810614	-0.337085	CSF	CSF: P043-4	BCell
274	TACCCGCAGGGG_CSF043_4	653	2104.32	HUMAN	CSF043	4	CSF043_4	2	-0.182246	-0.0578943	-0.306995	CSF	CSF: P043-4	BCell
275	CAGCTCGCCATN_CSF043_4	701	2280.8	HUMAN	CSF043	4	CSF043_4	2	-0.0772496	-0.0614781	-0.210496	CSF	CSF: P043-4	BCell
276	CGGGCCCTCAGA_CSF043_4	637	2132.39	HUMAN	CSF043	4	CSF043_4	2	-0.222999	-0.0200209	0.206425	CSF	CSF: P043-4	BCell
277	AGCTTGTGTAGT_CSF043_4	735	2329.53	HUMAN	CSF043	4	CSF043_4	2	-0.0936335	0.0438581	0.0649398	CSF	CSF: P043-4	BCell
278	GCCGAGCTACCT_CSF043_4	780	2487.44	HUMAN	CSF043	4	CSF043_4	2	0.0176209	-0.0992065	-0.292905	CSF	CSF: P043-4	BCell
279	CACCACCGCACT_CSF043_4	647	2176.01	HUMAN	CSF043	4	CSF043_4	2	-0.0448829	0.0166089	-0.046828	CSF	CSF: P043-4	BCell
280	AGCGCAGGGTTC_CSF043_4	556	2011.52	HUMAN	CSF043	4	CSF043_4	2	0.0713653	-0.0243893	0.231799	CSF	CSF: P043-4	BCell
281	CGCTCGGGAGGT_CSF043_4	614	2076.75	HUMAN	CSF043	4	CSF043_4	2	0.276383	0.00896487	-0.432647	CSF	CSF: P043-4	BCell
282	TTCATCTTTGTC_CSF043_4	390	1337.57	HUMAN	CSF043	4	CSF043_4	2	-0.193687	-0.110245	-0.42376	CSF	CSF: P043-4	BCell
283	TGGCTTTGTTCA_CSF043_4	855	2655.85	HUMAN	CSF043	4	CSF043_4	2	0.0882628	0.117699	0.0800618	CSF	CSF: P043-4	BCell
284	GAGTTCTTATGG_CSF043_4	608	2105.5	HUMAN	CSF043	4	CSF043_4	2	0.163178	-0.00690742	-0.318801	CSF	CSF: P043-4	BCell
285	GTTAAGTTCAAA_CSF043_4	705	2326.25	HUMAN	CSF043	4	CSF043_4	2	-0.0818604	0.0749518	-0.318718	CSF	CSF: P043-4	BCell
286	AATCAACTTTCN_CSF043_4	629	2190.93	HUMAN	CSF043	4	CSF043_4	2	0.283709	-0.0158434	-0.0401856	CSF	CSF: P043-4	BCell
287	AGTTTCTGTTTT_CSF043_4	672	2304.14	HUMAN	CSF043	4	CSF043_4	2	-0.229165	0.0660833	-0.228409	CSF	CSF: P043-4	BCell
288	AACACGTCCTTT_CSF043_4	555	1980.14	HUMAN	CSF043	4	CSF043_4	2	-0.0508778	0.0746999	-0.134507	CSF	CSF: P043-4	BCell
289	TTGAGAAGGACA_CSF043_4	601	2106.78	HUMAN	CSF043	4	CSF043_4	2	-0.298561	-0.0750712	-0.175839	CSF	CSF: P043-4	BCell
290	CCCCCCATTCTC_CSF043_4	1259	2888.73	HUMAN	CSF043	4	CSF043_4	2	-0.0148148	0.0584998	-0.264669	CSF	CSF: P043-4	BCell
291	GGCCTGTTTTCT_CSF043_4	634	2082.77	HUMAN	CSF043	4	CSF043_4	2	-0.35164	0.0389157	-0.315629	CSF	CSF: P043-4	BCell
292	TAGAGGTCGTGN_CSF043_4	569	1934.64	HUMAN	CSF043	4	CSF043_4	2	0.0432754	-0.135304	-0.335782	CSF	CSF: P043-4	BCell
293	GGCTCCTGAAGA_CSF043_4	666	2231.59	HUMAN	CSF043	4	CSF043_4	2	-0.13168	0.0870591	0.00447976	CSF	CSF: P043-4	BCell
294	CCATCTTTCTTC_CSF043_4	603	2034.43	HUMAN	CSF043	4	CSF043_4	2	-0.078366	-0.072629	-0.207686	CSF	CSF: P043-4	BCell
295	ATGCTAGAATCC_CSF043_4	688	2304.42	HUMAN	CSF043	4	CSF043_4	2	0.148225	-0.0254327	-0.10126	CSF	CSF: P043-4	BCell
296	CGACCCTCGGTA_CSF043_4	582	2078.18	HUMAN	CSF043	4	CSF043_4	2	0.224677	-0.0585116	-0.210841	CSF	CSF: P043-4	BCell
297	CTTTGTGGTTTT_CSF043_4	579	1998.31	HUMAN	CSF043	4	CSF043_4	2	0.31975	-0.0623924	-0.131071	CSF	CSF: P043-4	BCell
298	CTTCTCTGGGGC_CSF043_4	524	1965.89	HUMAN	CSF043	4	CSF043_4	2	0.0132475	0.00397742	-0.347278	CSF	CSF: P043-4	BCell
299	ACCGAGCCGAGT_CSF043_4	624	2121.83	HUMAN	CSF043	4	CSF043_4	2	0.020066	-0.0465982	-0.184146	CSF	CSF: P043-4	BCell
300	TTACCCTACTTN_CSF043_4	686	2248.6	HUMAN	CSF043	4	CSF043_4	2	-0.107167	0.0983721	-0.242388	CSF	CSF: P043-4	BCell
301	CACCTCCGTAGC_CSF043_4	607	2104.48	HUMAN	CSF043	4	CSF043_4	2	0.0121234	0.14687	0.0134932	CSF	CSF: P043-4	BCell
302	CCCTCAATCTGT_CSF043_4	514	1857.85	HUMAN	CSF043	4	CSF043_4	2	-0.273492	-0.0382106	-0.0901988	CSF	CSF: P043-4	BCell
303	TGCTATGTGCTG_CSF043_4	503	1809.82	HUMAN	CSF043	4	CSF043_4	2	0.0933814	-0.0249627	-0.330377	CSF	CSF: P043-4	BCell
304	ATATCAGTAGGA_CSF043_4	620	2130.52	HUMAN	CSF043	4	CSF043_4	2	-0.077361	-0.079438	0.0372476	CSF	CSF: P043-4	BCell
305	TTAAGCAGTACN_CSF043_4	670	2305.42	HUMAN	CSF043	4	CSF043_4	2	-0.0383204	-0.0721989	-0.147955	CSF	CSF: P043-4	BCell
306	TGATGGCGTTTN_CSF043_4	557	1922.29	HUMAN	CSF043	4	CSF043_4	2	-0.036564	-0.0624578	-0.0626583	CSF	CSF: P043-4	BCell
307	CGGAACCGCAAT_CSF043_4	492	1842.45	HUMAN	CSF043	4	CSF043_4	2	-0.0766483	0.0133864	-0.404434	CSF	CSF: P043-4	BCell
308	CAATACCTGCCG_CSF043_4	487	1835.62	HUMAN	CSF043	4	CSF043_4	2	-0.436398	0.00199297	-0.242442	CSF	CSF: P043-4	BCell
309	TTGCAACTCATN_CSF043_4	621	2134.8	HUMAN	CSF043	4	CSF043_4	2	0.33891	-0.066102	-0.466822	CSF	CSF: P043-4	BCell
310	ATCTGGGCGCCN_CSF043_4	1239	2868.77	HUMAN	CSF043	4	CSF043_4	2	-0.0907167	0.0297884	-0.416504	CSF	CSF: P043-4	BCell
311	ATAATCAACTCA_CSF043_4	848	2662.03	HUMAN	CSF043	4	CSF043_4	2	0.47855	-0.0197688	-0.426947	CSF	CSF: P043-4	BCell
312	CGCTTTCCGTTC_CSF043_4	626	2170.94	HUMAN	CSF043	4	CSF043_4	2	0.0786847	-0.0176053	-0.364513	CSF	CSF: P043-4	BCell
313	ACTTCCGTCGTT_CSF043_4	552	2035.46	HUMAN	CSF043	4	CSF043_4	2	0.00559824	-0.120182	-0.299632	CSF	CSF: P043-4	BCell
314	CTAAGGAATGTT_CSF043_4	637	2157.13	HUMAN	CSF043	4	CSF043_4	2	-0.109571	-0.00693198	-0.0966097	CSF	CSF: P043-4	BCell
315	TCATTCCCACGG_CSF043_4	609	2128.02	HUMAN	CSF043	4	CSF043_4	2	-0.177013	-0.0636029	-0.391144	CSF	CSF: P043-4	BCell
316	GTGCAGAAATTT_CSF043_4	785	2594.49	HUMAN	CSF043	4	CSF043_4	2	0.0226243	-0.0158363	-0.11775	CSF	CSF: P043-4	BCell
317	GACTCTTCTCGG_CSF043_4	475	1772.5	HUMAN	CSF043	4	CSF043_4	2	0.174997	-0.0547247	-0.307952	CSF	CSF: P043-4	BCell
318	AATTAACGAAGA_CSF043_4	522	1945.45	HUMAN	CSF043	4	CSF043_4	2	0.053812	-0.0462638	-0.0312907	CSF	CSF: P043-4	BCell
319	TCAGAATAAGGG_CSF043_4	329	1313.47	HUMAN	CSF043	4	CSF043_4	2	0.0724646	-0.0336747	-0.149103	CSF	CSF: P043-4	BCell
320	CGGTGGTGACAC_CSF043_4	592	2020.66	HUMAN	CSF043	4	CSF043_4	2	-0.273249	0.090712	-0.352954	CSF	CSF: P043-4	BCell
321	AGTACTTGTAAT_CSF043_4	512	1853.8	HUMAN	CSF043	4	CSF043_4	2	0.168344	-0.119099	-0.201612	CSF	CSF: P043-4	BCell
322	AAACGGCGACTA_CSF043_4	553	1991.26	HUMAN	CSF043	4	CSF043_4	2	0.189035	-0.0455874	-0.334841	CSF	CSF: P043-4	BCell
323	CACTATCAGGTA_CSF043_4	508	1853.99	HUMAN	CSF043	4	CSF043_4	2	-0.088326	-0.12867	-0.251176	CSF	CSF: P043-4	BCell
324	TTGGTTGATTGG_CSF043_4	418	1606.05	HUMAN	CSF043	4	CSF043_4	2	-0.26535	-0.0331309	-0.265581	CSF	CSF: P043-4	BCell
325	CTTGCGCGGCGG_CSF043_4	579	2055.18	HUMAN	CSF043	4	CSF043_4	2	0.110394	0.00829814	-0.012332	CSF	CSF: P043-4	BCell
326	CCCCGTCACCCN_CSF043_4	711	2323.49	HUMAN	CSF043	4	CSF043_4	2	0.783211	0.0279382	-0.359116	CSF	CSF: P043-4	BCell
327	CCATCAGGACAT_CSF043_4	590	2036.2	HUMAN	CSF043	4	CSF043_4	2	-0.112271	0.00791004	-0.161786	CSF	CSF: P043-4	BCell
328	CCCATGCGGTTT_CSF043_4	545	1973.47	HUMAN	CSF043	4	CSF043_4	2	-0.231957	-0.0146729	-0.104831	CSF	CSF: P043-4	BCell
329	GTTGTTAGTGAA_CSF043_4	489	1860.9	HUMAN	CSF043	4	CSF043_4	2	0.153928	-0.0697404	-0.20651	CSF	CSF: P043-4	BCell
330	ATATTGGCGCAA_CSF043_4	573	2039.94	HUMAN	CSF043	4	CSF043_4	2	0.397113	0.00459546	-0.227891	CSF	CSF: P043-4	BCell
331	GGCCGAGAGCTN_CSF043_4	539	1978.44	HUMAN	CSF043	4	CSF043_4	2	0.0241132	-0.0381187	-0.308751	CSF	CSF: P043-4	BCell
332	CCGGACCTTTGC_CSF043_4	602	2071.37	HUMAN	CSF043	4	CSF043_4	2	0.0987496	-0.117368	-0.0545781	CSF	CSF: P043-4	BCell
333	TCGCACGACGCC_CSF043_4	563	2025.21	HUMAN	CSF043	4	CSF043_4	2	-0.0556197	-0.0789976	-0.26548	CSF	CSF: P043-4	BCell
334	GGGTTTGTCTCA_CSF043_4	434	1659.3	HUMAN	CSF043	4	CSF043_4	2	-0.0257203	-0.0787281	-0.463728	CSF	CSF: P043-4	BCell
335	GAATTACTGCCC_CSF043_4	589	2115.12	HUMAN	CSF043	4	CSF043_4	2	0.0844749	-0.102075	-0.149897	CSF	CSF: P043-4	BCell
336	ATGCCCAGCCGT_CSF043_4	618	2162.36	HUMAN	CSF043	4	CSF043_4	2	0.164201	0.0711901	-0.158022	CSF	CSF: P043-4	BCell
337	CCCATTTAACTA_CSF043_4	647	2165.23	HUMAN	CSF043	4	CSF043_4	2	0.0795495	-0.00816744	0.102379	CSF	CSF: P043-4	BCell
338	ACAATATTATAA_CSF043_4	548	1986.86	HUMAN	CSF043	4	CSF043_4	2	0.108977	0.0771783	-0.115445	CSF	CSF: P043-4	BCell
339	GTCGACATGCTT_CSF043_4	403	1601.71	HUMAN	CSF043	4	CSF043_4	2	-0.356317	-0.0634167	-0.0348552	CSF	CSF: P043-4	BCell
340	ATGGTGGCATAA_CSF043_4	472	1793.37	HUMAN	CSF043	4	CSF043_4	2	-0.0557653	-0.120791	8.55e-05	CSF	CSF: P043-4	BCell
341	TGTGGTCATCTT_CSF043_4	252	1009.73	HUMAN	CSF043	4	CSF043_4	0	-0.344861	-0.0158425	0.163569	CSF	CSF: P043-4	NonBCellAdaptive
342	CTCCAATGCGCT_CSF043_4	485	1845.57	HUMAN	CSF043	4	CSF043_4	2	-0.14581	0.0310862	-0.357274	CSF	CSF: P043-4	BCell
343	CCCCAGTTTATA_CSF043_4	575	2059.14	HUMAN	CSF043	4	CSF043_4	2	-0.0964984	-0.0305964	-0.0100168	CSF	CSF: P043-4	BCell
344	ACCGATTCTTTC_CSF043_4	601	2105.52	HUMAN	CSF043	4	CSF043_4	2	-0.263137	-0.12587	0.104521	CSF	CSF: P043-4	BCell
345	GCCCTAGAGAAT_CSF043_4	962	2879.42	HUMAN	CSF043	4	CSF043_4	2	0.101968	0.121632	-0.149624	CSF	CSF: P043-4	BCell
346	TGACCGTATGCC_CSF043_4	585	2093.63	HUMAN	CSF043	4	CSF043_4	2	-0.156018	0.0012104	-0.268877	CSF	CSF: P043-4	BCell
347	GATCCATCATTA_CSF043_4	376	1519.97	HUMAN	CSF043	4	CSF043_4	2	-0.224901	-0.143651	-0.371434	CSF	CSF: P043-4	BCell
348	GTCTCACTCCCA_CSF043_4	551	2018.61	HUMAN	CSF043	4	CSF043_4	2	0.293695	0.0116656	-0.37722	CSF	CSF: P043-4	BCell
349	CTGAACAATTTA_CSF043_4	524	1900.53	HUMAN	CSF043	4	CSF043_4	2	0.441371	0.014927	-0.352295	CSF	CSF: P043-4	BCell
350	TTCTGCCCAACA_CSF043_4	416	1687.92	HUMAN	CSF043	4	CSF043_4	2	-0.04983	0.00274613	0.00857204	CSF	CSF: P043-4	BCell
351	ATCTATAAATCT_CSF043_4	685	2285.14	HUMAN	CSF043	4	CSF043_4	2	0.0201101	0.00796235	-0.503111	CSF	CSF: P043-4	BCell
352	CAGGGGTAATAC_CSF043_4	447	1782.64	HUMAN	CSF043	4	CSF043_4	2	0.0431027	-0.0918558	0.0288604	CSF	CSF: P043-4	BCell
353	GATTCAGCGGGN_CSF043_4	473	1810.31	HUMAN	CSF043	4	CSF043_4	2	-0.159376	-0.00366595	-0.0089821	CSF	CSF: P043-4	BCell
354	TGCGGTCTTGGC_CSF043_4	428	1678.71	HUMAN	CSF043	4	CSF043_4	2	0.2787	-0.0818552	-0.224841	CSF	CSF: P043-4	BCell
355	TACTTCAACCAC_CSF043_4	491	1893.92	HUMAN	CSF043	4	CSF043_4	2	0.250751	0.0123044	-0.0528217	CSF	CSF: P043-4	BCell
356	CAAGCTGAGGTT_CSF043_4	551	2016.13	HUMAN	CSF043	4	CSF043_4	2	-0.0938049	-0.0767159	-0.43418	CSF	CSF: P043-4	BCell
357	CCGTCTATGACT_CSF043_4	457	1760.85	HUMAN	CSF043	4	CSF043_4	2	0.0503019	0.0153821	-0.189007	CSF	CSF: P043-4	BCell
358	GCTTTTGGTTAT_CSF043_4	278	1155.99	HUMAN	CSF043	4	CSF043_4	2	0.172192	-0.0515571	-0.120289	CSF	CSF: P043-4	BCell
359	ATGCCGCGTGTG_CSF043_4	434	1705.2	HUMAN	CSF043	4	CSF043_4	2	-0.210089	-0.0492424	-0.219533	CSF	CSF: P043-4	BCell
360	TGTCTCCACTGA_CSF043_4	449	1756.58	HUMAN	CSF043	4	CSF043_4	2	0.215674	0.0630544	-0.268493	CSF	CSF: P043-4	BCell
361	CTTGCCTCCGGC_CSF043_4	473	1852.26	HUMAN	CSF043	4	CSF043_4	2	-0.128554	-0.0326002	-0.193153	CSF	CSF: P043-4	BCell
362	TGGTAACCTTTG_CSF043_4	456	1731.15	HUMAN	CSF043	4	CSF043_4	2	-0.159797	0.0495501	0.00486391	CSF	CSF: P043-4	BCell
363	TTGCTAGATCGA_CSF043_4	526	1958.83	HUMAN	CSF043	4	CSF043_4	2	-0.322836	-0.177543	-0.264782	CSF	CSF: P043-4	BCell
364	GGATCGGTCATA_CSF043_4	562	1971.55	HUMAN	CSF043	4	CSF043_4	2	0.0733037	0.0362944	-0.330859	CSF	CSF: P043-4	BCell
365	ACCACTGAATTG_CSF043_4	421	1702.5	HUMAN	CSF043	4	CSF043_4	2	-0.223817	0.0534322	0.0965902	CSF	CSF: P043-4	BCell
366	GGTCGTGTGCCG_CSF043_4	495	1886.4	HUMAN	CSF043	4	CSF043_4	2	-0.505352	-0.0736081	-0.24663	CSF	CSF: P043-4	BCell
367	TAAGCGAAACGG_CSF043_4	470	1755.24	HUMAN	CSF043	4	CSF043_4	2	0.205091	0.00472025	-0.103613	CSF	CSF: P043-4	BCell
368	GTCCTTCCGAAC_CSF043_4	482	1864.05	HUMAN	CSF043	4	CSF043_4	2	0.15498	0.0251914	-0.245432	CSF	CSF: P043-4	BCell
369	CCTGCCGGCAGT_CSF043_4	457	1798.02	HUMAN	CSF043	4	CSF043_4	2	0.0285181	-0.054535	-0.498111	CSF	CSF: P043-4	BCell
370	CACTGGTTTGCN_CSF043_4	480	1882.84	HUMAN	CSF043	4	CSF043_4	2	-0.0193268	-0.137008	-0.359057	CSF	CSF: P043-4	BCell
371	TAAACTAATTAT_CSF043_4	567	2027.05	HUMAN	CSF043	4	CSF043_4	2	-0.0115608	-0.0163541	-0.13216	CSF	CSF: P043-4	BCell
372	ACTATATGTCCA_CSF043_4	600	2137.11	HUMAN	CSF043	4	CSF043_4	2	0.275928	0.0481335	0.0502626	CSF	CSF: P043-4	BCell
373	ATTCGATATTTA_CSF043_4	479	1805.23	HUMAN	CSF043	4	CSF043_4	2	0.0287768	-0.0176171	-0.143827	CSF	CSF: P043-4	BCell
374	GACGGTTTATTT_CSF043_4	240	1002.82	HUMAN	CSF043	4	CSF043_4	2	-0.168698	-0.134908	-0.239914	CSF	CSF: P043-4	BCell
375	GAACGACTATGG_CSF043_4	444	1739.12	HUMAN	CSF043	4	CSF043_4	2	-0.163189	-0.0502003	-0.135687	CSF	CSF: P043-4	BCell
376	AGTCCAGACACC_CSF043_4	568	2121.32	HUMAN	CSF043	4	CSF043_4	2	0.563021	-0.00632957	-0.15189	CSF	CSF: P043-4	BCell
377	AGATTGGCACGN_CSF043_4	401	1637.57	HUMAN	CSF043	4	CSF043_4	2	0.0553457	-0.0874843	-0.276966	CSF	CSF: P043-4	BCell
378	TCTACTTACCAC_CSF043_4	496	1984.33	HUMAN	CSF043	4	CSF043_4	2	0.20601	0.0999133	-0.198619	CSF	CSF: P043-4	BCell
379	ATGATGACGACT_CSF043_4	569	2091.16	HUMAN	CSF043	4	CSF043_4	0	0.0231483	-0.155121	-0.172847	CSF	CSF: P043-4	NonBCellAdaptive
380	GGTTGCCTATGT_CSF043_4	383	1472.87	HUMAN	CSF043	4	CSF043_4	2	0.41962	0.0848296	-0.0975597	CSF	CSF: P043-4	BCell
381	ATATCTATCTTN_CSF043_4	749	2369.99	HUMAN	CSF043	4	CSF043_4	0	0.0677886	0.059713	-0.0592368	CSF	CSF: P043-4	NonBCellAdaptive
382	CGAATCGCATAG_CSF043_4	405	1678.19	HUMAN	CSF043	4	CSF043_4	2	-0.064131	0.0797345	-0.151668	CSF	CSF: P043-4	BCell
383	AGGCATCGGAGA_CSF043_4	437	1749.26	HUMAN	CSF043	4	CSF043_4	2	-0.112776	-0.0561321	-0.17442	CSF	CSF: P043-4	BCell
384	ATCTTCCGTGCG_CSF043_4	521	1986.66	HUMAN	CSF043	4	CSF043_4	2	0.28273	0.120158	-0.119299	CSF	CSF: P043-4	BCell
385	CAAAGTCCGTAN_CSF043_4	474	1878.29	HUMAN	CSF043	4	CSF043_4	2	-0.0723294	-0.0719261	-0.341121	CSF	CSF: P043-4	BCell
386	TCATTAACAACC_CSF043_4	571	2130.37	HUMAN	CSF043	4	CSF043_4	2	-0.170708	-0.0404178	-0.151014	CSF	CSF: P043-4	BCell
387	ATTGAGTTCTGC_CSF043_4	458	1822.35	HUMAN	CSF043	4	CSF043_4	2	-0.154304	-0.0551838	-0.279889	CSF	CSF: P043-4	BCell
388	GACCAGATCGAA_CSF043_4	461	1810.25	HUMAN	CSF043	4	CSF043_4	2	0.289342	0.0339911	-0.235591	CSF	CSF: P043-4	BCell
389	CAGCCCTACCTG_CSF043_4	573	2082.34	HUMAN	CSF043	4	CSF043_4	2	-0.246074	0.00240296	-0.125565	CSF	CSF: P043-4	BCell
390	CCAGACTATCGG_CSF043_4	325	1363.48	HUMAN	CSF043	4	CSF043_4	2	-0.149779	0.00966534	-0.0800319	CSF	CSF: P043-4	BCell
391	TCAGCTCTCAGT_CSF043_4	422	1659.7	HUMAN	CSF043	4	CSF043_4	2	-0.00049651	0.0257815	-0.0419323	CSF	CSF: P043-4	BCell
392	GCATTTTAACAG_CSF043_4	506	1890.59	HUMAN	CSF043	4	CSF043_4	2	-0.0613526	-0.0388188	-0.217691	CSF	CSF: P043-4	BCell
393	TTCGCTGGCCCT_CSF043_4	521	1948.47	HUMAN	CSF043	4	CSF043_4	2	0.0392786	0.0700692	-0.483228	CSF	CSF: P043-4	BCell
394	CCCTTTAACTAN_CSF043_4	545	2002.77	HUMAN	CSF043	4	CSF043_4	2	0.0763091	0.0915958	-0.155821	CSF	CSF: P043-4	BCell
395	GCTTCGGTAATN_CSF043_4	513	1876.72	HUMAN	CSF043	4	CSF043_4	2	-0.0369822	0.0623668	-0.0978187	CSF	CSF: P043-4	BCell
396	GTTGGGTGTGAG_CSF043_4	395	1546.62	HUMAN	CSF043	4	CSF043_4	2	-0.242648	-0.0116428	-0.0725171	CSF	CSF: P043-4	BCell
397	AGTTTGGCTATC_CSF043_4	822	2561.67	HUMAN	CSF043	4	CSF043_4	2	0.263336	0.0112642	-0.253335	CSF	CSF: P043-4	BCell
398	GATTACCGTCGC_CSF043_4	466	1769.61	HUMAN	CSF043	4	CSF043_4	2	-0.134098	-0.0471607	-0.19334	CSF	CSF: P043-4	BCell
399	CGTGGTGTCCAT_CSF043_4	463	1794.05	HUMAN	CSF043	4	CSF043_4	2	-0.0520169	-0.181664	-0.220827	CSF	CSF: P043-4	BCell
400	AACTATCTCTAA_CSF043_4	585	2102.24	HUMAN	CSF043	4	CSF043_4	2	-0.0936366	-0.0214269	-0.357597	CSF	CSF: P043-4	BCell
401	TCTCCCCGCCCN_CSF043_4	579	2102.18	HUMAN	CSF043	4	CSF043_4	2	0.163246	-0.00655237	-0.338035	CSF	CSF: P043-4	BCell
402	CCTGCGTTTGCN_CSF043_4	503	1929.68	HUMAN	CSF043	4	CSF043_4	2	-0.220568	-0.0500296	-0.210093	CSF	CSF: P043-4	BCell
403	TTAGATGCACTA_CSF043_4	478	1843.8	HUMAN	CSF043	4	CSF043_4	2	-0.000442974	-0.151092	-0.203408	CSF	CSF: P043-4	BCell
404	AGGTCATAAATG_CSF043_4	486	1885.84	HUMAN	CSF043	4	CSF043_4	2	0.168583	-0.0620736	-0.0620928	CSF	CSF: P043-4	BCell
405	CGTTTGCTAGTT_CSF043_4	394	1503.54	HUMAN	CSF043	4	CSF043_4	2	-0.192105	-0.0385718	-0.165085	CSF	CSF: P043-4	BCell
406	AACGGAGCGGAG_CSF043_4	443	1738.37	HUMAN	CSF043	4	CSF043_4	2	-0.236244	-0.0777353	-0.0873792	CSF	CSF: P043-4	BCell
407	ATCGAGTGTGAN_CSF043_4	339	1426.8	HUMAN	CSF043	4	CSF043_4	2	-0.0524631	-0.034508	0.0117416	CSF	CSF: P043-4	BCell
408	TCTACCGTGAGA_CSF043_4	414	1703.19	HUMAN	CSF043	4	CSF043_4	2	-0.0304085	-0.0222075	0.013394	CSF	CSF: P043-4	BCell
409	AGCTACCCATTT_CSF043_4	435	1723.22	HUMAN	CSF043	4	CSF043_4	2	0.179151	0.0015578	-0.253539	CSF	CSF: P043-4	BCell
410	CTTTGATCCCCA_CSF043_4	486	1909.68	HUMAN	CSF043	4	CSF043_4	2	0.396643	0.000351059	-0.111903	CSF	CSF: P043-4	BCell
411	AACCGTCCTTTN_CSF043_4	330	1441.11	HUMAN	CSF043	4	CSF043_4	2	-0.0681297	0.00321916	-0.257078	CSF	CSF: P043-4	BCell
412	CGGTGTAGGAGT_CSF043_4	398	1590.22	HUMAN	CSF043	4	CSF043_4	2	0.0908468	0.0104106	-0.161122	CSF	CSF: P043-4	BCell
413	CCTCCTACAGTA_CSF043_4	450	1747.95	HUMAN	CSF043	4	CSF043_4	2	-0.0349358	0.0858634	-0.318375	CSF	CSF: P043-4	BCell
414	CTTGTTTTGAGN_CSF043_4	278	1151.71	HUMAN	CSF043	4	CSF043_4	2	-0.277836	0.0178531	-0.174672	CSF	CSF: P043-4	BCell
415	CAGATTGTTCGG_CSF043_4	403	1623.67	HUMAN	CSF043	4	CSF043_4	2	-0.194899	-0.0275947	-0.0522794	CSF	CSF: P043-4	BCell
416	GTCTAGTGTCAC_CSF043_4	335	1404.62	HUMAN	CSF043	4	CSF043_4	2	-0.179871	-0.119879	-0.200123	CSF	CSF: P043-4	BCell
417	GCCTGATTGTTG_CSF043_4	354	1479.4	HUMAN	CSF043	4	CSF043_4	0	-0.261744	-0.123052	-0.312272	CSF	CSF: P043-4	NonBCellAdaptive
418	TTCAGCGGCTAC_CSF043_4	341	1418.86	HUMAN	CSF043	4	CSF043_4	2	0.0136256	-0.0113239	-0.277398	CSF	CSF: P043-4	BCell
419	CTGCAAATATAT_CSF043_4	362	1454.91	HUMAN	CSF043	4	CSF043_4	2	0.267534	0.0213393	-0.0168778	CSF	CSF: P043-4	BCell
420	TGACCTTCAAGG_CSF043_4	383	1566.91	HUMAN	CSF043	4	CSF043_4	2	-0.0684544	-0.0389901	-0.408287	CSF	CSF: P043-4	BCell
421	TAGCACCGATGC_CSF043_4	441	1789.11	HUMAN	CSF043	4	CSF043_4	2	0.141699	-0.0185143	-0.426118	CSF	CSF: P043-4	BCell
422	CATCGATAGTCA_CSF043_4	469	1856.42	HUMAN	CSF043	4	CSF043_4	2	-0.0926711	-0.0673045	-0.173138	CSF	CSF: P043-4	BCell
423	GTTAGGGGTTGA_CSF043_4	201	828.775	HUMAN	CSF043	4	CSF043_4	2	-0.259514	-0.0675788	-0.246144	CSF	CSF: P043-4	BCell
424	GGCAGTTTACGT_CSF043_4	378	1558.94	HUMAN	CSF043	4	CSF043_4	2	-0.0854569	0.0332976	-0.13997	CSF	CSF: P043-4	BCell
425	GCGTTAGTCCAT_CSF043_4	373	1546.69	HUMAN	CSF043	4	CSF043_4	2	-0.102508	0.00632848	-0.312982	CSF	CSF: P043-4	BCell
426	GCTACCATCCAT_CSF043_4	453	1767.95	HUMAN	CSF043	4	CSF043_4	2	0.0615751	-0.0535939	0.0311093	CSF	CSF: P043-4	BCell
427	ATTTCTCTCCTC_CSF043_4	347	1450.7	HUMAN	CSF043	4	CSF043_4	2	0.164581	-0.0818077	-0.218224	CSF	CSF: P043-4	BCell
428	CCCGTCAATGAC_CSF043_4	364	1570.35	HUMAN	CSF043	4	CSF043_4	2	-0.107982	0.0132468	-0.159966	CSF	CSF: P043-4	BCell
429	AAAAATCGCTTG_CSF043_4	996	2549.4	HUMAN	CSF043	4	CSF043_4	2	-0.327559	-0.0499782	-0.368509	CSF	CSF: P043-4	BCell
430	TGCAACCTGATT_CSF043_4	274	1252.15	HUMAN	CSF043	4	CSF043_4	2	0.165374	-0.081463	-0.295692	CSF	CSF: P043-4	BCell
431	CTGGTACAAAAA_CSF043_4	1023	2547.91	HUMAN	CSF043	4	CSF043_4	2	-0.227558	-0.0085486	-0.318112	CSF	CSF: P043-4	BCell
432	TTCGCTGGGTTN_CSF043_4	219	931.492	HUMAN	CSF043	4	CSF043_4	2	0.112669	-0.0580787	-0.178948	CSF	CSF: P043-4	BCell
433	GCGACAGTTCGC_CSF043_4	387	1627.27	HUMAN	CSF043	4	CSF043_4	2	-0.211444	-0.0407032	-0.137009	CSF	CSF: P043-4	BCell
434	AGTGTGAATGAA_CSF043_4	898	2485.78	HUMAN	CSF043	4	CSF043_4	2	0.0137863	0.172077	-0.200101	CSF	CSF: P043-4	BCell
435	CTACTCTCCCCT_CSF043_4	472	1827.84	HUMAN	CSF043	4	CSF043_4	2	-0.170916	-0.0553344	-0.304821	CSF	CSF: P043-4	BCell
436	TAGCCTCATGAA_CSF043_4	535	2038.05	HUMAN	CSF043	4	CSF043_4	2	0.407545	0.0968969	-0.0492915	CSF	CSF: P043-4	BCell
437	GCGTGGGGCTCT_CSF043_4	383	1512.07	HUMAN	CSF043	4	CSF043_4	2	-0.256972	-0.174323	-0.107994	CSF	CSF: P043-4	BCell
438	GCACCGTTCCAT_CSF043_4	432	1723.14	HUMAN	CSF043	4	CSF043_4	2	0.21802	-0.00577211	-0.172044	CSF	CSF: P043-4	BCell
439	GAGACGCCCCAG_CSF043_4	435	1741.74	HUMAN	CSF043	4	CSF043_4	2	0.151319	-0.0606208	-0.211682	CSF	CSF: P043-4	BCell
440	ATTCGGAAGTAG_CSF043_4	363	1517.92	HUMAN	CSF043	4	CSF043_4	2	-0.567912	-0.119549	-0.137776	CSF	CSF: P043-4	BCell
441	AGAACCTGGTGG_CSF043_4	261	1177.34	HUMAN	CSF043	4	CSF043_4	2	-0.0639984	-0.079209	-0.364531	CSF	CSF: P043-4	BCell
442	AGTCGGGTTCAC_CSF043_4	385	1561.96	HUMAN	CSF043	4	CSF043_4	2	0.19104	0.0320687	-0.279265	CSF	CSF: P043-4	BCell
443	TGCCCCTACCAA_CSF043_4	397	1678.75	HUMAN	CSF043	4	CSF043_4	2	-0.225439	0.0375742	-0.33907	CSF	CSF: P043-4	BCell
444	ATTCAAGTCCAC_CSF043_4	393	1656.7	HUMAN	CSF043	4	CSF043_4	2	-0.175942	0.152443	-0.312301	CSF	CSF: P043-4	BCell
445	CCTCACGATCCA_CSF043_4	472	1877.44	HUMAN	CSF043	4	CSF043_4	2	0.22317	0.0997082	-0.29855	CSF	CSF: P043-4	BCell
446	GTGTACTCACGG_CSF043_4	307	1380.86	HUMAN	CSF043	4	CSF043_4	2	-0.0994382	-0.0392377	-0.105354	CSF	CSF: P043-4	BCell
447	AATCCCGTAGGC_CSF043_4	351	1531.89	HUMAN	CSF043	4	CSF043_4	2	0.0579587	-0.0298451	-0.176574	CSF	CSF: P043-4	BCell
448	AGGTGCCGTTGC_CSF043_4	282	1226.42	HUMAN	CSF043	4	CSF043_4	2	0.200176	0.0132604	0.00665986	CSF	CSF: P043-4	BCell
449	ACCGGAGCCTTG_CSF043_4	271	1264.24	HUMAN	CSF043	4	CSF043_4	0	0.102634	-0.0640504	-0.299665	CSF	CSF: P043-4	NonBCellAdaptive
450	TATCGGGTGAGN_CSF043_4	556	1898.66	HUMAN	CSF043	4	CSF043_4	2	-0.422686	-0.0473839	-0.356194	CSF	CSF: P043-4	BCell
451	CTATTCTATTGC_CSF043_4	507	1944.37	HUMAN	CSF043	4	CSF043_4	2	0.0243169	0.0607428	0.198836	CSF	CSF: P043-4	BCell
452	GCAGGGGTGCTA_CSF043_4	330	1438.22	HUMAN	CSF043	4	CSF043_4	2	-0.0897806	-0.0276932	-0.336386	CSF	CSF: P043-4	BCell
453	CGATCAAGTTTA_CSF043_4	481	1824.64	HUMAN	CSF043	4	CSF043_4	2	0.206736	0.0396805	-0.128654	CSF	CSF: P043-4	BCell
454	GCTCGGTAGAAG_CSF043_4	349	1463.27	HUMAN	CSF043	4	CSF043_4	2	0.0663655	-0.142676	-0.42823	CSF	CSF: P043-4	BCell
455	GATGGAAATATN_CSF043_4	327	1380.36	HUMAN	CSF043	4	CSF043_4	2	0.291817	0.0406915	-0.131788	CSF	CSF: P043-4	BCell
456	CAAATTCAAGTT_CSF043_4	395	1640.89	HUMAN	CSF043	4	CSF043_4	2	0.116513	-0.0840011	0.254751	CSF	CSF: P043-4	BCell
457	CGAACACATACN_CSF043_4	396	1635.55	HUMAN	CSF043	4	CSF043_4	2	-0.281825	-0.0486783	0.123727	CSF	CSF: P043-4	BCell
458	GAGGGGCGTATA_CSF043_4	358	1520.79	HUMAN	CSF043	4	CSF043_4	2	-0.205675	-0.0540574	-0.126003	CSF	CSF: P043-4	BCell
459	GGATAAAATGAG_CSF043_4	680	2037.11	HUMAN	CSF043	4	CSF043_4	2	-0.257309	0.039518	-0.354487	CSF	CSF: P043-4	BCell
460	GTTCTGGGATAG_CSF043_4	374	1569.36	HUMAN	CSF043	4	CSF043_4	2	0.210765	-0.0940907	-0.290565	CSF	CSF: P043-4	BCell
461	CTTGCCGTATGG_CSF043_4	268	1214.5	HUMAN	CSF043	4	CSF043_4	2	0.171185	-0.0598594	-0.293174	CSF	CSF: P043-4	BCell
462	ATCCCTGGTTTA_CSF043_4	288	1221.36	HUMAN	CSF043	4	CSF043_4	2	0.546359	0.065678	0.13324	CSF	CSF: P043-4	BCell
463	GACACGTACGCC_CSF043_4	319	1442.96	HUMAN	CSF043	4	CSF043_4	2	0.127643	-0.133761	-0.320416	CSF	CSF: P043-4	BCell
464	AGTTTGCCAACG_CSF043_4	474	1813.23	HUMAN	CSF043	4	CSF043_4	2	0.250618	0.0884298	0.0152947	CSF	CSF: P043-4	BCell
465	ATGTGACGACTN_CSF043_4	374	1602.42	HUMAN	CSF043	4	CSF043_4	2	-0.225536	-0.0250773	-0.288558	CSF	CSF: P043-4	BCell
466	CAAACTTACTTT_CSF043_4	418	1717.41	HUMAN	CSF043	4	CSF043_4	2	-0.0640576	-0.0717401	-0.265838	CSF	CSF: P043-4	BCell
467	ACAACATCCAAA_CSF043_4	353	1499.93	HUMAN	CSF043	4	CSF043_4	2	-0.00525009	-0.0278968	-0.117193	CSF	CSF: P043-4	BCell
468	AGCGTTCCACGC_CSF043_4	365	1574.68	HUMAN	CSF043	4	CSF043_4	2	-0.0663393	0.0733546	-0.260803	CSF	CSF: P043-4	BCell
469	GATTTCACAACG_CSF043_4	334	1438.42	HUMAN	CSF043	4	CSF043_4	2	-0.11269	-0.133572	-0.186894	CSF	CSF: P043-4	BCell
470	CGCCAGCCGCTA_CSF043_4	344	1481.06	HUMAN	CSF043	4	CSF043_4	2	-0.113676	-0.12393	-0.0754761	CSF	CSF: P043-4	BCell
471	CGGTGTAGGCCC_CSF043_4	394	1680.63	HUMAN	CSF043	4	CSF043_4	2	-0.157957	-0.0539465	-0.373528	CSF	CSF: P043-4	BCell
472	TCACGAAACTGC_CSF043_4	536	2022.12	HUMAN	CSF043	4	CSF043_4	2	-0.16515	0.0399307	0.119419	CSF	CSF: P043-4	BCell
473	ACCGGATGGCTC_CSF043_4	330	1408.12	HUMAN	CSF043	4	CSF043_4	2	-0.0485179	0.0482636	0.0305242	CSF	CSF: P043-4	BCell
474	CGGACCGCAATN_CSF043_4	322	1442.29	HUMAN	CSF043	4	CSF043_4	2	-0.355683	-0.037516	-0.120081	CSF	CSF: P043-4	BCell
475	CTACCTTTGGAC_CSF043_4	251	1139.03	HUMAN	CSF043	4	CSF043_4	2	-0.302016	-0.151425	-0.0405973	CSF	CSF: P043-4	BCell
476	GAGTCCCTCGAA_CSF043_4	303	1408.18	HUMAN	CSF043	4	CSF043_4	2	0.0314614	-0.0899849	0.054679	CSF	CSF: P043-4	BCell
477	ACTTATGTCCAN_CSF043_4	400	1671.39	HUMAN	CSF043	4	CSF043_4	2	0.195035	-0.116774	-0.0184385	CSF	CSF: P043-4	BCell
478	GCTGTCGGCAAT_CSF043_4	397	1638.2	HUMAN	CSF043	4	CSF043_4	2	0.0681148	-0.0780696	0.0735775	CSF	CSF: P043-4	BCell
479	ACATGACTAGTG_CSF043_4	496	1895.28	HUMAN	CSF043	4	CSF043_4	2	-0.0449242	0.245205	-0.19973	CSF	CSF: P043-4	BCell
480	TTGGTAACGGGA_CSF043_4	284	1259.42	HUMAN	CSF043	4	CSF043_4	2	-0.0265823	-0.0899222	-0.0625525	CSF	CSF: P043-4	BCell
481	ATCTTGATAATT_CSF043_4	300	1239.52	HUMAN	CSF043	4	CSF043_4	2	-0.0449947	-0.10306	-0.0674089	CSF	CSF: P043-4	BCell
482	CGCATCCAGTTT_CSF043_4	375	1585.44	HUMAN	CSF043	4	CSF043_4	2	0.0216547	-0.139375	-0.0146717	CSF	CSF: P043-4	BCell
483	AGCTTCTACTAC_CSF043_4	444	1744.59	HUMAN	CSF043	4	CSF043_4	2	-0.165686	0.0398751	-0.0667108	CSF	CSF: P043-4	BCell
484	GCCGCACCTGCC_CSF043_4	356	1525.5	HUMAN	CSF043	4	CSF043_4	2	-0.0937009	-0.00371571	-0.463936	CSF	CSF: P043-4	BCell
485	CTGTCCCCGAGA_CSF043_4	496	1855.64	HUMAN	CSF043	4	CSF043_4	2	-0.00941221	-0.100652	-0.300906	CSF	CSF: P043-4	BCell
486	ATGCACTTTGGA_CSF043_4	312	1401.93	HUMAN	CSF043	4	CSF043_4	2	0.103346	0.0351964	-0.339476	CSF	CSF: P043-4	BCell
487	TTCTTTCACGCG_CSF043_4	349	1509.43	HUMAN	CSF043	4	CSF043_4	2	-0.217881	-0.0521893	-0.0433343	CSF	CSF: P043-4	BCell
488	TACCTAGTCGGA_CSF043_4	332	1455.89	HUMAN	CSF043	4	CSF043_4	2	-0.174419	-0.0652169	-0.27231	CSF	CSF: P043-4	BCell
489	AGGTACCCAAGT_CSF043_4	298	1344.88	HUMAN	CSF043	4	CSF043_4	2	-0.164704	0.0927049	-0.408179	CSF	CSF: P043-4	BCell
490	AACTCATGGTAT_CSF043_4	398	1570.07	HUMAN	CSF043	4	CSF043_4	2	0.0480805	0.135394	-0.053899	CSF	CSF: P043-4	BCell
491	ATCCTTCAGAAN_CSF043_4	342	1448.1	HUMAN	CSF043	4	CSF043_4	2	0.21112	-0.041436	-0.134578	CSF	CSF: P043-4	BCell
492	CACATTAAACAT_CSF043_4	339	1479.17	HUMAN	CSF043	4	CSF043_4	2	-0.103988	-0.13149	-0.366425	CSF	CSF: P043-4	BCell
493	ATTCGAAGACTA_CSF043_4	340	1497.69	HUMAN	CSF043	4	CSF043_4	2	-0.393063	0.0371121	0.0931017	CSF	CSF: P043-4	BCell
494	TGTTAGACGTAC_CSF043_4	410	1688.53	HUMAN	CSF043	4	CSF043_4	2	-0.081328	-0.00952172	-0.00689793	CSF	CSF: P043-4	BCell
495	TGGACTAGTCAN_CSF043_4	329	1425.13	HUMAN	CSF043	4	CSF043_4	2	-0.232711	-0.0813538	-0.259081	CSF	CSF: P043-4	BCell
496	TCTATCTCCACT_CSF043_4	459	1829.42	HUMAN	CSF043	4	CSF043_4	2	-0.358546	-0.105117	-0.126435	CSF	CSF: P043-4	BCell
497	TAGGATGGATTA_CSF043_4	355	1558.63	HUMAN	CSF043	4	CSF043_4	2	0.189388	-0.0998795	0.157914	CSF	CSF: P043-4	BCell
498	ACTATCGGGACT_CSF043_4	357	1517.44	HUMAN	CSF043	4	CSF043_4	2	0.128222	0.079088	-0.0228762	CSF	CSF: P043-4	BCell
499	CGGAGCTAGGTA_CSF043_4	359	1522.5	HUMAN	CSF043	4	CSF043_4	2	0.00897254	-0.0448582	-0.115688	CSF	CSF: P043-4	BCell
500	TAGCGCGCACCC_CSF043_4	354	1551.87	HUMAN	CSF043	4	CSF043_4	2	0.145821	0.153011	0.0853294	CSF	CSF: P043-4	BCell
501	ACAAAAACACTA_CSF043_4	353	1561.59	HUMAN	CSF043	4	CSF043_4	2	-0.0608928	0.0122271	-0.247028	CSF	CSF: P043-4	BCell
502	AAGGTCTCGCCT_CSF043_4	321	1318.28	HUMAN	CSF043	4	CSF043_4	2	0.112114	0.0344054	-0.0685578	CSF	CSF: P043-4	BCell
503	TAGCTCATCTAT_CSF043_4	286	1205.75	HUMAN	CSF043	4	CSF043_4	2	-0.113108	-0.177863	-0.147528	CSF	CSF: P043-4	BCell
504	GGTAATCGAACG_CSF043_4	278	1280.82	HUMAN	CSF043	4	CSF043_4	2	0.00702716	0.0146557	-0.109246	CSF	CSF: P043-4	BCell
505	CTTTGGTTCGAA_CSF043_4	227	1036.69	HUMAN	CSF043	4	CSF043_4	2	0.133218	-0.022831	-0.0441943	CSF	CSF: P043-4	BCell
506	TCATGCGAGCCG_CSF043_4	318	1438.67	HUMAN	CSF043	4	CSF043_4	0	-0.113299	-0.0225777	0.178956	CSF	CSF: P043-4	NonBCellAdaptive
507	TCTTCTCCACTN_CSF043_4	387	1643.13	HUMAN	CSF043	4	CSF043_4	2	-0.0946926	-0.0334907	-0.197882	CSF	CSF: P043-4	BCell
508	CTCGTGGCGCGA_CSF043_4	419	1753.17	HUMAN	CSF043	4	CSF043_4	2	0.395709	0.127962	-0.141466	CSF	CSF: P043-4	BCell
509	TTCCCCCCCCGT_CSF043_4	571	2043.02	HUMAN	CSF043	4	CSF043_4	2	0.327257	0.0399352	0.0696489	CSF	CSF: P043-4	BCell
510	ACCGCCCGGACC_CSF043_4	320	1442.33	HUMAN	CSF043	4	CSF043_4	2	-0.36148	-0.0862394	-0.315056	CSF	CSF: P043-4	BCell
511	CTAGCTGCTCTC_CSF043_4	393	1608.56	HUMAN	CSF043	4	CSF043_4	2	-0.237302	-0.154638	-0.348552	CSF	CSF: P043-4	BCell
512	GGTCTTTGCGTG_CSF043_4	383	1609.61	HUMAN	CSF043	4	CSF043_4	2	0.152611	0.0529216	-0.232379	CSF	CSF: P043-4	BCell
513	CCGTCAGGGTCG_CSF043_4	609	2211.62	HUMAN	CSF043	4	CSF043_4	2	0.0715768	-0.0983403	0.105979	CSF	CSF: P043-4	BCell
514	GGCTTTTGCTCC_CSF043_4	451	1851.54	HUMAN	CSF043	4	CSF043_4	2	0.0221653	-0.0163455	-0.140885	CSF	CSF: P043-4	BCell
515	CTTCCCAGAATG_CSF043_4	384	1611.65	HUMAN	CSF043	4	CSF043_4	2	-0.170152	-0.0334925	0.0752679	CSF	CSF: P043-4	BCell
516	GATCGATTCGAC_CSF043_4	309	1421.55	HUMAN	CSF043	4	CSF043_4	2	-0.0818158	-0.0875054	-0.169064	CSF	CSF: P043-4	BCell
517	AATCGGGCATGN_CSF043_4	402	1693.63	HUMAN	CSF043	4	CSF043_4	2	-0.142157	-0.0865694	-0.11555	CSF	CSF: P043-4	BCell
518	GGAACGAGCGGT_CSF043_4	230	1015.32	HUMAN	CSF043	4	CSF043_4	2	-0.191831	-0.0484077	-0.284077	CSF	CSF: P043-4	BCell
519	GGTCGGCGGTAT_CSF043_4	348	1499.59	HUMAN	CSF043	4	CSF043_4	2	-0.0670821	-0.0534861	-0.213885	CSF	CSF: P043-4	BCell
520	ACATATTATAAN_CSF043_4	310	1409.34	HUMAN	CSF043	4	CSF043_4	0	0.178145	0.0458796	-0.338157	CSF	CSF: P043-4	NonBCellAdaptive
521	ATTATGTCATCN_CSF043_4	322	1429.25	HUMAN	CSF043	4	CSF043_4	2	0.165296	0.00298467	-0.54123	CSF	CSF: P043-4	BCell
522	GACGCCGTATCC_CSF043_4	312	1425.37	HUMAN	CSF043	4	CSF043_4	2	-0.0755522	-0.168041	0.0626474	CSF	CSF: P043-4	BCell
523	CTATCTCCTTCT_CSF043_4	394	1598.25	HUMAN	CSF043	4	CSF043_4	2	0.125102	-0.0811602	0.0297231	CSF	CSF: P043-4	BCell
524	GGGATGGGCAGT_CSF043_4	212	1036.01	HUMAN	CSF043	4	CSF043_4	2	-0.384253	-0.117205	-0.147329	CSF	CSF: P043-4	BCell
525	TAAGTGCTGATC_CSF043_4	257	1238.35	HUMAN	CSF043	4	CSF043_4	0	-0.0365686	-0.0843331	-0.0841236	CSF	CSF: P043-4	NonBCellAdaptive
526	CTGTCCTCCCAC_CSF043_4	514	1991.77	HUMAN	CSF043	4	CSF043_4	2	-0.0167038	0.00417851	0.0770788	CSF	CSF: P043-4	BCell
527	ATGCCGAGGTGT_CSF043_4	388	1632.75	HUMAN	CSF043	4	CSF043_4	2	-0.176594	-0.0332894	-0.402581	CSF	CSF: P043-4	BCell
528	CTTCGGGTGCGC_CSF043_4	355	1514.66	HUMAN	CSF043	4	CSF043_4	2	0.0702574	0.021763	-0.0133084	CSF	CSF: P043-4	BCell
529	TGTTCTTCAAAC_CSF043_4	402	1695.11	HUMAN	CSF043	4	CSF043_4	2	0.078707	0.0318432	-0.232116	CSF	CSF: P043-4	BCell
530	CTCGTGCTTGCA_CSF043_4	356	1555.05	HUMAN	CSF043	4	CSF043_4	2	-0.088289	-0.00360557	-0.282665	CSF	CSF: P043-4	BCell
531	CTACGCCTACTT_CSF043_4	201	793.119	HUMAN	CSF043	4	CSF043_4	0	-0.00221094	0.0475403	-0.230138	CSF	CSF: P043-4	NonBCellAdaptive
532	AGAACATCACAG_CSF043_4	367	1593.77	HUMAN	CSF043	4	CSF043_4	2	0.125994	-0.00653707	-0.0437388	CSF	CSF: P043-4	BCell
533	CAACTTGATCCG_CSF043_4	287	1295.27	HUMAN	CSF043	4	CSF043_4	2	0.0431536	-0.143271	0.148046	CSF	CSF: P043-4	BCell
534	GACGCATAGTGA_CSF043_4	600	2216.04	HUMAN	CSF043	4	CSF043_4	2	0.328177	0.119572	-0.130698	CSF	CSF: P043-4	BCell
535	ATTGGGATGGTT_CSF043_4	224	1033.12	HUMAN	CSF043	4	CSF043_4	2	-0.0125241	-0.0941995	-0.284643	CSF	CSF: P043-4	BCell
536	TGGAGGAGACCC_CSF043_4	425	1792.52	HUMAN	CSF043	4	CSF043_4	2	0.481064	0.0862295	-0.0753341	CSF	CSF: P043-4	BCell
537	TGATCTAAGCGT_CSF043_4	197	913.766	HUMAN	CSF043	4	CSF043_4	2	0.398986	0.078287	-0.291073	CSF	CSF: P043-4	BCell
538	GAACGTGCGTGA_CSF043_4	316	1418.36	HUMAN	CSF043	4	CSF043_4	2	-0.128575	0.0170476	-0.108942	CSF	CSF: P043-4	BCell
539	CTTAACAGTTAN_CSF043_4	371	1597.37	HUMAN	CSF043	4	CSF043_4	2	-0.149152	0.0779655	0.0342644	CSF	CSF: P043-4	BCell
540	TTGTCGGCCGAC_CSF043_4	310	1407.93	HUMAN	CSF043	4	CSF043_4	2	-0.0434879	-0.0609144	-0.449523	CSF	CSF: P043-4	BCell
541	GCCAATCTACGT_CSF043_4	278	1241.85	HUMAN	CSF043	4	CSF043_4	2	0.170917	-0.0140221	-0.242522	CSF	CSF: P043-4	BCell
542	AGTATCGCCGCN_CSF043_4	307	1453.81	HUMAN	CSF043	4	CSF043_4	2	-0.416465	-0.0104334	-0.0897086	CSF	CSF: P043-4	BCell
543	TCTTTGGATTCC_CSF043_4	372	1605.1	HUMAN	CSF043	4	CSF043_4	2	0.0840294	-0.0107208	-0.373401	CSF	CSF: P043-4	BCell
544	AGGCCGCCCCGA_CSF043_4	295	1387.48	HUMAN	CSF043	4	CSF043_4	0	-0.0246511	0.0660265	-0.0896194	CSF	CSF: P043-4	NonBCellAdaptive
545	CTGTGTAGAAGT_CSF043_4	236	1132.36	HUMAN	CSF043	4	CSF043_4	0	0.201636	0.0025881	-0.0858824	CSF	CSF: P043-4	NonBCellAdaptive
546	GGTCCTTCCCTC_CSF043_4	247	1162.27	HUMAN	CSF043	4	CSF043_4	2	0.106685	0.132931	-0.274541	CSF	CSF: P043-4	BCell
547	TGAAAATGTGAA_CSF043_4	303	1394.73	HUMAN	CSF043	4	CSF043_4	2	0.217894	-0.0243777	-0.07008	CSF	CSF: P043-4	BCell
548	AAGAGGCTATGT_CSF043_4	251	1210.67	HUMAN	CSF043	4	CSF043_4	0	-0.0632378	-0.0527861	-0.0181837	CSF	CSF: P043-4	NonBCellAdaptive
549	ACGTGGGGTTAA_CSF043_4	315	1446.76	HUMAN	CSF043	4	CSF043_4	2	0.312105	-0.046535	-0.294372	CSF	CSF: P043-4	BCell
550	TTTATCTAAAGC_CSF043_4	315	1456.43	HUMAN	CSF043	4	CSF043_4	2	-0.0381366	-0.00598518	-0.0896055	CSF	CSF: P043-4	BCell
551	ATTCCGCACGAA_CSF043_4	520	1951.11	HUMAN	CSF043	4	CSF043_4	2	0.0572025	-0.00699113	0.0768088	CSF	CSF: P043-4	BCell
552	AATCTCCGTACT_CSF043_4	354	1540.14	HUMAN	CSF043	4	CSF043_4	2	0.0924234	-0.0922586	-0.165138	CSF	CSF: P043-4	BCell
553	TCACTTGGAGCA_CSF043_4	224	1057.96	HUMAN	CSF043	4	CSF043_4	0	0.0267492	-0.103922	-0.231089	CSF	CSF: P043-4	NonBCellAdaptive
554	CCCCCCTCCCTG_CSF043_4	319	1465.49	HUMAN	CSF043	4	CSF043_4	2	0.145801	0.0452065	0.0865873	CSF	CSF: P043-4	BCell
555	GTCTTACAGCAC_CSF043_4	300	1358.51	HUMAN	CSF043	4	CSF043_4	2	-0.146381	0.0339007	-0.313814	CSF	CSF: P043-4	BCell
556	TGAATTATATGC_CSF043_4	260	1216.95	HUMAN	CSF043	4	CSF043_4	2	-0.0919469	-0.0192089	-0.21791	CSF	CSF: P043-4	BCell
557	TAGACGGTCCAA_CSF043_4	203	1004.84	HUMAN	CSF043	4	CSF043_4	2	0.167511	-0.0321086	-0.239584	CSF	CSF: P043-4	BCell
558	ACCCTCTTAGTA_CSF043_4	500	1937.89	HUMAN	CSF043	4	CSF043_4	2	-0.0720095	-0.00777045	0.293341	CSF	CSF: P043-4	BCell
559	CACTATTTGCTA_CSF043_4	345	1503.88	HUMAN	CSF043	4	CSF043_4	2	0.0538642	-0.00976625	-0.124743	CSF	CSF: P043-4	BCell
560	CTTATCAAGGGG_CSF043_4	306	1374.49	HUMAN	CSF043	4	CSF043_4	2	0.106083	-0.0156431	-0.135098	CSF	CSF: P043-4	BCell
561	TGATGGGGATGA_CSF043_4	274	1281.28	HUMAN	CSF043	4	CSF043_4	0	-0.325877	-0.0868225	-0.288576	CSF	CSF: P043-4	NonBCellAdaptive
562	CCGTCACACGCT_CSF043_4	421	1715.11	HUMAN	CSF043	4	CSF043_4	2	0.0258481	0.119311	-0.062166	CSF	CSF: P043-4	BCell
563	ATCAAGCCGTGC_CSF043_4	238	1133.57	HUMAN	CSF043	4	CSF043_4	2	0.197753	-0.104222	-0.17467	CSF	CSF: P043-4	BCell
564	TGGTACATCTAG_CSF043_4	296	1303.22	HUMAN	CSF043	4	CSF043_4	2	0.107753	-0.0161816	-0.0779512	CSF	CSF: P043-4	BCell
565	CAATGAACGCAA_CSF043_4	335	1509.64	HUMAN	CSF043	4	CSF043_4	2	0.204581	0.0665013	0.041278	CSF	CSF: P043-4	BCell
566	ATAACACTCTTN_CSF043_4	272	1296.84	HUMAN	CSF043	4	CSF043_4	2	0.237886	-0.060164	0.0154608	CSF	CSF: P043-4	BCell
567	GATGACTTCCCT_CSF043_4	345	1487.48	HUMAN	CSF043	4	CSF043_4	2	-0.119469	0.173893	-0.30955	CSF	CSF: P043-4	BCell
568	TGACAGAGACTC_CSF043_4	446	1831.16	HUMAN	CSF043	4	CSF043_4	2	0.483945	0.0303746	0.4096	CSF	CSF: P043-4	BCell
569	ATCATATTACAC_CSF043_4	318	1380.59	HUMAN	CSF043	4	CSF043_4	2	0.29224	-0.066463	-0.235558	CSF	CSF: P043-4	BCell
570	GACAGAGGTATA_CSF043_4	248	1229.23	HUMAN	CSF043	4	CSF043_4	0	-0.152405	0.0316648	-0.163636	CSF	CSF: P043-4	NonBCellAdaptive
571	TGGTGGTTATTC_CSF043_4	256	1201.07	HUMAN	CSF043	4	CSF043_4	2	0.158043	-0.0129314	-0.199137	CSF	CSF: P043-4	BCell
572	GCAAGAGGACCA_CSF043_4	262	1205.44	HUMAN	CSF043	4	CSF043_4	0	0.133572	-0.0902796	-0.256552	CSF	CSF: P043-4	NonBCellAdaptive
573	CCGCGTGCGGTA_CSF043_4	206	1045.04	HUMAN	CSF043	4	CSF043_4	2	-0.0419957	-0.0477575	-0.216018	CSF	CSF: P043-4	BCell
574	ATGGTCTCTCAN_CSF043_4	210	972.65	HUMAN	CSF043	4	CSF043_4	2	-0.329649	-0.137028	0.12204	CSF	CSF: P043-4	BCell
575	TTTGGCGTCAAA_CSF043_4	364	1552.54	HUMAN	CSF043	4	CSF043_4	2	0.0196023	0.106	-0.287105	CSF	CSF: P043-4	BCell
576	GACCGTACGCCN_CSF043_4	291	1391.22	HUMAN	CSF043	4	CSF043_4	0	0.0521836	-0.0993198	-0.0913708	CSF	CSF: P043-4	NonBCellAdaptive
577	CAGGAGAGCTTT_CSF043_4	174	820.104	HUMAN	CSF043	4	CSF043_4	2	0.136739	0.00196431	-0.0618986	CSF	CSF: P043-4	BCell
578	CCATCCTTTGTG_CSF043_4	460	1736.38	HUMAN	CSF043	4	CSF043_4	2	0.0724031	-0.054859	0.0142098	CSF	CSF: P043-4	BCell
579	CGGAGGAGCCTC_CSF043_4	634	2314.86	HUMAN	CSF043	4	CSF043_4	2	-0.135262	0.019213	-0.0983646	CSF	CSF: P043-4	BCell
580	CTCTAGGTTGGT_CSF043_4	274	1266.73	HUMAN	CSF043	4	CSF043_4	0	0.182935	0.188822	-0.267029	CSF	CSF: P043-4	NonBCellAdaptive
581	TGGGCGTTGTGA_CSF043_4	208	1068.69	HUMAN	CSF043	4	CSF043_4	0	0.208198	-0.143172	-0.111359	CSF	CSF: P043-4	NonBCellAdaptive
582	TCACACTCCGGC_CSF043_4	287	1342.16	HUMAN	CSF043	4	CSF043_4	2	-0.0693099	-0.10818	-0.486734	CSF	CSF: P043-4	BCell
583	AACCGATTGTTT_CSF043_4	337	1434.92	HUMAN	CSF043	4	CSF043_4	2	0.0620363	-0.0571977	-0.480039	CSF	CSF: P043-4	BCell
584	CGTAACTATATA_CSF043_4	175	864.671	HUMAN	CSF043	4	CSF043_4	2	0.118249	0.0708486	-0.226114	CSF	CSF: P043-4	BCell
585	TTGTAGGTCGAC_CSF043_4	230	1154.43	HUMAN	CSF043	4	CSF043_4	0	0.0925247	0.061716	-0.311681	CSF	CSF: P043-4	NonBCellAdaptive
586	TTACGATTCGTG_CSF043_4	261	1211.99	HUMAN	CSF043	4	CSF043_4	2	-0.12202	-0.0672257	-0.214399	CSF	CSF: P043-4	BCell
587	TGAAGTTGTCGA_CSF043_4	281	1302.68	HUMAN	CSF043	4	CSF043_4	2	-0.207265	0.0320589	-0.189775	CSF	CSF: P043-4	BCell
588	TCGCTGCTGTTT_CSF043_4	481	1913.3	HUMAN	CSF043	4	CSF043_4	2	0.503297	-0.0756376	0.1225	CSF	CSF: P043-4	BCell
589	GCATCGTAATGT_CSF043_4	292	1240.21	HUMAN	CSF043	4	CSF043_4	2	0.215648	0.0191215	-0.108505	CSF	CSF: P043-4	BCell
590	CGCCTCCAAAGC_CSF043_4	428	1754.92	HUMAN	CSF043	4	CSF043_4	2	-0.0578594	-0.0126745	0.13678	CSF	CSF: P043-4	BCell
591	GCGTCTCACGCN_CSF043_4	208	1078.53	HUMAN	CSF043	4	CSF043_4	2	0.0202807	-0.0956537	-0.144538	CSF	CSF: P043-4	BCell
592	TCTTGTCCAAGG_CSF043_4	225	1127.76	HUMAN	CSF043	4	CSF043_4	2	0.0619524	-0.0251356	-0.138012	CSF	CSF: P043-4	BCell
593	AGTTACATTATC_CSF043_4	331	1466.59	HUMAN	CSF043	4	CSF043_4	2	-0.084058	-0.10287	-0.17019	CSF	CSF: P043-4	BCell
594	AAGCCCTGCGCT_CSF043_4	351	1521.16	HUMAN	CSF043	4	CSF043_4	2	0.330113	-0.0552727	-0.26151	CSF	CSF: P043-4	BCell
595	CTCGGCTCGTCG_CSF043_4	334	1486.23	HUMAN	CSF043	4	CSF043_4	2	0.324305	-3.25e-05	-0.404175	CSF	CSF: P043-4	BCell
596	GTACGCAATCGC_CSF043_4	263	1271.23	HUMAN	CSF043	4	CSF043_4	0	0.0807213	-0.075633	-0.1605	CSF	CSF: P043-4	NonBCellAdaptive
597	GAATGGGCTGGA_CSF043_4	248	1087.96	HUMAN	CSF043	4	CSF043_4	2	0.273286	0.0880598	0.155067	CSF	CSF: P043-4	BCell
598	CGCGGGTGCGAA_CSF043_4	218	1082.83	HUMAN	CSF043	4	CSF043_4	2	-0.0199955	-0.0642444	0.189591	CSF	CSF: P043-4	BCell
599	AGTTGCCTTCGA_CSF043_4	225	1081.16	HUMAN	CSF043	4	CSF043_4	2	-0.266685	-0.117903	-0.244194	CSF	CSF: P043-4	BCell
600	AAGATATGCGGC_CSF043_4	373	1591.94	HUMAN	CSF043	4	CSF043_4	2	0.241799	-0.017524	-0.248949	CSF	CSF: P043-4	BCell
601	ATTAACCCCTGG_CSF043_4	249	1237.66	HUMAN	CSF043	4	CSF043_4	0	0.413477	-0.0495801	-0.166344	CSF	CSF: P043-4	NonBCellAdaptive
602	CGGGAGCAAGCT_CSF043_4	280	1311.93	HUMAN	CSF043	4	CSF043_4	2	-0.0756197	-0.0178069	-0.297192	CSF	CSF: P043-4	BCell
603	AATACTACGCGT_CSF043_4	204	971.116	HUMAN	CSF043	4	CSF043_4	2	0.0353399	-0.0148258	-0.0283106	CSF	CSF: P043-4	BCell
604	GGCTACGAACGT_CSF043_4	175	904.385	HUMAN	CSF043	4	CSF043_4	2	-0.0148859	-0.0473859	-0.156244	CSF	CSF: P043-4	BCell
605	TAGCCCGTCTGC_CSF043_4	395	1580.56	HUMAN	CSF043	4	CSF043_4	2	-0.0309017	0.00685475	-0.279356	CSF	CSF: P043-4	BCell
606	ACAAAACACTAN_CSF043_4	277	1323.5	HUMAN	CSF043	4	CSF043_4	2	-0.274231	-0.0299397	-0.358186	CSF	CSF: P043-4	BCell
607	CTTAAACAGTTA_CSF043_4	362	1552.07	HUMAN	CSF043	4	CSF043_4	2	-0.408915	-0.00238305	-0.265061	CSF	CSF: P043-4	BCell
608	CTACTTTTGGTA_CSF043_4	271	1254.09	HUMAN	CSF043	4	CSF043_4	2	-0.0668232	0.0821613	0.120509	CSF	CSF: P043-4	BCell
609	ATTAGGGGTATG_CSF043_4	267	1273.56	HUMAN	CSF043	4	CSF043_4	2	0.178288	-0.0161359	-0.305063	CSF	CSF: P043-4	BCell
610	TCCACTGTAGGC_CSF043_4	221	1151.52	HUMAN	CSF043	4	CSF043_4	2	-0.176538	-0.0199029	-0.146805	CSF	CSF: P043-4	BCell
611	GGCAAGTCCGAA_CSF043_4	173	909.415	HUMAN	CSF043	4	CSF043_4	0	-0.0241333	-0.0902188	-0.405123	CSF	CSF: P043-4	NonBCellAdaptive
612	ATACTAGACTCC_CSF043_4	328	1498.23	HUMAN	CSF043	4	CSF043_4	2	-0.221727	0.0358179	-0.252933	CSF	CSF: P043-4	BCell
613	CCTCCCTGAAAA_CSF043_4	222	1138.26	HUMAN	CSF043	4	CSF043_4	2	-0.210813	-0.0638205	-0.335552	CSF	CSF: P043-4	BCell
614	GTTTCTTCCCAC_CSF043_4	222	1115.77	HUMAN	CSF043	4	CSF043_4	2	0.0339307	0.0743859	-0.332609	CSF	CSF: P043-4	BCell
615	TACATGACTTAG_CSF043_4	271	1222.65	HUMAN	CSF043	4	CSF043_4	0	-0.11852	-0.0375292	0.0179999	CSF	CSF: P043-4	NonBCellAdaptive
616	CAGTTGTCTCCA_CSF043_4	220	1111.9	HUMAN	CSF043	4	CSF043_4	2	-0.0254475	-0.0812242	-0.0686771	CSF	CSF: P043-4	BCell
617	TGGTCCTCTGAA_CSF043_4	230	1117.76	HUMAN	CSF043	4	CSF043_4	2	-0.129539	-0.00456397	-0.153453	CSF	CSF: P043-4	BCell
618	CGTTACCACTCA_CSF043_4	182	905.117	HUMAN	CSF043	4	CSF043_4	0	-0.0136186	-0.00917795	0.0978656	CSF	CSF: P043-4	NonBCellAdaptive
619	CGCCTGTGGCAT_CSF043_4	280	1304.05	HUMAN	CSF043	4	CSF043_4	2	0.0158006	0.00761029	-0.0469688	CSF	CSF: P043-4	BCell
620	TGCACCTGATTN_CSF043_4	179	929.958	HUMAN	CSF043	4	CSF043_4	2	-0.119759	0.00450827	-0.083771	CSF	CSF: P043-4	BCell
621	AACACAGGTACG_CSF043_4	276	1312.83	HUMAN	CSF043	4	CSF043_4	0	-0.378092	-0.0673672	-0.110008	CSF	CSF: P043-4	NonBCellAdaptive
622	GCTACTGTACGA_CSF043_4	204	1054.27	HUMAN	CSF043	4	CSF043_4	2	0.0665671	0.000301506	-0.280533	CSF	CSF: P043-4	BCell
623	CTATCATTAAAT_CSF043_4	294	1318.04	HUMAN	CSF043	4	CSF043_4	2	-0.0599804	0.054458	0.245055	CSF	CSF: P043-4	BCell
624	CATAATATACCA_CSF043_4	229	1156.39	HUMAN	CSF043	4	CSF043_4	2	0.126754	-0.0699213	-0.101666	CSF	CSF: P043-4	BCell
625	CGAAGACGTATA_CSF043_4	232	1171.5	HUMAN	CSF043	4	CSF043_4	0	0.108779	0.0433427	-0.350995	CSF	CSF: P043-4	NonBCellAdaptive
626	ATCGCCCGGGAG_CSF043_4	227	1139.84	HUMAN	CSF043	4	CSF043_4	2	0.406326	-0.0521597	-0.251548	CSF	CSF: P043-4	BCell
627	AATCCAATATGA_CSF043_4	268	1308.01	HUMAN	CSF043	4	CSF043_4	2	0.313266	-0.0601125	-0.170081	CSF	CSF: P043-4	BCell
628	AGGCCTGTAGTA_CSF043_4	258	1276.02	HUMAN	CSF043	4	CSF043_4	2	0.137405	-0.0706019	-0.279551	CSF	CSF: P043-4	BCell
629	TCAGTTCGCATA_CSF043_4	198	952.735	HUMAN	CSF043	4	CSF043_4	2	-0.0474129	0.0258834	0.233503	CSF	CSF: P043-4	BCell
630	AGGTCTTTAGGG_CSF043_4	196	988.795	HUMAN	CSF043	4	CSF043_4	2	0.0201491	-0.0420473	-0.308489	CSF	CSF: P043-4	BCell
631	CACTAGCCTCTG_CSF043_4	275	1248.38	HUMAN	CSF043	4	CSF043_4	0	0.0123243	-0.0591608	-0.184276	CSF	CSF: P043-4	NonBCellAdaptive
632	AATTATGTGTGA_CSF043_4	249	1208.5	HUMAN	CSF043	4	CSF043_4	2	0.0196669	-0.0454806	-0.268385	CSF	CSF: P043-4	BCell
633	GATAAGCGGATN_CSF046_2	1040	2727.79	HUMAN	CSF046	2	CSF046_2	0	-0.0992042	-0.0682734	-0.0928986	CSF	CSF: P046-2	NonBCellAdaptive
634	TGCTCGGAGGTT_CSF046_2	985	2593.31	HUMAN	CSF046	2	CSF046_2	0	-0.317101	0.156773	-0.0598223	CSF	CSF: P046-2	NonBCellAdaptive
635	GCGCCGTAAGCG_CSF046_2	757	2325.62	HUMAN	CSF046	2	CSF046_2	0	-0.254541	-0.00849921	0.00753578	CSF	CSF: P046-2	NonBCellAdaptive
636	TGCCACTAACGA_CSF046_2	869	2524.17	HUMAN	CSF046	2	CSF046_2	0	-0.33445	-0.042801	-0.356731	CSF	CSF: P046-2	NonBCellAdaptive
637	CCCGTGTCAGGA_CSF046_2	705	2255.33	HUMAN	CSF046	2	CSF046_2	0	-0.0505575	-0.00380677	0.178316	CSF	CSF: P046-2	NonBCellAdaptive
638	GAGCACCACATG_CSF046_2	676	2159.61	HUMAN	CSF046	2	CSF046_2	0	0.185644	-0.0710791	0.0153338	CSF	CSF: P046-2	NonBCellAdaptive
639	AGTTGCGCGATC_CSF046_2	530	1844.65	HUMAN	CSF046	2	CSF046_2	0	-0.160058	-0.0397815	0.330262	CSF	CSF: P046-2	NonBCellAdaptive
640	GGAACACTTANN_CSF046_2	671	2118.3	HUMAN	CSF046	2	CSF046_2	0	-0.181976	-0.0599664	-0.134637	CSF	CSF: P046-2	NonBCellAdaptive
641	CCCCCTGCACAT_CSF046_2	201	497.577	HUMAN	CSF046	2	CSF046_2	0	0.0133959	0.064418	-0.0230766	CSF	CSF: P046-2	NonBCellAdaptive
642	GCAGCGCTACGA_CSF046_2	584	2019	HUMAN	CSF046	2	CSF046_2	0	0.10477	0.00825484	-0.206989	CSF	CSF: P046-2	NonBCellAdaptive
643	GTGGAACTGACG_CSF046_2	423	1652.05	HUMAN	CSF046	2	CSF046_2	0	-0.221584	-0.0541273	-0.22701	CSF	CSF: P046-2	NonBCellAdaptive
644	ATCCTCATTTCA_CSF046_2	852	2544.4	HUMAN	CSF046	2	CSF046_2	0	-0.129392	0.0593162	-0.0791704	CSF	CSF: P046-2	NonBCellAdaptive
645	GTGCCACACATC_CSF046_2	304	1237.82	HUMAN	CSF046	2	CSF046_2	0	-0.130707	-0.0287337	-0.327396	CSF	CSF: P046-2	NonBCellAdaptive
646	CCGCCGGTAGGT_CSF046_2	402	1418.4	HUMAN	CSF046	2	CSF046_2	0	-0.0818805	-0.122479	-0.102979	CSF	CSF: P046-2	NonBCellAdaptive
647	GCACTCTCTGTC_CSF046_2	487	1778.56	HUMAN	CSF046	2	CSF046_2	0	-0.165049	0.0531241	-0.218228	CSF	CSF: P046-2	NonBCellAdaptive
648	ATGTGTTATGAA_CSF046_2	599	2046.41	HUMAN	CSF046	2	CSF046_2	0	0.0281417	0.0667154	-0.241135	CSF	CSF: P046-2	NonBCellAdaptive
649	CGCTTCGTCGAA_CSF046_2	458	1728.56	HUMAN	CSF046	2	CSF046_2	0	-0.222516	-0.0525148	-0.292464	CSF	CSF: P046-2	NonBCellAdaptive
650	TAACCTATCAGT_CSF046_2	599	2000.03	HUMAN	CSF046	2	CSF046_2	0	-0.0395563	-0.0451282	0.030388	CSF	CSF: P046-2	NonBCellAdaptive
651	ATGGCTAACTAG_CSF046_2	462	1679.66	HUMAN	CSF046	2	CSF046_2	0	-0.152975	-0.0824429	-0.0259296	CSF	CSF: P046-2	NonBCellAdaptive
652	GTCTTCGGTAGC_CSF046_2	614	2119.36	HUMAN	CSF046	2	CSF046_2	0	0.134049	-0.0511849	-0.0395326	CSF	CSF: P046-2	NonBCellAdaptive
653	CGCGGCGGCATA_CSF046_2	542	1949.47	HUMAN	CSF046	2	CSF046_2	0	-0.0609926	0.0218626	-0.0498993	CSF	CSF: P046-2	NonBCellAdaptive
654	TCCGCAGCAAGA_CSF046_2	535	1882.93	HUMAN	CSF046	2	CSF046_2	0	0.00854678	0.0656678	0.110927	CSF	CSF: P046-2	NonBCellAdaptive
655	GGCCTTCCTCTG_CSF046_2	537	1976.19	HUMAN	CSF046	2	CSF046_2	0	0.114077	-0.0337471	-0.178944	CSF	CSF: P046-2	NonBCellAdaptive
656	GATTGGATCAGC_CSF046_2	408	1618.34	HUMAN	CSF046	2	CSF046_2	0	-0.116735	-0.0730355	-0.0920041	CSF	CSF: P046-2	NonBCellAdaptive
657	GCTGTGAAGCGA_CSF046_2	474	1828.1	HUMAN	CSF046	2	CSF046_2	0	0.201724	0.0275204	-0.0910353	CSF	CSF: P046-2	NonBCellAdaptive
658	GGGGCCGCCGAC_CSF046_2	546	1938.44	HUMAN	CSF046	2	CSF046_2	0	-0.174074	-0.0640336	-0.104656	CSF	CSF: P046-2	NonBCellAdaptive
659	GATGTTTCTGAG_CSF046_2	533	1886.51	HUMAN	CSF046	2	CSF046_2	0	-0.163973	-0.0553069	-0.321963	CSF	CSF: P046-2	NonBCellAdaptive
660	GCTCAACTCATA_CSF046_2	546	2015.94	HUMAN	CSF046	2	CSF046_2	0	0.0045664	-0.0389853	0.00781031	CSF	CSF: P046-2	NonBCellAdaptive
661	GCGCTCGACACA_CSF046_2	486	1819	HUMAN	CSF046	2	CSF046_2	0	-0.191954	0.0788484	0.062944	CSF	CSF: P046-2	NonBCellAdaptive
662	AGGCAGTTAGTC_CSF046_2	501	1806.38	HUMAN	CSF046	2	CSF046_2	0	-0.312891	-0.172206	-0.0467647	CSF	CSF: P046-2	NonBCellAdaptive
663	TGCCGTCCTTGC_CSF046_2	151	821.23	HUMAN	CSF046	2	CSF046_2	0	-0.298926	-0.129933	-0.219134	CSF	CSF: P046-2	NonBCellAdaptive
664	AGCCAAGCTGCT_CSF046_2	519	1892.74	HUMAN	CSF046	2	CSF046_2	0	-0.0150999	-0.0475564	-0.0692646	CSF	CSF: P046-2	NonBCellAdaptive
665	CCAGGCGTTATT_CSF046_2	551	1949.86	HUMAN	CSF046	2	CSF046_2	0	-0.0975197	-0.0861558	-0.0379589	CSF	CSF: P046-2	NonBCellAdaptive
666	CCACTACTTCCA_CSF046_2	327	1331.56	HUMAN	CSF046	2	CSF046_2	0	0.0394275	-0.140693	-0.1903	CSF	CSF: P046-2	NonBCellAdaptive
667	CCTGTTGACGGT_CSF046_2	576	1962.32	HUMAN	CSF046	2	CSF046_2	0	0.115148	0.0581922	0.283166	CSF	CSF: P046-2	NonBCellAdaptive
668	GCACCTGCCTAG_CSF046_2	333	1398.58	HUMAN	CSF046	2	CSF046_2	0	-0.306165	0.00330688	-0.128431	CSF	CSF: P046-2	NonBCellAdaptive
669	CCCAGTTTGTTT_CSF046_2	330	1376.01	HUMAN	CSF046	2	CSF046_2	0	-0.0987951	-0.0739866	-0.00644938	CSF	CSF: P046-2	NonBCellAdaptive
670	ACCGTAGCTTAT_CSF046_2	372	1607.49	HUMAN	CSF046	2	CSF046_2	0	-0.0594073	0.00974211	0.0412038	CSF	CSF: P046-2	NonBCellAdaptive
671	GTCTTAGTCACA_CSF046_2	370	1515.71	HUMAN	CSF046	2	CSF046_2	0	-0.186073	-0.00522152	0.00702549	CSF	CSF: P046-2	NonBCellAdaptive
672	GCTGGATCGACN_CSF046_2	366	1478.62	HUMAN	CSF046	2	CSF046_2	0	-0.19356	-0.00712503	-0.31809	CSF	CSF: P046-2	NonBCellAdaptive
673	ACTCCACCCTGA_CSF046_2	402	1641.86	HUMAN	CSF046	2	CSF046_2	0	-0.223303	-0.121313	-0.383861	CSF	CSF: P046-2	NonBCellAdaptive
674	CGATCGGGGCCG_CSF046_2	430	1660.75	HUMAN	CSF046	2	CSF046_2	0	-0.252144	-0.10672	-0.134184	CSF	CSF: P046-2	NonBCellAdaptive
675	CTCGTTTGTTTN_CSF046_2	610	2162.09	HUMAN	CSF046	2	CSF046_2	0	0.231576	0.166625	0.352832	CSF	CSF: P046-2	NonBCellAdaptive
676	TGCCGAACGTTA_CSF046_2	294	1311.44	HUMAN	CSF046	2	CSF046_2	0	-0.293989	-0.0429924	0.0869152	CSF	CSF: P046-2	NonBCellAdaptive
677	GATGAGCTCCAC_CSF046_2	326	1426.96	HUMAN	CSF046	2	CSF046_2	0	0.00410446	-0.0058816	-0.286324	CSF	CSF: P046-2	NonBCellAdaptive
678	CGTAAAATGGTC_CSF046_2	413	1623.81	HUMAN	CSF046	2	CSF046_2	0	-0.1967	0.0108992	-0.125561	CSF	CSF: P046-2	NonBCellAdaptive
679	CCGGACGGGGCG_CSF046_2	250	1125.74	HUMAN	CSF046	2	CSF046_2	0	0.447696	-0.0452433	-0.0737645	CSF	CSF: P046-2	NonBCellAdaptive
680	GTACAGAGTTTC_CSF046_2	206	925.705	HUMAN	CSF046	2	CSF046_2	0	-0.385805	-0.0978373	-0.268854	CSF	CSF: P046-2	NonBCellAdaptive
681	GTACAGAAGTCC_CSF046_2	243	1030.45	HUMAN	CSF046	2	CSF046_2	0	-0.125021	-0.051838	0.0328614	CSF	CSF: P046-2	NonBCellAdaptive
682	GAGTATTTGCGT_CSF046_2	241	1097.5	HUMAN	CSF046	2	CSF046_2	0	-0.0500314	-0.095541	-0.107923	CSF	CSF: P046-2	NonBCellAdaptive
683	GCAGCTCAGCTT_CSF046_2	193	835	HUMAN	CSF046	2	CSF046_2	0	-0.125215	-0.0568068	-0.197692	CSF	CSF: P046-2	NonBCellAdaptive
684	CGTACACTGCAT_CSF046_2	243	1141.88	HUMAN	CSF046	2	CSF046_2	0	-0.303203	-0.0915248	0.254064	CSF	CSF: P046-2	NonBCellAdaptive
685	ATTTGCCGTAAT_CSF046_2	320	1419.16	HUMAN	CSF046	2	CSF046_2	0	0.0270031	-0.052076	-0.302433	CSF	CSF: P046-2	NonBCellAdaptive
686	ATGCGGATATGA_CSF046_2	282	1297.07	HUMAN	CSF046	2	CSF046_2	0	-0.121626	-0.132352	0.163541	CSF	CSF: P046-2	NonBCellAdaptive
687	GTATTTACGCAA_CSF046_2	311	1364.63	HUMAN	CSF046	2	CSF046_2	0	-0.307578	-0.0289968	-0.158414	CSF	CSF: P046-2	NonBCellAdaptive
688	GTTATCCATGAG_CSF046_2	231	1042.15	HUMAN	CSF046	2	CSF046_2	0	-0.106854	-0.0614779	-0.226501	CSF	CSF: P046-2	NonBCellAdaptive
689	CGTAAATGGTCN_CSF046_2	366	1525.52	HUMAN	CSF046	2	CSF046_2	0	-0.151395	0.00824786	0.185995	CSF	CSF: P046-2	NonBCellAdaptive
690	CCAATGGGCATC_CSF046_2	270	1237.04	HUMAN	CSF046	2	CSF046_2	0	-0.165353	-0.0664355	-0.2449	CSF	CSF: P046-2	NonBCellAdaptive
691	TCAGGGTCACGG_CSF046_2	395	1612.09	HUMAN	CSF046	2	CSF046_2	0	-0.0976532	-0.0465891	-0.0444695	CSF	CSF: P046-2	NonBCellAdaptive
692	TACGGTGGCTGC_CSF046_2	269	1112.86	HUMAN	CSF046	2	CSF046_2	0	-0.0691976	-0.106559	-0.337058	CSF	CSF: P046-2	NonBCellAdaptive
693	TCGTGGATCTGA_CSF046_2	200	871.35	HUMAN	CSF046	2	CSF046_2	0	0.26124	-0.0511498	-0.152352	CSF	CSF: P046-2	NonBCellAdaptive
694	CTAGCGGGATCA_CSF046_2	354	1512.52	HUMAN	CSF046	2	CSF046_2	0	-0.294683	-0.108331	-0.242399	CSF	CSF: P046-2	NonBCellAdaptive
695	GCGGTCGGGCCC_CSF046_2	363	1515.19	HUMAN	CSF046	2	CSF046_2	0	-0.107589	-0.102407	-0.244568	CSF	CSF: P046-2	NonBCellAdaptive
696	CTACTGTCACTN_CSF046_2	277	1253.04	HUMAN	CSF046	2	CSF046_2	0	-0.0793148	0.032702	-0.055186	CSF	CSF: P046-2	NonBCellAdaptive
697	CTAACTGTCACT_CSF046_2	247	1132.3	HUMAN	CSF046	2	CSF046_2	0	-0.227883	-0.0552777	-0.0157463	CSF	CSF: P046-2	NonBCellAdaptive
698	TTTGTACGCCTA_CSF046_2	380	1595.37	HUMAN	CSF046	2	CSF046_2	0	-0.114491	-0.0500553	-0.165295	CSF	CSF: P046-2	NonBCellAdaptive
699	GGGGCATATCGT_CSF046_2	279	1233.3	HUMAN	CSF046	2	CSF046_2	0	0.0660377	0.004098	-0.221367	CSF	CSF: P046-2	NonBCellAdaptive
700	CGGGGAGTCATN_CSF046_2	384	1605.21	HUMAN	CSF046	2	CSF046_2	0	0.0481364	-0.00774634	0.00607532	CSF	CSF: P046-2	NonBCellAdaptive
701	CCCGTTTGTTTN_CSF046_2	231	1111.55	HUMAN	CSF046	2	CSF046_2	0	0.00362745	-0.132318	-0.358985	CSF	CSF: P046-2	NonBCellAdaptive
702	AGCTGCTGCTTG_CSF046_2	221	980.728	HUMAN	CSF046	2	CSF046_2	0	-0.152384	-0.0111164	0.235399	CSF	CSF: P046-2	NonBCellAdaptive
703	CAGTAGTGTACT_CSF046_2	380	1613.11	HUMAN	CSF046	2	CSF046_2	0	-0.297466	-0.12658	-0.148911	CSF	CSF: P046-2	NonBCellAdaptive
704	TTGACCACTGGA_CSF046_2	302	1339.52	HUMAN	CSF046	2	CSF046_2	0	0.134641	-0.112236	0.00681062	CSF	CSF: P046-2	NonBCellAdaptive
705	CCATGGGCATCN_CSF046_2	256	1220.83	HUMAN	CSF046	2	CSF046_2	0	0.161399	-0.0342913	0.00190769	CSF	CSF: P046-2	NonBCellAdaptive
706	CAAACCTGTGTG_CSF046_2	275	1266.31	HUMAN	CSF046	2	CSF046_2	0	-0.293896	-0.0338366	-0.0490765	CSF	CSF: P046-2	NonBCellAdaptive
707	GAACGTTGGTCA_CSF046_2	276	1257.44	HUMAN	CSF046	2	CSF046_2	0	0.0156855	0.00517652	0.0743518	CSF	CSF: P046-2	NonBCellAdaptive
708	CCGAGATCACTC_CSF046_2	259	1244.74	HUMAN	CSF046	2	CSF046_2	0	-0.0178833	0.0742332	-0.0510362	CSF	CSF: P046-2	NonBCellAdaptive
709	GTTTCCATGAGN_CSF046_2	180	874.793	HUMAN	CSF046	2	CSF046_2	0	-0.0414811	-0.0553575	-0.106899	CSF	CSF: P046-2	NonBCellAdaptive
710	ACCTAAGGTCAN_CSF046_2	290	1285.54	HUMAN	CSF046	2	CSF046_2	0	0.149894	-0.0506054	0.255662	CSF	CSF: P046-2	NonBCellAdaptive
711	TTTCACGCACAA_CSF046_2	270	1255.41	HUMAN	CSF046	2	CSF046_2	0	-0.0651971	-0.0471594	0.290829	CSF	CSF: P046-2	NonBCellAdaptive
712	CCAGATCATTGT_CSF046_2	219	981.033	HUMAN	CSF046	2	CSF046_2	0	0.133006	-0.0292343	-0.123664	CSF	CSF: P046-2	NonBCellAdaptive
713	TGTGGAAAGGAC_CSF046_2	191	919.939	HUMAN	CSF046	2	CSF046_2	0	-0.0734813	-0.107837	0.116891	CSF	CSF: P046-2	NonBCellAdaptive
714	ATTGAGTCTCAC_CSF046_2	261	1236.27	HUMAN	CSF046	2	CSF046_2	0	0.299726	-0.086705	0.0944233	CSF	CSF: P046-2	NonBCellAdaptive
715	CATATCTGTCGC_CSF046_2	316	1402.72	HUMAN	CSF046	2	CSF046_2	0	-0.0858443	-0.105861	0.151147	CSF	CSF: P046-2	NonBCellAdaptive
716	GCTCGTGCAATC_CSF046_2	229	1040.21	HUMAN	CSF046	2	CSF046_2	0	-0.0339809	-0.0544207	0.0141638	CSF	CSF: P046-2	NonBCellAdaptive
717	ATAAGCGCGATA_CSF046_2	267	1192.9	HUMAN	CSF046	2	CSF046_2	0	-0.152624	0.123565	0.109671	CSF	CSF: P046-2	NonBCellAdaptive
718	ACTCCGCGCTGC_CSF046_2	267	1256.44	HUMAN	CSF046	2	CSF046_2	0	0.0593465	0.0122859	0.078639	CSF	CSF: P046-2	NonBCellAdaptive
719	ATTATGGACTGG_CSF046_2	241	1129.2	HUMAN	CSF046	2	CSF046_2	0	-0.164496	0.0426456	-0.294681	CSF	CSF: P046-2	NonBCellAdaptive
720	GTGTACCGTTAC_CSF046_2	186	956.689	HUMAN	CSF046	2	CSF046_2	0	0.155727	0.187377	0.0788958	CSF	CSF: P046-2	NonBCellAdaptive
721	ATTCTTCATAAC_CSF046_2	385	1662.32	HUMAN	CSF046	2	CSF046_2	0	-0.137201	-0.0928342	0.355938	CSF	CSF: P046-2	NonBCellAdaptive
722	AGATCTAGACGN_CSF046_2	263	1249.42	HUMAN	CSF046	2	CSF046_2	0	-0.148349	-0.0388909	-0.379399	CSF	CSF: P046-2	NonBCellAdaptive
723	ACCATAAGGTCA_CSF046_2	222	1042.91	HUMAN	CSF046	2	CSF046_2	0	0.0709255	0.140264	-0.176003	CSF	CSF: P046-2	NonBCellAdaptive
724	GACAAGCGACGT_CSF046_2	238	1171.56	HUMAN	CSF046	2	CSF046_2	0	-0.14759	0.0693312	-0.264869	CSF	CSF: P046-2	NonBCellAdaptive
725	AAGTCTTTCTGA_CSF046_2	264	1216.67	HUMAN	CSF046	2	CSF046_2	0	-0.0245279	0.122707	0.0496802	CSF	CSF: P046-2	NonBCellAdaptive
726	CGATACTCTAAT_CSF046_2	180	931.888	HUMAN	CSF046	2	CSF046_2	0	-0.238513	-0.103306	0.179182	CSF	CSF: P046-2	NonBCellAdaptive
727	AAGCTCAATCTC_CSF046_2	258	1221.31	HUMAN	CSF046	2	CSF046_2	0	-0.0758802	-0.0387203	-0.0474759	CSF	CSF: P046-2	NonBCellAdaptive
728	TAATCTGTAAGG_CSF046_2	378	1590.48	HUMAN	CSF046	2	CSF046_2	0	-0.422138	-0.103	-0.0829327	CSF	CSF: P046-2	NonBCellAdaptive
729	TATGCGACTTTG_CSF046_2	219	1073.73	HUMAN	CSF046	2	CSF046_2	0	-0.169074	-0.0941285	-0.266174	CSF	CSF: P046-2	NonBCellAdaptive
730	ACTTGGGGAATN_CSF046_2	265	1257.62	HUMAN	CSF046	2	CSF046_2	0	-0.235026	-0.140302	-0.208383	CSF	CSF: P046-2	NonBCellAdaptive
731	CATTCTGTCGCN_CSF046_2	269	1238.91	HUMAN	CSF046	2	CSF046_2	0	0.0141445	0.0713068	-0.0862935	CSF	CSF: P046-2	NonBCellAdaptive
732	CCGGATCACTCN_CSF046_2	232	1176.21	HUMAN	CSF046	2	CSF046_2	0	0.0462141	0.0287078	-0.1632	CSF	CSF: P046-2	NonBCellAdaptive
733	AGCTCTTCAATT_CSF046_2	221	1099.46	HUMAN	CSF046	2	CSF046_2	0	-0.167969	0.07159	-0.258339	CSF	CSF: P046-2	NonBCellAdaptive
734	GTCCCGATCCCT_CSF046_2	210	990.564	HUMAN	CSF046	2	CSF046_2	0	-0.245286	-0.0646676	-0.034225	CSF	CSF: P046-2	NonBCellAdaptive
735	ACTATGGGGAAT_CSF046_2	222	1097.13	HUMAN	CSF046	2	CSF046_2	0	-0.306777	-0.0207875	-0.158251	CSF	CSF: P046-2	NonBCellAdaptive
736	TATTGAGTTCTN_CSF046_2	263	1204.79	HUMAN	CSF046	2	CSF046_2	0	-0.120466	-0.038155	-0.209555	CSF	CSF: P046-2	NonBCellAdaptive
737	CTTCTCCTTCCA_CSF046_2	201	998.658	HUMAN	CSF046	2	CSF046_2	0	-0.256476	-0.167813	-0.201886	CSF	CSF: P046-2	NonBCellAdaptive
738	TTACATCGAAAC_CSF046_2	207	1081.49	HUMAN	CSF046	2	CSF046_2	0	-0.206747	0.0452489	-0.0338291	CSF	CSF: P046-2	NonBCellAdaptive
739	TTGCCACTGGAN_CSF046_2	190	993.638	HUMAN	CSF046	2	CSF046_2	0	0.183269	-0.044689	0.054096	CSF	CSF: P046-2	NonBCellAdaptive
740	GATAATCTTAGA_CSF046_2	216	1067.85	HUMAN	CSF046	2	CSF046_2	0	-0.306273	-0.0297859	-0.0434761	CSF	CSF: P046-2	NonBCellAdaptive
741	ATGCTGTCGGTA_CSF046_2	189	944.466	HUMAN	CSF046	2	CSF046_2	0	-0.00261601	0.0476046	-0.108863	CSF	CSF: P046-2	NonBCellAdaptive
742	TAAACATCCAAA_CSF046_2	198	1028.5	HUMAN	CSF046	2	CSF046_2	0	0.158055	0.0075188	0.29197	CSF	CSF: P046-2	NonBCellAdaptive
743	CTAACCTCGGAA_CSF046_2	194	1038.41	HUMAN	CSF046	2	CSF046_2	0	0.00508506	-0.1406	-0.123431	CSF	CSF: P046-2	NonBCellAdaptive
744	TCAGCTTTATGN_CSF046_2	184	924.321	HUMAN	CSF046	2	CSF046_2	0	-0.201301	-0.0564792	0.256886	CSF	CSF: P046-2	NonBCellAdaptive
745	TTCGAAACCACN_CSF046_2	182	985.938	HUMAN	CSF046	2	CSF046_2	0	0.0746219	0.00389996	-0.3	CSF	CSF: P046-2	NonBCellAdaptive
746	ATTCTCTTCCCA_CSF046_2	192	905.105	HUMAN	CSF046	2	CSF046_2	0	0.0330549	-0.0260895	0.00126705	CSF	CSF: P046-2	NonBCellAdaptive
747	TGCTAGGCGGTC_CSF046_2	177	938.339	HUMAN	CSF046	2	CSF046_2	0	-0.334184	-0.00969935	0.146694	CSF	CSF: P046-2	NonBCellAdaptive
748	GGCGACTCTGTG_CSF046_2	198	1019.09	HUMAN	CSF046	2	CSF046_2	0	-0.419788	-0.0794743	-0.271096	CSF	CSF: P046-2	NonBCellAdaptive
749	GATACGCGGATN_CSF046_2	300	1418.73	HUMAN	CSF046	2	CSF046_2	0	0.182979	0.0181191	0.0460144	CSF	CSF: P046-2	NonBCellAdaptive
750	GTAACCCAACAC_CSF046_2	179	955.989	HUMAN	CSF046	2	CSF046_2	0	0.285373	0.167867	-0.255648	CSF	CSF: P046-2	NonBCellAdaptive
751	AATACATCAACT_CSF010_4	1948	3979.57	HUMAN	CSF010	4	CSF010_4	0	0.152623	0.127104	0.0882175	CSF	CSF: P010-4	NonBCellAdaptive
752	GTCATTGATTCC_CSF010_4	1770	3715.51	HUMAN	CSF010	4	CSF010_4	0	-0.0242638	0.162201	-0.136164	CSF	CSF: P010-4	NonBCellAdaptive
753	ATTGCGTTCAGC_CSF010_4	1377	3072.5	HUMAN	CSF010	4	CSF010_4	0	-0.167623	-0.0256364	-0.0827715	CSF	CSF: P010-4	NonBCellAdaptive
754	CCCGGTATAGAT_CSF010_4	1243	3266.49	HUMAN	CSF010	4	CSF010_4	0	-0.0812373	0.0443489	-0.19529	CSF	CSF: P010-4	NonBCellAdaptive
755	GATTTCGAGGTT_CSF010_4	924	2657.66	HUMAN	CSF010	4	CSF010_4	0	-0.294292	-0.113736	-0.34366	CSF	CSF: P010-4	NonBCellAdaptive
756	TCGATGTTGGAT_CSF010_4	970	2871.65	HUMAN	CSF010	4	CSF010_4	0	0.122607	-0.0244923	0.134007	CSF	CSF: P010-4	NonBCellAdaptive
757	AGATGATCGGAG_CSF010_4	1034	3048.88	HUMAN	CSF010	4	CSF010_4	0	0.483491	-0.000652208	0.0764018	CSF	CSF: P010-4	NonBCellAdaptive
758	GAGATATTTACG_CSF010_4	789	2386.11	HUMAN	CSF010	4	CSF010_4	0	-0.166874	-0.0972093	0.0144944	CSF	CSF: P010-4	NonBCellAdaptive
759	CTTAGAACACAT_CSF010_4	973	2916.4	HUMAN	CSF010	4	CSF010_4	0	0.173261	0.0110797	0.132872	CSF	CSF: P010-4	NonBCellAdaptive
760	GATTGATTTGGT_CSF010_4	836	2572.55	HUMAN	CSF010	4	CSF010_4	0	0.0425182	0.000244875	0.141739	CSF	CSF: P010-4	NonBCellAdaptive
761	CCCTCTCTAGGG_CSF010_4	474	1468.05	HUMAN	CSF010	4	CSF010_4	0	-0.150406	0.0534185	0.117269	CSF	CSF: P010-4	NonBCellAdaptive
762	GTTTTTGCTTAT_CSF010_4	706	2236.23	HUMAN	CSF010	4	CSF010_4	0	-0.187718	-0.0998192	-0.157026	CSF	CSF: P010-4	NonBCellAdaptive
763	TAACCCCACATC_CSF010_4	844	2626.93	HUMAN	CSF010	4	CSF010_4	0	-0.010746	0.03553	-0.101787	CSF	CSF: P010-4	NonBCellAdaptive
764	ATGTTATAGGTG_CSF010_4	894	2760.06	HUMAN	CSF010	4	CSF010_4	0	-0.366153	0.0115264	-0.278546	CSF	CSF: P010-4	NonBCellAdaptive
765	GAACAGATATAG_CSF010_4	510	1613.75	HUMAN	CSF010	4	CSF010_4	0	-0.364894	-0.124929	0.21096	CSF	CSF: P010-4	NonBCellAdaptive
766	GTCCTACACTAT_CSF010_4	721	2308.53	HUMAN	CSF010	4	CSF010_4	0	-0.345877	-0.124425	-0.120132	CSF	CSF: P010-4	NonBCellAdaptive
767	TACCACCCTTCT_CSF010_4	803	2588.21	HUMAN	CSF010	4	CSF010_4	0	0.0787705	0.00301692	-0.39029	CSF	CSF: P010-4	NonBCellAdaptive
768	CGAGCCGCTAAC_CSF010_4	839	2669.44	HUMAN	CSF010	4	CSF010_4	0	-0.118283	0.140569	0.143901	CSF	CSF: P010-4	NonBCellAdaptive
769	AGTACAGTGTGC_CSF010_4	704	2278.84	HUMAN	CSF010	4	CSF010_4	0	-0.232467	-0.163432	-0.15521	CSF	CSF: P010-4	NonBCellAdaptive
770	GGGGAGCCGGCT_CSF010_4	805	2604.55	HUMAN	CSF010	4	CSF010_4	0	-0.224669	0.0850929	0.0167833	CSF	CSF: P010-4	NonBCellAdaptive
771	ACAAGTCCCATC_CSF010_4	976	3012.71	HUMAN	CSF010	4	CSF010_4	0	-0.176711	0.0908251	0.239516	CSF	CSF: P010-4	NonBCellAdaptive
772	AATCACACGCCG_CSF010_4	892	2801.68	HUMAN	CSF010	4	CSF010_4	0	-0.0255224	-0.175332	0.346391	CSF	CSF: P010-4	NonBCellAdaptive
773	CCCCGGTTGCAC_CSF010_4	776	2512.24	HUMAN	CSF010	4	CSF010_4	0	-0.169376	0.0486105	0.0665677	CSF	CSF: P010-4	NonBCellAdaptive
774	TTCGCCACGCCC_CSF010_4	654	2198.55	HUMAN	CSF010	4	CSF010_4	0	-0.140261	-0.0801811	-0.320705	CSF	CSF: P010-4	NonBCellAdaptive
775	TCCGAACACCAA_CSF010_4	776	2516.73	HUMAN	CSF010	4	CSF010_4	0	-0.0677645	-0.0650132	0.153946	CSF	CSF: P010-4	NonBCellAdaptive
776	GTTCAGTGATTA_CSF010_4	757	2499.53	HUMAN	CSF010	4	CSF010_4	0	-0.137601	-0.13897	-0.196733	CSF	CSF: P010-4	NonBCellAdaptive
777	TACAGGGATCTG_CSF010_4	793	2630.18	HUMAN	CSF010	4	CSF010_4	0	0.118589	0.20543	0.0202414	CSF	CSF: P010-4	NonBCellAdaptive
778	ACTAATAGCAAC_CSF010_4	760	2544.64	HUMAN	CSF010	4	CSF010_4	0	0.148693	-0.0374053	-0.256001	CSF	CSF: P010-4	NonBCellAdaptive
779	TGTCCGTTGGCT_CSF010_4	647	2194.79	HUMAN	CSF010	4	CSF010_4	0	-0.240962	-0.020721	-0.148628	CSF	CSF: P010-4	NonBCellAdaptive
780	CCCACTTCCTTC_CSF010_4	719	2432.21	HUMAN	CSF010	4	CSF010_4	0	-0.111783	0.0953285	-0.17586	CSF	CSF: P010-4	NonBCellAdaptive
781	TATCGACCATAG_CSF010_4	770	2598.35	HUMAN	CSF010	4	CSF010_4	0	-0.144381	0.0966658	0.128173	CSF	CSF: P010-4	NonBCellAdaptive
782	GCCGCCGTCTAT_CSF010_4	663	2265.55	HUMAN	CSF010	4	CSF010_4	0	-0.159503	0.0580386	-0.175144	CSF	CSF: P010-4	NonBCellAdaptive
783	TTAGCCAGTGCG_CSF010_4	620	2169.99	HUMAN	CSF010	4	CSF010_4	0	0.0483389	0.0592704	-0.112856	CSF	CSF: P010-4	NonBCellAdaptive
784	ACCAAAGTCGTA_CSF010_4	775	2606.65	HUMAN	CSF010	4	CSF010_4	0	-0.185961	0.060988	-0.0102342	CSF	CSF: P010-4	NonBCellAdaptive
785	CCTAATCGCGCC_CSF010_4	717	2415.78	HUMAN	CSF010	4	CSF010_4	0	-0.0795436	-0.0266456	-0.0976539	CSF	CSF: P010-4	NonBCellAdaptive
786	GATTTTTCCTTG_CSF010_4	660	2266.3	HUMAN	CSF010	4	CSF010_4	0	0.0215157	-0.100813	0.049708	CSF	CSF: P010-4	NonBCellAdaptive
787	CCTAGTTAACTT_CSF010_4	651	2254.68	HUMAN	CSF010	4	CSF010_4	0	-0.241164	-0.0878099	-0.0388691	CSF	CSF: P010-4	NonBCellAdaptive
788	GTTCGAGACTAG_CSF010_4	678	2356.14	HUMAN	CSF010	4	CSF010_4	0	-0.0659752	0.116583	-0.07165	CSF	CSF: P010-4	NonBCellAdaptive
789	CAAATTCATACT_CSF010_4	554	1983.42	HUMAN	CSF010	4	CSF010_4	0	-0.33197	-0.0118958	-0.207211	CSF	CSF: P010-4	NonBCellAdaptive
790	CCGTCGATATGC_CSF010_4	676	2366.33	HUMAN	CSF010	4	CSF010_4	0	-0.0462133	0.0159834	-0.0183806	CSF	CSF: P010-4	NonBCellAdaptive
791	TCGACTACTGGA_CSF010_4	662	2339.37	HUMAN	CSF010	4	CSF010_4	0	0.0866942	0.0111697	0.145789	CSF	CSF: P010-4	NonBCellAdaptive
792	GTCCCCATGTCG_CSF010_4	621	2272.16	HUMAN	CSF010	4	CSF010_4	0	-0.0174103	-0.0233986	-0.0182799	CSF	CSF: P010-4	NonBCellAdaptive
793	CCCCGCTCTCCC_CSF010_4	508	1941.52	HUMAN	CSF010	4	CSF010_4	0	0.22852	-0.0456585	0.24336	CSF	CSF: P010-4	NonBCellAdaptive
794	TGCATTCAAAGG_CSF073_4	1261	3268.27	HUMAN	CSF073	4	CSF073_4	0	-0.0836605	-0.0204959	-0.145252	CSF	CSF: P073-4	NonBCellAdaptive
795	GGTAGACTAATA_CSF073_4	942	2758.67	HUMAN	CSF073	4	CSF073_4	0	0.165874	-0.00336092	0.0577347	CSF	CSF: P073-4	NonBCellAdaptive
796	CTCACAGATATT_CSF073_4	794	2548.72	HUMAN	CSF073	4	CSF073_4	0	0.061205	-0.165596	0.0519644	CSF	CSF: P073-4	NonBCellAdaptive
797	GAGTTCACCGCT_CSF073_4	853	2647.57	HUMAN	CSF073	4	CSF073_4	0	0.190939	-0.00802302	0.126909	CSF	CSF: P073-4	NonBCellAdaptive
798	TGCCAGTTTTAT_CSF073_4	841	2641.1	HUMAN	CSF073	4	CSF073_4	0	0.23423	-0.00827881	-0.0909499	CSF	CSF: P073-4	NonBCellAdaptive
799	GTCGCGATATGC_CSF073_4	876	2558.53	HUMAN	CSF073	4	CSF073_4	0	0.0145339	0.0822582	-0.0988076	CSF	CSF: P073-4	NonBCellAdaptive
800	AGAAACCTGCAG_CSF073_4	814	2575.39	HUMAN	CSF073	4	CSF073_4	0	0.225325	-0.0574209	-0.156919	CSF	CSF: P073-4	NonBCellAdaptive
801	TAGAACCATTTG_CSF073_4	798	2618.09	HUMAN	CSF073	4	CSF073_4	0	0.287792	0.0874571	0.393248	CSF	CSF: P073-4	NonBCellAdaptive
802	ACATTCCTGAGA_CSF073_4	901	2780.88	HUMAN	CSF073	4	CSF073_4	0	-0.103345	-0.00838775	-0.158271	CSF	CSF: P073-4	NonBCellAdaptive
803	TGTTTGCTCCGC_CSF073_4	635	2096.22	HUMAN	CSF073	4	CSF073_4	0	0.109423	-0.042506	-0.225004	CSF	CSF: P073-4	NonBCellAdaptive
804	GTCCCCAGTGGT_CSF073_4	787	2531.02	HUMAN	CSF073	4	CSF073_4	0	0.314331	0.198486	-0.294041	CSF	CSF: P073-4	NonBCellAdaptive
805	CTTGTTGGTGGC_CSF073_4	808	2585.05	HUMAN	CSF073	4	CSF073_4	0	0.0957759	0.0259606	-0.0800943	CSF	CSF: P073-4	NonBCellAdaptive
806	AAAATTACGGTG_CSF073_4	591	2099.71	HUMAN	CSF073	4	CSF073_4	0	0.145064	0.0328838	-0.0178945	CSF	CSF: P073-4	NonBCellAdaptive
807	CGCTCCTAGTGG_CSF073_4	750	2486.32	HUMAN	CSF073	4	CSF073_4	0	0.0332808	0.0248409	-0.104828	CSF	CSF: P073-4	NonBCellAdaptive
808	ATCCGCACACTT_CSF073_4	692	2325.9	HUMAN	CSF073	4	CSF073_4	0	-0.00682746	0.0460472	-0.0825621	CSF	CSF: P073-4	NonBCellAdaptive
809	TTCGAAAAATCC_CSF073_4	634	2255.35	HUMAN	CSF073	4	CSF073_4	0	0.225576	-0.00606199	-0.25063	CSF	CSF: P073-4	NonBCellAdaptive
810	CTGGTTAGTGTC_CSF073_4	696	2304.04	HUMAN	CSF073	4	CSF073_4	0	0.306993	0.121229	-0.244178	CSF	CSF: P073-4	NonBCellAdaptive
811	TAGCTATGTCGC_CSF073_4	587	2121.22	HUMAN	CSF073	4	CSF073_4	0	0.00663808	-0.0155058	-0.2135	CSF	CSF: P073-4	NonBCellAdaptive
812	GGAGACCCGAAC_CSF073_4	731	2443.31	HUMAN	CSF073	4	CSF073_4	0	0.266677	0.0340101	0.160773	CSF	CSF: P073-4	NonBCellAdaptive
813	CGTGCAGCCTCC_CSF073_4	685	2334.49	HUMAN	CSF073	4	CSF073_4	0	0.682327	-0.0363559	-0.478421	CSF	CSF: P073-4	NonBCellAdaptive
814	GGCGAATGCTGC_CSF073_4	595	2123.47	HUMAN	CSF073	4	CSF073_4	0	0.0557376	0.171334	-0.23909	CSF	CSF: P073-4	NonBCellAdaptive
815	GTGTGCTGTCTC_CSF073_4	567	1987.97	HUMAN	CSF073	4	CSF073_4	0	-0.143548	-0.0388479	0.0144047	CSF	CSF: P073-4	NonBCellAdaptive
816	CTAGCACCCGGT_CSF073_4	637	2187.59	HUMAN	CSF073	4	CSF073_4	0	0.0579798	-0.0247613	-0.435113	CSF	CSF: P073-4	NonBCellAdaptive
817	GAGTTAGGCTCT_CSF073_4	561	2001.34	HUMAN	CSF073	4	CSF073_4	0	0.00269442	0.102321	-0.161704	CSF	CSF: P073-4	NonBCellAdaptive
818	ACCTTCAGTAAG_CSF073_4	598	2133.3	HUMAN	CSF073	4	CSF073_4	0	-0.428515	-0.0684287	-0.140455	CSF	CSF: P073-4	NonBCellAdaptive
819	TTTGTCCTTTCA_CSF073_4	540	1985.49	HUMAN	CSF073	4	CSF073_4	0	0.367831	0.0920984	-0.207534	CSF	CSF: P073-4	NonBCellAdaptive
820	CTCCATGGTCGC_CSF073_4	611	2103.33	HUMAN	CSF073	4	CSF073_4	0	-0.00359586	0.0661134	-0.150815	CSF	CSF: P073-4	NonBCellAdaptive
821	CGTCCCTCGCGC_CSF073_4	606	2132.03	HUMAN	CSF073	4	CSF073_4	0	0.0503941	0.0966039	-0.197792	CSF	CSF: P073-4	NonBCellAdaptive
822	GATCTCTCCTGT_CSF073_4	555	1949.5	HUMAN	CSF073	4	CSF073_4	0	0.051077	-0.00893203	-0.30974	CSF	CSF: P073-4	NonBCellAdaptive
823	GCGACGCACTCA_CSF073_4	595	2126.62	HUMAN	CSF073	4	CSF073_4	0	0.104943	0.0312907	-0.357164	CSF	CSF: P073-4	NonBCellAdaptive
824	ACGCACTACGTT_CSF073_4	513	1884.94	HUMAN	CSF073	4	CSF073_4	0	-0.0701141	-0.0574931	-0.0604919	CSF	CSF: P073-4	NonBCellAdaptive
825	GTAGGAAATTGA_CSF073_4	513	1925.35	HUMAN	CSF073	4	CSF073_4	0	0.0918452	-0.00841854	0.116507	CSF	CSF: P073-4	NonBCellAdaptive
826	CTGAGGACCACA_CSF073_4	626	2254.6	HUMAN	CSF073	4	CSF073_4	0	-0.0624919	0.0250418	-0.242151	CSF	CSF: P073-4	NonBCellAdaptive
827	TGTTATAGGTAT_CSF073_4	547	1988.98	HUMAN	CSF073	4	CSF073_4	0	0.711435	-0.0293122	-0.228044	CSF	CSF: P073-4	NonBCellAdaptive
828	AGTGACATCGAG_CSF073_4	633	2273.19	HUMAN	CSF073	4	CSF073_4	0	0.182928	0.114273	-0.0517441	CSF	CSF: P073-4	NonBCellAdaptive
829	ATTACGCATGAA_CSF073_4	661	2377.24	HUMAN	CSF073	4	CSF073_4	0	-0.0140333	0.0715446	-0.169173	CSF	CSF: P073-4	NonBCellAdaptive
830	GCATTGACCGGT_CSF073_4	496	1878.65	HUMAN	CSF073	4	CSF073_4	0	0.240773	-0.0266013	-0.394784	CSF	CSF: P073-4	NonBCellAdaptive
831	AGCCCATGTGAC_CSF073_4	632	2256.8	HUMAN	CSF073	4	CSF073_4	0	-0.0102176	-0.0688022	-0.423541	CSF	CSF: P073-4	NonBCellAdaptive
832	GACGAGTGTCGG_CSF073_4	511	1914.49	HUMAN	CSF073	4	CSF073_4	0	-0.0122108	-0.0800212	-0.0906198	CSF	CSF: P073-4	NonBCellAdaptive
833	AAACCCACCGAG_CSF073_4	580	2162.68	HUMAN	CSF073	4	CSF073_4	0	-0.196937	0.0410013	0.0341773	CSF	CSF: P073-4	NonBCellAdaptive
834	ACTATAGCGCTA_CSF073_4	531	1997.91	HUMAN	CSF073	4	CSF073_4	0	0.0931258	-0.124546	-0.0343951	CSF	CSF: P073-4	NonBCellAdaptive
835	CCACCGTCAGAC_CSF073_4	573	2091.51	HUMAN	CSF073	4	CSF073_4	0	0.404073	0.0801963	-0.182525	CSF	CSF: P073-4	NonBCellAdaptive
836	ACTCCACGTAGG_CSF073_4	535	2016.08	HUMAN	CSF073	4	CSF073_4	0	0.195054	0.0641179	-0.0244381	CSF	CSF: P073-4	NonBCellAdaptive
837	AAATAGCCTAGG_CSF073_4	522	1995.76	HUMAN	CSF073	4	CSF073_4	0	0.0340213	0.0999841	-0.217868	CSF	CSF: P073-4	NonBCellAdaptive
838	GACCCCGTCAGA_CSF073_4	495	1899.05	HUMAN	CSF073	4	CSF073_4	0	0.0804157	0.069118	-0.281151	CSF	CSF: P073-4	NonBCellAdaptive
839	CAATTTCGAGAC_CSF073_4	456	1806.8	HUMAN	CSF073	4	CSF073_4	0	0.188706	0.0699066	-0.161476	CSF	CSF: P073-4	NonBCellAdaptive
840	TCGGGAGTTGAA_CSF073_4	760	2544.19	HUMAN	CSF073	4	CSF073_4	0	0.204794	0.23385	-0.0748224	CSF	CSF: P073-4	NonBCellAdaptive
841	AGTTCAGGCAGA_CSF073_4	524	1918.05	HUMAN	CSF073	4	CSF073_4	0	0.0418831	-0.0511224	-0.293483	CSF	CSF: P073-4	NonBCellAdaptive
842	ACCATTCAGCCA_CSF073_4	560	2145.46	HUMAN	CSF073	4	CSF073_4	0	0.272219	0.246576	0.141336	CSF	CSF: P073-4	NonBCellAdaptive
843	GTATCGGAATGT_CSF073_4	473	1881	HUMAN	CSF073	4	CSF073_4	0	-0.0518932	0.0376342	-0.0866752	CSF	CSF: P073-4	NonBCellAdaptive
844	TCCTATTGAGTT_CSF073_4	524	1999.63	HUMAN	CSF073	4	CSF073_4	0	0.107393	0.00602651	0.124278	CSF	CSF: P073-4	NonBCellAdaptive
845	AGCTCGACAAGG_CSF073_4	459	1791.84	HUMAN	CSF073	4	CSF073_4	0	0.0873697	-0.109967	-0.20398	CSF	CSF: P073-4	NonBCellAdaptive
846	TCTTAGACTCTT_CSF073_4	505	1919.29	HUMAN	CSF073	4	CSF073_4	0	0.331066	0.0371066	-0.0798299	CSF	CSF: P073-4	NonBCellAdaptive
847	CTCGAGGAGTGA_CSF073_4	459	1818.81	HUMAN	CSF073	4	CSF073_4	0	0.232071	0.0209054	-0.0255315	CSF	CSF: P073-4	NonBCellAdaptive
848	GATGGCATTTAA_CSF073_4	446	1804.5	HUMAN	CSF073	4	CSF073_4	0	0.0076524	-0.038549	-0.27942	CSF	CSF: P073-4	NonBCellAdaptive
849	CACAGTTCCCCC_CSF073_4	538	2021	HUMAN	CSF073	4	CSF073_4	0	0.125735	-0.0635287	0.136441	CSF	CSF: P073-4	NonBCellAdaptive
850	TTTGTGTCAGAC_CSF073_4	449	1777.63	HUMAN	CSF073	4	CSF073_4	0	-0.0944779	-0.0228004	-0.293841	CSF	CSF: P073-4	NonBCellAdaptive
851	GTATAAGCACCT_CSF073_4	478	1852.23	HUMAN	CSF073	4	CSF073_4	0	-0.172789	0.0729561	-0.0928522	CSF	CSF: P073-4	NonBCellAdaptive
852	GCATACCTTGTG_CSF073_4	520	1926.76	HUMAN	CSF073	4	CSF073_4	0	-0.0771539	0.0487391	0.173804	CSF	CSF: P073-4	NonBCellAdaptive
853	TACTATTATTGA_CSF073_4	539	2021.18	HUMAN	CSF073	4	CSF073_4	0	0.442163	0.182725	0.0773497	CSF	CSF: P073-4	NonBCellAdaptive
854	CGGCCAGTGACT_CSF073_4	525	1955.05	HUMAN	CSF073	4	CSF073_4	0	0.190539	0.00496835	-0.226322	CSF	CSF: P073-4	NonBCellAdaptive
855	GTGCGTCAAAAT_CSF073_4	807	2671.11	HUMAN	CSF073	4	CSF073_4	0	0.0964777	-0.00627642	0.278726	CSF	CSF: P073-4	NonBCellAdaptive
856	GCTAAATATTTG_CSF073_4	414	1675.76	HUMAN	CSF073	4	CSF073_4	0	0.0391281	-0.0515632	-0.0913978	CSF	CSF: P073-4	NonBCellAdaptive
857	CGATACATGTGC_CSF073_4	462	1882.53	HUMAN	CSF073	4	CSF073_4	0	0.0352279	0.190795	-0.130605	CSF	CSF: P073-4	NonBCellAdaptive
858	AGCGTCAGTCTG_CSF073_4	512	1918.74	HUMAN	CSF073	4	CSF073_4	0	0.123996	-0.0258036	-0.0855216	CSF	CSF: P073-4	NonBCellAdaptive
859	ATGTTTTAGAGA_CSF073_4	487	1877.59	HUMAN	CSF073	4	CSF073_4	0	-0.0947028	-0.171509	-0.138963	CSF	CSF: P073-4	NonBCellAdaptive
860	CGCTCATTAGTG_CSF073_4	483	1794.05	HUMAN	CSF073	4	CSF073_4	0	-0.141039	-0.0990497	-0.318038	CSF	CSF: P073-4	NonBCellAdaptive
861	GAATATAGAGGG_CSF073_4	415	1657.94	HUMAN	CSF073	4	CSF073_4	0	-0.166354	-0.0146401	-0.153569	CSF	CSF: P073-4	NonBCellAdaptive
862	GCTCCGGCCATG_CSF073_4	429	1720.77	HUMAN	CSF073	4	CSF073_4	0	0.180799	-0.0220745	0.153339	CSF	CSF: P073-4	NonBCellAdaptive
863	CAACTCTGATAC_CSF073_4	534	2054.35	HUMAN	CSF073	4	CSF073_4	0	0.327676	-0.00695121	0.322724	CSF	CSF: P073-4	NonBCellAdaptive
864	CGCACCAACCGC_CSF073_4	597	2176.93	HUMAN	CSF073	4	CSF073_4	0	0.06102	-0.0484092	-0.294632	CSF	CSF: P073-4	NonBCellAdaptive
865	CCGACTATGCCT_CSF073_4	458	1764.17	HUMAN	CSF073	4	CSF073_4	0	0.132361	-0.014808	-0.446602	CSF	CSF: P073-4	NonBCellAdaptive
866	GTAACTCGGGAT_CSF073_4	453	1804.68	HUMAN	CSF073	4	CSF073_4	0	0.16376	0.260796	0.106444	CSF	CSF: P073-4	NonBCellAdaptive
867	TGTATCCTATTT_CSF073_4	446	1792.58	HUMAN	CSF073	4	CSF073_4	0	0.187596	-0.152354	-0.0886231	CSF	CSF: P073-4	NonBCellAdaptive
868	AGTAAGCCGCAC_CSF073_4	487	1900.22	HUMAN	CSF073	4	CSF073_4	0	-0.219335	0.111761	-0.0137574	CSF	CSF: P073-4	NonBCellAdaptive
869	GTATCAGCCAAC_CSF073_4	404	1674.39	HUMAN	CSF073	4	CSF073_4	0	0.0532321	0.0606311	-0.00888991	CSF	CSF: P073-4	NonBCellAdaptive
870	CCCTCTACTATT_CSF073_4	469	1804.7	HUMAN	CSF073	4	CSF073_4	0	0.0549023	-0.02378	0.0372072	CSF	CSF: P073-4	NonBCellAdaptive
871	CCTAACGCAGCG_CSF073_4	444	1741.3	HUMAN	CSF073	4	CSF073_4	0	-0.219266	0.114866	-0.147006	CSF	CSF: P073-4	NonBCellAdaptive
872	GCACTCGTGTCC_CSF073_4	482	1895.37	HUMAN	CSF073	4	CSF073_4	0	0.0468461	0.0159643	-0.170787	CSF	CSF: P073-4	NonBCellAdaptive
873	AGAGGATTCTCC_CSF073_4	445	1762.12	HUMAN	CSF073	4	CSF073_4	0	0.433328	-0.0523805	-0.0256168	CSF	CSF: P073-4	NonBCellAdaptive
874	CCATGTATGTCT_CSF073_4	407	1625.94	HUMAN	CSF073	4	CSF073_4	0	0.257947	-0.0341819	-0.350996	CSF	CSF: P073-4	NonBCellAdaptive
875	GTGACAATGACC_CSF073_4	440	1800.4	HUMAN	CSF073	4	CSF073_4	0	0.176048	0.00892458	-0.258613	CSF	CSF: P073-4	NonBCellAdaptive
876	CTAACGTCACCC_CSF073_4	445	1801.75	HUMAN	CSF073	4	CSF073_4	0	0.103242	-0.0460959	-0.291884	CSF	CSF: P073-4	NonBCellAdaptive
877	CACAAGCCGGGA_CSF073_4	457	1821.82	HUMAN	CSF073	4	CSF073_4	0	-0.0957359	0.0193313	0.0644543	CSF	CSF: P073-4	NonBCellAdaptive
878	CTGAGAGAACTT_CSF073_4	409	1672.67	HUMAN	CSF073	4	CSF073_4	0	0.0186073	-0.0198892	-0.283541	CSF	CSF: P073-4	NonBCellAdaptive
879	AAGACAACTCCT_CSF073_4	512	2023.78	HUMAN	CSF073	4	CSF073_4	0	0.370299	0.0400654	0.332695	CSF	CSF: P073-4	NonBCellAdaptive
880	ACGAGTATAGCT_CSF073_4	515	1952.53	HUMAN	CSF073	4	CSF073_4	0	-0.0458826	-0.105351	-0.424775	CSF	CSF: P073-4	NonBCellAdaptive
881	GATCGGTCTGTG_CSF073_4	449	1774.85	HUMAN	CSF073	4	CSF073_4	0	0.00800313	0.0339048	-0.243874	CSF	CSF: P073-4	NonBCellAdaptive
882	TACGATTTCTTC_CSF073_4	434	1714.54	HUMAN	CSF073	4	CSF073_4	0	-0.100816	-0.0277855	-0.0939851	CSF	CSF: P073-4	NonBCellAdaptive
883	GAGTAGAGGGCA_CSF073_4	417	1707.45	HUMAN	CSF073	4	CSF073_4	0	-0.0191624	0.0900483	-0.150785	CSF	CSF: P073-4	NonBCellAdaptive
884	ATCACCAGTACG_CSF073_4	439	1734.57	HUMAN	CSF073	4	CSF073_4	0	-0.367107	-0.0355639	-0.30363	CSF	CSF: P073-4	NonBCellAdaptive
885	GGTAAACTACGG_CSF073_4	394	1622.16	HUMAN	CSF073	4	CSF073_4	0	0.264734	-0.083788	-0.112009	CSF	CSF: P073-4	NonBCellAdaptive
886	GAGTGTTACCTT_CSF073_4	425	1751.43	HUMAN	CSF073	4	CSF073_4	0	0.209225	0.103382	-0.216688	CSF	CSF: P073-4	NonBCellAdaptive
887	ATAGCCTTGTCT_CSF073_4	407	1628.07	HUMAN	CSF073	4	CSF073_4	0	0.268613	0.0507441	-0.327296	CSF	CSF: P073-4	NonBCellAdaptive
888	TGCTAGGTAGAG_CSF073_4	493	1826.06	HUMAN	CSF073	4	CSF073_4	0	-0.0280806	0.0375162	-0.250532	CSF	CSF: P073-4	NonBCellAdaptive
889	GACCTCACTCGG_CSF073_4	563	2074.82	HUMAN	CSF073	4	CSF073_4	0	-0.069859	0.128154	0.143813	CSF	CSF: P073-4	NonBCellAdaptive
890	GGGATTTAGGAA_CSF073_4	391	1670.35	HUMAN	CSF073	4	CSF073_4	0	0.15601	0.00553556	0.161494	CSF	CSF: P073-4	NonBCellAdaptive
891	ATACGGATGCAC_CSF073_4	468	1875.45	HUMAN	CSF073	4	CSF073_4	0	-0.0248649	0.0253225	-0.0209522	CSF	CSF: P073-4	NonBCellAdaptive
892	TATGGCCTGCAC_CSF073_4	434	1766.86	HUMAN	CSF073	4	CSF073_4	0	-0.112799	0.0293335	-0.416488	CSF	CSF: P073-4	NonBCellAdaptive
893	TAGAGCGTGTTA_CSF073_4	466	1807.97	HUMAN	CSF073	4	CSF073_4	0	-0.230437	-0.124735	-0.0780302	CSF	CSF: P073-4	NonBCellAdaptive
894	TTCGGCTAAAAG_CSF073_4	472	1904.42	HUMAN	CSF073	4	CSF073_4	0	-0.0318298	0.017339	0.109719	CSF	CSF: P073-4	NonBCellAdaptive
895	CGTAATCGCTGG_CSF073_4	465	1810.59	HUMAN	CSF073	4	CSF073_4	0	0.301242	0.0821976	-0.129032	CSF	CSF: P073-4	NonBCellAdaptive
896	CTATCCCGGAGA_CSF073_4	484	1969.14	HUMAN	CSF073	4	CSF073_4	0	-0.129862	0.020339	0.0289891	CSF	CSF: P073-4	NonBCellAdaptive
897	AACTATCTGACT_CSF073_4	464	1864.26	HUMAN	CSF073	4	CSF073_4	0	0.66404	-0.0466738	-0.370283	CSF	CSF: P073-4	NonBCellAdaptive
898	GAAGATAAGCTT_CSF073_4	355	1502.87	HUMAN	CSF073	4	CSF073_4	0	-0.0329145	0.0507844	-0.158424	CSF	CSF: P073-4	NonBCellAdaptive
899	TTGATTGGAGTT_CSF073_4	419	1717.97	HUMAN	CSF073	4	CSF073_4	0	0.155759	-0.0662916	-0.346314	CSF	CSF: P073-4	NonBCellAdaptive
900	GATGATTTCTTA_CSF073_4	440	1816.73	HUMAN	CSF073	4	CSF073_4	0	0.140511	0.0913651	-0.326223	CSF	CSF: P073-4	NonBCellAdaptive
901	GGCCGCAGCCGA_CSF073_4	435	1744.74	HUMAN	CSF073	4	CSF073_4	0	-0.0835531	0.0352545	-0.0701666	CSF	CSF: P073-4	NonBCellAdaptive
902	TTGTAACTCGCA_CSF073_4	403	1702.64	HUMAN	CSF073	4	CSF073_4	0	-0.0940795	-0.206134	-0.189619	CSF	CSF: P073-4	NonBCellAdaptive
903	CATCGCAGACGA_CSF073_4	414	1741.82	HUMAN	CSF073	4	CSF073_4	0	-0.0923482	-0.0340367	-0.197143	CSF	CSF: P073-4	NonBCellAdaptive
904	CCATGTATCCTC_CSF073_4	415	1710.22	HUMAN	CSF073	4	CSF073_4	0	0.288546	0.119472	-0.320633	CSF	CSF: P073-4	NonBCellAdaptive
905	TTACTTCCGCTC_CSF073_4	513	1914.48	HUMAN	CSF073	4	CSF073_4	0	0.0239621	0.0924423	-0.0664491	CSF	CSF: P073-4	NonBCellAdaptive
906	CGTAAAAAGCCC_CSF073_4	390	1675.38	HUMAN	CSF073	4	CSF073_4	0	0.171542	0.122095	-0.102346	CSF	CSF: P073-4	NonBCellAdaptive
907	CGGAGTCACAGT_CSF073_4	433	1690.48	HUMAN	CSF073	4	CSF073_4	0	0.0585649	0.0339393	-0.0475187	CSF	CSF: P073-4	NonBCellAdaptive
908	ACCATCTGTCCA_CSF073_4	515	2051.78	HUMAN	CSF073	4	CSF073_4	0	0.0211242	-0.00193115	0.215504	CSF	CSF: P073-4	NonBCellAdaptive
909	CGTCCGACATGA_CSF073_4	441	1763.99	HUMAN	CSF073	4	CSF073_4	0	0.0679432	-0.00774375	-0.159858	CSF	CSF: P073-4	NonBCellAdaptive
910	ATCCAGCTGTTT_CSF073_4	447	1784.47	HUMAN	CSF073	4	CSF073_4	0	-0.274681	-0.000901741	0.00393907	CSF	CSF: P073-4	NonBCellAdaptive
911	ATCTATACGCGA_CSF073_4	394	1640.33	HUMAN	CSF073	4	CSF073_4	0	0.144875	-0.0356702	-0.000495532	CSF	CSF: P073-4	NonBCellAdaptive
912	GTCACATCGATG_CSF073_4	417	1744.91	HUMAN	CSF073	4	CSF073_4	0	0.168248	0.048144	-0.157195	CSF	CSF: P073-4	NonBCellAdaptive
913	ACAGGACCTATT_CSF073_4	416	1715.58	HUMAN	CSF073	4	CSF073_4	0	-0.171265	0.059877	-0.00569614	CSF	CSF: P073-4	NonBCellAdaptive
914	ATTAGTGGATGC_CSF073_4	427	1764.54	HUMAN	CSF073	4	CSF073_4	0	0.025614	-0.0237509	0.140194	CSF	CSF: P073-4	NonBCellAdaptive
915	CCGTAAAGAGGG_CSF073_4	400	1680.35	HUMAN	CSF073	4	CSF073_4	0	-0.0134932	-0.00827973	0.0103806	CSF	CSF: P073-4	NonBCellAdaptive
916	GGACAACTCCAG_CSF073_4	415	1699.68	HUMAN	CSF073	4	CSF073_4	0	0.0571518	-0.00703715	-0.102645	CSF	CSF: P073-4	NonBCellAdaptive
917	GACTAAAGCAAA_CSF073_4	355	1525.49	HUMAN	CSF073	4	CSF073_4	0	-0.128819	-0.0654039	-0.288292	CSF	CSF: P073-4	NonBCellAdaptive
918	TGCGCAGCCTCC_CSF073_4	457	1786.35	HUMAN	CSF073	4	CSF073_4	0	0.17977	-0.040504	-0.362421	CSF	CSF: P073-4	NonBCellAdaptive
919	TAGACATACCTA_CSF073_4	475	1898.16	HUMAN	CSF073	4	CSF073_4	0	-0.164799	0.0432371	-0.101584	CSF	CSF: P073-4	NonBCellAdaptive
920	CGTTGTGGCGCG_CSF073_4	576	2103.08	HUMAN	CSF073	4	CSF073_4	0	0.124785	-0.0973507	-0.0798863	CSF	CSF: P073-4	NonBCellAdaptive
921	GCTATGCGTCGC_CSF073_4	407	1719.02	HUMAN	CSF073	4	CSF073_4	0	-0.121503	0.0548218	-0.011082	CSF	CSF: P073-4	NonBCellAdaptive
922	AGAGGCCTTGGA_CSF073_4	352	1501.08	HUMAN	CSF073	4	CSF073_4	0	0.056534	-0.0193666	-0.215849	CSF	CSF: P073-4	NonBCellAdaptive
923	GTGTGCTATGTT_CSF073_4	585	2031.31	HUMAN	CSF073	4	CSF073_4	0	-0.145964	0.0319374	-0.0479717	CSF	CSF: P073-4	NonBCellAdaptive
924	CACGCATTCGCA_CSF073_4	418	1713.38	HUMAN	CSF073	4	CSF073_4	0	0.166772	0.0875222	0.064656	CSF	CSF: P073-4	NonBCellAdaptive
925	CCATAAGAACCC_CSF073_4	371	1638.27	HUMAN	CSF073	4	CSF073_4	0	0.150118	-0.0407183	-0.0956633	CSF	CSF: P073-4	NonBCellAdaptive
926	GACCTGTCGCTT_CSF073_4	352	1457.28	HUMAN	CSF073	4	CSF073_4	0	-0.252679	-0.133157	0.249963	CSF	CSF: P073-4	NonBCellAdaptive
927	TGACGCCTTATG_CSF073_4	372	1546.68	HUMAN	CSF073	4	CSF073_4	0	0.138645	0.0153575	0.0410553	CSF	CSF: P073-4	NonBCellAdaptive
928	CTGTGGCTCCCC_CSF073_4	434	1701.88	HUMAN	CSF073	4	CSF073_4	0	0.0890617	0.0657314	-0.0909259	CSF	CSF: P073-4	NonBCellAdaptive
929	TTAATGGCTTGC_CSF073_4	360	1525.2	HUMAN	CSF073	4	CSF073_4	0	-0.13528	0.0569308	-0.253332	CSF	CSF: P073-4	NonBCellAdaptive
930	GCAGCCCATGCG_CSF073_4	412	1762.05	HUMAN	CSF073	4	CSF073_4	0	0.342703	-0.0853814	-0.0890212	CSF	CSF: P073-4	NonBCellAdaptive
931	CGGTGCCGGGCG_CSF073_4	439	1770.8	HUMAN	CSF073	4	CSF073_4	0	0.0244632	0.0680533	0.0517145	CSF	CSF: P073-4	NonBCellAdaptive
932	GGTCCGTTACAT_CSF073_4	405	1706.87	HUMAN	CSF073	4	CSF073_4	0	0.215263	0.000490727	-0.116753	CSF	CSF: P073-4	NonBCellAdaptive
933	ACCGCTGGCCTG_CSF073_4	428	1750.73	HUMAN	CSF073	4	CSF073_4	0	0.0648244	0.0389298	-0.0313153	CSF	CSF: P073-4	NonBCellAdaptive
934	AATAAGGACGAA_CSF073_4	380	1621.88	HUMAN	CSF073	4	CSF073_4	0	-0.0096315	0.053369	-0.123518	CSF	CSF: P073-4	NonBCellAdaptive
935	CGAGAGCTCCGA_CSF073_4	416	1743.47	HUMAN	CSF073	4	CSF073_4	0	0.055411	0.0125341	-0.42181	CSF	CSF: P073-4	NonBCellAdaptive
936	GTTAAGGTGGAT_CSF073_4	361	1542.45	HUMAN	CSF073	4	CSF073_4	0	-0.105038	0.0556837	-0.25701	CSF	CSF: P073-4	NonBCellAdaptive
937	CACTCTTCCAAA_CSF073_4	396	1658.62	HUMAN	CSF073	4	CSF073_4	0	0.0108169	-0.0636149	-0.31503	CSF	CSF: P073-4	NonBCellAdaptive
938	TATTTACCGGGT_CSF073_4	383	1476.23	HUMAN	CSF073	4	CSF073_4	0	0.29203	-0.022072	-0.347182	CSF	CSF: P073-4	NonBCellAdaptive
939	AATATTTCTTCA_CSF073_4	348	1545.81	HUMAN	CSF073	4	CSF073_4	0	0.0914284	-0.0799329	-0.0947439	CSF	CSF: P073-4	NonBCellAdaptive
940	AGACTATCTATG_CSF073_4	393	1591.69	HUMAN	CSF073	4	CSF073_4	0	0.0217738	0.0407826	-0.215854	CSF	CSF: P073-4	NonBCellAdaptive
941	GTTCCCAGTACG_CSF073_4	392	1673.14	HUMAN	CSF073	4	CSF073_4	0	-0.184262	-0.00664325	-0.310213	CSF	CSF: P073-4	NonBCellAdaptive
942	TCCGTCACGTCT_CSF073_4	354	1507.03	HUMAN	CSF073	4	CSF073_4	0	0.197809	0.102131	-0.336368	CSF	CSF: P073-4	NonBCellAdaptive
943	TCATTACACGGT_CSF073_4	380	1599.52	HUMAN	CSF073	4	CSF073_4	0	0.152662	0.0642693	-0.26446	CSF	CSF: P073-4	NonBCellAdaptive
944	ACTTGAGTTTAT_CSF073_4	397	1676.66	HUMAN	CSF073	4	CSF073_4	0	0.125008	0.0255745	0.226886	CSF	CSF: P073-4	NonBCellAdaptive
945	CCTTTAACGAGT_CSF073_4	421	1745.62	HUMAN	CSF073	4	CSF073_4	0	-0.0358932	0.0119882	0.177923	CSF	CSF: P073-4	NonBCellAdaptive
946	AACAGGACGAGA_CSF073_4	335	1517.86	HUMAN	CSF073	4	CSF073_4	0	-0.372074	-0.0731362	-0.0250834	CSF	CSF: P073-4	NonBCellAdaptive
947	ACGCGCAATGGC_CSF073_4	417	1723.36	HUMAN	CSF073	4	CSF073_4	0	-0.0913347	-0.00621513	-0.0421084	CSF	CSF: P073-4	NonBCellAdaptive
948	CCACCGGGTTTT_CSF073_4	332	1478.21	HUMAN	CSF073	4	CSF073_4	0	-0.13873	0.23054	-0.10506	CSF	CSF: P073-4	NonBCellAdaptive
949	AGAGCATACATT_CSF073_4	380	1556.66	HUMAN	CSF073	4	CSF073_4	0	-0.255211	-0.0362717	-0.0507976	CSF	CSF: P073-4	NonBCellAdaptive
950	CTATACAGACTC_CSF073_4	390	1711.24	HUMAN	CSF073	4	CSF073_4	0	0.0815572	0.0134571	-0.0532095	CSF	CSF: P073-4	NonBCellAdaptive
951	CTTGTAACGACC_CSF073_4	382	1670.03	HUMAN	CSF073	4	CSF073_4	0	0.270936	0.0649091	0.16422	CSF	CSF: P073-4	NonBCellAdaptive
952	CGGTAAAGCGTG_CSF073_4	327	1434.59	HUMAN	CSF073	4	CSF073_4	0	-0.2011	-0.0356295	-0.428399	CSF	CSF: P073-4	NonBCellAdaptive
953	GTACTCACCCAT_CSF073_4	420	1771.82	HUMAN	CSF073	4	CSF073_4	0	-0.0129969	-0.0280181	0.138017	CSF	CSF: P073-4	NonBCellAdaptive
954	CAATCTGGGCGC_CSF073_4	359	1523.19	HUMAN	CSF073	4	CSF073_4	0	-0.12794	-0.0495464	-0.12424	CSF	CSF: P073-4	NonBCellAdaptive
955	ATAACCTCTCCG_CSF073_4	368	1587.42	HUMAN	CSF073	4	CSF073_4	0	0.027875	0.0543535	-0.259848	CSF	CSF: P073-4	NonBCellAdaptive
956	AAATATAGTTGC_CSF073_4	315	1424.16	HUMAN	CSF073	4	CSF073_4	0	0.0854589	-0.132889	0.0781362	CSF	CSF: P073-4	NonBCellAdaptive
957	GACAAGCCAACA_CSF073_4	332	1478	HUMAN	CSF073	4	CSF073_4	0	-0.0510487	0.0481786	-0.0610941	CSF	CSF: P073-4	NonBCellAdaptive
958	TCGTGATCACTC_CSF073_4	390	1636.83	HUMAN	CSF073	4	CSF073_4	0	0.453197	0.0503399	-0.302111	CSF	CSF: P073-4	NonBCellAdaptive
959	GTTTGCGTGTCT_CSF073_4	410	1720.77	HUMAN	CSF073	4	CSF073_4	0	0.440874	0.0461576	-0.150072	CSF	CSF: P073-4	NonBCellAdaptive
960	TCGGGAGTACTG_CSF073_4	307	1383.06	HUMAN	CSF073	4	CSF073_4	0	-0.143309	0.00875816	-0.12887	CSF	CSF: P073-4	NonBCellAdaptive
961	TTTCTGAATTGT_CSF073_4	322	1436.02	HUMAN	CSF073	4	CSF073_4	0	0.398725	0.0465319	0.0578386	CSF	CSF: P073-4	NonBCellAdaptive
962	GCTTGAGATAAN_CSF073_4	373	1614.04	HUMAN	CSF073	4	CSF073_4	0	0.288046	0.105452	0.0852322	CSF	CSF: P073-4	NonBCellAdaptive
963	GTATTGCGGCCC_CSF073_4	388	1646.53	HUMAN	CSF073	4	CSF073_4	0	0.388834	0.10729	-0.0303818	CSF	CSF: P073-4	NonBCellAdaptive
964	CTTTGAGTTTCC_CSF073_4	353	1533.3	HUMAN	CSF073	4	CSF073_4	0	-0.245863	-0.127496	-0.0285631	CSF	CSF: P073-4	NonBCellAdaptive
965	CACTAAGCCAAC_CSF073_4	364	1600.23	HUMAN	CSF073	4	CSF073_4	0	0.0149679	0.0619586	-0.15839	CSF	CSF: P073-4	NonBCellAdaptive
966	CACTAAGTAGTT_CSF073_4	366	1598.95	HUMAN	CSF073	4	CSF073_4	0	0.365486	0.0114184	-0.457061	CSF	CSF: P073-4	NonBCellAdaptive
967	CGCCATCCTGCG_CSF073_4	355	1561.12	HUMAN	CSF073	4	CSF073_4	0	0.0850616	0.0695251	0.188252	CSF	CSF: P073-4	NonBCellAdaptive
968	CAATTTGCTACC_CSF073_4	373	1604.7	HUMAN	CSF073	4	CSF073_4	0	0.0604092	0.0837532	-0.122704	CSF	CSF: P073-4	NonBCellAdaptive
969	CGATGTTGGGGA_CSF073_4	332	1492.91	HUMAN	CSF073	4	CSF073_4	0	-0.148309	-0.11229	0.373374	CSF	CSF: P073-4	NonBCellAdaptive
970	TACTACGGAAGG_CSF073_4	365	1586.94	HUMAN	CSF073	4	CSF073_4	0	-0.0890805	-0.0275976	-0.158596	CSF	CSF: P073-4	NonBCellAdaptive
971	TTATAGGTATGT_CSF073_4	325	1383.19	HUMAN	CSF073	4	CSF073_4	0	-0.225207	0.00888419	-0.346581	CSF	CSF: P073-4	NonBCellAdaptive
972	ACGGGTAACGGC_CSF073_4	437	1791.54	HUMAN	CSF073	4	CSF073_4	0	0.274817	-0.0312388	-0.259397	CSF	CSF: P073-4	NonBCellAdaptive
973	GGACCTTTTCCA_CSF073_4	347	1520.85	HUMAN	CSF073	4	CSF073_4	0	-0.17249	0.000622305	-0.0120211	CSF	CSF: P073-4	NonBCellAdaptive
974	GAAGGGGAAGGA_CSF073_4	343	1555.03	HUMAN	CSF073	4	CSF073_4	0	0.033894	-0.00672992	-0.0160802	CSF	CSF: P073-4	NonBCellAdaptive
975	TGGGAGCTACAA_CSF073_4	383	1651.41	HUMAN	CSF073	4	CSF073_4	0	0.242394	0.0669447	-0.392534	CSF	CSF: P073-4	NonBCellAdaptive
976	GCGTTAACCTTG_CSF073_4	352	1495.58	HUMAN	CSF073	4	CSF073_4	0	-0.121087	-0.163882	0.0442531	CSF	CSF: P073-4	NonBCellAdaptive
977	CGAGGCGCCGTT_CSF073_4	416	1697.38	HUMAN	CSF073	4	CSF073_4	0	0.27081	0.0250114	-0.255023	CSF	CSF: P073-4	NonBCellAdaptive
978	GGCGATCACATG_CSF073_4	387	1678.24	HUMAN	CSF073	4	CSF073_4	0	-0.0552242	0.0886127	-0.262279	CSF	CSF: P073-4	NonBCellAdaptive
979	CCTTCAAAGAAG_CSF073_4	326	1478.32	HUMAN	CSF073	4	CSF073_4	0	0.400228	0.0339982	-0.168294	CSF	CSF: P073-4	NonBCellAdaptive
980	CGCACTCAAACT_CSF073_4	361	1549.87	HUMAN	CSF073	4	CSF073_4	0	-0.0802646	-0.0184277	-0.496126	CSF	CSF: P073-4	NonBCellAdaptive
981	TCAAGTAGAGGG_CSF073_4	328	1483.74	HUMAN	CSF073	4	CSF073_4	0	-0.02539	-0.100825	-0.39715	CSF	CSF: P073-4	NonBCellAdaptive
982	AGTCGTCATAAG_CSF073_4	479	1862.67	HUMAN	CSF073	4	CSF073_4	0	0.0753493	-0.145532	-0.0175234	CSF	CSF: P073-4	NonBCellAdaptive
983	AAGCGAGCAATG_CSF073_4	353	1579.35	HUMAN	CSF073	4	CSF073_4	0	0.549409	0.120641	-0.19935	CSF	CSF: P073-4	NonBCellAdaptive
984	CCAAGGTGGCCA_CSF073_4	278	1330.96	HUMAN	CSF073	4	CSF073_4	0	0.265979	0.0257395	-0.144136	CSF	CSF: P073-4	NonBCellAdaptive
985	TACTCTTGGGTT_CSF073_4	335	1408.14	HUMAN	CSF073	4	CSF073_4	0	0.335692	0.216295	-0.170835	CSF	CSF: P073-4	NonBCellAdaptive
986	ACCCACGTAGCT_CSF073_4	392	1651.5	HUMAN	CSF073	4	CSF073_4	0	-0.115388	-0.00793054	-0.192261	CSF	CSF: P073-4	NonBCellAdaptive
987	CTTCAGGTAAGT_CSF073_4	362	1586.53	HUMAN	CSF073	4	CSF073_4	0	0.0644817	-0.0990242	0.0902586	CSF	CSF: P073-4	NonBCellAdaptive
988	TTAACGCCACTG_CSF073_4	322	1477.67	HUMAN	CSF073	4	CSF073_4	0	0.377759	-0.041861	-0.298816	CSF	CSF: P073-4	NonBCellAdaptive
989	GTTGTCAAAGTA_CSF073_4	325	1462.89	HUMAN	CSF073	4	CSF073_4	0	0.0435842	-0.0084606	-0.159057	CSF	CSF: P073-4	NonBCellAdaptive
990	ACTGCCAGCACT_CSF073_4	366	1614.14	HUMAN	CSF073	4	CSF073_4	0	0.631678	0.0212498	0.0771188	CSF	CSF: P073-4	NonBCellAdaptive
991	TTATGACACGTC_CSF073_4	343	1499.03	HUMAN	CSF073	4	CSF073_4	0	-0.159612	-0.0383942	-0.15623	CSF	CSF: P073-4	NonBCellAdaptive
992	CAATCTAACAGC_CSF073_4	341	1498.84	HUMAN	CSF073	4	CSF073_4	0	0.0234949	0.0321376	-0.12026	CSF	CSF: P073-4	NonBCellAdaptive
993	AAGTTGCTTTTG_CSF073_4	315	1414.66	HUMAN	CSF073	4	CSF073_4	0	0.0906642	-0.0488624	0.00285073	CSF	CSF: P073-4	NonBCellAdaptive
994	CCGGCTGGGACA_CSF073_4	382	1642.36	HUMAN	CSF073	4	CSF073_4	0	0.389743	0.0267376	-0.122254	CSF	CSF: P073-4	NonBCellAdaptive
995	TGATTTTTATAA_CSF073_4	322	1496.93	HUMAN	CSF073	4	CSF073_4	0	0.0348312	0.0762323	-0.48424	CSF	CSF: P073-4	NonBCellAdaptive
996	AACCAGCAATCG_CSF073_4	347	1500.45	HUMAN	CSF073	4	CSF073_4	0	-0.235606	-0.0522431	-0.154268	CSF	CSF: P073-4	NonBCellAdaptive
997	CTGAAGGCTTTG_CSF073_4	297	1317.18	HUMAN	CSF073	4	CSF073_4	0	-0.194444	-0.0213768	-0.234502	CSF	CSF: P073-4	NonBCellAdaptive
998	GTCCAGAGAGGC_CSF073_4	331	1473.38	HUMAN	CSF073	4	CSF073_4	0	0.106411	0.0230563	-0.16828	CSF	CSF: P073-4	NonBCellAdaptive
999	GCTTTGTTGTGG_CSF073_4	351	1449.35	HUMAN	CSF073	4	CSF073_4	0	0.0457854	-0.124119	0.127369	CSF	CSF: P073-4	NonBCellAdaptive
1000	CGTATTATCTAC_CSF073_4	373	1628.86	HUMAN	CSF073	4	CSF073_4	0	0.0463145	-0.0665419	-0.0453996	CSF	CSF: P073-4	NonBCellAdaptive
1001	TTCATAGAAATA_CSF073_4	309	1437.57	HUMAN	CSF073	4	CSF073_4	0	-0.0356619	-0.0463248	-0.440978	CSF	CSF: P073-4	NonBCellAdaptive
1002	ACTAGTACTACG_CSF073_4	437	1824.35	HUMAN	CSF073	4	CSF073_4	0	-0.0157597	-0.0980788	-0.12831	CSF	CSF: P073-4	NonBCellAdaptive
1003	CGCTAAAAATTT_CSF073_4	324	1469.96	HUMAN	CSF073	4	CSF073_4	0	0.138717	-0.047248	0.0669426	CSF	CSF: P073-4	NonBCellAdaptive
1004	CTCAAGGGCGTT_CSF073_4	278	1303.98	HUMAN	CSF073	4	CSF073_4	0	-0.0591606	0.0726014	-0.172309	CSF	CSF: P073-4	NonBCellAdaptive
1005	TAACCACCTAGC_CSF073_4	370	1596.24	HUMAN	CSF073	4	CSF073_4	0	0.345086	0.0162758	-0.0526258	CSF	CSF: P073-4	NonBCellAdaptive
1006	TAGACATTTAGA_CSF073_4	303	1387.44	HUMAN	CSF073	4	CSF073_4	0	0.143286	0.139877	-0.103769	CSF	CSF: P073-4	NonBCellAdaptive
1007	CCCGCCAGAGAC_CSF073_4	307	1437.08	HUMAN	CSF073	4	CSF073_4	0	0.559917	0.0424415	-0.262561	CSF	CSF: P073-4	NonBCellAdaptive
1008	GAGCCATCCGGT_CSF073_4	376	1616.52	HUMAN	CSF073	4	CSF073_4	0	-0.239663	0.0480237	-0.0194555	CSF	CSF: P073-4	NonBCellAdaptive
1009	CAGTTAGACGTT_CSF073_4	337	1527.38	HUMAN	CSF073	4	CSF073_4	0	-0.231459	-0.0179105	-0.0890703	CSF	CSF: P073-4	NonBCellAdaptive
1010	CCTAACGCCTAT_CSF073_4	320	1417.65	HUMAN	CSF073	4	CSF073_4	0	-0.127226	-0.0908787	-0.0695321	CSF	CSF: P073-4	NonBCellAdaptive
1011	TACAGTGCTTGC_CSF073_4	284	1344.27	HUMAN	CSF073	4	CSF073_4	0	-0.301943	0.0375385	-0.0590895	CSF	CSF: P073-4	NonBCellAdaptive
1012	GAACATCGGCGT_CSF073_4	352	1492.27	HUMAN	CSF073	4	CSF073_4	0	-0.129769	-0.0774826	-0.0837928	CSF	CSF: P073-4	NonBCellAdaptive
1013	TAAAAAGAGGAT_CSF073_4	340	1507.6	HUMAN	CSF073	4	CSF073_4	0	0.0738381	-0.0124795	-0.0931851	CSF	CSF: P073-4	NonBCellAdaptive
1014	AACACAGGTGGG_CSF073_4	320	1419.8	HUMAN	CSF073	4	CSF073_4	0	0.0591371	-0.0638898	-0.40074	CSF	CSF: P073-4	NonBCellAdaptive
1015	TTCATACCCGCT_CSF073_4	334	1526.33	HUMAN	CSF073	4	CSF073_4	0	0.113957	-0.0638214	-0.0230078	CSF	CSF: P073-4	NonBCellAdaptive
1016	CGCCGGTCCTCA_CSF073_4	397	1711.19	HUMAN	CSF073	4	CSF073_4	0	-0.348266	-0.0960921	-0.124213	CSF	CSF: P073-4	NonBCellAdaptive
1017	ATTTAGATTGTT_CSF073_4	307	1353.48	HUMAN	CSF073	4	CSF073_4	0	0.0110204	0.0336751	-0.385565	CSF	CSF: P073-4	NonBCellAdaptive
1018	CTGTAACTCCTA_CSF073_4	288	1369.08	HUMAN	CSF073	4	CSF073_4	0	0.00135327	0.00144218	-0.273318	CSF	CSF: P073-4	NonBCellAdaptive
1019	AGCCGGCTCTTA_CSF073_4	363	1606.4	HUMAN	CSF073	4	CSF073_4	0	0.263125	-0.0348122	-0.122481	CSF	CSF: P073-4	NonBCellAdaptive
1020	GGATTCTTTCTG_CSF073_4	333	1444.23	HUMAN	CSF073	4	CSF073_4	0	-0.130161	-0.11251	-0.248011	CSF	CSF: P073-4	NonBCellAdaptive
1021	CCCTACTGCCAT_CSF073_4	364	1597.89	HUMAN	CSF073	4	CSF073_4	0	-0.206431	0.0455209	-0.195866	CSF	CSF: P073-4	NonBCellAdaptive
1022	GGATGAGGCTAG_CSF073_4	337	1474.72	HUMAN	CSF073	4	CSF073_4	0	0.0881032	0.0216851	-0.409729	CSF	CSF: P073-4	NonBCellAdaptive
1023	AAGTAAGGTAAA_CSF073_4	276	1327.88	HUMAN	CSF073	4	CSF073_4	0	-0.331467	-0.0831927	-0.382064	CSF	CSF: P073-4	NonBCellAdaptive
1024	TTTTCGCCTATT_CSF073_4	358	1558.82	HUMAN	CSF073	4	CSF073_4	0	0.137818	-0.0513112	-0.107335	CSF	CSF: P073-4	NonBCellAdaptive
1025	AGATATGGCGGT_CSF073_4	341	1499.98	HUMAN	CSF073	4	CSF073_4	0	-0.158118	0.0828795	-0.0875697	CSF	CSF: P073-4	NonBCellAdaptive
1026	TGGTTATCTTCG_CSF073_4	327	1459.79	HUMAN	CSF073	4	CSF073_4	0	0.135415	0.0319023	0.0781234	CSF	CSF: P073-4	NonBCellAdaptive
1027	AGATACCGTTCA_CSF073_4	305	1390.91	HUMAN	CSF073	4	CSF073_4	0	-0.0406972	-0.000687733	-0.0811334	CSF	CSF: P073-4	NonBCellAdaptive
1028	GACAAGATATGT_CSF073_4	282	1319.78	HUMAN	CSF073	4	CSF073_4	0	-0.00113264	0.0383799	0.0203592	CSF	CSF: P073-4	NonBCellAdaptive
1029	GACCTGACCGTC_CSF073_4	369	1580.17	HUMAN	CSF073	4	CSF073_4	0	0.136222	0.0679535	-0.302859	CSF	CSF: P073-4	NonBCellAdaptive
1030	CGTCGGTAAACG_CSF073_4	313	1465.83	HUMAN	CSF073	4	CSF073_4	0	0.156974	-0.0368522	-0.325732	CSF	CSF: P073-4	NonBCellAdaptive
1031	GAATAACCGGGA_CSF073_4	272	1298.74	HUMAN	CSF073	4	CSF073_4	0	0.286784	0.0355137	0.00433089	CSF	CSF: P073-4	NonBCellAdaptive
1032	CAAGGCCATACT_CSF073_4	330	1495.77	HUMAN	CSF073	4	CSF073_4	0	-0.155582	-0.108103	-0.208145	CSF	CSF: P073-4	NonBCellAdaptive
1033	CTAAGCTTTCTT_CSF073_4	282	1266.69	HUMAN	CSF073	4	CSF073_4	0	0.00304289	0.0396644	-0.0212677	CSF	CSF: P073-4	NonBCellAdaptive
1034	GGATGAGGATCG_CSF073_4	332	1452.92	HUMAN	CSF073	4	CSF073_4	0	0.0142463	0.0120846	-0.0915513	CSF	CSF: P073-4	NonBCellAdaptive
1035	CCATCACAAGGC_CSF073_4	335	1502.93	HUMAN	CSF073	4	CSF073_4	0	-0.127039	-0.0681276	0.0737415	CSF	CSF: P073-4	NonBCellAdaptive
1036	TAATCCGTACCT_CSF073_4	279	1320.44	HUMAN	CSF073	4	CSF073_4	0	0.059997	-0.020725	0.0506539	CSF	CSF: P073-4	NonBCellAdaptive
1037	ACCCACGTGATA_CSF073_4	334	1509.62	HUMAN	CSF073	4	CSF073_4	0	0.441462	0.121943	-0.00240347	CSF	CSF: P073-4	NonBCellAdaptive
1038	GACGTTCGGGAA_CSF073_4	300	1412.79	HUMAN	CSF073	4	CSF073_4	0	-0.0474918	-0.0183753	0.0555215	CSF	CSF: P073-4	NonBCellAdaptive
1039	TAAAAGCGCGAG_CSF073_4	238	1186.59	HUMAN	CSF073	4	CSF073_4	0	0.181657	0.0802294	-0.098926	CSF	CSF: P073-4	NonBCellAdaptive
1040	CTGCCTGTTTGC_CSF073_4	315	1397.35	HUMAN	CSF073	4	CSF073_4	0	-0.2562	-0.0196483	-0.299457	CSF	CSF: P073-4	NonBCellAdaptive
1041	TCTCATCGTTTC_CSF073_4	412	1651.66	HUMAN	CSF073	4	CSF073_4	0	0.215863	0.0280274	-0.18535	CSF	CSF: P073-4	NonBCellAdaptive
1042	CTAGGGCGCCAC_CSF073_4	442	1823.52	HUMAN	CSF073	4	CSF073_4	0	-0.243119	-0.00907068	-0.0730239	CSF	CSF: P073-4	NonBCellAdaptive
1043	GCGATTGAGGTT_CSF073_4	285	1319.34	HUMAN	CSF073	4	CSF073_4	0	0.442807	0.000452755	-0.206783	CSF	CSF: P073-4	NonBCellAdaptive
1044	AGTTGTGAACCA_CSF073_4	295	1404.75	HUMAN	CSF073	4	CSF073_4	0	0.482559	0.108385	-0.198317	CSF	CSF: P073-4	NonBCellAdaptive
1045	TTTCTCCAGAGG_CSF073_4	309	1411.2	HUMAN	CSF073	4	CSF073_4	0	-0.0204888	-0.0322471	0.279428	CSF	CSF: P073-4	NonBCellAdaptive
1046	GTACTCTCCACG_CSF073_4	297	1353.14	HUMAN	CSF073	4	CSF073_4	0	-0.216747	-0.119662	-0.280363	CSF	CSF: P073-4	NonBCellAdaptive
1047	CCGACCGGGGAA_CSF073_4	334	1505.57	HUMAN	CSF073	4	CSF073_4	0	-0.264076	0.00393758	0.0276562	CSF	CSF: P073-4	NonBCellAdaptive
1048	TTGTATCTTTTG_CSF073_4	274	1275.74	HUMAN	CSF073	4	CSF073_4	0	0.18688	-0.0721376	-0.162019	CSF	CSF: P073-4	NonBCellAdaptive
1049	CTTTAACTACTC_CSF073_4	307	1435.46	HUMAN	CSF073	4	CSF073_4	0	0.163717	-0.0458361	-0.217379	CSF	CSF: P073-4	NonBCellAdaptive
1050	CTAGAATCCGTA_CSF073_4	317	1486.4	HUMAN	CSF073	4	CSF073_4	0	0.212396	7.67e-05	0.171483	CSF	CSF: P073-4	NonBCellAdaptive
1051	TCCAACTTTATA_CSF073_4	286	1352.81	HUMAN	CSF073	4	CSF073_4	0	-0.249634	-0.0534248	-0.20884	CSF	CSF: P073-4	NonBCellAdaptive
1052	TCGATGGGGCAA_CSF073_4	277	1329.93	HUMAN	CSF073	4	CSF073_4	0	0.240301	0.0792924	-0.22932	CSF	CSF: P073-4	NonBCellAdaptive
1053	TGTGCCCAGCGT_CSF073_4	327	1487.5	HUMAN	CSF073	4	CSF073_4	0	0.320227	0.113592	-0.131043	CSF	CSF: P073-4	NonBCellAdaptive
1054	AACCTTATGCTC_CSF073_4	318	1432.44	HUMAN	CSF073	4	CSF073_4	0	-0.0883618	-0.0178544	0.143748	CSF	CSF: P073-4	NonBCellAdaptive
1055	CGGTGTAACCAC_CSF073_4	297	1383.66	HUMAN	CSF073	4	CSF073_4	0	-0.0187682	0.13622	-0.255317	CSF	CSF: P073-4	NonBCellAdaptive
1056	GCTACTTCGGCG_CSF073_4	267	1287.99	HUMAN	CSF073	4	CSF073_4	0	0.186781	0.0519859	-0.266823	CSF	CSF: P073-4	NonBCellAdaptive
1057	AAGGTTTTAGGG_CSF073_4	265	1239.94	HUMAN	CSF073	4	CSF073_4	0	-0.0842788	-0.121392	0.0802056	CSF	CSF: P073-4	NonBCellAdaptive
1058	TAAAGGCCAGTA_CSF073_4	285	1364.48	HUMAN	CSF073	4	CSF073_4	0	0.155351	0.0570255	-0.100451	CSF	CSF: P073-4	NonBCellAdaptive
1059	GTATGTAAGGTG_CSF073_4	261	1245.2	HUMAN	CSF073	4	CSF073_4	0	0.0143501	-0.0351724	0.178346	CSF	CSF: P073-4	NonBCellAdaptive
1060	ATAAGCAGCTGA_CSF073_4	282	1338.98	HUMAN	CSF073	4	CSF073_4	0	0.0458389	-0.0783863	-0.144899	CSF	CSF: P073-4	NonBCellAdaptive
1061	GTACAAGGCTCC_CSF073_4	246	1191.85	HUMAN	CSF073	4	CSF073_4	0	-0.145883	-0.0116815	-0.198159	CSF	CSF: P073-4	NonBCellAdaptive
1062	GCACCGAACGTT_CSF073_4	276	1330.74	HUMAN	CSF073	4	CSF073_4	0	0.0188049	0.0947394	0.138876	CSF	CSF: P073-4	NonBCellAdaptive
1063	TTCGAGAAGGGC_CSF073_4	295	1372.13	HUMAN	CSF073	4	CSF073_4	0	0.242012	0.103742	-0.0989435	CSF	CSF: P073-4	NonBCellAdaptive
1064	GGTAGGCAACAC_CSF073_4	272	1313.92	HUMAN	CSF073	4	CSF073_4	0	0.381491	0.110155	0.170261	CSF	CSF: P073-4	NonBCellAdaptive
1065	AAATAGACTATT_CSF073_4	264	1222.51	HUMAN	CSF073	4	CSF073_4	0	-0.082519	-0.0980199	-0.133248	CSF	CSF: P073-4	NonBCellAdaptive
1066	TTTAATTAGAAG_CSF073_4	230	1138.94	HUMAN	CSF073	4	CSF073_4	0	-0.0869205	-0.0533936	-0.203241	CSF	CSF: P073-4	NonBCellAdaptive
1067	TGAATTAGATCC_CSF073_4	293	1398.37	HUMAN	CSF073	4	CSF073_4	0	0.34241	0.105757	0.140623	CSF	CSF: P073-4	NonBCellAdaptive
1068	ATATGTGGGTGA_CSF073_4	294	1295.13	HUMAN	CSF073	4	CSF073_4	0	0.18588	-0.0895592	0.113194	CSF	CSF: P073-4	NonBCellAdaptive
1069	CTATCGCTCTGG_CSF073_4	268	1233.98	HUMAN	CSF073	4	CSF073_4	0	0.0111405	0.101433	-0.0442155	CSF	CSF: P073-4	NonBCellAdaptive
1070	AGGACGTGAAAG_CSF073_4	372	1641.13	HUMAN	CSF073	4	CSF073_4	0	0.116015	0.140715	-0.0326298	CSF	CSF: P073-4	NonBCellAdaptive
1071	TAAAAGGATTTT_CSF073_4	252	1240.29	HUMAN	CSF073	4	CSF073_4	0	0.18365	-0.00774151	-0.21659	CSF	CSF: P073-4	NonBCellAdaptive
1072	CAAGTCCCCAGG_CSF073_4	275	1301.81	HUMAN	CSF073	4	CSF073_4	0	0.0797258	-0.0548586	-0.265112	CSF	CSF: P073-4	NonBCellAdaptive
1073	GGCCGACTCGCT_CSF073_4	323	1465.66	HUMAN	CSF073	4	CSF073_4	0	-0.157658	-0.0790865	-0.0981882	CSF	CSF: P073-4	NonBCellAdaptive
1074	TGTACACGCGCG_CSF073_4	283	1315.97	HUMAN	CSF073	4	CSF073_4	0	-0.0309832	0.114521	0.129823	CSF	CSF: P073-4	NonBCellAdaptive
1075	ATGAAATTATGG_CSF073_4	221	1094.85	HUMAN	CSF073	4	CSF073_4	0	0.243327	-0.00400177	-0.135457	CSF	CSF: P073-4	NonBCellAdaptive
1076	AAAGCGCGTCGG_CSF073_4	264	1276.93	HUMAN	CSF073	4	CSF073_4	0	-0.165032	-0.0557911	-0.186881	CSF	CSF: P073-4	NonBCellAdaptive
1077	ACCTTTTAGACT_CSF073_4	296	1363.75	HUMAN	CSF073	4	CSF073_4	0	-0.33937	-0.0979701	-0.247592	CSF	CSF: P073-4	NonBCellAdaptive
1078	GGACCAAGCGGG_CSF073_4	272	1267.4	HUMAN	CSF073	4	CSF073_4	0	0.238558	0.0354496	-0.342273	CSF	CSF: P073-4	NonBCellAdaptive
1079	AGCCTGGGAGCC_CSF073_4	368	1589.72	HUMAN	CSF073	4	CSF073_4	0	0.0533312	0.128126	-0.240354	CSF	CSF: P073-4	NonBCellAdaptive
1080	CTGCTAGCCCGT_CSF073_4	290	1358.85	HUMAN	CSF073	4	CSF073_4	0	0.0475286	-0.136599	-0.177624	CSF	CSF: P073-4	NonBCellAdaptive
1081	CCGGACCTGTGG_CSF073_4	361	1572.09	HUMAN	CSF073	4	CSF073_4	0	0.117203	0.0147004	-0.32514	CSF	CSF: P073-4	NonBCellAdaptive
1082	CCAACGTGTTGN_CSF073_4	274	1311.1	HUMAN	CSF073	4	CSF073_4	0	-0.178146	0.0289329	0.0559102	CSF	CSF: P073-4	NonBCellAdaptive
1083	TCGGATGCGCCA_CSF073_4	287	1340.28	HUMAN	CSF073	4	CSF073_4	0	0.247818	0.102778	0.108519	CSF	CSF: P073-4	NonBCellAdaptive
1084	GTGTATGGCCAC_CSF073_4	283	1347.73	HUMAN	CSF073	4	CSF073_4	0	-0.0652584	-0.0384955	-0.309688	CSF	CSF: P073-4	NonBCellAdaptive
1085	TCAGTAGTGTGC_CSF073_4	289	1334.86	HUMAN	CSF073	4	CSF073_4	0	-0.0482779	-0.11859	-0.2505	CSF	CSF: P073-4	NonBCellAdaptive
1086	GTAGCTGCTAAG_CSF073_4	218	1091.72	HUMAN	CSF073	4	CSF073_4	0	-0.113039	0.0229072	-0.290378	CSF	CSF: P073-4	NonBCellAdaptive
1087	GCAATTTCGGAC_CSF073_4	264	1288.57	HUMAN	CSF073	4	CSF073_4	0	0.0663757	-0.0838507	0.0622675	CSF	CSF: P073-4	NonBCellAdaptive
1088	TTTTCAATCCAA_CSF073_4	247	1234.34	HUMAN	CSF073	4	CSF073_4	0	-0.0953465	-0.0540303	0.0494317	CSF	CSF: P073-4	NonBCellAdaptive
1089	GCGCGACCATAC_CSF073_4	302	1378.35	HUMAN	CSF073	4	CSF073_4	0	0.200953	-0.0464767	-0.262743	CSF	CSF: P073-4	NonBCellAdaptive
1090	GTGATCAGGCTC_CSF073_4	287	1334.44	HUMAN	CSF073	4	CSF073_4	0	0.185694	0.128577	-0.370155	CSF	CSF: P073-4	NonBCellAdaptive
1091	TGCGGCCTACAC_CSF073_4	311	1451.76	HUMAN	CSF073	4	CSF073_4	0	0.274182	-0.0574379	0.0240697	CSF	CSF: P073-4	NonBCellAdaptive
1092	CTAAAACCATAC_CSF073_4	248	1248.31	HUMAN	CSF073	4	CSF073_4	0	0.08946	0.0131954	-0.209994	CSF	CSF: P073-4	NonBCellAdaptive
1093	CCAATTACGTGA_CSF073_4	257	1261.5	HUMAN	CSF073	4	CSF073_4	0	-0.339176	-0.0441459	-0.148596	CSF	CSF: P073-4	NonBCellAdaptive
1094	GACCCGCCGCAG_CSF073_4	277	1349.42	HUMAN	CSF073	4	CSF073_4	0	-0.188554	-0.160708	-0.251926	CSF	CSF: P073-4	NonBCellAdaptive
1095	CTAGAGTGCCAC_CSF073_4	294	1392.24	HUMAN	CSF073	4	CSF073_4	0	0.475411	0.15527	0.0636889	CSF	CSF: P073-4	NonBCellAdaptive
1096	AAATGCGTAATC_CSF073_4	225	1140.29	HUMAN	CSF073	4	CSF073_4	0	0.00543581	-0.00822227	-0.260432	CSF	CSF: P073-4	NonBCellAdaptive
1097	AAGATGATAAAT_CSF073_4	591	2257.51	HUMAN	CSF073	4	CSF073_4	0	0.148544	0.00646262	0.0998721	CSF	CSF: P073-4	NonBCellAdaptive
1098	GCACCGCCTTAC_CSF073_4	297	1408.58	HUMAN	CSF073	4	CSF073_4	0	0.0605296	0.0717868	-0.200214	CSF	CSF: P073-4	NonBCellAdaptive
1099	CCCGGAACTCCA_CSF073_4	376	1654.19	HUMAN	CSF073	4	CSF073_4	0	0.0983408	0.0665314	0.224191	CSF	CSF: P073-4	NonBCellAdaptive
1100	GCAAAGCCCCCC_CSF073_4	295	1396.8	HUMAN	CSF073	4	CSF073_4	0	0.0909668	-0.0187102	0.159928	CSF	CSF: P073-4	NonBCellAdaptive
1101	TGCTATCGGAGA_CSF073_4	283	1363.68	HUMAN	CSF073	4	CSF073_4	0	-0.182796	-0.0228747	-0.00811575	CSF	CSF: P073-4	NonBCellAdaptive
1102	CACCAGTGCAGA_CSF073_4	336	1486.04	HUMAN	CSF073	4	CSF073_4	0	0.346029	-0.0584979	-0.291106	CSF	CSF: P073-4	NonBCellAdaptive
1103	TCTGATTAAGCG_CSF073_4	280	1330.61	HUMAN	CSF073	4	CSF073_4	0	0.10531	-0.08426	-0.268503	CSF	CSF: P073-4	NonBCellAdaptive
1104	AGACAGCATGCN_CSF073_4	276	1318.05	HUMAN	CSF073	4	CSF073_4	0	0.20843	-0.0960654	-0.219664	CSF	CSF: P073-4	NonBCellAdaptive
1105	TGGACTTCGACG_CSF073_4	438	1799.23	HUMAN	CSF073	4	CSF073_4	0	0.11587	-0.104711	-0.255463	CSF	CSF: P073-4	NonBCellAdaptive
1106	ATATTGGGCGAG_CSF073_4	302	1347.37	HUMAN	CSF073	4	CSF073_4	0	-0.224063	-0.0774597	-0.103167	CSF	CSF: P073-4	NonBCellAdaptive
1107	GTACTGTAATGG_CSF073_4	251	1180.92	HUMAN	CSF073	4	CSF073_4	0	-0.310355	-0.122204	-0.0762534	CSF	CSF: P073-4	NonBCellAdaptive
1108	TCTTTTCTAAAG_CSF073_4	266	1284.06	HUMAN	CSF073	4	CSF073_4	0	-0.0654829	-0.0556193	0.242805	CSF	CSF: P073-4	NonBCellAdaptive
1109	GAGCGTACGAGT_CSF073_4	263	1275.28	HUMAN	CSF073	4	CSF073_4	0	0.0447172	-0.111382	-0.21799	CSF	CSF: P073-4	NonBCellAdaptive
1110	GGCGCCGGCGGC_CSF073_4	259	1281.13	HUMAN	CSF073	4	CSF073_4	0	0.657108	0.0553582	-0.205226	CSF	CSF: P073-4	NonBCellAdaptive
1111	TTACTTGTTTAA_CSF073_4	275	1328.2	HUMAN	CSF073	4	CSF073_4	0	0.156141	-0.00585212	-0.09455	CSF	CSF: P073-4	NonBCellAdaptive
1112	CAGTCTGAATTG_CSF073_4	238	1169.8	HUMAN	CSF073	4	CSF073_4	0	0.0840428	0.0367493	-0.172581	CSF	CSF: P073-4	NonBCellAdaptive
1113	CAAGAGGGAGTC_CSF073_4	285	1341.38	HUMAN	CSF073	4	CSF073_4	0	0.0375594	0.0523528	-0.446785	CSF	CSF: P073-4	NonBCellAdaptive
1114	AAGGGGTAGCTA_CSF073_4	358	1572.25	HUMAN	CSF073	4	CSF073_4	0	0.155641	0.118124	-0.0945138	CSF	CSF: P073-4	NonBCellAdaptive
1115	AGACAATGGAGC_CSF073_4	949	2885.15	HUMAN	CSF073	4	CSF073_4	0	0.437447	-0.0225609	0.0819761	CSF	CSF: P073-4	NonBCellAdaptive
1116	GTTGCACTCTAT_CSF073_4	246	1230.9	HUMAN	CSF073	4	CSF073_4	0	0.20149	0.00147646	-0.072306	CSF	CSF: P073-4	NonBCellAdaptive
1117	ATCCAGGGGAAT_CSF073_4	237	1186.07	HUMAN	CSF073	4	CSF073_4	0	0.0575864	0.00557299	-0.319837	CSF	CSF: P073-4	NonBCellAdaptive
1118	AGTCTTTGTCAC_CSF073_4	211	866.766	HUMAN	CSF073	4	CSF073_4	0	-0.0495022	-0.0859841	-0.0424495	CSF	CSF: P073-4	NonBCellAdaptive
1119	GGGAGCATTTAA_CSF073_4	180	970.307	HUMAN	CSF073	4	CSF073_4	0	0.0533229	0.119381	-0.198995	CSF	CSF: P073-4	NonBCellAdaptive
1120	GACCCTCCTCAC_CSF073_4	258	1288.08	HUMAN	CSF073	4	CSF073_4	0	0.501517	0.053531	0.072919	CSF	CSF: P073-4	NonBCellAdaptive
1121	CCGTAGGATACT_CSF073_4	266	1298.93	HUMAN	CSF073	4	CSF073_4	0	-0.0420683	-0.00721733	-0.256397	CSF	CSF: P073-4	NonBCellAdaptive
1122	GTGCTAGCCAGC_CSF073_4	251	1237.25	HUMAN	CSF073	4	CSF073_4	0	0.391522	-0.030791	-0.28041	CSF	CSF: P073-4	NonBCellAdaptive
1123	GTTAAAGAGTCG_CSF073_4	215	1046.43	HUMAN	CSF073	4	CSF073_4	0	0.2246	-0.0414	0.11171	CSF	CSF: P073-4	NonBCellAdaptive
1124	TCAATTGCACGA_CSF073_4	259	1276.6	HUMAN	CSF073	4	CSF073_4	0	0.314586	0.0219163	-0.176628	CSF	CSF: P073-4	NonBCellAdaptive
1125	TCGCCTTTAAAG_CSF073_4	241	1224.72	HUMAN	CSF073	4	CSF073_4	0	-0.237046	-0.0791652	-0.270983	CSF	CSF: P073-4	NonBCellAdaptive
1126	AGATCGACCCCG_CSF073_4	280	1334.25	HUMAN	CSF073	4	CSF073_4	0	-0.101302	-0.0546599	-0.249238	CSF	CSF: P073-4	NonBCellAdaptive
1127	CAAAGATCGTTT_CSF073_4	222	1143.43	HUMAN	CSF073	4	CSF073_4	0	0.432577	0.105585	-0.177412	CSF	CSF: P073-4	NonBCellAdaptive
1128	CTAAGGTCGTCG_CSF073_4	243	1186.23	HUMAN	CSF073	4	CSF073_4	0	0.00249107	0.0846164	-0.308808	CSF	CSF: P073-4	NonBCellAdaptive
1129	AGCTACATCTGT_CSF073_4	352	1542.9	HUMAN	CSF073	4	CSF073_4	0	0.0349167	0.0143312	-0.084977	CSF	CSF: P073-4	NonBCellAdaptive
1130	GCACAGTCCCAG_CSF073_4	264	1280.22	HUMAN	CSF073	4	CSF073_4	0	0.0938557	0.0155761	0.245946	CSF	CSF: P073-4	NonBCellAdaptive
1131	TAGGGCCCATGA_CSF073_4	264	1302.54	HUMAN	CSF073	4	CSF073_4	0	0.318257	-0.0238574	-0.21199	CSF	CSF: P073-4	NonBCellAdaptive
1132	CCCACTTCATTA_CSF073_4	336	1514.86	HUMAN	CSF073	4	CSF073_4	0	0.0130994	0.129185	-0.0799983	CSF	CSF: P073-4	NonBCellAdaptive
1133	AGGGAGGGAAAT_CSF073_4	199	1016.01	HUMAN	CSF073	4	CSF073_4	0	0.514263	-0.0760171	-0.201071	CSF	CSF: P073-4	NonBCellAdaptive
1134	GAATTGGGGGCT_CSF073_4	256	1212.76	HUMAN	CSF073	4	CSF073_4	0	-0.32521	-0.0854187	-0.0603851	CSF	CSF: P073-4	NonBCellAdaptive
1135	GCGTCACTCGAA_CSF073_4	276	1347.33	HUMAN	CSF073	4	CSF073_4	0	0.302937	-0.00320788	-0.077833	CSF	CSF: P073-4	NonBCellAdaptive
1136	GCGGACCAATCA_CSF073_4	249	1226.88	HUMAN	CSF073	4	CSF073_4	0	0.207615	0.0586463	-0.167559	CSF	CSF: P073-4	NonBCellAdaptive
1137	ACTCAACGGGTC_CSF073_4	240	1173.8	HUMAN	CSF073	4	CSF073_4	0	-0.126075	0.0390388	-0.301144	CSF	CSF: P073-4	NonBCellAdaptive
1138	ATAGGGACGCGA_CSF073_4	223	1140.3	HUMAN	CSF073	4	CSF073_4	0	0.529155	0.0669456	-0.260647	CSF	CSF: P073-4	NonBCellAdaptive
1139	GTTGAGGCACAG_CSF073_4	222	1130.64	HUMAN	CSF073	4	CSF073_4	0	-0.33119	0.0158738	-0.241678	CSF	CSF: P073-4	NonBCellAdaptive
1140	AAGCAATGAAAA_CSF073_4	231	1189.51	HUMAN	CSF073	4	CSF073_4	0	0.074235	-0.0462776	-0.172305	CSF	CSF: P073-4	NonBCellAdaptive
1141	GCGCCGATGGCG_CSF073_4	252	1246.85	HUMAN	CSF073	4	CSF073_4	0	0.140141	0.0437213	-0.243068	CSF	CSF: P073-4	NonBCellAdaptive
1142	TTTCAACTACTT_CSF073_4	233	1162.47	HUMAN	CSF073	4	CSF073_4	1	-0.257549	-0.0896317	-0.143534	CSF	CSF: P073-4	Innate
1143	CACTAGGCCATG_CSF073_4	250	1244.19	HUMAN	CSF073	4	CSF073_4	0	0.0522681	0.021636	-0.214134	CSF	CSF: P073-4	NonBCellAdaptive
1144	TTTTTTTTCAGA_CSF073_4	217	1121.27	HUMAN	CSF073	4	CSF073_4	0	0.366595	-0.00598148	-0.0976755	CSF	CSF: P073-4	NonBCellAdaptive
1145	CATGTAGGTTAC_CSF073_4	227	1132.77	HUMAN	CSF073	4	CSF073_4	0	0.444763	0.0575106	-0.25931	CSF	CSF: P073-4	NonBCellAdaptive
1146	TGACCCGAGGTT_CSF073_4	235	1150.28	HUMAN	CSF073	4	CSF073_4	0	-0.1483	-0.0569748	-0.147547	CSF	CSF: P073-4	NonBCellAdaptive
1147	GTAGGGAGACCT_CSF073_4	330	1509.47	HUMAN	CSF073	4	CSF073_4	0	0.462773	0.10147	-0.0214485	CSF	CSF: P073-4	NonBCellAdaptive
1148	ATTTAGGCGCGT_CSF073_4	234	1159.01	HUMAN	CSF073	4	CSF073_4	0	0.0575361	-0.119947	-0.264751	CSF	CSF: P073-4	NonBCellAdaptive
1149	GCTAGATGACAT_CSF073_4	249	1242.61	HUMAN	CSF073	4	CSF073_4	0	0.0300958	-0.0138987	-0.163622	CSF	CSF: P073-4	NonBCellAdaptive
1150	GGAGTAGCCACG_CSF073_4	209	1079.38	HUMAN	CSF073	4	CSF073_4	0	0.0293624	0.025816	-0.0418574	CSF	CSF: P073-4	NonBCellAdaptive
1151	TTTACGGACTAC_CSF073_4	191	767.427	HUMAN	CSF073	4	CSF073_4	0	-0.136806	-0.0909477	-0.209727	CSF	CSF: P073-4	NonBCellAdaptive
1152	GAGGCTAGACAT_CSF073_4	269	1319.94	HUMAN	CSF073	4	CSF073_4	0	0.241597	0.197092	0.042973	CSF	CSF: P073-4	NonBCellAdaptive
1153	TGACAGCTGTGT_CSF073_4	258	1284.03	HUMAN	CSF073	4	CSF073_4	0	-0.153987	-0.0750604	-0.149158	CSF	CSF: P073-4	NonBCellAdaptive
1154	GTAGTGATATTC_CSF073_4	222	1125.06	HUMAN	CSF073	4	CSF073_4	0	0.197851	0.0502778	0.0584553	CSF	CSF: P073-4	NonBCellAdaptive
1155	GATTTCTGCGGA_CSF073_4	364	1612.65	HUMAN	CSF073	4	CSF073_4	0	0.214201	0.0231524	0.1231	CSF	CSF: P073-4	NonBCellAdaptive
1156	ATTCAGAACAAG_CSF073_4	216	1133.57	HUMAN	CSF073	4	CSF073_4	0	0.0532912	-0.0330063	-0.0801819	CSF	CSF: P073-4	NonBCellAdaptive
1157	GGGTTGCTAAAT_CSF073_4	246	1240.94	HUMAN	CSF073	4	CSF073_4	0	-0.0503957	0.0109791	-0.128064	CSF	CSF: P073-4	NonBCellAdaptive
1158	AGTGCGATGCGT_CSF073_4	221	1134.16	HUMAN	CSF073	4	CSF073_4	0	-0.236647	0.0396772	-0.127276	CSF	CSF: P073-4	NonBCellAdaptive
1159	TCACCGTTAGCG_CSF073_4	221	1121.54	HUMAN	CSF073	4	CSF073_4	0	-0.00360779	0.0527849	-0.273943	CSF	CSF: P073-4	NonBCellAdaptive
1160	CTTGGAGGGTAG_CSF073_4	243	1213.9	HUMAN	CSF073	4	CSF073_4	0	0.18087	-0.0425425	-0.188911	CSF	CSF: P073-4	NonBCellAdaptive
1161	CTGAAGATGCAA_CSF073_4	275	1320.61	HUMAN	CSF073	4	CSF073_4	0	0.205976	-0.0151763	-0.0732338	CSF	CSF: P073-4	NonBCellAdaptive
1162	TGGCGGGTCGCG_CSF073_4	241	1136.54	HUMAN	CSF073	4	CSF073_4	0	0.0794434	-0.0763595	-0.123352	CSF	CSF: P073-4	NonBCellAdaptive
1163	TGGATCGACTGA_CSF073_4	224	1148.77	HUMAN	CSF073	4	CSF073_4	0	-0.0319482	0.0322966	-0.0901199	CSF	CSF: P073-4	NonBCellAdaptive
1164	TGAATTCCATCC_CSF073_4	224	1158.63	HUMAN	CSF073	4	CSF073_4	0	0.0812272	0.0364016	-0.160749	CSF	CSF: P073-4	NonBCellAdaptive
1165	GCCGGCCTAGCT_CSF073_4	228	1156.6	HUMAN	CSF073	4	CSF073_4	0	0.0369005	0.00908655	-0.146704	CSF	CSF: P073-4	NonBCellAdaptive
1166	GAACGGGTTTTC_CSF073_4	199	1028.2	HUMAN	CSF073	4	CSF073_4	0	0.143125	-0.108014	0.00655216	CSF	CSF: P073-4	NonBCellAdaptive
1167	CGTTACGCATCT_CSF073_4	189	1014.16	HUMAN	CSF073	4	CSF073_4	0	0.213138	0.0363546	-0.170952	CSF	CSF: P073-4	NonBCellAdaptive
1168	ATGTAGCACAAC_CSF073_4	213	1108.08	HUMAN	CSF073	4	CSF073_4	0	0.009873	0.0203124	-0.163465	CSF	CSF: P073-4	NonBCellAdaptive
1169	ATGCTCGAATCT_CSF073_4	255	1215.28	HUMAN	CSF073	4	CSF073_4	0	-0.240716	-0.0232928	0.287661	CSF	CSF: P073-4	NonBCellAdaptive
1170	CTAATTCGGTCG_CSF073_4	214	1100.5	HUMAN	CSF073	4	CSF073_4	0	0.0453962	-0.0123404	-0.301362	CSF	CSF: P073-4	NonBCellAdaptive
1171	CGCTGTCCGTCT_CSF073_4	269	1283.87	HUMAN	CSF073	4	CSF073_4	0	0.309508	0.0171464	-0.179485	CSF	CSF: P073-4	NonBCellAdaptive
1172	GCGGGATTCCGA_CSF073_4	304	1454.39	HUMAN	CSF073	4	CSF073_4	0	0.229003	0.148162	-0.488644	CSF	CSF: P073-4	NonBCellAdaptive
1173	TTCCTTCGTGGA_CSF073_4	208	1083.89	HUMAN	CSF073	4	CSF073_4	0	-0.254545	-0.0139045	-0.303279	CSF	CSF: P073-4	NonBCellAdaptive
1174	TACGAACGACGT_CSF073_4	195	1056.93	HUMAN	CSF073	4	CSF073_4	0	-0.00953403	0.0218015	0.213045	CSF	CSF: P073-4	NonBCellAdaptive
1175	GGTATTTAATCT_CSF073_4	198	979.888	HUMAN	CSF073	4	CSF073_4	0	-0.0213141	0.0213722	-0.0887691	CSF	CSF: P073-4	NonBCellAdaptive
1176	TAATGGGGATTC_CSF073_4	202	1081.39	HUMAN	CSF073	4	CSF073_4	0	0.0873244	0.0638515	-0.251324	CSF	CSF: P073-4	NonBCellAdaptive
1177	CGGACTGCATCC_CSF073_4	240	1197.51	HUMAN	CSF073	4	CSF073_4	0	-0.221445	-0.0277127	-0.281725	CSF	CSF: P073-4	NonBCellAdaptive
1178	GTATTACAGCAT_CSF073_4	175	961.162	HUMAN	CSF073	4	CSF073_4	0	-0.229943	0.0277491	0.0400147	CSF	CSF: P073-4	NonBCellAdaptive
1179	GGTGGGAGGGTT_CSF073_4	258	1275.42	HUMAN	CSF073	4	CSF073_4	0	-0.171232	0.0781396	-0.0213191	CSF	CSF: P073-4	NonBCellAdaptive
1180	GGCCGGGCGACT_CSF073_4	302	1397.26	HUMAN	CSF073	4	CSF073_4	0	0.449503	0.00562763	-0.226563	CSF	CSF: P073-4	NonBCellAdaptive
1181	AGCTTAGAGCCG_CSF073_4	206	1064.82	HUMAN	CSF073	4	CSF073_4	0	-0.0246622	-0.0230363	0.162518	CSF	CSF: P073-4	NonBCellAdaptive
1182	GTCGTATGATTT_CSF073_4	194	1035.89	HUMAN	CSF073	4	CSF073_4	0	-0.0536846	-0.00403466	-0.191157	CSF	CSF: P073-4	NonBCellAdaptive
1183	CCTAACTAATGT_CSF073_4	347	1464.12	HUMAN	CSF073	4	CSF073_4	0	-0.100243	-0.0223264	-0.0392816	CSF	CSF: P073-4	NonBCellAdaptive
1184	TACTTGCGGTGT_CSF073_4	194	1009.75	HUMAN	CSF073	4	CSF073_4	0	-0.0211848	0.0341991	-0.280528	CSF	CSF: P073-4	NonBCellAdaptive
1185	ATCTGCACCTGA_CSF073_4	251	1249.27	HUMAN	CSF073	4	CSF073_4	0	0.0473424	-0.0249606	0.180573	CSF	CSF: P073-4	NonBCellAdaptive
1186	GACTCGAGGTTA_CSF073_4	299	1417.59	HUMAN	CSF073	4	CSF073_4	0	0.0742391	0.0536068	0.120697	CSF	CSF: P073-4	NonBCellAdaptive
1187	ACAAACGCCTTT_CSF073_4	201	1050.55	HUMAN	CSF073	4	CSF073_4	0	0.0588587	0.03551	-0.103253	CSF	CSF: P073-4	NonBCellAdaptive
1188	CTTATTAGACAC_CSF073_4	258	1276.55	HUMAN	CSF073	4	CSF073_4	0	0.104939	0.0770408	-0.0151078	CSF	CSF: P073-4	NonBCellAdaptive
1189	ATTAGACCTTCG_CSF073_4	218	1107.28	HUMAN	CSF073	4	CSF073_4	0	0.0127139	-0.0383463	-0.289139	CSF	CSF: P073-4	NonBCellAdaptive
1190	GTGGGCTGCGGA_CSF073_4	251	1225.9	HUMAN	CSF073	4	CSF073_4	0	0.263909	-0.0242521	0.228218	CSF	CSF: P073-4	NonBCellAdaptive
1191	ACGTTCCGGCTA_CSF073_4	299	1249.42	HUMAN	CSF073	4	CSF073_4	0	-0.28102	0.016151	-0.152274	CSF	CSF: P073-4	NonBCellAdaptive
1192	AACCCCACCGAG_CSF073_4	283	1359.5	HUMAN	CSF073	4	CSF073_4	0	0.218783	0.226748	0.00400742	CSF	CSF: P073-4	NonBCellAdaptive
1193	AGTGATGACTGC_CSF073_4	217	1114.22	HUMAN	CSF073	4	CSF073_4	0	-0.124759	-0.160672	-0.114217	CSF	CSF: P073-4	NonBCellAdaptive
1194	TGGGGTGGCAAT_CSF073_4	261	1289.37	HUMAN	CSF073	4	CSF073_4	0	-0.0147816	-0.0174366	-0.143093	CSF	CSF: P073-4	NonBCellAdaptive
1195	AGCGGCTGCAAA_CSF073_4	206	1076.03	HUMAN	CSF073	4	CSF073_4	0	-0.124374	0.0269884	-0.203008	CSF	CSF: P073-4	NonBCellAdaptive
1196	ATGTCTTGGACC_CSF073_4	386	1675	HUMAN	CSF073	4	CSF073_4	0	-0.0831065	0.0111512	-0.131882	CSF	CSF: P073-4	NonBCellAdaptive
1197	ACACTCCAAATG_CSF073_4	183	974.3	HUMAN	CSF073	4	CSF073_4	0	0.070296	0.143408	-0.0123531	CSF	CSF: P073-4	NonBCellAdaptive
1198	GAACGCGGTCCG_CSF073_4	472	1920.54	HUMAN	CSF073	4	CSF073_4	0	-0.0545378	-0.0192065	0.235559	CSF	CSF: P073-4	NonBCellAdaptive
1199	TGTCGCATTGCA_CSF043_3	2553	3402.82	HUMAN	CSF043	3	CSF043_3	2	0.101997	0.145278	-0.466607	CSF	CSF: P043-3	BCell
1200	CTACGCCAGTCA_CSF043_3	2917	4563.75	HUMAN	CSF043	3	CSF043_3	0	0.204235	0.0977482	0.0765604	CSF	CSF: P043-3	NonBCellAdaptive
1201	AGCACTAGACAA_CSF043_3	3052	4104.63	HUMAN	CSF043	3	CSF043_3	2	-0.0435203	0.198617	-0.33016	CSF	CSF: P043-3	BCell
1202	GTTATATTCGCA_CSF043_3	2746	4166.27	HUMAN	CSF043	3	CSF043_3	2	0.121859	0.233921	-0.361672	CSF	CSF: P043-3	BCell
1203	ACATGAGGCAGG_CSF043_3	2252	4052.01	HUMAN	CSF043	3	CSF043_3	0	0.163598	0.0711443	0.155339	CSF	CSF: P043-3	NonBCellAdaptive
1204	AGCCTAGACAAN_CSF043_3	2571	3945.66	HUMAN	CSF043	3	CSF043_3	2	0.00643872	0.202553	-0.243105	CSF	CSF: P043-3	BCell
1205	AGGTTCTAAGTG_CSF043_3	2087	3841.75	HUMAN	CSF043	3	CSF043_3	0	0.335141	0.110125	0.0305	CSF	CSF: P043-3	NonBCellAdaptive
1206	CTAGCTCGTGTT_CSF043_3	2144	3977.5	HUMAN	CSF043	3	CSF043_3	0	0.167269	0.145856	0.056428	CSF	CSF: P043-3	NonBCellAdaptive
1207	GCGGTACCTTTA_CSF043_3	2393	4246.6	HUMAN	CSF043	3	CSF043_3	0	0.275274	0.104913	-0.00731476	CSF	CSF: P043-3	NonBCellAdaptive
1208	AGGTATGGCGAT_CSF043_3	1904	3876.6	HUMAN	CSF043	3	CSF043_3	0	-0.0858892	0.0397577	0.185125	CSF	CSF: P043-3	NonBCellAdaptive
1209	GGTGAACTCTAC_CSF043_3	1555	2813	HUMAN	CSF043	3	CSF043_3	2	-0.00385935	0.0432983	-0.459521	CSF	CSF: P043-3	BCell
1210	GTTTATTCGCAN_CSF043_3	1923	3698.54	HUMAN	CSF043	3	CSF043_3	2	0.0627858	0.140975	-0.212841	CSF	CSF: P043-3	BCell
1211	ATTCGAGCCGTA_CSF043_3	1485	3281.45	HUMAN	CSF043	3	CSF043_3	0	0.150089	0.135137	-0.0868458	CSF	CSF: P043-3	NonBCellAdaptive
1212	TTGGAAGCCTTC_CSF043_3	1838	3642.21	HUMAN	CSF043	3	CSF043_3	0	0.187383	0.0893002	0.259742	CSF	CSF: P043-3	NonBCellAdaptive
1213	CGTAAAAAGTTA_CSF043_3	2004	3876.24	HUMAN	CSF043	3	CSF043_3	0	0.171931	0.197133	0.0371746	CSF	CSF: P043-3	NonBCellAdaptive
1214	CATGATGAGAGA_CSF043_3	1939	3873.21	HUMAN	CSF043	3	CSF043_3	0	0.241478	0.0916113	0.0666697	CSF	CSF: P043-3	NonBCellAdaptive
1215	GTTCACTCTCAG_CSF043_3	2026	3892.3	HUMAN	CSF043	3	CSF043_3	0	0.0703915	0.084797	-0.105042	CSF	CSF: P043-3	NonBCellAdaptive
1216	TCGTTCATTTGG_CSF043_3	2072	3892.91	HUMAN	CSF043	3	CSF043_3	0	0.0947478	0.161008	-0.0866921	CSF	CSF: P043-3	NonBCellAdaptive
1217	AAGGACTCACAT_CSF043_3	1888	3792.76	HUMAN	CSF043	3	CSF043_3	0	0.244687	0.0892151	0.0831254	CSF	CSF: P043-3	NonBCellAdaptive
1218	TGTCGTGGACAG_CSF043_3	1880	3736.27	HUMAN	CSF043	3	CSF043_3	0	0.208706	0.0774603	-0.0518458	CSF	CSF: P043-3	NonBCellAdaptive
1219	GAGCTACTTGAA_CSF043_3	1622	3016.74	HUMAN	CSF043	3	CSF043_3	2	0.117163	0.144895	-0.328633	CSF	CSF: P043-3	BCell
1220	TAACCCCTTTCC_CSF043_3	1744	3564.66	HUMAN	CSF043	3	CSF043_3	0	0.232861	0.0685525	0.154502	CSF	CSF: P043-3	NonBCellAdaptive
1221	CGTAAAAGTTAN_CSF043_3	1818	3796.21	HUMAN	CSF043	3	CSF043_3	0	0.0112144	0.142954	0.168518	CSF	CSF: P043-3	NonBCellAdaptive
1222	TATTAGGAGGTC_CSF043_3	1732	3600.78	HUMAN	CSF043	3	CSF043_3	0	0.278855	0.0694616	0.226708	CSF	CSF: P043-3	NonBCellAdaptive
1223	ATGTCTACTCAA_CSF043_3	1687	3626.64	HUMAN	CSF043	3	CSF043_3	0	0.339721	0.198994	-0.0261981	CSF	CSF: P043-3	NonBCellAdaptive
1224	CCGCTGCCTCTG_CSF043_3	1774	3732.96	HUMAN	CSF043	3	CSF043_3	0	0.0810747	-0.00867911	-0.0624086	CSF	CSF: P043-3	NonBCellAdaptive
1225	ATGACCTCACCG_CSF043_3	1744	3791.67	HUMAN	CSF043	3	CSF043_3	0	0.13427	0.13226	0.0306259	CSF	CSF: P043-3	NonBCellAdaptive
1226	GCATCCATTCAN_CSF043_3	1735	3639.87	HUMAN	CSF043	3	CSF043_3	0	0.148291	0.0329229	-0.0450267	CSF	CSF: P043-3	NonBCellAdaptive
1227	GCTTTAAGACCT_CSF043_3	1532	3459.14	HUMAN	CSF043	3	CSF043_3	0	0.426636	0.0967042	0.101973	CSF	CSF: P043-3	NonBCellAdaptive
1228	TACAATCTATGG_CSF043_3	1298	3049.36	HUMAN	CSF043	3	CSF043_3	0	0.179665	-0.0342244	0.17597	CSF	CSF: P043-3	NonBCellAdaptive
1229	GCCCAGGGGTTT_CSF043_3	1505	3331.72	HUMAN	CSF043	3	CSF043_3	0	0.0641066	0.151154	-0.0158167	CSF	CSF: P043-3	NonBCellAdaptive
1230	GCGTGCCCTTAG_CSF043_3	1547	3489.6	HUMAN	CSF043	3	CSF043_3	0	0.069795	0.104395	-0.0618049	CSF	CSF: P043-3	NonBCellAdaptive
1231	ACAGCGCGATTA_CSF043_3	1532	3572.79	HUMAN	CSF043	3	CSF043_3	0	0.237586	0.00868599	0.206663	CSF	CSF: P043-3	NonBCellAdaptive
1232	AATCCATGCTCG_CSF043_3	1533	3474.5	HUMAN	CSF043	3	CSF043_3	0	0.382774	0.219585	0.0522857	CSF	CSF: P043-3	NonBCellAdaptive
1233	CCATTAGGATTT_CSF043_3	1204	3043.24	HUMAN	CSF043	3	CSF043_3	0	0.386073	-0.0248229	0.0876268	CSF	CSF: P043-3	NonBCellAdaptive
1234	CATGCCGGATAT_CSF043_3	1392	3445.94	HUMAN	CSF043	3	CSF043_3	0	-0.00198659	0.00376115	0.376695	CSF	CSF: P043-3	NonBCellAdaptive
1235	AAAATACCCGGA_CSF043_3	1382	3325.18	HUMAN	CSF043	3	CSF043_3	0	0.348782	0.122144	-0.0352415	CSF	CSF: P043-3	NonBCellAdaptive
1236	CATCGACTCATC_CSF043_3	1483	3465.8	HUMAN	CSF043	3	CSF043_3	0	0.299849	0.206971	0.0145093	CSF	CSF: P043-3	NonBCellAdaptive
1237	ATTAACTTCCGG_CSF043_3	1404	3415.77	HUMAN	CSF043	3	CSF043_3	0	0.235897	-0.0723665	0.0672491	CSF	CSF: P043-3	NonBCellAdaptive
1238	TACACGCAGGGC_CSF043_3	1410	3343.07	HUMAN	CSF043	3	CSF043_3	0	0.315876	0.147078	-0.0505193	CSF	CSF: P043-3	NonBCellAdaptive
1239	GCCGAATAAGGT_CSF043_3	1338	3263.65	HUMAN	CSF043	3	CSF043_3	0	0.40351	0.152351	0.282521	CSF	CSF: P043-3	NonBCellAdaptive
1240	GGGCTTGCATTC_CSF043_3	1686	3676.34	HUMAN	CSF043	3	CSF043_3	0	0.430904	-0.00667125	0.219118	CSF	CSF: P043-3	NonBCellAdaptive
1241	GCAGTACAAGTG_CSF043_3	1368	3358.22	HUMAN	CSF043	3	CSF043_3	0	0.325923	0.112992	0.218252	CSF	CSF: P043-3	NonBCellAdaptive
1242	ACCCCTCGGCCG_CSF043_3	1433	3416.18	HUMAN	CSF043	3	CSF043_3	0	0.242476	0.191098	-0.0164971	CSF	CSF: P043-3	NonBCellAdaptive
1243	CTCCGATATAGA_CSF043_3	1392	3305.92	HUMAN	CSF043	3	CSF043_3	0	0.102314	0.00542419	0.0896162	CSF	CSF: P043-3	NonBCellAdaptive
1244	GCCCCGAGCACA_CSF043_3	1361	3239.4	HUMAN	CSF043	3	CSF043_3	0	0.186093	0.232002	0.0242247	CSF	CSF: P043-3	NonBCellAdaptive
1245	GTTAATGTAACT_CSF043_3	1049	2892.72	HUMAN	CSF043	3	CSF043_3	0	0.0274309	0.0128446	0.105167	CSF	CSF: P043-3	NonBCellAdaptive
1246	GCTGACTGATTG_CSF043_3	1454	3499.38	HUMAN	CSF043	3	CSF043_3	0	0.148622	0.191089	0.142288	CSF	CSF: P043-3	NonBCellAdaptive
1247	GGTTTCCACCCA_CSF043_3	1136	2936.78	HUMAN	CSF043	3	CSF043_3	0	0.131768	0.00437327	0.0814803	CSF	CSF: P043-3	NonBCellAdaptive
1248	GTCCAAATTTAN_CSF043_3	1263	3180.5	HUMAN	CSF043	3	CSF043_3	0	0.469147	0.147028	0.138159	CSF	CSF: P043-3	NonBCellAdaptive
1249	TCACACCACGGG_CSF043_3	1242	3090.47	HUMAN	CSF043	3	CSF043_3	0	0.578658	0.247743	0.248456	CSF	CSF: P043-3	NonBCellAdaptive
1250	GGTCCATCTTTG_CSF043_3	1337	3227.68	HUMAN	CSF043	3	CSF043_3	0	0.280015	0.0517392	0.276823	CSF	CSF: P043-3	NonBCellAdaptive
1251	TATCAGCGAATA_CSF043_3	1255	3102.89	HUMAN	CSF043	3	CSF043_3	0	0.47636	0.0600524	0.0069621	CSF	CSF: P043-3	NonBCellAdaptive
1252	ATGTTAGTTGCC_CSF043_3	1353	3300.04	HUMAN	CSF043	3	CSF043_3	0	0.0972323	0.0810606	0.0426533	CSF	CSF: P043-3	NonBCellAdaptive
1253	CTACAGCCAATN_CSF043_3	1319	3302.57	HUMAN	CSF043	3	CSF043_3	0	0.268173	0.0887327	0.0195381	CSF	CSF: P043-3	NonBCellAdaptive
1254	TAACGTTGTCTA_CSF043_3	1529	3504.98	HUMAN	CSF043	3	CSF043_3	0	-0.0575328	0.127776	0.190613	CSF	CSF: P043-3	NonBCellAdaptive
1255	CCACCCCTGTGA_CSF043_3	1218	3075.67	HUMAN	CSF043	3	CSF043_3	0	0.134607	0.100888	0.152598	CSF	CSF: P043-3	NonBCellAdaptive
1256	ACCTTTCCGACC_CSF043_3	1307	3195.25	HUMAN	CSF043	3	CSF043_3	0	0.55456	0.11992	0.264045	CSF	CSF: P043-3	NonBCellAdaptive
1257	CCAGTCCTAATG_CSF043_3	1338	3272.97	HUMAN	CSF043	3	CSF043_3	0	0.231825	0.191059	0.11967	CSF	CSF: P043-3	NonBCellAdaptive
1258	GAATGCAGTACA_CSF043_3	1124	3037.84	HUMAN	CSF043	3	CSF043_3	0	0.713232	0.151802	0.278608	CSF	CSF: P043-3	NonBCellAdaptive
1259	CAGTTCTGTGGC_CSF043_3	1125	2940.13	HUMAN	CSF043	3	CSF043_3	0	0.294365	0.107274	0.16142	CSF	CSF: P043-3	NonBCellAdaptive
1260	ATAACGACGGAC_CSF043_3	1088	3080.28	HUMAN	CSF043	3	CSF043_3	0	-0.105441	0.122003	0.195597	CSF	CSF: P043-3	NonBCellAdaptive
1261	CACCTCAAAAGA_CSF043_3	1452	3520.2	HUMAN	CSF043	3	CSF043_3	0	0.149399	0.110734	0.161256	CSF	CSF: P043-3	NonBCellAdaptive
1262	CAAACGACAGCT_CSF043_3	1185	3031.48	HUMAN	CSF043	3	CSF043_3	0	0.288828	0.104962	0.0677896	CSF	CSF: P043-3	NonBCellAdaptive
1263	GACTTTCTCCTT_CSF043_3	1247	3146.88	HUMAN	CSF043	3	CSF043_3	0	0.262657	0.173792	0.147984	CSF	CSF: P043-3	NonBCellAdaptive
1264	ATCTCTTATGAT_CSF043_3	1231	3250.03	HUMAN	CSF043	3	CSF043_3	0	0.472121	0.0985901	0.0238479	CSF	CSF: P043-3	NonBCellAdaptive
1265	CAGTTCTGCCGA_CSF043_3	1356	3328.69	HUMAN	CSF043	3	CSF043_3	0	-0.114818	0.232049	0.0279655	CSF	CSF: P043-3	NonBCellAdaptive
1266	TACCTCACCGAN_CSF043_3	1209	3080.06	HUMAN	CSF043	3	CSF043_3	0	0.420522	0.0944561	-0.205075	CSF	CSF: P043-3	NonBCellAdaptive
1267	TACCCTCTGACG_CSF043_3	943	2344.46	HUMAN	CSF043	3	CSF043_3	2	0.171825	0.157858	-0.201183	CSF	CSF: P043-3	BCell
1268	TCCCCGCTATTT_CSF043_3	1237	3025.63	HUMAN	CSF043	3	CSF043_3	0	0.420387	0.0724758	0.164717	CSF	CSF: P043-3	NonBCellAdaptive
1269	CGTCTGGGCTGG_CSF043_3	1072	2759.58	HUMAN	CSF043	3	CSF043_3	0	0.305656	0.0251768	0.0393562	CSF	CSF: P043-3	NonBCellAdaptive
1270	TATAACGAAATA_CSF043_3	1149	3100.71	HUMAN	CSF043	3	CSF043_3	0	0.299719	0.0920857	0.359329	CSF	CSF: P043-3	NonBCellAdaptive
1271	TTGCGGTCCAAN_CSF043_3	1118	3021.5	HUMAN	CSF043	3	CSF043_3	0	0.116729	-0.0133219	0.16582	CSF	CSF: P043-3	NonBCellAdaptive
1272	CTTTCTGGAGAN_CSF043_3	1127	3101.12	HUMAN	CSF043	3	CSF043_3	0	0.360811	0.197467	0.144616	CSF	CSF: P043-3	NonBCellAdaptive
1273	CTGTATCTAAAC_CSF043_3	1161	3037.29	HUMAN	CSF043	3	CSF043_3	0	0.132191	0.0202322	0.107354	CSF	CSF: P043-3	NonBCellAdaptive
1274	GGGTCTCGATCC_CSF043_3	1362	3419.3	HUMAN	CSF043	3	CSF043_3	0	0.364244	0.165984	-0.0148194	CSF	CSF: P043-3	NonBCellAdaptive
1275	CCGCCATTCAAC_CSF043_3	1160	3035.36	HUMAN	CSF043	3	CSF043_3	0	0.777862	0.321216	0.136455	CSF	CSF: P043-3	NonBCellAdaptive
1276	CAAAATGTCATA_CSF043_3	1155	2724.9	HUMAN	CSF043	3	CSF043_3	0	0.15061	0.00670951	-0.235955	CSF	CSF: P043-3	NonBCellAdaptive
1277	GAAGCGGCTATT_CSF043_3	1132	3007.73	HUMAN	CSF043	3	CSF043_3	0	0.50384	0.125889	0.0913052	CSF	CSF: P043-3	NonBCellAdaptive
1278	ACGCACCCGACT_CSF043_3	1336	3261.62	HUMAN	CSF043	3	CSF043_3	0	0.554059	0.0845227	-0.0177745	CSF	CSF: P043-3	NonBCellAdaptive
1279	GAACAAACTTTT_CSF043_3	1060	2807.38	HUMAN	CSF043	3	CSF043_3	0	0.62984	-0.0659068	-0.0149661	CSF	CSF: P043-3	NonBCellAdaptive
1280	CAAGCTGGGACC_CSF043_3	1252	3240.13	HUMAN	CSF043	3	CSF043_3	0	0.601491	0.0708778	-0.0570336	CSF	CSF: P043-3	NonBCellAdaptive
1281	GCTGGCCCGTGC_CSF043_3	1230	3101.91	HUMAN	CSF043	3	CSF043_3	0	0.327417	-0.0807971	0.389605	CSF	CSF: P043-3	NonBCellAdaptive
1282	TGCCCTATAAAG_CSF043_3	1390	3404.19	HUMAN	CSF043	3	CSF043_3	0	0.190924	0.0527929	0.0590932	CSF	CSF: P043-3	NonBCellAdaptive
1283	TGGCTGTATTTA_CSF043_3	1334	3311.94	HUMAN	CSF043	3	CSF043_3	0	0.139144	0.137212	-0.0159008	CSF	CSF: P043-3	NonBCellAdaptive
1284	AACATTGGGCAA_CSF043_3	1135	2968.96	HUMAN	CSF043	3	CSF043_3	0	0.0732403	0.0293516	0.127415	CSF	CSF: P043-3	NonBCellAdaptive
1285	TGTATTGCTGTC_CSF043_3	1475	3432.74	HUMAN	CSF043	3	CSF043_3	0	0.369759	-0.0461652	0.193889	CSF	CSF: P043-3	NonBCellAdaptive
1286	TACCGCAGGGCN_CSF043_3	1134	3053.77	HUMAN	CSF043	3	CSF043_3	0	0.421339	0.162812	0.151571	CSF	CSF: P043-3	NonBCellAdaptive
1287	TGGTACTGTCAC_CSF043_3	1395	3409.37	HUMAN	CSF043	3	CSF043_3	0	0.275779	-0.0274979	0.186372	CSF	CSF: P043-3	NonBCellAdaptive
1288	AGGCAACATTAT_CSF043_3	1180	3121.79	HUMAN	CSF043	3	CSF043_3	0	0.824917	0.0244267	0.124645	CSF	CSF: P043-3	NonBCellAdaptive
1289	GGACGATAGAAT_CSF043_3	1068	2935.8	HUMAN	CSF043	3	CSF043_3	0	0.523755	-0.0225777	0.0598697	CSF	CSF: P043-3	NonBCellAdaptive
1290	AAGGCAACATTT_CSF043_3	1013	2765.49	HUMAN	CSF043	3	CSF043_3	0	-0.0335718	-0.0192024	0.140207	CSF	CSF: P043-3	NonBCellAdaptive
1291	TCGGCATTCGTC_CSF043_3	1133	3023.44	HUMAN	CSF043	3	CSF043_3	0	0.281382	0.0456087	0.0504953	CSF	CSF: P043-3	NonBCellAdaptive
1292	GGCGAGCCGCCC_CSF043_3	1196	3200.8	HUMAN	CSF043	3	CSF043_3	0	0.639924	0.024169	0.204214	CSF	CSF: P043-3	NonBCellAdaptive
1293	ATATCGAATTAG_CSF043_3	1235	3263.07	HUMAN	CSF043	3	CSF043_3	0	0.43756	0.0555618	-0.00135725	CSF	CSF: P043-3	NonBCellAdaptive
1294	ACTCCCCATGGA_CSF043_3	1226	3214.93	HUMAN	CSF043	3	CSF043_3	0	0.418979	0.105973	-0.0258003	CSF	CSF: P043-3	NonBCellAdaptive
1295	ATAGAAGATCTT_CSF043_3	1008	2821.43	HUMAN	CSF043	3	CSF043_3	0	0.0888616	0.0421783	-0.182129	CSF	CSF: P043-3	NonBCellAdaptive
1296	GATCCAATCTGG_CSF043_3	1179	3084.82	HUMAN	CSF043	3	CSF043_3	0	0.380083	0.0419315	0.0880618	CSF	CSF: P043-3	NonBCellAdaptive
1297	GCCGAAGGATTA_CSF043_3	894	2451.57	HUMAN	CSF043	3	CSF043_3	0	0.0104339	-0.160527	-0.242014	CSF	CSF: P043-3	NonBCellAdaptive
1298	CGGTACACCACA_CSF043_3	1056	2898.72	HUMAN	CSF043	3	CSF043_3	0	0.453983	0.0661639	-0.0667353	CSF	CSF: P043-3	NonBCellAdaptive
1299	TTTAAGTGGCGT_CSF043_3	1114	2869.11	HUMAN	CSF043	3	CSF043_3	0	-0.144007	0.114141	-0.190494	CSF	CSF: P043-3	NonBCellAdaptive
1300	CGCGTCTCTGAC_CSF043_3	941	2762.71	HUMAN	CSF043	3	CSF043_3	0	0.466018	0.0913527	-0.0797444	CSF	CSF: P043-3	NonBCellAdaptive
1301	GGGTCGATCTGC_CSF043_3	1162	3085.67	HUMAN	CSF043	3	CSF043_3	0	0.119325	0.160984	0.0261213	CSF	CSF: P043-3	NonBCellAdaptive
1302	GTGAATGTAGGT_CSF043_3	1139	2960.8	HUMAN	CSF043	3	CSF043_3	0	0.474811	0.221801	-0.0800593	CSF	CSF: P043-3	NonBCellAdaptive
1303	CAAGAATATAAT_CSF043_3	1272	3215.33	HUMAN	CSF043	3	CSF043_3	0	0.476615	-0.00665827	-0.0177525	CSF	CSF: P043-3	NonBCellAdaptive
1304	AACACTGGCACA_CSF043_3	957	2809.88	HUMAN	CSF043	3	CSF043_3	0	0.319602	0.113147	0.00889614	CSF	CSF: P043-3	NonBCellAdaptive
1305	GCACCACCTCTA_CSF043_3	1375	3435.83	HUMAN	CSF043	3	CSF043_3	0	0.386993	0.12906	0.305942	CSF	CSF: P043-3	NonBCellAdaptive
1306	AGATTACCCAGG_CSF043_3	1089	2942.09	HUMAN	CSF043	3	CSF043_3	0	0.0474422	-0.0685945	0.236208	CSF	CSF: P043-3	NonBCellAdaptive
1307	ATTCAGCGACCA_CSF043_3	1106	3038.82	HUMAN	CSF043	3	CSF043_3	0	0.169909	-0.0200922	-0.0124927	CSF	CSF: P043-3	NonBCellAdaptive
1308	CTGGTCCTACCA_CSF043_3	1276	3184.68	HUMAN	CSF043	3	CSF043_3	0	0.525474	0.0432391	-0.157469	CSF	CSF: P043-3	NonBCellAdaptive
1309	TTGTTGCATCTT_CSF043_3	1086	2937.64	HUMAN	CSF043	3	CSF043_3	0	0.602932	0.106134	-0.131163	CSF	CSF: P043-3	NonBCellAdaptive
1310	GAATTTCCCTCN_CSF043_3	1130	3036.5	HUMAN	CSF043	3	CSF043_3	0	0.186315	0.229909	0.229312	CSF	CSF: P043-3	NonBCellAdaptive
1311	GCCACCTATTCT_CSF043_3	1165	3091.11	HUMAN	CSF043	3	CSF043_3	0	0.467722	0.14479	0.244034	CSF	CSF: P043-3	NonBCellAdaptive
1312	GACATATTCTCC_CSF043_3	1260	3405.44	HUMAN	CSF043	3	CSF043_3	0	0.306383	0.154641	-0.130298	CSF	CSF: P043-3	NonBCellAdaptive
1313	CCGGTAGATGCT_CSF043_3	1177	3159.64	HUMAN	CSF043	3	CSF043_3	0	0.457431	-0.0242947	-0.0115144	CSF	CSF: P043-3	NonBCellAdaptive
1314	CCCGGAAGACTT_CSF043_3	1228	3154.73	HUMAN	CSF043	3	CSF043_3	0	0.34753	0.164889	0.315588	CSF	CSF: P043-3	NonBCellAdaptive
1315	CAAAGACCCCTC_CSF043_3	1154	3090.4	HUMAN	CSF043	3	CSF043_3	0	0.215657	-0.0110678	0.292764	CSF	CSF: P043-3	NonBCellAdaptive
1316	TGGCCGATGACG_CSF043_3	958	2738.52	HUMAN	CSF043	3	CSF043_3	0	-0.0934277	0.113243	0.0323302	CSF	CSF: P043-3	NonBCellAdaptive
1317	TGACGTAGCACT_CSF043_3	1113	3056.06	HUMAN	CSF043	3	CSF043_3	0	0.77332	0.0219726	-0.175276	CSF	CSF: P043-3	NonBCellAdaptive
1318	CGCAGGATACGG_CSF043_3	1158	3083.12	HUMAN	CSF043	3	CSF043_3	0	0.158261	0.202787	0.0346188	CSF	CSF: P043-3	NonBCellAdaptive
1319	AACCTCATTCGC_CSF043_3	1191	3223.52	HUMAN	CSF043	3	CSF043_3	0	0.3002	0.100293	-0.0693574	CSF	CSF: P043-3	NonBCellAdaptive
1320	ATGGGTTCGAGT_CSF043_3	993	2832.21	HUMAN	CSF043	3	CSF043_3	0	0.164078	0.0999604	0.0422418	CSF	CSF: P043-3	NonBCellAdaptive
1321	GGCCGAAGCACC_CSF043_3	1177	3036.77	HUMAN	CSF043	3	CSF043_3	0	0.203911	0.00628453	0.319719	CSF	CSF: P043-3	NonBCellAdaptive
1322	GAACATTTTATA_CSF043_3	1131	3057.49	HUMAN	CSF043	3	CSF043_3	0	0.428574	0.0798214	0.239353	CSF	CSF: P043-3	NonBCellAdaptive
1323	GCGCGATAAGAC_CSF043_3	1082	2966.56	HUMAN	CSF043	3	CSF043_3	0	0.503835	0.0792928	-0.000612696	CSF	CSF: P043-3	NonBCellAdaptive
1324	TCACTCACCTCG_CSF043_3	1216	3263.16	HUMAN	CSF043	3	CSF043_3	0	0.162251	0.194544	0.0121208	CSF	CSF: P043-3	NonBCellAdaptive
1325	TATTGGAAGTTT_CSF043_3	1053	2904.77	HUMAN	CSF043	3	CSF043_3	0	0.0376763	0.138852	-0.0737236	CSF	CSF: P043-3	NonBCellAdaptive
1326	TTTTAGTCTGGT_CSF043_3	938	2646.54	HUMAN	CSF043	3	CSF043_3	0	0.340507	0.0304105	0.274001	CSF	CSF: P043-3	NonBCellAdaptive
1327	ACAATTGCTATC_CSF043_3	1076	3010.5	HUMAN	CSF043	3	CSF043_3	0	0.249382	0.10108	-0.0195205	CSF	CSF: P043-3	NonBCellAdaptive
1328	CGAAACTTACGN_CSF043_3	1019	2795.57	HUMAN	CSF043	3	CSF043_3	0	-0.0881689	0.105873	-0.0335492	CSF	CSF: P043-3	NonBCellAdaptive
1329	CTGTATTTTAGT_CSF043_3	867	2562.62	HUMAN	CSF043	3	CSF043_3	0	-0.432617	-0.132392	-0.207521	CSF	CSF: P043-3	NonBCellAdaptive
1330	TATTACCAGCTA_CSF043_3	1012	2772.22	HUMAN	CSF043	3	CSF043_3	0	0.00749613	-0.0867024	-0.213298	CSF	CSF: P043-3	NonBCellAdaptive
1331	AAATCGCACAGT_CSF043_3	1127	3072.25	HUMAN	CSF043	3	CSF043_3	0	0.373746	-0.0213644	0.0712622	CSF	CSF: P043-3	NonBCellAdaptive
1332	AGGCGCGTGGTT_CSF043_3	1055	2819.1	HUMAN	CSF043	3	CSF043_3	0	0.0992068	0.235945	0.0684154	CSF	CSF: P043-3	NonBCellAdaptive
1333	AGATATCTCCGT_CSF043_3	1097	2989.86	HUMAN	CSF043	3	CSF043_3	0	0.412508	0.101608	0.00759225	CSF	CSF: P043-3	NonBCellAdaptive
1334	TACTTCCAGTAC_CSF043_3	1035	2907.7	HUMAN	CSF043	3	CSF043_3	0	0.147456	-0.000522395	0.534253	CSF	CSF: P043-3	NonBCellAdaptive
1335	TGGGCCACCGCA_CSF043_3	1009	2815.93	HUMAN	CSF043	3	CSF043_3	0	0.492682	0.077833	0.228313	CSF	CSF: P043-3	NonBCellAdaptive
1336	ACTATGCCTACA_CSF043_3	1042	2944.8	HUMAN	CSF043	3	CSF043_3	0	0.226547	0.0239102	-0.173337	CSF	CSF: P043-3	NonBCellAdaptive
1337	ACCTATCGCCTA_CSF043_3	894	2684.2	HUMAN	CSF043	3	CSF043_3	0	0.303379	0.0218589	-0.172116	CSF	CSF: P043-3	NonBCellAdaptive
1338	TAATGGTATTCC_CSF043_3	1039	2882.98	HUMAN	CSF043	3	CSF043_3	0	0.352161	0.107499	-0.174551	CSF	CSF: P043-3	NonBCellAdaptive
1339	GCAAAGTGATGT_CSF043_3	986	2928.96	HUMAN	CSF043	3	CSF043_3	0	0.470773	0.0597166	0.130312	CSF	CSF: P043-3	NonBCellAdaptive
1340	GCCTTTAACGAG_CSF043_3	694	2349.85	HUMAN	CSF043	3	CSF043_3	0	0.111626	-0.01812	0.0254513	CSF	CSF: P043-3	NonBCellAdaptive
1341	CTAAAATCTTGG_CSF043_3	1126	3046.48	HUMAN	CSF043	3	CSF043_3	0	0.0414265	0.0782188	-0.0903809	CSF	CSF: P043-3	NonBCellAdaptive
1342	TCTACCATACAT_CSF043_3	1040	2852.37	HUMAN	CSF043	3	CSF043_3	0	0.470662	0.0488311	-0.038039	CSF	CSF: P043-3	NonBCellAdaptive
1343	TACCTTCCCTGT_CSF043_3	915	2539.57	HUMAN	CSF043	3	CSF043_3	0	0.113708	0.141726	-0.108534	CSF	CSF: P043-3	NonBCellAdaptive
1344	TCACACATCCGT_CSF043_3	961	2733.32	HUMAN	CSF043	3	CSF043_3	0	0.616975	0.154623	-0.0469646	CSF	CSF: P043-3	NonBCellAdaptive
1345	TCAATTGCCCTA_CSF043_3	1045	2822.21	HUMAN	CSF043	3	CSF043_3	0	0.25524	0.0683956	-0.181581	CSF	CSF: P043-3	NonBCellAdaptive
1346	CTTGTATTCCAT_CSF043_3	1098	2957.43	HUMAN	CSF043	3	CSF043_3	0	0.568004	-0.0226561	-0.0772037	CSF	CSF: P043-3	NonBCellAdaptive
1347	AGCCGACATTGN_CSF043_3	1021	2840.32	HUMAN	CSF043	3	CSF043_3	0	0.1198	0.0819902	-0.099884	CSF	CSF: P043-3	NonBCellAdaptive
1348	CGCTTCGTGCGA_CSF043_3	1045	2906.98	HUMAN	CSF043	3	CSF043_3	0	0.608832	0.230166	0.0653163	CSF	CSF: P043-3	NonBCellAdaptive
1349	CGCGAGTATCAT_CSF043_3	1137	3043.59	HUMAN	CSF043	3	CSF043_3	0	0.38699	0.0894189	-0.0685772	CSF	CSF: P043-3	NonBCellAdaptive
1350	AGGCATCGTTGT_CSF043_3	977	2710.97	HUMAN	CSF043	3	CSF043_3	0	0.21535	-0.0376316	-0.045824	CSF	CSF: P043-3	NonBCellAdaptive
1351	GTCTCTCTTCGA_CSF043_3	972	2814.88	HUMAN	CSF043	3	CSF043_3	0	0.592032	0.155118	-0.23616	CSF	CSF: P043-3	NonBCellAdaptive
1352	AGGGCAACGGAC_CSF043_3	1107	3066.51	HUMAN	CSF043	3	CSF043_3	0	0.555066	0.0608008	-0.039157	CSF	CSF: P043-3	NonBCellAdaptive
1353	TTAGTAGGCAGC_CSF043_3	858	2577.42	HUMAN	CSF043	3	CSF043_3	0	0.885419	0.0590018	-0.0345999	CSF	CSF: P043-3	NonBCellAdaptive
1354	ATCCAAGTTCGC_CSF043_3	1142	3109.97	HUMAN	CSF043	3	CSF043_3	0	0.136854	0.18432	0.0529234	CSF	CSF: P043-3	NonBCellAdaptive
1355	ATACTACTTTTG_CSF043_3	931	2771.92	HUMAN	CSF043	3	CSF043_3	0	0.575439	0.0730119	0.304874	CSF	CSF: P043-3	NonBCellAdaptive
1356	CCGTAGATACCT_CSF043_3	1044	2942.83	HUMAN	CSF043	3	CSF043_3	0	0.287109	0.114981	0.143513	CSF	CSF: P043-3	NonBCellAdaptive
1357	ACTTATGACTCG_CSF043_3	850	2573.65	HUMAN	CSF043	3	CSF043_3	0	-0.00107137	0.195802	0.356175	CSF	CSF: P043-3	NonBCellAdaptive
1358	CTGTATCGATCA_CSF043_3	1151	3213.32	HUMAN	CSF043	3	CSF043_3	0	-0.168622	0.0674293	0.0465099	CSF	CSF: P043-3	NonBCellAdaptive
1359	TTCCGAAGGTAC_CSF043_3	938	2751.91	HUMAN	CSF043	3	CSF043_3	0	0.119971	0.12449	-0.0544481	CSF	CSF: P043-3	NonBCellAdaptive
1360	CGATCAGCTATC_CSF043_3	851	2539.35	HUMAN	CSF043	3	CSF043_3	0	0.0770802	0.115973	-0.328362	CSF	CSF: P043-3	NonBCellAdaptive
1361	ACTTCGGGGTAC_CSF043_3	827	2555.66	HUMAN	CSF043	3	CSF043_3	0	0.257702	0.111825	0.179264	CSF	CSF: P043-3	NonBCellAdaptive
1362	GTCCCCAGAGTA_CSF043_3	1017	2925.18	HUMAN	CSF043	3	CSF043_3	0	-0.0117321	-0.0194136	0.118522	CSF	CSF: P043-3	NonBCellAdaptive
1363	TTTCCGCTCCTT_CSF043_3	1100	2925.56	HUMAN	CSF043	3	CSF043_3	0	0.354185	0.101102	-0.0076432	CSF	CSF: P043-3	NonBCellAdaptive
1364	GGCCTTTTTTGT_CSF043_3	955	2665.23	HUMAN	CSF043	3	CSF043_3	0	0.148779	-0.0466462	-0.222115	CSF	CSF: P043-3	NonBCellAdaptive
1365	ACCCGCTTTCTG_CSF043_3	1099	2978.33	HUMAN	CSF043	3	CSF043_3	0	0.477568	0.152325	0.0280218	CSF	CSF: P043-3	NonBCellAdaptive
1366	GGTTGGTGTGTC_CSF043_3	860	2486.06	HUMAN	CSF043	3	CSF043_3	0	0.0877698	0.107953	-0.220966	CSF	CSF: P043-3	NonBCellAdaptive
1367	GGCGGAGACGCA_CSF043_3	899	2624.67	HUMAN	CSF043	3	CSF043_3	0	0.237989	-0.0250605	0.0309362	CSF	CSF: P043-3	NonBCellAdaptive
1368	TACGAACCCTAG_CSF043_3	997	2865.54	HUMAN	CSF043	3	CSF043_3	0	0.173802	0.0463354	0.254205	CSF	CSF: P043-3	NonBCellAdaptive
1369	GTCAACGCATCA_CSF043_3	1000	2830.1	HUMAN	CSF043	3	CSF043_3	0	0.629985	0.0285546	-0.128174	CSF	CSF: P043-3	NonBCellAdaptive
1370	TTCCATCCTGAG_CSF043_3	909	2649.38	HUMAN	CSF043	3	CSF043_3	0	0.376719	0.169874	-0.0206647	CSF	CSF: P043-3	NonBCellAdaptive
1371	AAGAGTTTACTA_CSF043_3	962	2767.93	HUMAN	CSF043	3	CSF043_3	0	0.104178	-0.0189676	-0.0295174	CSF	CSF: P043-3	NonBCellAdaptive
1372	CTCCGATTGTCN_CSF043_3	959	2797.09	HUMAN	CSF043	3	CSF043_3	0	0.0210853	0.0662547	0.420318	CSF	CSF: P043-3	NonBCellAdaptive
1373	GCTCCACATGCN_CSF043_3	957	2705.58	HUMAN	CSF043	3	CSF043_3	0	0.325225	0.0364286	-0.180815	CSF	CSF: P043-3	NonBCellAdaptive
1374	TTTGACCCCCTC_CSF043_3	1157	3118.71	HUMAN	CSF043	3	CSF043_3	0	0.0961939	0.106826	0.103176	CSF	CSF: P043-3	NonBCellAdaptive
1375	TTGGGTGCCATC_CSF043_3	1052	2876.34	HUMAN	CSF043	3	CSF043_3	0	0.358477	0.118939	-0.0593012	CSF	CSF: P043-3	NonBCellAdaptive
1376	GCGGTTCTTAGT_CSF043_3	996	2847.98	HUMAN	CSF043	3	CSF043_3	0	0.517318	0.0427983	-0.001124	CSF	CSF: P043-3	NonBCellAdaptive
1377	TATAATTTCAAG_CSF043_3	890	2648.45	HUMAN	CSF043	3	CSF043_3	0	0.215488	-0.0466714	0.15242	CSF	CSF: P043-3	NonBCellAdaptive
1378	AAGTAGTGCAGT_CSF043_3	971	2793.23	HUMAN	CSF043	3	CSF043_3	0	0.713152	0.0173922	0.0326772	CSF	CSF: P043-3	NonBCellAdaptive
1379	ATTCTCCCTGAG_CSF043_3	1214	3196.79	HUMAN	CSF043	3	CSF043_3	0	0.275012	0.0868377	0.123547	CSF	CSF: P043-3	NonBCellAdaptive
1380	AAGTGAACAGCG_CSF043_3	770	2455.06	HUMAN	CSF043	3	CSF043_3	0	0.10233	0.051696	0.0324445	CSF	CSF: P043-3	NonBCellAdaptive
1381	GACCAACCCCCA_CSF043_3	997	2834.88	HUMAN	CSF043	3	CSF043_3	0	0.305333	0.200631	0.127356	CSF	CSF: P043-3	NonBCellAdaptive
1382	CAGCATTTCAAC_CSF043_3	812	2485.41	HUMAN	CSF043	3	CSF043_3	0	0.453266	0.154817	0.115461	CSF	CSF: P043-3	NonBCellAdaptive
1383	CGGGCCCTGTCG_CSF043_3	1089	2912.18	HUMAN	CSF043	3	CSF043_3	0	0.378346	0.0780717	0.0386013	CSF	CSF: P043-3	NonBCellAdaptive
1384	ACGGCATCTCTC_CSF043_3	972	2768.26	HUMAN	CSF043	3	CSF043_3	0	0.556701	0.194352	0.177955	CSF	CSF: P043-3	NonBCellAdaptive
1385	TGCCAATCTTGG_CSF043_3	1006	2858.25	HUMAN	CSF043	3	CSF043_3	0	0.372603	0.0934439	0.268518	CSF	CSF: P043-3	NonBCellAdaptive
1386	TCGCTTCCAGGG_CSF043_3	985	2763.45	HUMAN	CSF043	3	CSF043_3	0	0.34388	0.0314709	-0.127391	CSF	CSF: P043-3	NonBCellAdaptive
1387	ATGGTAGTCATG_CSF043_3	792	2485.05	HUMAN	CSF043	3	CSF043_3	0	-0.00874997	-0.0984998	-0.18758	CSF	CSF: P043-3	NonBCellAdaptive
1388	ATAAGCCCAACG_CSF043_3	878	2667.03	HUMAN	CSF043	3	CSF043_3	0	0.240093	-0.118767	0.00138222	CSF	CSF: P043-3	NonBCellAdaptive
1389	CTTATCAAGGAT_CSF043_3	996	2868.15	HUMAN	CSF043	3	CSF043_3	0	0.425501	0.0260087	-0.109435	CSF	CSF: P043-3	NonBCellAdaptive
1390	GCCCGTAAGTTC_CSF043_3	984	2763.43	HUMAN	CSF043	3	CSF043_3	0	0.483051	0.178938	-0.0482514	CSF	CSF: P043-3	NonBCellAdaptive
1391	CAGTGCTAAGTT_CSF043_3	945	2716.91	HUMAN	CSF043	3	CSF043_3	0	0.364601	0.0702712	-0.118171	CSF	CSF: P043-3	NonBCellAdaptive
1392	GTAAATATGGGC_CSF043_3	889	2659.81	HUMAN	CSF043	3	CSF043_3	0	0.307197	-0.0126267	-0.0753248	CSF	CSF: P043-3	NonBCellAdaptive
1393	CCCCCCCAGCCC_CSF043_3	1080	2972.14	HUMAN	CSF043	3	CSF043_3	0	0.189134	-0.0270152	-0.0197635	CSF	CSF: P043-3	NonBCellAdaptive
1394	GACCGGAAAGTT_CSF043_3	829	2557.55	HUMAN	CSF043	3	CSF043_3	0	0.10633	0.0282051	0.115707	CSF	CSF: P043-3	NonBCellAdaptive
1395	CACTTGCCAATC_CSF043_3	1043	2966.44	HUMAN	CSF043	3	CSF043_3	0	0.279334	0.0309059	-0.0206059	CSF	CSF: P043-3	NonBCellAdaptive
1396	CTGTGCATCTGG_CSF043_3	825	2488.78	HUMAN	CSF043	3	CSF043_3	0	0.0253924	0.0705876	0.27875	CSF	CSF: P043-3	NonBCellAdaptive
1397	TCGCACAGCATC_CSF043_3	895	2690.73	HUMAN	CSF043	3	CSF043_3	0	0.322575	-0.0346261	0.0179453	CSF	CSF: P043-3	NonBCellAdaptive
1398	TGTTTTGTCTTG_CSF043_3	905	2570.99	HUMAN	CSF043	3	CSF043_3	0	-0.139609	-0.073312	0.0576659	CSF	CSF: P043-3	NonBCellAdaptive
1399	TAAAAGTTGTTT_CSF043_3	986	2783.21	HUMAN	CSF043	3	CSF043_3	0	0.119969	0.113327	0.156327	CSF	CSF: P043-3	NonBCellAdaptive
1400	AAGTTCATCAAT_CSF043_3	866	2574.92	HUMAN	CSF043	3	CSF043_3	0	-0.0596537	-0.0596311	-0.234209	CSF	CSF: P043-3	NonBCellAdaptive
1401	CAATATGCCTGN_CSF043_3	762	2417.39	HUMAN	CSF043	3	CSF043_3	0	0.361347	0.0942747	-0.00850376	CSF	CSF: P043-3	NonBCellAdaptive
1402	CAAGTTACAGCN_CSF043_3	905	2642.15	HUMAN	CSF043	3	CSF043_3	0	0.0450273	-0.116115	-0.17919	CSF	CSF: P043-3	NonBCellAdaptive
1403	CACCGTGAGTTT_CSF043_3	841	2523.45	HUMAN	CSF043	3	CSF043_3	0	-0.0691213	-0.0308962	-0.00215637	CSF	CSF: P043-3	NonBCellAdaptive
1404	ATGGCCATAGAG_CSF043_3	900	2705.98	HUMAN	CSF043	3	CSF043_3	0	-0.221317	-0.0258179	-0.111802	CSF	CSF: P043-3	NonBCellAdaptive
1405	AAACTTCGCGAC_CSF043_3	876	2622.85	HUMAN	CSF043	3	CSF043_3	0	0.262512	0.0607621	0.0505705	CSF	CSF: P043-3	NonBCellAdaptive
1406	ATCTGCCCCTCC_CSF043_3	819	2651.62	HUMAN	CSF043	3	CSF043_3	0	0.188624	-0.00224017	-0.197047	CSF	CSF: P043-3	NonBCellAdaptive
1407	CTTGATCTCCAN_CSF043_3	1039	2984.5	HUMAN	CSF043	3	CSF043_3	0	0.535742	0.169823	0.193461	CSF	CSF: P043-3	NonBCellAdaptive
1408	GGTATTACCAAG_CSF043_3	824	2565.19	HUMAN	CSF043	3	CSF043_3	0	0.0396994	0.0970268	-0.156148	CSF	CSF: P043-3	NonBCellAdaptive
1409	TCTGGATTGCCN_CSF043_3	1066	2967.1	HUMAN	CSF043	3	CSF043_3	0	0.207704	-0.033854	-0.0280417	CSF	CSF: P043-3	NonBCellAdaptive
1410	AAACCCGACTGC_CSF043_3	823	2535.95	HUMAN	CSF043	3	CSF043_3	0	0.0695249	0.00164129	-0.160736	CSF	CSF: P043-3	NonBCellAdaptive
1411	GGGTACTAGTTA_CSF043_3	931	2693.41	HUMAN	CSF043	3	CSF043_3	0	-0.0346647	-0.078603	-0.311432	CSF	CSF: P043-3	NonBCellAdaptive
1412	GGTAATGCACCC_CSF043_3	973	2857.37	HUMAN	CSF043	3	CSF043_3	0	0.0866536	0.0663422	0.115046	CSF	CSF: P043-3	NonBCellAdaptive
1413	GGCCGATTCAGC_CSF043_3	831	2570.39	HUMAN	CSF043	3	CSF043_3	0	0.232308	0.0374039	-0.0457311	CSF	CSF: P043-3	NonBCellAdaptive
1414	CCTGGTCAATTA_CSF043_3	1040	2862.75	HUMAN	CSF043	3	CSF043_3	0	0.344838	0.154601	0.188215	CSF	CSF: P043-3	NonBCellAdaptive
1415	TCGAGTTCACAA_CSF043_3	822	2486.53	HUMAN	CSF043	3	CSF043_3	0	0.123196	0.026087	-0.357527	CSF	CSF: P043-3	NonBCellAdaptive
1416	GGCTTATTCGAA_CSF043_3	910	2675.22	HUMAN	CSF043	3	CSF043_3	0	-0.128339	0.00288205	0.122849	CSF	CSF: P043-3	NonBCellAdaptive
1417	TATGGAGGCCAT_CSF043_3	872	2624.67	HUMAN	CSF043	3	CSF043_3	0	0.19141	-0.0957908	-0.0288153	CSF	CSF: P043-3	NonBCellAdaptive
1418	TATCCTCGCCCC_CSF043_3	929	2671.74	HUMAN	CSF043	3	CSF043_3	0	-0.14669	0.00536298	0.0898162	CSF	CSF: P043-3	NonBCellAdaptive
1419	GGTTAGCTAATG_CSF043_3	945	2754.51	HUMAN	CSF043	3	CSF043_3	0	0.342201	0.0634026	-0.14297	CSF	CSF: P043-3	NonBCellAdaptive
1420	CCGATCAAGGAC_CSF043_3	974	2817.79	HUMAN	CSF043	3	CSF043_3	0	0.321694	0.0756292	0.208097	CSF	CSF: P043-3	NonBCellAdaptive
1421	TCTCAGCCGGTC_CSF043_3	1043	2882.63	HUMAN	CSF043	3	CSF043_3	0	0.046866	0.0812207	0.153522	CSF	CSF: P043-3	NonBCellAdaptive
1422	ATCGGGAAGGCA_CSF043_3	827	2643.91	HUMAN	CSF043	3	CSF043_3	0	0.336969	0.0528237	-0.138566	CSF	CSF: P043-3	NonBCellAdaptive
1423	AAAACATTCTTC_CSF043_3	1067	3031.59	HUMAN	CSF043	3	CSF043_3	0	0.855444	0.0840589	0.0223721	CSF	CSF: P043-3	NonBCellAdaptive
1424	ACATAAACGTGG_CSF043_3	790	2412.46	HUMAN	CSF043	3	CSF043_3	0	-0.101645	-0.0381131	-0.0566623	CSF	CSF: P043-3	NonBCellAdaptive
1425	TAAATGGCAAGG_CSF043_3	735	2365.12	HUMAN	CSF043	3	CSF043_3	0	0.267011	0.0688978	0.116112	CSF	CSF: P043-3	NonBCellAdaptive
1426	CCTTCTGTCACA_CSF043_3	892	2693.05	HUMAN	CSF043	3	CSF043_3	0	0.381581	0.0582815	0.0191818	CSF	CSF: P043-3	NonBCellAdaptive
1427	AGGCCACCCGCT_CSF043_3	987	2877.43	HUMAN	CSF043	3	CSF043_3	0	0.90317	0.152567	0.247125	CSF	CSF: P043-3	NonBCellAdaptive
1428	CTTTGTGGGTAC_CSF043_3	871	2555.49	HUMAN	CSF043	3	CSF043_3	0	0.336533	0.105279	0.163497	CSF	CSF: P043-3	NonBCellAdaptive
1429	AAGAGTCTAACA_CSF043_3	828	2604.49	HUMAN	CSF043	3	CSF043_3	0	0.242474	-0.0984582	0.4341	CSF	CSF: P043-3	NonBCellAdaptive
1430	TTGTGGTCGATT_CSF043_3	773	2372.13	HUMAN	CSF043	3	CSF043_3	0	0.238232	0.0681342	-0.294141	CSF	CSF: P043-3	NonBCellAdaptive
1431	TAGGAATTATGC_CSF043_3	842	2619.61	HUMAN	CSF043	3	CSF043_3	0	0.561535	0.25822	-0.221855	CSF	CSF: P043-3	NonBCellAdaptive
1432	TACTTTCATTTT_CSF043_3	829	2451.34	HUMAN	CSF043	3	CSF043_3	0	0.191781	-0.0122174	-0.237451	CSF	CSF: P043-3	NonBCellAdaptive
1433	GAGTACTAGAAG_CSF043_3	1007	2973.96	HUMAN	CSF043	3	CSF043_3	0	0.251845	0.0291502	0.0728558	CSF	CSF: P043-3	NonBCellAdaptive
1434	GCGCAGTTCTCC_CSF043_3	1034	2895.6	HUMAN	CSF043	3	CSF043_3	0	0.232614	0.131576	0.186489	CSF	CSF: P043-3	NonBCellAdaptive
1435	ACTTTAGAAAGA_CSF043_3	847	2645.96	HUMAN	CSF043	3	CSF043_3	0	0.0907594	0.0435565	0.257031	CSF	CSF: P043-3	NonBCellAdaptive
1436	GAGTGTTTAACT_CSF043_3	877	2629.51	HUMAN	CSF043	3	CSF043_3	0	0.495471	0.119797	-0.0985421	CSF	CSF: P043-3	NonBCellAdaptive
1437	CAATCGTGCTAG_CSF043_3	805	2424.75	HUMAN	CSF043	3	CSF043_3	0	0.060903	0.00686639	-0.295232	CSF	CSF: P043-3	NonBCellAdaptive
1438	CTTTTTCCTTTA_CSF043_3	1017	2875.97	HUMAN	CSF043	3	CSF043_3	0	0.212201	0.0030064	-0.15588	CSF	CSF: P043-3	NonBCellAdaptive
1439	TGTGATTCGTGT_CSF043_3	841	2571.9	HUMAN	CSF043	3	CSF043_3	0	0.45542	0.0675798	-0.0563007	CSF	CSF: P043-3	NonBCellAdaptive
1440	CAAGCTGGCTTG_CSF043_3	754	2435.17	HUMAN	CSF043	3	CSF043_3	0	0.320093	0.133185	0.117716	CSF	CSF: P043-3	NonBCellAdaptive
1441	CTCAACCCGGCA_CSF043_3	849	2621.07	HUMAN	CSF043	3	CSF043_3	0	0.242226	-0.00698877	-0.0944259	CSF	CSF: P043-3	NonBCellAdaptive
1442	GGTCCAAAATGC_CSF043_3	832	2536.71	HUMAN	CSF043	3	CSF043_3	0	0.347026	-0.019308	0.227249	CSF	CSF: P043-3	NonBCellAdaptive
1443	AACCCCAATGCG_CSF043_3	908	2742.08	HUMAN	CSF043	3	CSF043_3	0	0.450961	0.10679	0.10825	CSF	CSF: P043-3	NonBCellAdaptive
1444	GAAGAATAATGT_CSF043_3	946	2809.9	HUMAN	CSF043	3	CSF043_3	0	0.0633383	0.0791165	0.068815	CSF	CSF: P043-3	NonBCellAdaptive
1445	CCGTAGTGAGGC_CSF043_3	890	2696.96	HUMAN	CSF043	3	CSF043_3	0	0.272426	0.0598469	0.27141	CSF	CSF: P043-3	NonBCellAdaptive
1446	TGTCTGTACATT_CSF043_3	914	2683.66	HUMAN	CSF043	3	CSF043_3	0	0.227094	0.0572272	0.131662	CSF	CSF: P043-3	NonBCellAdaptive
1447	CCATTGTTACAC_CSF043_3	869	2671.49	HUMAN	CSF043	3	CSF043_3	0	0.387171	0.167409	0.0240813	CSF	CSF: P043-3	NonBCellAdaptive
1448	TCAATAGGCCTT_CSF043_3	806	2525.95	HUMAN	CSF043	3	CSF043_3	0	0.244972	0.101167	-0.155408	CSF	CSF: P043-3	NonBCellAdaptive
1449	ATAGTAGGATCA_CSF043_3	888	2695.28	HUMAN	CSF043	3	CSF043_3	0	0.356536	-0.0420955	-0.0280494	CSF	CSF: P043-3	NonBCellAdaptive
1450	TTGAATGGACAA_CSF043_3	846	2614.21	HUMAN	CSF043	3	CSF043_3	0	0.305832	0.0743409	-0.168073	CSF	CSF: P043-3	NonBCellAdaptive
1451	GAACGTCATGTG_CSF043_3	825	2450.26	HUMAN	CSF043	3	CSF043_3	0	0.105636	-0.0544834	0.00681423	CSF	CSF: P043-3	NonBCellAdaptive
1452	ACGTACCTCTCG_CSF043_3	877	2648.07	HUMAN	CSF043	3	CSF043_3	0	0.361952	-0.0617313	-0.316717	CSF	CSF: P043-3	NonBCellAdaptive
1453	CTACATATCTTC_CSF043_3	964	2752.82	HUMAN	CSF043	3	CSF043_3	0	0.245689	0.0717357	0.043365	CSF	CSF: P043-3	NonBCellAdaptive
1454	GACTCTCTGCCG_CSF043_3	1067	2915.01	HUMAN	CSF043	3	CSF043_3	0	0.195053	0.178963	-0.401064	CSF	CSF: P043-3	NonBCellAdaptive
1455	ACAGCCGCACAA_CSF043_3	908	2724.75	HUMAN	CSF043	3	CSF043_3	0	0.245688	0.0512827	0.182764	CSF	CSF: P043-3	NonBCellAdaptive
1456	CGCTTGGTCTCA_CSF043_3	801	2421.64	HUMAN	CSF043	3	CSF043_3	0	0.558761	-0.0159199	-0.017247	CSF	CSF: P043-3	NonBCellAdaptive
1457	CAGCATCAGCAC_CSF043_3	847	2621.29	HUMAN	CSF043	3	CSF043_3	0	0.276953	0.106494	0.116362	CSF	CSF: P043-3	NonBCellAdaptive
1458	ATTACCGGCCGT_CSF043_3	906	2747.64	HUMAN	CSF043	3	CSF043_3	0	0.458074	0.0917468	-0.0474546	CSF	CSF: P043-3	NonBCellAdaptive
1459	GCGCTCTCGAAG_CSF043_3	972	2819.72	HUMAN	CSF043	3	CSF043_3	0	-0.0292697	-0.00740055	0.162807	CSF	CSF: P043-3	NonBCellAdaptive
1460	ATCACAATATAA_CSF043_3	1073	3038.04	HUMAN	CSF043	3	CSF043_3	0	0.0780436	0.0703713	-0.00660043	CSF	CSF: P043-3	NonBCellAdaptive
1461	TTAAAGCTCAAT_CSF043_3	925	2731.08	HUMAN	CSF043	3	CSF043_3	0	0.181232	-0.0276597	0.184472	CSF	CSF: P043-3	NonBCellAdaptive
1462	CATTCTACTTTA_CSF043_3	803	2468.23	HUMAN	CSF043	3	CSF043_3	0	0.820224	0.0502088	-0.20334	CSF	CSF: P043-3	NonBCellAdaptive
1463	GCCGGGTCCTCC_CSF043_3	965	2830.25	HUMAN	CSF043	3	CSF043_3	0	0.0661433	0.00378801	0.156967	CSF	CSF: P043-3	NonBCellAdaptive
1464	CGGATAACCCCT_CSF043_3	857	2612.05	HUMAN	CSF043	3	CSF043_3	0	0.50237	0.0675062	0.0962775	CSF	CSF: P043-3	NonBCellAdaptive
1465	TATAATCCCACA_CSF043_3	902	2686.76	HUMAN	CSF043	3	CSF043_3	0	0.116797	0.0644768	0.158989	CSF	CSF: P043-3	NonBCellAdaptive
1466	GACTTAGAAACT_CSF043_3	887	2645.34	HUMAN	CSF043	3	CSF043_3	0	0.214171	0.0416199	0.0137744	CSF	CSF: P043-3	NonBCellAdaptive
1467	CCATGTCGCTGN_CSF043_3	878	2649.56	HUMAN	CSF043	3	CSF043_3	0	0.211411	0.0485177	-0.0664728	CSF	CSF: P043-3	NonBCellAdaptive
1468	TCCGCCCAACTC_CSF043_3	948	2786.53	HUMAN	CSF043	3	CSF043_3	0	-0.119797	0.00510271	0.0210559	CSF	CSF: P043-3	NonBCellAdaptive
1469	ACATTGCCCAGA_CSF043_3	811	2560.87	HUMAN	CSF043	3	CSF043_3	0	0.290712	0.111133	-0.0404584	CSF	CSF: P043-3	NonBCellAdaptive
1470	ATAGGTTTGACA_CSF043_3	848	2629.54	HUMAN	CSF043	3	CSF043_3	0	0.117794	0.0014487	-0.135913	CSF	CSF: P043-3	NonBCellAdaptive
1471	TGAATATGTGCC_CSF043_3	777	2558.24	HUMAN	CSF043	3	CSF043_3	0	0.40796	0.0116758	0.0881614	CSF	CSF: P043-3	NonBCellAdaptive
1472	CTACTTTTCCAC_CSF043_3	857	2664.21	HUMAN	CSF043	3	CSF043_3	0	0.283494	-0.0341855	0.0181111	CSF	CSF: P043-3	NonBCellAdaptive
1473	CCTCCCTGACCA_CSF043_3	815	2620.48	HUMAN	CSF043	3	CSF043_3	0	0.121492	-0.0759496	0.156555	CSF	CSF: P043-3	NonBCellAdaptive
1474	TAAGTGGCTGTG_CSF043_3	731	2288.05	HUMAN	CSF043	3	CSF043_3	0	-0.211534	-0.0245582	0.0597907	CSF	CSF: P043-3	NonBCellAdaptive
1475	CCACGATATTAC_CSF043_3	890	2636.58	HUMAN	CSF043	3	CSF043_3	0	-0.102162	0.137176	0.0317077	CSF	CSF: P043-3	NonBCellAdaptive
1476	TATATATTAGCN_CSF043_3	929	2753.97	HUMAN	CSF043	3	CSF043_3	0	0.367112	-0.120001	-0.0461885	CSF	CSF: P043-3	NonBCellAdaptive
1477	CCGTAATGTGGC_CSF043_3	1096	3057.11	HUMAN	CSF043	3	CSF043_3	0	0.36189	-0.0079442	0.000923022	CSF	CSF: P043-3	NonBCellAdaptive
1478	TCTGTAAGCTTN_CSF043_3	859	2660.3	HUMAN	CSF043	3	CSF043_3	0	0.100603	0.0224894	0.345971	CSF	CSF: P043-3	NonBCellAdaptive
1479	AGTGGGCACGTT_CSF043_3	746	2379.26	HUMAN	CSF043	3	CSF043_3	0	0.10374	-0.00722488	-0.0165341	CSF	CSF: P043-3	NonBCellAdaptive
1480	CGTACCTCGTCC_CSF043_3	843	2581.11	HUMAN	CSF043	3	CSF043_3	0	0.447007	0.0795277	0.0768575	CSF	CSF: P043-3	NonBCellAdaptive
1481	GATGAATACATT_CSF043_3	851	2589.22	HUMAN	CSF043	3	CSF043_3	0	0.442575	0.209221	0.133869	CSF	CSF: P043-3	NonBCellAdaptive
1482	CAGCAGGAAGTG_CSF043_3	896	2638.33	HUMAN	CSF043	3	CSF043_3	0	0.384777	0.062659	-0.229887	CSF	CSF: P043-3	NonBCellAdaptive
1483	TTGAAGAGCTGG_CSF043_3	831	2550.41	HUMAN	CSF043	3	CSF043_3	0	0.29816	0.0871229	0.0892481	CSF	CSF: P043-3	NonBCellAdaptive
1484	AGGCTATGGCTA_CSF043_3	1087	3037.03	HUMAN	CSF043	3	CSF043_3	0	0.252806	0.163619	0.00814663	CSF	CSF: P043-3	NonBCellAdaptive
1485	TGGCTATTTTTC_CSF043_3	923	2722.42	HUMAN	CSF043	3	CSF043_3	0	0.268259	0.0291061	-0.00320642	CSF	CSF: P043-3	NonBCellAdaptive
1486	CGCCCTAACCAN_CSF043_3	838	2583.16	HUMAN	CSF043	3	CSF043_3	0	0.145316	-0.0261798	0.302111	CSF	CSF: P043-3	NonBCellAdaptive
1487	CGCGCGCTACAC_CSF043_3	942	2766.53	HUMAN	CSF043	3	CSF043_3	0	-0.0290217	0.0698911	-0.255788	CSF	CSF: P043-3	NonBCellAdaptive
1488	TGGACTAAGAAA_CSF043_3	1013	2914.79	HUMAN	CSF043	3	CSF043_3	0	0.054572	0.0145899	0.0899356	CSF	CSF: P043-3	NonBCellAdaptive
1489	GCAATCGCTAAN_CSF043_3	900	2668.5	HUMAN	CSF043	3	CSF043_3	0	0.0622779	-0.00095585	0.226867	CSF	CSF: P043-3	NonBCellAdaptive
1490	CACCAAACTAAT_CSF043_3	837	2654.51	HUMAN	CSF043	3	CSF043_3	0	0.490364	0.00663983	-0.312814	CSF	CSF: P043-3	NonBCellAdaptive
1491	GTGATGTAGGTN_CSF043_3	840	2541.92	HUMAN	CSF043	3	CSF043_3	0	0.488312	0.212646	0.0116489	CSF	CSF: P043-3	NonBCellAdaptive
1492	AAATTCTCTTCG_CSF043_3	799	2487.11	HUMAN	CSF043	3	CSF043_3	0	-0.0980643	0.00149464	-0.439055	CSF	CSF: P043-3	NonBCellAdaptive
1493	GCTTTTATGCCG_CSF043_3	893	2674.86	HUMAN	CSF043	3	CSF043_3	0	-0.0896548	-0.113139	-0.0154204	CSF	CSF: P043-3	NonBCellAdaptive
1494	CCACCGGATTAC_CSF043_3	865	2617.48	HUMAN	CSF043	3	CSF043_3	0	0.0323408	0.142486	-0.245139	CSF	CSF: P043-3	NonBCellAdaptive
1495	CGTCAACCAGGG_CSF043_3	768	2439.84	HUMAN	CSF043	3	CSF043_3	0	0.471609	0.0673725	0.1238	CSF	CSF: P043-3	NonBCellAdaptive
1496	CTATAACTATGA_CSF043_3	752	2430.3	HUMAN	CSF043	3	CSF043_3	0	0.405418	-0.0947397	-0.407433	CSF	CSF: P043-3	NonBCellAdaptive
1497	GTGCTCCAAAGA_CSF043_3	898	2735.76	HUMAN	CSF043	3	CSF043_3	0	0.195972	0.0501723	0.00950999	CSF	CSF: P043-3	NonBCellAdaptive
1498	ATCTGGTCGGTA_CSF043_3	789	2476.05	HUMAN	CSF043	3	CSF043_3	0	0.214837	-0.0112459	0.118654	CSF	CSF: P043-3	NonBCellAdaptive
1499	CCATAGAGATCA_CSF043_3	872	2723.34	HUMAN	CSF043	3	CSF043_3	0	0.126001	-0.0206742	0.068616	CSF	CSF: P043-3	NonBCellAdaptive
1500	CCCAGTTGAGTG_CSF043_3	852	2509.07	HUMAN	CSF043	3	CSF043_3	0	-0.0575762	-0.00444205	-0.0275362	CSF	CSF: P043-3	NonBCellAdaptive
1501	CCCTGGCATGAA_CSF043_3	906	2785.35	HUMAN	CSF043	3	CSF043_3	0	-0.25414	0.00563894	0.155678	CSF	CSF: P043-3	NonBCellAdaptive
1502	GGTCACCGCGAA_CSF043_3	746	2356.58	HUMAN	CSF043	3	CSF043_3	0	0.249863	-0.0575005	-0.187689	CSF	CSF: P043-3	NonBCellAdaptive
1503	AAGGGATGTCGA_CSF043_3	684	2170.47	HUMAN	CSF043	3	CSF043_3	0	-0.0698059	-0.0720161	-0.127846	CSF	CSF: P043-3	NonBCellAdaptive
1504	ATCTAATTGATG_CSF043_3	837	2677.51	HUMAN	CSF043	3	CSF043_3	0	0.436855	-0.0835755	0.217132	CSF	CSF: P043-3	NonBCellAdaptive
1505	TTGCCAAGCCAT_CSF043_3	845	2644.06	HUMAN	CSF043	3	CSF043_3	0	0.212407	0.187998	0.197069	CSF	CSF: P043-3	NonBCellAdaptive
1506	TTATCGTCAGCC_CSF043_3	864	2654.34	HUMAN	CSF043	3	CSF043_3	0	0.208588	0.0144009	-0.404834	CSF	CSF: P043-3	NonBCellAdaptive
1507	ATTGGGCCGACN_CSF043_3	807	2491.34	HUMAN	CSF043	3	CSF043_3	0	-0.0661162	0.096701	-0.392019	CSF	CSF: P043-3	NonBCellAdaptive
1508	TAAAGTTGTTTN_CSF043_3	861	2582.95	HUMAN	CSF043	3	CSF043_3	0	0.10887	0.0682074	0.136513	CSF	CSF: P043-3	NonBCellAdaptive
1509	AGTTGTCCAGCC_CSF043_3	737	2398.22	HUMAN	CSF043	3	CSF043_3	0	0.0460821	-0.0529366	0.192708	CSF	CSF: P043-3	NonBCellAdaptive
1510	GCACTGGGAGAC_CSF043_3	798	2532.03	HUMAN	CSF043	3	CSF043_3	0	0.417611	-0.0135176	-0.205857	CSF	CSF: P043-3	NonBCellAdaptive
1511	ATCACATAGCCT_CSF043_3	803	2554.41	HUMAN	CSF043	3	CSF043_3	0	0.122918	0.0580999	-0.0819439	CSF	CSF: P043-3	NonBCellAdaptive
1512	AGGCTGAATGAA_CSF043_3	831	2595.99	HUMAN	CSF043	3	CSF043_3	0	0.420673	0.10272	0.0893466	CSF	CSF: P043-3	NonBCellAdaptive
1513	TAGAGGGTACTG_CSF043_3	852	2625.84	HUMAN	CSF043	3	CSF043_3	0	0.199892	0.0867997	-0.111724	CSF	CSF: P043-3	NonBCellAdaptive
1514	CCATAACCTAGC_CSF043_3	857	2652.19	HUMAN	CSF043	3	CSF043_3	0	0.443305	0.0878394	0.142107	CSF	CSF: P043-3	NonBCellAdaptive
1515	TAAGGATGCCGT_CSF043_3	868	2623.92	HUMAN	CSF043	3	CSF043_3	0	0.591699	0.265993	-0.0272304	CSF	CSF: P043-3	NonBCellAdaptive
1516	TTGGGTGCCGCA_CSF043_3	916	2678.14	HUMAN	CSF043	3	CSF043_3	0	0.372278	0.147744	-0.185342	CSF	CSF: P043-3	NonBCellAdaptive
1517	GATTGCCACATT_CSF043_3	826	2569.56	HUMAN	CSF043	3	CSF043_3	0	0.241834	0.0647838	-0.0696536	CSF	CSF: P043-3	NonBCellAdaptive
1518	GGGCACAATTCT_CSF043_3	806	2514.59	HUMAN	CSF043	3	CSF043_3	0	0.15237	0.0422138	0.00166335	CSF	CSF: P043-3	NonBCellAdaptive
1519	TAAGTAAAGGAC_CSF043_3	881	2774.25	HUMAN	CSF043	3	CSF043_3	0	0.0189106	-0.014958	0.122233	CSF	CSF: P043-3	NonBCellAdaptive
1520	AGCCATATATGA_CSF043_3	852	2670.81	HUMAN	CSF043	3	CSF043_3	0	-0.0128487	0.0736258	0.318658	CSF	CSF: P043-3	NonBCellAdaptive
1521	GCATTTCCACCC_CSF043_3	855	2684.21	HUMAN	CSF043	3	CSF043_3	0	0.0263114	0.0267674	-0.22627	CSF	CSF: P043-3	NonBCellAdaptive
1522	ACGGCGTGGTGA_CSF043_3	875	2700.92	HUMAN	CSF043	3	CSF043_3	0	0.00397069	0.00289251	0.0916361	CSF	CSF: P043-3	NonBCellAdaptive
1523	TCCCTATCTGAG_CSF043_3	900	2746.43	HUMAN	CSF043	3	CSF043_3	0	0.470145	0.235709	-0.0832082	CSF	CSF: P043-3	NonBCellAdaptive
1524	GACATGAAGATA_CSF043_3	803	2605.88	HUMAN	CSF043	3	CSF043_3	0	0.283402	0.107563	-0.189811	CSF	CSF: P043-3	NonBCellAdaptive
1525	CGCCCCTCAAAG_CSF043_3	890	2712.72	HUMAN	CSF043	3	CSF043_3	0	0.238777	-0.0539668	-0.0222701	CSF	CSF: P043-3	NonBCellAdaptive
1526	ATCTATTGCCGA_CSF043_3	704	2315.97	HUMAN	CSF043	3	CSF043_3	0	0.192086	0.0754008	-0.0230983	CSF	CSF: P043-3	NonBCellAdaptive
1527	AGTCCTACCATC_CSF043_3	792	2530.1	HUMAN	CSF043	3	CSF043_3	0	0.459761	-0.0690321	-0.245404	CSF	CSF: P043-3	NonBCellAdaptive
1528	ATCTTTTCCAGT_CSF043_3	716	2331.25	HUMAN	CSF043	3	CSF043_3	0	0.522816	-0.0170257	-0.0516159	CSF	CSF: P043-3	NonBCellAdaptive
1529	AGCTCTATCAAT_CSF043_3	836	2579.66	HUMAN	CSF043	3	CSF043_3	0	0.34405	0.12072	0.213816	CSF	CSF: P043-3	NonBCellAdaptive
1530	TATTATGCAAAA_CSF043_3	843	2604.89	HUMAN	CSF043	3	CSF043_3	0	0.0351645	0.163787	0.0491138	CSF	CSF: P043-3	NonBCellAdaptive
1531	CCGTCATCCAGG_CSF043_3	866	2637.95	HUMAN	CSF043	3	CSF043_3	0	0.525163	-0.0683704	-0.25755	CSF	CSF: P043-3	NonBCellAdaptive
1532	TAGGCCCCGTCG_CSF043_3	943	2841.82	HUMAN	CSF043	3	CSF043_3	0	0.443731	0.157793	0.0148494	CSF	CSF: P043-3	NonBCellAdaptive
1533	TACCGTCGGGTA_CSF043_3	762	2468.95	HUMAN	CSF043	3	CSF043_3	0	-0.0214828	0.122798	-0.179958	CSF	CSF: P043-3	NonBCellAdaptive
1534	TTTTATCCCCTC_CSF043_3	819	2590.9	HUMAN	CSF043	3	CSF043_3	0	0.808096	0.0310457	-0.227985	CSF	CSF: P043-3	NonBCellAdaptive
1535	CTTTTGAGGTGT_CSF043_3	778	2491.25	HUMAN	CSF043	3	CSF043_3	0	0.103095	0.0949383	0.0768765	CSF	CSF: P043-3	NonBCellAdaptive
1536	ATCCAATATAAN_CSF043_3	918	2816.72	HUMAN	CSF043	3	CSF043_3	0	0.2282	0.00423428	0.0679163	CSF	CSF: P043-3	NonBCellAdaptive
1537	GCCGCTAACCGG_CSF043_3	846	2507.14	HUMAN	CSF043	3	CSF043_3	0	0.439084	0.00759154	-0.07922	CSF	CSF: P043-3	NonBCellAdaptive
1538	GCAGCTCCCTCA_CSF043_3	868	2639.7	HUMAN	CSF043	3	CSF043_3	0	-0.0983723	0.0165479	0.0153607	CSF	CSF: P043-3	NonBCellAdaptive
1539	GATGGAATATTA_CSF043_3	751	2409.5	HUMAN	CSF043	3	CSF043_3	0	0.0231075	0.0374387	-0.18183	CSF	CSF: P043-3	NonBCellAdaptive
1540	CCTGGGTGGACG_CSF043_3	817	2506.74	HUMAN	CSF043	3	CSF043_3	0	0.176387	0.157786	0.0402289	CSF	CSF: P043-3	NonBCellAdaptive
1541	CGTTGCCAAGCG_CSF043_3	680	2220.86	HUMAN	CSF043	3	CSF043_3	0	-0.0230829	-0.0951448	-0.0852169	CSF	CSF: P043-3	NonBCellAdaptive
1542	ATTCAACGCTGT_CSF043_3	665	2249.47	HUMAN	CSF043	3	CSF043_3	0	0.172897	-0.048789	-0.390968	CSF	CSF: P043-3	NonBCellAdaptive
1543	CAGGCTAGTGGA_CSF043_3	773	2462.3	HUMAN	CSF043	3	CSF043_3	0	0.244023	0.025828	0.131684	CSF	CSF: P043-3	NonBCellAdaptive
1544	CAGAAAATATGN_CSF043_3	750	2518.59	HUMAN	CSF043	3	CSF043_3	0	0.650354	0.202642	0.341491	CSF	CSF: P043-3	NonBCellAdaptive
1545	CAAAAGTATAGG_CSF043_3	759	2418.27	HUMAN	CSF043	3	CSF043_3	0	0.0810573	-0.00558961	0.0542661	CSF	CSF: P043-3	NonBCellAdaptive
1546	ACTACGAAGATN_CSF043_3	893	2686.37	HUMAN	CSF043	3	CSF043_3	0	0.132215	0.0968277	-0.0597482	CSF	CSF: P043-3	NonBCellAdaptive
1547	GTGGCGGATGGC_CSF043_3	744	2392.51	HUMAN	CSF043	3	CSF043_3	0	0.600553	-0.0268105	-0.00817503	CSF	CSF: P043-3	NonBCellAdaptive
1548	AGATTCTGGTGN_CSF043_3	813	2504.71	HUMAN	CSF043	3	CSF043_3	0	0.381776	-0.0261692	-0.0809444	CSF	CSF: P043-3	NonBCellAdaptive
1549	ACCCCACTGGCC_CSF043_3	763	2379.36	HUMAN	CSF043	3	CSF043_3	0	0.058911	0.0362084	-0.0106652	CSF	CSF: P043-3	NonBCellAdaptive
1550	AACCCCCACCTG_CSF043_3	846	2560.91	HUMAN	CSF043	3	CSF043_3	0	0.415583	-0.0458731	0.00951132	CSF	CSF: P043-3	NonBCellAdaptive
1551	AGCTAAATTAAA_CSF043_3	813	2598.19	HUMAN	CSF043	3	CSF043_3	0	0.167652	0.0880646	0.16758	CSF	CSF: P043-3	NonBCellAdaptive
1552	GACGGAATTGGT_CSF043_3	798	2456.98	HUMAN	CSF043	3	CSF043_3	0	0.205431	0.0338746	-0.0538233	CSF	CSF: P043-3	NonBCellAdaptive
1553	GGGTAGACCCGC_CSF043_3	788	2533.14	HUMAN	CSF043	3	CSF043_3	0	-0.16745	0.104355	0.137824	CSF	CSF: P043-3	NonBCellAdaptive
1554	ACGACTGTCTGG_CSF043_3	826	2505.38	HUMAN	CSF043	3	CSF043_3	0	0.34346	0.0972761	0.0890737	CSF	CSF: P043-3	NonBCellAdaptive
1555	AAAACCACGACA_CSF043_3	896	2781.81	HUMAN	CSF043	3	CSF043_3	0	0.244676	0.29017	0.29963	CSF	CSF: P043-3	NonBCellAdaptive
1556	GTGTCGTTCTGT_CSF043_3	725	2315.91	HUMAN	CSF043	3	CSF043_3	0	0.367973	0.00299179	-0.0771054	CSF	CSF: P043-3	NonBCellAdaptive
1557	ACTTGCAAAGAN_CSF043_3	858	2654.33	HUMAN	CSF043	3	CSF043_3	0	-0.23432	0.0415057	0.305382	CSF	CSF: P043-3	NonBCellAdaptive
1558	AGTAAGTGGCTC_CSF043_3	753	2421.74	HUMAN	CSF043	3	CSF043_3	0	0.202973	-0.0380196	-0.282899	CSF	CSF: P043-3	NonBCellAdaptive
1559	ATACGACGGACN_CSF043_3	737	2506.69	HUMAN	CSF043	3	CSF043_3	0	0.0979863	0.0542169	-0.0924457	CSF	CSF: P043-3	NonBCellAdaptive
1560	GACGGAGTCCAC_CSF043_3	898	2736.81	HUMAN	CSF043	3	CSF043_3	0	0.144789	0.166546	0.225518	CSF	CSF: P043-3	NonBCellAdaptive
1561	CACGAAATCAAC_CSF043_3	870	2653.35	HUMAN	CSF043	3	CSF043_3	0	0.215663	-0.0345482	-0.0621688	CSF	CSF: P043-3	NonBCellAdaptive
1562	CGCTGCTATTAG_CSF043_3	818	2556.6	HUMAN	CSF043	3	CSF043_3	0	0.201594	-0.110012	0.13545	CSF	CSF: P043-3	NonBCellAdaptive
1563	CGACTCTGATCT_CSF043_3	701	2299.94	HUMAN	CSF043	3	CSF043_3	0	0.187481	0.0824036	-0.139272	CSF	CSF: P043-3	NonBCellAdaptive
1564	AGCCAGCACAGC_CSF043_3	871	2772.66	HUMAN	CSF043	3	CSF043_3	0	0.632217	0.182589	0.0923305	CSF	CSF: P043-3	NonBCellAdaptive
1565	CATAATACCACC_CSF043_3	918	2856.66	HUMAN	CSF043	3	CSF043_3	0	-0.0240025	0.039585	0.213794	CSF	CSF: P043-3	NonBCellAdaptive
1566	CACCTTTCTCAC_CSF043_3	819	2525.65	HUMAN	CSF043	3	CSF043_3	0	0.486875	0.0535968	0.030595	CSF	CSF: P043-3	NonBCellAdaptive
1567	CTATCAGGTCAT_CSF043_3	424	1609.55	HUMAN	CSF043	3	CSF043_3	0	0.082038	-0.0443766	-0.17995	CSF	CSF: P043-3	NonBCellAdaptive
1568	TGATATAATCGT_CSF043_3	816	2566.66	HUMAN	CSF043	3	CSF043_3	0	0.0191741	-0.0343349	-0.0744614	CSF	CSF: P043-3	NonBCellAdaptive
1569	ACGTATTCGCCC_CSF043_3	779	2513.89	HUMAN	CSF043	3	CSF043_3	0	0.323426	-0.0176542	-0.204206	CSF	CSF: P043-3	NonBCellAdaptive
1570	ATCGACGTCAGN_CSF043_3	730	2361.31	HUMAN	CSF043	3	CSF043_3	0	0.335651	0.0504278	0.23472	CSF	CSF: P043-3	NonBCellAdaptive
1571	GAGGGTAGGTCC_CSF043_3	889	2692.87	HUMAN	CSF043	3	CSF043_3	0	0.380241	-0.000737219	0.0236567	CSF	CSF: P043-3	NonBCellAdaptive
1572	ATGCACTTAGTA_CSF043_3	760	2431.04	HUMAN	CSF043	3	CSF043_3	0	0.506078	-0.0831394	0.0380328	CSF	CSF: P043-3	NonBCellAdaptive
1573	CAACCTTTCAGN_CSF043_3	854	2652.29	HUMAN	CSF043	3	CSF043_3	0	0.211418	0.0208934	-0.170195	CSF	CSF: P043-3	NonBCellAdaptive
1574	GCACCTAGACAG_CSF043_3	791	2518.93	HUMAN	CSF043	3	CSF043_3	0	0.539546	-0.0453447	0.0190517	CSF	CSF: P043-3	NonBCellAdaptive
1575	GGTATCCTCCAN_CSF043_3	849	2688.9	HUMAN	CSF043	3	CSF043_3	0	0.481245	0.175005	0.117172	CSF	CSF: P043-3	NonBCellAdaptive
1576	TCACCAACGTTT_CSF043_3	842	2615.62	HUMAN	CSF043	3	CSF043_3	0	0.105607	-0.0524015	-0.13691	CSF	CSF: P043-3	NonBCellAdaptive
1577	CTCTCACTACCG_CSF043_3	692	2323.57	HUMAN	CSF043	3	CSF043_3	0	0.493836	-0.0102056	9.17e-05	CSF	CSF: P043-3	NonBCellAdaptive
1578	CCTTCGCTTTGA_CSF043_3	821	2552.64	HUMAN	CSF043	3	CSF043_3	0	0.523177	0.0519977	0.206038	CSF	CSF: P043-3	NonBCellAdaptive
1579	AAGACCGTTGTT_CSF043_3	775	2489.45	HUMAN	CSF043	3	CSF043_3	0	-0.0492376	0.0768063	0.0201103	CSF	CSF: P043-3	NonBCellAdaptive
1580	TCCCTGGAGGTA_CSF043_3	826	2606.89	HUMAN	CSF043	3	CSF043_3	0	0.505612	0.0843587	-0.0694977	CSF	CSF: P043-3	NonBCellAdaptive
1581	TCAGTCGGGTTC_CSF043_3	723	2360.85	HUMAN	CSF043	3	CSF043_3	0	-0.125477	0.0200544	0.0894092	CSF	CSF: P043-3	NonBCellAdaptive
1582	GGTCTAGAGTTT_CSF043_3	775	2373.81	HUMAN	CSF043	3	CSF043_3	0	0.0792098	0.0243036	-0.0611464	CSF	CSF: P043-3	NonBCellAdaptive
1583	TCTCGTAAGTGC_CSF043_3	954	2836.1	HUMAN	CSF043	3	CSF043_3	0	0.2442	0.248712	0.317641	CSF	CSF: P043-3	NonBCellAdaptive
1584	TGTATATCCTGN_CSF043_3	722	2345.13	HUMAN	CSF043	3	CSF043_3	0	0.532733	0.0359073	-0.128423	CSF	CSF: P043-3	NonBCellAdaptive
1585	GCGGAAGCTGAC_CSF043_3	686	2388.38	HUMAN	CSF043	3	CSF043_3	0	0.131299	0.0708787	0.0921261	CSF	CSF: P043-3	NonBCellAdaptive
1586	CCCTCTGATGAC_CSF043_3	763	2469.92	HUMAN	CSF043	3	CSF043_3	0	0.366998	0.0440136	0.356284	CSF	CSF: P043-3	NonBCellAdaptive
1587	TTCTGGCAACAC_CSF043_3	646	2278.7	HUMAN	CSF043	3	CSF043_3	0	0.0409994	-0.0388396	-0.0955318	CSF	CSF: P043-3	NonBCellAdaptive
1588	TGTGGTTAACTC_CSF043_3	876	2791.09	HUMAN	CSF043	3	CSF043_3	0	0.0573481	0.018742	0.544161	CSF	CSF: P043-3	NonBCellAdaptive
1589	TTGGGGCTCGTA_CSF043_3	812	2605.16	HUMAN	CSF043	3	CSF043_3	0	0.434225	0.170578	0.032883	CSF	CSF: P043-3	NonBCellAdaptive
1590	ATGCAACGTGGC_CSF043_3	685	2227.72	HUMAN	CSF043	3	CSF043_3	0	-0.139089	-0.0442873	0.137323	CSF	CSF: P043-3	NonBCellAdaptive
1591	AATTGGGTTCTG_CSF043_3	774	2395.12	HUMAN	CSF043	3	CSF043_3	0	0.195015	0.0231645	0.037775	CSF	CSF: P043-3	NonBCellAdaptive
1592	ATTGAAGCCACG_CSF043_3	725	2356.64	HUMAN	CSF043	3	CSF043_3	0	-0.107331	0.0474082	0.397525	CSF	CSF: P043-3	NonBCellAdaptive
1593	ATTTGGTCTAGC_CSF043_3	749	2440.34	HUMAN	CSF043	3	CSF043_3	0	0.263328	-0.0623837	-0.126233	CSF	CSF: P043-3	NonBCellAdaptive
1594	CTAACTTACTTN_CSF043_3	749	2451.5	HUMAN	CSF043	3	CSF043_3	0	0.168808	0.193607	0.0720528	CSF	CSF: P043-3	NonBCellAdaptive
1595	TTAAGTGCGCAA_CSF043_3	870	2693.94	HUMAN	CSF043	3	CSF043_3	0	0.209395	-0.0201814	0.0272465	CSF	CSF: P043-3	NonBCellAdaptive
1596	CTACAAGCATGG_CSF043_3	737	2437.3	HUMAN	CSF043	3	CSF043_3	0	0.365212	0.0859419	-0.0489249	CSF	CSF: P043-3	NonBCellAdaptive
1597	GAGTTCACAACA_CSF043_3	744	2456.21	HUMAN	CSF043	3	CSF043_3	0	0.310034	0.0980079	-0.118299	CSF	CSF: P043-3	NonBCellAdaptive
1598	AGCCGATAGCGC_CSF043_3	823	2614.53	HUMAN	CSF043	3	CSF043_3	0	0.315999	-0.0617657	-0.144878	CSF	CSF: P043-3	NonBCellAdaptive
1599	CGGACTACACTG_CSF043_3	712	2405.71	HUMAN	CSF043	3	CSF043_3	0	0.346094	-0.104506	-0.0758961	CSF	CSF: P043-3	NonBCellAdaptive
1600	CCGAGCGACCCT_CSF043_3	731	2367.36	HUMAN	CSF043	3	CSF043_3	0	0.378477	0.0125611	-0.138479	CSF	CSF: P043-3	NonBCellAdaptive
1601	CATGGCTCTGAA_CSF043_3	758	2451.04	HUMAN	CSF043	3	CSF043_3	0	0.184983	0.176843	0.0536042	CSF	CSF: P043-3	NonBCellAdaptive
1602	GATTCGCCCTGG_CSF043_3	624	2124.85	HUMAN	CSF043	3	CSF043_3	0	-0.0982885	0.0161984	-0.111572	CSF	CSF: P043-3	NonBCellAdaptive
1603	ATGAATGAGGTT_CSF043_3	716	2339.92	HUMAN	CSF043	3	CSF043_3	0	-0.128197	0.120173	-0.014574	CSF	CSF: P043-3	NonBCellAdaptive
1604	ACGTTCGTTTTC_CSF043_3	753	2411.01	HUMAN	CSF043	3	CSF043_3	0	0.061278	-0.0435846	-0.0342273	CSF	CSF: P043-3	NonBCellAdaptive
1605	AGCGCCTGATCA_CSF043_3	792	2574.18	HUMAN	CSF043	3	CSF043_3	0	-0.0196741	0.0697117	-0.0864109	CSF	CSF: P043-3	NonBCellAdaptive
1606	CCTGGTAGTTAG_CSF043_3	814	2553.6	HUMAN	CSF043	3	CSF043_3	0	0.324502	0.0276873	0.384427	CSF	CSF: P043-3	NonBCellAdaptive
1607	CCAAGACCGCTC_CSF043_3	819	2634.23	HUMAN	CSF043	3	CSF043_3	0	0.594034	-0.0186258	-0.0145311	CSF	CSF: P043-3	NonBCellAdaptive
1608	TTCCGCTCAGTC_CSF043_3	781	2535.47	HUMAN	CSF043	3	CSF043_3	0	-0.076444	0.0180826	0.137597	CSF	CSF: P043-3	NonBCellAdaptive
1609	TCCGCCAACTTT_CSF043_3	905	2730.35	HUMAN	CSF043	3	CSF043_3	0	0.44168	0.0136211	0.0280535	CSF	CSF: P043-3	NonBCellAdaptive
1610	GTTCGTGGGTGC_CSF043_3	708	2291.17	HUMAN	CSF043	3	CSF043_3	0	0.382815	0.0529923	-0.075546	CSF	CSF: P043-3	NonBCellAdaptive
1611	CGGGTCCACGTC_CSF043_3	880	2738.57	HUMAN	CSF043	3	CSF043_3	0	0.446238	-0.00128444	0.157412	CSF	CSF: P043-3	NonBCellAdaptive
1612	CCTCGCCCGGTG_CSF043_3	831	2542.95	HUMAN	CSF043	3	CSF043_3	0	0.0177936	0.041651	0.0238349	CSF	CSF: P043-3	NonBCellAdaptive
1613	TCGCCCGCACTN_CSF043_3	798	2554.14	HUMAN	CSF043	3	CSF043_3	0	0.437383	-0.0506755	0.026904	CSF	CSF: P043-3	NonBCellAdaptive
1614	TAAAGCCCACGA_CSF043_3	830	2632.94	HUMAN	CSF043	3	CSF043_3	0	0.190478	0.0281652	-0.0435945	CSF	CSF: P043-3	NonBCellAdaptive
1615	GCACACGTCCGA_CSF043_3	928	2757.48	HUMAN	CSF043	3	CSF043_3	0	-0.0463394	0.184516	0.0866997	CSF	CSF: P043-3	NonBCellAdaptive
1616	AGTTGCATGATA_CSF043_3	810	2527.94	HUMAN	CSF043	3	CSF043_3	0	0.258002	0.0210082	-0.0393282	CSF	CSF: P043-3	NonBCellAdaptive
1617	GCAGCCGTGGTT_CSF043_3	856	2631.49	HUMAN	CSF043	3	CSF043_3	0	0.169546	0.0842621	0.19115	CSF	CSF: P043-3	NonBCellAdaptive
1618	GTGAATTAATAT_CSF043_3	867	2683.27	HUMAN	CSF043	3	CSF043_3	0	0.315591	-0.00961896	0.349644	CSF	CSF: P043-3	NonBCellAdaptive
1619	AGTGGTGCGCTG_CSF043_3	818	2530.86	HUMAN	CSF043	3	CSF043_3	0	0.523444	0.0190723	-0.201437	CSF	CSF: P043-3	NonBCellAdaptive
1620	CAGAGACGTAAT_CSF043_3	810	2567.67	HUMAN	CSF043	3	CSF043_3	0	0.259668	0.114131	0.0545362	CSF	CSF: P043-3	NonBCellAdaptive
1621	CATTGTAAGTCA_CSF043_3	822	2562.48	HUMAN	CSF043	3	CSF043_3	0	0.634757	-0.0697892	-0.0418826	CSF	CSF: P043-3	NonBCellAdaptive
1622	TGGAACATTTGN_CSF043_3	656	2170.58	HUMAN	CSF043	3	CSF043_3	0	0.221742	0.0719023	-0.0321755	CSF	CSF: P043-3	NonBCellAdaptive
1623	ATATTATGGTCG_CSF043_3	1091	3034.92	HUMAN	CSF043	3	CSF043_3	0	0.403489	-0.0111146	-0.147719	CSF	CSF: P043-3	NonBCellAdaptive
1624	ACTTGTACGCAC_CSF043_3	718	2356.33	HUMAN	CSF043	3	CSF043_3	0	0.216384	0.0280029	0.0170425	CSF	CSF: P043-3	NonBCellAdaptive
1625	TACAACATTACG_CSF043_3	815	2565.61	HUMAN	CSF043	3	CSF043_3	0	0.397265	-0.041323	-0.152955	CSF	CSF: P043-3	NonBCellAdaptive
1626	CCACTTAGTGCC_CSF043_3	742	2428.83	HUMAN	CSF043	3	CSF043_3	0	0.441476	-0.0120046	-0.115952	CSF	CSF: P043-3	NonBCellAdaptive
1627	CAGACAAGGAAC_CSF043_3	866	2735.86	HUMAN	CSF043	3	CSF043_3	0	-0.0500267	0.019435	0.28952	CSF	CSF: P043-3	NonBCellAdaptive
1628	TAAATTGACCTG_CSF043_3	692	2291.5	HUMAN	CSF043	3	CSF043_3	0	0.254913	-0.0986723	0.0101317	CSF	CSF: P043-3	NonBCellAdaptive
1629	CACCACTCTCTG_CSF043_3	777	2498.02	HUMAN	CSF043	3	CSF043_3	0	0.405707	0.0511007	-0.334173	CSF	CSF: P043-3	NonBCellAdaptive
1630	ATGGCGCTGTCA_CSF043_3	836	2589.94	HUMAN	CSF043	3	CSF043_3	0	0.308764	0.0950287	0.259008	CSF	CSF: P043-3	NonBCellAdaptive
1631	TCTCATTCTCTA_CSF043_3	790	2071.4	HUMAN	CSF043	3	CSF043_3	0	0.251141	0.0289306	0.107589	CSF	CSF: P043-3	NonBCellAdaptive
1632	GGATATACTCCG_CSF043_3	773	2546.69	HUMAN	CSF043	3	CSF043_3	0	0.127042	-0.0283769	-0.0900128	CSF	CSF: P043-3	NonBCellAdaptive
1633	TCTATGACTTAA_CSF043_3	833	2606.76	HUMAN	CSF043	3	CSF043_3	0	0.355098	0.0620429	0.171012	CSF	CSF: P043-3	NonBCellAdaptive
1634	CGGCGATAGGTG_CSF043_3	752	2391	HUMAN	CSF043	3	CSF043_3	0	0.199995	0.0178895	0.0910284	CSF	CSF: P043-3	NonBCellAdaptive
1635	TAAGGGAAACGC_CSF043_3	770	2480.68	HUMAN	CSF043	3	CSF043_3	0	0.429903	0.0936554	0.295581	CSF	CSF: P043-3	NonBCellAdaptive
1636	ACTTGCCTACAN_CSF043_3	731	2439.95	HUMAN	CSF043	3	CSF043_3	0	0.280208	0.013663	0.0516666	CSF	CSF: P043-3	NonBCellAdaptive
1637	ATGTCAACTTAN_CSF043_3	733	2453.86	HUMAN	CSF043	3	CSF043_3	0	0.204212	-0.0240422	-0.0327449	CSF	CSF: P043-3	NonBCellAdaptive
1638	TTGGTTTGCCCT_CSF043_3	745	2388.03	HUMAN	CSF043	3	CSF043_3	0	0.0443474	0.0484283	0.0840621	CSF	CSF: P043-3	NonBCellAdaptive
1639	GACTACCAATAC_CSF043_3	679	2316.19	HUMAN	CSF043	3	CSF043_3	0	0.159936	-0.0787442	0.194572	CSF	CSF: P043-3	NonBCellAdaptive
1640	TTCTGTTCAAGC_CSF043_3	805	2555.89	HUMAN	CSF043	3	CSF043_3	0	0.324517	0.0305325	-0.279531	CSF	CSF: P043-3	NonBCellAdaptive
1641	GGCCCACTCCCA_CSF043_3	758	2430.73	HUMAN	CSF043	3	CSF043_3	0	0.0108268	0.0517227	-0.187827	CSF	CSF: P043-3	NonBCellAdaptive
1642	ACACGCCCATGG_CSF043_3	671	2223.44	HUMAN	CSF043	3	CSF043_3	0	0.273297	0.0120431	-0.0762086	CSF	CSF: P043-3	NonBCellAdaptive
1643	AGCGTGTCACAC_CSF043_3	799	2536.85	HUMAN	CSF043	3	CSF043_3	0	0.241971	0.152586	0.0385186	CSF	CSF: P043-3	NonBCellAdaptive
1644	CCGTCCCACGTT_CSF043_3	778	2512.87	HUMAN	CSF043	3	CSF043_3	0	-0.0360119	0.0982479	-0.374582	CSF	CSF: P043-3	NonBCellAdaptive
1645	CCGATTGCGAAT_CSF043_3	736	2495.03	HUMAN	CSF043	3	CSF043_3	0	-0.00691151	0.133701	0.0292119	CSF	CSF: P043-3	NonBCellAdaptive
1646	TCCTTACTCGGN_CSF043_3	680	2278.41	HUMAN	CSF043	3	CSF043_3	0	0.83771	0.0434699	-0.000387813	CSF	CSF: P043-3	NonBCellAdaptive
1647	CAGGTTACCACG_CSF043_3	890	2725.44	HUMAN	CSF043	3	CSF043_3	0	0.479653	0.0870286	0.0154594	CSF	CSF: P043-3	NonBCellAdaptive
1648	ATAGTCTGGAAG_CSF043_3	662	2233.45	HUMAN	CSF043	3	CSF043_3	0	-0.034072	-0.0217764	-0.158196	CSF	CSF: P043-3	NonBCellAdaptive
1649	ATTCCTCCACCG_CSF043_3	695	2385.14	HUMAN	CSF043	3	CSF043_3	0	0.0967019	-0.0248664	-0.32806	CSF	CSF: P043-3	NonBCellAdaptive
1650	GACGGTGAGTGA_CSF043_3	623	2118.79	HUMAN	CSF043	3	CSF043_3	0	-0.0677806	-0.102602	-0.138227	CSF	CSF: P043-3	NonBCellAdaptive
1651	TTCTACGAGTAC_CSF043_3	820	2603.44	HUMAN	CSF043	3	CSF043_3	0	0.1127	0.189885	-0.00270669	CSF	CSF: P043-3	NonBCellAdaptive
1652	GACTGTGACGGG_CSF043_3	667	2232.38	HUMAN	CSF043	3	CSF043_3	0	0.236627	0.0315216	0.244885	CSF	CSF: P043-3	NonBCellAdaptive
1653	GGTGTCATGTCC_CSF043_3	806	2528.54	HUMAN	CSF043	3	CSF043_3	0	0.392561	-0.0253813	0.0421083	CSF	CSF: P043-3	NonBCellAdaptive
1654	AACTGGTGTTCA_CSF043_3	769	2529.38	HUMAN	CSF043	3	CSF043_3	0	0.166552	0.124865	-0.180346	CSF	CSF: P043-3	NonBCellAdaptive
1655	ATATGTGGAGAA_CSF043_3	656	2211.75	HUMAN	CSF043	3	CSF043_3	0	0.27886	0.0252308	-0.0106259	CSF	CSF: P043-3	NonBCellAdaptive
1656	CCCCGAGACCCT_CSF043_3	821	2605.12	HUMAN	CSF043	3	CSF043_3	0	0.0484142	0.0633529	-0.0303975	CSF	CSF: P043-3	NonBCellAdaptive
1657	TGGCACAATCTA_CSF043_3	711	2344.5	HUMAN	CSF043	3	CSF043_3	0	0.375536	-0.0365177	-0.179193	CSF	CSF: P043-3	NonBCellAdaptive
1658	CGTATAATGTGC_CSF043_3	819	2575.4	HUMAN	CSF043	3	CSF043_3	0	0.227426	0.0104387	0.176159	CSF	CSF: P043-3	NonBCellAdaptive
1659	TGCTCATTCGAC_CSF043_3	679	2127.76	HUMAN	CSF043	3	CSF043_3	0	0.0503712	-0.0444749	0.0419756	CSF	CSF: P043-3	NonBCellAdaptive
1660	CCGGTGCCTCAA_CSF043_3	785	2547	HUMAN	CSF043	3	CSF043_3	0	0.188002	0.1561	0.232572	CSF	CSF: P043-3	NonBCellAdaptive
1661	ATACTAGATGCC_CSF043_3	700	2375.19	HUMAN	CSF043	3	CSF043_3	0	0.304614	0.00378566	0.0659599	CSF	CSF: P043-3	NonBCellAdaptive
1662	GGTCGAGGTGTN_CSF043_3	704	2380.82	HUMAN	CSF043	3	CSF043_3	0	0.561787	0.0220039	0.0843384	CSF	CSF: P043-3	NonBCellAdaptive
1663	CTCATTTGAGAN_CSF043_3	824	2580.23	HUMAN	CSF043	3	CSF043_3	0	0.668326	0.0952892	-0.0606589	CSF	CSF: P043-3	NonBCellAdaptive
1664	ACAATTCCGCTN_CSF043_3	719	2409.84	HUMAN	CSF043	3	CSF043_3	0	-0.0975564	-0.0273549	0.273372	CSF	CSF: P043-3	NonBCellAdaptive
1665	GAGGGAAGAGTG_CSF043_3	744	2415.42	HUMAN	CSF043	3	CSF043_3	0	0.243023	-0.040617	0.0838613	CSF	CSF: P043-3	NonBCellAdaptive
1666	CACGCTTTTCGT_CSF043_3	657	2237.19	HUMAN	CSF043	3	CSF043_3	0	0.460266	-0.0158734	-0.259024	CSF	CSF: P043-3	NonBCellAdaptive
1667	ATGACCTCGTCG_CSF043_3	769	2494.84	HUMAN	CSF043	3	CSF043_3	0	0.141877	-0.000654652	0.0774034	CSF	CSF: P043-3	NonBCellAdaptive
1668	ATCGGGCTTAAC_CSF043_3	1187	3190.41	HUMAN	CSF043	3	CSF043_3	0	0.208552	0.0671425	-0.272161	CSF	CSF: P043-3	NonBCellAdaptive
1669	GATCCGCCAGCC_CSF043_3	812	2534.82	HUMAN	CSF043	3	CSF043_3	0	0.668925	0.111984	-0.119079	CSF	CSF: P043-3	NonBCellAdaptive
1670	TGTCCCCCTGTG_CSF043_3	704	2393.61	HUMAN	CSF043	3	CSF043_3	0	0.349518	0.163009	-0.00425232	CSF	CSF: P043-3	NonBCellAdaptive
1671	GCCAAGAGTCAA_CSF043_3	788	2588.11	HUMAN	CSF043	3	CSF043_3	0	-0.0144838	0.0155477	-0.0355879	CSF	CSF: P043-3	NonBCellAdaptive
1672	GGTTCGTTGCAA_CSF043_3	817	2591.73	HUMAN	CSF043	3	CSF043_3	0	0.665017	-0.0387711	0.1014	CSF	CSF: P043-3	NonBCellAdaptive
1673	GCATCCTAACTC_CSF043_3	734	2388.86	HUMAN	CSF043	3	CSF043_3	0	0.387611	0.111621	0.0961368	CSF	CSF: P043-3	NonBCellAdaptive
1674	GCGCTCTCTGTC_CSF043_3	669	2280.89	HUMAN	CSF043	3	CSF043_3	0	0.958465	0.0209875	0.0985449	CSF	CSF: P043-3	NonBCellAdaptive
1675	AGTGATAGCTTC_CSF043_3	815	2615.29	HUMAN	CSF043	3	CSF043_3	0	-0.000808566	0.148841	0.0737168	CSF	CSF: P043-3	NonBCellAdaptive
1676	CAGACCCCATAT_CSF043_3	775	2488.49	HUMAN	CSF043	3	CSF043_3	0	0.118507	-0.0161832	0.237177	CSF	CSF: P043-3	NonBCellAdaptive
1677	CGACAAGTGGTA_CSF043_3	700	2287.91	HUMAN	CSF043	3	CSF043_3	0	0.229626	0.0423955	-0.0582459	CSF	CSF: P043-3	NonBCellAdaptive
1678	CCGCTAGGCAGT_CSF043_3	803	2540.56	HUMAN	CSF043	3	CSF043_3	0	0.460985	0.12584	-0.240856	CSF	CSF: P043-3	NonBCellAdaptive
1679	AACAGCTGGCGC_CSF043_3	598	2224.2	HUMAN	CSF043	3	CSF043_3	0	0.0575112	-0.0956728	-0.00730794	CSF	CSF: P043-3	NonBCellAdaptive
1680	CGGGGCTGGCCA_CSF043_3	813	2542.04	HUMAN	CSF043	3	CSF043_3	0	0.131528	0.0555883	-0.0955429	CSF	CSF: P043-3	NonBCellAdaptive
1681	GACTGCGGTTTT_CSF043_3	702	2319.83	HUMAN	CSF043	3	CSF043_3	0	0.532418	-0.0299086	-0.172616	CSF	CSF: P043-3	NonBCellAdaptive
1682	CGGGTAGCAATT_CSF043_3	669	2288.71	HUMAN	CSF043	3	CSF043_3	0	0.2715	0.0476581	0.0111192	CSF	CSF: P043-3	NonBCellAdaptive
1683	TATTCGACCGAT_CSF043_3	786	2522.19	HUMAN	CSF043	3	CSF043_3	0	0.394837	-0.0856323	-0.0366244	CSF	CSF: P043-3	NonBCellAdaptive
1684	TAGACAGCACAA_CSF043_3	811	2577.95	HUMAN	CSF043	3	CSF043_3	0	0.0659753	0.059405	0.0240093	CSF	CSF: P043-3	NonBCellAdaptive
1685	CGAATCCCCACC_CSF043_3	876	2714.6	HUMAN	CSF043	3	CSF043_3	0	0.125446	-0.0268381	0.0718139	CSF	CSF: P043-3	NonBCellAdaptive
1686	TTGAACGACGGC_CSF043_3	700	2333.48	HUMAN	CSF043	3	CSF043_3	0	0.317083	0.0336684	-0.0129139	CSF	CSF: P043-3	NonBCellAdaptive
1687	GCACGCATGAGA_CSF043_3	767	2520.8	HUMAN	CSF043	3	CSF043_3	0	0.713367	0.2247	0.0161919	CSF	CSF: P043-3	NonBCellAdaptive
1688	CGTTACAGTTGC_CSF043_3	733	2447.17	HUMAN	CSF043	3	CSF043_3	0	0.0623413	-0.0234491	-0.284241	CSF	CSF: P043-3	NonBCellAdaptive
1689	TATGGAAACGGN_CSF043_3	645	2230.04	HUMAN	CSF043	3	CSF043_3	0	0.615975	0.0577999	-0.296436	CSF	CSF: P043-3	NonBCellAdaptive
1690	CCACGCGAGTAC_CSF043_3	691	2380.76	HUMAN	CSF043	3	CSF043_3	0	0.93533	0.00468344	-0.025085	CSF	CSF: P043-3	NonBCellAdaptive
1691	CCGCGAGACGCC_CSF043_3	803	2542.84	HUMAN	CSF043	3	CSF043_3	0	0.216975	-0.0611638	0.149107	CSF	CSF: P043-3	NonBCellAdaptive
1692	TCTTACGTTTCG_CSF043_3	786	2519.99	HUMAN	CSF043	3	CSF043_3	0	0.188425	0.0719612	-0.0388483	CSF	CSF: P043-3	NonBCellAdaptive
1693	TCAGTCTGATGT_CSF043_3	742	2310.57	HUMAN	CSF043	3	CSF043_3	0	0.408688	0.0586461	-0.225462	CSF	CSF: P043-3	NonBCellAdaptive
1694	AGGCTTGTGATC_CSF043_3	674	2305.25	HUMAN	CSF043	3	CSF043_3	0	0.144975	0.0313171	0.21054	CSF	CSF: P043-3	NonBCellAdaptive
1695	CCATCAAACTGG_CSF043_3	683	2266.35	HUMAN	CSF043	3	CSF043_3	0	0.19685	-0.103542	-0.178497	CSF	CSF: P043-3	NonBCellAdaptive
1696	GTCTGCCCGAAC_CSF043_3	657	2277.07	HUMAN	CSF043	3	CSF043_3	0	0.130716	0.0998498	0.0107514	CSF	CSF: P043-3	NonBCellAdaptive
1697	GAGCACTCAACC_CSF043_3	822	2657.18	HUMAN	CSF043	3	CSF043_3	0	0.320742	-0.0461469	-0.297919	CSF	CSF: P043-3	NonBCellAdaptive
1698	CTAGACTACCAT_CSF043_3	681	2326.25	HUMAN	CSF043	3	CSF043_3	0	0.138012	0.0263863	0.519867	CSF	CSF: P043-3	NonBCellAdaptive
1699	GGCCAAGTATCA_CSF043_3	716	2392.14	HUMAN	CSF043	3	CSF043_3	0	-0.0338612	0.0471319	0.241934	CSF	CSF: P043-3	NonBCellAdaptive
1700	GCAGTGTGGAGG_CSF043_3	696	2260.03	HUMAN	CSF043	3	CSF043_3	0	0.180429	-0.00149097	-0.0690737	CSF	CSF: P043-3	NonBCellAdaptive
1701	TCTATGGCCGCG_CSF043_3	865	2653.84	HUMAN	CSF043	3	CSF043_3	0	-0.246493	-0.0218905	-0.138953	CSF	CSF: P043-3	NonBCellAdaptive
1702	CATTTCGGTTAG_CSF043_3	765	2455.19	HUMAN	CSF043	3	CSF043_3	0	0.0933595	0.118023	-0.280409	CSF	CSF: P043-3	NonBCellAdaptive
1703	CCCGCCTGCGTT_CSF043_3	794	2549.89	HUMAN	CSF043	3	CSF043_3	0	-0.111576	0.0945145	-0.057696	CSF	CSF: P043-3	NonBCellAdaptive
1704	CCTACGCGCCTA_CSF043_3	898	2777.18	HUMAN	CSF043	3	CSF043_3	0	0.182571	0.168279	0.178181	CSF	CSF: P043-3	NonBCellAdaptive
1705	AAAAGCTTCCGT_CSF043_3	830	2646.89	HUMAN	CSF043	3	CSF043_3	0	0.449546	0.148572	-0.0102142	CSF	CSF: P043-3	NonBCellAdaptive
1706	TCCTTGGGGTGG_CSF043_3	622	2085.24	HUMAN	CSF043	3	CSF043_3	0	-0.0900463	-0.103485	0.0505415	CSF	CSF: P043-3	NonBCellAdaptive
1707	TGCAACCCTCAT_CSF043_3	751	2415.57	HUMAN	CSF043	3	CSF043_3	0	0.143968	0.00171758	0.265367	CSF	CSF: P043-3	NonBCellAdaptive
1708	AGTGGACCTTGA_CSF043_3	803	2606.07	HUMAN	CSF043	3	CSF043_3	0	0.896251	0.0765346	-0.0827367	CSF	CSF: P043-3	NonBCellAdaptive
1709	ACAACGTTAAGG_CSF043_3	714	2366.24	HUMAN	CSF043	3	CSF043_3	0	0.19811	-0.0450519	-0.00754159	CSF	CSF: P043-3	NonBCellAdaptive
1710	CCTCGCGCCTAN_CSF043_3	890	2772.93	HUMAN	CSF043	3	CSF043_3	0	0.338943	0.285895	0.00108558	CSF	CSF: P043-3	NonBCellAdaptive
1711	GCGAATGAGCCT_CSF043_3	681	2266.06	HUMAN	CSF043	3	CSF043_3	0	0.356148	0.0252055	-0.0977298	CSF	CSF: P043-3	NonBCellAdaptive
1712	GCCACCACCGGG_CSF043_3	692	2361.58	HUMAN	CSF043	3	CSF043_3	0	-0.068805	-0.0272938	-0.263419	CSF	CSF: P043-3	NonBCellAdaptive
1713	ACAGGATCACCN_CSF043_3	777	2572.38	HUMAN	CSF043	3	CSF043_3	0	0.362309	0.0706507	-0.0024188	CSF	CSF: P043-3	NonBCellAdaptive
1714	ACCCCGAGCCCA_CSF043_3	635	2274.48	HUMAN	CSF043	3	CSF043_3	0	0.166425	-0.0529801	0.0426776	CSF	CSF: P043-3	NonBCellAdaptive
1715	CCATCCCTAGTT_CSF043_3	753	2455.83	HUMAN	CSF043	3	CSF043_3	0	-0.26517	0.134575	0.0545682	CSF	CSF: P043-3	NonBCellAdaptive
1716	AGCTAAGCCCAG_CSF043_3	764	2479.95	HUMAN	CSF043	3	CSF043_3	0	0.301495	0.176632	-0.1221	CSF	CSF: P043-3	NonBCellAdaptive
1717	CTCTGTATGGGA_CSF043_3	527	1977.26	HUMAN	CSF043	3	CSF043_3	0	0.164825	0.0436552	-0.234561	CSF	CSF: P043-3	NonBCellAdaptive
1718	CCTGGGCAGACA_CSF043_3	750	2493.77	HUMAN	CSF043	3	CSF043_3	0	0.77252	-0.0151954	0.283205	CSF	CSF: P043-3	NonBCellAdaptive
1719	CGCGCCGGCCCT_CSF043_3	798	2438.25	HUMAN	CSF043	3	CSF043_3	0	0.108692	0.187895	-0.0359699	CSF	CSF: P043-3	NonBCellAdaptive
1720	CTAAATCTTGGN_CSF043_3	720	2435	HUMAN	CSF043	3	CSF043_3	0	0.0274814	0.0173184	0.00623634	CSF	CSF: P043-3	NonBCellAdaptive
1721	CCGAACGTATAT_CSF043_3	635	2262.6	HUMAN	CSF043	3	CSF043_3	0	0.402119	0.00877254	-0.0795642	CSF	CSF: P043-3	NonBCellAdaptive
1722	AGAGGTCAAGCA_CSF043_3	821	2554.22	HUMAN	CSF043	3	CSF043_3	0	0.328314	0.0344057	-0.0402689	CSF	CSF: P043-3	NonBCellAdaptive
1723	ATACGGAATAAC_CSF043_3	747	2491.55	HUMAN	CSF043	3	CSF043_3	0	0.214489	0.0127004	-0.0761412	CSF	CSF: P043-3	NonBCellAdaptive
1724	TAAGCTATGAGC_CSF043_3	762	2493.5	HUMAN	CSF043	3	CSF043_3	0	0.360607	0.0432529	-0.0457871	CSF	CSF: P043-3	NonBCellAdaptive
1725	GCTGAAAAACTN_CSF043_3	733	2541.64	HUMAN	CSF043	3	CSF043_3	0	0.315694	-0.0149396	0.19495	CSF	CSF: P043-3	NonBCellAdaptive
1726	CGCCCCATAAAT_CSF043_3	824	2597.51	HUMAN	CSF043	3	CSF043_3	0	0.362036	0.0437551	0.238877	CSF	CSF: P043-3	NonBCellAdaptive
1727	TTGAACGTGTGC_CSF043_3	830	2583.57	HUMAN	CSF043	3	CSF043_3	0	0.0540224	0.187576	0.0938957	CSF	CSF: P043-3	NonBCellAdaptive
1728	GCCAAACCACTN_CSF043_3	716	2448.49	HUMAN	CSF043	3	CSF043_3	0	0.306844	0.0904084	0.38183	CSF	CSF: P043-3	NonBCellAdaptive
1729	GTGATTAGAACG_CSF043_3	673	2275.78	HUMAN	CSF043	3	CSF043_3	0	0.209017	0.080931	-0.17087	CSF	CSF: P043-3	NonBCellAdaptive
1730	GATCTTGACCCG_CSF043_3	674	2375.83	HUMAN	CSF043	3	CSF043_3	0	0.306664	0.18878	0.172065	CSF	CSF: P043-3	NonBCellAdaptive
1731	CCATTCTAAACA_CSF043_3	705	2283.56	HUMAN	CSF043	3	CSF043_3	2	-0.196852	0.0860469	-0.262336	CSF	CSF: P043-3	BCell
1732	GGTCGACACGTT_CSF043_3	843	2672.27	HUMAN	CSF043	3	CSF043_3	0	0.618213	-0.0605997	-0.0324932	CSF	CSF: P043-3	NonBCellAdaptive
1733	GATGGCGAACCT_CSF043_3	775	2512.58	HUMAN	CSF043	3	CSF043_3	0	0.37007	0.0736266	0.190384	CSF	CSF: P043-3	NonBCellAdaptive
1734	ACCATGGGCGTG_CSF043_3	671	2258.88	HUMAN	CSF043	3	CSF043_3	0	0.429847	0.0878938	0.0846624	CSF	CSF: P043-3	NonBCellAdaptive
1735	CCCGGGGCCTTC_CSF043_3	766	2512.82	HUMAN	CSF043	3	CSF043_3	0	0.242793	-0.0277467	-0.164429	CSF	CSF: P043-3	NonBCellAdaptive
1736	TTGGGCATCACA_CSF043_3	731	2447.15	HUMAN	CSF043	3	CSF043_3	0	0.190722	-0.0249504	-0.240724	CSF	CSF: P043-3	NonBCellAdaptive
1737	CTCATGTACCAC_CSF043_3	740	2451.42	HUMAN	CSF043	3	CSF043_3	0	-0.0909965	0.0549609	0.284977	CSF	CSF: P043-3	NonBCellAdaptive
1738	TGAAGGGCAACC_CSF043_3	713	2377.38	HUMAN	CSF043	3	CSF043_3	0	0.449541	-0.0920071	0.00659716	CSF	CSF: P043-3	NonBCellAdaptive
1739	GCGTCCCGAAGT_CSF043_3	681	2285.4	HUMAN	CSF043	3	CSF043_3	0	0.250678	-0.006661	0.0245458	CSF	CSF: P043-3	NonBCellAdaptive
1740	TGCGCTCAATAT_CSF043_3	765	2491.86	HUMAN	CSF043	3	CSF043_3	0	0.146237	0.0967298	0.0726975	CSF	CSF: P043-3	NonBCellAdaptive
1741	TGCGGATCATAG_CSF043_3	628	2188.16	HUMAN	CSF043	3	CSF043_3	0	0.278892	0.218618	0.246586	CSF	CSF: P043-3	NonBCellAdaptive
1742	TCTTGGCCCTTT_CSF043_3	572	1990.75	HUMAN	CSF043	3	CSF043_3	0	0.491906	0.0197093	0.166111	CSF	CSF: P043-3	NonBCellAdaptive
1743	TCGGTTCGCAAA_CSF043_3	859	2715.95	HUMAN	CSF043	3	CSF043_3	0	-0.197236	-0.0739636	-0.252069	CSF	CSF: P043-3	NonBCellAdaptive
1744	CTCAGCAATTTA_CSF043_3	697	2342.08	HUMAN	CSF043	3	CSF043_3	0	-0.0671987	-0.0811171	-0.157028	CSF	CSF: P043-3	NonBCellAdaptive
1745	CAAACAATACAN_CSF043_3	598	2155.39	HUMAN	CSF043	3	CSF043_3	0	0.258468	0.0930832	0.088824	CSF	CSF: P043-3	NonBCellAdaptive
1746	TTAGTCATCACG_CSF043_3	535	1892.67	HUMAN	CSF043	3	CSF043_3	0	0.513614	-0.105182	-0.45083	CSF	CSF: P043-3	NonBCellAdaptive
1747	TGCTGCCCAACC_CSF043_3	768	2559.12	HUMAN	CSF043	3	CSF043_3	0	0.0368765	0.0883334	0.0202649	CSF	CSF: P043-3	NonBCellAdaptive
1748	TGGGTAATTTGN_CSF043_3	855	2634.32	HUMAN	CSF043	3	CSF043_3	0	0.69054	0.135977	0.0102634	CSF	CSF: P043-3	NonBCellAdaptive
1749	AGAGAAAGCGTT_CSF043_3	686	2317.92	HUMAN	CSF043	3	CSF043_3	0	0.0149765	-0.0378889	0.0488639	CSF	CSF: P043-3	NonBCellAdaptive
1750	GGTCACCGCCCC_CSF043_3	790	2519.06	HUMAN	CSF043	3	CSF043_3	0	0.261301	0.0430155	0.458128	CSF	CSF: P043-3	NonBCellAdaptive
1751	TGGGTTACCCAC_CSF043_3	802	2565.55	HUMAN	CSF043	3	CSF043_3	0	0.0465981	0.135274	0.258664	CSF	CSF: P043-3	NonBCellAdaptive
1752	GGCGCGTCCTAT_CSF043_3	798	2496.94	HUMAN	CSF043	3	CSF043_3	0	0.293257	0.0042033	0.097252	CSF	CSF: P043-3	NonBCellAdaptive
1753	AATTTGTGGACT_CSF043_3	727	2458.84	HUMAN	CSF043	3	CSF043_3	0	0.278762	-0.0393848	0.0906478	CSF	CSF: P043-3	NonBCellAdaptive
1754	GTCTGCAGCTAG_CSF043_3	730	2401.45	HUMAN	CSF043	3	CSF043_3	0	0.219466	0.0586743	-0.113017	CSF	CSF: P043-3	NonBCellAdaptive
1755	TTCATGGATCGT_CSF043_3	566	2011.32	HUMAN	CSF043	3	CSF043_3	0	0.60938	-0.101763	0.189062	CSF	CSF: P043-3	NonBCellAdaptive
1756	TGCCCCGTTGGG_CSF043_3	645	2236.69	HUMAN	CSF043	3	CSF043_3	0	0.092523	-0.0156262	-0.198335	CSF	CSF: P043-3	NonBCellAdaptive
1757	AGTTTCCCTGCC_CSF043_3	603	2078.67	HUMAN	CSF043	3	CSF043_3	0	0.00522363	0.0220217	-0.235421	CSF	CSF: P043-3	NonBCellAdaptive
1758	GGCAAAATACTT_CSF043_3	672	2316.16	HUMAN	CSF043	3	CSF043_3	0	0.596479	0.0592727	-0.0291875	CSF	CSF: P043-3	NonBCellAdaptive
1759	CCGGTATGGGCA_CSF043_3	723	2400.77	HUMAN	CSF043	3	CSF043_3	0	0.411677	0.0758053	0.355514	CSF	CSF: P043-3	NonBCellAdaptive
1760	GCGTTTAGCACT_CSF043_3	750	2497.23	HUMAN	CSF043	3	CSF043_3	0	0.686391	0.0190338	-0.193785	CSF	CSF: P043-3	NonBCellAdaptive
1761	TAATGCGGGTCA_CSF043_3	627	2185.1	HUMAN	CSF043	3	CSF043_3	0	-0.102987	0.123532	-0.215665	CSF	CSF: P043-3	NonBCellAdaptive
1762	TATAGACGTACT_CSF043_3	765	2466.89	HUMAN	CSF043	3	CSF043_3	0	0.500184	0.0059203	-0.0662039	CSF	CSF: P043-3	NonBCellAdaptive
1763	TCTCCGGCTATG_CSF043_3	681	2314.77	HUMAN	CSF043	3	CSF043_3	0	0.168717	0.0580748	-0.110447	CSF	CSF: P043-3	NonBCellAdaptive
1764	ATAGAGTCCGTC_CSF043_3	724	2423.55	HUMAN	CSF043	3	CSF043_3	0	0.195514	0.0103976	-0.28845	CSF	CSF: P043-3	NonBCellAdaptive
1765	CTACCACATCTT_CSF043_3	785	2529.12	HUMAN	CSF043	3	CSF043_3	0	0.272288	0.0748038	-0.152964	CSF	CSF: P043-3	NonBCellAdaptive
1766	CCACTTTGTCTG_CSF043_3	687	2295.95	HUMAN	CSF043	3	CSF043_3	0	0.0398386	-0.0882774	0.123657	CSF	CSF: P043-3	NonBCellAdaptive
1767	GAAGCCTAAAGC_CSF043_3	632	2263.62	HUMAN	CSF043	3	CSF043_3	0	0.392796	0.0568131	-0.011726	CSF	CSF: P043-3	NonBCellAdaptive
1768	CCCTATTCGCGA_CSF043_3	792	2486.83	HUMAN	CSF043	3	CSF043_3	0	-0.139137	-0.00309539	-0.0171583	CSF	CSF: P043-3	NonBCellAdaptive
1769	GTTTTACGAATG_CSF043_3	688	2336.41	HUMAN	CSF043	3	CSF043_3	0	-0.0899812	0.108079	-0.0788968	CSF	CSF: P043-3	NonBCellAdaptive
1770	ACACTTCGAGAG_CSF043_3	644	2292.58	HUMAN	CSF043	3	CSF043_3	0	0.520798	0.0887408	-0.0247959	CSF	CSF: P043-3	NonBCellAdaptive
1771	GATAAGAGAAGA_CSF043_3	633	2237.27	HUMAN	CSF043	3	CSF043_3	0	-0.0127016	-0.150051	-0.159752	CSF	CSF: P043-3	NonBCellAdaptive
1772	TCTATATTACTG_CSF043_3	738	2458.54	HUMAN	CSF043	3	CSF043_3	0	-0.0749124	0.0350764	-0.0385657	CSF	CSF: P043-3	NonBCellAdaptive
1773	CTAACACGATCT_CSF043_3	670	2340.97	HUMAN	CSF043	3	CSF043_3	0	0.204698	0.0783807	-0.10605	CSF	CSF: P043-3	NonBCellAdaptive
1774	TCAACACTGCTG_CSF043_3	625	2100.53	HUMAN	CSF043	3	CSF043_3	0	0.112875	-0.0205246	-0.0161641	CSF	CSF: P043-3	NonBCellAdaptive
1775	CGTACCGTGTGC_CSF043_3	852	2666.02	HUMAN	CSF043	3	CSF043_3	0	0.0713807	0.153768	0.365581	CSF	CSF: P043-3	NonBCellAdaptive
1776	TAGAGGGCGACG_CSF043_3	687	2339.66	HUMAN	CSF043	3	CSF043_3	0	0.252236	0.0302689	0.0630727	CSF	CSF: P043-3	NonBCellAdaptive
1777	GACCGCGTTGCG_CSF043_3	886	2723.42	HUMAN	CSF043	3	CSF043_3	0	0.370263	0.138111	0.0687715	CSF	CSF: P043-3	NonBCellAdaptive
1778	CAAGTGCTGCTC_CSF043_3	639	2237.67	HUMAN	CSF043	3	CSF043_3	0	0.167882	0.0485333	-0.177898	CSF	CSF: P043-3	NonBCellAdaptive
1779	CAGACACACTCC_CSF043_3	773	2560.95	HUMAN	CSF043	3	CSF043_3	0	0.422767	0.192069	0.115807	CSF	CSF: P043-3	NonBCellAdaptive
1780	GGCACTTGAGAC_CSF043_3	702	2406.66	HUMAN	CSF043	3	CSF043_3	0	-0.0188095	0.0181637	-0.0610062	CSF	CSF: P043-3	NonBCellAdaptive
1781	GTCCGGCCGATN_CSF043_3	719	2423.12	HUMAN	CSF043	3	CSF043_3	0	0.61242	0.0723057	-0.268055	CSF	CSF: P043-3	NonBCellAdaptive
1782	TAACATAGTTCG_CSF043_3	700	2278.04	HUMAN	CSF043	3	CSF043_3	0	0.0598172	0.18444	-0.0871166	CSF	CSF: P043-3	NonBCellAdaptive
1783	GATACTATAGGA_CSF043_3	736	2449.93	HUMAN	CSF043	3	CSF043_3	0	0.320813	0.011451	-0.0552468	CSF	CSF: P043-3	NonBCellAdaptive
1784	GGGTCTGCAGAG_CSF043_3	667	2255.65	HUMAN	CSF043	3	CSF043_3	0	0.22634	0.0721074	-0.112306	CSF	CSF: P043-3	NonBCellAdaptive
1785	GGTGCAGGCGGA_CSF043_3	671	2292.74	HUMAN	CSF043	3	CSF043_3	0	0.0162321	-0.0473286	0.132909	CSF	CSF: P043-3	NonBCellAdaptive
1786	ATTCCGGCCGTN_CSF043_3	698	2381.39	HUMAN	CSF043	3	CSF043_3	0	0.401457	-0.0182789	0.0361265	CSF	CSF: P043-3	NonBCellAdaptive
1787	CAGAGTCCTGCT_CSF043_3	566	2083.36	HUMAN	CSF043	3	CSF043_3	0	0.151083	0.0464387	-0.157828	CSF	CSF: P043-3	NonBCellAdaptive
1788	ATAAAATTCGTC_CSF043_3	702	2399.86	HUMAN	CSF043	3	CSF043_3	0	0.455117	0.0551223	0.165374	CSF	CSF: P043-3	NonBCellAdaptive
1789	CCTACCGTGGCA_CSF043_3	642	2249.12	HUMAN	CSF043	3	CSF043_3	0	0.0748715	-0.0242557	-0.000825787	CSF	CSF: P043-3	NonBCellAdaptive
1790	GTCTCTTGAGGC_CSF043_3	592	2115.54	HUMAN	CSF043	3	CSF043_3	0	0.37989	0.111198	-0.0761773	CSF	CSF: P043-3	NonBCellAdaptive
1791	GAATCTAAGGCA_CSF043_3	822	2636.47	HUMAN	CSF043	3	CSF043_3	0	0.250057	0.0997433	0.345378	CSF	CSF: P043-3	NonBCellAdaptive
1792	ACCCCCGACTGA_CSF043_3	660	2273.58	HUMAN	CSF043	3	CSF043_3	0	0.326371	0.0220279	-0.139493	CSF	CSF: P043-3	NonBCellAdaptive
1793	TGAAGTATCGCG_CSF043_3	683	2329.34	HUMAN	CSF043	3	CSF043_3	0	0.0183534	-0.0586002	0.20017	CSF	CSF: P043-3	NonBCellAdaptive
1794	GCCCGCTAATCA_CSF043_3	709	2313.23	HUMAN	CSF043	3	CSF043_3	0	0.276564	0.10154	0.0857166	CSF	CSF: P043-3	NonBCellAdaptive
1795	TAATGTTGTCAC_CSF043_3	723	2425.89	HUMAN	CSF043	3	CSF043_3	0	0.365052	0.02673	0.2824	CSF	CSF: P043-3	NonBCellAdaptive
1796	GTACGCGGCCAG_CSF043_3	678	2351.92	HUMAN	CSF043	3	CSF043_3	0	0.277068	0.0225837	-0.0639441	CSF	CSF: P043-3	NonBCellAdaptive
1797	CGCTTGGCGCAG_CSF043_3	713	2360.73	HUMAN	CSF043	3	CSF043_3	0	0.0584041	0.0327744	-0.0211572	CSF	CSF: P043-3	NonBCellAdaptive
1798	GCGCTTTAGGCC_CSF043_3	669	2213.52	HUMAN	CSF043	3	CSF043_3	0	0.219642	0.111927	-0.187836	CSF	CSF: P043-3	NonBCellAdaptive
1799	GAGGGATTAACA_CSF043_3	715	2429.42	HUMAN	CSF043	3	CSF043_3	0	0.0329721	0.014258	-0.00949728	CSF	CSF: P043-3	NonBCellAdaptive
1800	CAAGCGGCGTAA_CSF043_3	832	2684.49	HUMAN	CSF043	3	CSF043_3	0	0.181886	0.0161633	-0.0763796	CSF	CSF: P043-3	NonBCellAdaptive
1801	CATGTCCACAAN_CSF043_3	654	2259.53	HUMAN	CSF043	3	CSF043_3	0	0.0812925	0.0117579	0.21615	CSF	CSF: P043-3	NonBCellAdaptive
1802	TTTCTTGTGTGA_CSF043_3	670	2283.19	HUMAN	CSF043	3	CSF043_3	0	0.124603	0.00940826	0.0329523	CSF	CSF: P043-3	NonBCellAdaptive
1803	CCGCGTAAGTGA_CSF043_3	699	2349.37	HUMAN	CSF043	3	CSF043_3	0	0.837358	0.0455226	0.0283813	CSF	CSF: P043-3	NonBCellAdaptive
1804	GCGTTAATCAGA_CSF043_3	757	2483.8	HUMAN	CSF043	3	CSF043_3	0	0.0892863	0.0174021	-0.247246	CSF	CSF: P043-3	NonBCellAdaptive
1805	AGTTAAAGCCGG_CSF043_3	585	2140.67	HUMAN	CSF043	3	CSF043_3	0	0.350245	-0.0278001	-0.226514	CSF	CSF: P043-3	NonBCellAdaptive
1806	GACTATTCTCCN_CSF043_3	748	2569.17	HUMAN	CSF043	3	CSF043_3	0	0.503473	0.115123	-0.172447	CSF	CSF: P043-3	NonBCellAdaptive
1807	ATGCCTCACCGN_CSF043_3	762	2585.9	HUMAN	CSF043	3	CSF043_3	0	-0.240861	0.0474001	0.0293975	CSF	CSF: P043-3	NonBCellAdaptive
1808	CTTAGGCTGTGC_CSF043_3	690	2314.73	HUMAN	CSF043	3	CSF043_3	0	0.333826	0.0442368	-0.134902	CSF	CSF: P043-3	NonBCellAdaptive
1809	TTTCCACAGGCA_CSF043_3	684	2377.21	HUMAN	CSF043	3	CSF043_3	0	0.590057	-0.0428008	0.0664133	CSF	CSF: P043-3	NonBCellAdaptive
1810	TTGGAACCTCGN_CSF043_3	736	2487.87	HUMAN	CSF043	3	CSF043_3	0	0.416061	0.0136164	0.0709829	CSF	CSF: P043-3	NonBCellAdaptive
1811	CAATGACACTGC_CSF043_3	599	2109.11	HUMAN	CSF043	3	CSF043_3	0	0.467347	0.0647267	-0.0323789	CSF	CSF: P043-3	NonBCellAdaptive
1812	AGCGCTCATACC_CSF043_3	634	2268.53	HUMAN	CSF043	3	CSF043_3	0	0.22585	0.0619354	-0.120184	CSF	CSF: P043-3	NonBCellAdaptive
1813	ATTGCGCCGACG_CSF043_3	649	2268.16	HUMAN	CSF043	3	CSF043_3	0	0.43819	0.0340633	-0.257717	CSF	CSF: P043-3	NonBCellAdaptive
1814	CACCCTCAAGCA_CSF043_3	718	2434.25	HUMAN	CSF043	3	CSF043_3	0	0.261555	0.116644	-0.0575051	CSF	CSF: P043-3	NonBCellAdaptive
1815	CCCTTGTTAATG_CSF043_3	718	2403.3	HUMAN	CSF043	3	CSF043_3	0	0.207425	0.0775324	-0.025597	CSF	CSF: P043-3	NonBCellAdaptive
1816	GAGTTTAAATTA_CSF043_3	614	2172.86	HUMAN	CSF043	3	CSF043_3	0	0.103562	0.0519308	-0.0609267	CSF	CSF: P043-3	NonBCellAdaptive
1817	CATTTACCTCAA_CSF043_3	700	2377.69	HUMAN	CSF043	3	CSF043_3	0	0.179627	-0.00422163	-0.192108	CSF	CSF: P043-3	NonBCellAdaptive
1818	GAGAGGAGCCCG_CSF043_3	753	2486.61	HUMAN	CSF043	3	CSF043_3	0	0.407209	0.10126	0.0430774	CSF	CSF: P043-3	NonBCellAdaptive
1819	GCTCGGGGAAAT_CSF043_3	731	2479.48	HUMAN	CSF043	3	CSF043_3	0	0.262884	0.173951	0.040916	CSF	CSF: P043-3	NonBCellAdaptive
1820	AGGATAAGCAGC_CSF043_3	560	2045.81	HUMAN	CSF043	3	CSF043_3	0	0.463024	0.0564396	-0.60015	CSF	CSF: P043-3	NonBCellAdaptive
1821	GGCTTGCGGGCN_CSF043_3	771	2508.14	HUMAN	CSF043	3	CSF043_3	0	0.348949	0.0211666	0.0705473	CSF	CSF: P043-3	NonBCellAdaptive
1822	GTTGACTTGAGG_CSF043_3	690	2306.71	HUMAN	CSF043	3	CSF043_3	0	0.657908	0.0984687	0.0275533	CSF	CSF: P043-3	NonBCellAdaptive
1823	TTATGGTATAGG_CSF043_3	622	2136.05	HUMAN	CSF043	3	CSF043_3	0	-0.0588947	-0.0290885	-0.0936227	CSF	CSF: P043-3	NonBCellAdaptive
1824	TGAGCTGTTCGA_CSF043_3	618	2172	HUMAN	CSF043	3	CSF043_3	0	0.321632	-0.130456	0.0198131	CSF	CSF: P043-3	NonBCellAdaptive
1825	TTGCATATTCGT_CSF043_3	660	2218.58	HUMAN	CSF043	3	CSF043_3	0	0.0820266	0.107657	-0.150149	CSF	CSF: P043-3	NonBCellAdaptive
1826	AGGGAACAGACA_CSF043_3	566	2118.06	HUMAN	CSF043	3	CSF043_3	0	0.346217	0.0374265	-0.044383	CSF	CSF: P043-3	NonBCellAdaptive
1827	TTAGTCGACTTA_CSF043_3	662	2215.93	HUMAN	CSF043	3	CSF043_3	0	-0.156304	0.0550336	0.1536	CSF	CSF: P043-3	NonBCellAdaptive
1828	GACCTAATTGCA_CSF043_3	601	2139.65	HUMAN	CSF043	3	CSF043_3	0	-0.440158	-0.0433665	-0.0975043	CSF	CSF: P043-3	NonBCellAdaptive
1829	GTATACGTTTAC_CSF043_3	609	2182.22	HUMAN	CSF043	3	CSF043_3	0	0.232359	0.0821709	0.036253	CSF	CSF: P043-3	NonBCellAdaptive
1830	TAACTGAGACGA_CSF043_3	608	2142.51	HUMAN	CSF043	3	CSF043_3	0	0.400359	-0.00931402	-0.217541	CSF	CSF: P043-3	NonBCellAdaptive
1831	GCATCGCCGAAA_CSF043_3	660	2309.73	HUMAN	CSF043	3	CSF043_3	0	0.432436	-0.0279652	0.122314	CSF	CSF: P043-3	NonBCellAdaptive
1832	GGAGCGCGGGGA_CSF043_3	695	2364.63	HUMAN	CSF043	3	CSF043_3	0	0.524398	0.0886325	-0.164271	CSF	CSF: P043-3	NonBCellAdaptive
1833	CCACGACGAGTT_CSF043_3	717	2440.07	HUMAN	CSF043	3	CSF043_3	0	0.32203	0.126968	-0.162384	CSF	CSF: P043-3	NonBCellAdaptive
1834	GCTGAAGCTATT_CSF043_3	702	2325.68	HUMAN	CSF043	3	CSF043_3	0	0.603822	0.00129843	0.0949809	CSF	CSF: P043-3	NonBCellAdaptive
1835	ATACGGCGTGGA_CSF043_3	684	2357.38	HUMAN	CSF043	3	CSF043_3	0	-0.0313225	0.0264171	0.11887	CSF	CSF: P043-3	NonBCellAdaptive
1836	CGAGACTATGAA_CSF043_3	698	2386.62	HUMAN	CSF043	3	CSF043_3	0	0.287145	-0.0120994	-0.167423	CSF	CSF: P043-3	NonBCellAdaptive
1837	CGGCGTACAGAC_CSF043_3	655	2273.94	HUMAN	CSF043	3	CSF043_3	0	0.352408	-0.0172422	0.0558878	CSF	CSF: P043-3	NonBCellAdaptive
1838	ATTCAGCTACCC_CSF043_3	721	2425.71	HUMAN	CSF043	3	CSF043_3	0	0.40452	-0.0259414	0.00151216	CSF	CSF: P043-3	NonBCellAdaptive
1839	CTCAGACGGACC_CSF043_3	691	2358.55	HUMAN	CSF043	3	CSF043_3	0	0.107868	0.0964319	-0.233585	CSF	CSF: P043-3	NonBCellAdaptive
1840	GTGACGGGTTAG_CSF043_3	598	2176.95	HUMAN	CSF043	3	CSF043_3	0	-0.0284622	-0.0487587	0.0165142	CSF	CSF: P043-3	NonBCellAdaptive
1841	GCAAAGCATCAA_CSF043_3	616	2192.29	HUMAN	CSF043	3	CSF043_3	0	0.624525	0.240036	0.207094	CSF	CSF: P043-3	NonBCellAdaptive
1842	ATGTACCGAAGA_CSF043_3	655	2257.84	HUMAN	CSF043	3	CSF043_3	0	0.618756	0.0780143	-0.296611	CSF	CSF: P043-3	NonBCellAdaptive
1843	AACCCTGTAGGT_CSF043_3	612	2187.78	HUMAN	CSF043	3	CSF043_3	0	0.0316527	0.199414	0.119555	CSF	CSF: P043-3	NonBCellAdaptive
1844	GGCGTGTTGGGA_CSF043_3	686	2250.22	HUMAN	CSF043	3	CSF043_3	0	0.3873	-0.00326101	-0.105119	CSF	CSF: P043-3	NonBCellAdaptive
1845	AACTCTTGGAGN_CSF043_3	637	2200.56	HUMAN	CSF043	3	CSF043_3	0	0.365789	0.0696207	-0.0415234	CSF	CSF: P043-3	NonBCellAdaptive
1846	CAGGATGCGTGT_CSF043_3	578	2113.07	HUMAN	CSF043	3	CSF043_3	0	0.330476	0.0311121	0.030658	CSF	CSF: P043-3	NonBCellAdaptive
1847	AAGTGATATGGC_CSF043_3	599	2091.2	HUMAN	CSF043	3	CSF043_3	0	0.186595	-0.0445742	-0.0115519	CSF	CSF: P043-3	NonBCellAdaptive
1848	CCGGCAGGACTC_CSF043_3	738	2517.63	HUMAN	CSF043	3	CSF043_3	0	0.341765	0.0458382	-0.216052	CSF	CSF: P043-3	NonBCellAdaptive
1849	AGCCGCGGAATA_CSF043_3	572	2108.68	HUMAN	CSF043	3	CSF043_3	0	0.129739	0.00751085	0.0420153	CSF	CSF: P043-3	NonBCellAdaptive
1850	TTGAGAGCTGGN_CSF043_3	603	2118.51	HUMAN	CSF043	3	CSF043_3	0	0.426512	0.0158437	0.126979	CSF	CSF: P043-3	NonBCellAdaptive
1851	ACCGCACATCAN_CSF043_3	766	2549.43	HUMAN	CSF043	3	CSF043_3	0	0.703653	0.191747	-0.255837	CSF	CSF: P043-3	NonBCellAdaptive
1852	ATATTAGCGCAN_CSF043_3	644	2252.94	HUMAN	CSF043	3	CSF043_3	0	0.369613	0.033286	0.0715892	CSF	CSF: P043-3	NonBCellAdaptive
1853	AGGCTACGCAGT_CSF043_3	666	2295.38	HUMAN	CSF043	3	CSF043_3	0	0.0813466	0.0354557	-0.10304	CSF	CSF: P043-3	NonBCellAdaptive
1854	TTGTACATGGAT_CSF043_3	648	2266.07	HUMAN	CSF043	3	CSF043_3	0	0.0414996	-0.00120585	-0.132359	CSF	CSF: P043-3	NonBCellAdaptive
1855	CATGCAGGCGGC_CSF043_3	669	2304.52	HUMAN	CSF043	3	CSF043_3	0	0.0503932	-0.0610515	-0.14409	CSF	CSF: P043-3	NonBCellAdaptive
1856	GCCTATTACACC_CSF043_3	692	2316.26	HUMAN	CSF043	3	CSF043_3	0	0.0392347	0.10537	-0.00895643	CSF	CSF: P043-3	NonBCellAdaptive
1857	AGGCCAGGTACG_CSF043_3	720	2410.83	HUMAN	CSF043	3	CSF043_3	0	0.528528	0.230347	0.171947	CSF	CSF: P043-3	NonBCellAdaptive
1858	ATTAGTCGATAA_CSF043_3	569	2078.64	HUMAN	CSF043	3	CSF043_3	0	0.292531	-0.0965652	-0.0776166	CSF	CSF: P043-3	NonBCellAdaptive
1859	GCCCCGTTCCAG_CSF043_3	614	2158.51	HUMAN	CSF043	3	CSF043_3	0	0.546378	0.0723172	-0.0612039	CSF	CSF: P043-3	NonBCellAdaptive
1860	CATGCTGCGGTT_CSF043_3	605	2152.02	HUMAN	CSF043	3	CSF043_3	0	0.568088	0.167708	-0.0427724	CSF	CSF: P043-3	NonBCellAdaptive
1861	CGTCAGATACAA_CSF043_3	681	2365.59	HUMAN	CSF043	3	CSF043_3	0	0.275819	0.0620962	-0.255408	CSF	CSF: P043-3	NonBCellAdaptive
1862	GTTATGTGCGAN_CSF043_3	726	2444.43	HUMAN	CSF043	3	CSF043_3	0	0.296964	0.0573006	-0.0541744	CSF	CSF: P043-3	NonBCellAdaptive
1863	GGCAGAGCATCT_CSF043_3	621	2187.78	HUMAN	CSF043	3	CSF043_3	0	0.0931566	-0.0398454	0.0482251	CSF	CSF: P043-3	NonBCellAdaptive
1864	TCTACCGGTGAC_CSF043_3	531	1984.16	HUMAN	CSF043	3	CSF043_3	0	0.175909	-0.0617299	-0.0675479	CSF	CSF: P043-3	NonBCellAdaptive
1865	CGTCGTCATCGT_CSF043_3	641	2243.65	HUMAN	CSF043	3	CSF043_3	0	0.15881	-0.00226724	-0.288176	CSF	CSF: P043-3	NonBCellAdaptive
1866	AGAGCGTGGGCT_CSF043_3	611	2116.68	HUMAN	CSF043	3	CSF043_3	0	0.41053	-0.095158	-0.234297	CSF	CSF: P043-3	NonBCellAdaptive
1867	TAATTGTGGACN_CSF043_3	671	2265.27	HUMAN	CSF043	3	CSF043_3	0	0.162944	0.0644197	0.279341	CSF	CSF: P043-3	NonBCellAdaptive
1868	CATCCGATGGTT_CSF043_3	651	2292.13	HUMAN	CSF043	3	CSF043_3	0	-0.0885314	0.0757949	-0.0158294	CSF	CSF: P043-3	NonBCellAdaptive
1869	CAGATCTCCCAC_CSF043_3	701	2410.16	HUMAN	CSF043	3	CSF043_3	0	0.329283	0.0563351	0.142571	CSF	CSF: P043-3	NonBCellAdaptive
1870	ATGACTCATGTC_CSF043_3	656	2305.44	HUMAN	CSF043	3	CSF043_3	0	0.512295	0.127056	-0.024805	CSF	CSF: P043-3	NonBCellAdaptive
1871	TTACACAGATAA_CSF043_3	699	2410.1	HUMAN	CSF043	3	CSF043_3	0	0.457028	-0.0237971	-0.0293541	CSF	CSF: P043-3	NonBCellAdaptive
1872	CTTGATCGCTGG_CSF043_3	619	2219.05	HUMAN	CSF043	3	CSF043_3	0	0.0840838	0.02223	0.133056	CSF	CSF: P043-3	NonBCellAdaptive
1873	CGCCGTTGAAAT_CSF043_3	654	2270.6	HUMAN	CSF043	3	CSF043_3	0	0.586591	0.0279481	-0.25321	CSF	CSF: P043-3	NonBCellAdaptive
1874	CGATTGCCGGTT_CSF043_3	614	2091.29	HUMAN	CSF043	3	CSF043_3	0	0.0100085	-0.00905149	-0.0149552	CSF	CSF: P043-3	NonBCellAdaptive
1875	ATAGCCTGGCAA_CSF043_3	649	2247.77	HUMAN	CSF043	3	CSF043_3	0	0.161353	-0.0460583	-0.0376765	CSF	CSF: P043-3	NonBCellAdaptive
1876	TCTCTCGGCAAT_CSF043_3	683	2343.2	HUMAN	CSF043	3	CSF043_3	0	0.185913	0.138203	-0.0429278	CSF	CSF: P043-3	NonBCellAdaptive
1877	TGCGTGGAACGG_CSF043_3	599	2103.37	HUMAN	CSF043	3	CSF043_3	0	-0.0309662	-0.00129932	0.0273106	CSF	CSF: P043-3	NonBCellAdaptive
1878	TGGATTAAAGTG_CSF043_3	650	2304.12	HUMAN	CSF043	3	CSF043_3	0	0.300237	-0.0271258	-0.36925	CSF	CSF: P043-3	NonBCellAdaptive
1879	ACCGAGCAGCTC_CSF043_3	681	2342.4	HUMAN	CSF043	3	CSF043_3	0	0.124259	0.0143689	-0.010437	CSF	CSF: P043-3	NonBCellAdaptive
1880	GCTGCCAAATTC_CSF043_3	695	2365.88	HUMAN	CSF043	3	CSF043_3	0	0.0227247	0.0187894	-0.0264377	CSF	CSF: P043-3	NonBCellAdaptive
1881	CCTCTGATCCTC_CSF043_3	738	2444.01	HUMAN	CSF043	3	CSF043_3	0	0.351441	0.212828	0.0204598	CSF	CSF: P043-3	NonBCellAdaptive
1882	CACACAATCCGC_CSF043_3	609	2238.49	HUMAN	CSF043	3	CSF043_3	0	-0.0471323	0.113844	-0.118106	CSF	CSF: P043-3	NonBCellAdaptive
1883	CATTAATCCTGT_CSF043_3	768	2576.3	HUMAN	CSF043	3	CSF043_3	0	0.670604	0.100697	0.0423016	CSF	CSF: P043-3	NonBCellAdaptive
1884	GAGAAATATCTC_CSF043_3	656	2339.64	HUMAN	CSF043	3	CSF043_3	0	0.500028	-0.0132718	0.20613	CSF	CSF: P043-3	NonBCellAdaptive
1885	GCGCGATGCTCC_CSF043_3	697	2355.44	HUMAN	CSF043	3	CSF043_3	0	0.499323	0.0143813	-0.210154	CSF	CSF: P043-3	NonBCellAdaptive
1886	GCGTTGCAGACG_CSF043_3	718	2408.08	HUMAN	CSF043	3	CSF043_3	0	0.421258	0.15061	0.128145	CSF	CSF: P043-3	NonBCellAdaptive
1887	GGAAAGGCTTAT_CSF043_3	614	2173.52	HUMAN	CSF043	3	CSF043_3	0	0.03472	0.0598774	-0.102806	CSF	CSF: P043-3	NonBCellAdaptive
1888	TTTCCCAAGAAA_CSF043_3	520	2006.05	HUMAN	CSF043	3	CSF043_3	0	0.532529	0.143497	-0.121905	CSF	CSF: P043-3	NonBCellAdaptive
1889	ATCCTAAATCTA_CSF043_3	583	2145.82	HUMAN	CSF043	3	CSF043_3	0	0.257133	-0.0296341	0.0246153	CSF	CSF: P043-3	NonBCellAdaptive
1890	TCGCCTCACGTT_CSF043_3	605	2134.98	HUMAN	CSF043	3	CSF043_3	0	0.19619	0.106795	-0.0994058	CSF	CSF: P043-3	NonBCellAdaptive
1891	CCTATATGGTAT_CSF043_3	654	2237.55	HUMAN	CSF043	3	CSF043_3	0	-0.107003	-0.0300996	0.0249818	CSF	CSF: P043-3	NonBCellAdaptive
1892	GTAAGCAGACGN_CSF043_3	544	1939.34	HUMAN	CSF043	3	CSF043_3	0	0.236603	-0.118459	-0.346079	CSF	CSF: P043-3	NonBCellAdaptive
1893	TAGTCTTATTAG_CSF043_3	624	2187.94	HUMAN	CSF043	3	CSF043_3	0	0.448459	0.138409	0.0918943	CSF	CSF: P043-3	NonBCellAdaptive
1894	ATAGAGACTGCA_CSF043_3	637	2245.33	HUMAN	CSF043	3	CSF043_3	0	0.422771	0.0992402	-0.220433	CSF	CSF: P043-3	NonBCellAdaptive
1895	GATAACGGGAAA_CSF043_3	621	2256.16	HUMAN	CSF043	3	CSF043_3	0	0.131111	0.0626639	-0.44213	CSF	CSF: P043-3	NonBCellAdaptive
1896	CTCCTCAGGTGC_CSF043_3	625	2247.74	HUMAN	CSF043	3	CSF043_3	0	0.653159	0.0384151	0.0990519	CSF	CSF: P043-3	NonBCellAdaptive
1897	AACACTCAGGCT_CSF043_3	604	2100.23	HUMAN	CSF043	3	CSF043_3	0	0.198748	-0.0745375	0.00442049	CSF	CSF: P043-3	NonBCellAdaptive
1898	GGGTCGGCGCAG_CSF043_3	684	2273.94	HUMAN	CSF043	3	CSF043_3	0	0.223632	0.0886329	-0.0644421	CSF	CSF: P043-3	NonBCellAdaptive
1899	CACAAGATCTTT_CSF043_3	640	2271.27	HUMAN	CSF043	3	CSF043_3	0	0.23187	0.174538	0.206076	CSF	CSF: P043-3	NonBCellAdaptive
1900	CCCGCTGGAAGC_CSF043_3	541	2050.77	HUMAN	CSF043	3	CSF043_3	0	-0.1469	-0.14691	-0.329627	CSF	CSF: P043-3	NonBCellAdaptive
1901	GCTCAGTATGGN_CSF043_3	598	2145.08	HUMAN	CSF043	3	CSF043_3	0	-0.0808277	0.0412723	0.126223	CSF	CSF: P043-3	NonBCellAdaptive
1902	GATACGAGGAGA_CSF043_3	594	2211.56	HUMAN	CSF043	3	CSF043_3	0	0.412081	-0.011935	-0.0691905	CSF	CSF: P043-3	NonBCellAdaptive
1903	CTCTTTAATGAC_CSF043_3	628	2230.06	HUMAN	CSF043	3	CSF043_3	0	0.358027	0.0578369	0.00623825	CSF	CSF: P043-3	NonBCellAdaptive
1904	GTTAACTGACAT_CSF043_3	638	2264.06	HUMAN	CSF043	3	CSF043_3	0	0.0129423	0.0256095	-0.0796771	CSF	CSF: P043-3	NonBCellAdaptive
1905	TAGGACGTCTAN_CSF043_3	632	2191.18	HUMAN	CSF043	3	CSF043_3	0	0.194697	-0.0303984	-0.0099103	CSF	CSF: P043-3	NonBCellAdaptive
1906	TCGGCAATCCTC_CSF043_3	678	2368.64	HUMAN	CSF043	3	CSF043_3	0	0.448435	0.041183	-0.143353	CSF	CSF: P043-3	NonBCellAdaptive
1907	TTTGCTCGTACC_CSF043_3	591	2096.97	HUMAN	CSF043	3	CSF043_3	0	-0.00781737	-0.000546994	-0.0360439	CSF	CSF: P043-3	NonBCellAdaptive
1908	TCGTATCATGCN_CSF043_3	626	2205.47	HUMAN	CSF043	3	CSF043_3	0	0.405707	0.0989187	-0.0358176	CSF	CSF: P043-3	NonBCellAdaptive
1909	CCTATATATGCG_CSF043_3	562	2051.5	HUMAN	CSF043	3	CSF043_3	0	0.241748	0.177473	-0.0386845	CSF	CSF: P043-3	NonBCellAdaptive
1910	TGTGATGGGGTG_CSF043_3	401	1499.85	HUMAN	CSF043	3	CSF043_3	0	0.101661	-0.0266518	0.168586	CSF	CSF: P043-3	NonBCellAdaptive
1911	TACCACATGCCA_CSF043_3	730	2416.9	HUMAN	CSF043	3	CSF043_3	0	0.338049	0.0513636	-0.168836	CSF	CSF: P043-3	NonBCellAdaptive
1912	GTATGATAACTC_CSF043_3	668	2340.88	HUMAN	CSF043	3	CSF043_3	0	0.440145	0.0441719	-0.0396827	CSF	CSF: P043-3	NonBCellAdaptive
1913	GCTAAACGGCAA_CSF043_3	547	2046.18	HUMAN	CSF043	3	CSF043_3	0	-0.0324392	0.0102199	-0.207365	CSF	CSF: P043-3	NonBCellAdaptive
1914	ACATGAAGGTGC_CSF043_3	661	2352.68	HUMAN	CSF043	3	CSF043_3	0	0.12839	0.0829473	-0.0584721	CSF	CSF: P043-3	NonBCellAdaptive
1915	CGTCTGATCACC_CSF043_3	644	2188.64	HUMAN	CSF043	3	CSF043_3	0	0.288148	-0.0243779	-0.187852	CSF	CSF: P043-3	NonBCellAdaptive
1916	GCTGTTTAGGCT_CSF043_3	619	2167.61	HUMAN	CSF043	3	CSF043_3	0	-0.00897778	0.0613882	0.0289119	CSF	CSF: P043-3	NonBCellAdaptive
1917	TCCGTCATAACA_CSF043_3	566	2040.83	HUMAN	CSF043	3	CSF043_3	0	0.139847	0.0248966	0.125833	CSF	CSF: P043-3	NonBCellAdaptive
1918	GACCATCGGACA_CSF043_3	545	2012.96	HUMAN	CSF043	3	CSF043_3	0	0.0934178	-0.0526467	0.0424828	CSF	CSF: P043-3	NonBCellAdaptive
1919	ACGACACTATAC_CSF043_3	506	1858	HUMAN	CSF043	3	CSF043_3	0	-0.131504	0.133814	-0.10853	CSF	CSF: P043-3	NonBCellAdaptive
1920	CACTGGGCACAG_CSF043_3	745	2474.18	HUMAN	CSF043	3	CSF043_3	0	0.358492	0.0880714	0.167095	CSF	CSF: P043-3	NonBCellAdaptive
1921	CAAAACAATACA_CSF043_3	531	2002.3	HUMAN	CSF043	3	CSF043_3	0	0.263043	0.143588	0.106557	CSF	CSF: P043-3	NonBCellAdaptive
1922	GCAATACCGAGT_CSF043_3	537	1965.62	HUMAN	CSF043	3	CSF043_3	0	0.179739	0.0446162	-0.483805	CSF	CSF: P043-3	NonBCellAdaptive
1923	CGAACAAAGAAC_CSF043_3	514	1955.55	HUMAN	CSF043	3	CSF043_3	0	0.452559	-0.0603263	-0.270478	CSF	CSF: P043-3	NonBCellAdaptive
1924	GGATTCGCACTG_CSF043_3	584	2142.33	HUMAN	CSF043	3	CSF043_3	0	0.160353	0.0768134	-0.104788	CSF	CSF: P043-3	NonBCellAdaptive
1925	AACCGTTAGGTT_CSF043_3	649	2258.92	HUMAN	CSF043	3	CSF043_3	0	0.334818	0.105492	-0.0312619	CSF	CSF: P043-3	NonBCellAdaptive
1926	CAAGTTAAGAAG_CSF043_3	513	1966.96	HUMAN	CSF043	3	CSF043_3	0	0.138014	0.0453139	0.114336	CSF	CSF: P043-3	NonBCellAdaptive
1927	TCGCTGCCCACC_CSF043_3	648	2261.69	HUMAN	CSF043	3	CSF043_3	0	0.272799	0.102637	0.0947417	CSF	CSF: P043-3	NonBCellAdaptive
1928	ACTCGTTGCGTT_CSF043_3	658	2280.7	HUMAN	CSF043	3	CSF043_3	0	0.301002	0.0476421	-0.138014	CSF	CSF: P043-3	NonBCellAdaptive
1929	ACCACAGGCACA_CSF043_3	639	2282.23	HUMAN	CSF043	3	CSF043_3	0	0.0169699	-0.0776496	-0.28513	CSF	CSF: P043-3	NonBCellAdaptive
1930	ATTTACTGCGAG_CSF043_3	614	2154.1	HUMAN	CSF043	3	CSF043_3	0	0.406884	0.115354	0.0599267	CSF	CSF: P043-3	NonBCellAdaptive
1931	TCAGTGGAATTA_CSF043_3	631	2236.12	HUMAN	CSF043	3	CSF043_3	0	0.111358	0.0377483	0.200542	CSF	CSF: P043-3	NonBCellAdaptive
1932	AGGTAGAAACAC_CSF043_3	614	2202.65	HUMAN	CSF043	3	CSF043_3	0	0.307804	0.149524	0.140903	CSF	CSF: P043-3	NonBCellAdaptive
1933	ATCCATTACAAT_CSF043_3	610	2215.91	HUMAN	CSF043	3	CSF043_3	0	0.0121932	0.0470369	-0.202625	CSF	CSF: P043-3	NonBCellAdaptive
1934	CCTACGCCATCA_CSF043_3	639	2237.98	HUMAN	CSF043	3	CSF043_3	0	0.210361	-0.00666839	0.0909519	CSF	CSF: P043-3	NonBCellAdaptive
1935	GGCGCACCCCTT_CSF043_3	624	2149.1	HUMAN	CSF043	3	CSF043_3	0	-0.107584	0.00928835	0.2124	CSF	CSF: P043-3	NonBCellAdaptive
1936	ACAGCCGAAGTN_CSF043_3	594	2180.38	HUMAN	CSF043	3	CSF043_3	0	0.286969	0.198707	0.174471	CSF	CSF: P043-3	NonBCellAdaptive
1937	TCTCGTGCCATT_CSF043_3	665	2197.51	HUMAN	CSF043	3	CSF043_3	2	0.291853	0.305898	0.0575907	CSF	CSF: P043-3	BCell
1938	GGACTCCCCAAN_CSF043_3	598	2184.8	HUMAN	CSF043	3	CSF043_3	0	0.435776	-0.0513744	0.0991062	CSF	CSF: P043-3	NonBCellAdaptive
1939	TGGGAACTCTAT_CSF043_3	582	2117.95	HUMAN	CSF043	3	CSF043_3	0	0.111223	-0.0274842	0.0470051	CSF	CSF: P043-3	NonBCellAdaptive
1940	GGAACCAACATN_CSF043_3	613	2255.59	HUMAN	CSF043	3	CSF043_3	0	0.0217308	0.215369	0.41026	CSF	CSF: P043-3	NonBCellAdaptive
1941	AAGACGGCTGCC_CSF043_3	603	2220.22	HUMAN	CSF043	3	CSF043_3	0	0.571681	-0.0506313	-0.0376004	CSF	CSF: P043-3	NonBCellAdaptive
1942	GTCATGCCGTAC_CSF043_3	632	2254.43	HUMAN	CSF043	3	CSF043_3	0	0.390229	0.0512412	0.273007	CSF	CSF: P043-3	NonBCellAdaptive
1943	GACTCTGTGCCT_CSF043_3	490	1872.88	HUMAN	CSF043	3	CSF043_3	0	0.139433	0.0339184	-0.0295528	CSF	CSF: P043-3	NonBCellAdaptive
1944	TATGCGCAGGAC_CSF043_3	499	1888.37	HUMAN	CSF043	3	CSF043_3	0	0.0581885	-0.0649755	-0.163759	CSF	CSF: P043-3	NonBCellAdaptive
1945	TCACAGCGTTGT_CSF043_3	530	1927.47	HUMAN	CSF043	3	CSF043_3	0	-0.136321	-0.164377	-0.19142	CSF	CSF: P043-3	NonBCellAdaptive
1946	ACGAACCCCATT_CSF043_3	636	2274.11	HUMAN	CSF043	3	CSF043_3	0	0.646649	0.03504	0.13066	CSF	CSF: P043-3	NonBCellAdaptive
1947	ATAAATTCGTCN_CSF043_3	573	2133.21	HUMAN	CSF043	3	CSF043_3	0	0.361144	0.117328	0.0474916	CSF	CSF: P043-3	NonBCellAdaptive
1948	TATCCAGACCTG_CSF043_3	531	2008.43	HUMAN	CSF043	3	CSF043_3	0	0.281537	-0.120757	0.184537	CSF	CSF: P043-3	NonBCellAdaptive
1949	GTAAATAACGTT_CSF043_3	529	2004.52	HUMAN	CSF043	3	CSF043_3	0	-0.000974116	0.034349	-0.1805	CSF	CSF: P043-3	NonBCellAdaptive
1950	GCGAGGCGTTTA_CSF043_3	648	2318.21	HUMAN	CSF043	3	CSF043_3	0	0.468597	0.149818	0.353392	CSF	CSF: P043-3	NonBCellAdaptive
1951	GCCTACCATTCG_CSF043_3	689	2334.63	HUMAN	CSF043	3	CSF043_3	0	0.321987	0.128308	0.30636	CSF	CSF: P043-3	NonBCellAdaptive
1952	GGGCTACTCCCC_CSF043_3	587	2136.92	HUMAN	CSF043	3	CSF043_3	0	-0.183205	0.129701	0.0911104	CSF	CSF: P043-3	NonBCellAdaptive
1953	GCAACAAGTGGT_CSF043_3	537	1986.63	HUMAN	CSF043	3	CSF043_3	0	0.442601	0.0233992	-0.134659	CSF	CSF: P043-3	NonBCellAdaptive
1954	TGATTGAAAAGA_CSF043_3	599	2234.21	HUMAN	CSF043	3	CSF043_3	0	0.26332	-0.00584374	0.292898	CSF	CSF: P043-3	NonBCellAdaptive
1955	CGTTAATGCTTA_CSF043_3	741	2457.74	HUMAN	CSF043	3	CSF043_3	0	-0.032889	0.158171	0.146121	CSF	CSF: P043-3	NonBCellAdaptive
1956	GCGTCGCTTTAT_CSF043_3	594	2143.21	HUMAN	CSF043	3	CSF043_3	0	0.149015	0.0245556	-0.274704	CSF	CSF: P043-3	NonBCellAdaptive
1957	TTAACTCGGGAG_CSF043_3	575	2117.34	HUMAN	CSF043	3	CSF043_3	0	0.535258	-0.0267025	0.0234959	CSF	CSF: P043-3	NonBCellAdaptive
1958	TTCATTCTCGAA_CSF043_3	634	2268.9	HUMAN	CSF043	3	CSF043_3	0	0.635839	0.159288	-0.27007	CSF	CSF: P043-3	NonBCellAdaptive
1959	CGGTCCGCAAGC_CSF043_3	606	2205.91	HUMAN	CSF043	3	CSF043_3	0	0.446422	0.0211254	0.106268	CSF	CSF: P043-3	NonBCellAdaptive
1960	CCCCCTCGTCTG_CSF043_3	578	2099.06	HUMAN	CSF043	3	CSF043_3	0	-0.0734196	0.056414	0.119547	CSF	CSF: P043-3	NonBCellAdaptive
1961	TCCTTGCGAGTC_CSF043_3	665	2323.87	HUMAN	CSF043	3	CSF043_3	0	0.598801	0.0398495	-0.0328323	CSF	CSF: P043-3	NonBCellAdaptive
1962	GTCCCGTTGATA_CSF043_3	659	2301.52	HUMAN	CSF043	3	CSF043_3	0	0.13318	0.153515	0.0274078	CSF	CSF: P043-3	NonBCellAdaptive
1963	CCATCGCGCAAT_CSF043_3	480	1791.76	HUMAN	CSF043	3	CSF043_3	0	-0.25495	-0.109954	-0.512696	CSF	CSF: P043-3	NonBCellAdaptive
1964	TAATGTTATCCG_CSF043_3	608	2137.03	HUMAN	CSF043	3	CSF043_3	0	0.300183	-0.138019	0.00193841	CSF	CSF: P043-3	NonBCellAdaptive
1965	CGACATCACACG_CSF043_3	571	2070.8	HUMAN	CSF043	3	CSF043_3	0	0.201102	-0.0559931	-0.317798	CSF	CSF: P043-3	NonBCellAdaptive
1966	AGTGAAAAGTCA_CSF043_3	614	2233.16	HUMAN	CSF043	3	CSF043_3	0	0.578475	0.0688823	0.473464	CSF	CSF: P043-3	NonBCellAdaptive
1967	TGTCGAGCAGGG_CSF043_3	541	2041.83	HUMAN	CSF043	3	CSF043_3	0	0.67979	0.0148653	0.0247013	CSF	CSF: P043-3	NonBCellAdaptive
1968	ACATCTACTAAG_CSF043_3	503	1923.05	HUMAN	CSF043	3	CSF043_3	0	0.434297	0.144695	-0.0152031	CSF	CSF: P043-3	NonBCellAdaptive
1969	AATTGATTAAGC_CSF043_3	500	1946.57	HUMAN	CSF043	3	CSF043_3	0	-0.0129857	-0.0359507	-0.249479	CSF	CSF: P043-3	NonBCellAdaptive
1970	CGGGTCTGGCAT_CSF043_3	411	1614.71	HUMAN	CSF043	3	CSF043_3	0	0.234296	0.0300514	0.177457	CSF	CSF: P043-3	NonBCellAdaptive
1971	GCCTGGTAATCG_CSF043_3	659	2288.78	HUMAN	CSF043	3	CSF043_3	0	0.720699	0.256634	-0.0708636	CSF	CSF: P043-3	NonBCellAdaptive
1972	AGCATGAGTTTG_CSF043_3	677	2318.71	HUMAN	CSF043	3	CSF043_3	0	0.40714	0.0499427	-0.0635001	CSF	CSF: P043-3	NonBCellAdaptive
1973	CTGAAGTCTTTT_CSF043_3	569	2102.69	HUMAN	CSF043	3	CSF043_3	0	0.131999	-0.0860695	0.145687	CSF	CSF: P043-3	NonBCellAdaptive
1974	GATCTCTACAAT_CSF043_3	563	2076.82	HUMAN	CSF043	3	CSF043_3	0	0.549188	0.113195	-0.0881931	CSF	CSF: P043-3	NonBCellAdaptive
1975	ATCCTGCCCTCA_CSF043_3	624	2239.53	HUMAN	CSF043	3	CSF043_3	0	0.585973	0.123795	-0.0542694	CSF	CSF: P043-3	NonBCellAdaptive
1976	TTACTTGCTGTT_CSF043_3	556	2033.58	HUMAN	CSF043	3	CSF043_3	0	0.00147839	-0.024763	0.0644027	CSF	CSF: P043-3	NonBCellAdaptive
1977	CTACAGTGGTGG_CSF043_3	562	2072.28	HUMAN	CSF043	3	CSF043_3	0	0.422461	-0.0215048	0.273225	CSF	CSF: P043-3	NonBCellAdaptive
1978	TAGTCAAATTGT_CSF043_3	501	1895.09	HUMAN	CSF043	3	CSF043_3	0	0.0990774	0.064897	-0.133371	CSF	CSF: P043-3	NonBCellAdaptive
1979	ATCTCGCTAAGT_CSF043_3	465	1844.47	HUMAN	CSF043	3	CSF043_3	0	0.129876	0.0539908	0.0192993	CSF	CSF: P043-3	NonBCellAdaptive
1980	TAGGGGCAGGCA_CSF043_3	618	2211.55	HUMAN	CSF043	3	CSF043_3	0	0.221162	-0.150436	0.119347	CSF	CSF: P043-3	NonBCellAdaptive
1981	TATTTATCTGCT_CSF043_3	607	2179.21	HUMAN	CSF043	3	CSF043_3	0	0.0961725	0.00566696	-0.128461	CSF	CSF: P043-3	NonBCellAdaptive
1982	GACGGGAATCAT_CSF043_3	632	2209.27	HUMAN	CSF043	3	CSF043_3	0	0.31284	0.159728	0.0850251	CSF	CSF: P043-3	NonBCellAdaptive
1983	TAGCCAGGATCG_CSF043_3	454	1782.66	HUMAN	CSF043	3	CSF043_3	0	0.0269233	0.0183389	-0.060905	CSF	CSF: P043-3	NonBCellAdaptive
1984	CAGAGATCTTCT_CSF043_3	500	1915.74	HUMAN	CSF043	3	CSF043_3	0	0.299693	0.117862	0.0563241	CSF	CSF: P043-3	NonBCellAdaptive
1985	GTTAGCGTATAA_CSF043_3	521	1974.32	HUMAN	CSF043	3	CSF043_3	0	0.262153	-0.0730941	0.0771956	CSF	CSF: P043-3	NonBCellAdaptive
1986	CTCGATCCTCGC_CSF043_3	582	2141.15	HUMAN	CSF043	3	CSF043_3	0	-0.0276283	-0.00745859	0.0925948	CSF	CSF: P043-3	NonBCellAdaptive
1987	CAGACCCATCCC_CSF043_3	565	2100.88	HUMAN	CSF043	3	CSF043_3	0	0.0901383	0.0352726	-0.056193	CSF	CSF: P043-3	NonBCellAdaptive
1988	GAGACAGTCGAT_CSF043_3	579	2162.82	HUMAN	CSF043	3	CSF043_3	0	0.737801	0.0447255	-0.163099	CSF	CSF: P043-3	NonBCellAdaptive
1989	ATCCTAACCCCG_CSF043_3	551	2073.41	HUMAN	CSF043	3	CSF043_3	0	-0.106632	-0.0244361	-0.144972	CSF	CSF: P043-3	NonBCellAdaptive
1990	TCATGTTGCGGT_CSF043_3	574	2085.92	HUMAN	CSF043	3	CSF043_3	0	0.181304	0.00840084	-0.242307	CSF	CSF: P043-3	NonBCellAdaptive
1991	CCCTTAGCTAGA_CSF043_3	528	2019.99	HUMAN	CSF043	3	CSF043_3	0	-0.328079	-0.137935	-0.150768	CSF	CSF: P043-3	NonBCellAdaptive
1992	GCCCCTCCTGAC_CSF043_3	600	2161.33	HUMAN	CSF043	3	CSF043_3	0	-0.146646	0.0703671	-0.129049	CSF	CSF: P043-3	NonBCellAdaptive
1993	AAGCCGTTGTTN_CSF043_3	544	2068.96	HUMAN	CSF043	3	CSF043_3	0	0.463501	0.162802	-0.0272812	CSF	CSF: P043-3	NonBCellAdaptive
1994	GCCTAACAAACA_CSF043_3	595	2233.87	HUMAN	CSF043	3	CSF043_3	0	0.132012	0.0887843	0.0608678	CSF	CSF: P043-3	NonBCellAdaptive
1995	GCGATCGAAACN_CSF043_3	624	2292.74	HUMAN	CSF043	3	CSF043_3	0	0.0869886	0.0971306	0.143482	CSF	CSF: P043-3	NonBCellAdaptive
1996	GTTGTCTTGCAA_CSF043_3	543	2041.87	HUMAN	CSF043	3	CSF043_3	0	0.119101	0.0368166	-0.0886471	CSF	CSF: P043-3	NonBCellAdaptive
1997	CGCAGCAACCGT_CSF043_3	576	2140.84	HUMAN	CSF043	3	CSF043_3	0	-0.00615836	0.136464	-0.0706285	CSF	CSF: P043-3	NonBCellAdaptive
1998	CCTGACCGGATC_CSF043_3	579	2121.54	HUMAN	CSF043	3	CSF043_3	2	0.201577	0.179053	-0.198068	CSF	CSF: P043-3	BCell
[truncated: 1,717 more rows]
