# Supplementary material for: Genomic and transcriptomic correlates of immunotherapy response within the tumor microenvironment of leptomeningeal metastases
Source: Nat Commun. 2021 Oct 12;12:5955. doi: 10.1038/s41467-021-25860-5 (PMC8511044; doi:10.1038/s41467-021-25860-5)
Supplement: Supplementary file 14 — Source Data [file 41467_2021_25860_MOESM14_ESM.zip › SuppFig5SourceData.xlsx]

## Sheet: SuppFig5b
	patient_ID	combine_ID_pre	Mean tumor IFNG Response_pre	Mean innate IFNG Response_pre	Mean adaptive IFNG Response_pre	Mean tumor antigen presentation_pre	Mean innate antigen presentation_pre	Mean adaptive antigen presentation_pre	combine_ID_3_0v3	Mean tumor IFNG Response_3_0v3	Mean innate IFNG Response_3_0v3	Mean adaptive IFNG Response_3_0v3	Mean tumor antigen presentation_3_0v3	Mean innate antigen presentation_3_0v3	Mean adaptive antigen presentation_3_0v3	combine_ID_3_3v6	Mean tumor IFNG Response_3_3v6	Mean innate IFNG Response_3_3v6	Mean adaptive IFNG Response_3_3v6	Mean tumor antigen presentation_3_3v6	Mean innate antigen presentation_3_3v6	Mean adaptive antigen presentation_3_3v6	combine_ID_6	Mean tumor IFNG Response_6	Mean innate IFNG Response_6	Mean adaptive IFNG Response_6	Mean tumor antigen presentation_6	Mean innate antigen presentation_6	Mean adaptive antigen presentation_6
0	P043	P043_2	-0.0964676	0.188486	0.109461	-0.0391498	0.113333	-0.00248033	P043_3	0.0628237	0.544619	0.363525	0.0249568	0.251296	0.0776261	P043_3	0.0628237	0.544619	0.363525	0.0249568	0.251296	0.0776261	P043_4	-0.0593893	0.319297	0.134264	-0.00109341	0.135388	0.0121998
1	P056	P056_2							P056_3	-0.121635	0.150899	0.0519822	0.119788	0.157269	0.018985
2	P061	P061_1	0.0809904	0.191038	0.166193	0.0739826	0.13517	0.0099228	P061_2	-0.301685	0.324832		-0.0630654	0.169
3	P062	P062_2	-0.113545	0.0290445	0.0352307	-0.0228685	0.117063	0.0253325	P062_3	0.0496252	0.276929	0.20219	0.0284483	0.247052	0.0747485	P062_3	0.0496252	0.276929	0.20219	0.0284483	0.247052	0.0747485	P062_4	-0.0936685	0.188832	0.0996085	-0.0318587	0.186094	0.0311071
4	P104	P104_2	-0.199277	0.277882	0.165411	0.0011203	0.138882	-0.00520133	P104_3		0.143826	0.184735		0.133364	0.035284	P104_3		0.143826	0.184735		0.133364	0.035284	P104_4
5	P123	P123_2							P123_3							P123_3							P123_4		0.238988	0.181706		0.165574	0.0328938
6	P127	P127_1							P127_2
7	P029															P029_4	-0.00638732	0.480679	0.3217	0.00401488	0.207892	0.0373197	P029_5	-0.0139234	0.335531		-0.0189575	0.139875
8	P050															P050_3	0.028356	0.214018	0.162201	0.0109543	0.167623	0.0357497	P050_4	-0.121826	0.0773639	0.018122	-0.0211827	0.143725	-0.00315691

## Sheet: SuppFig5a
	Pname	cd8_prop	cycl_prop	STATUS
0	P014_2	0.296296	0.407407	pre
1	P043_2	0.588235	0.05	pre
2	P104_1	0.327913	0.0403226	pre
3	P058_1	0.243528	0.0113208	pre
4	P062_2	0.333333	0	pre
5	P011_7	0.493243	0	pembro
6	P014_4A	0.303797	0.115789	pembro
7	P043_3	0.724221	0.0586466	pembro
8	P104_3	0.563492	0.0985915	ipinivo
9	P058_5	0.284798	0.0577778	ipinivo
10	P062_3	0.263993	0.200431	ipinivo
