# Supplementary material for: Genomic and transcriptomic correlates of immunotherapy response within the tumor microenvironment of leptomeningeal metastases
Source: Nat Commun. 2021 Oct 12;12:5955. doi: 10.1038/s41467-021-25860-5 (PMC8511044; doi:10.1038/s41467-021-25860-5)
Supplement: Supplementary file 14 — Source Data [file 41467_2021_25860_MOESM14_ESM.zip › SuppFig6SourceData.xlsx]

## Sheet: SuppFig6_file1
	Unnamed: 0	nGene	nUMI	orig.ident	patient_ID	combine_ID	patient_ID_clean	res.0.5	res.test	type_iter	treatment	type_iter1	res.0.9	res.test1	singer_act1	singer_dys1	singer_actdys1	singer_mem1	wherry_exhmem_up1	wherry_exhmem_dn1	wherry_effexh_up1	wherry_effexh_dn1	wherry_effmem_up1	wherry_effmem_dn1	wherry_naieff_up1	wherry_naieff_dn1	wherry_naiexh_up1	wherry_naiexh_dn1	wherry_naimem_up1	wherry_naimem_dn1	wherry_exh_mem	wherry_eff_exh	wherry_eff_mem	wherry_nai_eff	wherry_eff_nai	wherry_nai_exh	wherry_nai_mem	ifng_31	combine_ID_2	treatment_time	treatment_time_2
0	CCCGGTATAGAT_P010_4	1336	3296.98	HUMAN	P010	P010_4	P010	10	12	CD8_LIKE	pembro	CD8_LIKE	0	1	-0.060369	0.12617	0.0810383	-0.021412	0.0660592	0.00902912	-0.00914419	0.0220942	0.171166	0.0796787	0.0526852	0.140407	0.05182	0.0781197	0.062426	0.0441494	0.0570301	-0.0312384	0.0914873	-0.0877217	0.0877217	-0.0262997	0.0182766	0.18091	P010_4	late	pembro_late
1	ATGTTATAGGTG_P010_4	944	2766.18	HUMAN	P010	P010_4	P010	10	10	CD8_LIKE	pembro	CD8_LIKE	20	1	-0.0410803	-0.00553331	0.00393076	-0.027194	-0.0541202	-0.041709	-0.0450638	-0.0437823	0.0468835	-0.105682	-0.0597966	0.0249622	0.000237527	0.0037803	-0.089198	-0.00474176	-0.0124112	-0.00128158	0.152566	-0.0847588	0.0847588	-0.00354278	-0.0844563	-0.121363	P010_4	late	pembro_late
2	TGCGCAAGCAAC_P073_4	1034	2909.94	HUMAN	P073	P073_4	P073	10	0	CD8_LIKE	pembro	CD8_LIKE	14	1	0.0246136	0.0771523	0.0957056	-0.0534803	0.0141336	-0.0588503	0.0452171	0.0253058	0.243058	0.119056	-0.0381455	0.30141	-0.0295259	0.0740313	0.00855051	0.185438	0.0729839	0.0199113	0.124002	-0.339556	0.339556	-0.103557	-0.176888	0.493678	P073_4	early	pembro_early
3	GTGACAATGACC_P073_4	415	1610.51	HUMAN	P073	P073_4	P073	10	0	CD8_LIKE	pembro	CD8_LIKE	25	0	0.0120448	-0.027889	-0.0760057	0.0701396	-0.046627	0.00828078	-0.0448553	-0.00572567	0.0774749	0.00862122	-0.0414528	0.0832446	-0.0452382	0.0103029	-0.036656	0.0964188	-0.0549078	-0.0391296	0.0688537	-0.124697	0.124697	-0.0555412	-0.133075	0.340637	P073_4	early	pembro_early
4	AACAGGACGAGA_P073_4	299	1296.53	HUMAN	P073	P073_4	P073	10	0	CD8_LIKE	pembro	CD8_LIKE	15	1	0.0765252	-0.0105764	0.0336115	-0.0607476	0.0492316	-0.114575	-0.0573674	0.0376488	0.0385905	-0.0758346	-0.0732882	0.0837495	-0.0405671	0.140374	0.106501	-0.00443259	0.163806	-0.0950162	0.114425	-0.157038	0.157038	-0.180941	0.110933	-0.0223091	P073_4	early	pembro_early
5	ATGTCTTGGACC_P073_4	388	1649.4	HUMAN	P073	P073_4	P073	10	12	CD8_LIKE	pembro	CD8_LIKE	9	1	-0.0238212	0.00892126	-0.0876254	0.0618458	0.0369112	-0.0542804	-0.0587472	-0.00840476	-0.0656557	-0.0536871	0.0230273	-0.0865936	-0.0334118	0.0048685	0.0540455	-0.0256743	0.0911917	-0.0503424	-0.0119686	0.109621	-0.109621	-0.0382803	0.0797198	0.0789973	P073_4	early	pembro_early
6	TAGGAACCTTGA_P050_7	404	1678.12	HUMAN	P050	P050_7	P050	10	0	CD8_LIKE	pembro	CD8_LIKE	0	1	-0.0949179	0.0888309	-0.190062	0.00749271	-0.000565968	-0.0368656	-0.00899829	-0.00797442	0.057906	-0.0521548	-0.0712403	-0.0703814	-0.0488287	-0.00358185	-0.00547383	-0.0428402	0.0362997	-0.00102387	0.110061	-0.000858941	0.000858941	-0.0452468	0.0373664	0.424142	P050_7	late	pembro_late
7	AGCTGCCTGAAA_P050_7	334	1464.13	HUMAN	P050	P050_7	P050	10	9	CD8_LIKE	pembro	CD8_LIKE	1	0	0.0320801	0.158564	-0.0909787	0.0703584	0.0422592	-0.0740691	-0.0430252	-0.00591884	0.0691837	0.0655359	0.0999645	0.01028	0.119849	0.0440416	0.0914983	0.0247978	0.116328	-0.0371064	0.00364776	0.0896845	-0.0896845	0.0758074	0.0667005	0.00527033	P050_7	late	pembro_late
8	CTAGTACTGTTC_P050_3	1056	2845.18	HUMAN	P050	P050_3	P050	10	9	CD8_LIKE	pre	CD8_LIKE	0	1	-0.126424	-0.165741	0.223566	-0.0673119	-0.131822	-0.00294611	-0.0543631	-0.0850773	0.0491311	0.0152954	-0.0172802	0.153226	0.0284127	-0.00499763	-0.00541536	0.0723879	-0.128876	0.0307142	0.0338357	-0.170507	0.170507	0.0334103	-0.0778033	0.409316	P050_3	early	pembro_early
9	AAAGTGTGCAGA_P050_3	1048	2823.61	HUMAN	P050	P050_3	P050	10	0	CD8_LIKE	pre	CD8_LIKE	7	1	0.0587432	-0.179233	0.239183	0.116753	-0.128738	0.0240348	-0.0342231	0.00923713	0.180512	-0.00949954	-0.0274796	0.198665	-0.010253	-0.0116543	-0.0350949	0.0396661	-0.152772	-0.0434603	0.190012	-0.226145	0.226145	0.00140128	-0.074761	0.326363	P050_3	early	pembro_early
10	CAATGCTCCTTA_P050_3	1071	2806.95	HUMAN	P050	P050_3	P050	10	0	CD8_LIKE	pre	CD8_LIKE	13	0	-0.0952156	-0.129502	-0.014053	-0.0815426	-0.0869881	0.0763601	-0.0638487	0.0187341	0.103602	-0.0681018	-0.0974765	0.179693	0.0414981	0.0223514	-0.00927888	0.166994	-0.163348	-0.0825828	0.171704	-0.277169	0.277169	0.0191467	-0.176273	0.253422	P050_3	early	pembro_early
11	GGGCCCTATGCA_P050_3	683	2249.17	HUMAN	P050	P050_3	P050	10	0	CD8_LIKE	pre	CD8_LIKE	0	1	0.038196	-0.0194882	-0.0699601	0.117104	-0.0241676	-0.0510347	-0.0358715	-0.017052	0.0719956	-0.00284257	-0.0947736	0.116126	-0.0927265	0.00325162	-0.125225	0.0676335	0.026867	-0.0188195	0.0748382	-0.210899	0.210899	-0.0959782	-0.192858	0.40935	P050_3	early	pembro_early
12	GGATGGTCTCGG_P050_3	639	2055.78	HUMAN	P050	P050_3	P050	10	0	CD8_LIKE	pre	CD8_LIKE	5	2	-0.061927	0.0454584	0.0349293	0.0654116	0.0722711	0.0810097	-0.00373725	0.0211632	0.100972	0.122117	0.0571636	0.0785786	0.0683522	0.0142492	0.041137	0.0671602	-0.00873857	-0.0249004	-0.0211459	-0.021415	0.021415	0.0541029	-0.0260233	0.212658	P050_3	early	pembro_early
13	GCCCCCAAGGAC_P050_3	601	2081.01	HUMAN	P050	P050_3	P050	10	0	CD8_LIKE	pre	CD8_LIKE	0	1	-0.0933446	-0.106481	-0.0236669	0.0758436	-0.0167489	-0.017192	0.102852	-0.0475145	0.116945	-0.0339996	0.0229239	0.169181	-0.0266135	-0.00653858	-0.0528143	0.147452	0.000443138	0.150367	0.150945	-0.146257	0.146257	-0.0200749	-0.200266	0.291908	P050_3	early	pembro_early
14	AACCCAGACCAA_P050_3	736	2312.12	HUMAN	P050	P050_3	P050	10	0	CD8_LIKE	pre	CD8_LIKE	0	1	-0.0174683	0.0581818	0.0787828	0.256599	-0.0406949	0.0372384	0.0234006	-0.015206	0.203434	0.0464682	-0.0748265	0.198173	-0.0812713	-0.0371782	-0.044617	0.0806517	-0.0779332	0.0386066	0.156966	-0.273	0.273	-0.0440931	-0.125269	0.316116	P050_3	early	pembro_early
15	GGGCCCCGCAAC_P014_4A	917	2779.17	HUMAN	P014	P014_4A	P014	10	0	CD8_LIKE	pembro	CD8_LIKE	0	1	-0.0602757	-0.132829	-0.142479	-0.063587	0.0268009	-0.0628074	-0.0852502	0.0464023	0.167821	-0.0349588	-0.0369372	0.140168	-0.0161929	0.0488716	-0.127337	0.0330415	0.0896083	-0.131652	0.202779	-0.177105	0.177105	-0.0650645	-0.160378	0.396491	P014_4A	late	pembro_late
16	ACATCCTACAAN_P011_7	771	2294.04	HUMAN	P011	P011_7	P011	10	0	CD8_LIKE	pembro	CD8_LIKE	2	2	0.0931762	0.0397794	-0.000916174	-0.0602508	-0.0555958	-0.122348	-0.0960658	-0.0421317	0.0988211	-0.142103	-0.0482469	0.0370323	-0.0141476	-0.00814055	0.0305858	0.0226764	0.0667526	-0.0539341	0.240924	-0.0852793	0.0852793	-0.00600706	0.00790941	-0.0183448	P011_7	late	pembro_late
17	GCTCACTCGGCT_P011_7	416	1507.51	HUMAN	P011	P011_7	P011	10	0	CD8_LIKE	pembro	CD8_LIKE	23	0	0.0623912	0.0414191	0.0560721	0.0579493	-0.0222013	-0.00822375	-0.0914132	0.0334805	-0.0200433	0.141782	0.109461	-0.00480548	-0.0181946	-0.0313059	-0.0380721	-0.0141232	-0.0139775	-0.124894	-0.161825	0.114267	-0.114267	0.0131112	-0.0239489	0.35465	P011_7	late	pembro_late
18	CGCCAGCCAATT_P029_4A	977	2740.28	HUMAN	P029	P029_4A	P029	10	0	CD8_LIKE	pembro	CD8_LIKE	26	1	0.126812	0.0465088	0.0323071	0.146865	-0.0317814	0.0626751	-0.00433572	-0.0107888	0.195919	0.0589716	-0.0467812	0.242426	-0.0659684	0.0781309	0.0361918	0.359717	-0.0944565	0.00645309	0.136947	-0.289207	0.289207	-0.144099	-0.323525	0.552313	P029_4A	early	pembro_early
19	TCTTTACCCACA_P037_1	762	2088.11	HUMAN	P037	P037_1	P037	10	0	CD8_LIKE	pre	CD8_LIKE	1	0	-0.058263	-0.0108314	-0.0255815	0.0322066	-0.0310111	-0.0111532	-0.00922184	-0.0139631	0.105156	0.0572449	0.0636962	0.188837	-0.0531038	-0.0315737	-0.00966363	0.0966703	-0.019858	0.00474127	0.047911	-0.125141	0.125141	-0.0215301	-0.106334	0.104277	P037_1	pre	pre
20	GTCCAGTTGCCA_P037_1	750	2118.4	HUMAN	P037	P037_1	P037	10	0	CD8_LIKE	pre	CD8_LIKE	8	2	0.0276504	-0.0552905	-0.00735729	0.0498043	-0.0843137	0.0057949	-0.0151761	-0.101609	0.124717	0.0778384	-0.0265738	0.0205309	0.0340407	-0.105981	-0.0678436	-0.0211215	-0.0901086	0.0864329	0.0468784	-0.0471046	0.0471046	0.140022	-0.0467221	-0.0177427	P037_1	pre	pre
21	CAACTCCGAGTN_P037_1	683	2018.88	HUMAN	P037	P037_1	P037	10	0	CD8_LIKE	pre	CD8_LIKE	6	2	0.0824748	-0.152129	-0.0656038	0.0954324	0.00995066	-0.085033	-0.0455671	0.0538213	0.0224743	0.0752233	-0.0570772	0.0714441	-0.0880232	0.0309201	-0.0797226	0.0880118	0.0949837	-0.0993884	-0.0527489	-0.128521	0.128521	-0.118943	-0.167734	0.245122	P037_1	pre	pre
22	ACTCATTCGACG_P037_1	551	1897.55	HUMAN	P037	P037_1	P037	10	10	CD8_LIKE	pre	CD8_LIKE	15	1	0.0717462	0.00699487	-0.0499224	0.0727731	-0.0111898	0.0312926	-0.0646296	-0.0566966	0.0737528	0.107725	0.0357022	0.142429	0.00690744	0.0757848	-0.0548679	0.0693138	-0.0424825	-0.00793297	-0.0339717	-0.106727	0.106727	-0.0688774	-0.124182	0.158056	P037_1	pre	pre
23	TTGCGACGATAA_P037_1	377	1525.47	HUMAN	P037	P037_1	P037	10	11	CD8_LIKE	pre	CD8_LIKE	6	2	0.00497124	0.0196133	0.0102404	-0.0981324	0.0586578	-0.013012	-0.0227511	0.0294339	0.0232544	0.0585166	-0.00171076	0.0607074	-0.0856835	0.00699168	-0.00929324	0.100535	0.0716698	-0.052185	-0.0352622	-0.0624181	0.0624181	-0.0926752	-0.109829	0.183873	P037_1	pre	pre
24	TACTCGACCTTC_P037_1	503	1768.56	HUMAN	P037	P037_1	P037	10	0	CD8_LIKE	pre	CD8_LIKE	1	0	0.0427437	-0.0891342	-0.0971803	0.0374543	-0.0469706	0.0118717	-0.0688446	-0.027686	0.104124	0.0441768	0.0261333	0.0788288	0.0328327	-0.0425484	-0.0510118	0.104702	-0.0588423	-0.0411585	0.0599468	-0.0526955	0.0526955	0.0753811	-0.155713	0.17987	P037_1	pre	pre
25	ACACATCATCCA_P037_1	430	1562.25	HUMAN	P037	P037_1	P037	10	15	CD8_LIKE	pre	CD8_LIKE	2	2	0.0509246	0.0934528	-0.0138912	0.175911	0.0149098	0.0479601	-0.0113478	0.0674623	0.18634	0.0267367	-0.0244925	0.228389	0.0270421	0.122325	-0.0585886	0.15212	-0.0330502	-0.0788101	0.159604	-0.252882	0.252882	-0.0952826	-0.210708	0.14025	P037_1	pre	pre
26	CTCTATGTTGAN_P037_1	321	1305.23	HUMAN	P037	P037_1	P037	10	0	CD8_LIKE	pre	CD8_LIKE	6	2	0.0818727	0.036844	-0.0490923	0.00409166	-0.0113354	-0.104577	-0.0778378	0.0849123	0.025534	0.0339506	0.0670595	0.0372903	-0.00663942	-0.00449194	-0.0224176	-0.0195563	0.0932412	-0.16275	-0.0084166	0.0297692	-0.0297692	-0.00214748	-0.0028613	0.170138	P037_1	pre	pre
27	CGAGTTTCTGTG_P050_4	337	1288.36	HUMAN	P050	P050_4	P050	10	10	CD8_LIKE	pembro	CD8_LIKE	4	1	0.0138227	-0.0891664	-0.00385583	-0.11368	-0.0651274	-0.0975434	-0.0557597	0.0750921	-0.0670389	0.0715908	0.0173261	0.021111	-0.0454381	0.0177507	-0.0182857	0.0576225	0.032416	-0.130852	-0.13863	-0.00378489	0.00378489	-0.0631888	-0.0759082	-0.0880084	P050_4	late	pembro_late
28	AATATATAGGTA_P050_4	487	1784.6	HUMAN	P050	P050_4	P050	10	0	CD8_LIKE	pembro	CD8_LIKE	2	2	-0.0637409	0.0146442	0.0921784	0.00281581	-0.0196513	-0.0835727	-0.085862	-0.0287719	0.0640797	-0.00910242	-0.081948	0.206164	-0.056368	0.0835885	-0.0629524	0.0679986	0.0639214	-0.0570901	0.0731821	-0.288112	0.288112	-0.139956	-0.130951	-0.0524633	P050_4	late	pembro_late
29	CTCGGTACCGTC_P050_19	608	2046.38	HUMAN	P050	P050_19	P050	10	10	CD8_LIKE	pembro	CD8_LIKE	17	1	0.0516921	-0.00811707	-0.0215568	-0.143228	-0.0365685	-0.10729	-0.0279116	0.00398558	0.0569409	0.0707349	0.0527472	0.0380019	-0.0521586	-0.0174898	0.0355202	0.0259699	0.070722	-0.0318972	-0.013794	0.0147453	-0.0147453	-0.0346689	0.00955026	0.2209	P050_19	late	pembro_late
30	GGCACTTCCCCA_P050_19	455	1810.21	HUMAN	P050	P050_19	P050	10	0	CD8_LIKE	pembro	CD8_LIKE	0	1	0.162397	-0.0411157	0.0762166	0.00337452	-0.0284163	-0.0659689	-0.0191383	0.0363645	0.262662	0.0224355	-0.0420697	0.307066	-0.0493895	0.0281964	-0.0849175	0.165199	0.0375526	-0.0555027	0.240227	-0.349136	0.349136	-0.0775859	-0.250117	0.589757	P050_19	late	pembro_late
31	ATTGATACACTT_P050_19	430	1704.41	HUMAN	P050	P050_19	P050	10	15	CD8_LIKE	pembro	CD8_LIKE	7	1	-0.0196317	0.0527887	0.0257597	-0.035152	-0.0533485	-0.138987	-0.0256245	0.0346034	0.164893	0.0412643	-0.0838258	0.184118	-0.0994168	0.0381344	-0.0277862	0.0805106	0.0856385	-0.0602279	0.123628	-0.267944	0.267944	-0.137551	-0.108297	0.0932794	P050_19	late	pembro_late
32	TCCACATAGTAA_P014_4B	944	2852.76	HUMAN	P014	P014_4B	P014	10	0	CD8_LIKE	pembro	CD8_LIKE	7	1	-0.0482494	-0.14572	0.349986	-0.0117278	-0.0435845	-0.0123643	-0.102772	-0.0664568	0.243246	0.133514	-0.187708	0.304389	-0.0313298	0.092103	-0.0481677	0.181818	-0.0312202	-0.0363153	0.109732	-0.492097	0.492097	-0.123433	-0.229986	-0.0247003	P014_4A	late	pembro_late
33	GACAAGGAAAGG_P014_4B	405	1667.33	HUMAN	P014	P014_4B	P014	10	15	CD8_LIKE	pembro	CD8_LIKE	15	1	-0.0834616	-0.0826321	-0.0163023	-0.039414	-0.067626	-0.0813346	-0.11959	-0.00410958	0.0838383	0.191634	-0.0108196	-0.0431544	-0.0723279	0.0598392	-0.0239497	0.098829	0.0137085	-0.11548	-0.107796	0.0323348	-0.0323348	-0.132167	-0.122779	0.0298036	P014_4A	late	pembro_late
34	AGGTATGGCGAT_P043_3	2169	4060.63	HUMAN	P043	P043_3	P043	10	0	CD8_LIKE	pembro	CD8_LIKE	20	1	0.0861558	-0.0884203	0.139851	-0.259586	-0.00512182	0.089719	0.093579	0.0239722	0.180734	-0.105151	-0.0890927	0.239849	0.0739187	0.0425835	0.0537523	0.138678	-0.0948408	0.0696068	0.285885	-0.328942	0.328942	0.0313352	-0.084926	0.190359	P043_3	early	pembro_early
35	TATTAGGAGGTC_P043_3	1931	3688.46	HUMAN	P043	P043_3	P043	10	0	CD8_LIKE	pembro	CD8_LIKE	0	1	0.0377539	-0.051894	0.0464335	0.147609	-0.0472644	-0.0295802	-0.0811153	0.031509	0.131182	0.0373527	-0.0317062	0.175482	-0.023099	0.0820477	-0.0145441	0.0994799	-0.0176842	-0.112624	0.0938288	-0.207188	0.207188	-0.105147	-0.114024	0.429047	P043_3	early	pembro_early
36	CCATTAGGATTT_P043_3	1327	3099.89	HUMAN	P043	P043_3	P043	10	0	CD8_LIKE	pembro	CD8_LIKE	10	0	-0.127733	-0.0882467	0.019863	0.0715585	-0.0183467	-0.00830914	-0.0397248	0.0132744	0.0481557	0.178097	0.101113	0.0745019	-0.00903524	0.065927	-0.0185263	0.0849115	-0.0100375	-0.0529992	-0.129942	0.0266108	-0.0266108	-0.0749623	-0.103438	0.512064	P043_3	early	pembro_early
37	CATGCCGGATAT_P043_3	1599	3728.2	HUMAN	P043	P043_3	P043	10	9	CD8_LIKE	pembro	CD8_LIKE	0	1	-0.133261	-0.0636016	-0.0154816	-0.0224873	0.0223045	0.0276822	-0.0850328	-0.0136652	0.123666	-0.0118651	-0.0653766	0.218689	0.00140402	0.0947353	-0.0470805	0.180635	-0.0053777	-0.0713675	0.135531	-0.284065	0.284065	-0.0933313	-0.227716	0.177125	P043_3	early	pembro_early
38	GCCCCGAGCACA_P043_3	1470	3226.63	HUMAN	P043	P043_3	P043	10	0	CD8_LIKE	pembro	CD8_LIKE	0	1	0.0959777	0.0425298	0.0788818	0.00142772	0.028088	0.0427936	-0.0210775	0.00757004	0.1516	-0.0902759	-0.0420779	0.265054	-0.0860155	0.109385	0.0118365	0.218748	-0.0147056	-0.0286476	0.241876	-0.307132	0.307132	-0.1954	-0.206911	0.405141	P043_3	early	pembro_early
39	GACTTTCTCCTT_P043_3	1339	3156.11	HUMAN	P043	P043_3	P043	10	4	CD8_LIKE	pembro	CD8_LIKE	0	1	0.0136948	-0.048865	-0.0721424	0.069437	-0.028584	-0.106117	-0.0996095	0.0185481	0.184973	-0.128805	-0.120229	0.261027	0.00525064	0.0517337	-0.0745776	0.0687954	0.0775329	-0.118158	0.313778	-0.381256	0.381256	-0.046483	-0.143373	0.44856	P043_3	early	pembro_early
40	CGTCTGGGCTGG_P043_3	1149	2734.19	HUMAN	P043	P043_3	P043	10	0	CD8_LIKE	pembro	CD8_LIKE	20	1	-0.0176333	0.0550595	-0.149318	0.131673	-0.0551325	0.0353521	-0.0938446	-0.0365519	0.0487607	0.0251847	-0.0510714	0.0846078	-0.014557	0.00528894	0.0149108	0.0486941	-0.0904845	-0.0572927	0.0235759	-0.135679	0.135679	-0.0198459	-0.0337834	0.380947	P043_3	early	pembro_early
41	GGCGAGCCGCCC_P043_3	1290	3246.14	HUMAN	P043	P043_3	P043	10	0	CD8_LIKE	pembro	CD8_LIKE	20	1	0.0411492	-0.0292754	0.0283557	0.148895	0.0308913	-0.0161498	0.0614963	0.0550369	0.148135	-0.0295859	-0.0297751	0.232483	0.0223756	0.0521099	-0.0396009	0.0983458	0.0470411	0.00645934	0.177721	-0.262258	0.262258	-0.0297344	-0.137947	0.656669	P043_3	early	pembro_early
42	ACTCCCCATGGA_P043_3	1300	3194.8	HUMAN	P043	P043_3	P043	10	4	CD8_LIKE	pembro	CD8_LIKE	20	1	0.0170205	0.146689	-0.156213	0.183104	-0.0515206	-0.0334677	-0.0670028	-0.00264315	0.0976967	-0.00309953	-0.0415253	0.162983	-0.00253715	0.00582444	-0.0200768	0.110346	-0.0180529	-0.0643597	0.100796	-0.204508	0.204508	-0.00836158	-0.130422	0.440361	P043_3	early	pembro_early
43	CGGTACACCACA_P043_3	1123	2878.04	HUMAN	P043	P043_3	P043	10	0	CD8_LIKE	pembro	CD8_LIKE	20	1	-0.0341016	0.0274675	-0.0762672	0.118107	0.00894441	-0.121571	-0.0515418	0.0508992	0.225933	-0.140743	-0.0990476	0.183935	-0.162213	0.13051	-0.0408934	0.172085	0.130516	-0.102441	0.366677	-0.282983	0.282983	-0.292723	-0.212979	0.549552	P043_3	early	pembro_early
44	AGGGCAACGGAC_P043_3	1198	3151.12	HUMAN	P043	P043_3	P043	10	0	CD8_LIKE	pembro	CD8_LIKE	20	1	0.0992549	-0.0119255	-0.0133413	0.0541019	-0.0175111	-0.0867282	-0.078308	0.0284765	0.0349913	-0.130946	-0.117169	0.164463	-0.115551	0.0368484	-0.0482157	0.139299	0.0692171	-0.106785	0.165938	-0.281632	0.281632	-0.152399	-0.187515	0.750267	P043_3	early	pembro_early
45	ATTCTCCCTGAG_P043_3	1276	3152.58	HUMAN	P043	P043_3	P043	10	4	CD8_LIKE	pembro	CD8_LIKE	20	1	0.0046043	-0.0868656	0.198529	-0.0276565	0.0350119	-0.026366	0.00117036	0.00127434	0.108002	-0.0805352	-0.0915767	0.238701	-0.0150624	0.117023	0.00209566	0.0757283	0.061378	-0.00010398	0.188537	-0.330278	0.330278	-0.132086	-0.0736327	0.447892	P043_3	early	pembro_early
46	TGTTTTGTCTTG_P043_3	936	2427.21	HUMAN	P043	P043_3	P043	10	0	CD8_LIKE	pembro	CD8_LIKE	10	0	-0.0392899	-0.0848859	-0.133629	0.00973733	-0.0536495	0.070421	-0.0690142	-0.0881454	0.0401326	0.0856784	-0.0817276	0.0256672	0.0793186	-0.0114473	-0.0386954	0.130645	-0.12407	0.0191312	-0.0455458	-0.107395	0.107395	0.0907659	-0.169341	0.166226	P043_3	early	pembro_early
47	CAATATGCCTGN_P043_3	809	2408.9	HUMAN	P043	P043_3	P043	10	9	CD8_LIKE	pembro	CD8_LIKE	0	1	-0.0717759	-0.102869	0.0355168	0.237087	-0.0123091	-0.045878	0.0488406	0.0042935	-0.0400592	0.178633	-0.0433849	-0.0384796	-0.00443764	0.00326399	-0.0244489	0.0194094	0.033569	0.0445471	-0.218693	-0.0049053	0.0049053	-0.00770163	-0.0438582	0.513423	P043_3	early	pembro_early
48	TATGGAGGCCAT_P043_3	915	2554.88	HUMAN	P043	P043_3	P043	10	12	CD8_LIKE	pembro	CD8_LIKE	26	1	-0.115328	0.00906601	0.0338149	-0.0627408	0.00755409	0.0981471	0.0596236	-0.0478595	0.031591	0.097081	-0.0364221	0.0495834	0.0220046	0.0318962	0.017197	0.126936	-0.090593	0.107483	-0.0654899	-0.0860056	0.0860056	-0.00989164	-0.109739	0.422911	P043_3	early	pembro_early
49	ATCGGGAAGGCA_P043_3	877	2681.65	HUMAN	P043	P043_3	P043	10	0	CD8_LIKE	pembro	CD8_LIKE	26	1	0.0147804	-0.150559	-0.183061	-0.0744584	-0.0332199	0.0102796	0.0710236	-0.111537	0.0264016	0.0475461	-0.0563573	0.168542	0.00231419	-0.0580505	0.0794994	0.087677	-0.0434995	0.18256	-0.0211444	-0.224899	0.224899	0.0603647	-0.00817754	0.417763	P043_3	early	pembro_early
50	ATAGGTTTGACA_P043_3	896	2620.05	HUMAN	P043	P043_3	P043	10	0	CD8_LIKE	pembro	CD8_LIKE	10	0	0.0539435	-0.0823946	0.0655755	-0.0681456	-0.0184708	-0.16843	-0.0114535	0.0318382	0.0480216	0.0980575	0.0277229	-0.0122045	-0.132967	0.022672	-0.0403262	0.0670257	0.149959	-0.0432917	-0.0500359	0.0399273	-0.0399273	-0.155639	-0.107352	0.312144	P043_3	early	pembro_early
51	TCTGTAAGCTTN_P043_3	911	2680.37	HUMAN	P043	P043_3	P043	10	0	CD8_LIKE	pembro	CD8_LIKE	10	0	-0.0325214	-0.0536577	0.0673248	0.300165	0.00528634	0.0429787	-0.101176	-0.0204592	0.0354601	0.154338	-0.101995	0.136277	0.0801002	0.121237	-0.0504397	0.207508	-0.0376923	-0.0807172	-0.118877	-0.238272	0.238272	-0.0411369	-0.257948	0.365651	P043_3	early	pembro_early
52	CAGCAGGAAGTG_P043_3	942	2604.48	HUMAN	P043	P043_3	P043	10	0	CD8_LIKE	pembro	CD8_LIKE	0	1	0.121373	-0.0740536	-0.0604047	0.316594	0.0569754	-0.0314478	-0.0756798	0.0467885	0.105692	-0.0279715	-0.0459851	0.170055	-0.0798727	0.158252	-0.0368688	0.0533428	0.0884232	-0.122468	0.133663	-0.21604	0.21604	-0.238125	-0.0902115	0.649132	P043_3	early	pembro_early
53	CCACCGGATTAC_P043_3	909	2541.32	HUMAN	P043	P043_3	P043	10	0	CD8_LIKE	pembro	CD8_LIKE	10	0	-0.0263047	0.039395	-0.0280409	0.11219	0.00488718	0.0716928	0.0300711	0.0144822	0.0472424	0.0464202	-0.0680093	0.175769	-0.0766614	0.0195868	-0.0783546	0.201607	-0.0668056	0.0155889	0.000822242	-0.243778	0.243778	-0.0962481	-0.279962	0.345808	P043_3	early	pembro_early
54	GTGCTCCAAAGA_P043_3	913	2627.61	HUMAN	P043	P043_3	P043	10	0	CD8_LIKE	pembro	CD8_LIKE	20	1	0.0395594	-0.16598	-0.00316732	0.214652	-0.00814035	-0.0150631	-0.0557535	0.0288083	-0.00194072	-0.0800605	-0.126072	0.110351	0.0224274	0.0857158	0.0189993	0.19669	0.00692278	-0.0845619	0.0781198	-0.236423	0.236423	-0.0632884	-0.177691	0.540619	P043_3	early	pembro_early
55	AGTTGTCCAGCC_P043_3	757	2281.96	HUMAN	P043	P043_3	P043	10	10	CD8_LIKE	pembro	CD8_LIKE	19	0	-0.053417	-0.0512844	0.0861673	0.126897	0.00607463	0.0243726	0.0255073	-0.0455672	0.113924	0.102922	0.0785347	0.177833	-0.0544644	0.0702028	-0.0416935	0.110361	-0.0182979	0.0710746	0.0110013	-0.0992986	0.0992986	-0.124667	-0.152054	0.255314	P043_3	early	pembro_early
56	TAGGCCCCGTCG_P043_3	968	2758.93	HUMAN	P043	P043_3	P043	10	0	CD8_LIKE	pembro	CD8_LIKE	20	1	-0.00731309	0.0648158	0.0311367	-0.0166457	-0.0119796	0.184932	0.0864968	-0.0386581	-0.00966088	-0.0404976	-0.0757548	0.14668	0.114855	0.0528403	-0.0746226	0.069545	-0.196912	0.125155	0.0308367	-0.222435	0.222435	0.0620147	-0.144168	0.610139	P043_3	early	pembro_early
57	GACGGAATTGGT_P043_3	812	2338.3	HUMAN	P043	P043_3	P043	10	10	CD8_LIKE	pembro	CD8_LIKE	14	1	0.121912	0.0204029	0.00619948	0.132312	-0.0117319	-0.0290451	-0.0965048	0.0287298	0.0717771	-0.060345	-0.100201	0.074475	-0.0468196	0.0883445	-0.0329888	0.0604631	0.0173131	-0.125235	0.132122	-0.174676	0.174676	-0.135164	-0.093452	0.315386	P043_3	early	pembro_early
58	CGCTGCTATTAG_P043_3	832	2438.45	HUMAN	P043	P043_3	P043	10	0	CD8_LIKE	pembro	CD8_LIKE	20	1	0.0642364	0.0627039	-0.110348	0.125363	0.0316018	-0.0775047	-0.0796442	0.0889701	0.0706112	-0.125172	-0.105406	0.0908952	-0.112385	0.0528175	-0.0344551	0.0192236	0.109106	-0.168614	0.195783	-0.196301	0.196301	-0.165203	-0.0536787	0.423111	P043_3	early	pembro_early
59	GGTATCCTCCAN_P043_3	867	2609.51	HUMAN	P043	P043_3	P043	10	12	CD8_LIKE	pembro	CD8_LIKE	20	1	0.0815361	-0.0053074	-0.0536704	0.240886	-0.0977923	0.0916429	0.0137098	-0.057674	-0.0124899	0.044162	0.0128005	0.102853	-0.0237065	-0.057994	-0.0279818	0.00792246	-0.189435	0.0713838	-0.0566519	-0.0900523	0.0900523	0.0342875	-0.0359043	0.528238	P043_3	early	pembro_early
60	TCCCTGGAGGTA_P043_3	854	2524.36	HUMAN	P043	P043_3	P043	10	0	CD8_LIKE	pembro	CD8_LIKE	10	0	0.00963293	-0.00245122	0.133387	0.224206	-0.0253912	-0.0796982	-0.0553494	0.00874845	0.07925	0.0153841	0.00930423	0.0473052	-0.0350375	0.0318492	0.0755661	-0.0383706	0.0543069	-0.0640979	0.0638659	-0.0380009	0.0380009	-0.0668867	0.113937	0.654966	P043_3	early	pembro_early
61	TCCGCCAACTTT_P043_3	946	2680.52	HUMAN	P043	P043_3	P043	10	0	CD8_LIKE	pembro	CD8_LIKE	26	1	0.0388169	-0.0125302	0.0914179	-0.0362339	0.0170441	0.0346158	-0.0528729	0.0170352	0.0854532	0.00650937	-0.0436373	0.218489	0.0313385	0.163331	-0.0790794	0.0743073	-0.0175717	-0.0699081	0.0789439	-0.262126	0.262126	-0.131992	-0.153387	0.680833	P043_3	early	pembro_early
62	TTGGTTTGCCCT_P043_3	780	2318.41	HUMAN	P043	P043_3	P043	10	0	CD8_LIKE	pembro	CD8_LIKE	21	1	0.0457835	-0.0239095	-0.0665858	-0.0764684	-0.0197811	-0.0449201	0.00764053	-0.0357592	8.56e-05	-0.0562624	-0.0234414	0.0505933	-0.027645	0.00729605	-0.090739	0.0997684	0.025139	0.0433998	0.056348	-0.0740347	0.0740347	-0.0349411	-0.190507	0.346387	P043_3	early	pembro_early
63	AGTGATAGCTTC_P043_3	863	2632	HUMAN	P043	P043_3	P043	10	9	CD8_LIKE	pembro	CD8_LIKE	10	0	0.131738	0.221123	-0.0991613	0.00777032	-0.0432551	-0.0589467	-0.0546369	0.0107591	0.162652	0.0554722	-0.0321052	0.23731	-0.0911948	0.0453301	0.0866427	0.154961	0.0156916	-0.0653961	0.107179	-0.269416	0.269416	-0.136525	-0.0683178	0.376529	P043_3	early	pembro_early
64	TTGGGCATCACA_P043_3	753	2370.21	HUMAN	P043	P043_3	P043	10	0	CD8_LIKE	pembro	CD8_LIKE	10	0	-0.059219	0.0236018	-0.0736472	0.0755571	-0.0560767	0.0715465	-0.0419627	-0.072505	-0.00119314	0.152527	0.068406	0.0261683	0.0476283	-0.0224971	0.00677468	0.0534724	-0.127623	0.0305423	-0.15372	0.0422376	-0.0422376	0.0701254	-0.0466977	0.358738	P043_3	early	pembro_early
65	TGAAGGGCAACC_P043_3	735	2278.9	HUMAN	P043	P043_3	P043	10	13	CD8_LIKE	pembro	CD8_LIKE	20	1	-0.0620782	-0.0732081	0.1189	0.170188	-0.0818699	-0.068686	0.0193036	-0.0185278	0.0849897	-0.0411576	-0.0808147	0.131489	-0.0686935	0.0571742	-0.0234338	0.0975474	-0.0131839	0.0378314	0.126147	-0.212304	0.212304	-0.125868	-0.120981	0.582533	P043_3	early	pembro_early
66	CAAACAATACAN_P043_3	593	2039.87	HUMAN	P043	P043_3	P043	10	10	CD8_LIKE	pembro	CD8_LIKE	4	2	-0.0426848	0.128407	-0.0203906	0.242601	-0.0395285	-0.0516782	-0.0884172	0.0328862	0.117263	-0.1185	-0.0845014	0.120223	-0.0189927	0.0786858	-0.0118157	0.112464	0.0121497	-0.121303	0.235763	-0.204725	0.204725	-0.0976785	-0.12428	0.378479	P043_3	early	pembro_early
67	GAGGGATTAACA_P043_3	715	2289.98	HUMAN	P043	P043_3	P043	10	12	CD8_LIKE	pembro	CD8_LIKE	10	0	0.0916151	-0.0877225	-0.133553	0.0918733	-0.0805301	0.0869731	-0.0298954	-0.11196	0.0564655	0.124195	-0.00456995	0.054451	0.0783821	-0.0758254	-0.0586011	0.0957588	-0.167503	0.0820643	-0.06773	-0.059021	0.059021	0.154207	-0.15436	0.210464	P043_3	early	pembro_early
68	GCATCGCCGAAA_P043_3	675	2229.27	HUMAN	P043	P043_3	P043	10	8	CD8_LIKE	pembro	CD8_LIKE	22	2	-0.0760367	-0.093333	0.0865356	0.098071	0.0191854	0.0707645	-0.067138	-0.0740274	-0.0181666	-0.0356802	-0.0308281	-0.0657105	0.016663	-0.0135555	-0.00220442	-0.0606407	-0.0515791	0.00688933	0.0175137	0.0348824	-0.0348824	0.0302185	0.0584363	0.47575	P043_3	early	pembro_early
69	CCACGACGAGTT_P043_3	711	2291.82	HUMAN	P043	P043_3	P043	10	0	CD8_LIKE	pembro	CD8_LIKE	19	0	-0.0688977	0.0439327	-0.239504	0.220232	0.054945	-0.0808046	-0.0808763	0.0143694	0.112328	-0.000574816	-0.0143918	0.0827299	-0.0877981	0.0163326	0.0893227	0.0461711	0.13575	-0.0952456	0.112903	-0.0971216	0.0971216	-0.104131	0.0431515	0.569261	P043_3	early	pembro_early
70	GTTATGTGCGAN_P043_3	752	2378.49	HUMAN	P043	P043_3	P043	10	4	CD8_LIKE	pembro	CD8_LIKE	25	0	-0.0371036	0.0172118	-0.0120707	0.131518	-0.00211427	0.0722435	0.0800789	0.0235209	-0.0350481	-0.0162625	0.0411636	0.0428318	0.0155977	0.0179946	-0.0178673	0.0519312	-0.0743578	0.056558	-0.0187856	-0.00166821	0.00166821	-0.00239691	-0.0697984	0.427106	P043_3	early	pembro_early
71	GGGTCGGCGCAG_P043_3	705	2182.02	HUMAN	P043	P043_3	P043	10	0	CD8_LIKE	pembro	CD8_LIKE	21	1	-0.121139	0.0092973	-0.0247642	0.191484	-0.0696175	-0.0528673	-0.0400432	-0.01868	-0.0567351	-0.0556493	-0.0805146	0.0653114	-0.105292	0.0458792	-0.0356764	0.0225894	-0.0167502	-0.0213632	-0.00108579	-0.145826	0.145826	-0.151171	-0.0582658	0.379067	P043_3	early	pembro_early
72	CACTGGGCACAG_P043_3	773	2444.34	HUMAN	P043	P043_3	P043	10	0	CD8_LIKE	pembro	CD8_LIKE	0	1	-0.0642257	0.0394387	-0.0544153	0.0681755	-0.0257614	-0.0738215	-0.039737	-0.0162358	0.0615676	-0.0586579	-0.0881468	0.159082	-0.152049	0.110772	-0.0841957	0.132241	0.0480602	-0.0235012	0.120226	-0.247229	0.247229	-0.262821	-0.216437	0.454971	P043_3	early	pembro_early
73	AACCGTTAGGTT_P043_3	641	2087.34	HUMAN	P043	P043_3	P043	10	0	CD8_LIKE	pembro	CD8_LIKE	0	1	0.0316441	0.0216024	-0.0595521	-0.0433759	-0.0156666	-0.0754302	-0.0433103	0.0153042	0.0530539	0.0426322	-0.00381662	0.100073	-0.0434608	0.071212	-0.00468353	0.0967006	0.0597636	-0.0586144	0.0104217	-0.10389	0.10389	-0.114673	-0.101384	0.458419	P043_3	early	pembro_early
74	GTTAGCGTATAA_P043_3	529	1929.61	HUMAN	P043	P043_3	P043	10	13	CD8_LIKE	pembro	CD8_LIKE	24	2	-0.153275	0.00479965	-0.0473799	0.173391	-0.0153666	0.051896	0.0749774	-0.0169892	0.114618	-0.0290621	0.0108111	0.162566	-0.0342878	0.0328813	0.0344999	0.193945	-0.0672627	0.0919667	0.14368	-0.151755	0.151755	-0.0671692	-0.159445	0.433993	P043_3	early	pembro_early
75	TGCGGGCCAACT_P043_3	370	1396.03	HUMAN	P043	P043_3	P043	10	0	CD8_LIKE	pembro	CD8_LIKE	28	1	0.00470638	-0.00179062	-0.0934456	0.0550911	-0.0296974	0.0689642	-0.0823848	-0.0348351	-0.0498287	-0.053143	-0.0254468	-0.0844149	0.0668145	0.0332254	-0.0833158	0.0153639	-0.0986616	-0.0475498	0.00331426	0.058968	-0.058968	0.0335891	-0.0986797	0.563267	P043_3	early	pembro_early
76	CTCCCAGCATTG_P104_3	500	1724.64	HUMAN	P104	P104_3	P104	10	4	CD8_LIKE	ipinivo	CD8_LIKE	9	2	0.0580906	-0.0177684	-0.0186848	0.0411129	0.0714959	0.0336323	0.0227369	0.00385462	0.0830186	0.00431728	0.132973	0.090332	0.0201354	0.0640283	0.0313223	-0.0212931	0.0378635	0.0188823	0.0787013	0.042641	-0.042641	-0.0438929	0.0526154	-0.0164139	P104_3	late	ipinivo_late
77	ATAGCAGAGACT_P123_4	1530	3521.47	HUMAN	P123	P123_4	P123	10	0	CD8_LIKE	ipinivo	CD8_LIKE	20	1	0.00628837	0.0896753	-0.0660338	-0.0378258	0.0162681	0.104645	0.0522206	0.0360116	0.134633	-0.0055169	-0.0382937	0.149226	0.119621	0.0400488	0.0562362	0.0580753	-0.0883766	0.0162091	0.14015	-0.18752	0.18752	0.0795725	-0.00183909	0.340896	P123_4	late	ipinivo_late
78	GCCTAACACCTT_P123_4	1500	3288.52	HUMAN	P123	P123_4	P123	10	0	CD8_LIKE	ipinivo	CD8_LIKE	0	1	-0.055574	0.0148109	0.0595541	0.0986691	-0.0200626	0.00628703	-0.0223684	0.0137412	0.0506683	-0.0197249	-0.070801	0.180762	-0.0485908	0.00918203	-0.0198048	0.168384	-0.0263496	-0.0361096	0.0703932	-0.251563	0.251563	-0.0577728	-0.188189	0.265815	P123_4	late	ipinivo_late
79	ACCAGCGGCGAC_P123_4	1258	3139.8	HUMAN	P123	P123_4	P123	10	0	CD8_LIKE	ipinivo	CD8_LIKE	14	1	0.0570752	-0.0277579	0.0544326	0.0237034	-0.0609487	-0.096165	0.0331018	-0.0304246	0.0885987	-0.0396164	-0.113904	0.180445	-0.0322677	0.0132353	-0.0796292	0.0572227	0.0352164	0.0635264	0.128215	-0.294349	0.294349	-0.045503	-0.136852	0.23861	P123_4	late	ipinivo_late
80	CTAGCGCTTAGA_P123_4	1079	2925.09	HUMAN	P123	P123_4	P123	10	0	CD8_LIKE	ipinivo	CD8_LIKE	28	1	-0.0376593	0.189012	-0.0146147	0.068254	0.0253877	0.0426026	0.0834611	0.010928	0.184773	-0.0420723	-0.103453	0.251585	-0.00122832	-0.00108856	-0.0625786	0.115287	-0.017215	0.0725331	0.226846	-0.355038	0.355038	-0.000139759	-0.177866	0.215537	P123_4	late	ipinivo_late
81	CGGTTGCCTGCT_P123_4	1041	2895.32	HUMAN	P123	P123_4	P123	10	9	CD8_LIKE	ipinivo	CD8_LIKE	0	1	-0.0574117	-0.047219	-0.162038	0.0859351	-0.0502523	-0.0951804	-0.13682	0.00118216	0.12959	0.000922195	0.0346702	0.171548	-0.099543	0.0845355	-0.00699516	0.0776085	0.0449281	-0.138002	0.128668	-0.136878	0.136878	-0.184078	-0.0846037	0.222673	P123_4	late	ipinivo_late
82	GTTGTCGTCGCT_P123_4	770	2296.9	HUMAN	P123	P123_4	P123	10	13	CD8_LIKE	ipinivo	CD8_LIKE	26	1	0.0942978	0.109922	0.0246971	0.146815	-0.0276011	-0.0695373	0.0719133	0.0432895	0.067667	0.0503886	-0.0508767	0.142956	-0.0352412	-0.0508483	-0.106527	0.0136715	0.0419362	0.0286238	0.0172783	-0.193833	0.193833	0.015607	-0.120199	0.329832	P123_4	late	ipinivo_late
83	CTAGGAGAACCA_P123_4	1140	3108.96	HUMAN	P123	P123_4	P123	10	11	CD8_LIKE	ipinivo	CD8_LIKE	14	1	0.0625307	-0.174721	0.202265	-0.0270681	-0.0167904	-0.0436143	-0.0904557	0.0178295	0.233253	-0.0970479	-0.158495	0.23019	-0.116651	0.107154	-0.0853625	0.196681	0.0268239	-0.108285	0.330301	-0.388685	0.388685	-0.223804	-0.282043	0.186039	P123_4	late	ipinivo_late
84	CCCCACCTTACG_P123_4	1082	3002.69	HUMAN	P123	P123_4	P123	10	0	CD8_LIKE	ipinivo	CD8_LIKE	20	1	0.0357987	0.100682	-0.0327936	0.0896085	-0.0926388	-0.0891903	-0.0595095	-0.00938068	0.182889	0.0444437	0.0683	0.12945	-0.0427343	-0.125696	0.0199021	0.0400177	-0.00344854	-0.0501288	0.138445	-0.0611501	0.0611501	0.0829613	-0.0201157	0.328169	P123_4	late	ipinivo_late
85	AACGGGGACGCA_P123_4	854	2543.25	HUMAN	P123	P123_4	P123	10	4	CD8_LIKE	ipinivo	CD8_LIKE	26	1	-0.0653539	-0.131568	-0.0311243	0.0900333	-0.00506659	0.00622145	-0.00996352	-0.0418359	0.173892	0.079316	-0.0125216	0.226658	0.0331112	0.176857	-0.100909	0.173887	-0.011288	0.0318724	0.0945757	-0.23918	0.23918	-0.143746	-0.274796	0.339987	P123_4	late	ipinivo_late
86	TCATGCCCGATC_P123_4	957	2701.94	HUMAN	P123	P123_4	P123	10	0	CD8_LIKE	ipinivo	CD8_LIKE	29	0	-0.00112245	-0.0808293	-0.138961	0.0354308	-0.0403335	-0.0598768	-0.0346606	0.035723	0.0955983	0.0664674	0.0461963	0.117356	-0.0637724	0.0164285	-0.0262209	0.0497142	0.0195433	-0.0703836	0.0291309	-0.0711598	0.0711598	-0.0802009	-0.0759351	0.623873	P123_4	late	ipinivo_late
87	TAATAGCTACCC_P123_4	989	2864.5	HUMAN	P123	P123_4	P123	10	0	CD8_LIKE	ipinivo	CD8_LIKE	12	0	-0.0940912	-0.127915	0.0488789	0.0365324	0.00792034	-0.0159279	-0.108755	0.00900329	0.129049	-0.0410284	-0.0717317	0.158065	0.0586096	0.152151	-0.00656892	0.150735	0.0238483	-0.117759	0.170077	-0.229796	0.229796	-0.0935416	-0.157304	0.342866	P123_4	late	ipinivo_late
88	TAGCCCAGAACC_P123_4	616	2055.52	HUMAN	P123	P123_4	P123	10	0	CD8_LIKE	ipinivo	CD8_LIKE	12	0	-0.0447007	0.069824	0.0419291	-0.0272408	-0.019029	-0.114465	-0.0152687	0.050912	-0.0328305	-0.0659117	-0.0591967	-0.0282387	-0.124555	0.0347016	-0.0155818	0.072753	0.0954364	-0.0661807	0.0330812	-0.030958	0.030958	-0.159257	-0.0883348	0.27146	P123_4	late	ipinivo_late
89	CACAGTTCCATG_P123_4	677	2099.47	HUMAN	P123	P123_4	P123	10	0	CD8_LIKE	ipinivo	CD8_LIKE	0	1	-0.0223711	-0.0518757	-0.0581263	-0.187367	-0.073132	0.00450612	0.039596	-0.0173946	0.108793	-0.0946924	-0.0350595	0.104602	-0.00803371	-0.060768	0.0196692	-0.0130702	-0.0776381	0.0569906	0.203485	-0.139661	0.139661	0.0527343	0.0327394	0.388113	P123_4	late	ipinivo_late
90	CGGGAGATAGAT_P123_4	713	2237.31	HUMAN	P123	P123_4	P123	10	0	CD8_LIKE	ipinivo	CD8_LIKE	25	0	-0.0622571	-0.0041085	-0.112834	0.125003	0.0259614	-0.00514521	-0.00511316	0.0184749	0.0365969	-0.150566	-0.145199	0.156012	-0.0127388	0.0721926	-0.0585798	0.0413114	0.0311066	-0.0235881	0.187163	-0.301211	0.301211	-0.0849314	-0.0998912	0.289912	P123_4	late	ipinivo_late
91	GCTCACCCAAAC_P123_4	693	2367.19	HUMAN	P123	P123_4	P123	10	4	CD8_LIKE	ipinivo	CD8_LIKE	20	1	0.0372197	-0.0566292	-0.00423115	0.0416379	0.0318605	-0.0657493	-0.102493	-0.00383078	0.0218307	0.0286643	-0.0493209	0.0306251	-0.141204	0.0281961	-0.0615125	0.0267378	0.0976098	-0.0986626	-0.00683362	-0.079946	0.079946	-0.1694	-0.0882503	0.618196	P123_4	late	ipinivo_late
92	GAACGGACGACA_P123_4	532	1880.98	HUMAN	P123	P123_4	P123	10	10	CD8_LIKE	ipinivo	CD8_LIKE	0	1	0.0261209	0.0228162	-0.107033	0.267055	-0.00615879	-0.140781	-0.0458939	0.0357619	0.040623	0.0435319	-0.0989337	0.0209113	-0.050006	0.0337171	-0.0762805	0.0154385	0.134623	-0.0816558	-0.00290897	-0.119845	0.119845	-0.0837231	-0.0917191	0.243141	P123_4	late	ipinivo_late
93	AGTTGGCCCTGT_P123_4	631	1994.01	HUMAN	P123	P123_4	P123	10	10	CD8_LIKE	ipinivo	CD8_LIKE	14	1	0.0586274	0.0312205	0.0112848	0.0132033	0.0417608	-0.0533294	-0.108239	0.0484186	0.0169027	0.100857	-0.0256273	0.0262447	-0.100898	0.0807945	-0.0483545	0.104903	0.0950902	-0.156657	-0.0839546	-0.051872	0.051872	-0.181693	-0.153257	0.102226	P123_4	late	ipinivo_late
94	AACAGGCCGTGT_P123_4	701	2302.24	HUMAN	P123	P123_4	P123	10	10	CD8_LIKE	ipinivo	CD8_LIKE	19	0	-0.0715694	-0.134933	0.0719825	-0.000643695	0.0140499	0.00156147	-0.012708	-0.0205156	0.134339	0.118274	-0.0208669	0.156471	-0.0491174	0.0407588	0.0623919	0.172949	0.0124884	0.00780762	0.016065	-0.177338	0.177338	-0.0898762	-0.110557	0.0880038	P123_4	late	ipinivo_late
95	TTCCGATCCTCA_P123_4	553	1969.99	HUMAN	P123	P123_4	P123	10	0	CD8_LIKE	ipinivo	CD8_LIKE	12	0	0.0726706	-0.0366382	0.0668507	0.105809	-0.0301972	0.0259615	-0.00255125	-0.00622228	0.0229786	-0.00323855	-0.0320501	0.0575221	0.0723817	-0.0827744	0.00251972	0.0745214	-0.0561587	0.00367103	0.0262172	-0.0895722	0.0895722	0.155156	-0.0720016	0.444632	P123_4	late	ipinivo_late
96	AATCGACTCAGT_P123_4	476	1801.43	HUMAN	P123	P123_4	P123	10	15	CD8_LIKE	ipinivo	CD8_LIKE	0	1	0.115722	-0.0881404	-0.192714	0.035667	-0.0519038	-0.0100203	-0.104976	0.0196992	-0.076836	0.115991	0.04292	-0.117259	0.0545053	0.038273	0.0601435	-0.00675597	-0.0418835	-0.124676	-0.192827	0.160179	-0.160179	0.0162324	0.0668995	0.415151	P123_4	late	ipinivo_late
97	AGTTAGCCACCA_P123_4	474	1772.63	HUMAN	P123	P123_4	P123	10	13	CD8_LIKE	ipinivo	CD8_LIKE	27	2	-0.124949	0.0233628	0.172359	0.110213	-0.0526361	0.0995512	-0.0324494	0.0320791	0.188818	0.100556	-0.0273368	0.217122	-0.00819067	-0.0167887	-0.0344953	0.174014	-0.152187	-0.0645285	0.0882618	-0.244459	0.244459	0.00859805	-0.208509	0.287309	P123_4	late	ipinivo_late
98	CCTCGTTAGGCG_P123_4	411	1591.17	HUMAN	P123	P123_4	P123	10	0	CD8_LIKE	ipinivo	CD8_LIKE	1	0	0.123688	-0.0280263	-0.102401	0.0832999	-0.0179922	0.0464946	0.005992	-0.0195034	-0.0164248	0.00891728	-0.0451132	0.0997723	-0.0562274	0.00729998	-0.00812071	0.0954065	-0.0644868	0.0254954	-0.0253421	-0.144886	0.144886	-0.0635274	-0.103527	0.08135	P123_4	late	ipinivo_late
99	TAGACATCTTAG_P123_4	600	2121.15	HUMAN	P123	P123_4	P123	10	0	CD8_LIKE	ipinivo	CD8_LIKE	28	1	0.134173	0.0955131	0.0217534	0.144896	0.0226103	0.135538	0.0925614	0.0795838	0.0663481	0.137338	0.0223424	0.145135	0.0298526	0.0953808	-0.0559011	0.168116	-0.112928	0.0129776	-0.0709898	-0.122793	0.122793	-0.0655282	-0.224017	0.0419214	P123_4	late	ipinivo_late
100	TAAAATCCCACT_P123_4	560	2024.68	HUMAN	P123	P123_4	P123	10	9	CD8_LIKE	ipinivo	CD8_LIKE	29	0	0.0113482	0.0204044	-0.00397185	-0.0314475	-0.0316908	-0.0660799	-0.0950587	-0.0205946	-0.0729892	-0.0498269	-0.0331745	0.0160492	0.0202354	0.0157417	-0.0529411	0.0992167	0.0343891	-0.0744642	-0.0231622	-0.0492238	0.0492238	0.00449362	-0.152158	0.613034	P123_4	late	ipinivo_late
101	CTTTTCCAGCTT_P123_4	589	2173.14	HUMAN	P123	P123_4	P123	10	10	CD8_LIKE	ipinivo	CD8_LIKE	22	2	-0.0131266	-0.0430915	-0.0490615	0.121668	0.00147714	-0.0106725	-0.108732	0.0823915	0.0835844	0.0144388	-0.0248743	0.081144	-0.104991	0.00054204	-0.0116594	-0.00458549	0.0121496	-0.191123	0.0691455	-0.106018	0.106018	-0.105533	-0.00707394	0.307409	P123_4	late	ipinivo_late
102	TAGTGTCCTTCA_P123_4	398	1598.09	HUMAN	P123	P123_4	P123	10	14	CD8_LIKE	ipinivo	CD8_LIKE	12	0	-0.0158967	0.170564	-0.132381	0.169505	0.0890437	0.0219926	0.0278706	-0.0426378	0.0163548	0.0898507	0.034837	0.0191999	-0.00487391	0.0740809	0.00864011	0.000580641	0.0670511	0.0705083	-0.0734959	0.0156371	-0.0156371	-0.0789548	0.00805947	0.107387	P123_4	late	ipinivo_late
103	TGTATCCCTCTG_P123_4	361	1526.46	HUMAN	P123	P123_4	P123	10	0	CD8_LIKE	ipinivo	CD8_LIKE	12	0	0.0558027	-0.0575171	0.135851	0.0436355	0.0158113	-0.0393087	0.0418065	0.00566407	0.136142	-0.0581472	-0.0677246	0.173609	-0.0164519	0.0252446	-0.0726848	0.0166866	0.05512	0.0361425	0.194289	-0.241334	0.241334	-0.0416965	-0.0893714	0.26171	P123_4	late	ipinivo_late
104	TAGATCATTCGG_P123_4	371	1488.95	HUMAN	P123	P123_4	P123	10	0	CD8_LIKE	ipinivo	CD8_LIKE	23	0	-0.0425235	0.0439458	0.0367776	0.149544	-0.0884593	-0.058766	0.0133217	-0.098609	0.0365686	0.0705545	0.035287	0.0949627	0.0710087	-0.0201723	0.00772275	0.101989	-0.0296934	0.111931	-0.0339859	-0.0596757	0.0596757	0.091181	-0.0942661	0.326615	P123_4	late	ipinivo_late
105	TGTGGGGATGTT_P123_4	301	1273.37	HUMAN	P123	P123_4	P123	10	4	CD8_LIKE	ipinivo	CD8_LIKE	19	0	0.0330591	0.0133893	-0.219975	0.106803	0.0158315	-0.0703703	-0.0513623	0.124056	0.0156168	-0.00728778	0.0831234	0.109289	-0.0425538	0.0509489	0.062215	-0.0306101	0.0862018	-0.175419	0.0229046	-0.0261652	0.0261652	-0.0935027	0.0928251	0.249969	P123_4	late	ipinivo_late
106	GCTCAGCGGTTG_P119_1	696	2396.35	HUMAN	P119	P119_1	P119	10	9	CD8_LIKE	pre	CD8_LIKE	20	1	-0.0632501	-0.147046	0.0719298	-0.085504	-0.0177127	-0.0392928	-0.0821827	-0.0321495	0.0745013	-0.0276664	-0.0191743	0.125082	0.0140601	0.0355556	-0.0736713	0.158444	0.0215801	-0.0500331	0.102168	-0.144257	0.144257	-0.0214955	-0.232115	0.296089	P119_1	pre	pre
107	TAAGACAGGAAC_P129_1	636	2173.88	HUMAN	P129	P129_1	P129	10	13	CD8_LIKE	pre	CD8_LIKE	22	2	-0.0649234	-0.00613096	-0.0715502	-0.0497353	-0.00227101	-0.231165	-0.0759412	-0.0201365	0.0583519	-0.0273561	-0.00469956	0.101524	-0.0862077	0.0401255	0.0809698	0.106278	0.228894	-0.0558048	0.085708	-0.106223	0.106223	-0.126333	-0.025308	0.0796489	P129_1	pre	pre
108	GACAGACACCCA_P129_1	599	2088.77	HUMAN	P129	P129_1	P129	10	0	CD8_LIKE	pre	CD8_LIKE	1	0	0.156588	-0.0165501	0.00750988	0.124648	-0.0237191	-0.0338506	-0.00784928	-0.0539446	0.0926889	-0.0417623	0.0366133	0.147249	0.0302427	-0.0113009	0.0134567	0.126907	0.0101315	0.0460953	0.134451	-0.110636	0.110636	0.0415437	-0.113451	0.133392	P129_1	pre	pre
109	AGCGCCTAGACC_P129_1	497	1788.11	HUMAN	P129	P129_1	P129	10	4	CD8_LIKE	pre	CD8_LIKE	10	0	-0.0369106	-0.0950878	-0.0266244	0.109015	0.0584627	0.0157514	-0.107379	0.0161331	0.0703786	-0.0502795	-0.108841	0.0629596	0.0233895	0.141839	-0.0276123	0.180939	0.0427113	-0.123512	0.120658	-0.1718	0.1718	-0.11845	-0.208551	0.346511	P129_1	pre	pre
110	CGCGCGACTTGT_P129_1	581	1949.64	HUMAN	P129	P129_1	P129	10	0	CD8_LIKE	pre	CD8_LIKE	0	1	-0.0824767	0.00720492	-0.0572825	-0.0461251	0.0651396	-0.0171819	-0.101314	6.19e-05	0.105977	0.111567	0.0323969	0.113929	-0.0842169	0.0789126	-0.0342283	0.0727031	0.0823215	-0.101376	-0.00558981	-0.0815319	0.0815319	-0.16313	-0.106931	0.313503	P129_1	pre	pre
111	CACGAAGAGCTT_P129_1	511	1814.81	HUMAN	P129	P129_1	P129	10	10	CD8_LIKE	pre	CD8_LIKE	16	1	0.00658244	0.17738	0.265003	0.203949	-0.00212614	0.0515965	-0.0369799	-0.0288089	0.199514	0.0764461	0.00140163	0.171293	0.0447991	0.067898	-0.0548175	0.159752	-0.0537226	-0.00817094	0.123068	-0.169891	0.169891	-0.0230989	-0.214569	0.12944	P129_1	pre	pre
112	GACGACATTACA_P129_1	558	2010.81	HUMAN	P129	P129_1	P129	10	0	CD8_LIKE	pre	CD8_LIKE	10	0	0.000103453	0.0415563	-0.175796	0.0511729	-0.0538535	0.0272745	-0.0131378	-0.039921	0.00451119	0.051691	0.0101219	0.0235739	0.0320386	-0.0106223	-0.000869307	0.0459299	-0.081128	0.0267832	-0.0471798	-0.013452	0.013452	0.0426609	-0.0467992	0.273213	P129_1	pre	pre
113	GTCACAGTTGTG_P129_1	531	1988.79	HUMAN	P129	P129_1	P129	10	0	CD8_LIKE	pre	CD8_LIKE	5	2	-0.0318449	-0.0618836	0.135651	0.0426602	-0.0344442	-0.00183355	-0.0239613	-0.00350674	0.0835091	0.234197	0.0510888	0.134908	-0.0578028	0.0392345	-0.0225729	0.221384	-0.0326107	-0.0204546	-0.150688	-0.0838193	0.0838193	-0.0970373	-0.243957	0.491581	P129_1	pre	pre
114	GACTTCGAAGCT_P129_1	387	1565.9	HUMAN	P129	P129_1	P129	10	9	CD8_LIKE	pre	CD8_LIKE	0	1	-0.0523314	0.0541903	-0.169061	0.181437	-0.0873883	-0.0282131	0.0359037	-0.0510358	0.0508251	-0.000566649	-0.0795893	0.0173913	-0.0844874	-0.00840346	-0.0311087	0.0563725	-0.0591752	0.0869395	0.0513918	-0.0969807	0.0969807	-0.0760839	-0.0874812	0.0358879	P129_1	pre	pre
115	GTGGCGCTGGAG_P129_1	452	1846.69	HUMAN	P129	P129_1	P129	10	0	CD8_LIKE	pre	CD8_LIKE	3	2	-0.140578	0.045865	0.113656	0.0186199	-0.0352794	0.0427046	-0.0718637	-0.0265436	0.0261715	0.0397493	-0.117599	0.169405	-0.0299921	0.0289815	-0.0461063	0.219842	-0.0779841	-0.0453202	-0.0135778	-0.287004	0.287004	-0.0589736	-0.265948	0.641282	P129_1	pre	pre
116	TCTACCAGTCAC_P129_1	440	1764.24	HUMAN	P129	P129_1	P129	10	0	CD8_LIKE	pre	CD8_LIKE	12	0	0.0507476	0.0384529	0.18719	0.125326	-0.0500332	-0.0143428	-0.0150078	-0.0996301	-0.100721	0.0530065	-0.0146066	-0.0713786	-0.066916	-0.03949	-0.0362712	-0.0391555	-0.0356904	0.0846222	-0.153727	0.0567721	-0.0567721	-0.0274261	0.00288432	0.281621	P129_1	pre	pre
117	ACTTAAGCTGCG_P127_3	517	1885.16	HUMAN	P127	P127_3	P127	10	0	CD8_LIKE	ipinivo	CD8_LIKE	3	2	-0.045226	0.0238351	0.0509935	0.0400804	-0.047866	0.0149426	0.0165981	-0.00310798	0.0459299	0.030412	-0.0263049	0.0728976	-0.0317411	-0.0403733	0.0401971	0.187383	-0.0628086	0.0197061	0.0155179	-0.0992024	0.0992024	0.00863219	-0.147186	-0.0765037	P127_3	late	ipinivo_late
118	CCGGCGGCCTGA_P127_3	550	2044.34	HUMAN	P127	P127_3	P127	10	0	CD8_LIKE	ipinivo	CD8_LIKE	20	1	0.0849992	-0.00262878	0.327651	0.124066	-0.0505988	0.043675	-0.0140122	-0.0440561	0.0902968	0.0620681	0.0180609	0.0649105	0.00556591	-0.0617234	0.105143	-0.0127456	-0.0942738	0.0300439	0.0282287	-0.0468496	0.0468496	0.0672893	0.117888	0.657764	P127_3	late	ipinivo_late
119	CTTGGGCACGCT_P127_3	498	1945.27	HUMAN	P127	P127_3	P127	10	0	CD8_LIKE	ipinivo	CD8_LIKE	21	1	0.261174	0.079843	-0.0562448	-0.128365	-0.026882	-0.0235789	-0.051766	-0.0100809	0.113301	-0.0431545	-0.0659162	0.177857	-0.0174374	0.000421802	0.0241704	0.068798	-0.00330312	-0.0416852	0.156455	-0.243773	0.243773	-0.0178592	-0.0446276	0.482439	P127_3	late	ipinivo_late
120	AACGTGTGCTGC_P127_3	400	1597.24	HUMAN	P127	P127_3	P127	10	0	CD8_LIKE	ipinivo	CD8_LIKE	6	2	0.0199137	0.0313186	-0.0560921	0.0382163	-0.0228085	-0.0184711	0.115403	0.0335156	0.0284753	0.0460936	-0.0370632	0.101022	-0.0181844	-0.00858464	-0.0945865	0.0297782	-0.00433745	0.0818871	-0.0176183	-0.138085	0.138085	-0.00959971	-0.124365	0.171984	P127_3	late	ipinivo_late
121	GTTCACCTTGAT_P127_3	580	2116.48	HUMAN	P127	P127_3	P127	10	10	CD8_LIKE	ipinivo	CD8_LIKE	19	0	0.040264	-0.0105225	-0.144727	-0.103819	-0.00176162	-0.0525894	-0.0504913	-0.0651253	0.0181738	0.0282029	0.000562465	0.122849	-0.150958	0.0744193	-0.00273792	0.120184	0.0508278	0.0146341	-0.0100291	-0.122287	0.122287	-0.225377	-0.122921	0.166609	P127_3	late	ipinivo_late
122	GTTTCTTGTTCT_P061_1	581	2088.86	HUMAN	P061	P061_1	P061	10	0	CD8_LIKE	pre	CD8_LIKE	19	0	0.00761948	0.0847592	0.0180297	-0.0449909	0.0649609	0.0190973	-0.0182564	0.0851495	0.00741726	0.111234	0.0579965	0.106984	-0.00474992	0.114329	0.0340664	0.178009	0.0458636	-0.103406	-0.103816	-0.0489877	0.0489877	-0.119079	-0.143943	0.541454	P061_1	pre	pre
123	TGAACCTCCGGA_P061_1	359	1606.42	HUMAN	P061	P061_1	P061	10	13	CD8_LIKE	pre	CD8_LIKE	22	2	0.00397116	0.0979313	-0.032942	-0.0542034	-0.0344494	-0.0470278	-0.028373	-0.0633029	0.0779458	0.102314	0.0182301	0.0619811	-0.0492765	0.00630803	-0.0311024	0.11103	0.0125784	0.0349299	-0.0243684	-0.0437511	0.0437511	-0.0555845	-0.142132	0.180109	P061_1	pre	pre
124	AGAATTGACACT_P061_1	300	1334.49	HUMAN	P061	P061_1	P061	10	13	CD8_LIKE	pre	CD8_LIKE	24	2	-0.00910522	-0.0255921	0.0094898	0.0676217	-0.0518671	-0.0765172	-0.0485147	-0.015329	0.133855	0.0905521	-0.0280869	0.195362	-0.065307	0.112606	-0.0308544	0.140011	0.0246502	-0.0331857	0.0433031	-0.223449	0.223449	-0.177913	-0.170865	0.177388	P061_1	pre	pre
125	TGTACAAATCGA_P104_1	1381	3169.48	HUMAN	P104	P104_1	P104	10	0	CD8_LIKE	pre	CD8_LIKE	0	1	0.0502636	-0.0971845	-0.0610064	0.0615717	-0.0153178	0.0519897	-0.0264197	0.0163288	0.0864051	-0.0207478	-0.0369584	0.187941	0.0227867	0.076276	-0.0305653	0.107143	-0.0673075	-0.0427485	0.107153	-0.224899	0.224899	-0.0534893	-0.137708	0.460367	P104_1	pre	pre
126	CAACCATGGATN_P104_1	995	2666.52	HUMAN	P104	P104_1	P104	10	0	CD8_LIKE	pre	CD8_LIKE	8	2	-0.0804003	-0.0683933	-0.206896	0.0450333	-0.0130562	-0.122355	-0.156044	-0.0463751	0.0730877	-0.0865475	-0.0411527	0.0362588	-0.0240107	-0.0334439	-0.054919	-0.00468459	0.109299	-0.109669	0.159635	-0.0774115	0.0774115	0.00943316	-0.0502345	0.320651	P104_1	pre	pre
127	ATCGCACGGCAG_P104_1	639	2032.9	HUMAN	P104	P104_1	P104	10	10	CD8_LIKE	pre	CD8_LIKE	13	0	-0.0368369	-0.084789	0.063946	0.207551	-0.0309113	-0.0946519	-0.0784725	-0.0210742	0.182392	0.154053	-0.00576621	0.174898	-0.136299	-0.000580419	-0.0781205	0.114185	0.0637406	-0.0573982	0.0283382	-0.180664	0.180664	-0.135719	-0.192306	0.0776379	P104_1	pre	pre
128	ACTGGAAGGAAA_P058_1	568	1988.55	HUMAN	P058	P058_1	P058	10	0	CD8_LIKE	pre	CD8_LIKE	1	0	0.021557	-0.0262867	0.163955	-0.00255335	-0.0795858	-0.0225301	-0.0446621	-0.0225631	0.159606	0.0788298	-0.0648215	0.199091	-0.0612494	0.0942952	-0.10856	0.213815	-0.0570557	-0.022099	0.0807758	-0.263913	0.263913	-0.155545	-0.322375	0.00221018	P058_1	pre	pre
129	ACTAGTGCACAA_P058_1	605	2163.88	HUMAN	P058	P058_1	P058	10	12	CD8_LIKE	pre	CD8_LIKE	23	0	0.0630064	-0.115524	-0.0182317	0.0393286	-0.0836665	-0.0699035	-0.00110042	-0.0446773	0.00223769	0.0494859	0.04169	0.0466468	-0.0697389	-0.0124316	-0.000779714	0.0180146	-0.013763	0.0435768	-0.0472482	-0.00495689	0.00495689	-0.0573073	-0.0187943	0.466188	P058_1	pre	pre
130	ATTGGCAATCAC_P058_1	442	1638.23	HUMAN	P058	P058_1	P058	10	0	CD8_LIKE	pre	CD8_LIKE	18	0	0.0161427	0.088107	0.0584095	0.0665143	-0.0573075	-0.0536041	-0.0184942	-0.0265525	-0.00426809	0.0671162	0.0293584	-0.0442166	0.0207618	-0.0722208	0.0110492	0.0522893	-0.00370346	0.00805829	-0.0713843	0.0735751	-0.0735751	0.0929826	-0.0412401	0.229063	P058_1	pre	pre
131	AGTCATCCTATG_P058_1	394	1505.69	HUMAN	P058	P058_1	P058	10	0	CD8_LIKE	pre	CD8_LIKE	11	0	0.0138795	-0.0273284	-0.0138077	-0.0734973	-0.0181958	0.00647645	0.00777087	-0.00692668	-0.0183258	0.106153	-0.0491406	0.0218225	-0.00692843	0.0799817	-0.0138604	0.0890386	-0.0246722	0.0146975	-0.124479	-0.0709631	0.0709631	-0.0869102	-0.102899	0.150418	P058_1	pre	pre
132	TCGAACATGCTC_P058_1	538	1906.52	HUMAN	P058	P058_1	P058	10	0	CD8_LIKE	pre	CD8_LIKE	13	0	0.0677243	-0.0615772	-0.13056	0.0307147	-0.0198884	-0.0316593	-0.00113394	-0.0433262	0.0893197	-0.0699694	-0.0874162	0.0138345	-0.131756	-0.0342666	-0.0445237	0.0275386	0.011771	0.0421922	0.159289	-0.101251	0.101251	-0.0974891	-0.0720622	-0.0401613	P058_1	pre	pre
133	CTCACTCGAACT_P058_1	319	1374.35	HUMAN	P058	P058_1	P058	10	13	CD8_LIKE	pre	CD8_LIKE	11	0	-0.0577301	-0.119696	-0.111234	-0.0276684	-0.0617548	-0.06451	-0.055019	-0.0492769	0.0193932	-0.0542041	-0.0915631	0.0310381	-0.0449701	-0.0431978	-0.0897528	-0.0525945	0.00275522	-0.00574211	0.0735973	-0.122601	0.122601	-0.00177231	-0.0371583	0.338919	P058_1	pre	pre
134	ACCTGTCCCTGA_P056_3	2374	3645.12	HUMAN	P056	P056_3	P056	10	0	CD8_LIKE	ipinivo	CD8_LIKE	0	1	0.0478079	0.0283267	0.156975	-0.00972341	0.0211677	0.0895009	0.0510333	-0.00168591	0.0782976	0.0424417	0.0212482	0.0926452	0.0211211	0.0683193	-0.06062	0.0483881	-0.0683332	0.0527192	0.0358559	-0.0713969	0.0713969	-0.0471982	-0.109008	0.152833	P056_3	late	ipinivo_late
135	CAAAAATTTCTA_P056_3	1723	3399.42	HUMAN	P056	P056_3	P056	10	0	CD8_LIKE	ipinivo	CD8_LIKE	10	0	0.0500327	-0.0637941	-0.126335	0.070244	-0.0411277	-0.00803061	-0.0050434	0.00938617	0.0889429	-0.00334504	-0.0421994	0.141802	0.0227706	0.0857505	-0.0226112	0.0188768	-0.0330971	-0.0144296	0.092288	-0.184001	0.184001	-0.0629799	-0.0414879	-0.00866656	P056_3	late	ipinivo_late
136	CTAATTTCGCGA_P056_3	1799	3447.72	HUMAN	P056	P056_3	P056	10	0	CD8_LIKE	ipinivo	CD8_LIKE	23	0	0.0236675	-0.0320719	0.0791454	-0.0439299	-0.0332309	0.0200712	-0.135219	-0.00260926	0.0167746	0.0586877	-0.041759	0.0906896	0.00371411	0.0498912	0.00892959	0.104223	-0.0533021	-0.13261	-0.0419131	-0.132449	0.132449	-0.0461771	-0.0952937	0.0114666	P056_3	late	ipinivo_late
137	CCTTACATCGGG_P056_3	1486	2954.07	HUMAN	P056	P056_3	P056	10	0	CD8_LIKE	ipinivo	CD8_LIKE	10	0	0.0491467	-0.0768093	0.125244	0.0680114	-0.0822647	-0.0465548	-0.0367013	0.00972594	0.112324	0.0282923	-0.0302462	0.201192	-0.050597	-0.0139549	-0.0567937	0.0802383	-0.0357098	-0.0464272	0.0840314	-0.231438	0.231438	-0.0366421	-0.137032	0.248233	P056_3	late	ipinivo_late
138	CTCGCGTGTTCA_P056_3	1567	3171.56	HUMAN	P056	P056_3	P056	10	0	CD8_LIKE	ipinivo	CD8_LIKE	10	0	-0.00546622	-0.0258684	0.162067	0.0717347	-0.0162627	0.0479843	0.0913692	0.00434231	0.154861	-0.0365445	-0.00947383	0.225443	0.00743937	0.0335542	0.0664512	0.167543	-0.064247	0.0870269	0.191405	-0.234917	0.234917	-0.0261148	-0.101092	0.159436	P056_3	late	ipinivo_late
139	CAGTCGTTCCTA_P056_3	1559	3279.06	HUMAN	P056	P056_3	P056	10	0	CD8_LIKE	ipinivo	CD8_LIKE	10	0	0.0334503	0.116621	0.0460095	0.135792	0.030291	0.0348013	-0.0441576	0.0549727	0.0492149	0.0520286	0.0292052	0.019291	0.0322272	0.0420895	0.023407	0.0784563	-0.0045103	-0.0991302	-0.00281374	0.00991425	-0.00991425	-0.0098623	-0.0550494	0.297916	P056_3	late	ipinivo_late
140	ACTAGGATGATC_P056_3	1420	3143.48	HUMAN	P056	P056_3	P056	10	0	CD8_LIKE	ipinivo	CD8_LIKE	10	0	0.0497626	-0.0129083	-0.0813073	0.0642844	-0.0391058	0.0814421	0.0238687	-0.0145805	0.0851803	0.00575227	-0.019441	0.0924599	0.112718	0.023931	-0.0015079	0.0709601	-0.120548	0.0384492	0.079428	-0.111901	0.111901	0.0887868	-0.072468	0.230042	P056_3	late	ipinivo_late
141	CCATGATTCCGC_P056_3	1335	2974.65	HUMAN	P056	P056_3	P056	10	0	CD8_LIKE	ipinivo	CD8_LIKE	10	0	-0.0552578	-0.114512	0.116589	0.135069	-0.0159755	0.131337	0.0666358	-0.0416819	0.0339595	0.114569	0.0739598	0.0208896	0.0268312	0.0440436	0.0378996	0.00428101	-0.147313	0.108318	-0.0806093	0.0530702	-0.0530702	-0.0172125	0.0336186	0.186773	P056_3	late	ipinivo_late
142	GATCGTTATCGC_P056_3	1037	2590	HUMAN	P056	P056_3	P056	10	0	CD8_LIKE	ipinivo	CD8_LIKE	10	0	0.00847223	-0.0380055	0.00522124	0.0850713	-0.0091617	0.0883259	0.079038	-0.00275687	0.178055	0.118736	-0.0598339	0.174784	-0.00540653	-0.0074006	-0.0661633	0.144598	-0.0974876	0.0817948	0.0593185	-0.234618	0.234618	0.00199407	-0.210761	0.195399	P056_3	late	ipinivo_late
143	TGTTTCCGAGCC_P056_3	1357	2990.91	HUMAN	P056	P056_3	P056	10	0	CD8_LIKE	ipinivo	CD8_LIKE	10	0	0.0249953	-0.138914	-0.0446009	0.148547	-0.0514605	0.0275462	-0.0132315	-0.0321779	0.148079	0.057037	0.0299383	0.10169	-0.0305763	-0.0233011	-0.0102912	0.0308612	-0.0790067	0.0189464	0.0910415	-0.0717518	0.0717518	-0.00727525	-0.0411524	0.13791	P056_3	late	ipinivo_late
144	GAGTAGGGAGAA_P056_3	1207	3069.8	HUMAN	P056	P056_3	P056	10	0	CD8_LIKE	ipinivo	CD8_LIKE	10	0	0.00743438	-0.0233878	0.0634769	0.179098	-0.0334666	0.00615255	-0.0108284	0.0205037	0.10379	0.093525	-0.0478537	0.082459	-0.0683664	0.014188	-0.0188992	0.0717273	-0.0396192	-0.0313321	0.0102647	-0.130313	0.130313	-0.0825544	-0.0906265	0.197714	P056_3	late	ipinivo_late
145	GATTGCACCCTA_P056_3	1287	3272	HUMAN	P056	P056_3	P056	10	0	CD8_LIKE	ipinivo	CD8_LIKE	2	2	0.172199	-0.00438623	0.00126599	0.0618644	-0.0416046	-0.0126352	-0.0483546	-0.057088	0.0809709	0.0395382	-0.00262618	0.159216	-0.0302267	-0.0183206	0.0180041	0.165355	-0.0289694	0.00873349	0.0414327	-0.161843	0.161843	-0.0119061	-0.147351	0.157295	P056_3	late	ipinivo_late
146	GCGAACCTTGCA_P056_3	967	2674.43	HUMAN	P056	P056_3	P056	10	4	CD8_LIKE	ipinivo	CD8_LIKE	10	0	0.0777909	0.275322	0.0615745	0.00717933	0.000236266	0.103223	0.144946	-0.0103362	0.178433	0.134821	0.0873775	0.0890355	0.0971457	0.0421292	0.0835104	0.0824289	-0.102986	0.155283	0.0436116	-0.001658	0.001658	0.0550165	0.00108153	0.0495749	P056_3	late	ipinivo_late
147	CTCATACATACG_P056_3	1136	3132.92	HUMAN	P056	P056_3	P056	10	9	CD8_LIKE	ipinivo	CD8_LIKE	20	1	-0.0724115	0.0619103	-0.0503523	-0.126892	-0.0337797	-0.0316783	-0.0985675	-0.0438553	0.0227273	0.0361788	-0.0163984	0.133905	-0.023771	-0.0170814	0.0881531	0.0858884	-0.00210134	-0.0547122	-0.0134515	-0.150304	0.150304	-0.00668968	0.00226461	0.292412	P056_3	late	ipinivo_late
148	TGCCGTTCTTTG_P056_3	921	2513.78	HUMAN	P056	P056_3	P056	10	0	CD8_LIKE	ipinivo	CD8_LIKE	15	1	0.030869	-0.00351886	-0.0446921	0.0495784	-0.0770589	0.0700803	-0.0272881	-0.0492472	0.0367563	0.0400169	0.00420427	0.0410445	-0.0156588	-0.03094	-0.00527469	-0.0152448	-0.147139	0.0219591	-0.00326062	-0.0368402	0.0368402	0.0152812	0.00997011	0.120153	P056_3	late	ipinivo_late
149	GCTTAGGATAGG_P056_3	1079	2715.73	HUMAN	P056	P056_3	P056	10	0	CD8_LIKE	ipinivo	CD8_LIKE	14	1	-0.0297481	-0.0999756	-0.0713434	0.0924694	-0.0755619	-0.105611	-0.0839149	-0.00697665	0.102946	-0.0132485	0.00748422	0.063814	-0.0227511	0.0705918	-0.0400704	0.0288663	0.030049	-0.0769382	0.116194	-0.0563298	0.0563298	-0.0933429	-0.0689367	0.277256	P056_3	late	ipinivo_late
150	GGCGAATCCTCT_P056_3	1150	2837.4	HUMAN	P056	P056_3	P056	10	0	CD8_LIKE	ipinivo	CD8_LIKE	25	0	0.0934616	0.0683065	-0.0291622	0.0360003	-0.0395169	0.0596427	0.118534	-0.0883258	0.00720512	-0.0154097	-0.0390338	0.0762973	-0.0126532	0.0116983	0.0368079	0.131397	-0.0991595	0.20686	0.0226148	-0.115331	0.115331	-0.0243514	-0.0945892	0.096153	P056_3	late	ipinivo_late
151	CGTTTTGCTCCA_P056_3	1180	2818.24	HUMAN	P056	P056_3	P056	10	0	CD8_LIKE	ipinivo	CD8_LIKE	5	2	-0.0184835	-0.0105091	0.0172135	0.0536695	0.0245755	-0.0295445	-0.0132637	0.0472872	0.00925193	0.0859875	-0.02842	0.0720576	-0.0961537	0.074637	0.0376123	0.127795	0.0541199	-0.0605508	-0.0767356	-0.100478	0.100478	-0.170791	-0.0901827	0.328664	P056_3	late	ipinivo_late
152	GCCCGGCATTCC_P056_3	814	2263.2	HUMAN	P056	P056_3	P056	10	0	CD8_LIKE	ipinivo	CD8_LIKE	10	0	0.08681	0.0359323	0.0351107	0.0331241	-0.0657575	0.0775648	0.0670614	-0.0398597	0.112726	0.0482577	0.0662644	0.12749	0.0810878	-0.0571931	0.0083769	0.00142182	-0.143322	0.106921	0.0644688	-0.0612255	0.0612255	0.138281	0.00695508	0.135778	P056_3	late	ipinivo_late
153	AACATTAGGGCT_P056_3	914	2483.67	HUMAN	P056	P056_3	P056	10	0	CD8_LIKE	ipinivo	CD8_LIKE	14	1	-0.125154	-0.0831373	-0.186099	0.107061	-0.075749	-0.0498437	0.0908975	-0.010615	0.00622581	-0.0474346	-0.130816	0.141376	0.0286458	-0.0184736	-0.0194302	0.0307076	-0.0259053	0.101512	0.0536604	-0.272192	0.272192	0.0471194	-0.0501378	0.159784	P056_3	late	ipinivo_late
154	CGCGACTCCTAG_P056_3	1011	2715.43	HUMAN	P056	P056_3	P056	10	0	CD8_LIKE	ipinivo	CD8_LIKE	9	2	0.054809	-0.0294659	-0.088147	-0.119423	-0.0679278	0.0408046	0.0941439	0.00327299	0.0115007	-0.0394731	0.00760208	0.122575	0.106307	-0.00302793	0.0314692	0.0495245	-0.108732	0.0908709	0.0509738	-0.114973	0.114973	0.109335	-0.0180554	0.0485898	P056_3	late	ipinivo_late
155	CGGCGTGACTCT_P056_3	823	2339.9	HUMAN	P056	P056_3	P056	10	0	CD8_LIKE	ipinivo	CD8_LIKE	7	1	0.0302776	0.0525799	0.0118353	-0.00749737	-0.0205505	-0.00576888	-0.0337199	0.0827383	0.110368	0.0596998	-0.0219359	0.131264	-0.00435596	0.0341074	0.0677748	0.0339384	-0.0147816	-0.116458	0.0506677	-0.1532	0.1532	-0.0384634	0.0338364	0.350707	P056_3	late	ipinivo_late
156	GTTTTAATTGCT_P056_3	766	2292.41	HUMAN	P056	P056_3	P056	10	4	CD8_LIKE	ipinivo	CD8_LIKE	3	2	-0.123607	-0.0520829	-0.0134255	0.088785	-0.00239682	-0.0628993	0.00201301	0.00879075	0.0267864	0.0536211	-0.0654339	-0.0227726	-0.0613351	-0.0114668	0.0372156	0.0227907	0.0605024	-0.00677774	-0.0268347	-0.0426613	0.0426613	-0.0498683	0.014425	0.238782	P056_3	late	ipinivo_late
157	TTAAACCCGTTC_P056_3	894	2391.99	HUMAN	P056	P056_3	P056	10	0	CD8_LIKE	ipinivo	CD8_LIKE	1	0	-0.0429999	-0.0358891	0.0997073	-0.0185623	-0.0387644	0.102859	-0.000667593	0.0145559	0.0485172	0.119667	0.0292829	0.134576	0.106866	-0.0167676	-0.0593241	0.103702	-0.141623	-0.0152235	-0.0711498	-0.105293	0.105293	0.123633	-0.163026	0.354215	P056_3	late	ipinivo_late
158	TCTCCAATCGTA_P056_3	772	2261.86	HUMAN	P056	P056_3	P056	10	0	CD8_LIKE	ipinivo	CD8_LIKE	1	0	-0.115888	-0.102592	-0.0482034	0.0285265	-0.0719542	0.147226	0.0907119	-0.0261568	0.0315499	-0.064883	-0.028052	0.166889	0.0611388	0.0431964	-0.152217	0.145717	-0.21918	0.116869	0.0964329	-0.194941	0.194941	0.0179425	-0.297934	0.00212741	P056_3	late	ipinivo_late
159	GTAGCCACCCTC_P056_3	898	2667.48	HUMAN	P056	P056_3	P056	10	4	CD8_LIKE	ipinivo	CD8_LIKE	22	2	-0.0778184	-0.077739	0.101668	-0.037751	-0.0506774	0.101969	0.054977	-0.0559679	0.022173	0.126881	-0.0594481	0.117929	0.096239	-0.0939041	-0.116632	0.124137	-0.152647	0.110945	-0.104708	-0.177377	0.177377	0.190143	-0.240769	0.251553	P056_3	late	ipinivo_late
160	CGCCTCTTCCAT_P056_3	706	2229.19	HUMAN	P056	P056_3	P056	10	12	CD8_LIKE	ipinivo	CD8_LIKE	8	2	0.184351	0.117309	0.141388	0.0418911	-0.0265581	0.0360317	-0.0984011	-0.0176391	0.116964	0.0782417	-0.0556087	0.0360165	-0.0364457	0.00173544	0.0482862	0.0940729	-0.0625897	-0.0807619	0.0387219	-0.0916252	0.0916252	-0.0381812	-0.0457867	0.0734988	P056_3	late	ipinivo_late
161	AGTTGATAACAA_P056_3	768	2241.69	HUMAN	P056	P056_3	P056	10	0	CD8_LIKE	ipinivo	CD8_LIKE	2	2	-0.0100798	-0.00690008	-0.147468	0.053313	-0.0554202	-0.097311	-0.0511965	0.0726521	-0.0778585	-0.0125035	-0.0478605	0.0485078	-0.0624661	0.0413489	-0.0354805	-0.0347543	0.0418908	-0.123849	-0.065355	-0.0963684	0.0963684	-0.103815	-0.000726165	0.212511	P056_3	late	ipinivo_late
162	GCCTTTTGAGAC_P056_3	902	2620.45	HUMAN	P056	P056_3	P056	10	0	CD8_LIKE	ipinivo	CD8_LIKE	10	0	-0.0181498	-0.124244	0.00215141	0.100667	-0.0377288	0.028391	-0.0377198	0.00739123	0.149782	-0.0134656	0.0590303	0.181901	0.105809	0.0406551	0.130109	-0.0360135	-0.0661198	-0.0451111	0.163248	-0.122871	0.122871	0.0651538	0.166122	-0.0378254	P056_3	late	ipinivo_late
163	AGTCAAGCATCT_P056_3	806	2287.48	HUMAN	P056	P056_3	P056	10	0	CD8_LIKE	ipinivo	CD8_LIKE	23	0	-0.115666	0.0556447	0.119838	0.108763	-0.0854641	-0.194332	-0.0421912	-0.0359278	-0.0100213	-0.0843166	-0.0828192	-0.0118124	-0.0331372	-0.0866687	-0.0628679	-0.140131	0.108868	-0.00626337	0.0742953	-0.0710068	0.0710068	0.0535315	0.077263	0.0597649	P056_3	late	ipinivo_late
164	GCTCTCTGACAA_P056_3	558	1892.89	HUMAN	P056	P056_3	P056	10	0	CD8_LIKE	ipinivo	CD8_LIKE	5	2	-0.0185979	0.0185217	-0.116299	0.229157	-0.040902	0.124936	-0.00542269	-0.0142364	0.106447	0.122519	0.00875411	0.0681843	0.0692317	0.0783101	0.0741339	0.126127	-0.165838	0.00881372	-0.016072	-0.0594301	0.0594301	-0.0090784	-0.0519927	0.0916049	P056_3	late	ipinivo_late
165	ACCATCCCAAGC_P056_3	705	2087.98	HUMAN	P056	P056_3	P056	10	0	CD8_LIKE	ipinivo	CD8_LIKE	7	1	0.104629	-0.0670289	-0.0439068	0.0200057	0.00129581	0.0117046	0.00202329	-0.0574678	0.131054	0.0208884	-0.0494954	0.170501	-0.0872855	0.0439091	-0.0645071	0.0631719	-0.0104088	0.0594911	0.110165	-0.219996	0.219996	-0.131195	-0.127679	0.216455	P056_3	late	ipinivo_late
166	CATTCCGGCTCG_P056_3	705	2195.89	HUMAN	P056	P056_3	P056	10	0	CD8_LIKE	ipinivo	CD8_LIKE	6	2	0.0666969	0.00672985	0.0380372	-0.0758725	0.026352	-0.0331331	0.0203128	-0.0049939	0.0876561	-0.0293861	-0.0598892	0.122693	-0.0311143	0.0379122	-0.0904132	0.145802	0.0594851	0.0253067	0.117042	-0.182582	0.182582	-0.0690265	-0.236215	0.229584	P056_3	late	ipinivo_late
167	TACGATGTGTGT_P056_3	881	2518.35	HUMAN	P056	P056_3	P056	10	0	CD8_LIKE	ipinivo	CD8_LIKE	7	1	-0.0676864	-0.123402	-0.00425675	-0.0235855	0.052406	0.0352986	0.0106815	0.0661413	0.059407	-0.0553878	0.00329744	0.0778693	-0.0256961	0.0518004	0.0953069	0.00562587	0.0171074	-0.0554598	0.114795	-0.0745718	0.0745718	-0.0774965	0.0896811	-0.0818271	P056_3	late	ipinivo_late
168	GTAGTACTGAGG_P056_3	879	2540.78	HUMAN	P056	P056_3	P056	10	9	CD8_LIKE	ipinivo	CD8_LIKE	8	2	-0.100844	-0.0548783	0.0409704	0.17764	-0.0263689	-0.00742374	-0.0631776	-0.0486334	0.134454	0.0601297	0.0144336	0.0526685	-0.0105145	-0.0234055	0.0317593	0.146804	-0.0189451	-0.0145442	0.0743242	-0.0382349	0.0382349	0.012891	-0.115045	-0.00933829	P056_3	late	ipinivo_late
169	GGGTTCGGATTT_P056_3	671	2066.69	HUMAN	P056	P056_3	P056	10	13	CD8_LIKE	ipinivo	CD8_LIKE	15	1	-0.0699997	-0.0384887	-0.133553	0.0651675	-0.0660965	-0.00258464	0.0116659	-0.051759	0.0403996	0.0131768	-0.0430539	0.150205	-0.016385	-0.0237998	0.0019571	0.0464812	-0.0635118	0.0634248	0.0272228	-0.193259	0.193259	0.00741484	-0.0445241	0.283981	P056_3	late	ipinivo_late
170	CGGTCAAAAGCG_P056_3	855	2425.49	HUMAN	P056	P056_3	P056	10	10	CD8_LIKE	ipinivo	CD8_LIKE	17	1	0.0685506	0.0241631	0.0578991	-0.0244759	0.0705026	0.148562	0.0851712	0.0368729	0.220853	-0.0819151	-0.04218	0.14954	0.0216717	0.0809796	-0.0614999	0.110528	-0.0780599	0.0482983	0.302768	-0.191721	0.191721	-0.0593079	-0.172028	0.286028	P056_3	late	ipinivo_late
171	CTACACAAACAC_P056_3	725	2203.38	HUMAN	P056	P056_3	P056	10	4	CD8_LIKE	ipinivo	CD8_LIKE	5	2	0.0258325	0.0327326	-0.0683138	0.233852	-0.0578007	-0.00786156	-0.0583295	-0.036796	0.062959	0.0211181	0.0123472	0.0952551	0.0333282	0.0540189	-0.0239945	0.0724349	-0.0499392	-0.0215334	0.0418409	-0.082908	0.082908	-0.0206907	-0.0964295	0.237663	P056_3	late	ipinivo_late
172	ACCTGTTGCTGC_P056_3	571	1938.7	HUMAN	P056	P056_3	P056	10	0	CD8_LIKE	ipinivo	CD8_LIKE	9	2	-0.0357968	-0.123935	0.288246	0.0809302	-0.0492358	0.0280078	-0.00356518	-0.0224006	0.116366	0.0503247	0.0495484	0.199712	-0.0589073	0.0501125	-0.0727681	0.103054	-0.0772436	0.0188355	0.0660412	-0.150164	0.150164	-0.10902	-0.175822	0.145881	P056_3	late	ipinivo_late
173	AATGCAAACTCG_P056_3	511	1800.38	HUMAN	P056	P056_3	P056	10	13	CD8_LIKE	ipinivo	CD8_LIKE	22	2	-0.0396918	0.0824578	-0.14621	0.117806	-0.0125378	0.0306338	-0.0825014	-0.0208385	0.117123	-0.0355196	0.0397026	0.10228	0.0242248	0.0162311	0.0491524	0.13071	-0.0431716	-0.0616629	0.152642	-0.0625771	0.0625771	0.00799369	-0.0815572	0.364459	P056_3	late	ipinivo_late
174	GGCCTAATGATG_P056_3	708	2178.88	HUMAN	P056	P056_3	P056	10	0	CD8_LIKE	ipinivo	CD8_LIKE	4	2	-0.0279368	-0.0581481	0.0314915	-0.123525	-0.0361388	-0.00464247	0.0469453	-0.0487585	0.223809	-0.0726138	-0.106974	0.198416	-0.0694973	-0.0255823	-0.0478565	0.132816	-0.0314963	0.0957038	0.296423	-0.30539	0.30539	-0.0439151	-0.180673	0.203704	P056_3	late	ipinivo_late
175	TGTTGAACTTAC_P056_3	663	1973.66	HUMAN	P056	P056_3	P056	10	0	CD8_LIKE	ipinivo	CD8_LIKE	22	2	0.0332395	-0.0853898	-0.12823	0.0887391	-0.0277648	0.028864	-0.033168	-0.041304	0.00694781	-0.0594977	-0.0641513	0.0444952	-0.0199457	-0.02796	-0.0496985	-0.0448096	-0.0566289	0.00813609	0.0664455	-0.108646	0.108646	0.0080143	-0.00488887	0.0544481	P056_3	late	ipinivo_late
176	TACCCTCGAGAC_P056_3	770	2326.56	HUMAN	P056	P056_3	P056	10	0	CD8_LIKE	ipinivo	CD8_LIKE	12	0	-0.0679634	0.0494143	-0.187792	0.0984505	-0.0348957	-0.0156578	0.0930125	-0.0577214	0.102538	-0.0124519	-0.120485	0.119217	-0.0533612	-0.0177847	-0.0617323	0.0472256	-0.0192379	0.150734	0.11499	-0.239702	0.239702	-0.0355765	-0.108958	0.323778	P056_3	late	ipinivo_late
177	ATTATTCTTTGA_P056_3	717	2235.32	HUMAN	P056	P056_3	P056	10	0	CD8_LIKE	ipinivo	CD8_LIKE	2	2	0.00030288	0.0448398	0.0252696	0.121772	-0.0120087	0.00665238	0.0279226	-0.0378984	0.0824368	-0.0430731	0.0309772	0.14543	0.0439035	0.00341779	0.0510346	0.109697	-0.0186611	0.0658209	0.12551	-0.114453	0.114453	0.0404857	-0.0586628	0.148954	P056_3	late	ipinivo_late
178	CGTTACCGTAAC_P056_3	690	2119.09	HUMAN	P056	P056_3	P056	10	0	CD8_LIKE	ipinivo	CD8_LIKE	7	1	0.0780954	-0.0282792	-0.127224	0.0461061	-0.0685243	0.0113049	-0.00567923	-0.0179792	0.0715597	0.0476767	-0.00501919	0.117866	-0.00889961	0.0137657	-0.107587	-0.0258604	-0.0798292	0.0123	0.023883	-0.122885	0.122885	-0.0226654	-0.0817265	0.0566096	P056_3	late	ipinivo_late
179	CGGATCAAGGGC_P056_3	789	2381.13	HUMAN	P056	P056_3	P056	10	0	CD8_LIKE	ipinivo	CD8_LIKE	10	0	-0.0837938	-0.0610206	0.0990872	0.155135	0.0084006	0.0708797	-0.028332	-0.069107	0.156292	0.0604247	0.00935128	0.101193	0.0142608	0.07883	-0.0164616	0.201336	-0.0624791	0.040775	0.0958671	-0.0918416	0.0918416	-0.0645692	-0.217798	0.158234	P056_3	late	ipinivo_late
180	CTCCATCCATGT_P056_3	599	1950.7	HUMAN	P056	P056_3	P056	10	0	CD8_LIKE	ipinivo	CD8_LIKE	8	2	-0.054379	-0.14946	0.0846786	0.106373	-0.033027	0.0329426	-0.0938535	-0.0397804	0.142836	-0.0109646	-0.0725017	0.0872687	-0.115246	0.0553139	-0.0765172	0.0197298	-0.0659697	-0.0540731	0.153801	-0.15977	0.15977	-0.170559	-0.096247	0.285009	P056_3	late	ipinivo_late
181	GATAGTATCGCC_P056_3	635	2038.2	HUMAN	P056	P056_3	P056	10	4	CD8_LIKE	ipinivo	CD8_LIKE	8	2	0.00698291	0.0161936	0.0578587	-0.156254	-0.0809192	0.0234514	0.0210226	0.0389327	0.0129252	0.0654907	0.0452325	0.0732138	-0.0214313	0.00592979	-0.0371793	0.132832	-0.104371	-0.0179101	-0.0525655	-0.0279814	0.0279814	-0.0273611	-0.170012	0.180961	P056_3	late	ipinivo_late
182	TTCTTTAGAAAG_P056_3	564	1935.27	HUMAN	P056	P056_3	P056	10	4	CD8_LIKE	ipinivo	CD8_LIKE	10	0	0.00435872	-0.0822353	-0.01853	0.107442	-0.0293275	0.0325986	-0.00165095	-0.0866471	0.0396177	0.0213438	-0.0273082	0.0727657	-0.0456143	-0.0935576	-0.0211522	0.0255421	-0.0619261	0.0849961	0.0182739	-0.100074	0.100074	0.0479433	-0.0466943	0.208236	P056_3	late	ipinivo_late
183	TAAACCCGATCT_P056_3	917	2753.72	HUMAN	P056	P056_3	P056	10	4	CD8_LIKE	ipinivo	CD8_LIKE	19	0	0.00400411	0.0729739	-0.0491299	0.0692249	-0.027113	-0.0186834	0.0153724	-0.033728	0.103171	0.0315638	0.0478363	0.0858664	0.101273	-0.0196436	0.101767	0.053717	-0.00842954	0.0491004	0.0716072	-0.0380301	0.0380301	0.120917	0.0480503	0.183045	P056_3	late	ipinivo_late
184	ACTCGCCTACAG_P056_3	683	2310.66	HUMAN	P056	P056_3	P056	10	12	CD8_LIKE	ipinivo	CD8_LIKE	2	2	-0.0190786	-0.117059	0.158198	0.0833369	-0.035931	-0.0374936	-0.0722721	-0.0422284	-0.0190165	0.0461674	-0.113754	0.0468948	-0.123394	0.0488432	-0.0171843	0.0405764	0.00156257	-0.0300437	-0.0651839	-0.160649	0.160649	-0.172237	-0.0577607	0.317137	P056_3	late	ipinivo_late
185	ATATTCAAGACT_P056_3	584	1985.17	HUMAN	P056	P056_3	P056	10	4	CD8_LIKE	ipinivo	CD8_LIKE	3	2	-0.0701063	-0.00983711	-0.0271723	-0.0827427	-0.0404337	0.00831092	0.0117891	0.045605	0.0398415	0.170321	-0.00755791	-0.0073318	-0.0302154	-0.0128244	0.0303706	-0.0175805	-0.0487446	-0.033816	-0.13048	-0.000226116	0.000226116	-0.017391	0.047951	0.161069	P056_3	late	ipinivo_late
186	AATGGTGGTCTG_P056_3	596	2054.32	HUMAN	P056	P056_3	P056	10	13	CD8_LIKE	ipinivo	CD8_LIKE	6	2	-0.103143	-0.0167735	-0.117599	-0.0722928	0.0469295	0.00419896	0.0185187	0.00159864	0.0924987	-0.100829	-0.0417631	0.0881907	-0.061506	0.053662	-0.0532204	0.0296401	0.0427305	0.01692	0.193328	-0.129954	0.129954	-0.115168	-0.0828606	-0.159151	P056_3	late	ipinivo_late
187	TCAGGGACTCCA_P056_3	645	2227.52	HUMAN	P056	P056_3	P056	10	0	CD8_LIKE	ipinivo	CD8_LIKE	6	2	-0.0246953	-0.0945132	0.101866	-0.195087	-0.022451	0.0268708	0.032649	-0.0409762	0.122162	-0.0145005	-0.0858469	0.192791	-0.0954619	0.162827	-0.107871	0.179328	-0.0493218	0.0736251	0.136663	-0.278637	0.278637	-0.258289	-0.287199	0.291526	P056_3	late	ipinivo_late
188	CGTAATTTCGAC_P056_3	736	2147.35	HUMAN	P056	P056_3	P056	10	0	CD8_LIKE	ipinivo	CD8_LIKE	4	2	0.0390716	0.063104	0.0236024	-0.107412	-0.0690951	-0.0593866	-0.0354395	0.00604979	0.0481871	-0.11056	-0.1415	0.0593484	-0.0961208	-0.0531918	-0.0848412	-0.0519627	-0.00970845	-0.0414893	0.158747	-0.200848	0.200848	-0.042929	-0.0328785	0.157089	P056_3	late	ipinivo_late
189	ATATAGTGCTAA_P056_3	595	2111.49	HUMAN	P056	P056_3	P056	10	10	CD8_LIKE	ipinivo	CD8_LIKE	21	1	0.00716562	-0.083475	0.015679	0.0210934	-0.0234366	0.01701	-0.000482564	-0.0953317	0.0766886	-0.176335	-0.0924574	0.149407	0.0339012	0.0811476	-0.12464	0.0169768	-0.0404466	0.0948491	0.253024	-0.241864	0.241864	-0.0472464	-0.141617	0.272494	P056_3	late	ipinivo_late
190	GAAACGTCCCGC_P056_3	535	1932.03	HUMAN	P056	P056_3	P056	10	10	CD8_LIKE	ipinivo	CD8_LIKE	4	1	-0.111427	-0.0532717	-0.124515	0.223959	-0.0451072	0.0495399	0.00866212	0.111155	0.0259923	-0.003463	-0.0646302	0.0357216	-0.0778781	0.0439619	-0.00644536	-0.0519603	-0.0946471	-0.102492	0.0294553	-0.100352	0.100352	-0.12184	0.045515	0.187482	P056_3	late	ipinivo_late
191	GGTTGCGATCAT_P056_3	558	1963.25	HUMAN	P056	P056_3	P056	10	9	CD8_LIKE	ipinivo	CD8_LIKE	8	2	0.0167734	-0.00375669	0.0757017	0.156872	0.0279511	0.0945499	-0.0570026	0.0180657	0.044736	0.174515	0.0514596	0.0630525	-0.0194713	0.0446104	0.0974518	0.105296	-0.0665987	-0.0750683	-0.129779	-0.0115929	0.0115929	-0.0640817	-0.00784377	-0.0485983	P056_3	late	ipinivo_late
192	GACCGAATATAG_P056_3	411	1615.08	HUMAN	P056	P056_3	P056	10	0	CD8_LIKE	ipinivo	CD8_LIKE	18	0	0.0197071	0.0255287	-0.134385	0.176591	-0.0354962	0.148753	0.219302	-0.0238305	0.160043	0.0899328	-0.0845402	0.17973	0.0745443	-0.0264857	0.0635152	0.160846	-0.184249	0.243132	0.0701097	-0.26427	0.26427	0.10103	-0.0973304	0.176357	P056_3	late	ipinivo_late
193	GGCGTGATCAGC_P056_3	613	1985.2	HUMAN	P056	P056_3	P056	10	0	CD8_LIKE	ipinivo	CD8_LIKE	2	2	0.018047	-0.0252091	-0.114005	-0.0140495	-0.0369615	0.0351036	0.0620976	-0.0168197	0.0784655	-0.0602556	-0.112073	0.0833758	-0.0751342	-0.0202993	-0.0776995	0.00504273	-0.0720651	0.0789174	0.138721	-0.195449	0.195449	-0.0548349	-0.0827422	0.356459	P056_3	late	ipinivo_late
194	CTATTATAGGTC_P056_3	494	1762.9	HUMAN	P056	P056_3	P056	10	0	CD8_LIKE	ipinivo	CD8_LIKE	2	2	0.017714	0.0201125	-0.0405369	-0.00535837	0.00466166	0.0158928	0.00393226	-0.0110045	0.171418	0.0704329	-0.057017	0.188349	0.0149892	0.0495164	0.0200596	0.0363867	-0.0112311	0.0149367	0.100985	-0.245366	0.245366	-0.0345272	-0.0163271	-0.0329226	P056_3	late	ipinivo_late
195	ACGCCCTATCCT_P056_3	538	1870.52	HUMAN	P056	P056_3	P056	10	0	CD8_LIKE	ipinivo	CD8_LIKE	12	0	0.0307395	0.114037	-0.045621	0.159568	-0.00253203	-0.0533713	-0.0461426	0.013292	0.0164201	0.0816632	0.0413563	0.0716954	-0.0993297	0.0316417	-0.0512546	0.135345	0.0508393	-0.0594346	-0.0652432	-0.0303391	0.0303391	-0.130971	-0.186599	0.220485	P056_3	late	ipinivo_late
196	CACAAAGGATCA_P056_3	426	1589.17	HUMAN	P056	P056_3	P056	10	13	CD8_LIKE	ipinivo	CD8_LIKE	13	0	0.117597	-0.00807025	-0.0777095	-0.00995156	-0.0397449	-0.032474	-0.0920742	-0.0294131	0.0194262	0.109919	0.0237875	0.0896806	-0.00123966	-0.0180907	0.033629	-0.0366221	-0.00727088	-0.0626611	-0.0904928	-0.0658931	0.0658931	0.016851	0.0702511	0.0856531	P056_3	late	ipinivo_late
197	AGTATTAGCAAT_P056_3	419	1643.3	HUMAN	P056	P056_3	P056	10	10	CD8_LIKE	ipinivo	CD8_LIKE	3	2	-0.0609357	0.0718452	-0.197396	0.0501168	-0.0120466	-0.0201647	0.0379899	0.0415584	0.0369214	0.0151635	0.00851081	0.070107	-0.0227488	0.0112446	0.0648187	-0.0257172	0.00811818	-0.00356842	0.0217579	-0.0615962	0.0615962	-0.0339934	0.0905359	0.248266	P056_3	late	ipinivo_late
198	GCCCGATATATC_P056_3	657	2203.14	HUMAN	P056	P056_3	P056	10	13	CD8_LIKE	ipinivo	CD8_LIKE	15	1	-0.0922372	0.164852	-0.184096	-0.0309047	-0.0231815	0.0141763	-0.0278957	0.0236736	0.207109	-0.0493501	-0.119111	0.250376	0.0514941	0.0115654	-0.0611443	0.0788309	-0.0373578	-0.0515693	0.256459	-0.369487	0.369487	0.0399287	-0.139975	0.0410328	P056_3	late	ipinivo_late
199	TGCTTATAGGTT_P056_3	474	1666	HUMAN	P056	P056_3	P056	10	0	CD8_LIKE	ipinivo	CD8_LIKE	15	1	0.0604099	-0.0933452	-0.0510662	0.129833	0.0443493	-0.0296887	-0.0778324	0.12834	0.288858	-0.00422995	-0.0825487	0.197763	-0.0602105	0.0661822	0.0308333	0.0421354	0.074038	-0.206172	0.293088	-0.280312	0.280312	-0.126393	-0.0113021	0.140326	P056_3	late	ipinivo_late
200	TATGCTCAGAAG_P056_3	542	1946.92	HUMAN	P056	P056_3	P056	10	0	CD8_LIKE	ipinivo	CD8_LIKE	25	0	-0.154254	-0.202328	-0.108358	0.0746489	-0.0239083	0.00128163	-0.0156462	0.000172219	0.155279	0.0261449	-0.106033	0.0297194	-0.107091	-0.017398	-0.141548	0.0897776	-0.02519	-0.0158184	0.129134	-0.135752	0.135752	-0.0896925	-0.231325	0.278294	P056_3	late	ipinivo_late
201	TCCGGCACGCGA_P056_3	449	1675.94	HUMAN	P056	P056_3	P056	10	0	CD8_LIKE	ipinivo	CD8_LIKE	6	2	-0.0319179	0.0684805	-0.0411277	0.0417663	0.0231319	0.0729908	-0.0437771	-0.050054	-0.0945216	-0.0216231	0.0337384	0.0271244	0.0207385	0.0381795	0.0779399	-0.0269104	-0.049859	0.0062769	-0.0728985	0.00661401	-0.00661401	-0.017441	0.10485	-0.0179066	P056_3	late	ipinivo_late
202	AGTATCAATTCA_P056_3	410	1538.43	HUMAN	P056	P056_3	P056	10	0	CD8_LIKE	ipinivo	CD8_LIKE	23	0	-0.053394	-0.025742	-0.00585269	0.0720668	-0.0414309	0.0578668	-0.0539795	-0.00397809	0.0242598	0.180964	0.0398025	0.0421026	-0.0144454	0.0836245	0.034559	0.148007	-0.0992977	-0.0500014	-0.156704	-0.00230011	0.00230011	-0.0980699	-0.113448	0.194073	P056_3	late	ipinivo_late
203	ACGATAATAGAG_P062_5	1912	3767.95	HUMAN	P062	P062_5	P062	10	0	CD8_LIKE	ipinivo	CD8_LIKE	8	2	-0.0724231	-0.00881383	-0.164604	-0.0322601	-0.0343295	0.0783042	-0.0373911	-0.0588366	0.0643361	-0.0448002	-0.129938	0.165226	-0.0960324	0.032383	-0.0441266	0.0968863	-0.112634	0.0214455	0.109136	-0.295164	0.295164	-0.128415	-0.141013	0.124319	P062_5	late	ipinivo_late
204	TGAAAGCCAGTG_P062_5	1472	3339.96	HUMAN	P062	P062_5	P062	10	0	CD8_LIKE	ipinivo	CD8_LIKE	14	1	-0.0958639	-0.0732215	-0.00960324	-0.0184028	-0.128082	-0.0184091	0.00747692	0.00526873	0.0621817	-0.108043	0.0112056	0.146391	-0.0352034	-0.0399906	0.0154163	0.040374	-0.109672	0.00220819	0.170224	-0.135185	0.135185	0.0047872	-0.0249577	0.0247063	P062_5	late	ipinivo_late
205	GGCACCTTACTT_P062_5	1024	2576.91	HUMAN	P062	P062_5	P062	10	0	CD8_LIKE	ipinivo	CD8_LIKE	2	2	-0.00643849	0.0379654	-0.0475154	0.090462	-0.0291938	0.042535	0.00363548	-0.0428055	-0.0147083	0.111653	0.0763553	-0.000677386	0.0891685	-0.0177767	0.0680088	-0.0423561	-0.0717288	0.046441	-0.126362	0.0770327	-0.0770327	0.106945	0.110365	0.178715	P062_5	late	ipinivo_late
206	GAGAATCAATTT_P062_5	1157	3068.08	HUMAN	P062	P062_5	P062	10	4	CD8_LIKE	ipinivo	CD8_LIKE	10	0	-0.0248581	0.0589981	-0.156761	0.0523436	0.0408278	0.0558379	-0.0682711	-0.0369356	0.0606575	0.0150788	0.00106954	0.140637	0.117984	0.0306797	0.0110117	0.135891	-0.0150101	-0.0313355	0.0455787	-0.139567	0.139567	0.0873044	-0.124879	0.368149	P062_5	late	ipinivo_late
207	CTTTCGTGTGGC_P062_5	1162	2658.34	HUMAN	P062	P062_5	P062	10	0	CD8_LIKE	ipinivo	CD8_LIKE	10	0	-0.0724176	-0.0667411	-0.0533945	-0.0657073	-0.00353425	0.0697752	0.0229534	0.0318468	0.160484	0.0247953	-0.00926719	0.20041	0.00271644	0.0328532	0.0213449	0.164661	-0.0733094	-0.00889335	0.135689	-0.209677	0.209677	-0.0301367	-0.143316	0.343683	P062_5	late	ipinivo_late
208	CCAGCGAAGCAG_P062_5	897	2585.66	HUMAN	P062	P062_5	P062	10	0	CD8_LIKE	ipinivo	CD8_LIKE	5	2	-0.104008	-0.0732134	-0.110349	-0.0158621	-0.0740874	0.0246504	-0.0409106	-0.0193298	0.135516	-0.00801147	-0.0250916	0.193851	0.0544539	0.0273223	0.0115523	-0.0197679	-0.0987378	-0.0215808	0.143528	-0.218943	0.218943	0.0271316	0.0313202	0.210449	P062_5	late	ipinivo_late
209	AGAGGCTCGGTA_P062_5	799	2409.75	HUMAN	P062	P062_5	P062	10	0	CD8_LIKE	ipinivo	CD8_LIKE	3	2	-0.0318151	-0.0965634	-0.131724	-0.096204	0.0672186	-0.00371303	-0.0586217	0.0538371	0.0720769	0.0549238	0.00859071	0.0871772	-0.0982673	0.0388093	0.024454	0.0238078	0.0709317	-0.112459	0.0171531	-0.0785865	0.0785865	-0.137077	0.000646239	0.132091	P062_5	late	ipinivo_late
210	TACGGCATTTAA_P062_5	809	2446.76	HUMAN	P062	P062_5	P062	10	0	CD8_LIKE	ipinivo	CD8_LIKE	2	2	-0.127166	-0.192996	-0.110515	0.120739	-0.0525507	-0.0770241	-0.0532024	-0.0555104	-0.0734122	-0.0186343	-0.0191517	0.0469616	-0.0756388	-0.0226027	0.0144982	0.106769	0.0244734	0.00230796	-0.0547779	-0.0661134	0.0661134	-0.0530361	-0.092271	0.101117	P062_5	late	ipinivo_late
211	CGATACATATCT_P062_5	733	2249.87	HUMAN	P062	P062_5	P062	10	0	CD8_LIKE	ipinivo	CD8_LIKE	10	0	-0.0371604	0.0671965	-0.174622	-0.0319345	0.0382168	-0.0653705	-0.0623577	-0.0464057	0.125053	0.07114	0.0416349	0.134533	-0.0148663	-0.00536363	0.117288	0.021207	0.103587	-0.015952	0.0539131	-0.0928982	0.0928982	-0.00950262	0.0960815	0.185865	P062_5	late	ipinivo_late
212	CATTGAACCATG_P062_5	881	2676.44	HUMAN	P062	P062_5	P062	10	0	CD8_LIKE	ipinivo	CD8_LIKE	24	2	0.0391059	0.0235968	0.196784	0.00403786	-0.0858465	-0.0342912	0.0824131	-0.114762	0.101028	0.00339455	-0.0706583	0.13586	0.0549458	-0.0779081	-0.00369955	-0.024629	-0.0515553	0.197175	0.0976333	-0.206518	0.206518	0.132854	0.0209295	0.163791	P062_5	late	ipinivo_late
213	ACTCATAGTCTT_P062_5	787	2407.84	HUMAN	P062	P062_5	P062	10	13	CD8_LIKE	ipinivo	CD8_LIKE	5	2	-0.204274	-0.0462906	-0.00718436	-0.0488777	0.0128707	-0.013123	-0.0350709	-0.0408801	0.096917	0.0177964	-0.0484864	0.175947	-0.0895719	0.042175	-0.0361442	0.127037	0.0259937	0.00580919	0.0791206	-0.224433	0.224433	-0.131747	-0.163181	0.0709809	P062_5	late	ipinivo_late
214	CTGTCTCTCCAA_P062_5	650	2114.47	HUMAN	P062	P062_5	P062	10	0	CD8_LIKE	ipinivo	CD8_LIKE	10	0	0.122871	0.0327178	0.0854188	-0.0155621	-0.0145661	0.0134035	0.011241	-0.0877666	0.187101	-0.0508381	-0.0473794	0.109945	-0.0349365	-0.0189606	0.0224995	0.0965967	-0.0279696	0.0990076	0.23794	-0.157324	0.157324	-0.015976	-0.0740972	0.224364	P062_5	late	ipinivo_late
215	CCGGTGGGCGGA_P062_5	823	2510.5	HUMAN	P062	P062_5	P062	10	0	CD8_LIKE	ipinivo	CD8_LIKE	3	2	-0.112941	-0.0201235	-0.0814369	0.0153109	0.0723037	-0.0750669	0.0144183	0.0852575	0.0173369	-0.0310124	0.109487	0.166479	0.0203073	0.089684	0.0512285	0.253973	0.147371	-0.0708392	0.0483493	-0.0569927	0.0569927	-0.0693767	-0.202744	0.00948053	P062_5	late	ipinivo_late
216	GGAATTTTGATC_P062_5	633	2173.94	HUMAN	P062	P062_5	P062	10	0	CD8_LIKE	ipinivo	CD8_LIKE	2	2	-0.0139321	-0.129394	-0.119888	0.0353021	0.052	-0.108216	-0.10356	0.10444	0.0791491	0.0241557	-0.0192272	0.0947244	-0.132815	0.0487777	0.0897012	0.188879	0.160216	-0.207999	0.0549934	-0.113952	0.113952	-0.181593	-0.0991782	-0.00385091	P062_5	late	ipinivo_late
217	TGAGGGCGTTAA_P062_5	648	2105.95	HUMAN	P062	P062_5	P062	10	4	CD8_LIKE	ipinivo	CD8_LIKE	10	0	-0.0351945	-0.00640759	0.0284181	0.0805462	0.0242325	0.0107646	0.106399	0.0323484	0.154609	-0.012584	-0.0384156	0.135666	-0.0447715	-0.00962247	0.0491826	0.0237607	0.0134679	0.0740511	0.167193	-0.174081	0.174081	-0.035149	0.0254219	0.309948	P062_5	late	ipinivo_late
218	CGATTAAGTCTT_P062_5	537	1912.6	HUMAN	P062	P062_5	P062	10	13	CD8_LIKE	ipinivo	CD8_LIKE	2	2	-0.103713	0.0716046	-0.0113477	-0.0150819	0.0021125	-0.037579	-0.0742858	0.0252647	0.0925266	0.0927185	0.0347281	0.0581248	-0.0266981	0.0527945	0.0504246	0.112672	0.0396915	-0.0995505	-0.000191925	-0.0233967	0.0233967	-0.0794926	-0.0622471	0.0145409	P062_5	late	ipinivo_late
219	AGATTCAAGAAC_P062_5	698	2277.41	HUMAN	P062	P062_5	P062	10	0	CD8_LIKE	ipinivo	CD8_LIKE	2	2	0.0135974	0.0414405	0.0588661	0.118238	0.0385434	-0.0362065	-0.0501966	0.0309917	0.0811229	0.0418439	0.0102623	0.129554	-0.016251	0.0352205	0.101649	0.201139	0.0747499	-0.0811884	0.0392791	-0.119292	0.119292	-0.0514716	-0.0994899	0.201468	P062_5	late	ipinivo_late
220	GGGTTCTCACCT_P062_5	660	2189.9	HUMAN	P062	P062_5	P062	10	15	CD8_LIKE	ipinivo	CD8_LIKE	6	2	0.0794332	-0.0834908	-0.0248626	-0.0776169	-0.0690446	0.0517104	0.0139596	-0.0533536	0.011625	-0.0608497	-0.0391728	0.188026	0.047705	0.0166286	0.0573701	0.0974762	-0.120755	0.0673132	0.0724747	-0.227198	0.227198	0.0310764	-0.0401061	0.252621	P062_5	late	ipinivo_late
221	ATGGTTTCGAGA_P062_5	520	1854.64	HUMAN	P062	P062_5	P062	10	13	CD8_LIKE	ipinivo	CD8_LIKE	9	2	-0.028845	0.118244	0.0692566	0.169738	0.0264874	0.0685616	-0.0224598	-0.0498288	0.204335	-0.011803	-0.0323181	0.228315	0.0248241	0.0331297	0.0255437	0.141949	-0.0420742	0.027369	0.216138	-0.260633	0.260633	-0.0083056	-0.116406	0.125468	P062_5	late	ipinivo_late
222	CCTGGTCGACGG_P062_5	488	1816.76	HUMAN	P062	P062_5	P062	10	0	CD8_LIKE	ipinivo	CD8_LIKE	3	2	-0.0183075	0.0189033	0.00397805	0.0879359	0.00104231	0.0020622	0.0500193	-0.0861904	0.0126969	0.0289542	-0.111043	0.0807633	-0.0210675	0.0388707	-0.0927316	0.0382182	-0.00101989	0.13621	-0.0162574	-0.191806	0.191806	-0.0599382	-0.13095	0.139799	P062_5	late	ipinivo_late
223	GTAATCGGCCTC_P062_5	441	1727.98	HUMAN	P062	P062_5	P062	10	15	CD8_LIKE	ipinivo	CD8_LIKE	2	2	-0.00462758	0.0275785	0.091805	0.0560732	0.00663015	0.110899	0.014817	-0.0097183	0.0839336	0.0584219	-0.0148211	0.0909625	0.0785476	-0.0079374	0.0759202	-0.0382142	-0.104269	0.0245353	0.0255117	-0.105784	0.105784	0.086485	0.114134	0.294243	P062_5	late	ipinivo_late
224	TACTGCGCAAAT_P062_5	368	1502.93	HUMAN	P062	P062_5	P062	10	9	CD8_LIKE	ipinivo	CD8_LIKE	3	2	-0.0813087	0.0945436	-0.116024	-0.113013	-0.0764747	-0.00753805	-0.00813768	-0.0400599	0.107802	-0.0299086	-0.0221579	0.0944991	-0.0744047	-0.0269189	0.0564343	0.134759	-0.0689367	0.0319223	0.13771	-0.116657	0.116657	-0.0474858	-0.0783244	0.314334	P062_5	late	ipinivo_late
225	TCAAGTGGATCG_P062_5	326	1418.43	HUMAN	P062	P062_5	P062	10	4	CD8_LIKE	ipinivo	CD8_LIKE	5	2	-0.0107948	-0.0571998	-0.102447	0.00697643	-0.0136307	0.0858147	0.0802245	-0.102377	0.0392155	0.0102972	-0.0381848	0.140494	0.0929772	0.052654	0.00661447	0.126959	-0.0994454	0.182601	0.0289183	-0.178679	0.178679	0.0403231	-0.120344	0.217493	P062_5	late	ipinivo_late
226	ACTCTTTCTATG_P058_7	910	2538.99	HUMAN	P058	P058_7	P058	10	0	CD8_LIKE	ipinivo	CD8_LIKE	5	2	0.0700208	-0.0326925	0.0713321	0.0539432	0.0125788	-0.00824011	-0.000414541	-0.0407747	0.0114514	0.14296	0.0674023	-0.0321651	-0.00112547	0.0606098	0.00085877	-0.0539839	0.0208189	0.0403602	-0.131509	0.0995674	-0.0995674	-0.0617353	0.0548427	0.440345	P058_7	late	ipinivo_late
227	TACTACCACCAC_P058_7	996	2687.97	HUMAN	P058	P058_7	P058	10	0	CD8_LIKE	ipinivo	CD8_LIKE	3	2	-0.0944543	0.0299232	-0.0129078	0.171713	0.00136958	0.170374	-0.0286341	-0.0489124	0.0869112	0.0899616	0.0337204	0.135535	-0.138273	-0.123306	0.00252333	0.114483	-0.169004	0.0202783	-0.00305039	-0.101815	0.101815	-0.0149676	-0.11196	0.234353	P058_7	late	ipinivo_late
228	CCGAGGAAGAAA_P058_7	915	2477.13	HUMAN	P058	P058_7	P058	10	0	CD8_LIKE	ipinivo	CD8_LIKE	2	2	0.0250344	-0.190205	0.0209924	0.165268	-0.0603603	-0.00834276	-0.0385304	-0.0560765	-0.0204445	0.0167239	-0.0163339	0.0489602	0.0773036	-0.0218066	-0.0199954	0.129554	-0.0520175	0.0175461	-0.0371685	-0.065294	0.065294	0.0991102	-0.14955	0.342018	P058_7	late	ipinivo_late
229	TATGTAACCAGT_P058_7	737	2308.59	HUMAN	P058	P058_7	P058	10	0	CD8_LIKE	ipinivo	CD8_LIKE	5	2	0.0670893	-0.072641	-0.0848201	-0.0183266	-0.0414507	0.00167665	-0.0426682	-0.108911	0.0797547	-0.0229208	-0.0579117	0.0199713	-0.052462	-0.021983	0.0776673	0.110307	-0.0431273	0.0662424	0.102675	-0.0778831	0.0778831	-0.030479	-0.0326396	0.30989	P058_7	late	ipinivo_late
230	ATGGGCGTCGAA_P058_7	684	2184.17	HUMAN	P058	P058_7	P058	10	0	CD8_LIKE	ipinivo	CD8_LIKE	5	2	-0.0256924	-0.0751082	0.131499	0.0194994	0.0140552	-0.112629	-0.125697	0.0454289	0.0544809	0.111515	-0.0278013	0.0695802	0.0780186	0.0436844	0.0535797	0.0702871	0.126684	-0.171126	-0.0570338	-0.0973816	0.0973816	0.0343342	-0.0167074	0.155337	P058_7	late	ipinivo_late
231	CACTGAGACATT_P058_7	666	2141.25	HUMAN	P058	P058_7	P058	10	9	CD8_LIKE	ipinivo	CD8_LIKE	22	2	7.26e-05	-0.100216	-0.0972134	0.0507985	-0.0420232	-0.0346468	0.0256833	-0.0301181	-0.00131109	0.0397682	0.0099971	0.0759078	-0.0750718	0.0258188	-0.0751332	0.138216	-0.0073764	0.0558014	-0.0410793	-0.0659107	0.0659107	-0.100891	-0.21335	0.194221	P058_7	late	ipinivo_late
232	TGGGTTCCTCAA_P058_7	484	1738.02	HUMAN	P058	P058_7	P058	10	0	CD8_LIKE	ipinivo	CD8_LIKE	1	0	-0.0649448	0.0412783	0.105374	0.113151	0.0452301	0.0222023	-0.0610716	0.019836	-0.0262073	0.0660629	-0.0239583	0.00622996	-0.0212268	-0.0235237	-0.0402527	0.0142345	0.0230278	-0.0809077	-0.0922701	-0.0301882	0.0301882	0.00229693	-0.0544872	0.365208	P058_7	late	ipinivo_late
233	TTGATGGATCAT_P058_7	550	1880.64	HUMAN	P058	P058_7	P058	10	0	CD8_LIKE	ipinivo	CD8_LIKE	2	2	-0.109766	-0.0114161	0.171735	-0.12339	-0.00442976	-0.0948416	-0.0572275	0.0264814	0.0516506	-0.0198564	-0.0541693	0.138952	-0.0739055	0.104238	0.0249864	0.0762623	0.0904118	-0.0837089	0.0715071	-0.193121	0.193121	-0.178143	-0.051276	0.191918	P058_7	late	ipinivo_late
234	GAGCGTGCAGAT_P058_7	515	1865.27	HUMAN	P058	P058_7	P058	10	0	CD8_LIKE	ipinivo	CD8_LIKE	1	0	-0.0830187	0.0602806	-0.1784	0.00785601	-0.0824201	0.111245	0.030739	-0.0350292	0.0455492	0.1343	0.073417	0.111441	-0.021648	-0.0842041	0.0419663	0.0934627	-0.193665	0.0657682	-0.088751	-0.0380241	0.0380241	0.0625561	-0.0514964	0.264743	P058_7	late	ipinivo_late
235	CAGATGAGTACG_P058_7	477	1763.12	HUMAN	P058	P058_7	P058	10	0	CD8_LIKE	ipinivo	CD8_LIKE	3	2	0.0258234	0.00469067	0.0746508	0.11134	0.00293192	-0.0288375	0.0282798	-0.00557054	0.146751	0.00743377	-0.0154061	0.0915884	-0.0126193	0.0182528	0.0208065	0.00140657	0.0317694	0.0338503	0.139317	-0.106995	0.106995	-0.0308721	0.0193999	0.165486	P058_7	late	ipinivo_late
236	GGAATACCCACC_P058_7	501	1804.89	HUMAN	P058	P058_7	P058	10	0	CD8_LIKE	ipinivo	CD8_LIKE	3	2	0.0680018	0.0469476	0.253809	0.0673964	-0.0773692	-0.051332	0.0394894	-0.0384834	0.182932	-0.0586678	-0.0624765	0.164696	-0.0269498	-0.00158624	-0.0778165	0.137861	-0.0260372	0.0779727	0.2416	-0.227173	0.227173	-0.0253636	-0.215677	0.218284	P058_7	late	ipinivo_late
237	GTATCAAGTTGG_P058_7	485	1779.6	HUMAN	P058	P058_7	P058	10	0	CD8_LIKE	ipinivo	CD8_LIKE	5	2	0.0796973	-0.00322765	0.0186246	0.0446428	-0.0458985	-0.00700959	-0.0285866	-0.074581	0.0691607	0.0196906	-0.0209281	0.210996	-0.0364468	-0.00225447	-0.057051	0.200173	-0.0388889	0.0459945	0.0494701	-0.231924	0.231924	-0.0341923	-0.257224	-0.0841909	P058_7	late	ipinivo_late
238	GCCATCAGATAC_P058_7	427	1663.44	HUMAN	P058	P058_7	P058	10	9	CD8_LIKE	ipinivo	CD8_LIKE	5	2	-0.120247	-0.0396128	0.132847	0.0391979	-0.0147821	0.00675701	0.0377995	-0.0227015	0.132688	-0.0244726	-0.0950603	0.156241	-0.0950296	0.0167436	-0.0538449	0.0778917	-0.0215391	0.060501	0.15716	-0.251301	0.251301	-0.111773	-0.131737	0.0822897	P058_7	late	ipinivo_late
239	GGTGCGCTACTT_P058_7	384	1512.94	HUMAN	P058	P058_7	P058	10	13	CD8_LIKE	ipinivo	CD8_LIKE	4	2	0.0421533	0.00139819	-0.115271	0.213821	0.0806882	0.0908051	-0.0645502	0.0671725	0.0343872	0.157084	0.0474778	-0.00352145	0.0231186	0.180082	0.0748935	0.0586911	-0.0101169	-0.131723	-0.122697	0.0509993	-0.0509993	-0.156963	0.0162024	0.151594	P058_7	late	ipinivo_late
240	ACGCACGCTCGC_P062_6	2231	3613.74	HUMAN	P062	P062_6	P062	10	0	CD8_LIKE	ipinivo	CD8_LIKE	23	0	0.0187324	0.04375	-0.0720626	0.0505948	-0.0624001	0.0609402	-0.0439027	-0.0133933	0.15663	0.0678109	0.0567608	0.160234	-0.0210744	0.011033	0.0396566	0.169805	-0.12334	-0.0305095	0.0888189	-0.103474	0.103474	-0.0321073	-0.130148	0.184688	P062_6	late	ipinivo_late
241	TCGATACTCGTA_P062_6	1244	2883.97	HUMAN	P062	P062_6	P062	10	0	CD8_LIKE	ipinivo	CD8_LIKE	8	2	0.0138191	-0.00690048	0.131017	0.0784208	-0.0144948	0.0700921	0.0270742	0.0717411	0.147418	0.0629075	-0.10268	0.17228	-0.0318665	0.102002	0.0283014	0.118719	-0.0845868	-0.0446669	0.0845109	-0.274959	0.274959	-0.133868	-0.0904175	0.235794	P062_6	late	ipinivo_late
242	TGCCGAGGATCC_P062_6	1128	2925.42	HUMAN	P062	P062_6	P062	10	0	CD8_LIKE	ipinivo	CD8_LIKE	3	2	-0.0770098	-0.0995321	0.156063	0.0200768	0.0245333	-0.0146991	-0.0126271	0.0334088	0.144061	-0.0551601	-0.0650558	0.258302	-0.0311415	0.102072	0.0150075	0.0909216	0.0392323	-0.0460359	0.199221	-0.323358	0.323358	-0.133214	-0.0759141	0.201296	P062_6	late	ipinivo_late
243	GAAGTGCCTGAT_P062_6	937	2421.02	HUMAN	P062	P062_6	P062	10	4	CD8_LIKE	ipinivo	CD8_LIKE	6	2	-0.0889674	-0.0275391	0.0862263	0.124568	-0.0334248	-0.0642468	-0.00505038	-0.0377175	0.130185	-0.0145481	-0.0832042	0.126192	-0.0706807	-0.0136784	-0.0475572	0.151743	0.030822	0.0326671	0.144733	-0.209396	0.209396	-0.0570023	-0.1993	0.23146	P062_6	late	ipinivo_late
244	CGACTCTTTGGT_P062_6	1245	2978.2	HUMAN	P062	P062_6	P062	10	0	CD8_LIKE	ipinivo	CD8_LIKE	5	2	0.00979593	0.0772717	-0.0355143	0.0791137	0.00765476	-0.0809373	0.0249552	0.0467844	0.165656	0.0406496	-0.0641131	0.158687	-0.0596873	0.0757389	0.017968	0.174996	0.0885921	-0.0218293	0.125007	-0.2228	0.2228	-0.135426	-0.157028	0.0664276	P062_6	late	ipinivo_late
245	AGGGCTCCAGTC_P062_6	1132	2884.88	HUMAN	P062	P062_6	P062	10	0	CD8_LIKE	ipinivo	CD8_LIKE	8	2	-0.0353327	-0.0212514	-0.00808346	-0.0265528	0.00577418	0.105586	0.0117833	-0.0587468	0.0617869	-0.0534479	-0.0396192	0.0937755	0.0217471	0.126405	-0.0311413	0.232366	-0.0998117	0.0705302	0.115235	-0.133395	0.133395	-0.104658	-0.263507	0.339546	P062_6	late	ipinivo_late
246	TCCGTACGCTTT_P062_6	813	2349.19	HUMAN	P062	P062_6	P062	10	0	CD8_LIKE	ipinivo	CD8_LIKE	8	2	0.0100649	0.113218	0.0240369	-0.0584018	0.0106242	-0.0185244	0.0450347	-0.0301537	-0.000430851	-0.021358	-0.0648712	0.154959	0.0450723	0.097951	-0.0405103	0.0943396	0.0291486	0.0751884	0.0209272	-0.21983	0.21983	-0.0528787	-0.13485	0.330352	P062_6	late	ipinivo_late
247	TTCATGCCCCTC_P062_6	959	2607.89	HUMAN	P062	P062_6	P062	10	0	CD8_LIKE	ipinivo	CD8_LIKE	1	0	0.0500184	0.00466174	0.0994229	-0.00553899	-0.0601518	-0.00376946	-0.0553498	0.0614534	0.192645	0.0593479	-0.00119194	0.23404	-0.0698006	0.0892662	-0.0817882	0.188258	-0.0563824	-0.116803	0.133297	-0.235232	0.235232	-0.159067	-0.270046	0.0347107	P062_6	late	ipinivo_late
248	TTGTCCTTGGTA_P062_6	862	2554.4	HUMAN	P062	P062_6	P062	10	0	CD8_LIKE	ipinivo	CD8_LIKE	8	2	-0.0506328	0.0325979	0.0143657	-0.0494895	0.0212802	0.0269528	-0.0606515	0.0170809	0.00416814	-0.00168133	-0.0766399	0.093632	-0.0164004	0.0284516	-0.0706184	0.232587	-0.00567266	-0.0777324	0.00584947	-0.170272	0.170272	-0.044852	-0.303205	0.0779792	P062_6	late	ipinivo_late
249	TTAGGTGCCGGC_P062_6	973	2789.56	HUMAN	P062	P062_6	P062	10	0	CD8_LIKE	ipinivo	CD8_LIKE	5	2	-0.258106	-0.0691261	0.177095	0.0651105	-0.0841076	-0.097376	-0.133875	0.00443606	0.105533	0.0126027	-0.039637	0.257409	-0.0410239	-0.00785506	0.0049229	0.188978	0.0132684	-0.138311	0.0929306	-0.297046	0.297046	-0.0331688	-0.184055	0.288782	P062_6	late	ipinivo_late
250	GGCGCAACACGC_P062_6	782	2242.48	HUMAN	P062	P062_6	P062	10	0	CD8_LIKE	ipinivo	CD8_LIKE	10	0	0.0217871	-0.034617	0.00633056	-0.0301819	-0.0130688	0.104295	0.0180381	-0.0480851	0.128599	-0.0465212	-0.0670836	0.160372	-0.0451348	0.0489477	-0.0309603	0.147841	-0.117363	0.0661232	0.17512	-0.227455	0.227455	-0.0940825	-0.178801	0.250692	P062_6	late	ipinivo_late
251	TTGGAGTCCGGA_P062_6	841	2312.09	HUMAN	P062	P062_6	P062	10	0	CD8_LIKE	ipinivo	CD8_LIKE	5	2	-0.138029	-0.0754422	0.0441213	0.0761272	-0.0842003	0.00669667	-0.0537534	-0.0996168	-0.00233309	0.0362862	0.0123156	0.10265	-0.0159046	-0.0480056	-0.0453075	0.0450763	-0.090897	0.0458633	-0.0386193	-0.0903342	0.0903342	0.0321011	-0.0903838	0.242898	P062_6	late	ipinivo_late
252	GTCAGTCATGGG_P062_6	882	2407.76	HUMAN	P062	P062_6	P062	10	0	CD8_LIKE	ipinivo	CD8_LIKE	10	0	0.0694054	-0.002632	0.00367364	-0.0968725	0.0290438	0.0836664	0.0731901	0.042215	0.153284	0.112385	-0.0423011	0.149182	0.0435353	0.0820105	-0.00111778	0.173855	-0.0546226	0.0309752	0.040899	-0.191483	0.191483	-0.0384752	-0.174973	0.170765	P062_6	late	ipinivo_late
253	GTTATCAGGCCA_P062_6	775	2410.17	HUMAN	P062	P062_6	P062	10	0	CD8_LIKE	ipinivo	CD8_LIKE	5	2	0.0989579	-0.0318326	-0.119941	0.127437	0.011577	-0.0440686	-0.0584661	-0.0140043	-0.0679505	0.0249377	0.0180427	8.24e-05	0.10308	-0.000582562	0.0807635	-0.0122622	0.0556456	-0.0444618	-0.0928882	0.0179602	-0.0179602	0.103663	0.0930256	0.209291	P062_6	late	ipinivo_late
254	GAACCTCACAGA_P062_6	899	2493.29	HUMAN	P062	P062_6	P062	10	4	CD8_LIKE	ipinivo	CD8_LIKE	23	0	-0.118273	0.0532957	0.15596	0.0683562	-0.0169546	-0.0201431	-0.0280426	-0.00791316	0.133345	0.0300276	0.0280629	0.10334	0.0325935	0.0362812	-0.0638086	0.082941	0.00318856	-0.0201294	0.103318	-0.0752768	0.0752768	-0.00368769	-0.14675	0.309851	P062_6	late	ipinivo_late
255	GAGTTGAGCCCA_P062_6	645	2181.1	HUMAN	P062	P062_6	P062	10	0	CD8_LIKE	ipinivo	CD8_LIKE	5	2	-0.0560697	-0.154313	-0.0254348	0.192759	-0.0645137	0.0200438	0.0158463	-0.0539948	0.0658808	0.0194449	0.0807762	0.178009	0.0130968	0.00910524	0.109926	0.145395	-0.0845576	0.0698412	0.0464359	-0.097233	0.097233	0.00399156	-0.0354687	0.263263	P062_6	late	ipinivo_late
256	CGCATTACAACT_P062_6	555	1927.83	HUMAN	P062	P062_6	P062	10	0	CD8_LIKE	ipinivo	CD8_LIKE	6	2	0.0465094	-0.0339732	-0.043029	0.0129213	-0.0479192	0.104325	0.0096681	-0.0575472	0.0619071	0.0774108	-0.0139926	0.0833156	-0.00491788	-0.00297462	0.0554877	0.202243	-0.152245	0.0672153	-0.0155036	-0.0973082	0.0973082	-0.00194326	-0.146756	0.29046	P062_6	late	ipinivo_late
257	GTGTTTAGTCTT_P062_6	712	2304.44	HUMAN	P062	P062_6	P062	10	0	CD8_LIKE	ipinivo	CD8_LIKE	7	1	-0.0917898	-0.00191944	-0.165066	-0.0457369	-0.0213992	-0.0727691	-0.0697054	-0.00211247	0.120294	-0.0867719	-0.0623452	0.103034	-0.128124	0.0406014	-0.109541	0.0491281	0.0513699	-0.0675929	0.207066	-0.165379	0.165379	-0.168726	-0.158669	0.377124	P062_6	late	ipinivo_late
258	GCATCAAACTGT_P062_6	656	2116.9	HUMAN	P062	P062_6	P062	10	0	CD8_LIKE	ipinivo	CD8_LIKE	5	2	-0.0496347	-0.0646671	0.0919493	0.120383	0.0895601	0.13087	-0.00880819	0.100005	0.0062642	0.0891552	-0.00515392	0.0407391	0.039813	0.14468	0.0618799	0.168601	-0.0413097	-0.108813	-0.082891	-0.045893	0.045893	-0.104866	-0.106721	0.141989	P062_6	late	ipinivo_late
259	ACACCGCCATTA_P062_6	568	2015.93	HUMAN	P062	P062_6	P062	10	0	CD8_LIKE	ipinivo	CD8_LIKE	21	1	0.28066	0.00454902	0.163878	0.0655936	0.0215586	0.0555919	0.0821264	0.0318677	0.184775	-0.102188	-0.0488394	0.170601	0.0209763	0.00331638	0.0544987	0.163537	-0.0340333	0.0502587	0.286963	-0.219441	0.219441	0.0176599	-0.109039	0.0877564	P062_6	late	ipinivo_late
260	TAAATAATAATG_P062_6	496	1808.4	HUMAN	P062	P062_6	P062	10	13	CD8_LIKE	ipinivo	CD8_LIKE	3	2	-0.00553323	0.00287609	0.149045	0.0575236	-0.00429182	0.00588263	0.0136735	0.0190043	0.0289904	0.140373	0.0262004	0.0412022	0.00188321	-0.0194897	0.0616989	0.065223	-0.0101745	-0.00533081	-0.111383	-0.0150018	0.0150018	0.0213729	-0.00352413	0.130417	P062_6	late	ipinivo_late
261	AGATTTTTTGAG_P062_6	536	1880.44	HUMAN	P062	P062_6	P062	10	15	CD8_LIKE	ipinivo	CD8_LIKE	6	2	-0.0769082	0.0693452	0.0723661	0.0934126	0.0248831	0.0933133	-0.0323399	-0.0620114	0.183202	0.0387416	-0.0341283	0.12703	-0.013943	-0.0134589	-0.0107823	0.0588155	-0.0684302	0.0296715	0.144461	-0.161158	0.161158	-0.0004841	-0.0695978	0.128404	P062_6	late	ipinivo_late
262	GAGGGAACGGCA_P062_6	659	2204.92	HUMAN	P062	P062_6	P062	10	4	CD8_LIKE	ipinivo	CD8_LIKE	6	2	-0.118885	-0.104028	0.00590767	-0.0713735	-0.0316397	0.109221	0.0221965	-0.00506364	0.0654411	-0.0197818	-0.116791	0.116645	-0.0485214	-0.00231783	-0.0664091	0.0898165	-0.140861	0.0272601	0.0852229	-0.233436	0.233436	-0.0462035	-0.156226	0.133654	P062_6	late	ipinivo_late
263	TGCGTACCGCTG_P062_6	506	1840.58	HUMAN	P062	P062_6	P062	10	0	CD8_LIKE	ipinivo	CD8_LIKE	8	2	-0.114462	0.110439	0.0676048	0.0068963	0.0168094	0.034431	0.042726	-0.0203123	-0.0698006	0.102861	-0.082096	0.0300655	-0.069602	0.0239621	-0.00714466	0.0845038	-0.0176215	0.0630383	-0.172662	-0.112162	0.112162	-0.0935641	-0.0916484	0.149184	P062_6	late	ipinivo_late
264	TTTACTAAGACT_P062_6	519	1917.11	HUMAN	P062	P062_6	P062	10	15	CD8_LIKE	ipinivo	CD8_LIKE	4	2	0.0376328	-0.172156	-0.00164645	-0.110356	-0.0648766	-0.102233	-0.00146057	-0.0363533	0.0518081	0.0104901	-0.0185913	0.00429294	0.0871541	0.0510322	0.049412	0.0246452	0.0373562	0.0348927	0.041318	-0.0228842	0.0228842	0.0361218	0.0247668	0.210184	P062_6	late	ipinivo_late
265	CACATGTCAGAC_P062_6	449	1661.1	HUMAN	P062	P062_6	P062	10	0	CD8_LIKE	ipinivo	CD8_LIKE	2	2	-0.0920642	0.033684	0.111804	0.152314	-0.0561161	0.113943	0.0369328	-0.0897432	0.144105	-0.055738	-0.0919766	0.0714321	-0.00887494	-0.07456	-0.0286992	0.116077	-0.170059	0.126676	0.199843	-0.163409	0.163409	0.0656851	-0.144776	0.370704	P062_6	late	ipinivo_late
266	TCAGGGGGCAGC_P062_6	438	1750.21	HUMAN	P062	P062_6	P062	10	10	CD8_LIKE	ipinivo	CD8_LIKE	3	2	-0.0590288	0.0696452	-0.092855	0.0496862	0.025746	0.00163063	-0.104985	-0.0017695	-0.008186	0.0922101	0.01874	0.0116749	-0.085467	0.011877	0.0904329	0.0900778	0.0241154	-0.103215	-0.100396	0.0070651	-0.0070651	-0.097344	0.000355058	-0.0496913	P062_6	late	ipinivo_late
267	GTCAATGTGAAG_P062_6	425	1638.05	HUMAN	P062	P062_6	P062	10	10	CD8_LIKE	ipinivo	CD8_LIKE	11	0	-0.0107428	-0.0983458	-0.0284732	0.135075	-0.0132213	0.00115009	-0.0311326	-0.0313242	0.0309347	0.0122035	0.0138372	0.0260425	0.0375028	0.0264113	0.00784001	0.0393418	-0.0143714	0.000191599	0.0187312	-0.0122053	0.0122053	0.0110915	-0.0315018	0.0294969	P062_6	late	ipinivo_late
268	TGGCGCAGGTAC_P062_6	448	1581.45	HUMAN	P062	P062_6	P062	10	4	CD8_LIKE	ipinivo	CD8_LIKE	2	2	-0.0619061	-0.0199947	0.0420299	0.0804851	0.0895535	0.0330505	-0.0839972	-0.000375133	0.0307898	0.0191686	-0.033443	0.0916136	-0.033764	0.0901118	0.0465535	0.13909	0.056503	-0.083622	0.0116212	-0.125057	0.125057	-0.123876	-0.092536	0.115926	P062_6	late	ipinivo_late
269	ACAAATAAGCAA_P062_6	419	1730.43	HUMAN	P062	P062_6	P062	10	0	CD8_LIKE	ipinivo	CD8_LIKE	6	2	0.0021555	-0.0160425	0.212521	-0.163743	-0.0506571	-0.0115502	-0.029363	-0.0151841	0.114543	0.0340475	-0.0330947	0.145784	-0.0442194	-0.0125844	-0.132074	0.0357739	-0.0391069	-0.0141789	0.0804953	-0.178879	0.178879	-0.031635	-0.167848	-0.165103	P062_6	late	ipinivo_late
270	GCCGGCACATGG_P062_6	406	1606.38	HUMAN	P062	P062_6	P062	10	0	CD8_LIKE	ipinivo	CD8_LIKE	4	2	0.00953487	-0.0138181	0.111413	0.0905903	-0.0464297	0.0491418	-0.0840401	-0.00690015	0.130595	0.169706	-0.0126804	0.207453	-0.0958111	0.0480388	-0.0855959	0.306583	-0.0955714	-0.07714	-0.0391112	-0.220133	0.220133	-0.14385	-0.392179	-0.142437	P062_6	late	ipinivo_late
271	CGGTCTCTTCGG_P062_4	1881	3621.18	HUMAN	P062	P062_4	P062	10	0	CD8_LIKE	ipinivo	CD8_LIKE	14	1	0.0529749	-0.08717	0.077406	-0.0627927	-0.0107479	0.0833649	-0.0373826	-0.0352349	0.153049	-0.00779639	-0.0286886	0.216014	0.0315335	-0.0112689	0.0228678	0.0984309	-0.0941127	-0.00214764	0.160845	-0.244703	0.244703	0.0428024	-0.0755631	0.010465	P062_4	late	ipinivo_late
272	TGCATCTGTATC_P062_4	2055	3842.04	HUMAN	P062	P062_4	P062	10	0	CD8_LIKE	ipinivo	CD8_LIKE	10	0	0.0413357	0.0282878	0.0758732	-0.00853465	-0.0196792	0.0614372	0.114446	-0.0563562	0.0971947	0.0858975	-0.0887454	0.124657	-0.0202352	0.064322	-0.0832178	0.204345	-0.0811164	0.170802	0.0112971	-0.213403	0.213403	-0.0845572	-0.287563	0.183898	P062_4	late	ipinivo_late
273	TTGGCCAGGTGC_P062_4	1830	3514.28	HUMAN	P062	P062_4	P062	10	0	CD8_LIKE	ipinivo	CD8_LIKE	14	1	0.165837	-0.02101	-0.0419985	-0.0641905	0.0994443	0.0132631	-0.0254007	0.0855528	0.133084	0.0106371	-0.0403272	0.198853	7.42e-06	0.100482	-0.0124357	0.0996842	0.0861812	-0.110953	0.122447	-0.23918	0.23918	-0.100474	-0.11212	0.0806352	P062_4	late	ipinivo_late
274	ATAGCCATCTAA_P062_4	1717	3445.81	HUMAN	P062	P062_4	P062	10	0	CD8_LIKE	ipinivo	CD8_LIKE	7	1	0.071689	-0.0959806	0.161462	-0.144567	-0.0448681	0.0800705	0.0728913	-0.0022214	0.259044	-0.0703547	-0.0937372	0.189039	0.0806845	-0.000925535	0.0179884	0.0118961	-0.124939	0.0751127	0.329398	-0.282776	0.282776	0.08161	0.0060923	0.148891	P062_4	late	ipinivo_late
275	GTCAGTCACGTT_P062_4	1630	3405.05	HUMAN	P062	P062_4	P062	10	15	CD8_LIKE	ipinivo	CD8_LIKE	7	1	0.0256651	-0.0899738	0.0806202	-0.15457	0.0164248	0.202157	0.0635665	-0.0133075	0.144133	-0.0167056	-0.0896279	0.210742	0.0645287	0.110732	0.00763464	0.042206	-0.185732	0.076874	0.160839	-0.30037	0.30037	-0.0462036	-0.0345714	0.0919809	P062_4	late	ipinivo_late
276	CCATGCGGGCCC_P062_4	1582	3276.88	HUMAN	P062	P062_4	P062	10	0	CD8_LIKE	ipinivo	CD8_LIKE	14	1	0.0132434	-0.103302	0.0891066	-0.0355549	-0.0105978	0.0119594	-0.0147988	-0.00175237	0.0395147	0.0324511	0.0317059	0.0612219	0.0123271	-0.0255349	-0.0271679	0.0549019	-0.0225572	-0.0130465	0.00706362	-0.029516	0.029516	0.0378619	-0.0820698	0.348463	P062_4	late	ipinivo_late
277	CACCCGCTTGCT_P062_4	1624	3355.81	HUMAN	P062	P062_4	P062	10	0	CD8_LIKE	ipinivo	CD8_LIKE	21	1	0.0668311	-0.104854	0.0920698	-0.0648133	-0.0389625	-0.0336461	-0.00133739	-0.0159388	0.105417	0.012589	-0.0580767	0.125412	-0.00683703	0.0143137	0.0761311	0.0538721	-0.00531634	0.0146015	0.0928278	-0.183489	0.183489	-0.0211507	0.022259	0.145023	P062_4	late	ipinivo_late
278	ACTCAAGCTTTC_P062_4	1565	3366.59	HUMAN	P062	P062_4	P062	10	0	CD8_LIKE	ipinivo	CD8_LIKE	10	0	0.00708622	0.0358888	0.0589167	0.248747	0.0211317	-0.0887819	-0.122011	0.018926	-0.0104498	0.116921	0.0269607	0.109881	0.0184098	0.0623941	-0.0609573	0.0839916	0.109914	-0.140937	-0.127371	-0.0829206	0.0829206	-0.0439844	-0.144949	0.160315	P062_4	late	ipinivo_late
279	AAACTTCGCACG_P062_4	1531	3410.04	HUMAN	P062	P062_4	P062	10	12	CD8_LIKE	ipinivo	CD8_LIKE	8	2	-0.093028	-0.0430323	0.158612	0.0623438	-0.00408657	0.0539928	0.0673843	0.0117295	0.0208494	0.191661	0.0796799	0.163918	0.0238102	0.0357072	0.111994	0.172747	-0.0580794	0.0556547	-0.170812	-0.0842381	0.0842381	-0.011897	-0.0607538	0.0447701	P062_4	late	ipinivo_late
280	CTGTTATGCACG_P062_4	1473	3231.29	HUMAN	P062	P062_4	P062	10	0	CD8_LIKE	ipinivo	CD8_LIKE	3	2	-0.0381037	0.185474	0.202323	0.12989	-0.0916861	0.0585255	0.0480166	-0.0281648	0.181133	0.0390406	0.00257041	0.265382	-0.027965	0.0236818	0.0420556	0.176088	-0.150212	0.0761815	0.142093	-0.262811	0.262811	-0.0516468	-0.134033	0.2818	P062_4	late	ipinivo_late
281	TGTCTATCTTTC_P062_4	1503	3309.65	HUMAN	P062	P062_4	P062	10	0	CD8_LIKE	ipinivo	CD8_LIKE	0	1	-0.0678023	0.00757748	0.0684305	-0.0534948	0.0273494	0.038793	0.0309004	-0.053533	0.151417	-0.0472253	-0.0352638	0.174878	-0.0317901	-0.0277329	-0.0152808	0.0271964	-0.0114435	0.0844334	0.198642	-0.210141	0.210141	-0.00405714	-0.0424772	0.281167	P062_4	late	ipinivo_late
282	ATCCCACTCATT_P062_4	1436	3160.02	HUMAN	P062	P062_4	P062	10	0	CD8_LIKE	ipinivo	CD8_LIKE	10	0	0.00565489	0.0396882	-0.0363837	0.0307124	-0.0195234	-0.0370152	-0.13413	0.0237182	0.117991	0.0759871	0.00682532	0.125689	-0.0270731	0.0340684	0.0127668	0.0580018	0.0174918	-0.157848	0.042004	-0.118864	0.118864	-0.0611415	-0.0452349	0.0743614	P062_4	late	ipinivo_late
283	GATTCTATCAGA_P062_4	1379	3255.52	HUMAN	P062	P062_4	P062	10	0	CD8_LIKE	ipinivo	CD8_LIKE	14	1	0.0308944	0.101075	0.243074	-0.0369326	-0.000187642	0.137679	0.0319598	-0.00635593	0.129432	0.0110234	-0.00273837	0.17008	0.174711	0.0342486	0.0350208	0.00523193	-0.137866	0.0383158	0.118408	-0.172818	0.172818	0.140463	0.0297889	0.371259	P062_4	late	ipinivo_late
284	ACCTCGTACCTA_P062_4	1420	3186.64	HUMAN	P062	P062_4	P062	10	0	CD8_LIKE	ipinivo	CD8_LIKE	8	2	-0.0413789	0.0881002	0.113788	-0.0188446	-0.0104312	-0.0165333	-0.0361389	-0.0646871	0.0642253	0.0734421	-0.0239047	0.174012	-0.0350066	0.0292425	-0.00237072	0.198806	0.00610215	0.0285483	-0.00921685	-0.197916	0.197916	-0.0642491	-0.201176	0.27944	P062_4	late	ipinivo_late
285	ATCGCAATGTTC_P062_4	1488	3339.45	HUMAN	P062	P062_4	P062	10	12	CD8_LIKE	ipinivo	CD8_LIKE	2	2	0.0416433	-0.0476693	0.121371	0.0127648	-0.00487036	0.0252923	-0.0302813	-0.0198648	0.172633	-0.0736713	-0.0664071	0.232423	-0.0308287	0.0286042	0.00419214	0.102474	-0.0301626	-0.0104165	0.246304	-0.29883	0.29883	-0.0594328	-0.0982818	0.162206	P062_4	late	ipinivo_late
286	ACTTTTCCCTCT_P062_4	1246	2985.05	HUMAN	P062	P062_4	P062	10	0	CD8_LIKE	ipinivo	CD8_LIKE	10	0	-0.000369933	-0.151238	0.0265717	0.1642	0.0222478	0.115665	0.0636762	-0.0336352	0.118596	0.064757	-0.0105105	0.130882	0.0552911	0.0439616	0.0122607	0.164746	-0.0934171	0.0973113	0.053839	-0.141392	0.141392	0.0113296	-0.152486	0.227106	P062_4	late	ipinivo_late
287	ACACTGTAAACG_P062_4	1339	3293.99	HUMAN	P062	P062_4	P062	10	0	CD8_LIKE	ipinivo	CD8_LIKE	10	0	0.0295923	0.131602	0.0742041	-0.0658138	0.00691858	0.101836	-0.0189257	-0.0321731	0.0560041	0.106792	0.086331	0.142581	0.0438657	0.0645222	0.0342944	0.102095	-0.0949175	0.0132474	-0.0507881	-0.0562501	0.0562501	-0.0206565	-0.0678006	0.225729	P062_4	late	ipinivo_late
288	ATACCCGGGAGC_P062_4	1283	3051.84	HUMAN	P062	P062_4	P062	10	0	CD8_LIKE	ipinivo	CD8_LIKE	7	1	0.0387838	-0.0761921	0.0614128	0.0547006	-0.030163	-0.00246125	-0.0694792	0.00679964	0.0800091	0.0599063	-0.059831	0.0449795	-0.0635078	0.0536883	-0.05918	0.0129642	-0.0277018	-0.0762788	0.0201028	-0.104811	0.104811	-0.117196	-0.0721442	0.142559	P062_4	late	ipinivo_late
289	TGCAGAATGAAT_P062_4	1398	3216.27	HUMAN	P062	P062_4	P062	10	0	CD8_LIKE	ipinivo	CD8_LIKE	2	2	-0.019509	0.0172212	-0.105918	0.0212821	-0.0337664	-0.00233738	0.015523	-0.0170634	0.0544217	0.00286416	-0.0503452	0.157613	-0.00568944	0.0515374	-0.0581037	0.0603025	-0.0314291	0.0325864	0.0515575	-0.207958	0.207958	-0.0572268	-0.118406	0.0530163	P062_4	late	ipinivo_late
290	ACCCTTTCTCAT_P062_4	1130	2735.63	HUMAN	P062	P062_4	P062	10	0	CD8_LIKE	ipinivo	CD8_LIKE	5	2	0.0268814	0.00440526	-0.096466	-0.0673785	-0.0174206	0.00750277	-0.0389823	-0.0523036	0.0974746	-0.0258044	-0.0111832	0.124132	0.023575	0.0275567	0.0516865	0.0719492	-0.0249234	0.0133213	0.123279	-0.135315	0.135315	-0.0039817	-0.0202628	0.140034	P062_4	late	ipinivo_late
291	GCCCAGGAAATT_P062_4	1235	3093.66	HUMAN	P062	P062_4	P062	10	0	CD8_LIKE	ipinivo	CD8_LIKE	20	1	-0.0981418	-0.0740263	0.0639467	0.0277186	-0.0471374	0.0461789	-0.0542451	-0.0537432	0.0536395	-0.0787537	-0.0579661	0.101964	-0.0102751	-0.0612664	-0.0308045	-0.0143757	-0.0933163	-0.000501859	0.132393	-0.15993	0.15993	0.0509913	-0.0164288	0.344236	P062_4	late	ipinivo_late
292	GCTGATCCCCGG_P062_4	1033	2614.26	HUMAN	P062	P062_4	P062	10	0	CD8_LIKE	ipinivo	CD8_LIKE	10	0	0.0194123	-0.0378922	-0.0988662	0.0495684	0.0230357	0.0489891	0.0105995	0.00176834	0.0818998	-0.0533933	-0.0354903	0.153117	0.0437358	0.0865202	-0.11086	0.0422527	-0.0259534	0.00883117	0.135293	-0.188607	0.188607	-0.0427845	-0.153113	0.340911	P062_4	late	ipinivo_late
293	CATCAAGTAATT_P062_4	1191	2994.35	HUMAN	P062	P062_4	P062	10	0	CD8_LIKE	ipinivo	CD8_LIKE	21	1	-0.114734	0.0813834	0.111373	0.122801	-0.0426369	0.0703057	-0.0248402	-0.0675121	0.00759425	0.0444424	-0.0619838	0.113042	-0.0101473	-0.0193958	-0.0320624	0.132974	-0.112943	0.0426719	-0.0368481	-0.175026	0.175026	0.00924851	-0.165037	0.370127	P062_4	late	ipinivo_late
294	CTACAATGTCAG_P062_4	1080	2731.88	HUMAN	P062	P062_4	P062	10	0	CD8_LIKE	ipinivo	CD8_LIKE	10	0	-0.0816213	0.0365713	0.0445529	0.17284	-0.0122393	-0.0114543	-0.0134078	-0.0746939	0.104976	0.064073	-0.00542809	0.0360976	-0.0952487	-0.0259416	0.0130666	0.109758	-0.000784999	0.0612861	0.0409031	-0.0415257	0.0415257	-0.0693071	-0.0966912	-0.0109868	P062_4	late	ipinivo_late
295	TTGGCAGGTAGT_P062_4	1007	2496.91	HUMAN	P062	P062_4	P062	10	12	CD8_LIKE	ipinivo	CD8_LIKE	8	2	0.0868098	-0.0343054	-0.0861841	0.164141	0.00967608	0.0176244	-0.049528	-0.00925149	0.0868542	0.0185596	-0.0237556	0.0674796	0.0935959	0.0601209	-0.00126641	0.08009	-0.00794835	-0.0402765	0.0682946	-0.0912352	0.0912352	0.033475	-0.0813564	0.0530023	P062_4	late	ipinivo_late
296	ATGTCATCGCAT_P062_4	1175	2846.2	HUMAN	P062	P062_4	P062	10	0	CD8_LIKE	ipinivo	CD8_LIKE	10	0	-0.0144044	-0.119651	0.183487	0.0836969	0.100075	0.0407168	0.0187315	-0.0283576	0.128671	0.110621	-0.0415444	0.182333	0.00573675	0.118458	-0.111506	0.132707	0.0593586	0.0470891	0.0180505	-0.223878	0.223878	-0.112721	-0.244213	0.256505	P062_4	late	ipinivo_late
297	AACCCTATTGTA_P062_4	1411	3318.59	HUMAN	P062	P062_4	P062	10	0	CD8_LIKE	ipinivo	CD8_LIKE	8	2	-0.0475139	-0.0347003	0.0682531	0.0956665	-0.00320703	0.0793944	0.0629982	-0.0779577	0.165115	-0.0510933	-0.0817115	0.181149	-0.0401168	0.0358444	0.0293694	0.106898	-0.0826014	0.140956	0.216208	-0.262861	0.262861	-0.0759612	-0.0775284	0.376936	P062_4	late	ipinivo_late
298	CCGGTGCCGATT_P062_4	971	2567.19	HUMAN	P062	P062_4	P062	10	0	CD8_LIKE	ipinivo	CD8_LIKE	6	2	-0.123135	-0.054243	-0.077694	0.109263	-0.139488	-0.0497905	0.131076	0.0154321	0.088706	0.13316	-0.0697281	0.145192	-0.0285866	0.0237013	-0.0748051	0.0102021	-0.0896977	0.115644	-0.0444544	-0.21492	0.21492	-0.0522879	-0.0850072	0.367676	P062_4	late	ipinivo_late
299	AGTTGCAAATTG_P062_4	1091	2854.48	HUMAN	P062	P062_4	P062	10	0	CD8_LIKE	ipinivo	CD8_LIKE	0	1	0.122999	-0.0715842	0.125052	-0.0891459	-0.00214182	0.0277679	0.0575964	-0.0477361	0.132405	-0.0476931	-0.00846663	0.178789	0.0798027	0.067864	-0.0740264	0.0301287	-0.0299097	0.105332	0.180098	-0.187256	0.187256	0.0119387	-0.104155	0.00114395	P062_4	late	ipinivo_late
300	TAATAGTTAGTA_P062_4	1164	3007.17	HUMAN	P062	P062_4	P062	10	10	CD8_LIKE	ipinivo	CD8_LIKE	10	0	-0.18289	0.049186	-0.0109068	0.16213	-0.0113982	0.0214367	0.027125	0.0353611	-0.0208699	0.00877531	-0.0889175	0.0631209	0.0377485	0.0411639	-0.00766849	0.0225946	-0.0328349	-0.0082361	-0.0296452	-0.152038	0.152038	-0.0034154	-0.0302631	0.282467	P062_4	late	ipinivo_late
301	TTCCTCAATCCG_P062_4	902	2566.4	HUMAN	P062	P062_4	P062	10	0	CD8_LIKE	ipinivo	CD8_LIKE	2	2	-0.0115786	-0.0899847	-0.0983747	0.0118099	0.00554029	-0.0112976	-0.0383287	-0.0100107	0.133354	-0.0500892	0.0146126	0.0997789	-0.031626	0.0493269	0.0604769	-0.0718341	0.0168379	-0.0283179	0.183444	-0.0851662	0.0851662	-0.0809529	0.132311	0.0999083	P062_4	late	ipinivo_late
302	ATTATAAAAGCA_P062_4	969	2811.41	HUMAN	P062	P062_4	P062	10	4	CD8_LIKE	ipinivo	CD8_LIKE	2	2	0.113387	-0.0634781	0.0969462	0.0498249	-0.0913093	-0.047231	-0.0488634	-0.0920753	0.0707375	0.0865429	0.0473956	0.0632553	0.0676581	-0.0762912	0.123523	0.0221327	-0.0440784	0.0432119	-0.0158054	-0.0158597	0.0158597	0.143949	0.10139	0.163306	P062_4	late	ipinivo_late
303	GCGTCTTTCTTG_P062_4	840	2373.71	HUMAN	P062	P062_4	P062	10	4	CD8_LIKE	ipinivo	CD8_LIKE	15	1	-0.0238413	-0.0889218	-0.105198	0.0473022	-0.00196203	-0.0146424	-0.0506071	-0.0601789	0.0245714	-0.0230772	-0.0043933	0.0443227	0.0461171	0.0183328	0.0109566	-0.0179015	0.0126803	0.00957172	0.0476486	-0.048716	0.048716	0.0277843	0.0288581	0.279612	P062_4	late	ipinivo_late
304	GACCCTACGTGC_P062_4	976	2671.28	HUMAN	P062	P062_4	P062	10	0	CD8_LIKE	ipinivo	CD8_LIKE	21	1	0.132547	0.0889048	0.20065	0.0937205	0.0454673	0.000581979	0.176185	0.0930965	0.13257	-0.0203861	-0.00731073	0.174105	0.034926	0.121249	0.0483801	0.0473237	0.0448853	0.0830883	0.152956	-0.181416	0.181416	-0.0863233	0.00105634	0.136443	P062_4	late	ipinivo_late
305	CTTCGCCATTAT_P062_4	993	2893.31	HUMAN	P062	P062_4	P062	10	0	CD8_LIKE	ipinivo	CD8_LIKE	10	0	-0.102322	0.0580677	-0.130687	0.0785487	-0.0599999	0.0723962	0.00742719	-0.00821037	0.0510034	0.175315	0.0140446	0.113676	0.0988199	-0.0261352	0.0527371	0.122945	-0.132396	0.0156376	-0.124311	-0.0996315	0.0996315	0.124955	-0.0702084	0.199683	P062_4	late	ipinivo_late
306	AGGCCTACTGGC_P062_4	968	2752.23	HUMAN	P062	P062_4	P062	10	0	CD8_LIKE	ipinivo	CD8_LIKE	2	2	-0.0774584	-0.0105968	-0.0309643	-0.0193275	-0.00726562	0.0737262	-0.0025323	-0.0427894	0.149665	0.00802386	-0.0553111	0.225541	-0.0726133	0.0513877	0.00653067	0.0848027	-0.0809918	0.0402571	0.141642	-0.280852	0.280852	-0.124001	-0.078272	0.182875	P062_4	late	ipinivo_late
307	TCTCAACTGTAG_P062_4	920	2697.89	HUMAN	P062	P062_4	P062	10	4	CD8_LIKE	ipinivo	CD8_LIKE	2	2	0.0607856	0.0631117	0.0778957	-0.0970315	0.0575534	0.0210583	-0.0238536	0.0267826	0.152668	-0.0781441	-0.0371765	0.178868	-0.0315772	0.12291	-0.117419	0.0293287	0.0364951	-0.0506362	0.230812	-0.216045	0.216045	-0.154487	-0.146747	0.219908	P062_4	late	ipinivo_late
308	GACGTCTTAGAG_P062_4	865	2449.33	HUMAN	P062	P062_4	P062	10	0	CD8_LIKE	ipinivo	CD8_LIKE	8	2	-0.0158805	0.0527655	-0.0697935	-0.0119958	-0.0543315	0.0170041	0.00197553	-0.0318829	0.105938	0.148491	-0.0421906	0.0337087	-0.0567689	0.049424	-0.0254706	0.0243332	-0.0713356	0.0338585	-0.0425527	-0.0758993	0.0758993	-0.106193	-0.0498038	0.478352	P062_4	late	ipinivo_late
309	GTGAAGAGACCG_P062_4	987	2709.95	HUMAN	P062	P062_4	P062	10	0	CD8_LIKE	ipinivo	CD8_LIKE	10	0	0.0201402	0.058475	0.0566314	0.165302	-0.00616622	0.104817	-0.0795044	-0.0465744	0.201975	0.0648233	-0.0874534	0.144686	-0.0293124	0.0176188	-0.0831094	0.0877384	-0.110983	-0.03293	0.137152	-0.23214	0.23214	-0.0469312	-0.170848	0.273206	P062_4	late	ipinivo_late
310	CCAAGAGTACTT_P062_4	832	2501.53	HUMAN	P062	P062_4	P062	10	4	CD8_LIKE	ipinivo	CD8_LIKE	5	2	-0.0479391	0.0267203	0.13088	-0.0177526	-0.0321411	0.0244001	-0.00799221	-0.052276	0.0727104	0.0466583	-0.0154492	0.209264	0.0151914	-0.0102765	0.0494744	0.0682916	-0.0565412	0.0442838	0.0260521	-0.224714	0.224714	0.0254679	-0.0188172	0.0969478	P062_4	late	ipinivo_late
311	CCAGTAGACAAT_P062_4	769	2445.48	HUMAN	P062	P062_4	P062	10	0	CD8_LIKE	ipinivo	CD8_LIKE	6	2	0.0531563	0.0682368	-0.122533	0.205209	-0.0445371	0.0046694	-0.0189428	-0.0344105	0.0597484	0.0402187	-0.0263667	0.192904	-0.0147198	-0.00227572	-0.010769	0.0988295	-0.0492065	0.0154677	0.0195297	-0.219271	0.219271	-0.0124441	-0.109598	0.28238	P062_4	late	ipinivo_late
312	CAGTCACAGGAC_P062_4	781	2401.38	HUMAN	P062	P062_4	P062	10	0	CD8_LIKE	ipinivo	CD8_LIKE	6	2	-0.0963474	-0.020887	0.054009	0.0760375	-0.0661821	0.00102365	-0.0223943	-0.0638755	0.0606396	0.0744339	-0.0401367	0.188219	-0.00674799	-0.0351447	-0.0118085	0.0520759	-0.0672058	0.0414812	-0.0137943	-0.228355	0.228355	0.0283967	-0.0638844	0.345781	P062_4	late	ipinivo_late
313	GTGCGACGCGAA_P062_4	936	2539.85	HUMAN	P062	P062_4	P062	10	13	CD8_LIKE	ipinivo	CD8_LIKE	15	1	0.11343	-0.0538864	0.129772	0.0990533	-0.00944045	0.0644182	0.0744153	0.000203211	0.183341	-0.0450242	-0.024555	0.12463	0.018411	0.00144361	-0.00488897	-0.00854173	-0.0738586	0.0742121	0.228365	-0.149185	0.149185	0.0169674	0.00365276	0.147985	P062_4	late	ipinivo_late
314	CGGATGCAGACC_P062_4	943	2605.53	HUMAN	P062	P062_4	P062	10	0	CD8_LIKE	ipinivo	CD8_LIKE	14	1	-0.00103972	-0.000937454	0.120881	-0.123527	-0.0141419	0.0198478	0.0858707	0.0706665	0.0723886	0.159495	0.0042868	0.131683	0.0535821	0.104743	-0.0188545	0.0931875	-0.0339897	0.0152042	-0.0871067	-0.127396	0.127396	-0.051161	-0.112042	0.159099	P062_4	late	ipinivo_late
315	GGGGCCCCGGCG_P062_4	985	2678.96	HUMAN	P062	P062_4	P062	10	0	CD8_LIKE	ipinivo	CD8_LIKE	21	1	-0.0757913	0.119564	0.0389357	0.070824	-0.0118853	0.0305641	0.0849371	0.075562	0.204613	0.0519255	-0.0428896	0.174099	0.0217619	0.0554924	0.0248466	0.0547517	-0.0424493	0.00937507	0.152688	-0.216989	0.216989	-0.0337305	-0.0299051	0.456828	P062_4	late	ipinivo_late
316	ATCAGAACCGAT_P062_4	829	2434.96	HUMAN	P062	P062_4	P062	10	13	CD8_LIKE	ipinivo	CD8_LIKE	3	2	-0.0192397	0.170749	0.0557152	0.098747	-0.0601928	0.167507	0.0945878	-0.0290346	0.168337	0.0497353	-0.0921999	0.118182	-0.0182295	-0.0319698	-0.0915608	0.210005	-0.2277	0.123622	0.118602	-0.210382	0.210382	0.0137404	-0.301566	0.275208	P062_4	late	ipinivo_late
317	ACATATGAATCT_P062_4	914	2556.68	HUMAN	P062	P062_4	P062	10	0	CD8_LIKE	ipinivo	CD8_LIKE	3	2	0.0661502	0.0510413	-0.111637	0.0494185	0.0465361	-0.0457789	-0.0300273	0.0264299	0.0789244	0.065612	-0.0684023	0.128887	0.0602186	0.0540395	-0.0130117	0.101107	0.0923149	-0.0564572	0.0133124	-0.197289	0.197289	0.00617913	-0.114119	0.370929	P062_4	late	ipinivo_late
318	CTGCCATTGCTT_P062_4	804	2321.24	HUMAN	P062	P062_4	P062	10	0	CD8_LIKE	ipinivo	CD8_LIKE	10	0	-0.0487959	0.0254912	-0.136888	0.0256635	0.0187123	-0.0832422	0.0034795	0.0271287	0.154842	0.0439329	0.0380719	0.110304	-0.0782084	0.0113933	0.0457423	-0.0424199	0.101955	-0.0236492	0.110909	-0.0722317	0.0722317	-0.0896017	0.0881622	0.136295	P062_4	late	ipinivo_late
319	GTTCGATATTAC_P062_4	802	2372.77	HUMAN	P062	P062_4	P062	10	9	CD8_LIKE	ipinivo	CD8_LIKE	7	1	-0.0189874	-0.10327	-0.0945596	0.0847474	-0.0426611	0.0193979	-0.0248273	-0.0516039	0.129369	-0.00289679	-0.0729347	0.152219	-0.0526089	0.0536072	-0.150052	-0.0287696	-0.0620591	0.0267766	0.132266	-0.225154	0.225154	-0.106216	-0.121283	0.273155	P062_4	late	ipinivo_late
320	CTTGGTAGATGC_P062_4	897	2519.85	HUMAN	P062	P062_4	P062	10	0	CD8_LIKE	ipinivo	CD8_LIKE	10	0	-0.0247941	0.0671673	-0.0259451	0.184057	-0.107617	-0.0538569	-0.0226788	-0.0882347	0.146351	-0.0909026	-0.0918619	0.104343	0.0340775	-0.0579881	-0.066297	0.0159165	-0.0537602	0.0655559	0.237254	-0.196205	0.196205	0.0920656	-0.0822135	0.179399	P062_4	late	ipinivo_late
321	CCGGACGCGGGC_P062_4	840	2455.74	HUMAN	P062	P062_4	P062	10	0	CD8_LIKE	ipinivo	CD8_LIKE	5	2	-0.0283786	0.0179569	-0.104224	0.330948	-0.0202655	0.00657421	-0.0804104	-0.0734527	0.0678789	0.0533503	0.0139351	0.165239	-0.0480078	-0.0395983	0.0715884	0.151315	-0.0268397	-0.00695768	0.0145287	-0.151304	0.151304	-0.00840952	-0.0797261	0.255484	P062_4	late	ipinivo_late
322	ATGCGGCCACGA_P062_4	777	2341.93	HUMAN	P062	P062_4	P062	10	0	CD8_LIKE	ipinivo	CD8_LIKE	14	1	-0.0630561	-0.0822579	-0.0224348	0.0689154	-0.0611679	0.0401105	0.062859	0.0137171	-0.0103101	0.188413	-0.009771	0.128663	0.0471884	-0.00949945	0.00572054	0.15471	-0.101278	0.0491419	-0.198723	-0.138434	0.138434	0.0566879	-0.148989	0.361061	P062_4	late	ipinivo_late
323	CTTGTGGATCGT_P062_4	861	2386.02	HUMAN	P062	P062_4	P062	10	4	CD8_LIKE	ipinivo	CD8_LIKE	22	2	0.053633	-0.140169	0.022202	0.0275201	-0.0309251	0.00182582	0.0453167	-0.0164193	0.0965356	0.0373614	0.0185587	0.188951	0.00423922	0.00354678	-0.00789369	0.0651108	-0.0327509	0.061736	0.0591743	-0.170393	0.170393	0.00069244	-0.0730045	0.142582	P062_4	late	ipinivo_late
324	CATCGTATCACT_P062_4	706	2182.91	HUMAN	P062	P062_4	P062	10	10	CD8_LIKE	ipinivo	CD8_LIKE	15	1	-0.0672148	-0.0560153	0.10721	0.218575	-0.0440146	-0.00630346	-0.0211452	0.0115354	0.103794	0.0911033	-0.0304374	0.0299643	-0.025434	-0.0330215	-0.0599763	0.0515115	-0.0377111	-0.0326806	0.0126902	-0.0604016	0.0604016	0.00758745	-0.111488	-0.0285413	P062_4	late	ipinivo_late
325	CTAACCATCCCA_P062_4	695	2185.41	HUMAN	P062	P062_4	P062	10	4	CD8_LIKE	ipinivo	CD8_LIKE	8	2	-0.0223593	0.100526	0.231383	-0.0299692	-0.0129156	-0.0721251	-0.0354001	0.0132958	0.0678728	0.0205802	-0.0584318	0.094017	-0.0731526	0.119691	-0.0820189	0.0808734	0.0592095	-0.0486959	0.0472926	-0.152449	0.152449	-0.192844	-0.162892	0.145172	P062_4	late	ipinivo_late
326	CATATATAACGA_P062_4	748	2258.63	HUMAN	P062	P062_4	P062	10	0	CD8_LIKE	ipinivo	CD8_LIKE	19	0	-0.0687662	-0.0670717	-0.184378	0.194899	-0.0235424	0.00508974	0.0885135	-0.0590256	0.067489	0.0392266	-0.00344923	-0.0684501	0.0420557	-0.0365279	-0.0173038	-0.00239701	-0.0286322	0.147539	0.0282623	0.0650009	-0.0650009	0.0785836	-0.0149068	0.198871	P062_4	late	ipinivo_late
327	TGGGACTTAGTG_P062_4	772	2324.12	HUMAN	P062	P062_4	P062	10	4	CD8_LIKE	ipinivo	CD8_LIKE	2	2	-0.0222363	-0.0799083	-0.108041	-0.00139868	-0.00284041	-0.0618495	0.00651179	0.00247903	0.107401	0.00699572	-0.0722017	0.108927	-0.0431837	0.021712	-0.0717449	0.0584772	0.0590091	0.00403276	0.100405	-0.181128	0.181128	-0.0648958	-0.130222	0.380511	P062_4	late	ipinivo_late
328	GACCTTTATTCG_P062_4	687	2209	HUMAN	P062	P062_4	P062	10	0	CD8_LIKE	ipinivo	CD8_LIKE	21	1	-0.0458904	-0.128395	0.0392329	-0.011766	-0.0448879	0.108439	0.0454954	-0.0184699	0.0188944	0.0199656	-0.0291497	0.066268	0.0372583	-0.0365915	-0.00689764	0.0283537	-0.153327	0.0639652	-0.0010712	-0.0954177	0.0954177	0.0738498	-0.0352514	0.189034	P062_4	late	ipinivo_late
329	GCCCTAGTCTAT_P062_4	707	2285.68	HUMAN	P062	P062_4	P062	10	10	CD8_LIKE	ipinivo	CD8_LIKE	5	2	0.153681	0.0658803	0.219664	0.00149029	-0.00039383	-0.0275262	-0.0756573	-0.0352745	0.246649	-0.00356942	-0.0562325	0.144031	0.0136853	0.0827665	-0.0981532	0.20735	0.0271323	-0.0403827	0.250219	-0.200263	0.200263	-0.0690813	-0.305503	0.23233	P062_4	late	ipinivo_late
330	GAAACCCTGTGA_P062_4	604	1933.81	HUMAN	P062	P062_4	P062	10	0	CD8_LIKE	ipinivo	CD8_LIKE	2	2	-0.00743739	0.13238	0.196956	0.225586	-0.0366963	0.0465244	-0.0335206	-0.017442	-0.0763857	0.0557949	-0.00428856	-0.0653437	0.0495212	-0.054769	-0.121579	0.0264136	-0.0832206	-0.0160785	-0.132181	0.0610551	-0.0610551	0.10429	-0.147992	0.122279	P062_4	late	ipinivo_late
331	AACAGAATGTTT_P062_4	609	1965.77	HUMAN	P062	P062_4	P062	10	13	CD8_LIKE	ipinivo	CD8_LIKE	24	2	-0.134678	0.16447	-0.0741271	0.113692	-0.012029	-0.089988	-0.0548479	-0.0676583	-0.0625739	-0.0769761	-0.0182056	0.0578387	0.041441	0.0600272	-4.65e-05	0.0346197	0.077959	0.0128104	0.0144022	-0.0760443	0.0760443	-0.0185863	-0.0346663	0.206052	P062_4	late	ipinivo_late
332	TTCGGCTGCCCT_P062_4	695	2227.51	HUMAN	P062	P062_4	P062	10	4	CD8_LIKE	ipinivo	CD8_LIKE	5	2	-0.087942	0.058406	-0.0561621	0.0671238	0.0353073	0.0214554	-0.0307209	0.0463437	0.0501028	0.0889236	0.0275628	0.0781979	0.00791752	0.172967	0.0109607	0.155141	0.0138519	-0.0770645	-0.0388207	-0.0506351	0.0506351	-0.16505	-0.14418	0.256599	P062_4	late	ipinivo_late
333	AAGAGCGATACA_P062_4	833	2565.48	HUMAN	P062	P062_4	P062	10	0	CD8_LIKE	ipinivo	CD8_LIKE	21	1	-0.110408	0.0217836	-0.0954167	0.12983	-0.0902775	-0.0158327	-0.0994186	-0.0715273	-0.0365875	-0.0675574	-0.0882858	0.0482883	-0.0438382	-0.0569358	-0.0203196	0.095102	-0.0744448	-0.0278914	0.0309699	-0.136574	0.136574	0.0130976	-0.115422	0.209467	P062_4	late	ipinivo_late
334	CGGGTATCGTCC_P062_4	600	1908.04	HUMAN	P062	P062_4	P062	10	0	CD8_LIKE	ipinivo	CD8_LIKE	9	1	-0.134631	0.111054	0.0922021	0.0165799	-0.0144907	0.0402592	0.0559456	0.0204254	0.112175	0.0200669	0.0237669	0.126152	-0.0220619	0.0736183	-0.0627242	0.0300682	-0.0547498	0.0355202	0.0921078	-0.102385	0.102385	-0.0956801	-0.0927925	0.147111	P062_4	late	ipinivo_late
335	GCCGCCATGATT_P062_4	695	2194.4	HUMAN	P062	P062_4	P062	10	4	CD8_LIKE	ipinivo	CD8_LIKE	8	2	-0.0784858	-0.0441132	-0.00786638	0.137903	0.0126918	-0.0709198	-0.0965973	-0.0222769	0.15055	0.00142412	0.0263621	0.176093	-0.0977967	0.0415387	-0.0693569	0.0059778	0.0836115	-0.0743204	0.149126	-0.149731	0.149731	-0.139335	-0.0753347	0.363604	P062_4	late	ipinivo_late
336	ATGCGAAGCTCT_P062_4	594	1983.65	HUMAN	P062	P062_4	P062	10	0	CD8_LIKE	ipinivo	CD8_LIKE	8	2	-0.0229142	0.000164414	-0.041987	-0.0852452	0.0858161	0.063592	-0.0101236	0.11926	-0.00253887	0.057604	0.057566	0.0999477	0.0335815	0.131547	0.00705282	0.0747353	0.0222241	-0.129383	-0.0601429	-0.0423817	0.0423817	-0.0979652	-0.0676825	0.16901	P062_4	late	ipinivo_late
337	AACATAGTGCTC_P062_4	704	2174.03	HUMAN	P062	P062_4	P062	10	4	CD8_LIKE	ipinivo	CD8_LIKE	19	0	-0.00682181	0.0275494	0.0104128	0.052754	-0.0342487	-0.0632062	-0.0717645	0.0470595	0.0424106	0.097662	0.0584598	0.134521	0.0880272	0.0368156	0.0337486	0.0753945	0.0289575	-0.118824	-0.0552514	-0.0760612	0.0760612	0.0512116	-0.0416459	0.450599	P062_4	late	ipinivo_late
338	GCGGCTTTATCA_P062_4	609	2024.83	HUMAN	P062	P062_4	P062	10	0	CD8_LIKE	ipinivo	CD8_LIKE	7	1	-0.000874652	0.0770573	-0.0434489	-0.0297023	-0.0536476	-0.128061	-0.0388683	-0.0171346	0.0131256	-0.0278073	-0.0856287	0.0667387	-0.0818567	-0.007816	-0.0895637	0.051899	0.0744138	-0.0217336	0.0409329	-0.152367	0.152367	-0.0740407	-0.141463	0.412126	P062_4	late	ipinivo_late
339	TGGTGCATTTTT_P062_4	565	1897.17	HUMAN	P062	P062_4	P062	10	0	CD8_LIKE	ipinivo	CD8_LIKE	4	2	0.0759732	-0.0660478	0.031343	0.218329	-0.0523342	0.0660162	0.00272998	-0.0383728	0.0750486	0.0411443	-0.0919955	0.162195	0.044795	0.0707884	0.0471125	0.0238122	-0.11835	0.0411028	0.0339044	-0.25419	0.25419	-0.0259934	0.0233003	0.370667	P062_4	late	ipinivo_late
340	TTACAGGGTCGG_P062_4	716	2356.79	HUMAN	P062	P062_4	P062	10	0	CD8_LIKE	ipinivo	CD8_LIKE	2	2	0.128606	0.0869054	-0.129631	0.0293575	0.0411426	0.0133775	-0.0586298	0.0549399	-0.0200728	0.101578	-0.0458609	0.053384	0.0573418	0.0497052	0.0316957	0.0227017	0.0277651	-0.11357	-0.121651	-0.0992449	0.0992449	0.00763664	0.00899392	0.36226	P062_4	late	ipinivo_late
341	ATTGGTATTTCT_P062_4	678	2269.64	HUMAN	P062	P062_4	P062	10	0	CD8_LIKE	ipinivo	CD8_LIKE	8	2	0.254375	-0.000433114	0.129155	0.0629695	-0.0040972	0.107394	-0.0156908	-0.040132	0.118504	-0.0574737	-0.0881685	0.112229	0.0761506	0.0266551	-0.00822484	0.0602698	-0.111492	0.0244412	0.175978	-0.200397	0.200397	0.0494954	-0.0684946	0.181539	P062_4	late	ipinivo_late
342	CCGGCTGCAAAG_P062_4	684	2126.44	HUMAN	P062	P062_4	P062	10	12	CD8_LIKE	ipinivo	CD8_LIKE	3	2	0.096567	-0.0283139	0.0196677	0.151081	-0.0203245	0.0251439	-0.0200849	-0.00474729	0.0752917	0.028901	0.0199548	0.14655	-0.0182345	-0.0486955	-0.00571175	0.218502	-0.0454684	-0.0153376	0.0463907	-0.126595	0.126595	0.030461	-0.224213	0.320638	P062_4	late	ipinivo_late
343	CCTCCTATAATA_P062_4	619	2026.06	HUMAN	P062	P062_4	P062	10	0	CD8_LIKE	ipinivo	CD8_LIKE	2	2	0.0282137	0.0313334	0.11458	0.155682	-0.0812673	0.116113	-0.0664193	-0.0421702	0.112307	0.0832379	-0.085293	0.15058	-0.0835909	0.0444205	0.0212388	0.213909	-0.19738	-0.0242491	0.0290691	-0.235873	0.235873	-0.128011	-0.192671	0.23263	P062_4	late	ipinivo_late
344	AAGGCGCTCCCA_P062_4	650	2155.5	HUMAN	P062	P062_4	P062	10	9	CD8_LIKE	ipinivo	CD8_LIKE	2	2	0.0314848	0.0912816	0.0731731	0.0304974	-0.111931	0.00417048	-0.0766036	-0.0875087	0.0127319	0.047454	-0.0757891	0.024952	-0.0347156	0.02893	-0.0191006	0.208651	-0.116102	0.0109051	-0.0347222	-0.100741	0.100741	-0.0636456	-0.227752	0.132588	P062_4	late	ipinivo_late
345	GTCTTCTCCCTA_P062_4	630	2066.76	HUMAN	P062	P062_4	P062	10	9	CD8_LIKE	ipinivo	CD8_LIKE	3	2	0.0314021	-0.0731889	-0.0838601	-0.040248	-0.0651847	0.0875422	0.148661	-0.066015	0.00737168	0.021477	-0.0220504	0.0917674	0.147433	5.49e-05	0.029685	0.0238187	-0.152727	0.214676	-0.0141053	-0.113818	0.113818	0.147378	0.00586634	0.105219	P062_4	late	ipinivo_late
346	ATACTCTCATCG_P062_4	634	2143.13	HUMAN	P062	P062_4	P062	10	0	CD8_LIKE	ipinivo	CD8_LIKE	8	2	-0.00221996	-0.0151705	0.137955	0.0333193	0.0315896	0.151868	0.0950905	-0.057623	0.095103	0.0266446	-0.0765858	0.0810869	0.116035	0.0570534	0.0306622	0.134848	-0.120278	0.152713	0.0684585	-0.157673	0.157673	0.0589815	-0.104186	0.142455	P062_4	late	ipinivo_late
347	CGATGTGAGCTG_P062_4	640	2129.01	HUMAN	P062	P062_4	P062	10	0	CD8_LIKE	ipinivo	CD8_LIKE	2	2	0.0022459	-0.0421435	-0.21109	0.106592	-0.00773978	0.0262331	0.0131857	0.000217371	0.0978269	0.0624944	-0.101015	0.229365	0.0186512	0.0377962	0.0137947	0.117417	-0.0339728	0.0129683	0.0353325	-0.33038	0.33038	-0.019145	-0.103622	0.118366	P062_4	late	ipinivo_late
348	GTGGAAGAGTGA_P062_4	653	2172.15	HUMAN	P062	P062_4	P062	10	0	CD8_LIKE	ipinivo	CD8_LIKE	2	2	0.0968855	-0.106073	0.0194996	0.0316285	0.0305694	-0.0452296	-0.0338501	0.0490264	-0.0208913	0.0182651	0.0210681	0.0643664	0.0419017	0.0960269	0.0466335	0.0594062	0.075799	-0.0828765	-0.0391564	-0.0432983	0.0432983	-0.0541252	-0.0127727	0.442097	P062_4	late	ipinivo_late
349	CGTTGTGGCGAC_P062_4	592	1911.12	HUMAN	P062	P062_4	P062	10	13	CD8_LIKE	ipinivo	CD8_LIKE	6	2	-0.0763912	-0.0519748	0.0685399	0.0401203	0.129358	-0.0950779	0.0389957	0.119575	0.0758442	0.0971081	0.0271025	0.12148	0.0314788	0.156378	-0.0786006	0.0703553	0.224436	-0.0805793	-0.0212639	-0.094378	0.094378	-0.1249	-0.148956	0.245971	P062_4	late	ipinivo_late
350	CCGTATCTCGTA_P062_4	590	2109.37	HUMAN	P062	P062_4	P062	10	15	CD8_LIKE	ipinivo	CD8_LIKE	7	1	0.187737	-0.00577005	-0.146073	-0.0391678	-0.0870523	-0.0216145	0.0237707	0.0248605	0.0793913	0.0238991	-0.0307046	0.131383	0.0685408	-0.0339766	0.0274161	0.0673713	-0.0654378	-0.00108985	0.0554922	-0.162088	0.162088	0.102517	-0.0399552	0.288604	P062_4	late	ipinivo_late
351	CTCCGCACGCTG_P062_4	627	2135.89	HUMAN	P062	P062_4	P062	10	0	CD8_LIKE	ipinivo	CD8_LIKE	8	2	-0.14929	0.0338167	0.0976279	0.167826	0.0715625	0.0414245	0.036064	0.100108	0.0475397	0.00485397	-0.0896649	0.0630614	-0.060058	0.133404	-0.0237066	0.196504	0.030138	-0.064044	0.0426857	-0.152726	0.152726	-0.193462	-0.22021	0.372614	P062_4	late	ipinivo_late
352	CCACCGAGCGAT_P062_4	616	2121.91	HUMAN	P062	P062_4	P062	10	0	CD8_LIKE	ipinivo	CD8_LIKE	2	2	0.0241708	-0.0204916	-0.0691751	0.199177	0.0616139	-0.0140653	-0.00381888	-0.0315763	-0.0455966	-0.028199	-0.0303392	0.0641375	-0.129424	0.0832746	-0.0990733	0.0338902	0.0756792	0.0277574	-0.0173976	-0.0944767	0.0944767	-0.212698	-0.132964	0.145363	P062_4	late	ipinivo_late
353	GGGAGAACGGGC_P062_4	614	2114.6	HUMAN	P062	P062_4	P062	10	0	CD8_LIKE	ipinivo	CD8_LIKE	9	2	-0.0555721	0.100229	-0.128451	0.139526	-0.0345144	-0.0040879	-0.0471817	0.0117558	0.0696825	0.00713464	0.0261903	0.199627	0.0871281	0.000500984	0.0372677	0.115714	-0.0304265	-0.0589375	0.0625479	-0.173437	0.173437	0.0866272	-0.0784467	0.0238295	P062_4	late	ipinivo_late
354	AGACTGCGCAAT_P062_4	578	1932.1	HUMAN	P062	P062_4	P062	10	13	CD8_LIKE	ipinivo	CD8_LIKE	3	2	-0.0624021	-0.0958163	0.00512598	0.157219	-0.0784851	-0.0046032	0.0778599	-0.0344438	0.115252	0.0480191	-0.0637384	0.0913497	-0.0832536	-0.0597074	-0.072731	0.0248554	-0.0738819	0.112304	0.0672326	-0.155088	0.155088	-0.0235462	-0.0975864	0.0688951	P062_4	late	ipinivo_late
355	CGTCCGTCCAAT_P062_4	555	1961.77	HUMAN	P062	P062_4	P062	10	0	CD8_LIKE	ipinivo	CD8_LIKE	2	2	0.035438	-0.181606	0.152724	0.0481169	-0.0470935	0.0260319	-0.0514344	-0.0608613	0.062353	0.0260642	-0.0527486	0.0335876	-0.0542022	-0.0513189	-0.104659	-0.0273276	-0.0731253	0.00942693	0.0362888	-0.0863363	0.0863363	-0.0028833	-0.0773312	0.41946	P062_4	late	ipinivo_late
356	GCCCGAGTAATA_P062_4	656	2191.58	HUMAN	P062	P062_4	P062	10	13	CD8_LIKE	ipinivo	CD8_LIKE	22	2	0.108256	-0.040537	-0.0489472	0.012673	-0.00397027	-0.0268648	-0.0834078	0.0265127	0.0590088	-0.106744	0.0345401	0.182669	-0.100173	0.0972934	0.0442291	0.088783	0.0228946	-0.10992	0.165753	-0.148129	0.148129	-0.197467	-0.044554	0.503558	P062_4	late	ipinivo_late
357	TAAGACCAGACG_P062_4	552	1960.92	HUMAN	P062	P062_4	P062	10	0	CD8_LIKE	ipinivo	CD8_LIKE	4	2	-0.0547807	-0.0962382	-0.145344	0.168832	-0.0977382	-0.104534	0.080729	-0.0817841	0.152096	0.105633	-0.0220859	0.177629	0.0115061	-0.066791	-0.0723715	0.0609876	0.00679579	0.162513	0.046463	-0.199715	0.199715	0.078297	-0.133359	0.247183	P062_4	late	ipinivo_late
358	CGAAAACCATAT_P062_4	629	2214.26	HUMAN	P062	P062_4	P062	10	13	CD8_LIKE	ipinivo	CD8_LIKE	21	1	-0.00287615	-0.0196935	-0.0681445	-0.0928953	0.00355184	-0.167215	-0.110795	0.0645151	-0.00574203	-0.0939153	-0.0938903	-0.0696342	-0.138187	-0.0755579	0.022745	-0.0532185	0.170767	-0.175311	0.0881733	-0.0242561	0.0242561	-0.0626292	0.0759634	0.650356	P062_4	late	ipinivo_late
359	GATCCATTCTAT_P062_4	671	2304.49	HUMAN	P062	P062_4	P062	10	13	CD8_LIKE	ipinivo	CD8_LIKE	3	2	-0.00485459	0.0092936	-0.135086	-0.0846206	-0.0701784	0.063883	-0.0274816	-0.073308	0.189196	0.0294702	-0.00738951	0.229792	0.0496454	-0.0350354	-0.0317575	0.110113	-0.134061	0.0458264	0.159726	-0.237182	0.237182	0.0846809	-0.14187	0.375629	P062_4	late	ipinivo_late
360	AGACCTTCTAAG_P062_4	515	1774.09	HUMAN	P062	P062_4	P062	10	13	CD8_LIKE	ipinivo	CD8_LIKE	6	2	-0.11614	0.0165791	-0.0632348	0.0952195	0.00710911	0.0169075	-0.0426018	-0.00910649	0.0601853	-0.032142	-0.0804895	0.0535254	-0.00209178	0.00496783	0.0178273	0.0824461	-0.00979837	-0.0334953	0.0923273	-0.134015	0.134015	-0.00705961	-0.0646188	0.0707638	P062_4	late	ipinivo_late
361	CGTAGTTCAAGA_P062_3	1921	3573.2	HUMAN	P062	P062_3	P062	10	0	CD8_LIKE	ipinivo	CD8_LIKE	0	1	0.0879873	-0.0510782	0.0609783	-0.0140174	-0.057156	0.00270808	0.00943206	-0.0053493	0.101545	0.0821253	0.0799081	0.151803	0.0292403	0.00360964	0.0418498	0.0934263	-0.059864	0.0147814	0.01942	-0.0718952	0.0718952	0.0256306	-0.0515765	0.241669	P062_3	early	ipinivo_early
362	GCTGTTCATCCG_P062_3	1505	3297.13	HUMAN	P062	P062_3	P062	10	0	CD8_LIKE	ipinivo	CD8_LIKE	14	1	-0.0352215	-0.0496206	0.147682	0.0667856	-0.0391533	-0.0195918	0.016807	0.054681	0.1236	0.0662522	0.0148119	0.192181	-0.00445373	0.0362847	0.0178443	0.0795598	-0.0195615	-0.037874	0.0573478	-0.177369	0.177369	-0.0407385	-0.0617156	0.119643	P062_3	early	ipinivo_early
363	GCCTGGCCGTGT_P062_3	1466	3223.67	HUMAN	P062	P062_3	P062	10	0	CD8_LIKE	ipinivo	CD8_LIKE	2	2	0.0241432	0.0339633	0.0967581	0.101273	-0.0391337	0.0279116	0.0256579	0.00461946	0.15306	0.0130924	-0.029801	0.109042	0.0147394	0.0407047	-0.105386	0.0960107	-0.0670453	0.0210384	0.139967	-0.138843	0.138843	-0.0259653	-0.201397	0.348898	P062_3	early	ipinivo_early
364	GCTTTCAACCCG_P062_3	1484	3222.01	HUMAN	P062	P062_3	P062	10	0	CD8_LIKE	ipinivo	CD8_LIKE	0	1	0.0130437	-0.066516	0.24498	0.0378306	0.0482665	0.00893275	-0.0425332	0.0108901	0.130662	0.0230504	0.00643825	0.126693	0.0246269	0.0411776	0.017376	0.132012	0.0393338	-0.0534233	0.107611	-0.120254	0.120254	-0.0165507	-0.114636	0.274615	P062_3	early	ipinivo_early
365	CCGGCCTCTAGA_P062_3	1250	2904.99	HUMAN	P062	P062_3	P062	10	0	CD8_LIKE	ipinivo	CD8_LIKE	7	1	-0.0481259	0.0774602	0.139179	-0.0178634	0.00682913	0.069057	0.0242505	0.0692256	0.182181	-0.0363406	-0.0490002	0.228342	0.0304518	0.112815	-0.0188508	0.109235	-0.0622279	-0.044975	0.218521	-0.277343	0.277343	-0.0823629	-0.128086	0.60103	P062_3	early	ipinivo_early
366	CGACCACGTCTA_P062_3	1222	3001.36	HUMAN	P062	P062_3	P062	10	0	CD8_LIKE	ipinivo	CD8_LIKE	14	1	0.0157336	-0.109668	-0.0192802	-0.0125931	0.012117	-0.0169961	0.0618052	-0.0376115	0.133499	-0.0440513	-0.0755263	0.23541	0.0505593	0.100532	-0.0834784	0.16952	0.029113	0.0994166	0.177551	-0.310936	0.310936	-0.0499724	-0.252999	0.328632	P062_3	early	ipinivo_early
367	CGTAAGAATCTA_P062_3	1172	2901.19	HUMAN	P062	P062_3	P062	10	0	CD8_LIKE	ipinivo	CD8_LIKE	14	1	-0.00763971	-0.100371	-0.0148327	0.0657042	-0.0858179	0.012074	0.0567693	-0.0948066	0.0155087	0.0347341	-0.00625896	0.0654123	-0.033139	-0.0396466	-0.0165936	-0.0477763	-0.0978919	0.151576	-0.0192254	-0.0716713	0.0716713	0.00650758	0.0311827	0.211204	P062_3	early	ipinivo_early
368	CCTCGTTAGGCT_P062_3	1306	3066.16	HUMAN	P062	P062_3	P062	10	15	CD8_LIKE	ipinivo	CD8_LIKE	14	1	0.160026	-0.0664509	0.295643	0.0584809	-0.0220923	0.0902721	0.0729535	-0.0648056	0.250798	-0.0532153	-0.0148485	0.270729	-0.0128283	0.0347563	0.0358363	0.121377	-0.112364	0.137759	0.304014	-0.285578	0.285578	-0.0475845	-0.0855407	0.222003	P062_3	early	ipinivo_early
369	CCTCGCCACACC_P062_3	1127	2780.06	HUMAN	P062	P062_3	P062	10	0	CD8_LIKE	ipinivo	CD8_LIKE	29	0	-0.0152515	0.0685178	0.00622496	0.163015	-0.0826992	0.0785926	-0.0714077	-0.00696956	0.00672276	0.0499409	0.050071	0.128418	0.144153	-0.0639197	0.0203692	0.115012	-0.161292	-0.0644382	-0.0432181	-0.078347	0.078347	0.208072	-0.0946424	0.315676	P062_3	early	ipinivo_early
370	AGTTCAGCCGTC_P062_3	1137	2934.99	HUMAN	P062	P062_3	P062	10	0	CD8_LIKE	ipinivo	CD8_LIKE	21	1	0.118984	-0.125739	-0.0243791	0.125784	0.0214746	0.0590575	0.156062	-0.0442342	0.0691393	-0.0478558	-0.156232	0.189885	-0.0657709	0.040196	-0.00943473	0.114015	-0.0375829	0.200297	0.116995	-0.346117	0.346117	-0.105967	-0.12345	0.411276	P062_3	early	ipinivo_early
371	CGTTTCGGAGAC_P062_3	1357	3162.3	HUMAN	P062	P062_3	P062	10	0	CD8_LIKE	ipinivo	CD8_LIKE	7	1	0.103416	-0.0628637	0.386204	-0.0242794	-0.0638914	0.034707	0.0528233	-0.0702381	0.330133	-0.0830047	-0.093179	0.34924	-0.0359599	0.0462312	0.0089696	0.126282	-0.0985984	0.123061	0.413138	-0.442419	0.442419	-0.0821911	-0.117312	0.0975852	P062_3	early	ipinivo_early
372	ATTCCTTTCCTT_P062_3	1133	3041.14	HUMAN	P062	P062_3	P062	10	15	CD8_LIKE	ipinivo	CD8_LIKE	7	1	-0.0661866	0.0468979	0.0723489	0.133365	-0.0668064	0.0166244	-0.00804489	0.0250332	0.240574	-0.0975643	-0.0312694	0.245785	0.0257551	-0.0256184	-0.0824607	0.0549415	-0.0834309	-0.0330781	0.338139	-0.277055	0.277055	0.0513734	-0.137402	0.144201	P062_3	early	ipinivo_early
373	TACCTGTGTTAT_P062_3	1209	2912.48	HUMAN	P062	P062_3	P062	10	0	CD8_LIKE	ipinivo	CD8_LIKE	14	1	-0.020814	0.123051	-0.0694478	-0.0327089	-0.0647192	0.0480407	0.0734185	-0.0147019	0.169716	0.020159	-0.0507203	0.205117	-0.0505496	-0.00193079	0.000223568	0.0661107	-0.11276	0.0881204	0.149557	-0.255837	0.255837	-0.0486188	-0.0658871	0.16522	P062_3	early	ipinivo_early
374	AAGGCGGTCGGC_P062_3	936	2561.98	HUMAN	P062	P062_3	P062	10	0	CD8_LIKE	ipinivo	CD8_LIKE	21	1	0.033453	0.0458314	0.0564865	0.0104495	-0.0523502	0.221282	0.0668194	-0.0431789	0.225248	0.0121013	0.00395523	0.230131	0.0648906	0.0389102	-0.0761675	0.108361	-0.273633	0.109998	0.213146	-0.226176	0.226176	0.0259805	-0.184529	0.482271	P062_3	early	ipinivo_early
375	GTCAGCATGCTT_P062_3	1184	2960.01	HUMAN	P062	P062_3	P062	10	0	CD8_LIKE	ipinivo	CD8_LIKE	14	1	0.0595576	0.0165663	0.176506	0.20052	-0.0564293	0.0534042	-0.000575591	0.0438723	0.123852	-0.00894127	-0.0757006	0.254231	0.00166941	0.0383866	-0.0839869	0.164997	-0.109833	-0.0444478	0.132794	-0.329932	0.329932	-0.0367172	-0.248984	0.319492	P062_3	early	ipinivo_early
376	AATCTGCTTAAC_P062_3	977	2765.67	HUMAN	P062	P062_3	P062	10	11	CD8_LIKE	ipinivo	CD8_LIKE	15	1	-0.0255155	0.0996798	0.21185	0.0177726	-0.00840368	-0.00710624	0.0760433	-0.0534277	0.0929374	-0.0266329	-0.0501512	0.203077	0.0451483	0.00900385	-0.0162276	0.115091	-0.00129744	0.129471	0.11957	-0.253228	0.253228	0.0361445	-0.131318	0.3283	P062_3	early	ipinivo_early
377	ATCCTCAGCACG_P062_3	1153	3113.92	HUMAN	P062	P062_3	P062	10	0	CD8_LIKE	ipinivo	CD8_LIKE	14	1	-0.00875937	-0.120478	0.217371	0.0633837	0.0508728	0.0829345	0.0670265	0.00725582	0.164524	-0.0287513	-0.0755224	0.157101	-0.0805035	0.00390065	-0.0288545	0.0222993	-0.0320617	0.0597707	0.193275	-0.232624	0.232624	-0.0844041	-0.0511538	0.315219	P062_3	early	ipinivo_early
378	CACGGGTGCGCA_P062_3	955	2481.77	HUMAN	P062	P062_3	P062	10	0	CD8_LIKE	ipinivo	CD8_LIKE	14	1	-0.08516	0.0262407	-0.000773061	0.239874	-0.00800643	0.0675901	-0.0100219	-0.0231164	0.0679373	0.0324347	0.0263491	0.0280207	0.00900837	0.0171702	0.0183773	-0.0484822	-0.0755966	0.0130945	0.0355026	-0.00167165	0.00167165	-0.00816178	0.0668595	0.287948	P062_3	early	ipinivo_early
379	CGCACGGATGTA_P062_3	921	2632.66	HUMAN	P062	P062_3	P062	10	0	CD8_LIKE	ipinivo	CD8_LIKE	21	1	0.182613	0.0160311	0.099863	0.0727033	-0.0039646	0.073633	0.0303349	-0.0320305	0.0850255	-0.119964	-0.0697468	0.155776	-0.0739291	0.0905581	-0.0636908	0.0339221	-0.0775976	0.0623654	0.20499	-0.225523	0.225523	-0.164487	-0.0976129	0.439435	P062_3	early	ipinivo_early
380	GTCGGGACTGAT_P062_3	805	2353.96	HUMAN	P062	P062_3	P062	10	0	CD8_LIKE	ipinivo	CD8_LIKE	2	2	-0.0259963	-0.0632253	0.203646	0.0238426	-0.0166638	-0.092164	-0.0141262	0.109305	0.078238	0.0823433	0.0529226	0.137933	-0.0687127	0.0539293	-0.072696	0.0401644	0.0755002	-0.123431	-0.00410529	-0.0850108	0.0850108	-0.122642	-0.11286	0.385921	P062_3	early	ipinivo_early
381	CAACGCCACGTG_P062_3	771	2381.25	HUMAN	P062	P062_3	P062	10	4	CD8_LIKE	ipinivo	CD8_LIKE	15	1	-0.0646268	-0.0571906	0.205167	-0.0974101	-0.0778921	0.0405519	0.0558867	-0.00482658	0.190465	-0.0860328	-0.130039	0.236848	0.0999337	-0.011467	-0.0379551	0.0523605	-0.118444	0.0607133	0.276498	-0.366886	0.366886	0.111401	-0.0903156	0.0593402	P062_3	early	ipinivo_early
382	GCGCGAAGTGTA_P062_3	847	2332.95	HUMAN	P062	P062_3	P062	10	0	CD8_LIKE	ipinivo	CD8_LIKE	10	0	-0.12063	0.0488237	-0.0608749	0.175848	0.0448217	-0.00386794	-0.00847856	-0.0545798	0.126418	0.0684762	-0.00578077	0.171687	0.00596175	0.0563277	-0.0197117	0.167811	0.0486896	0.0461012	0.0579415	-0.177467	0.177467	-0.050366	-0.187523	0.141826	P062_3	early	ipinivo_early
383	CGAAGTTATATA_P062_3	784	2457.29	HUMAN	P062	P062_3	P062	10	0	CD8_LIKE	ipinivo	CD8_LIKE	2	2	0.0771947	0.123226	-0.151119	0.0810367	0.0588892	0.0882541	-0.0141137	0.0169815	0.0808295	0.0740669	0.0206892	0.137561	0.135132	0.0764263	0.0658143	0.150038	-0.0293648	-0.0310951	0.00676253	-0.116872	0.116872	0.0587055	-0.0842237	0.355606	P062_3	early	ipinivo_early
384	GCCGGGTGGTAT_P062_3	906	2599.94	HUMAN	P062	P062_3	P062	10	4	CD8_LIKE	ipinivo	CD8_LIKE	21	1	-0.0060218	-0.00685957	0.198244	0.0923308	-0.0751723	0.0948391	0.0562262	-0.00716745	0.140629	-0.04685	-0.128374	0.135164	-0.0747224	0.042048	-0.0637853	0.0886193	-0.170011	0.0633936	0.187479	-0.263538	0.263538	-0.11677	-0.152405	0.563217	P062_3	early	ipinivo_early
385	GTCATAGAACTT_P062_3	822	2607.21	HUMAN	P062	P062_3	P062	10	10	CD8_LIKE	ipinivo	CD8_LIKE	22	2	0.00823108	-0.11249	0.108378	0.0907773	-0.0546885	-0.101461	-0.0162272	-0.0109511	0.152996	-0.0948074	-0.0705202	0.0452424	-0.0301707	-0.0607628	0.0595776	0.0662699	0.0467725	-0.00527607	0.247803	-0.115763	0.115763	0.0305921	-0.00669233	0.503258	P062_3	early	ipinivo_early
386	AAGTGCATAGCG_P062_3	799	2374.34	HUMAN	P062	P062_3	P062	10	0	CD8_LIKE	ipinivo	CD8_LIKE	7	1	0.0314296	0.096311	-0.0910487	-0.00432703	-0.0405181	0.0992173	-0.0657404	-0.0804927	0.0981478	-0.0355175	-0.0577104	0.0929402	-0.00750966	-0.0308636	-0.0668713	-0.00201693	-0.139735	0.0147523	0.133665	-0.150651	0.150651	0.0233539	-0.0648544	0.203053	P062_3	early	ipinivo_early
387	AGACGGCAAAGT_P062_3	707	2150.03	HUMAN	P062	P062_3	P062	10	0	CD8_LIKE	ipinivo	CD8_LIKE	0	1	0.101188	-0.052438	0.155741	0.171125	0.0293005	0.189764	-9.6e-05	0.0897478	0.064715	-0.00164456	-0.092081	0.145073	-0.0369062	0.00130148	-0.00721494	0.0759802	-0.160463	-0.0898438	0.0663596	-0.237154	0.237154	-0.0382076	-0.0831952	0.249911	P062_3	early	ipinivo_early
388	GTACGGAGGACC_P062_3	665	2212.01	HUMAN	P062	P062_3	P062	10	9	CD8_LIKE	ipinivo	CD8_LIKE	7	1	0.0795687	-0.0528717	0.0622293	-0.00597378	0.0126303	0.0354329	0.0256571	-0.0576627	0.159218	-0.0782503	0.0246649	0.235825	-0.0678674	0.134751	0.0328703	0.0767672	-0.0228025	0.0833199	0.237469	-0.211161	0.211161	-0.202618	-0.0438969	0.521115	P062_3	early	ipinivo_early
389	AAAGTCCCACCT_P062_3	735	2370.86	HUMAN	P062	P062_3	P062	10	9	CD8_LIKE	ipinivo	CD8_LIKE	21	1	-0.0488742	0.0403139	0.0942492	-0.0704923	0.0181063	0.0242579	-0.0128632	-0.0154513	0.181559	-0.0446982	-0.0714758	0.210557	-0.003127	-0.0144193	-0.0717295	0.0981974	-0.00615156	0.00258814	0.226257	-0.282033	0.282033	0.0112923	-0.169927	0.517101	P062_3	early	ipinivo_early
390	GTATGCTAGGAA_P062_3	713	2294.34	HUMAN	P062	P062_3	P062	10	0	CD8_LIKE	ipinivo	CD8_LIKE	21	1	0.0615329	-0.0266691	0.0755624	-0.0198499	-0.0361566	0.0599586	0.0524137	-0.0250394	0.121819	0.108898	0.0652296	0.149952	0.00910332	0.00596427	0.0139416	0.0982684	-0.0961152	0.0774531	0.0129206	-0.0847227	0.0847227	0.00313905	-0.0843268	0.507486	P062_3	early	ipinivo_early
391	CTCGCGGTCCAT_P062_3	617	1998.17	HUMAN	P062	P062_3	P062	10	0	CD8_LIKE	ipinivo	CD8_LIKE	6	2	-0.0389568	-0.0205218	0.0902697	-0.0121733	-0.0555966	-0.0108839	0.0693169	0.070641	0.0950801	0.00346061	0.0142684	0.147129	-0.0555858	0.0524081	-0.0144174	0.0578561	-0.0447127	-0.0013241	0.0916195	-0.132861	0.132861	-0.107994	-0.0722735	0.447643	P062_3	early	ipinivo_early
392	AGCGCCATTGTC_P062_3	677	2269.62	HUMAN	P062	P062_3	P062	10	9	CD8_LIKE	ipinivo	CD8_LIKE	21	1	-0.0716332	-0.0405639	-0.0477705	-0.0181111	0.0134815	-0.00115745	-0.0908675	0.0319607	0.149108	-0.033336	-0.0257221	0.197715	-0.0234059	0.0773093	-0.0345761	0.130455	0.014639	-0.122828	0.182444	-0.223437	0.223437	-0.100715	-0.165031	0.129949	P062_3	early	ipinivo_early
393	TAAGACATCGCC_P062_3	642	2183.97	HUMAN	P062	P062_3	P062	10	0	CD8_LIKE	ipinivo	CD8_LIKE	14	1	-0.0450231	-0.0404823	0.0785211	0.00194398	-0.0188443	-0.0320755	0.015685	0.0442045	0.169943	0.0378642	0.0196362	0.151869	0.0684991	0.0568597	-0.0755394	0.116531	0.0132312	-0.0285196	0.132078	-0.132232	0.132232	0.0116394	-0.19207	0.561562	P062_3	early	ipinivo_early
394	AGTCAGATACGT_P062_3	574	2015.6	HUMAN	P062	P062_3	P062	10	8	CD8_LIKE	ipinivo	CD8_LIKE	3	2	0.0789317	0.0540225	-0.000460118	0.251295	-0.0225504	0.111525	0.000147719	-0.067643	0.183273	-0.00755402	0.0259777	0.244485	-0.0309985	-0.0139377	0.0374834	0.121426	-0.134075	0.0677907	0.190827	-0.218507	0.218507	-0.0170608	-0.0839422	0.433146	P062_3	early	ipinivo_early
395	TAATGTAGCGCC_P062_3	643	2125.8	HUMAN	P062	P062_3	P062	10	0	CD8_LIKE	ipinivo	CD8_LIKE	17	1	-0.0102324	-0.0638913	0.0217664	0.103082	-0.0921832	-0.0567754	-0.00897913	-0.0313261	0.231401	0.0681127	-0.00462241	0.373254	-0.0224166	-0.00644825	0.0126357	0.175662	-0.0354078	0.0223469	0.163288	-0.377877	0.377877	-0.0159684	-0.163026	0.473913	P062_3	early	ipinivo_early
396	GTCGCACCGCGA_P062_3	509	1873.13	HUMAN	P062	P062_3	P062	10	9	CD8_LIKE	ipinivo	CD8_LIKE	6	2	-0.0405066	0.0268189	-0.11812	0.0107121	-0.0755814	0.0422507	0.00865869	0.00941043	0.140938	-0.124817	-0.0311171	0.140686	-0.035118	0.0118715	-0.0559891	-0.0345121	-0.117832	-0.00075174	0.265756	-0.171803	0.171803	-0.0469894	-0.0214771	0.728252	P062_3	early	ipinivo_early
397	CCACTATAGCCA_P062_3	544	1957.77	HUMAN	P062	P062_3	P062	10	4	CD8_LIKE	ipinivo	CD8_LIKE	15	1	0.0243643	0.0173328	0.146946	0.0159253	-0.00784856	0.0286781	-0.0549903	-0.000843536	0.137508	0.0312906	0.000295534	0.248797	0.0232333	0.0627481	0.00454195	0.0588531	-0.0365267	-0.0541467	0.106217	-0.248501	0.248501	-0.0395148	-0.0543112	0.390137	P062_3	early	ipinivo_early
398	GTCGCCATCCTC_P062_3	518	1984.06	HUMAN	P062	P062_3	P062	10	0	CD8_LIKE	ipinivo	CD8_LIKE	7	1	-0.0618938	0.161319	0.071487	0.12821	-0.0590718	0.00468107	0.040846	-0.0444556	0.0248374	-0.00311722	-0.123528	0.098505	-0.0517142	-0.040913	-0.088116	-0.0112634	-0.0637529	0.0853016	0.0279547	-0.222034	0.222034	-0.0108012	-0.0768527	0.367148	P062_3	early	ipinivo_early
399	ACCAAGCTGACT_P062_3	658	2208.68	HUMAN	P062	P062_3	P062	10	0	CD8_LIKE	ipinivo	CD8_LIKE	14	1	0.047324	0.0418258	-0.0487168	-0.0430085	-0.00141275	0.136583	-0.022386	-0.0198846	0.110647	0.0264514	-0.0472551	0.115995	0.0541356	0.148097	0.00632538	0.106855	-0.137996	-0.00250136	0.084196	-0.16325	0.16325	-0.0939615	-0.100529	0.258093	P062_3	early	ipinivo_early
400	GATGGTCTTTGT_P058_5	1169	2566.62	HUMAN	P058	P058_5	P058	10	0	CD8_LIKE	ipinivo	CD8_LIKE	4	2	0.0836301	0.00351915	-0.0209717	0.26069	-0.0358686	0.0328092	-0.0194701	0.0260811	0.0523646	0.0571622	0.0101086	0.152809	-0.0373161	-0.0235679	-0.0293331	0.0936594	-0.0686778	-0.0455512	-0.00479761	-0.1427	0.1427	-0.0137482	-0.122992	-0.0430477	P058_5	late	ipinivo_late
401	AAAGGAAGTATC_P058_5	967	2565.59	HUMAN	P058	P058_5	P058	10	0	CD8_LIKE	ipinivo	CD8_LIKE	2	2	-0.0884077	-0.093997	0.113344	0.0244411	-0.0109783	0.00120022	-0.0868567	0.0765993	0.0967862	0.0356147	0.0173051	0.25283	-0.0751481	0.089145	0.0387881	0.196902	-0.0121785	-0.163456	0.0611715	-0.235525	0.235525	-0.164293	-0.158114	0.206476	P058_5	late	ipinivo_late
402	ACGCGACTGAGA_P058_5	1009	2451.45	HUMAN	P058	P058_5	P058	10	0	CD8_LIKE	ipinivo	CD8_LIKE	5	2	-0.00443284	0.0576502	0.0306291	0.0644388	-0.0296704	0.026077	-0.0593006	-0.033142	0.0890302	0.0726827	-0.0466242	0.066578	-0.0292429	-0.038106	-0.0332396	0.0396388	-0.0557474	-0.0261586	0.0163475	-0.113202	0.113202	0.00886317	-0.0728785	0.296705	P058_5	late	ipinivo_late
403	CTCGTAATGTCT_P058_5	1073	2725.23	HUMAN	P058	P058_5	P058	10	0	CD8_LIKE	ipinivo	CD8_LIKE	23	0	-0.0687352	0.00610106	-0.0306237	0.110906	-0.0038884	0.112717	-0.00270209	-0.00099062	0.117479	0.122494	0.0441493	0.085063	0.0954339	0.0239913	-0.023842	0.124932	-0.116606	-0.00171147	-0.00501514	-0.0409137	0.0409137	0.0714426	-0.148774	0.215054	P058_5	late	ipinivo_late
404	ATGTTTGAATAC_P058_5	949	2580.35	HUMAN	P058	P058_5	P058	10	0	CD8_LIKE	ipinivo	CD8_LIKE	10	0	-0.13799	0.0612805	-0.0698483	-0.0127831	0.0399039	0.0611976	-0.018826	0.0638364	0.0508265	0.113968	-0.0511874	0.048815	-0.00124892	0.0691679	-0.0584182	0.0271805	-0.0212937	-0.0826624	-0.0631412	-0.100002	0.100002	-0.0704169	-0.0855987	0.122689	P058_5	late	ipinivo_late
405	AGTCTCCAACGC_P058_5	1065	2584.9	HUMAN	P058	P058_5	P058	10	0	CD8_LIKE	ipinivo	CD8_LIKE	23	0	0.0855316	0.0156579	-0.0206571	0.0768802	-0.0500843	0.07568	-0.0410956	-0.0281171	0.12411	0.0520863	-0.0231883	0.154045	0.00858511	0.0376884	-0.0162857	-0.00628526	-0.125764	-0.0129785	0.0720232	-0.177233	0.177233	-0.0291033	-0.0100004	0.114569	P058_5	late	ipinivo_late
406	CGAGTAGTGCCG_P058_5	792	2292.97	HUMAN	P058	P058_5	P058	10	0	CD8_LIKE	ipinivo	CD8_LIKE	2	2	-0.0584209	-0.030083	0.0831348	0.0906626	-0.0576469	0.011806	-0.000211502	-0.00324795	0.0515802	0.0499877	-0.0504647	0.13864	-0.0633586	-0.0322365	0.00666297	0.124422	-0.0694529	0.00303645	0.00159258	-0.189104	0.189104	-0.031122	-0.117759	0.35399	P058_5	late	ipinivo_late
407	GCGGGAAACGTG_P058_5	885	2375.49	HUMAN	P058	P058_5	P058	10	0	CD8_LIKE	ipinivo	CD8_LIKE	6	2	-0.0439204	0.000869237	0.17254	0.090836	0.0127963	0.060788	0.0105152	-0.0477653	0.112827	0.171369	0.0200733	0.145208	-0.0578138	0.000892459	-0.0446582	0.143055	-0.0479918	0.0582805	-0.0585421	-0.125135	0.125135	-0.0587063	-0.187713	0.170235	P058_5	late	ipinivo_late
408	GTGTCGCCAGGA_P058_5	813	2367.8	HUMAN	P058	P058_5	P058	10	9	CD8_LIKE	ipinivo	CD8_LIKE	2	2	-0.0829394	0.149131	0.252273	0.0227016	-0.00979741	-0.127205	-0.05707	-0.040493	0.117701	-0.0173614	0.0292391	0.168172	-0.0545843	-0.0499436	-0.0706628	0.240762	0.117408	-0.016577	0.135062	-0.138933	0.138933	-0.00464068	-0.311425	0.278296	P058_5	late	ipinivo_late
409	TTTCCAACCTTA_P058_5	836	2346.34	HUMAN	P058	P058_5	P058	10	0	CD8_LIKE	ipinivo	CD8_LIKE	6	2	-0.0414417	-0.0108206	0.214055	0.090308	-0.043333	0.0537159	-0.0813428	0.00115429	0.160873	0.0416211	-0.00377097	0.0703364	0.0409287	-0.0357938	0.0359274	-0.0153846	-0.0970489	-0.0824971	0.119252	-0.0741073	0.0741073	0.0767225	0.051312	0.253105	P058_5	late	ipinivo_late
410	GACCCACATAGT_P058_5	828	2453.52	HUMAN	P058	P058_5	P058	10	0	CD8_LIKE	ipinivo	CD8_LIKE	2	2	-0.0477509	-0.0181649	-0.0688237	-0.0699719	-0.0765441	0.0465386	-0.00188816	-0.0620756	0.119625	-0.0409965	-0.0684853	0.164371	-0.0291666	-0.0586144	0.0671599	0.103261	-0.123083	0.0601875	0.160621	-0.232857	0.232857	0.0294478	-0.0361016	0.0474998	P058_5	late	ipinivo_late
411	GTATGCGAAGCG_P058_5	689	2015.05	HUMAN	P058	P058_5	P058	10	0	CD8_LIKE	ipinivo	CD8_LIKE	6	2	0.00847747	-0.0297814	-0.0758896	0.00389635	-0.0351064	-0.046572	-0.0244451	-0.0405709	0.0081526	0.00739384	-0.0636686	0.0952267	-0.0320508	0.0155185	-0.0971216	0.0931071	0.0114656	0.0161258	0.000758759	-0.158895	0.158895	-0.0475693	-0.190229	0.474916	P058_5	late	ipinivo_late
412	TACGACACACAT_P058_5	785	2421.36	HUMAN	P058	P058_5	P058	10	0	CD8_LIKE	ipinivo	CD8_LIKE	2	2	0.125636	0.19264	0.115461	-0.0385447	-0.0434987	-0.133191	0.146595	-0.056672	0.185909	0.0143291	-0.0171159	0.214194	-0.033238	-0.0267593	-0.0818307	0.0287013	0.0896921	0.203267	0.17158	-0.23131	0.23131	-0.00647865	-0.110532	0.253891	P058_5	late	ipinivo_late
413	TCAGTCGAGCTG_P058_5	785	2255.78	HUMAN	P058	P058_5	P058	10	0	CD8_LIKE	ipinivo	CD8_LIKE	2	2	-0.0304199	0.0363023	0.114145	0.155176	-0.0286919	0.0349413	0.0304036	-0.0804216	0.157692	0.0295464	-0.00845088	0.252763	-0.0171186	0.000407721	0.0515269	0.234912	-0.0636332	0.110825	0.128145	-0.261214	0.261214	-0.0175263	-0.183385	0.167561	P058_5	late	ipinivo_late
414	CTACCACGTCAC_P058_5	788	2396.08	HUMAN	P058	P058_5	P058	10	9	CD8_LIKE	ipinivo	CD8_LIKE	5	2	-0.0589379	-0.0367277	-0.0158486	0.0751612	-0.0350564	-0.0758023	-0.0454062	-0.0204933	0.00857292	0.0262565	-0.0510419	0.138652	-0.010123	0.00949604	-0.0152388	0.134045	0.0407458	-0.0249129	-0.0176835	-0.189693	0.189693	-0.019619	-0.149284	0.22752	P058_5	late	ipinivo_late
415	GCCCGCAACAGT_P058_5	807	2317.94	HUMAN	P058	P058_5	P058	10	0	CD8_LIKE	ipinivo	CD8_LIKE	3	2	0.0860805	-0.037211	0.0293553	-0.0497189	-0.083577	-0.0456917	0.047093	-0.080039	0.282208	0.0735705	0.0023745	0.24237	-0.0611893	-0.0529732	-0.00239393	0.263953	-0.0378853	0.127132	0.208637	-0.239996	0.239996	-0.00821609	-0.266347	0.42847	P058_5	late	ipinivo_late
416	TGTTACAATAGC_P058_5	786	2347.07	HUMAN	P058	P058_5	P058	10	0	CD8_LIKE	ipinivo	CD8_LIKE	2	2	-0.0984699	0.0392549	0.0387782	-0.063001	-0.0276567	-0.0542819	-0.0107963	-0.0339391	0.161988	0.0297911	-0.0714569	0.164142	-0.0671198	0.0882495	0.0046832	0.0573285	0.0266252	0.0231428	0.132197	-0.235599	0.235599	-0.155369	-0.0526453	0.0707231	P058_5	late	ipinivo_late
417	CGCCCCTCTCGT_P058_5	642	1923.2	HUMAN	P058	P058_5	P058	10	0	CD8_LIKE	ipinivo	CD8_LIKE	3	2	-0.0342118	0.00279888	0.0829996	0.0230974	-0.0227196	0.0861247	-0.00663699	-0.000355174	0.13348	-0.013273	-0.00510505	0.115495	0.0405653	0.0264007	-0.027675	0.0792476	-0.108844	-0.00628182	0.146753	-0.1206	0.1206	0.0141646	-0.106923	0.112055	P058_5	late	ipinivo_late
418	AGAATACAGGTG_P058_5	671	2020.12	HUMAN	P058	P058_5	P058	10	0	CD8_LIKE	ipinivo	CD8_LIKE	2	2	0.0477055	-0.116606	0.110324	-0.0794308	-0.0328282	-0.0451428	-0.00639421	-0.0294744	-0.0364777	0.0684628	-0.031925	0.0877234	-0.0164412	-0.0401851	-0.0409424	0.0438575	0.0123146	0.0230802	-0.104941	-0.119648	0.119648	0.0237439	-0.0847999	0.163396	P058_5	late	ipinivo_late
419	TATAGGGCGATA_P058_5	696	2229.05	HUMAN	P058	P058_5	P058	10	0	CD8_LIKE	ipinivo	CD8_LIKE	2	2	-0.0256731	-0.190966	0.324712	0.133356	-0.0497241	0.109787	0.0279039	-0.0210529	0.226953	-0.019473	-0.0392049	0.375351	0.0218878	0.108468	0.0199183	0.190413	-0.159511	0.0489568	0.246426	-0.414556	0.414556	-0.0865798	-0.170495	0.0199658	P058_5	late	ipinivo_late
420	TCAGTCGGAGAA_P058_5	762	2335.77	HUMAN	P058	P058_5	P058	10	0	CD8_LIKE	ipinivo	CD8_LIKE	6	2	-0.0392291	-0.047519	0.398258	-0.0993852	0.0190291	-0.0485141	-0.122429	0.0357243	0.144088	0.0309465	-0.104909	0.0961387	-0.0122881	0.0528118	-0.037016	0.0582645	0.0675432	-0.158153	0.113141	-0.201048	0.201048	-0.0650999	-0.0952805	0.216588	P058_5	late	ipinivo_late
421	AATAAGTCCAGC_P058_5	619	2089.08	HUMAN	P058	P058_5	P058	10	0	CD8_LIKE	ipinivo	CD8_LIKE	5	2	-0.0498868	-0.0482306	0.0495071	0.303314	-0.0104526	-0.0929286	-0.0052503	0.0425691	0.176995	0.0391631	0.0144335	0.160038	-0.0317676	0.125104	0.0420346	0.257117	0.082476	-0.0478194	0.137832	-0.145604	0.145604	-0.156872	-0.215082	0.115675	P058_5	late	ipinivo_late
422	TTATGACGCAGT_P058_5	550	1874.45	HUMAN	P058	P058_5	P058	10	0	CD8_LIKE	ipinivo	CD8_LIKE	2	2	-0.0534162	0.00906736	0.105974	0.0847988	0.0179701	0.0793887	0.00179291	0.0219902	0.126295	0.0533227	-0.0115142	0.181482	0.0411967	0.0495632	0.0219602	0.0995655	-0.0614186	-0.0201973	0.0729722	-0.192996	0.192996	-0.00836651	-0.0776053	0.212415	P058_5	late	ipinivo_late
423	TCGGATATCAAC_P058_5	630	2087.79	HUMAN	P058	P058_5	P058	10	0	CD8_LIKE	ipinivo	CD8_LIKE	2	2	-0.141793	0.0593966	0.0675337	0.145921	0.0185462	-0.0184515	-0.00141925	0.0732658	0.022005	0.0231563	-0.0920044	0.088637	-0.0515973	0.0354428	-0.0317188	0.0203063	0.0369977	-0.0746851	-0.00115127	-0.180641	0.180641	-0.0870401	-0.0520252	0.107537	P058_5	late	ipinivo_late
424	GTCTGACCATTT_P058_5	480	1666.18	HUMAN	P058	P058_5	P058	10	0	CD8_LIKE	ipinivo	CD8_LIKE	22	2	-0.0232099	0.0166547	0.0163277	0.153557	-0.0534953	-0.00653165	0.117665	0.004817	0.0476985	0.0216712	0.0507326	0.233262	0.0450969	0.0191868	0.0860409	0.197488	-0.0469637	0.112848	0.0260273	-0.18253	0.18253	0.0259101	-0.111447	0.0823201	P058_5	late	ipinivo_late
425	GTCCTCCGTACG_P058_5	738	2261.52	HUMAN	P058	P058_5	P058	10	0	CD8_LIKE	ipinivo	CD8_LIKE	8	2	0.0438558	0.0653286	0.0571132	0.05828	0.0346928	0.095243	0.0256443	-0.0357555	0.138935	0.0526615	-0.0221215	0.139548	-0.0343472	0.0838065	0.00444575	0.081803	-0.0605501	0.0613998	0.0862738	-0.16167	0.16167	-0.118154	-0.0773573	0.179013	P058_5	late	ipinivo_late
426	CTAGCGCCGGCA_P058_5	586	2006.88	HUMAN	P058	P058_5	P058	10	0	CD8_LIKE	ipinivo	CD8_LIKE	14	1	-0.00435589	-0.137349	0.0465803	-0.0230444	-0.0500659	-0.0550508	0.00432425	-0.0281227	0.150702	0.0145635	-0.0715056	0.132537	-0.0775589	0.0469952	-0.0385687	-0.00700898	0.00498494	0.0324469	0.136139	-0.204043	0.204043	-0.124554	-0.0315597	0.238079	P058_5	late	ipinivo_late
427	GGGTTGTGGATG_P058_5	492	1599.49	HUMAN	P058	P058_5	P058	10	0	CD8_LIKE	ipinivo	CD8_LIKE	18	0	0.0178933	-0.129442	-0.100495	-0.109409	-0.0166621	0.00217881	-0.0070073	-0.0278564	0.0796887	0.173646	-0.0113334	-0.0317716	0.012767	-0.0112771	-0.0813331	-0.0268001	-0.0188409	0.0208491	-0.0939573	0.0204381	-0.0204381	0.024044	-0.054533	0.378119	P058_5	late	ipinivo_late
428	TACGAATGGTCG_P058_5	622	2110.27	HUMAN	P058	P058_5	P058	10	4	CD8_LIKE	ipinivo	CD8_LIKE	5	2	-0.0796558	-0.0365953	0.0770041	0.0712393	0.0115856	0.000562325	0.0601634	0.0109797	0.0650926	0.14915	-0.0327546	0.0251172	-0.0362217	-0.042584	0.0306919	0.169075	0.0110233	0.0491837	-0.0840577	-0.0578718	0.0578718	0.00636238	-0.138383	0.332357	P058_5	late	ipinivo_late
429	GTCGTCAGCTCA_P058_5	562	1974.31	HUMAN	P058	P058_5	P058	10	0	CD8_LIKE	ipinivo	CD8_LIKE	2	2	0.029399	0.0778418	-0.0120234	0.0705282	0.0398806	0.0516824	0.0993383	-0.016741	0.180193	-0.0126322	-0.115453	0.176376	0.0525008	0.0729346	-0.0707014	0.109373	-0.0118018	0.116079	0.192826	-0.291828	0.291828	-0.0204338	-0.180074	0.137953	P058_5	late	ipinivo_late
430	GCCGGAACGATT_P058_5	615	2009.67	HUMAN	P058	P058_5	P058	10	0	CD8_LIKE	ipinivo	CD8_LIKE	2	2	-0.0545829	-0.0575213	0.0319918	0.0807578	-0.0349152	-0.0210347	0.0152143	0.0128967	0.102587	0.0329581	-0.0636759	0.0992411	0.0621984	-0.0451742	-0.0563851	-0.0115543	-0.0138804	0.0023176	0.0696292	-0.162917	0.162917	0.107373	-0.0448308	0.172508	P058_5	late	ipinivo_late
431	GTAGCTTTATTA_P058_5	533	1833.43	HUMAN	P058	P058_5	P058	10	0	CD8_LIKE	ipinivo	CD8_LIKE	8	2	0.00188774	-0.0250895	-0.199654	0.033831	-0.0607667	0.0426005	-0.0167861	-0.0517936	-0.0270209	-0.0355799	-0.0338251	0.00150208	-0.0381745	-0.0383551	0.0394565	0.145589	-0.103367	0.0350075	0.00855901	-0.0353272	0.0353272	0.000180596	-0.106132	-0.0313063	P058_5	late	ipinivo_late
432	GAGACTGCATAA_P058_5	558	1876.57	HUMAN	P058	P058_5	P058	10	0	CD8_LIKE	ipinivo	CD8_LIKE	9	2	-0.0455585	-0.0331458	0.050311	0.0904346	-0.0308799	-0.132603	-0.0333855	-0.0621738	0.173636	0.0588408	-0.0469669	0.150962	-0.0934149	-0.0116337	-0.0545251	0.186647	0.101723	0.0287883	0.114795	-0.197929	0.197929	-0.0817813	-0.241172	0.303089	P058_5	late	ipinivo_late
433	TAGCCTTACCAT_P058_5	653	2234.8	HUMAN	P058	P058_5	P058	10	0	CD8_LIKE	ipinivo	CD8_LIKE	12	0	0.0102359	0.0953611	0.170546	-0.0401038	-0.020263	0.0664511	0.0169272	-0.039206	0.14045	-0.000101694	-0.11907	0.0688295	-0.0429299	0.0436593	-0.0697666	0.115533	-0.0867141	0.0561332	0.140552	-0.187899	0.187899	-0.0865892	-0.1853	0.0742965	P058_5	late	ipinivo_late
434	TATTCCACGAAT_P058_5	539	1956.28	HUMAN	P058	P058_5	P058	10	0	CD8_LIKE	ipinivo	CD8_LIKE	2	2	-0.0406362	-0.00287142	0.0552991	-0.0413173	-0.0589873	0.000985801	-0.086726	-0.0226933	0.0275272	-0.0266839	-0.0665442	0.0750763	-0.121822	0.0254666	-0.049417	0.0778636	-0.0599731	-0.0640327	0.0542111	-0.14162	0.14162	-0.147288	-0.127281	-0.0212267	P058_5	late	ipinivo_late
435	GAAACGGTGTCC_P058_5	405	1547.28	HUMAN	P058	P058_5	P058	10	0	CD8_LIKE	ipinivo	CD8_LIKE	2	2	-0.0571666	0.127523	0.0708651	0.112295	-0.0214339	0.0238984	-0.00389318	-0.000754984	0.0596822	-0.0781915	-0.1074	0.144228	-0.00383921	0.0340606	-0.11253	0.0890823	-0.0453323	-0.0031382	0.137874	-0.251628	0.251628	-0.0378998	-0.201612	0.317648	P058_5	late	ipinivo_late
436	TTGGTTTCTACT_P058_5	518	1900.14	HUMAN	P058	P058_5	P058	10	10	CD8_LIKE	ipinivo	CD8_LIKE	6	2	-0.176928	0.0703245	-0.0267073	-0.0642533	0.0027266	0.0688108	0.0662499	-0.00147161	0.135045	-0.0365474	-0.0706449	0.185661	-0.0337015	0.0284174	-0.100651	0.0663481	-0.0660842	0.0677215	0.171592	-0.256306	0.256306	-0.0621189	-0.166999	0.629598	P058_5	late	ipinivo_late
437	CATTCCTGATCC_P058_5	507	1836.84	HUMAN	P058	P058_5	P058	10	0	CD8_LIKE	ipinivo	CD8_LIKE	6	2	0.0108751	-0.0191788	0.00958979	0.058724	-0.0586025	0.0248336	0.121522	-0.00451958	0.0924797	-0.0979718	-0.0294875	0.101139	0.0625895	-0.00797254	0.0325722	-0.0373318	-0.083436	0.126041	0.190451	-0.130627	0.130627	0.0705621	0.069904	0.090471	P058_5	late	ipinivo_late
438	AATGTCTTTTTA_P058_5	419	1696.89	HUMAN	P058	P058_5	P058	10	0	CD8_LIKE	ipinivo	CD8_LIKE	1	0	0.00955646	-0.060865	0.153799	0.138589	0.00343122	-0.00578552	-0.0698479	-0.0309605	0.0166978	0.0466476	-0.0921873	0.0681608	-0.0841963	-0.00762516	-0.0280686	0.03912	0.00921675	-0.0388875	-0.0299499	-0.160348	0.160348	-0.0765712	-0.0671886	0.14977	P058_5	late	ipinivo_late
439	TGGGCCCGCGTC_P058_5	490	1764.52	HUMAN	P058	P058_5	P058	10	0	CD8_LIKE	ipinivo	CD8_LIKE	9	2	-0.00281617	0.00110541	-0.0706197	0.114087	-0.000791205	-0.0272313	0.00374276	-0.0525014	0.112502	-0.00248942	-0.0570694	0.151452	-0.0484363	0.0586045	-0.0935467	0.0385185	0.0264401	0.0562442	0.114991	-0.208521	0.208521	-0.107041	-0.132065	0.309979	P058_5	late	ipinivo_late
440	TAAACCTGTCTT_P058_5	526	1854.67	HUMAN	P058	P058_5	P058	10	13	CD8_LIKE	ipinivo	CD8_LIKE	2	2	-0.0945	0.0209398	-0.0360797	0.0225856	-0.0345972	0.0465145	0.0698895	-0.00274354	0.149922	-0.00317668	-0.0565262	0.128584	-0.00309596	0.0173947	-0.0154102	0.0305214	-0.0811117	0.072633	0.153099	-0.18511	0.18511	-0.0204907	-0.0459316	0.155073	P058_5	late	ipinivo_late
441	AAAGTAGGGGCA_P058_5	523	1877.15	HUMAN	P058	P058_5	P058	10	0	CD8_LIKE	ipinivo	CD8_LIKE	3	2	-0.0216677	-0.0556872	-0.018231	0.107817	0.0231657	-0.014329	-0.0436981	0.00247344	-0.00141988	0.0199357	0.00253782	0.10766	-0.0254822	0.0823694	0.0421255	0.0301677	0.0374947	-0.0461716	-0.0213555	-0.105122	0.105122	-0.107852	0.0119578	0.239128	P058_5	late	ipinivo_late
442	ACGTGCATCTCC_P058_5	476	1634.52	HUMAN	P058	P058_5	P058	10	0	CD8_LIKE	ipinivo	CD8_LIKE	3	2	0.141109	0.00143495	0.0299053	0.031334	0.00358288	0.0320298	0.0203313	-0.00774972	0.100347	0.124265	-0.0436839	0.10293	-0.0457945	-0.0249775	-0.0336181	0.122067	-0.0284469	0.028081	-0.0239175	-0.146614	0.146614	-0.020817	-0.155685	0.0221124	P058_5	late	ipinivo_late
443	CACTACTCCTTC_P058_5	541	1909.94	HUMAN	P058	P058_5	P058	10	0	CD8_LIKE	ipinivo	CD8_LIKE	3	2	-0.0197497	-0.00593857	-0.0334942	0.0839583	-0.0718558	-0.0605222	-0.0743723	0.00472395	-0.00448354	-0.069228	-0.107569	0.105322	-0.0126746	-0.0231048	-0.0450662	0.141805	-0.0113336	-0.0790962	0.0647445	-0.212891	0.212891	0.0104302	-0.186871	0.101066	P058_5	late	ipinivo_late
444	TCGCCGCAGATC_P058_5	388	1424.3	HUMAN	P058	P058_5	P058	10	0	CD8_LIKE	ipinivo	CD8_LIKE	2	2	-0.0870143	0.089712	-0.0797956	-0.0806031	-0.00170112	0.0293957	-0.0117446	0.0130608	0.109732	-0.0487215	-0.0147507	0.143523	-0.0700896	0.0180839	0.00645596	0.108757	-0.0310968	-0.0248054	0.158454	-0.158274	0.158274	-0.0881735	-0.102301	0.21329	P058_5	late	ipinivo_late
445	TGGGAAAAGTTA_P058_5	467	1747.09	HUMAN	P058	P058_5	P058	10	10	CD8_LIKE	ipinivo	CD8_LIKE	2	2	0.0390929	-0.148262	-0.0561668	0.114161	-0.00444566	-0.0462918	-0.0227874	-0.0931876	0.0149218	-0.0143611	-0.0616255	0.187621	-0.0383477	0.0798314	-0.091305	0.0478559	0.0418462	0.0704002	0.0292829	-0.249247	0.249247	-0.118179	-0.139161	0.254435	P058_5	late	ipinivo_late
446	GGACCATGATTA_P058_5	527	1893.34	HUMAN	P058	P058_5	P058	10	0	CD8_LIKE	ipinivo	CD8_LIKE	9	1	-0.0180133	-0.0155421	0.0419184	0.0120152	0.00285389	0.0529776	0.114021	0.0473213	0.17352	0.0258473	0.00760637	0.179349	-0.0173158	-0.0110272	-0.0362789	0.111948	-0.0501237	0.0666994	0.147673	-0.171742	0.171742	-0.00628868	-0.148227	-0.0492304	P058_5	late	ipinivo_late
447	GATTTCGAGGTT_P010_4	945	2514.65	HUMAN	P010	P010_4	P010	4	0	CD8_LIKE	pembro	CD8_LIKE	19	0	0.0973827	0.027599	0.0939456	0.114428	0.0290276	0.0867307	0.001828	0.0606149	0.0421479	0.0553106	0.0430893	0.0759745	0.0661539	0.0178411	0.0311768	0.0910044	-0.0577031	-0.0587869	-0.0131627	-0.0328852	0.0328852	0.0483127	-0.0598276	0.186042	P010_4	late	pembro_late
448	ACTAATAGCAAC_P010_4	771	2440.14	HUMAN	P010	P010_4	P010	4	10	CD8_LIKE	pembro	CD8_LIKE	0	1	-0.0936173	-0.00361205	-0.0452548	-0.0380339	-0.0420012	0.131493	0.0405423	0.0807609	0.0451344	0.0782451	0.118261	0.00074914	-0.00349596	0.0422303	0.0134655	-0.0248402	-0.173495	-0.0402186	-0.0331107	0.117512	-0.117512	-0.0457262	0.0383057	0.321005	P010_4	late	pembro_late
449	GCCGCCGTCTAT_P010_4	656	2111.2	HUMAN	P010	P010_4	P010	4	0	CD8_LIKE	pembro	CD8_LIKE	11	0	-0.0314407	0.0177542	0.0240093	-0.0866898	-0.0737159	-0.0166326	-0.0465967	-0.0352665	0.0464683	0.0345839	0.0164022	0.0086913	-0.00460183	-0.0159139	0.0729272	0.0990606	-0.0570833	-0.0113303	0.0118845	0.00771088	-0.00771088	0.011312	-0.0261334	0.145713	P010_4	late	pembro_late
450	ACATGACTAGTG_P043_4	507	1892.12	HUMAN	P043	P043_4	P043	4	0	CD8_LIKE	pembro	CD8_LIKE	0	1	0.0316757	0.0137711	-0.0970655	-0.0906447	-0.0110522	0.0215911	-0.0126044	0.00706798	0.0790891	-0.00806918	-0.043891	0.036141	-0.124178	0.0462991	-0.0315264	0.154001	-0.0326432	-0.0196723	0.0871583	-0.080032	0.080032	-0.170477	-0.185527	0.160928	P043_4	late	pembro_late
451	CCGTCAGGGTCG_P043_4	643	2276.04	HUMAN	P043	P043_4	P043	4	0	CD8_LIKE	pembro	CD8_LIKE	26	1	0.1324	0.200142	0.112534	0.102144	-0.0828561	-0.0403376	-0.0274247	-0.0895001	0.0638228	-0.00897805	0.0299613	0.0516897	-0.0218801	-0.0679336	-0.0625561	0.0389488	-0.0425185	0.0620755	0.0728008	-0.0217284	0.0217284	0.0460536	-0.101505	0.329651	P043_4	late	pembro_late
452	CGTGCAGCCTCC_P073_4	691	2226.21	HUMAN	P073	P073_4	P073	4	0	CD8_LIKE	pembro	CD8_LIKE	0	1	-0.0571898	0.114913	-0.189955	-0.0824203	-0.0156325	-0.0715588	0.0111719	0.0497077	-0.0105499	0.00777632	-0.0734943	0.0479992	-0.0411289	-0.00437785	-0.0604552	-0.0019779	0.0559263	-0.0385358	-0.0183262	-0.121494	0.121494	-0.036751	-0.0584773	0.760469	P073_4	early	pembro_early
453	TGTATCCTATTT_P073_4	422	1619.37	HUMAN	P073	P073_4	P073	4	10	CD8_LIKE	pembro	CD8_LIKE	0	1	0.113507	-0.0788373	0.00944252	-0.00621615	0.0553109	-0.0697245	-0.0179745	0.0604173	0.10146	0.0304481	-0.0946154	0.100693	-0.0856703	0.0235813	-0.0694296	0.117802	0.125035	-0.0783918	0.0710114	-0.195308	0.195308	-0.109252	-0.187232	0.406937	P073_4	early	pembro_early
454	TGCTAGGTAGAG_P073_4	500	1767.51	HUMAN	P073	P073_4	P073	4	10	CD8_LIKE	pembro	CD8_LIKE	3	2	-0.0157358	-0.107025	0.0480164	0.0242518	-0.0322918	-0.162461	-0.0943077	0.081259	0.0157835	0.0512372	-0.000629343	0.0877649	-0.119127	0.0524018	-0.104681	-0.0260575	0.130169	-0.175567	-0.0354537	-0.0883942	0.0883942	-0.171528	-0.0786235	0.277961	P073_4	early	pembro_early
455	AAGTTGCTTTTG_P073_4	293	1257.86	HUMAN	P073	P073_4	P073	4	10	CD8_LIKE	pembro	CD8_LIKE	17	1	0.0607524	-0.0155155	-0.0729044	0.0235732	-0.0158573	-0.0820914	-0.0417968	-0.00797172	0.0530578	0.0786456	0.0202647	0.0197666	-0.0708364	0.00477548	-0.0342445	-0.00261682	0.0662341	-0.0338251	-0.0255878	0.000498065	-0.000498065	-0.0756119	-0.0316277	0.182135	P073_4	early	pembro_early
456	AACACAGGTGGG_P073_4	294	1233.44	HUMAN	P073	P073_4	P073	4	4	CD8_LIKE	pembro	CD8_LIKE	21	1	0.0128885	0.0198684	-0.0138891	0.0341566	-0.0527467	-0.0241746	-0.0389897	-0.0114406	-0.0431097	-0.00986258	-0.0150416	0.00221004	-0.0488055	-0.0400829	-0.0268573	-0.0705204	-0.0285721	-0.0275492	-0.0332472	-0.0172516	0.0172516	-0.00872257	0.0436631	0.297232	P073_4	early	pembro_early
457	AGATCGACCCCG_P073_4	248	1123.63	HUMAN	P073	P073_4	P073	4	0	CD8_LIKE	pembro	CD8_LIKE	13	0	0.0148651	-0.102119	-0.0119863	0.0890069	-0.0484574	-0.0474363	-0.0567173	-0.0527017	0.114864	-0.0556669	-0.00902016	0.143626	0.00671409	-0.00678312	-0.0446624	0.0348676	-0.00102104	-0.00401563	0.170531	-0.152646	0.152646	0.0134972	-0.07953	0.189681	P073_4	early	pembro_early
458	GGCGATTATAAC_P014_1	715	2336.08	HUMAN	P014	P014_1	P014	4	0	CD8_LIKE	pre	CD8_LIKE	18	0	-0.0198025	0.00945386	0.0990578	0.0746863	-0.085294	0.0266342	-0.00172631	-0.03051	0.0648649	0.169096	-0.0636748	0.12136	0.0239804	-0.0201778	-0.0931257	0.152085	-0.111928	0.0287837	-0.104231	-0.185035	0.185035	0.0441582	-0.24521	0.336071	P014_1	pre	pre
459	TATTAACACTGT_P014_1	580	1999.03	HUMAN	P014	P014_1	P014	4	0	CD8_LIKE	pre	CD8_LIKE	19	0	-0.00261858	-0.0530665	0.0353428	0.0802592	0.0257196	-0.0478124	0.0772741	0.00187156	0.100278	0.0514165	0.120956	0.0816894	-0.0161249	-0.0441544	0.035107	0.0970233	0.073532	0.0754026	0.0488615	0.0392669	-0.0392669	0.0280295	-0.0619163	0.302928	P014_1	pre	pre
460	GCGATCGGCCAC_P014_1	441	1717.86	HUMAN	P014	P014_1	P014	4	0	CD8_LIKE	pre	CD8_LIKE	11	0	-0.0576772	0.0284911	0.153655	0.120622	0.0302262	0.109973	0.0939867	0.0332104	0.20746	0.131275	-0.0724829	0.137273	0.0030357	0.0732691	-0.0961352	0.0682914	-0.079747	0.0607763	0.0761847	-0.209756	0.209756	-0.0702334	-0.164427	0.16696	P014_1	pre	pre
461	CGAGTAACCGCC_P014_1	444	1714.71	HUMAN	P014	P014_1	P014	4	7	CD8_LIKE	pre	CD8_LIKE	19	0	0.00267842	-0.131645	-0.0613065	0.0516732	0.00992621	-0.0019238	0.020582	0.00229459	-0.121805	-0.0100255	-0.0350024	-0.0432776	0.0455229	0.109472	0.00771592	0.0213037	0.01185	0.0182874	-0.111779	0.00827517	-0.00827517	-0.063949	-0.0135878	0.160915	P014_1	pre	pre
462	GACTCATTATAA_P050_7	1038	2978.42	HUMAN	P050	P050_7	P050	4	0	CD8_LIKE	pembro	CD8_LIKE	1	0	0.0187589	0.0450773	-0.0451286	0.033322	0.0273635	-0.0747351	-0.188791	-0.02302	0.00950275	-0.0255894	0.0181163	0.0265034	0.024696	-0.000571661	0.0433164	0.0793484	0.102099	-0.165771	0.0350921	-0.00838707	0.00838707	0.0252676	-0.036032	0.0175206	P050_7	late	pembro_late
463	GCGCCTTGGCAC_P050_7	658	2240.64	HUMAN	P050	P050_7	P050	4	0	CD8_LIKE	pembro	CD8_LIKE	25	0	-0.00150405	-0.0869199	-0.0285973	0.0597372	-0.0327451	0.0706891	-0.036885	-0.0162232	0.0175492	0.129237	0.0739619	0.0193223	0.0197451	-0.00676558	-0.0231619	-0.0441762	-0.103434	-0.0206618	-0.111688	0.0546396	-0.0546396	0.0265106	0.0210143	0.310771	P050_7	late	pembro_late
464	TAATCACGCCAC_P050_7	537	1941.38	HUMAN	P050	P050_7	P050	4	9	CD8_LIKE	pembro	CD8_LIKE	1	0	-0.0478259	-0.0630535	-0.208426	0.0865771	0.0054109	-0.0103799	-0.0722499	-0.0164186	0.0539205	-0.0088026	-0.0764048	0.0509354	-0.075672	-0.0166066	-0.0252496	0.0533089	0.0157908	-0.0558313	0.0627231	-0.12734	0.12734	-0.0590654	-0.0785585	0.401077	P050_7	late	pembro_late
465	CATGTGAAAGTT_P050_7	637	2196.89	HUMAN	P050	P050_7	P050	4	0	CD8_LIKE	pembro	CD8_LIKE	19	0	0.0567541	-0.0324948	-0.073814	-0.0212957	-0.0134454	0.135667	-0.0444643	0.00447524	0.068312	0.175382	0.00967363	0.0207833	0.107188	0.065206	0.0332693	0.0738502	-0.149112	-0.0489395	-0.10707	-0.0111097	0.0111097	0.0419824	-0.0405808	-0.0309053	P050_7	late	pembro_late
466	TACTGTTCCGGT_P050_7	776	2504.23	HUMAN	P050	P050_7	P050	4	14	CD8_LIKE	pembro	CD8_LIKE	29	0	-0.0670234	-0.136658	0.0605309	0.116696	0.0187055	0.130062	0.0261991	-0.0446575	-0.00908471	0.0758076	0.0186717	0.00225174	-0.0287214	0.0306981	-0.0531206	0.117361	-0.111356	0.0708565	-0.0848923	0.0164199	-0.0164199	-0.0594196	-0.170482	0.48183	P050_7	late	pembro_late
467	TTTCTTCCACCT_P050_7	564	2088.28	HUMAN	P050	P050_7	P050	4	0	CD8_LIKE	pembro	CD8_LIKE	1	0	-0.0859223	-0.0911427	0.0669879	-0.0202273	-0.0407489	0.0690851	-0.0116302	-0.0811689	-0.0460626	0.119637	0.0555744	0.0384945	0.0247049	-0.020331	-0.0884418	0.0981113	-0.109834	0.0695387	-0.1657	0.0170799	-0.0170799	0.0450359	-0.186553	0.00123492	P050_7	late	pembro_late
468	CATGGGACCTTA_P050_7	521	1929.19	HUMAN	P050	P050_7	P050	4	9	CD8_LIKE	pembro	CD8_LIKE	1	0	0.0305446	-0.0488359	9.04e-05	0.0966919	-0.0417637	0.00280254	-0.048355	0.0345222	0.0220313	0.120929	0.0308852	0.0217584	0.0475285	0.0222597	-0.0200422	0.0240109	-0.0445663	-0.0828773	-0.0988976	0.00912684	-0.00912684	0.0252687	-0.0440531	0.185191	P050_7	late	pembro_late
469	ATGCCCTGACCG_P050_7	717	2376.34	HUMAN	P050	P050_7	P050	4	9	CD8_LIKE	pembro	CD8_LIKE	1	0	0.0236999	-0.118906	0.0494733	0.12336	-0.0538582	0.0128379	-0.0136181	-0.0361253	0.0940995	0.0722995	-0.100679	0.140522	-0.083178	0.0755074	-0.0575447	0.183612	-0.0666961	0.0225073	0.0218	-0.241201	0.241201	-0.158685	-0.241157	0.0486321	P050_7	late	pembro_late
470	AAGAAGTGGGAT_P050_7	486	1841.31	HUMAN	P050	P050_7	P050	4	9	CD8_LIKE	pembro	CD8_LIKE	11	0	-0.00189689	-0.132229	0.0783965	0.0741997	-0.0106492	-0.034631	-0.120357	-0.00838972	-0.0401846	0.0775695	0.117634	0.00351793	-0.0337994	-0.0083531	-0.0662757	0.0833391	0.0239817	-0.111967	-0.117754	0.114116	-0.114116	-0.0254463	-0.149615	0.125007	P050_7	late	pembro_late
471	GATATATAACTG_P050_7	469	1810.05	HUMAN	P050	P050_7	P050	4	9	CD8_LIKE	pembro	CD8_LIKE	1	0	-0.00406584	-0.23419	0.150033	-0.0233522	-0.0432973	-0.0966714	-0.0581859	-0.0636682	0.00703281	-0.0489128	0.0176463	0.0611717	-0.0823911	0.0147219	0.0269074	0.115332	0.0533741	0.00548233	0.0559456	-0.0435254	0.0435254	-0.097113	-0.0884245	0.177645	P050_7	late	pembro_late
472	CACGCCGAAAGG_P050_7	497	1826.84	HUMAN	P050	P050_7	P050	4	9	CD8_LIKE	pembro	CD8_LIKE	1	0	0.000672672	-0.0978805	0.0409969	0.0783993	-0.0369532	0.0265308	0.0246703	0.0564028	0.0435899	0.214804	0.0541013	-0.00478819	-0.0383438	0.0374188	0.0307695	-0.0852298	-0.063484	-0.0317324	-0.171214	0.0588895	-0.0588895	-0.0757626	0.115999	0.11161	P050_7	late	pembro_late
473	CGAGTACCACGC_P050_7	471	1794.09	HUMAN	P050	P050_7	P050	4	9	CD8_LIKE	pembro	CD8_LIKE	1	0	0.0176447	-0.14306	-0.000689017	0.00462242	-0.0984941	-0.000599581	-0.0344971	-0.0504517	0.00285323	0.0543996	0.0823284	0.105025	0.0956959	0.0194382	-0.0498337	0.0906209	-0.0978945	0.0159546	-0.0515464	-0.0226962	0.0226962	0.0762577	-0.140455	0.0665515	P050_7	late	pembro_late
474	GGCCAAGGAGCC_P050_7	557	2011.46	HUMAN	P050	P050_7	P050	4	0	CD8_LIKE	pembro	CD8_LIKE	25	0	-0.0210165	-0.0844469	0.0193097	0.158179	0.0164535	0.0695696	-0.105383	0.0814224	-0.013179	0.0225661	-0.0441251	-0.0358115	0.0380788	0.0432693	-0.00374852	0.0038725	-0.0531161	-0.186806	-0.0357451	-0.00831355	0.00831355	-0.00519053	-0.00762102	0.167216	P050_7	late	pembro_late
475	GTACGACTTTCT_P050_7	530	2052.58	HUMAN	P050	P050_7	P050	4	10	CD8_LIKE	pembro	CD8_LIKE	1	0	-0.0368832	0.0291922	-0.118352	0.0709683	-0.0513225	-0.0277586	-0.0297931	-0.0991427	0.0216201	0.00417349	-4.58e-05	0.0161146	-0.0531728	-0.0431441	-0.0449508	0.0575507	-0.0235639	0.0693496	0.0174467	-0.0161604	0.0161604	-0.0100287	-0.102501	0.112382	P050_7	late	pembro_late
476	TATAACATTTGG_P050_7	472	1805.43	HUMAN	P050	P050_7	P050	4	0	CD8_LIKE	pembro	CD8_LIKE	19	0	-0.00155205	-0.0871794	0.184122	0.0135368	0.0400652	-0.0433528	-0.0372562	0.0141767	0.0923853	0.162155	0.0229702	0.0833386	0.0283626	0.00112776	0.0673616	0.0456418	0.083418	-0.0514329	-0.0697699	-0.0603684	0.0603684	0.0272348	0.0217198	-0.00746052	P050_7	late	pembro_late
477	GAGATTGATTCA_P050_7	427	1730.86	HUMAN	P050	P050_7	P050	4	9	CD8_LIKE	pembro	CD8_LIKE	1	0	0.0929175	-0.0347397	-0.0544257	0.182685	0.018527	-0.0594891	0.0220694	0.00763548	-0.0192826	0.0155907	-0.02613	-0.0235208	-0.00752834	0.0134106	-0.0668431	0.000345174	0.0780161	0.014434	-0.0348733	-0.00260914	0.00260914	-0.020939	-0.0671883	0.238406	P050_7	late	pembro_late
478	TCAACAGGGAAC_P050_7	482	1924.07	HUMAN	P050	P050_7	P050	4	0	CD8_LIKE	pembro	CD8_LIKE	25	0	-0.0865155	-0.124688	-0.0204185	-0.00212615	0.0164871	-0.13062	-0.0621928	0.0252352	-0.0340226	0.0560048	0.001799	-0.0564378	-0.0753898	0.0500262	0.0866369	-0.0868251	0.147108	-0.087428	-0.0900273	0.0582368	-0.0582368	-0.125416	0.173462	0.38727	P050_7	late	pembro_late
479	GGAGCTGAGTGT_P050_7	475	1790.37	HUMAN	P050	P050_7	P050	4	0	CD8_LIKE	pembro	CD8_LIKE	1	0	0.0495317	-0.126802	-0.0528384	0.0649427	-0.0291979	0.133737	0.0887232	-0.0363087	0.0810418	0.181378	0.0110095	0.029677	0.108133	0.00778903	-0.103737	0.0540485	-0.162935	0.125032	-0.100336	-0.0186674	0.0186674	0.100344	-0.157786	0.312237	P050_7	late	pembro_late
480	TGTGAGGCGAGG_P050_7	439	1757.94	HUMAN	P050	P050_7	P050	4	0	CD8_LIKE	pembro	CD8_LIKE	1	0	-0.112261	-0.107533	0.118234	-0.018571	0.0579038	0.0649196	0.0104071	0.0122975	0.080587	0.0729595	0.0394121	0.058157	0.12702	0.0314715	0.00460567	0.112636	-0.00701581	-0.0018904	0.00762751	-0.0187449	0.0187449	0.0955481	-0.10803	0.4727	P050_7	late	pembro_late
481	TCCTGAGCATCA_P050_7	437	1709.96	HUMAN	P050	P050_7	P050	4	9	CD8_LIKE	pembro	CD8_LIKE	25	0	-0.037715	-0.0452746	0.130906	-0.0290998	-0.0121698	-0.054432	-0.0459891	0.0709447	0.0128589	0.096052	-0.0145563	-0.0522336	0.0299133	-0.0521385	0.00120043	-0.159393	0.0422621	-0.116934	-0.083193	0.0376773	-0.0376773	0.0820519	0.160593	0.434078	P050_7	late	pembro_late
482	ACTCGTCGTCAG_P050_7	573	2066.49	HUMAN	P050	P050_7	P050	4	0	CD8_LIKE	pembro	CD8_LIKE	1	0	0.0599852	0.0866265	-0.188653	0.040605	-0.00780519	-0.0973689	-0.106466	-0.0173218	-0.0480209	0.121468	0.0389587	-0.00262302	-0.0546492	0.0838423	-0.0102898	-0.0361309	0.0895637	-0.0891447	-0.169489	0.0415818	-0.0415818	-0.138491	0.025841	0.316776	P050_7	late	pembro_late
483	CACGCTTAGATT_P050_7	498	1955.45	HUMAN	P050	P050_7	P050	4	9	CD8_LIKE	pembro	CD8_LIKE	12	0	0.0663364	-0.128815	0.0253335	-0.0029567	0.0919681	-0.00586551	0.0142851	0.148554	-0.0801236	0.170011	0.11827	0.00438382	-0.109255	0.212429	0.0807921	0.132767	0.0978337	-0.134269	-0.250134	0.113886	-0.113886	-0.321684	-0.0519744	0.243227	P050_7	late	pembro_late
484	GAAGCGCGTCGT_P050_7	475	1791.59	HUMAN	P050	P050_7	P050	4	0	CD8_LIKE	pembro	CD8_LIKE	1	0	0.00211311	-0.0588985	-0.0201876	0.131538	0.103031	-0.00396926	-0.0369974	0.0314485	-0.0035098	-0.0510447	0.03296	0.0628896	-0.0301814	0.0751166	0.00956346	0.0554069	0.107001	-0.0684459	0.0475349	-0.0299296	0.0299296	-0.105298	-0.0458435	0.228084	P050_7	late	pembro_late
485	TCAGTTCACTAA_P050_7	430	1758.05	HUMAN	P050	P050_7	P050	4	0	CD8_LIKE	pembro	CD8_LIKE	26	1	-0.0602457	-0.218427	-0.0343658	0.0488024	-0.0430526	-0.114705	-0.0758216	0.0582719	-0.0617334	0.0455754	0.0519411	0.0129555	-0.126383	-0.0422428	-0.000804025	0.0345664	0.071652	-0.134094	-0.107309	0.0389856	-0.0389856	-0.0841404	-0.0353704	0.355198	P050_7	late	pembro_late
486	TGAAGTTAGGCT_P050_7	402	1636.81	HUMAN	P050	P050_7	P050	4	10	CD8_LIKE	pembro	CD8_LIKE	11	0	0.00477701	-0.15724	0.0517221	-0.055644	0.0531727	-0.0469878	-0.0653411	0.00156435	-0.0385173	0.0734075	-0.0453525	0.102744	-0.0672858	0.136579	0.0631833	0.220034	0.10016	-0.0669054	-0.111925	-0.148097	0.148097	-0.203865	-0.156851	0.40877	P050_7	late	pembro_late
487	AAGGATCTCTTA_P050_7	454	1801.26	HUMAN	P050	P050_7	P050	4	9	CD8_LIKE	pembro	CD8_LIKE	25	0	0.0686589	-0.078183	-0.00371916	-0.0426586	-0.0625592	0.0261155	-0.0516828	-0.0122789	-0.0534217	0.114931	0.0553095	-0.0641501	0.085037	-0.0697516	-0.103916	0.0163659	-0.0886748	-0.0394039	-0.168353	0.11946	-0.11946	0.154789	-0.120282	0.409489	P050_7	late	pembro_late
488	TGTTTTGCCATT_P050_7	384	1547.25	HUMAN	P050	P050_7	P050	4	9	CD8_LIKE	pembro	CD8_LIKE	1	0	0.064542	-0.0279013	-0.109292	0.0950437	-0.0270539	0.147782	0.0411417	-0.0139399	-0.0323991	0.150378	0.0790518	0.0481025	0.120819	0.0158745	-0.0164042	0.0683919	-0.174836	0.0550816	-0.182777	0.0309494	-0.0309494	0.104944	-0.084796	0.148795	P050_7	late	pembro_late
489	TGGGTGTAACCT_P050_7	508	1924.92	HUMAN	P050	P050_7	P050	4	0	CD8_LIKE	pembro	CD8_LIKE	1	0	0.0766657	-0.0207862	-0.0937869	0.142876	-0.0488546	0.0973242	-0.0243174	-0.00972734	0.00244049	0.129708	0.0454093	-0.0139139	0.0951485	0.00614952	0.125348	0.0478962	-0.146179	-0.0145901	-0.127267	0.0593232	-0.0593232	0.088999	0.0774516	0.249165	P050_7	late	pembro_late
490	ATGCTCCTGCTC_P050_7	517	1940.58	HUMAN	P050	P050_7	P050	4	0	CD8_LIKE	pembro	CD8_LIKE	1	0	0.138226	0.0852666	0.0720903	-0.00660283	-0.123868	-0.0516748	-0.0915535	-0.0424009	0.0145263	-0.0191394	0.118489	0.0268846	0.0102088	-0.029869	-0.0066137	-0.0646615	-0.0721927	-0.0491527	0.0336657	0.091604	-0.091604	0.0400778	0.0580478	0.270952	P050_7	late	pembro_late
491	ACTGATTTCGTT_P050_7	543	2040.04	HUMAN	P050	P050_7	P050	4	9	CD8_LIKE	pembro	CD8_LIKE	1	0	-0.0348872	-0.130088	-0.0802663	-0.0204948	0.00630086	-0.0201182	-0.107288	0.0269252	0.10569	0.0652856	0.0490824	-0.0086941	-0.0632551	0.047006	0.0594677	-0.0454133	0.026419	-0.134213	0.0404043	0.0577765	-0.0577765	-0.110261	0.104881	0.0512321	P050_7	late	pembro_late
492	TTGATGTCTAAA_P050_7	371	1588.26	HUMAN	P050	P050_7	P050	4	9	CD8_LIKE	pembro	CD8_LIKE	1	0	0.235908	-0.0735804	-0.137507	0.192728	-0.0168613	-0.0654778	-0.0835682	-0.00666898	-0.0524537	0.050141	-0.0170455	0.0311473	0.0388381	0.0173326	0.0126951	0.0627517	0.0486166	-0.0768993	-0.102595	-0.0481928	0.0481928	0.0215055	-0.0500566	0.175141	P050_7	late	pembro_late
493	ACGTCACTCAAC_P050_7	452	1850.86	HUMAN	P050	P050_7	P050	4	9	CD8_LIKE	pembro	CD8_LIKE	1	0	0.0651579	0.0171458	-0.0738372	0.00994246	-0.061107	-0.0373987	-0.00361577	-0.00012486	0.0593275	0.0552697	0.015023	0.122891	-0.0624629	0.0250153	-0.0318113	0.0642165	-0.0237083	-0.00349091	0.00405782	-0.107868	0.107868	-0.0874782	-0.0960278	0.337048	P050_7	late	pembro_late
494	ACTTAAACAGCA_P050_7	375	1606.42	HUMAN	P050	P050_7	P050	4	0	CD8_LIKE	pembro	CD8_LIKE	1	0	0.0761925	0.0657392	-0.140245	0.0772066	-0.00738403	0.143038	-0.0128036	-0.0424731	0.0283431	0.0821094	0.0345553	0.0360185	0.0929351	0.0523622	-0.0388728	-0.0493445	-0.150422	0.0296695	-0.0537663	-0.00146317	0.00146317	0.0405729	0.0104717	0.250794	P050_7	late	pembro_late
495	ACCTATGAATAG_P050_7	399	1663.7	HUMAN	P050	P050_7	P050	4	16	CD8_LIKE	pembro	CD8_LIKE	29	0	-0.0433015	-0.0615239	-0.0285063	0.216812	0.0215365	-0.0385478	0.0241212	-0.0280912	0.0179415	-0.026506	-0.0761831	0.127474	-0.0265323	0.0270693	-0.0110951	0.0368525	0.0600843	0.0522124	0.0444475	-0.203657	0.203657	-0.0536016	-0.0479476	0.336921	P050_7	late	pembro_late
496	CTGACAAATCCA_P050_7	380	1589.35	HUMAN	P050	P050_7	P050	4	0	CD8_LIKE	pembro	CD8_LIKE	26	1	0.0421941	-0.0392468	0.0278429	0.170455	0.0795316	-0.000873675	0.139001	-0.000918037	0.0863873	-0.00758291	0.0355341	0.0889705	-0.0118496	0.0714366	-0.0472774	-0.0012164	0.0804052	0.139919	0.0939702	-0.0534364	0.0534364	-0.0832863	-0.046061	0.668031	P050_7	late	pembro_late
497	ATCGGCCATATG_P050_7	400	1661.61	HUMAN	P050	P050_7	P050	4	9	CD8_LIKE	pembro	CD8_LIKE	6	2	0.029836	-0.163771	0.0547196	0.00121471	0.101098	-0.0544512	-0.0242491	-0.073213	0.0489924	-0.0428848	0.0339813	0.115531	0.0395664	0.0312128	0.131521	0.0901488	0.155549	0.0489638	0.0918772	-0.0815493	0.0815493	0.00835357	0.0413717	0.0894659	P050_7	late	pembro_late
498	CTATTGTTATGA_P050_7	391	1607.56	HUMAN	P050	P050_7	P050	4	0	CD8_LIKE	pembro	CD8_LIKE	1	0	-0.0922697	0.0169614	-0.0808326	0.066792	-0.0744819	0.0779343	-0.098173	-0.0408184	-0.0555018	0.0773819	0.0232879	-0.076066	0.0493316	-0.0822846	-0.0223729	-0.0800947	-0.152416	-0.0573546	-0.132884	0.0993539	-0.0993539	0.131616	0.0577219	0.0795811	P050_7	late	pembro_late
499	AAAAGTATGTGT_P050_7	307	1355.51	HUMAN	P050	P050_7	P050	4	9	CD8_LIKE	pembro	CD8_LIKE	1	0	-0.05583	-0.0845006	0.00271574	0.092616	-0.0308317	0.00354291	-0.0959823	-0.053402	0.0476306	0.0100202	0.0405513	0.0315916	-0.0467962	-0.00760589	0.00602559	0.0361339	-0.0343746	-0.0425803	0.0376104	0.00895969	-0.00895969	-0.0391903	-0.0301083	0.443688	P050_7	late	pembro_late
500	GTGGCTTACCAG_P050_7	367	1529.36	HUMAN	P050	P050_7	P050	4	9	CD8_LIKE	pembro	CD8_LIKE	1	0	-0.0162553	0.0548316	-0.109411	0.0556177	0.00511247	0.0661966	-0.0679415	0.0120305	0.0630258	0.133285	0.0408792	0.0792097	0.0715739	-0.0429969	0.0474543	0.0554686	-0.0610841	-0.079972	-0.0702593	-0.0383305	0.0383305	0.114571	-0.0080143	-0.0307234	P050_7	late	pembro_late
501	CGCGGTTTATAG_P050_7	358	1508.47	HUMAN	P050	P050_7	P050	4	9	CD8_LIKE	pembro	CD8_LIKE	1	0	0.0380604	-0.177725	0.0475395	0.252204	0.0050016	-0.0542772	-0.0633598	-0.0431341	-0.0680659	0.0581717	-0.00849111	-0.0313244	-0.0474655	0.0405249	-0.0443744	0.136853	0.0592788	-0.0202258	-0.126238	0.0228333	-0.0228333	-0.0879904	-0.181227	0.39435	P050_7	late	pembro_late
502	AGATACGAGCAA_P050_7	374	1594.34	HUMAN	P050	P050_7	P050	4	14	CD8_LIKE	pembro	CD8_LIKE	1	0	0.085536	0.0494531	-0.10638	0.0814988	-0.0616519	-0.00943271	-0.0557675	-0.034165	0.0556151	0.0551875	0.0528285	0.0321242	-0.0576874	-0.0800657	0.0319881	-0.0464249	-0.0522192	-0.0216024	0.000427548	0.0207043	-0.0207043	0.0223783	0.078413	0.0781536	P050_7	late	pembro_late
503	AGGGACGTAGTA_P050_7	313	1365.05	HUMAN	P050	P050_7	P050	4	0	CD8_LIKE	pembro	CD8_LIKE	18	0	0.00774317	-0.0207724	-0.149956	-0.0201054	-0.0541223	0.0110426	-0.0561579	-0.042393	-0.0262113	0.0340173	0.0147347	-0.0773782	-0.0270647	-0.0607297	-0.0406569	-0.0056198	-0.0651649	-0.0137649	-0.0602286	0.0921129	-0.0921129	0.033665	-0.0350371	0.249429	P050_7	late	pembro_late
504	AACAGAACGAGA_P050_7	355	1520.07	HUMAN	P050	P050_7	P050	4	9	CD8_LIKE	pembro	CD8_LIKE	11	0	0.116725	-0.0349056	-0.0589015	-0.108691	0.0355448	0.00694761	0.0345947	-0.0684283	0.0213289	0.034242	0.133129	0.031483	0.103015	0.025946	0.0666789	-0.172522	0.0285972	0.103023	-0.0129131	0.101646	-0.101646	0.0770685	0.2392	0.270731	P050_7	late	pembro_late
505	TTTTATGCGCGA_P050_7	324	1484.31	HUMAN	P050	P050_7	P050	4	10	CD8_LIKE	pembro	CD8_LIKE	28	1	-0.0266888	0.0220123	0.00380547	0.0442128	-0.00999482	-0.0548058	0.0582164	-0.0105602	-0.0479443	0.0890332	-0.0544385	0.0438729	0.0122682	-0.00500813	-0.0809507	-0.0391507	0.0448109	0.0687766	-0.136978	-0.0983114	0.0983114	0.0172764	-0.0417999	0.200252	P050_7	late	pembro_late
506	TCGTCGCTACTT_P050_7	323	1431.36	HUMAN	P050	P050_7	P050	4	0	CD8_LIKE	pembro	CD8_LIKE	1	0	-0.0814245	-0.0668074	-0.103002	0.110926	0.0085993	-0.0356762	0.00341655	-0.0157945	0.0647882	-0.0431972	-0.0352159	-0.0145583	0.0461787	0.0535713	0.00154293	-0.0393603	0.0442755	0.0192111	0.107985	-0.0206576	0.0206576	-0.00739251	0.0409032	0.0508553	P050_7	late	pembro_late
507	TCAAATGAGCCC_P050_7	292	1305.64	HUMAN	P050	P050_7	P050	4	9	CD8_LIKE	pembro	CD8_LIKE	1	0	-0.0556038	-0.0797435	-0.12233	0.165751	-0.0428595	-0.0163823	0.0212425	-0.0389397	0.0315128	0.0495682	0.0741077	0.0629171	0.0256342	0.0293522	0.0603753	0.173813	-0.0264772	0.0601822	-0.0180553	0.0111906	-0.0111906	-0.00371798	-0.113437	0.146272	P050_7	late	pembro_late
508	CACATTTTGACT_P050_7	304	1331.28	HUMAN	P050	P050_7	P050	4	9	CD8_LIKE	pembro	CD8_LIKE	1	0	-0.0943089	-0.0284822	-0.145442	-0.0996414	-0.0282988	-0.0598197	-0.00572525	0.0760633	-0.0428582	0.000933927	0.0562548	0.0466765	0.00320063	0.0610484	-0.0659506	-0.020156	0.0315209	-0.0817885	-0.0437921	0.00957833	-0.00957833	-0.0578478	-0.0457945	0.220617	P050_7	late	pembro_late
509	CTGTACGGTCTA_P050_7	273	1265.63	HUMAN	P050	P050_7	P050	4	4	CD8_LIKE	pembro	CD8_LIKE	11	0	-0.0257401	0.162769	-0.0362939	0.123951	-0.0675907	-0.0720797	-0.0494727	-0.0822367	0.055213	0.0438218	-0.0156158	0.0870563	-0.0340696	-0.0304526	0.019217	0.0811097	0.00448905	0.032764	0.0113912	-0.102672	0.102672	-0.00361699	-0.0618927	0.329878	P050_7	late	pembro_late
510	ACTTTACGCGTA_P050_7	294	1285.05	HUMAN	P050	P050_7	P050	4	9	CD8_LIKE	pembro	CD8_LIKE	1	0	0.0703614	-0.0133927	0.00665925	0.276097	0.0320066	0.0229625	-0.0476538	0.0238986	-0.0516655	0.141629	0.0451123	-0.0389427	0.0167508	0.0590266	0.0264062	-0.0108609	0.00904406	-0.0715524	-0.193295	0.084055	-0.084055	-0.0422758	0.0372672	0.107776	P050_7	late	pembro_late
511	GTTAGAGGAAAT_P050_7	310	1389.45	HUMAN	P050	P050_7	P050	4	9	CD8_LIKE	pembro	CD8_LIKE	1	0	-0.0233118	-0.0491278	-0.0629281	0.0635687	0.04862	0.0175165	-0.0354539	0.0336554	0.00821198	-0.0216524	0.00190253	-0.0225248	-0.0391041	0.0195708	0.0538864	-0.00770694	0.0311035	-0.0691093	0.0298644	0.0244273	-0.0244273	-0.0586749	0.0615934	0.0122926	P050_7	late	pembro_late
512	AACCTTAATGTG_P050_7	411	1718.42	HUMAN	P050	P050_7	P050	4	9	CD8_LIKE	pembro	CD8_LIKE	13	0	0.0775256	0.0722235	0.0292207	-0.0498401	0.0154535	-0.0766217	-0.0202675	-0.000562516	0.0599295	-0.0343329	-0.0140411	0.120447	-0.0679949	0.0896753	-0.052116	0.0703677	0.0920751	-0.0197049	0.0942623	-0.134488	0.134488	-0.15767	-0.122484	0.0342855	P050_7	late	pembro_late
513	ATTATAGAACGT_P050_7	360	1556.09	HUMAN	P050	P050_7	P050	4	0	CD8_LIKE	pembro	CD8_LIKE	1	0	-0.0426563	-0.0540876	0.0387178	0.0623727	0.0884349	0.148363	0.0318009	-0.048349	0.0344778	0.0984453	0.0306629	0.059949	0.0934905	0.0370153	0.0759634	0.0805363	-0.0599284	0.0801498	-0.0639674	-0.029286	0.029286	0.0564752	-0.00457284	0.195703	P050_7	late	pembro_late
514	AAGTGACATACG_P050_7	293	1341.68	HUMAN	P050	P050_7	P050	4	9	CD8_LIKE	pembro	CD8_LIKE	1	0	0.00910737	-0.0954606	0.0444256	-0.0873801	-0.0603855	-0.0586887	-0.0792356	-0.0252976	0.0142308	0.0495222	0.0259534	-0.00277253	0.0572722	-0.0580263	0.00630231	0.00074963	-0.00169683	-0.053938	-0.0352914	0.028726	-0.028726	0.115299	0.00555268	0.482986	P050_7	late	pembro_late
515	TTGGATCCACTT_P050_7	298	1357.32	HUMAN	P050	P050_7	P050	4	9	CD8_LIKE	pembro	CD8_LIKE	1	0	0.0407159	0.102769	-0.0893704	-0.134316	0.00333573	0.0315054	0.0111568	-0.00874259	0.0105802	0.0358471	-0.0246479	0.0267287	0.0383588	0.0233888	-0.0525848	0.0156532	-0.0281697	0.0198994	-0.0252669	-0.0513766	0.0513766	0.0149699	-0.0682381	0.0399533	P050_7	late	pembro_late
516	CCCCCACTTAGG_P050_3	1597	3104.24	HUMAN	P050	P050_3	P050	4	9	CD8_LIKE	pre	CD8_LIKE	25	0	0.0912504	-0.0673304	-0.0099557	0.0667985	-0.0230331	-0.00633235	-0.00391664	0.00362007	0.00240374	0.160011	0.0952781	0.0588936	0.113074	0.00726813	0.0326807	0.0407087	-0.0167008	-0.00753671	-0.157608	0.0363845	-0.0363845	0.105806	-0.00802794	0.393162	P050_3	early	pembro_early
517	CTTAAAAGGTTG_P050_3	986	2578.25	HUMAN	P050	P050_3	P050	4	0	CD8_LIKE	pre	CD8_LIKE	1	0	-0.0426538	0.0697109	-0.115392	-0.00818857	-0.0444031	0.00930448	-0.0478387	-0.00577817	0.12651	0.00322531	0.0543318	0.00469585	0.0582011	-0.0431051	-0.00734469	-0.00585123	-0.0537076	-0.0420605	0.123285	0.0496359	-0.0496359	0.101306	-0.00149346	0.216896	P050_3	early	pembro_early
518	GTAGGATCAGGA_P050_3	852	2432.63	HUMAN	P050	P050_3	P050	4	9	CD8_LIKE	pre	CD8_LIKE	25	0	-0.140923	0.0147127	-0.0410044	0.0851524	-0.132764	-0.004378	-0.00325523	-0.0863992	0.0904863	0.121648	0.0281094	0.0935712	0.107006	-0.124102	0.0132938	-0.0286803	-0.128386	0.0831439	-0.0311621	-0.0654618	0.0654618	0.231108	0.0419741	0.175518	P050_3	early	pembro_early
519	ACTAGTTGCCTT_P050_3	891	2482.19	HUMAN	P050	P050_3	P050	4	0	CD8_LIKE	pre	CD8_LIKE	25	0	0.0552666	-0.0746171	0.099549	0.206646	-0.0180793	0.00728223	0.0217761	0.0226091	0.118698	0.045677	-0.0734398	0.177281	-0.0200702	-0.0103454	-0.0448573	0.0306159	-0.0253615	-0.000832991	0.0730206	-0.250721	0.250721	-0.00972486	-0.0754732	0.252715	P050_3	early	pembro_early
520	GTTACGCGCCTG_P050_3	999	2744.62	HUMAN	P050	P050_3	P050	4	0	CD8_LIKE	pre	CD8_LIKE	19	0	0.0376	-0.106153	0.122296	0.0651876	-0.0530068	-0.0132635	0.0384289	-0.0487294	0.0432034	-0.0269166	-0.0569566	0.0864857	-0.133906	0.0471413	0.0458275	0.064869	-0.0397433	0.0871584	0.0701199	-0.143442	0.143442	-0.181047	-0.0190414	0.119878	P050_3	early	pembro_early
521	CAGATACTCTTG_P050_3	646	2151.11	HUMAN	P050	P050_3	P050	4	13	CD8_LIKE	pre	CD8_LIKE	0	1	0.177346	0.0287488	-0.0452336	0.139309	0.00515835	-0.0221563	0.00175927	-0.00160155	0.087392	-0.0453486	-0.0982615	0.0763044	-0.0228967	0.0480542	-0.0196104	0.0287715	0.0273147	0.00336081	0.132741	-0.174566	0.174566	-0.0709508	-0.0483819	0.335268	P050_3	early	pembro_early
522	ACCACTACTAAC_P050_3	787	2337.52	HUMAN	P050	P050_3	P050	4	9	CD8_LIKE	pre	CD8_LIKE	25	0	0.011922	-0.0760829	-0.0880183	0.0276435	-0.0541028	0.0157075	-0.0206997	-0.0392274	0.0990857	0.0621732	-0.0405394	0.155103	-0.0514736	-0.0642912	-0.0914464	0.046605	-0.0698103	0.0185277	0.0369126	-0.195642	0.195642	0.0128176	-0.138051	0.296837	P050_3	early	pembro_early
523	GGTCAGCGGTTC_P050_3	644	1965.96	HUMAN	P050	P050_3	P050	4	13	CD8_LIKE	pre	CD8_LIKE	11	0	0.200701	0.00212892	-0.0177019	0.0505169	-0.0153635	-0.0425999	-0.0168049	-0.0124528	-0.00842868	0.0215693	-0.0352153	0.00273929	-0.066689	0.00888629	-0.0324368	-0.0194763	0.0272364	-0.00435207	-0.0299979	-0.0379546	0.0379546	-0.0755753	-0.0129605	0.215308	P050_3	early	pembro_early
524	CCCAAATGAATA_P050_3	651	2105.89	HUMAN	P050	P050_3	P050	4	0	CD8_LIKE	pre	CD8_LIKE	1	0	0.0236195	-0.263743	0.113303	0.0600388	-0.0748079	-0.033587	-0.0863047	-0.0243595	0.0606783	0.0520111	-0.00881935	0.0551972	-0.0292635	-0.00663502	0.02567	0.15351	-0.0412209	-0.0619452	0.00866714	-0.0640166	0.0640166	-0.0226285	-0.12784	0.358887	P050_3	early	pembro_early
525	CAGGTTTAGTGC_P050_3	676	2170.77	HUMAN	P050	P050_3	P050	4	0	CD8_LIKE	pre	CD8_LIKE	25	0	0.0183323	-0.0553588	0.0560425	0.135932	-0.0758758	-0.0231866	-0.0957595	-0.0651673	-0.0109268	0.00104696	-0.0348465	-0.0627317	-0.0762522	-0.110929	-0.0945679	-0.0644382	-0.0526892	-0.0305922	-0.0119737	0.0278852	-0.0278852	0.0346771	-0.0301297	0.373041	P050_3	early	pembro_early
526	ATATTTATTCCT_P050_3	681	2314.91	HUMAN	P050	P050_3	P050	4	4	CD8_LIKE	pre	CD8_LIKE	13	0	0.0620147	-0.116029	-0.0982193	0.219925	0.00419925	-0.00210041	0.0368453	-0.00468782	-0.0176434	-0.0862519	-0.0723333	0.0654113	-0.0341222	0.0344781	-0.0679198	-0.000254743	0.00629967	0.0415331	0.0686085	-0.137745	0.137745	-0.0686003	-0.067665	0.201795	P050_3	early	pembro_early
527	AAATTTCCTATT_P050_3	586	1907.63	HUMAN	P050	P050_3	P050	4	0	CD8_LIKE	pre	CD8_LIKE	13	0	-0.0845205	0.0388448	-0.0943494	0.0765102	0.0901096	0.0671659	-0.000639066	0.0128152	0.038132	0.0738387	0.00658375	0.118368	-0.00233804	0.0412913	-0.0570484	0.108453	0.0229437	-0.0134543	-0.0357066	-0.111785	0.111785	-0.0436293	-0.165502	0.397657	P050_3	early	pembro_early
528	AGTGTCAGGGAT_P050_3	634	1989.64	HUMAN	P050	P050_3	P050	4	0	CD8_LIKE	pre	CD8_LIKE	19	0	-0.0448634	-0.0354208	0.0535613	0.0198421	-0.032489	0.0736663	-0.0912758	0.0265076	0.0917008	0.0696948	0.0984065	0.110373	0.0727198	0.118439	-0.0326552	0.120493	-0.106155	-0.117783	0.022006	-0.0119665	0.0119665	-0.0457188	-0.153148	0.139027	P050_3	early	pembro_early
529	GCGAATGAGCAG_P050_3	571	1899.59	HUMAN	P050	P050_3	P050	4	10	CD8_LIKE	pre	CD8_LIKE	23	0	-0.039393	0.0462529	-0.113909	0.0392736	-0.0361323	0.134252	-0.0734775	-0.0751849	-0.109381	0.0862269	0.0622643	-0.0942196	0.0162048	0.00895089	0.0232627	-0.07392	-0.170384	0.00170734	-0.195608	0.156484	-0.156484	0.00725392	0.0971827	0.249606	P050_3	early	pembro_early
530	ATTCTTCTTAGC_P050_3	730	2207.57	HUMAN	P050	P050_3	P050	4	0	CD8_LIKE	pre	CD8_LIKE	16	1	-0.0751187	-0.0317052	-0.142036	0.0323908	0.0127385	-0.04938	-0.0847243	-0.0456592	-0.0124424	0.0360907	-0.0441336	-0.0177592	-0.0112761	0.0197417	-0.0307598	-0.0137705	0.0621185	-0.0390652	-0.048533	-0.0263744	0.0263744	-0.0310178	-0.0169893	0.293292	P050_3	early	pembro_early
531	GGTTTAGATAAC_P050_3	519	1825.78	HUMAN	P050	P050_3	P050	4	0	CD8_LIKE	pre	CD8_LIKE	19	0	0.052109	-0.00110857	0.28571	0.21181	0.00387497	0.0427554	0.00949503	-0.0161766	-0.00434177	0.082543	-0.000371506	0.0565736	0.0818831	-0.0190054	0.0867414	0.00943793	-0.0388804	0.0256716	-0.0868848	-0.0569451	0.0569451	0.100888	0.0773035	0.320209	P050_3	early	pembro_early
532	TGTTATCATTTC_P050_3	781	2277.38	HUMAN	P050	P050_3	P050	4	0	CD8_LIKE	pre	CD8_LIKE	1	0	0.000427161	-0.147569	0.147432	0.0262995	0.0282513	0.0908326	0.00980609	-0.0103197	0.144352	0.124745	0.0932368	0.142908	0.0784433	0.0688121	-0.0391211	-0.0582939	-0.0625813	0.0201258	0.0196069	-0.049671	0.049671	0.00963121	0.0191728	0.409153	P050_3	early	pembro_early
533	CTACCGTTACAA_P050_3	482	1786.64	HUMAN	P050	P050_3	P050	4	0	CD8_LIKE	pre	CD8_LIKE	1	0	-0.00743927	0.0158237	0.123259	0.10832	0.009246	-0.0148154	-0.0296198	0.0143598	-0.0613866	0.0219691	0.0754667	-0.0224243	0.0144587	0.0574644	0.036099	-0.0441703	0.0240614	-0.0439796	-0.0833557	0.0978909	-0.0978909	-0.0430057	0.0802693	0.0455683	P050_3	early	pembro_early
534	TCTAGGGTTCAC_P050_3	516	1893.9	HUMAN	P050	P050_3	P050	4	13	CD8_LIKE	pre	CD8_LIKE	4	2	-0.0829169	-0.0724822	-0.0282152	-0.122201	-0.0646057	-0.00987695	-0.025489	-0.0878892	0.161284	-0.0520951	-0.0415666	0.153803	-0.0346052	-0.0349786	-0.00621934	0.124632	-0.0547287	0.0624002	0.213379	-0.19537	0.19537	0.00037343	-0.130852	0.0531683	P050_3	early	pembro_early
535	CTTGCTTTTCTT_P050_3	586	1888.73	HUMAN	P050	P050_3	P050	4	0	CD8_LIKE	pre	CD8_LIKE	11	0	-0.00919553	-0.10211	0.0899828	0.100143	0.0769153	-0.0457694	-0.0213714	0.00588955	0.138297	0.0327703	0.00954143	0.12211	0.0743702	0.141514	-0.0239239	0.0381587	0.122685	-0.0272609	0.105527	-0.112568	0.112568	-0.067144	-0.0620826	0.253283	P050_3	early	pembro_early
536	ATGTTCTCACCT_P050_3	422	1596.49	HUMAN	P050	P050_3	P050	4	0	CD8_LIKE	pre	CD8_LIKE	11	0	-0.136873	-0.0699518	0.183792	0.295861	-0.0366263	-0.021063	-0.0212692	-0.049512	0.0131127	-0.0380022	-0.0180417	0.16859	-0.0897993	0.000177877	0.0742253	0.0135946	-0.0155633	0.0282428	0.051115	-0.186632	0.186632	-0.0899772	0.0606306	0.388482	P050_3	early	pembro_early
537	CCACCGGAATCT_P050_3	336	1487.15	HUMAN	P050	P050_3	P050	4	9	CD8_LIKE	pre	CD8_LIKE	11	0	0.00555475	0.121616	-0.0300921	-0.154735	0.0281391	-0.0798611	-0.108949	-0.0373201	0.054249	-0.118395	-0.0302006	-0.00639756	-0.0513931	0.0465034	-0.0145578	0.0238598	0.108	-0.071629	0.172644	-0.023803	0.023803	-0.0978965	-0.0384176	0.140485	P050_3	early	pembro_early
538	CCAGGCTGCTTC_P050_3	409	1553.47	HUMAN	P050	P050_3	P050	4	9	CD8_LIKE	pre	CD8_LIKE	1	0	0.116394	-0.0581869	-0.109561	0.0190951	-0.0365245	-0.120305	-0.0300729	-0.0497621	-0.0165784	-0.0417321	0.00658092	-0.00317283	-0.0191227	0.0244666	0.0233294	-0.0541576	0.0837802	0.0196893	0.0251536	0.00975375	-0.00975375	-0.0435893	0.0774871	0.138062	P050_3	early	pembro_early
539	CCGCCATCAACC_P050_3	474	1736.14	HUMAN	P050	P050_3	P050	4	0	CD8_LIKE	pre	CD8_LIKE	18	0	-0.0842132	0.0209283	0.079579	-0.0702089	-0.0052665	-0.01128	0.0734885	-0.0212396	0.0918207	0.089847	-0.0586461	0.0765623	0.0204014	-0.0149915	-0.0199521	0.117414	0.00601349	0.0947281	0.00197368	-0.135208	0.135208	0.0353928	-0.137366	0.239829	P050_3	early	pembro_early
540	TGGTTTATATGA_P050_3	753	2401.57	HUMAN	P050	P050_3	P050	4	0	CD8_LIKE	pre	CD8_LIKE	11	0	0.129325	-0.109479	0.0394033	-0.0840257	0.0514813	0.0499858	-0.0175925	0.0973074	0.0575533	-0.0137514	-0.000734036	0.0876241	0.0229318	0.00992732	0.0244234	0.0306696	0.00149548	-0.1149	0.0713047	-0.0883581	0.0883581	0.0130045	-0.00624611	0.565999	P050_3	early	pembro_early
541	TTCGGACCAACA_P050_3	539	1854.89	HUMAN	P050	P050_3	P050	4	0	CD8_LIKE	pre	CD8_LIKE	13	0	-0.0281087	0.0386646	0.0476136	0.0422857	0.0187047	0.00224182	0.0465817	0.0959833	0.0500613	0.0926772	0.0831785	0.137831	-0.0612377	0.0747876	-0.0538907	0.100256	0.0164629	-0.0494015	-0.0426158	-0.0546527	0.0546527	-0.136025	-0.154146	0.388436	P050_3	early	pembro_early
542	ACGTTTCATTGA_P050_3	538	1880.22	HUMAN	P050	P050_3	P050	4	0	CD8_LIKE	pre	CD8_LIKE	19	0	0.221178	0.124171	0.264056	0.285226	-0.0794968	0.00035673	-0.00612697	-0.0922177	0.0412496	0.078495	-0.0288269	0.0585263	0.057305	0.0416216	-0.0189105	0.0725109	-0.0798535	0.0860907	-0.0372454	-0.0873532	0.0873532	0.0156834	-0.0914214	0.447018	P050_3	early	pembro_early
543	GGTGTATCGTAT_P050_3	429	1634.38	HUMAN	P050	P050_3	P050	4	8	CD8_LIKE	pre	CD8_LIKE	23	0	-0.0042464	0.074105	-0.0400922	0.107431	-0.0719504	0.0361413	0.0231602	-0.00541909	0.0732625	-0.0244509	-0.101073	0.0833526	-0.0114253	0.0163639	-0.0323024	-0.0243882	-0.108092	0.0285793	0.0977134	-0.184426	0.184426	-0.0277892	-0.00791418	0.28715	P050_3	early	pembro_early
544	TGAAAGACTGAC_P050_3	382	1555.36	HUMAN	P050	P050_3	P050	4	10	CD8_LIKE	pre	CD8_LIKE	4	1	0.0866758	0.0187273	0.0119105	0.121754	0.0454714	0.168138	0.0727363	-0.0552001	0.000884827	0.0501296	0.020838	0.0200085	0.0761421	0.0639818	-0.0387489	0.0558313	-0.122666	0.127936	-0.0492448	0.00082948	-0.00082948	0.0121603	-0.0945802	0.308436	P050_3	early	pembro_early
545	GTGCGGGCAGCA_P050_3	385	1595.08	HUMAN	P050	P050_3	P050	4	13	CD8_LIKE	pre	CD8_LIKE	28	1	0.222212	0.188469	-0.26708	0.215364	-0.0703079	-0.05254	-0.068173	-0.0145247	0.0158906	-0.0166978	-0.0929689	0.0143306	-0.0515811	0.0159762	-0.0829027	0.0940161	-0.0177679	-0.0536483	0.0325883	-0.1073	0.1073	-0.0675573	-0.176919	0.350699	P050_3	early	pembro_early
546	TAGAGTTAGCCA_P050_3	438	1646.58	HUMAN	P050	P050_3	P050	4	4	CD8_LIKE	pre	CD8_LIKE	11	0	0.0725802	0.195969	-0.057942	0.115551	-0.0649604	0.0780272	0.0195519	-0.027867	0.0457858	0.0786857	0.0137496	0.164415	-0.0539664	-0.00254523	-0.0269718	0.0817742	-0.142988	0.0474189	-0.0329	-0.150665	0.150665	-0.0514212	-0.108746	0.189084	P050_3	early	pembro_early
547	CCTATCTACTTN_P014_4A	765	2347.96	HUMAN	P014	P014_4A	P014	4	9	CD8_LIKE	pembro	CD8_LIKE	1	0	-0.127757	-0.052479	-0.256143	0.0615214	-0.0903184	-0.0615476	-0.133487	-0.0383141	-0.0196189	0.0169998	0.0203682	-0.0936777	-0.00209822	-0.0459592	0.0490126	-0.083162	-0.0287708	-0.0951732	-0.0366187	0.114046	-0.114046	0.043861	0.132175	0.108073	P014_4A	late	pembro_late
548	ACTGCCCGCACA_P014_4A	733	2189.05	HUMAN	P014	P014_4A	P014	4	10	CD8_LIKE	pembro	CD8_LIKE	11	0	-0.00584808	-0.125577	-0.0661051	0.0138738	-0.0729903	0.0703662	0.0440324	-0.0390302	0.100999	-0.00887953	-0.0200547	0.121631	0.057301	-0.106406	-0.0735531	0.0308412	-0.143357	0.0830626	0.109878	-0.141685	0.141685	0.163707	-0.104394	0.0943953	P014_4A	late	pembro_late
549	GAATGACGGTCC_P014_4A	695	2243.44	HUMAN	P014	P014_4A	P014	4	10	CD8_LIKE	pembro	CD8_LIKE	19	0	0.0431489	-0.0830425	0.00707507	0.150605	-0.0301343	0.0258367	-0.0582546	-0.0189019	0.030014	0.0940085	-0.0109504	0.111408	-0.069047	0.0115313	0.0975038	0.125342	-0.0559709	-0.0393527	-0.0639945	-0.122358	0.122358	-0.0805783	-0.027838	0.0219604	P014_4A	late	pembro_late
550	TTTGGCACCCTN_P014_4A	536	1925.14	HUMAN	P014	P014_4A	P014	4	4	CD8_LIKE	pembro	CD8_LIKE	22	2	-0.0306895	0.0265672	-0.0133578	-0.122638	-0.0369476	-0.0282159	-0.121367	0.00156048	0.113109	0.109768	-0.029501	0.0798028	-0.00514557	0.0348472	-0.0678392	0.128132	-0.00873173	-0.122928	0.00334085	-0.109304	0.109304	-0.0399927	-0.195971	0.0437981	P014_4A	late	pembro_late
551	AGCGTCTAAGGA_P011_7	634	2080.54	HUMAN	P011	P011_7	P011	4	0	CD8_LIKE	pembro	CD8_LIKE	22	2	0.0896292	-0.105919	-0.0253683	0.112913	-0.00582308	0.0885061	-0.0131301	0.0361706	-0.0300886	0.073726	0.0197592	0.00930998	-0.00541182	-0.0240557	0.155403	0.0638544	-0.0943292	-0.0493007	-0.103815	0.0104492	-0.0104492	0.0186439	0.0915487	0.301924	P011_7	late	pembro_late
552	CAAGAAGTGCGG_P011_7	726	2029.7	HUMAN	P011	P011_7	P011	4	0	CD8_LIKE	pembro	CD8_LIKE	9	1	0.0428702	-0.0405969	0.162664	-0.021884	-0.0166779	-0.00101333	0.0213036	-0.0270687	0.159935	0.080005	-0.0615963	0.203222	-0.0361139	-0.0511865	0.0263705	-0.0052023	-0.0156646	0.0483723	0.0799297	-0.264818	0.264818	0.0150726	0.0315728	0.212675	P011_7	late	pembro_late
553	TTGGCGCGTTAG_P011_7	561	1786.16	HUMAN	P011	P011_7	P011	4	0	CD8_LIKE	pembro	CD8_LIKE	18	0	0.104612	0.0462217	0.0725861	0.027753	-0.0656139	0.0255414	0.0629129	-0.0249024	0.0833545	-0.0109372	0.00878946	0.110789	0.112673	-0.0542855	-0.00653794	0.036839	-0.0911553	0.0878153	0.0942917	-0.101999	0.101999	0.166959	-0.043377	0.268669	P011_7	late	pembro_late
554	TTAAGGATGCAT_P011_7	718	2251.56	HUMAN	P011	P011_7	P011	4	0	CD8_LIKE	pembro	CD8_LIKE	10	0	0.010609	0.117267	0.0507654	-0.126463	-0.0560905	0.00502628	-0.0291063	-0.0454131	-0.0123394	0.13366	0.024926	0.0759514	0.0685706	-0.0147545	0.0463133	0.0437462	-0.0611168	0.0163069	-0.145999	-0.0510254	0.0510254	0.0833251	0.00256706	0.0971932	P011_7	late	pembro_late
555	GGGTTTTGAATT_P011_7	621	1953.29	HUMAN	P011	P011_7	P011	4	10	CD8_LIKE	pembro	CD8_LIKE	18	0	0.0283125	0.0357011	0.0271184	0.0504246	-0.0742112	0.0531331	-0.0382305	0.0113966	0.0297536	0.0165186	0.00399407	0.0252055	0.0351769	0.0116532	0.0168072	0.0182327	-0.127344	-0.0496271	0.013235	-0.0212115	0.0212115	0.0235237	-0.00142558	0.158924	P011_7	late	pembro_late
556	GAATTCACTAGT_P011_7	566	1795.29	HUMAN	P011	P011_7	P011	4	10	CD8_LIKE	pembro	CD8_LIKE	16	1	0.0946668	0.0984847	-0.155913	0.0802835	-0.0124648	-0.164192	-0.0670709	-0.0101791	-0.00684822	-0.0513328	-0.0545516	0.0259047	-0.0789229	-0.00275424	0.0291686	0.00552805	0.151727	-0.0568918	0.0444845	-0.0804563	0.0804563	-0.0761687	0.0236406	0.273611	P011_7	late	pembro_late
557	CACGATACAGCC_P011_7	595	1824.39	HUMAN	P011	P011_7	P011	4	0	CD8_LIKE	pembro	CD8_LIKE	18	0	0.082073	-0.103014	-0.00348235	0.179591	0.0229426	-0.0683845	-0.0516585	0.0089268	-0.0490587	0.0293679	0.00235536	-0.116779	-0.0579339	-0.012412	0.00156935	-0.13647	0.091327	-0.0605853	-0.0784266	0.119134	-0.119134	-0.0455219	0.13804	0.231106	P011_7	late	pembro_late
558	ATGAGTAATCAG_P011_7	647	2072.44	HUMAN	P011	P011_7	P011	4	0	CD8_LIKE	pembro	CD8_LIKE	11	0	0.0175114	-0.0763212	-0.131693	0.20737	-0.0442091	-0.0163561	-0.0786505	0.0212606	0.0946328	0.0715569	-0.0188999	0.157323	-0.117528	0.0290255	0.00875241	0.128389	-0.0278531	-0.0999111	0.0230759	-0.176223	0.176223	-0.146554	-0.119637	0.267154	P011_7	late	pembro_late
559	GCATCTCCCGGA_P011_7	528	1860.49	HUMAN	P011	P011_7	P011	4	0	CD8_LIKE	pembro	CD8_LIKE	11	0	0.0129043	0.0013353	-0.157368	0.145083	-0.0650748	0.0236931	-0.00785216	-0.0386577	0.00735496	0.0634907	-0.0709657	0.0253716	-0.011841	-0.024237	-0.0540511	0.0169907	-0.0887679	0.0308055	-0.0561357	-0.0963373	0.0963373	0.012396	-0.0710418	0.212939	P011_7	late	pembro_late
560	TAACAGAGTAGA_P011_7	566	1912.27	HUMAN	P011	P011_7	P011	4	0	CD8_LIKE	pembro	CD8_LIKE	18	0	-0.120093	-0.0289456	0.192857	-0.0364304	-0.0754975	-0.129286	-0.0709835	0.00471476	0.00925556	-0.0065905	-0.048938	-0.0437218	-0.0290939	-0.0294873	0.0570792	-0.0333352	0.0537886	-0.0756982	0.0158461	-0.00521617	0.00521617	0.000393374	0.0904144	0.512612	P011_7	late	pembro_late
561	ATGTGTTTGCGA_P011_7	424	1601.6	HUMAN	P011	P011_7	P011	4	0	CD8_LIKE	pembro	CD8_LIKE	23	0	0.0407512	-0.118456	-0.0187336	0.145815	0.00121198	0.00310503	-0.00137923	-0.0323102	0.0880988	0.0050906	0.00577323	0.030857	-0.0429227	0.0232513	-0.0835047	0.0410118	-0.00189305	0.030931	0.0830082	-0.0250837	0.0250837	-0.066174	-0.124516	0.240943	P011_7	late	pembro_late
562	TGCTCGATTATN_P011_7	557	1851.02	HUMAN	P011	P011_7	P011	4	0	CD8_LIKE	pembro	CD8_LIKE	11	0	0.00836233	0.0360451	-0.0139385	0.0600165	-0.0410375	0.00773941	0.112118	0.00765344	0.0845629	0.0309972	-0.0191937	0.162953	-0.0222272	0.013783	-0.0550881	0.116982	-0.0487769	0.104464	0.0535657	-0.182147	0.182147	-0.0360101	-0.17207	0.0190476	P011_7	late	pembro_late
563	TATGCTGAGATN_P011_7	443	1671.77	HUMAN	P011	P011_7	P011	4	0	CD8_LIKE	pembro	CD8_LIKE	5	2	0.0810003	0.0360665	-0.0581394	-0.00326839	-0.0515039	-0.0134733	-0.0533722	-0.0496887	0.0614428	-0.0379488	-0.0798181	0.0637514	-0.0414928	0.0234838	-0.0635911	0.0350498	-0.0380305	-0.00368349	0.0993917	-0.143569	0.143569	-0.0649766	-0.0986409	0.210052	P011_7	late	pembro_late
564	GAGGACCGCTTT_P011_7	404	1561.46	HUMAN	P011	P011_7	P011	4	0	CD8_LIKE	pembro	CD8_LIKE	5	2	-0.0517617	0.0110634	-0.0919478	0.0226581	-0.0254494	-0.0460297	0.132882	-0.0270346	0.0280008	-0.0932712	-0.114919	0.147102	-0.053695	-0.068734	0.0701789	-0.0310128	0.0205803	0.159917	0.121272	-0.262021	0.262021	0.015039	0.101192	-0.00580473	P011_7	late	pembro_late
565	AAGAATGAGCGN_P011_7	401	1528.95	HUMAN	P011	P011_7	P011	4	0	CD8_LIKE	pembro	CD8_LIKE	18	0	0.000894075	-0.02053	-0.0979906	0.166995	0.000106788	-0.043171	0.0805503	0.00262028	-0.0451355	0.170532	0.0556549	-0.0185625	-0.0158725	-0.0203795	-0.0977417	0.0124913	0.0432778	0.0779301	-0.215668	0.0742174	-0.0742174	0.004507	-0.110233	0.0160954	P011_7	late	pembro_late
566	TGATTACCGCGT_P011_7	297	1260.99	HUMAN	P011	P011_7	P011	4	13	CD8_LIKE	pembro	CD8_LIKE	4	2	0.0250309	-0.102585	-0.153073	0.0480107	-0.0306121	0.0591781	-0.0172994	-0.0195145	0.00508424	0.115749	0.0847085	0.0890015	0.0196597	0.0139889	0.0748205	0.167819	-0.0897902	0.00221506	-0.110665	-0.00429302	0.00429302	0.00567076	-0.0929987	0.0174444	P011_7	late	pembro_late
567	CGATTGTCGTGG_P011_7	496	1663.47	HUMAN	P011	P011_7	P011	4	12	CD8_LIKE	pembro	CD8_LIKE	23	0	-0.0548836	-0.0973706	-0.193197	-0.0472109	-0.037097	0.0626922	0.0481575	-0.0434959	0.0215892	0.0185405	0.000784049	0.0898852	-0.0726838	-0.00399082	0.0114505	0.0385098	-0.0997892	0.0916535	0.00304871	-0.0891011	0.0891011	-0.0686929	-0.0270593	0.210897	P011_7	late	pembro_late
568	CTGCATACGCGC_P011_7	386	1445.4	HUMAN	P011	P011_7	P011	4	0	CD8_LIKE	pembro	CD8_LIKE	4	1	0.010297	-0.0333603	-0.0704505	-0.0291642	-0.0606679	-0.0511592	-0.0649533	-0.0424547	0.0383234	0.0236152	0.0140167	0.0991201	-0.0436412	-0.0051327	0.00760104	0.0323073	-0.00950866	-0.0224986	0.0147082	-0.0851034	0.0851034	-0.0385085	-0.0247063	0.0917949	P011_7	late	pembro_late
569	TTAGTATGGGCN_P011_7	317	1453.17	HUMAN	P011	P011_7	P011	4	8	CD8_LIKE	pembro	CD8_LIKE	4	1	0.0344691	-0.0355004	-0.0310779	-0.121201	-0.0449071	0.0961316	0.0610475	-0.0174176	0.0420752	0.00910358	-0.0353308	0.0579679	-0.0781991	-0.0332185	-0.0419669	0.0104629	-0.141039	0.0784651	0.0329716	-0.0932987	0.0932987	-0.0449806	-0.0524298	0.303181	P011_7	late	pembro_late
570	ATCGGACCAACT_P011_7	365	1460.04	HUMAN	P011	P011_7	P011	4	4	CD8_LIKE	pembro	CD8_LIKE	15	1	0.0878246	0.00803878	0.027195	0.078284	-0.0454365	-0.065906	-0.0374408	-0.0657915	0.0330552	0.0495716	0.00470972	0.0696655	-0.0496982	-0.0217284	-0.0106085	0.0809102	0.0204695	0.0283507	-0.0165164	-0.0649558	0.0649558	-0.0279698	-0.0915188	0.131726	P011_7	late	pembro_late
571	TTTCGAATTCGA_P011_7	299	1256.29	HUMAN	P011	P011_7	P011	4	0	CD8_LIKE	pembro	CD8_LIKE	18	0	0.0539673	0.00567033	-0.121347	-0.103458	0.00258459	-0.0475509	-0.000938952	0.0120765	0.0129083	0.0442241	-0.0255472	-0.0389423	-0.0683976	0.011179	-0.035407	-0.102017	0.0501355	-0.0130155	-0.0313158	0.0133951	-0.0133951	-0.0795766	0.0666099	0.11511	P011_7	late	pembro_late
572	TGAGCTGCACTC_P011_7	385	1539.63	HUMAN	P011	P011_7	P011	4	4	CD8_LIKE	pembro	CD8_LIKE	5	2	-0.00683585	0.0452113	0.121009	0.0615843	-0.0114113	0.0618585	-0.0877846	-0.0121052	0.0469746	0.013529	0.0233457	0.045241	-0.0171301	0.0222521	0.0106228	0.0651458	-0.0732699	-0.0756794	0.0334456	-0.0218953	0.0218953	-0.0393822	-0.0545231	0.116529	P011_7	late	pembro_late
573	AAACTACTCTGA_P011_7	273	1220.21	HUMAN	P011	P011_7	P011	4	10	CD8_LIKE	pembro	CD8_LIKE	24	2	-0.0540092	0.0997841	-0.0794455	0.097912	-0.0576987	-0.00762447	-0.0410026	-0.0221375	0.0229507	0.0685312	-0.0157836	0.00648683	-0.0061389	0.00292924	-0.0729678	0.0411106	-0.0500742	-0.018865	-0.0455805	-0.0222704	0.0222704	-0.00906814	-0.114078	0.260573	P011_7	late	pembro_late
574	GAACTCAAGCCN_P011_7	297	1277.62	HUMAN	P011	P011_7	P011	4	4	CD8_LIKE	pembro	CD8_LIKE	24	2	0.0402743	0.0876348	-0.00688847	0.0817972	-0.0492364	-0.0805919	-0.0524607	-0.00715696	0.0270628	0.00837368	-0.0730072	0.023584	-0.0623937	0.0374891	-0.136351	-0.0050786	0.0313555	-0.0453037	0.0186891	-0.0965912	0.0965912	-0.0998828	-0.131273	0.110716	P011_7	late	pembro_late
575	ACAACCTAGCGG_P011_7	302	1324.61	HUMAN	P011	P011_7	P011	4	8	CD8_LIKE	pembro	CD8_LIKE	22	2	-0.0391172	0.0553217	0.0299102	-0.027483	-0.00864642	0.00534096	0.0239746	0.00515014	0.217984	0.00928456	-0.0171277	0.234	-0.00390394	-0.0237494	-0.0577474	-0.0311799	-0.0139874	0.0188245	0.208699	-0.251127	0.251127	0.0198454	-0.0265675	-0.0362649	P011_7	late	pembro_late
576	CCGCCGGTAGGT_P046_2	408	1355.97	HUMAN	P046	P046_2	P046	4	10	CD8_LIKE	pre	CD8_LIKE	11	0	0.0643671	0.0469144	0.0782099	0.0140422	-0.0556738	-0.00565606	-0.0222546	-0.0303296	0.0273885	-0.021511	-0.0320795	0.0410964	-0.0382749	0.0140395	-0.071723	0.0650544	-0.0500177	0.008075	0.0488995	-0.073176	0.073176	-0.0523143	-0.136777	0.0659872	P046_2	pre	pre
577	ATTAAGCCGCGC_P037_1	760	2136.47	HUMAN	P037	P037_1	P037	4	0	CD8_LIKE	pre	CD8_LIKE	23	0	0.147107	0.0918764	-0.0480737	0.156746	0.0126509	0.0106517	-0.0282337	-0.0372125	0.133347	-6.15e-05	0.000852145	0.119593	-0.0248596	0.00621672	-0.0281832	0.0626645	0.00199924	0.0089788	0.133408	-0.118741	0.118741	-0.0310763	-0.0908478	0.0298045	P037_1	pre	pre
578	CGCACAATCGTA_P037_1	538	1736.25	HUMAN	P037	P037_1	P037	4	0	CD8_LIKE	pre	CD8_LIKE	3	2	0.0456256	0.0167957	0.383295	0.135847	-0.0189634	-0.00275937	0.0623195	0.0115968	0.0674874	0.083073	-0.0724273	0.0554363	-0.0304902	0.0325736	-0.0935068	0.0716476	-0.016204	0.0507227	-0.0155856	-0.127864	0.127864	-0.0630638	-0.165154	0.0508166	P037_1	pre	pre
579	GCTCGATTATTA_P037_1	538	1776.31	HUMAN	P037	P037_1	P037	4	13	CD8_LIKE	pre	CD8_LIKE	23	0	-0.0241038	-0.0417011	-0.0595277	0.0727439	-0.0852659	-0.0276733	-0.00812914	-0.00477101	0.144983	0.117342	0.0233808	0.132248	0.010456	-0.0403138	-0.045886	0.0468223	-0.0575926	-0.00335813	0.0276415	-0.108867	0.108867	0.0507698	-0.0927083	0.338145	P037_1	pre	pre
580	CGCTTTTGACAG_P037_1	450	1631.02	HUMAN	P037	P037_1	P037	4	0	CD8_LIKE	pre	CD8_LIKE	23	0	-0.0349588	0.0627867	0.143896	-0.0152079	-0.0626105	-0.16238	-0.0167896	-0.00271372	0.133261	0.0715905	-0.00339213	0.183881	-0.0341949	0.0163355	0.0129084	0.139018	0.0997699	-0.0140759	0.0616705	-0.187274	0.187274	-0.0505304	-0.12611	0.313495	P037_1	pre	pre
581	GTACGCTACTGT_P037_1	414	1651.83	HUMAN	P037	P037_1	P037	4	14	CD8_LIKE	pre	CD8_LIKE	16	1	0.0239354	-0.127863	0.0856635	0.152913	-0.000131718	0.0168919	0.0254649	0.0212523	0.0980387	0.0627751	-0.0499258	0.130316	-0.107585	-0.0454674	-0.101538	0.142254	-0.0170237	0.00421256	0.0352636	-0.180241	0.180241	-0.0621175	-0.243792	-0.000679041	P037_1	pre	pre
582	CGACTATGGACA_P050_4	485	1712.86	HUMAN	P050	P050_4	P050	4	0	CD8_LIKE	pembro	CD8_LIKE	11	0	-0.0852231	-0.144959	-0.0378386	0.187081	-0.00924853	0.0171622	-0.0851416	0.0503398	-0.00442644	0.161671	-0.0095259	0.0115878	-0.0177263	-0.0451535	-0.00519125	-0.0489932	-0.0264108	-0.135481	-0.166097	-0.0211137	0.0211137	0.0274272	0.043802	0.186178	P050_4	late	pembro_late
583	GTAAACGCATTT_P050_4	490	1709.76	HUMAN	P050	P050_4	P050	4	0	CD8_LIKE	pembro	CD8_LIKE	13	0	-0.00563368	-0.0111913	-0.0174771	-0.0340946	0.00368101	-0.0650591	-0.0951785	-0.0259054	0.00756581	0.104702	0.0448005	-0.0771497	-0.0589194	0.0306716	0.00791383	-0.0404427	0.0687401	-0.0692731	-0.0971365	0.12195	-0.12195	-0.089591	0.0483565	0.117338	P050_4	late	pembro_late
584	TTCTTTTGTGCA_P050_4	552	2026.54	HUMAN	P050	P050_4	P050	4	7	CD8_LIKE	pembro	CD8_LIKE	11	0	0.00229831	0.017023	-0.167327	0.0743393	0.0399803	0.00992829	-0.0780219	-0.0125515	-0.089586	0.112796	0.101281	0.0675119	-0.0323203	-0.0463964	-0.0219873	0.0436719	0.030052	-0.0654704	-0.202382	0.0337695	-0.0337695	0.0140761	-0.0656591	-0.167793	P050_4	late	pembro_late
585	AAGGCTTGCTGG_P050_4	468	1623.36	HUMAN	P050	P050_4	P050	4	0	CD8_LIKE	pembro	CD8_LIKE	1	0	-0.0099234	-0.099176	-0.080391	0.0488099	-0.0202549	0.0556312	-0.0639528	-0.0711369	-0.052976	0.0241756	-0.0149127	-0.0427606	-0.0894125	-0.0339977	-0.0174499	-0.0568143	-0.0758861	0.00718417	-0.0771517	0.0278479	-0.0278479	-0.0554148	0.0393644	0.141753	P050_4	late	pembro_late
586	CCCGGTAAGCAT_P050_4	470	1632.91	HUMAN	P050	P050_4	P050	4	0	CD8_LIKE	pembro	CD8_LIKE	1	0	0.0279813	0.039109	-0.110734	0.000124449	-0.0873366	0.0288949	-0.0348441	-0.0676991	0.0349876	0.0551682	-0.00341821	0.0247228	0.0310986	-0.0397681	-0.041734	-0.0166253	-0.116231	0.0328551	-0.0201806	-0.028141	0.028141	0.0708667	-0.0251087	0.162266	P050_4	late	pembro_late
587	CCTGACTATCTT_P050_4	477	1699.55	HUMAN	P050	P050_4	P050	4	9	CD8_LIKE	pembro	CD8_LIKE	1	0	-0.0357297	0.0682945	-0.0668046	0.03079	0.0382153	0.0163514	-0.0326164	0.0317394	0.0617561	0.0258745	0.0108961	0.0724127	0.0872892	-0.0113227	-0.0838379	0.0253918	0.0218639	-0.0643558	0.0358817	-0.0615166	0.0615166	0.0986119	-0.10923	0.189325	P050_4	late	pembro_late
588	ACGATTTACGAT_P050_4	475	1679.31	HUMAN	P050	P050_4	P050	4	0	CD8_LIKE	pembro	CD8_LIKE	1	0	-0.086457	-0.00993617	-0.14153	-0.0541918	0.00462505	-0.0956517	-0.0479839	-0.0672941	0.104498	0.0329673	-0.0391504	0.0536391	-0.0604621	0.0157275	-0.0212431	-0.0302519	0.100277	0.0193102	0.0715305	-0.0927896	0.0927896	-0.0761896	0.00900872	0.0651559	P050_4	late	pembro_late
589	GTGGAGTTTTTG_P050_4	432	1572.69	HUMAN	P050	P050_4	P050	4	0	CD8_LIKE	pembro	CD8_LIKE	23	0	0.0196524	-0.0982168	-0.0426751	0.165458	-0.0314577	0.0100931	0.0291715	0.0428123	0.0845224	0.0303311	-0.0770235	0.190018	0.0187034	0.0255253	-0.0476181	0.118981	-0.0415508	-0.0136408	0.0541913	-0.267042	0.267042	-0.00682192	-0.166599	0.130438	P050_4	late	pembro_late
590	TCAAGCTTCGCT_P050_4	641	2315.03	HUMAN	P050	P050_4	P050	4	9	CD8_LIKE	pembro	CD8_LIKE	1	0	0.00470056	-0.179339	-0.180408	-0.0375473	-0.0024957	-0.0840869	0.00504612	0.0249518	-0.0541348	0.114849	0.0332108	-0.129894	-0.0582011	-0.0582171	-0.0494416	-0.0267297	0.0815912	-0.0199056	-0.168983	0.163105	-0.163105	1.6e-05	-0.022712	0.132173	P050_4	late	pembro_late
591	AGAGCAAAGCGC_P050_4	369	1410.26	HUMAN	P050	P050_4	P050	4	4	CD8_LIKE	pembro	CD8_LIKE	11	0	0.0550456	-0.02399	0.0372054	0.128878	0.0401065	0.0123095	-0.0156106	-0.00406513	0.0437914	0.108396	0.0606938	0.0243133	-0.0233607	0.0532162	-0.0414457	0.0896801	0.027797	-0.0115454	-0.0646044	0.0363805	-0.0363805	-0.0765769	-0.131126	0.258402	P050_4	late	pembro_late
592	AGATTCCGACGT_P050_4	299	1255.48	HUMAN	P050	P050_4	P050	4	13	CD8_LIKE	pembro	CD8_LIKE	11	0	-0.0124368	-0.0608635	0.0915447	0.211636	0.0745131	0.12342	-0.00115211	0.00354207	0.134617	0.0584473	0.110323	0.185097	0.234963	0.143499	0.0321605	0.165593	-0.0489072	-0.00469418	0.0761702	-0.0747744	0.0747744	0.0914634	-0.133433	0.0563976	P050_4	late	pembro_late
593	ACACTTATCTCT_P050_4	381	1524	HUMAN	P050	P050_4	P050	4	13	CD8_LIKE	pembro	CD8_LIKE	17	1	-0.0961487	-0.000367352	-0.0497005	0.133893	0.00272614	-0.0587962	-0.0698646	-0.00427219	0.0797812	-0.022679	-0.0193011	0.0955766	-0.050605	0.0635595	-0.0124576	0.014334	0.0615223	-0.0655924	0.10246	-0.114878	0.114878	-0.114164	-0.0267916	0.308049	P050_4	late	pembro_late
594	GGCGCCTCCTTC_P050_19	536	1869.04	HUMAN	P050	P050_19	P050	4	0	CD8_LIKE	pembro	CD8_LIKE	24	2	-0.0442042	-0.0864108	0.0180586	0.0133987	0.0282842	0.0289106	-0.04555	-0.0557155	0.0690808	-0.03838	-0.0398509	0.155566	-0.0318963	0.123586	-0.0388741	0.200101	-0.000626407	0.0101655	0.107461	-0.195417	0.195417	-0.155482	-0.238975	0.335476	P050_19	late	pembro_late
595	CCTCCGTTAGTC_P050_19	433	1644.76	HUMAN	P050	P050_19	P050	4	4	CD8_LIKE	pembro	CD8_LIKE	24	2	0.0263901	-0.00696125	-0.154916	0.0319525	-0.02702	-0.0059309	-0.00174309	0.0252862	0.0047475	0.123871	0.0410877	0.0387417	0.0547914	-0.00925076	0.0101081	-0.00131683	-0.0210891	-0.0270293	-0.119124	0.00234599	-0.00234599	0.0640421	0.011425	0.225134	P050_19	late	pembro_late
596	AGTTAAGGCTTC_P050_19	586	2023.64	HUMAN	P050	P050_19	P050	4	10	CD8_LIKE	pembro	CD8_LIKE	0	1	-0.138708	-0.0214989	-0.0498358	0.129509	-0.0131984	-0.124141	-0.1314	-0.0579418	0.0595942	0.0518988	0.00209798	0.0461344	0.00198476	-0.0418182	0.0201583	-0.0232721	0.110943	-0.0734583	0.00769536	-0.0440364	0.0440364	0.0438029	0.0434305	0.32189	P050_19	late	pembro_late
597	CCCTGAGGCACC_P050_19	469	1750.13	HUMAN	P050	P050_19	P050	4	10	CD8_LIKE	pembro	CD8_LIKE	19	0	-0.0399942	-0.051727	-0.0668618	0.0676901	-0.038925	-0.0736684	0.0876651	-0.00894997	-0.00659018	0.0769082	0.0205168	0.0839819	0.0695333	-0.0125294	-0.0285552	0.148485	0.0347433	0.096615	-0.0834984	-0.0634651	0.0634651	0.0820628	-0.17704	0.416867	P050_19	late	pembro_late
598	GTAACTAACGCT_P050_19	438	1593.03	HUMAN	P050	P050_19	P050	4	5	CD8_LIKE	pembro	CD8_LIKE	4	2	0.0722582	-0.0252969	-0.144337	0.0847403	-0.0161162	0.0726631	-0.00960077	-0.0294184	-0.0344435	0.0823142	0.00768178	-0.0594092	0.0851713	-0.0305353	-0.0901201	-0.0252249	-0.0887793	0.0198176	-0.116758	0.0670909	-0.0670909	0.115707	-0.0648952	0.217184	P050_19	late	pembro_late
599	CCTATGGTTCTT_P050_19	328	1352.45	HUMAN	P050	P050_19	P050	4	4	CD8_LIKE	pembro	CD8_LIKE	28	1	-0.0104621	-0.00222649	-0.0178017	0.107875	-0.00434826	-0.0221082	-0.106324	-0.00231684	-0.0042488	0.0287237	-0.0119995	-0.00841184	-0.0486249	0.0417341	-0.0975203	-0.00216098	0.0177599	-0.104007	-0.0329725	-0.00358766	0.00358766	-0.090359	-0.0953593	0.051664	P050_19	late	pembro_late
600	CTTAGGTTCCGC_P050_19	441	1695.82	HUMAN	P050	P050_19	P050	4	13	CD8_LIKE	pembro	CD8_LIKE	19	0	-0.12085	3.26e-06	0.00810445	0.0607343	-0.0491235	0.0217681	0.0203757	-0.0125347	0.0798549	0.0808678	-0.046299	0.0998001	-0.00368418	-0.017174	-0.00332528	0.107379	-0.0708916	0.0329104	-0.00101287	-0.146099	0.146099	0.0134898	-0.110704	0.335961	P050_19	late	pembro_late
601	GGAACCTAAGGA_P050_19	358	1528.54	HUMAN	P050	P050_19	P050	4	10	CD8_LIKE	pembro	CD8_LIKE	18	0	-0.026845	-0.0446693	-0.0661437	-0.0300192	-0.0155638	-0.0371315	0.00942219	0.00324738	0.0698572	0.0630309	-0.0296502	0.00569975	0.0335873	-0.0366479	0.00297022	-0.0106362	0.0215677	0.00617481	0.00682634	-0.03535	0.03535	0.0702353	0.0136064	0.163834	P050_19	late	pembro_late
602	GTCGGAGATGAC_P050_19	282	1227.57	HUMAN	P050	P050_19	P050	4	4	CD8_LIKE	pembro	CD8_LIKE	21	1	-0.0253833	0.160708	-0.0676915	-0.0557384	-0.0166695	-0.087	-0.0635007	-0.0661293	0.140003	-0.0525839	-0.0812535	0.168605	0.0246474	-0.0451266	-0.0646392	0.05647	0.0703305	0.00262859	0.192587	-0.249859	0.249859	0.069774	-0.121109	0.184432	P050_19	late	pembro_late
603	GCGAAGAGTGAG_P050_19	370	1527.66	HUMAN	P050	P050_19	P050	4	10	CD8_LIKE	pembro	CD8_LIKE	15	1	0.0546441	-0.0163901	0.00475746	0.0820248	-0.0223091	-0.0244989	-0.0446793	0.0118541	-0.0884222	0.00833411	0.0451934	-0.08911	-0.0344228	-0.0802711	-0.00636363	-0.0736303	0.00218977	-0.0565333	-0.0967563	0.134303	-0.134303	0.0458483	0.0672666	0.27887	P050_19	late	pembro_late
604	TGTTGTGCCAAT_P050_19	289	1244.35	HUMAN	P050	P050_19	P050	4	4	CD8_LIKE	pembro	CD8_LIKE	24	2	0.184427	-0.0156461	-0.0842205	0.0549797	0.0133	0.121779	0.0897217	0.0403266	0.102717	-0.0151236	-0.0035374	0.0456306	0.0867617	-0.025268	-0.00687862	-0.0155355	-0.108479	0.0493951	0.117841	-0.049168	0.049168	0.11203	0.0086569	0.198257	P050_19	late	pembro_late
605	CCCCATTGATAG_P014_4B	676	2218.04	HUMAN	P014	P014_4B	P014	4	5	CD8_LIKE	pembro	CD8_LIKE	10	0	0.0837925	-0.164335	-0.00671131	0.052752	-0.0517136	0.0733978	-0.042861	-0.0474373	0.00591478	0.122497	0.113296	-0.0579753	0.0782204	-0.071255	0.0092798	-0.0253033	-0.125111	0.00457635	-0.116582	0.171271	-0.171271	0.149475	0.0345831	0.284231	P014_4A	late	pembro_late
606	AGTGGGCACGTT_P043_3	781	2334.31	HUMAN	P043	P043_3	P043	4	0	CD8_LIKE	pembro	CD8_LIKE	10	0	0.000600288	0.0738466	0.124899	0.219165	-0.0109803	0.154323	0.0512988	0.0157692	-0.01392	0.121687	0.0373983	0.064908	-0.00261186	-0.0755275	0.0152117	0.102687	-0.165303	0.0355297	-0.135607	-0.0275097	0.0275097	0.0729157	-0.0874751	0.335306	P043_3	early	pembro_early
607	TCACCAACGTTT_P043_3	878	2573.43	HUMAN	P043	P043_3	P043	4	0	CD8_LIKE	pembro	CD8_LIKE	0	1	0.12395	-0.0256189	-0.0855002	0.132557	0.00433572	-0.0615374	-0.0655472	-0.0530282	-0.0249019	-0.123854	-0.0772635	0.0802354	-0.094261	0.0172074	-0.0491423	0.100136	0.0658732	-0.0125189	0.0989518	-0.157499	0.157499	-0.111468	-0.149279	0.307045	P043_3	early	pembro_early
608	ACACGCCCATGG_P043_3	682	2068.5	HUMAN	P043	P043_3	P043	4	0	CD8_LIKE	pembro	CD8_LIKE	10	0	0.0269907	-0.00914329	-0.00122732	0.115579	-0.0326531	-0.00330522	-0.0974517	-0.0449168	-0.043598	-0.0372459	0.00959948	0.0146599	0.011027	-0.00692595	0.0465414	-0.0449037	-0.0293479	-0.0525349	-0.00635205	-0.00506038	0.00506038	0.017953	0.0914451	0.524046	P043_3	early	pembro_early
609	GACGGTGAGTGA_P043_3	618	1919.33	HUMAN	P043	P043_3	P043	4	0	CD8_LIKE	pembro	CD8_LIKE	22	2	0.0323707	-0.0222904	-0.00190594	0.183716	-0.00382716	-0.0249677	0.0313908	0.0266413	-0.0432078	0.122689	0.00873488	-0.0158459	0.0615184	-0.0165109	-0.0430461	-0.00143914	0.0211405	0.00474948	-0.165897	0.0245808	-0.0245808	0.0780292	-0.041607	0.172167	P043_3	early	pembro_early
610	CTCTGTATGGGA_P043_3	557	2037.77	HUMAN	P043	P043_3	P043	4	9	CD8_LIKE	pembro	CD8_LIKE	5	2	-0.11753	-0.114564	-0.0919733	0.105583	-0.0144268	-0.0713648	0.0203338	-0.0398791	-0.0230744	0.082535	0.00410185	0.0429618	-0.201378	-0.01643	-0.0915467	0.0229149	0.056938	0.0602129	-0.105609	-0.0388599	0.0388599	-0.184948	-0.114462	0.392073	P043_3	early	pembro_early
611	CTCAACGTTAGN_P043_3	486	1799.09	HUMAN	P043	P043_3	P043	4	4	CD8_LIKE	pembro	CD8_LIKE	17	1	0.0724429	0.0472217	-0.0148613	0.0940728	0.0223944	0.0371235	-0.0620152	-0.0137005	0.0712603	-0.0558155	-0.17581	0.057094	-0.0615624	0.0803587	-0.041844	0.0549463	-0.014729	-0.0483147	0.127076	-0.232904	0.232904	-0.141921	-0.0967902	0.471014	P043_3	early	pembro_early
612	ACTATCAACAAT_P043_2	513	1948.06	HUMAN	P043	P043_2	P043	4	12	CD8_LIKE	pre	CD8_LIKE	10	0	0.109587	-0.11235	0.141718	0.114667	0.00555191	-0.0524866	-0.0319564	0.0213911	0.0797252	-0.0172242	-0.0687919	-0.0139063	0.00373929	0.0551213	-0.108135	-0.0983632	0.0580385	-0.0533475	0.0969493	-0.0548856	0.0548856	-0.051382	-0.00977192	0.184546	P043_2	pre	pre
613	CACTCACAGGCC_P011_1	649	2249.45	HUMAN	P011	P011_1	P011	4	0	CD8_LIKE	pre	CD8_LIKE	10	0	0.00988591	-0.062726	-0.0634651	0.0394292	-0.0312559	-0.00316177	0.0182614	-0.00247275	0.143419	0.21405	-0.0431364	0.260636	0.0859873	0.0732324	-0.0955648	0.143384	-0.0280941	0.0207342	-0.0706305	-0.303772	0.303772	0.0127548	-0.238949	0.29584	P011_1	pre	pre
614	ATGTCGTAGCCT_P104_3	387	1615.05	HUMAN	P104	P104_3	P104	4	7	CD8_LIKE	ipinivo	CD8_LIKE	18	0	0.00723884	0.00871709	-0.15579	-0.122314	-0.0603373	-0.0888369	0.0138895	0.00658296	0.0505856	-0.012818	-0.07776	0.171601	-0.0613205	-0.0187405	-0.120128	0.139332	0.0284997	0.00730656	0.0634036	-0.249361	0.249361	-0.04258	-0.25946	0.190099	P104_3	late	ipinivo_late
615	GCAAGGTAAACA_P123_4	758	2364.75	HUMAN	P123	P123_4	P123	4	10	CD8_LIKE	ipinivo	CD8_LIKE	11	0	0.0941259	-0.0172193	-0.0198426	0.111409	-0.0593242	0.109493	-0.0263853	-0.10236	-0.105465	0.0561889	-0.0169699	0.00491203	-0.052841	-0.0190448	-0.0306374	0.0467986	-0.168817	0.0759752	-0.161653	-0.021882	0.021882	-0.0337962	-0.077436	0.323211	P123_4	late	ipinivo_late
616	GCAGTCTGACCC_P123_4	570	2054.78	HUMAN	P123	P123_4	P123	4	16	CD8_LIKE	ipinivo	CD8_LIKE	1	0	-0.0134971	0.0987719	0.0868507	0.142076	0.0339877	0.0172712	-0.0762051	-0.0687912	-0.101991	0.138211	0.0514046	-0.0444273	-0.0804032	0.0936468	-0.0837183	-0.00916793	0.0167165	-0.00741393	-0.240202	0.095832	-0.095832	-0.17405	-0.0745503	0.171334	P123_4	late	ipinivo_late
617	GTCACGTATAGC_P123_4	568	1913.71	HUMAN	P123	P123_4	P123	4	5	CD8_LIKE	ipinivo	CD8_LIKE	6	2	-0.0495799	-0.0152949	-0.16045	0.0754864	-0.0262283	0.0251946	-0.0437125	-0.0383425	-0.0724844	0.0801567	0.0769585	-0.0495394	0.0183862	0.024164	0.125872	-0.0619223	-0.051423	-0.00537007	-0.152641	0.126498	-0.126498	-0.00577776	0.187795	0.248439	P123_4	late	ipinivo_late
618	TTTTGACTGAAT_P123_4	486	1776.08	HUMAN	P123	P123_4	P123	4	0	CD8_LIKE	ipinivo	CD8_LIKE	19	0	0.047573	0.208891	-0.0114726	0.149374	0.00205531	-0.0371167	-0.0120739	0.00298512	0.16122	0.0863391	0.0802464	0.11833	0.0077816	0.115359	-0.00557419	0.116208	0.039172	-0.0150591	0.074881	-0.038084	0.038084	-0.107577	-0.121782	0.247396	P123_4	late	ipinivo_late
619	CTGGTTTTTTTA_P123_4	551	1923.93	HUMAN	P123	P123_4	P123	4	0	CD8_LIKE	ipinivo	CD8_LIKE	20	1	0.139144	0.0429248	-0.0525091	0.051275	-0.0981345	-0.109703	-0.0720023	-0.0130365	0.0276951	-0.0852096	-0.0743162	0.0393144	-0.0496106	-0.0406225	-0.0506444	-0.0831444	0.0115688	-0.0589657	0.112905	-0.113631	0.113631	-0.00898806	0.0325001	0.233414	P123_4	late	ipinivo_late
620	CGGTAAGTAAGT_P123_4	444	1741.11	HUMAN	P123	P123_4	P123	4	8	CD8_LIKE	ipinivo	CD8_LIKE	20	1	0.0673486	-0.0916482	-0.0393017	0.0897268	-0.0275324	-0.0463954	0.0723141	-0.0110017	0.0472524	-0.0356821	-0.000682162	0.083591	0.0730316	0.0169495	-0.00568987	0.0105266	0.018863	0.0833158	0.0829346	-0.0842732	0.0842732	0.0560821	-0.0162165	0.0166892	P123_4	late	ipinivo_late
621	GTGGCACTCTTC_P123_4	448	1698.06	HUMAN	P123	P123_4	P123	4	5	CD8_LIKE	ipinivo	CD8_LIKE	19	0	-0.0600375	-0.052497	-0.0106469	0.224176	0.0252731	0.0152398	-0.0172519	-0.0313418	-0.00668443	0.0472086	-0.00974489	-0.0726334	-0.0327868	-0.0206056	-0.0268062	-0.0745383	0.0100333	0.01409	-0.0538931	0.0628886	-0.0628886	-0.0121812	0.0477322	0.155131	P123_4	late	ipinivo_late
622	CATTGAAGCCCC_P123_4	367	1525.85	HUMAN	P123	P123_4	P123	4	9	CD8_LIKE	ipinivo	CD8_LIKE	19	0	0.0512111	0.00835822	-0.146335	0.143135	-0.0803848	-0.0631799	0.0102939	-0.0992037	-0.00010959	0.0578775	0.0418757	-0.0339873	-0.0446978	-0.0815395	-0.0799219	0.0868816	-0.0172049	0.109498	-0.057987	0.0758629	-0.0758629	0.0368416	-0.166803	0.0631248	P123_4	late	ipinivo_late
623	TACAGAAGGTCA_P129_1	750	2286.28	HUMAN	P129	P129_1	P129	4	0	CD8_LIKE	pre	CD8_LIKE	1	0	0.0355271	-0.0816681	0.222675	0.0748674	0.00387697	-0.0726386	-0.0626288	-0.0374264	0.147879	-0.0246706	-0.0376201	0.140047	0.00316493	-0.0279216	-0.105246	0.0749441	0.0765156	-0.0252024	0.172549	-0.177667	0.177667	0.0310865	-0.18019	0.291961	P129_1	pre	pre
624	TTAAGTACAGGC_P129_1	479	1707.76	HUMAN	P129	P129_1	P129	4	9	CD8_LIKE	pre	CD8_LIKE	19	0	-0.0554799	-0.111292	-0.131024	0.0461873	-0.0113111	0.00333291	0.059793	-0.0643625	0.119328	0.157329	-0.00444218	0.16847	-0.0797477	-0.000824041	-0.00225049	0.072479	-0.014644	0.124155	-0.0380011	-0.172912	0.172912	-0.0789237	-0.0747295	0.109653	P129_1	pre	pre
625	TACGAAGCCAAA_P129_1	678	2234.61	HUMAN	P129	P129_1	P129	4	0	CD8_LIKE	pre	CD8_LIKE	12	0	0.0132411	0.0643107	0.149626	0.0864187	-0.00625515	-0.00388804	-0.0517794	-0.0062573	0.0616533	-0.0831247	-0.0477994	0.103647	-0.0551941	0.00932395	-0.0517893	0.10485	-0.00236712	-0.0455221	0.144778	-0.151446	0.151446	-0.0645181	-0.156639	0.225721	P129_1	pre	pre
626	AAGAAGGTGTCA_P129_1	578	2046.92	HUMAN	P129	P129_1	P129	4	13	CD8_LIKE	pre	CD8_LIKE	28	1	-0.0578853	0.214397	0.0716774	0.207511	-0.0249828	-0.00970068	-0.0631059	-0.00457062	-0.0259314	0.126323	-0.0320716	0.0650112	-0.000477434	0.123638	0.0281048	0.0931989	-0.0152821	-0.0585353	-0.152254	-0.0970828	0.0970828	-0.124115	-0.0650941	0.50666	P129_1	pre	pre
627	ATCGCTTATTTT_P129_1	409	1666.79	HUMAN	P129	P129_1	P129	4	7	CD8_LIKE	pre	CD8_LIKE	19	0	-0.00296856	0.143491	-0.0104537	0.144959	0.000524366	0.0207417	-0.000879887	-0.00929553	0.010611	0.160347	0.0118118	0.0012636	0.0372697	-0.0990309	0.00277705	-0.0151226	-0.0202174	0.00841565	-0.149736	0.0105482	-0.0105482	0.136301	0.0178997	0.230093	P129_1	pre	pre
628	CTATAAGAGTAC_P129_1	318	1388.32	HUMAN	P129	P129_1	P129	4	0	CD8_LIKE	pre	CD8_LIKE	5	2	0.0388618	-0.0449958	-0.123091	0.0906988	-0.0481742	0.0747512	-0.0386374	-0.0632663	0.137479	0.0831932	0.0120793	0.176138	0.0240477	-0.0640236	-0.0197988	0.100353	-0.122925	0.0246289	0.0542858	-0.164059	0.164059	0.0880713	-0.120152	0.257741	P129_1	pre	pre
629	CATCACGGTACA_P127_3	686	2242.61	HUMAN	P127	P127_3	P127	4	0	CD8_LIKE	ipinivo	CD8_LIKE	1	0	0.0724324	-0.0695211	0.14405	0.300502	-0.0273986	0.0517862	0.004296	-0.0240096	0.0429609	0.053583	-0.0336459	0.251478	-0.0307666	0.069066	-0.0140099	0.114981	-0.0791847	0.0283056	-0.0106222	-0.285124	0.285124	-0.0998326	-0.128991	0.314034	P127_3	late	ipinivo_late
630	AGATCGATCATG_P127_3	654	2215.45	HUMAN	P127	P127_3	P127	4	7	CD8_LIKE	ipinivo	CD8_LIKE	26	1	-0.0970097	-0.0147084	-0.224492	0.255191	-0.0704659	-0.0302545	-0.0184044	0.0210021	0.0700602	-0.0150263	0.0200679	0.0446277	-0.0358023	0.0833041	0.00818086	0.088661	-0.0402114	-0.0394065	0.0850864	-0.0245597	0.0245597	-0.119106	-0.0804801	0.304477	P127_3	late	ipinivo_late
631	CTATTAGAGACA_P127_3	540	1925.53	HUMAN	P127	P127_3	P127	4	9	CD8_LIKE	ipinivo	CD8_LIKE	12	0	-0.044202	0.0545895	0.00495804	0.0894119	0.0140838	-0.0872181	-0.0191101	0.0102557	0.0965619	0.00360009	-0.0397463	0.169732	-0.0239253	0.0729178	-0.0102455	-0.0310619	0.101302	-0.0293658	0.0929618	-0.209478	0.209478	-0.0968431	0.0208165	0.269254	P127_3	late	ipinivo_late
632	ATGCTAATTAAC_P127_3	543	1982.35	HUMAN	P127	P127_3	P127	4	5	CD8_LIKE	ipinivo	CD8_LIKE	19	0	-0.041467	0.0909523	-0.0217087	0.0507247	0.0150028	0.0505426	0.000820176	0.136352	0.00732973	0.156242	0.068788	0.0749974	0.0780369	0.0505343	0.0480834	0.127286	-0.0355397	-0.135532	-0.148912	-0.00620936	0.00620936	0.0275025	-0.0792026	0.166875	P127_3	late	ipinivo_late
633	CTTAGCTACAAG_P127_3	483	1842.39	HUMAN	P127	P127_3	P127	4	10	CD8_LIKE	ipinivo	CD8_LIKE	28	1	-0.0217403	0.020491	-0.0862346	0.170077	0.0195066	-0.0560953	-0.0862694	0.00234927	0.0158483	0.184352	0.0984004	0.0661598	-0.108097	0.047379	-0.0335833	0.00586657	0.0756019	-0.0886187	-0.168504	0.0322407	-0.0322407	-0.155476	-0.0394499	0.489967	P127_3	late	ipinivo_late
634	TCTCGATAAGAA_P127_3	475	1752.05	HUMAN	P127	P127_3	P127	4	0	CD8_LIKE	ipinivo	CD8_LIKE	1	0	-0.0300724	-0.0735438	0.113689	0.186017	0.0121557	0.0923141	0.0421378	0.00301235	0.057118	0.130721	0.0645249	0.0429783	-0.00238759	-0.0365864	0.0664969	0.0448585	-0.0801584	0.0391254	-0.0736032	0.0215466	-0.0215466	0.0341988	0.0216384	0.2424	P127_3	late	ipinivo_late
635	TTATACATACCC_P127_3	548	2028.52	HUMAN	P127	P127_3	P127	4	0	CD8_LIKE	ipinivo	CD8_LIKE	22	2	-0.0627907	0.144391	-0.0803671	0.138612	0.0259415	-0.0568341	-0.00407171	-0.0488012	0.00657713	0.0711438	-0.0379251	0.012823	-0.0473985	-0.0682374	0.0272492	0.0590884	0.0827756	0.0447295	-0.0645667	-0.0507481	0.0507481	0.0208389	-0.0318391	0.269105	P127_3	late	ipinivo_late
636	GGGTGCCGATTT_P127_3	425	1625.05	HUMAN	P127	P127_3	P127	4	10	CD8_LIKE	ipinivo	CD8_LIKE	18	0	-0.1418	-0.1202	0.0270855	0.107305	-0.0144483	0.108685	-0.0246534	0.0751056	0.0556283	0.0921601	0.0224416	0.0148036	0.0326291	0.0846984	-0.00222461	0.157331	-0.123133	-0.0997591	-0.0365318	0.00763803	-0.00763803	-0.0520693	-0.159556	0.152666	P127_3	late	ipinivo_late
637	GATGCCAATAGT_P127_3	368	1472.27	HUMAN	P127	P127_3	P127	4	0	CD8_LIKE	ipinivo	CD8_LIKE	24	2	0.055263	0.0200105	0.0827401	0.105546	-0.0294571	0.0446292	-0.0426596	-0.0521946	0.0920484	0.0767135	-0.000642811	0.18697	-0.00958074	0.0313669	0.00346906	0.148775	-0.0740863	0.00953505	0.0153349	-0.187613	0.187613	-0.0409476	-0.145305	0.0954941	P127_3	late	ipinivo_late
638	AGTTTACTCCTC_P127_3	416	1701.65	HUMAN	P127	P127_3	P127	4	7	CD8_LIKE	ipinivo	CD8_LIKE	5	2	0.0744584	0.149844	-0.0343314	-0.0632856	0.00459255	-0.0412134	-0.0864339	0.0144807	-0.02389	0.147295	0.101583	-0.00654048	0.000830913	-0.0877141	0.08514	-0.0610912	0.0458059	-0.100915	-0.171185	0.108124	-0.108124	0.088545	0.146231	0.150734	P127_3	late	ipinivo_late
639	TATGTCACAATA_P127_3	401	1593.1	HUMAN	P127	P127_3	P127	4	10	CD8_LIKE	ipinivo	CD8_LIKE	19	0	0.103861	-0.0241137	-0.0347161	0.123032	-0.0546702	0.309614	0.0483596	-0.0528587	-0.0402614	0.265705	0.102739	0.064298	0.119644	-0.0528479	0.0427949	0.195318	-0.364284	0.101218	-0.305966	0.038441	-0.038441	0.172492	-0.152523	0.0312773	P127_3	late	ipinivo_late
640	ACTAGTAAGGTC_P127_3	415	1668.63	HUMAN	P127	P127_3	P127	4	0	CD8_LIKE	ipinivo	CD8_LIKE	22	2	-0.0864127	0.0136213	-0.0459027	-0.0969049	0.12801	0.0151039	-0.072416	0.0937573	-0.015573	0.0527341	-0.039541	-0.0289668	-0.0581027	0.0781253	-0.00973074	0.0748325	0.112906	-0.166173	-0.0683071	-0.0105743	0.0105743	-0.136228	-0.0845633	0.285763	P127_3	late	ipinivo_late
641	CGGTGTGCCCTC_P127_3	479	1840.78	HUMAN	P127	P127_3	P127	4	0	CD8_LIKE	ipinivo	CD8_LIKE	0	1	-0.0462742	-0.195331	-0.0733093	0.0502857	-0.0126906	-0.11413	0.0267466	-0.0268278	0.064278	-0.0154504	0.0129446	0.102606	0.106073	0.0571868	0.024669	0.0442811	0.10144	0.0535744	0.0797283	-0.0896611	0.0896611	0.0488864	-0.0196121	0.167221	P127_3	late	ipinivo_late
642	CCCACTTTTTCT_P127_3	409	1695.02	HUMAN	P127	P127_3	P127	4	0	CD8_LIKE	ipinivo	CD8_LIKE	10	0	-0.137159	-0.00352653	-0.0254247	0.264449	0.0516938	0.138902	0.0631639	0.0403431	-0.00464412	0.0382248	0.0107675	-0.0759612	0.146718	0.00953919	-0.0464543	-0.0334786	-0.0872079	0.0228208	-0.0428689	0.0867287	-0.0867287	0.137179	-0.0129757	0.198795	P127_3	late	ipinivo_late
643	GGCAGCTTAACT_P127_3	314	1362.69	HUMAN	P127	P127_3	P127	4	8	CD8_LIKE	ipinivo	CD8_LIKE	22	2	-0.0719718	0.0631677	-0.0522108	0.236301	-0.000185667	0.104133	-0.0185326	-0.0680273	-0.0126781	0.107803	0.0337064	-0.00402646	-0.0990779	-0.031988	0.00657788	0.0882161	-0.104318	0.0494946	-0.120481	0.0377328	-0.0377328	-0.06709	-0.0816382	0.298725	P127_3	late	ipinivo_late
644	CAGACTGGGCCT_P127_3	441	1787.93	HUMAN	P127	P127_3	P127	4	4	CD8_LIKE	ipinivo	CD8_LIKE	22	2	-0.054926	-0.153866	-0.112175	0.189218	-0.0669367	0.0634219	0.0141884	-0.0301859	0.077794	-0.0658314	-0.0793275	0.0756866	0.00736741	0.0578141	-0.0813656	0.0957732	-0.130359	0.0443743	0.143625	-0.155014	0.155014	-0.0504467	-0.177139	0.548291	P127_3	late	ipinivo_late
645	GTCCGGGGTCTT_P104_1	670	2071.19	HUMAN	P104	P104_1	P104	4	12	CD8_LIKE	pre	CD8_LIKE	26	1	-0.0127607	-0.0565099	0.0520346	0.121322	-0.118727	-0.137877	-0.085064	-0.0324899	0.0273076	0.0538673	0.00485346	0.148543	-0.029951	-0.043008	-0.0689027	0.191036	0.0191491	-0.0525741	-0.0265597	-0.14369	0.14369	0.0130569	-0.259939	0.272443	P104_1	pre	pre
646	CCACTTACGACA_P104_1	459	1693.92	HUMAN	P104	P104_1	P104	4	12	CD8_LIKE	pre	CD8_LIKE	17	1	-0.00067162	-0.107659	-0.0318967	-0.0165567	-0.0281013	-0.144566	-0.0392312	0.0233996	0.00666891	0.00336162	-0.00413151	0.0382499	0.00611061	0.011131	-0.033327	0.0124688	0.116465	-0.0626307	0.00330729	-0.0423814	0.0423814	-0.00502036	-0.0457958	0.151807	P104_1	pre	pre
647	AAAGAGAGATCA_P104_1	493	1699.76	HUMAN	P104	P104_1	P104	4	10	CD8_LIKE	pre	CD8_LIKE	13	0	0.204542	0.0231288	0.0883355	-0.0245337	-0.00790334	0.00534914	-0.0666758	0.0181377	0.0221337	0.0637784	-0.0315609	0.0785074	-0.00693205	0.081921	-0.0304677	0.17001	-0.0132525	-0.0848135	-0.0416447	-0.110068	0.110068	-0.088853	-0.200477	0.0186295	P104_1	pre	pre
648	GGGTGCAATCCA_P104_1	447	1633.37	HUMAN	P104	P104_1	P104	4	10	CD8_LIKE	pre	CD8_LIKE	11	0	0.0971139	0.0346054	0.157415	0.116164	-0.067572	0.0175811	-0.0810213	-0.00716222	0.104051	0.0876305	0.0560677	0.165503	-0.0148885	0.0165007	0.0270137	0.151172	-0.0851531	-0.0738591	0.0164204	-0.109435	0.109435	-0.0313892	-0.124158	0.219321	P104_1	pre	pre
649	ATTAAAGCAGCT_P104_1	418	1639.81	HUMAN	P104	P104_1	P104	4	4	CD8_LIKE	pre	CD8_LIKE	11	0	-0.0291035	-0.0502501	-0.110661	0.0798405	-0.0622377	0.00565152	-0.0489403	0.0223337	0.116256	-0.0557088	-0.0160343	0.179905	0.0807933	-0.010437	-0.0589319	0.0805514	-0.0678893	-0.071274	0.171965	-0.195939	0.195939	0.0912303	-0.139483	0.192816	P104_1	pre	pre
650	GATACCTGTAGA_P104_1	359	1441.29	HUMAN	P104	P104_1	P104	4	10	CD8_LIKE	pre	CD8_LIKE	13	0	0.0314531	-0.0368261	-0.00637354	0.0852635	0.0404042	-0.117498	-0.0338302	0.0725451	0.0299828	-0.0141969	-0.0374724	0.0470246	0.00979764	0.0771315	-0.0252989	0.0313973	0.157902	-0.106375	0.0441797	-0.084497	0.084497	-0.0673338	-0.0566962	0.134994	P104_1	pre	pre
651	TCGAAGTAGATC_P104_1	397	1538.04	HUMAN	P104	P104_1	P104	4	10	CD8_LIKE	pre	CD8_LIKE	13	0	-0.0167979	-0.0275259	-0.109142	0.0808505	0.0430715	-0.0594017	-0.0253123	0.0241003	-0.0246401	0.0151172	0.0114125	0.0448222	-0.00394565	0.0827747	-0.00616362	-0.0108722	0.102473	-0.0494126	-0.0397574	-0.0334097	0.0334097	-0.0867203	0.0047086	0.0935302	P104_1	pre	pre
652	ATTCTCCCTTTT_P104_1	403	1609.99	HUMAN	P104	P104_1	P104	4	4	CD8_LIKE	pre	CD8_LIKE	17	1	-0.0324734	0.0242206	0.0627515	0.119079	-0.0165574	0.0783832	-0.0106452	0.0312296	0.0382196	0.0736673	0.0189824	0.107824	0.0648794	0.0253591	0.0342592	0.0088194	-0.0949407	-0.0418748	-0.0354477	-0.0888416	0.0888416	0.0395203	0.0254398	0.0811416	P104_1	pre	pre
653	ACCCCGCACGGC_P104_1	349	1486.23	HUMAN	P104	P104_1	P104	4	0	CD8_LIKE	pre	CD8_LIKE	11	0	0.140044	0.0196632	0.0730468	0.134164	0.0622127	0.0782457	-0.00312825	0.0490689	0.162268	0.0816315	0.0337539	0.042376	0.0195357	0.210669	0.00919602	0.117161	-0.016033	-0.0521971	0.0806363	-0.00862217	0.00862217	-0.191133	-0.107965	0.0898074	P104_1	pre	pre
654	GAACATTTTGCC_P104_1	281	1199.55	HUMAN	P104	P104_1	P104	4	16	CD8_LIKE	pre	CD8_LIKE	25	0	0.042534	0.0422224	-0.141476	0.0493785	-0.0264484	0.0851098	0.0565046	-0.0556773	-0.0428836	0.0766649	0.00946514	0.0367427	0.0210581	-0.0740369	-0.00976495	0.0378536	-0.111558	0.112182	-0.119549	-0.0272775	0.0272775	0.095095	-0.0476185	0.186932	P104_1	pre	pre
655	CGACGCTCACAG_P058_1	560	1959.03	HUMAN	P058	P058_1	P058	4	0	CD8_LIKE	pre	CD8_LIKE	19	0	0.109042	-0.116993	-0.0406058	-0.0163009	-0.0556598	0.0497278	-0.0245654	-0.0629256	-0.024898	0.0523032	0.0076485	-0.00620083	0.125988	-0.0272045	-0.016895	0.0747111	-0.105388	0.0383601	-0.0772011	0.0138493	-0.0138493	0.153192	-0.0916061	0.144255	P058_1	pre	pre
656	ACCCAAGATATC_P058_1	575	2047.4	HUMAN	P058	P058_1	P058	4	0	CD8_LIKE	pre	CD8_LIKE	22	2	0.120541	-0.0277774	-0.024028	0.0765588	-0.0126881	0.0106844	-0.006556	-0.0618623	0.020512	-0.00104615	0.0532088	0.0107818	0.122886	0.020526	0.0710991	-0.0668354	-0.0233725	0.0553063	0.0215582	0.042427	-0.042427	0.10236	0.137935	0.346891	P058_1	pre	pre
657	AGTGACACAGTA_P058_1	321	1357.49	HUMAN	P058	P058_1	P058	4	0	CD8_LIKE	pre	CD8_LIKE	11	0	0.0156588	-0.148573	0.151819	0.0924083	-0.0378025	0.0827162	-0.0214764	-0.0226902	-0.0150397	-0.0440388	0.0019909	0.116492	0.0125451	-0.000235556	-0.0301482	0.0631437	-0.120519	0.00121375	0.028999	-0.114501	0.114501	0.0127807	-0.0932918	-0.112577	P058_1	pre	pre
658	TCGCCTGCTGTT_P058_1	349	1417.02	HUMAN	P058	P058_1	P058	4	9	CD8_LIKE	pre	CD8_LIKE	11	0	-0.0394221	-0.134487	0.0179934	-0.150816	-0.0689323	0.095988	-0.00738563	-0.037193	-0.0120391	-0.0332836	-0.0305411	0.0654525	0.134029	-0.0396238	-0.0468008	0.0189491	-0.16492	0.0298074	0.0212445	-0.0959936	0.0959936	0.173653	-0.0657499	0.124018	P058_1	pre	pre
659	GTTTATTACATG_P056_3	477	1655.86	HUMAN	P056	P056_3	P056	4	0	CD8_LIKE	ipinivo	CD8_LIKE	18	0	0.0589439	0.0158271	0.0757715	0.0612573	-0.0166008	0.0307381	0.010769	0.0201879	0.0358496	0.166932	0.0175051	0.0382372	0.0429591	0.0103703	0.0116632	0.0613391	-0.0473389	-0.00941891	-0.131083	-0.0207321	0.0207321	0.0325888	-0.0496759	0.122224	P056_3	late	ipinivo_late
660	AGACGCTTTCTC_P056_3	589	1942.41	HUMAN	P056	P056_3	P056	4	0	CD8_LIKE	ipinivo	CD8_LIKE	10	0	0.0571853	-0.0755682	0.0534883	0.11747	-0.0607536	-0.105293	-0.0874409	-0.0374145	-0.00816357	0.0710468	-0.0566608	0.0127562	-0.0618035	-0.0233483	-0.0662983	-0.000211478	0.0445397	-0.0500264	-0.0792104	-0.069417	0.069417	-0.0384552	-0.0660868	0.180215	P056_3	late	ipinivo_late
661	ATTAGCACGAGT_P056_3	593	1987.43	HUMAN	P056	P056_3	P056	4	10	CD8_LIKE	ipinivo	CD8_LIKE	25	0	-0.0940166	-0.15401	0.00414642	-0.00497668	-0.0621557	-0.0106519	0.0210908	-0.0742366	0.104748	-0.0244716	-0.063983	0.117282	0.000311231	-0.0212313	0.000117891	-0.0242467	-0.0515038	0.0953274	0.129219	-0.181265	0.181265	0.0215426	0.0243646	0.351582	P056_3	late	ipinivo_late
662	CTCCCGCGTACG_P056_3	422	1577.7	HUMAN	P056	P056_3	P056	4	0	CD8_LIKE	ipinivo	CD8_LIKE	24	2	0.0431725	0.0372213	-0.0430741	0.082347	0.0397696	-0.0468285	-0.105817	-0.00969535	0.0113742	0.00656936	-0.0195128	0.031428	-0.0827929	0.0998687	-0.0332675	-0.039018	0.0865981	-0.0961215	0.00480486	-0.0509408	0.0509408	-0.182662	0.00575054	0.243806	P056_3	late	ipinivo_late
663	GGAGTTCGTATA_P062_5	485	1768.4	HUMAN	P062	P062_5	P062	4	10	CD8_LIKE	ipinivo	CD8_LIKE	24	2	-0.119575	0.105135	0.041416	0.154724	-0.0704349	-0.0943466	-0.0664484	-0.0531365	0.0450999	-0.077797	-0.0612096	0.0933715	-0.0381463	-0.0446264	-0.0521586	-0.0534176	0.0239118	-0.0133119	0.122897	-0.154581	0.154581	0.00648004	0.00125905	0.0631073	P062_5	late	ipinivo_late
664	GTAGTCGTGGAA_P062_5	317	1343.87	HUMAN	P062	P062_5	P062	4	4	CD8_LIKE	ipinivo	CD8_LIKE	15	1	0.0833084	-0.0928317	-0.0350661	0.191368	0.0557498	-0.0620667	-0.0212678	-0.0368669	0.0875583	-0.0694094	-0.0877023	0.113922	-0.0923329	-0.00364054	-0.0492659	0.0791716	0.117816	0.0155991	0.156968	-0.201624	0.201624	-0.0886924	-0.128438	-0.0541813	P062_5	late	ipinivo_late
665	TAAACTGGAACA_P062_5	332	1458.38	HUMAN	P062	P062_5	P062	4	13	CD8_LIKE	ipinivo	CD8_LIKE	3	2	-0.115582	-0.0863497	-0.0374031	0.0766414	-0.0615159	-0.0186095	0.0016983	-0.0573177	0.0158259	-0.100305	-0.0859786	0.0287927	-0.105555	-0.0411001	-0.0476786	0.0902255	-0.0429063	0.059016	0.11613	-0.114771	0.114771	-0.0644545	-0.137904	0.29411	P062_5	late	ipinivo_late
666	CGGCACGTGGCG_P058_7	459	1780.71	HUMAN	P058	P058_7	P058	4	0	CD8_LIKE	ipinivo	CD8_LIKE	3	2	0.0994347	-0.0764977	-0.0012625	0.0357028	0.00829801	0.0710955	0.169683	0.0221191	0.0727913	-0.0062806	-0.025831	0.181324	0.0660866	-0.0153422	0.0330152	0.0868896	-0.0627975	0.147564	0.0790719	-0.207155	0.207155	0.0814288	-0.0538744	0.0509693	P058_7	late	ipinivo_late
667	CTTTGCCCTTGC_P062_6	751	2243.77	HUMAN	P062	P062_6	P062	4	0	CD8_LIKE	ipinivo	CD8_LIKE	5	2	-0.0739998	-0.132004	-0.0950237	0.00797367	-0.0934125	0.0570395	0.0643235	-0.0904806	0.106631	-0.0624338	-0.0797511	0.102587	-0.0384249	-0.0387853	-0.0575581	0.034452	-0.150452	0.154804	0.169065	-0.182338	0.182338	0.00036033	-0.0920101	-0.013406	P062_6	late	ipinivo_late
668	CTATCTTGCCCT_P062_6	619	1885.06	HUMAN	P062	P062_6	P062	4	0	CD8_LIKE	ipinivo	CD8_LIKE	3	2	-0.0742761	0.038808	0.00105464	0.0866458	0.0155051	0.00923247	-0.0750403	0.0410682	0.0113627	0.124054	0.00208163	-0.0946925	-0.0244909	0.0929031	0.0742839	0.0224785	0.00627263	-0.116109	-0.112691	0.0967741	-0.0967741	-0.117394	0.0518053	0.140549	P062_6	late	ipinivo_late
669	GTCAGCACTTCT_P062_6	528	1849.1	HUMAN	P062	P062_6	P062	4	0	CD8_LIKE	ipinivo	CD8_LIKE	3	2	0.0505687	0.062574	0.0844022	0.111688	-0.0401417	0.0240053	-0.0282249	-0.00811365	0.0361255	0.0391448	-0.0367992	0.0565597	0.00510389	0.0669705	-0.0764558	0.0880232	-0.064147	-0.0201112	-0.00301927	-0.0933589	0.0933589	-0.0618666	-0.164479	0.315891	P062_6	late	ipinivo_late
670	CAGTTGTGAAGG_P062_6	424	1568.07	HUMAN	P062	P062_6	P062	4	4	CD8_LIKE	ipinivo	CD8_LIKE	23	0	-0.0791563	0.0273487	-0.148587	0.0222409	0.00528925	0.0407056	-0.023509	0.0165846	0.0279591	0.0183723	-0.00823502	0.103759	-0.00292718	0.0715664	0.063479	0.0592595	-0.0354163	-0.0400936	0.00958676	-0.111994	0.111994	-0.0744936	0.00421946	0.366368	P062_6	late	ipinivo_late
671	AGTTGAGCCCTG_P062_6	514	1906.91	HUMAN	P062	P062_6	P062	4	0	CD8_LIKE	ipinivo	CD8_LIKE	3	2	0.011684	-0.0535508	-0.14441	-0.00800621	-0.00930495	-0.024015	-0.0491521	-0.0230409	0.107804	0.0716092	-0.00780572	0.0662683	0.00113118	0.0942012	-0.0243153	0.0332587	0.01471	-0.0261112	0.0361945	-0.074074	0.074074	-0.0930701	-0.057574	0.259738	P062_6	late	ipinivo_late
672	TTACGTGGAGCC_P062_6	434	1710.61	HUMAN	P062	P062_6	P062	4	4	CD8_LIKE	ipinivo	CD8_LIKE	4	2	-0.0251123	0.0442599	-0.100205	0.115753	-0.0376887	-0.0647326	-0.0335308	-0.0328167	0.0916366	0.0103797	0.00816128	-0.0429183	0.0214089	-0.0427595	-0.0891729	-0.0245225	0.0270439	-0.000714094	0.0812569	0.0510796	-0.0510796	0.0641684	-0.0646505	0.333864	P062_6	late	ipinivo_late
673	TAAAAAGCCTGG_P062_6	371	1469	HUMAN	P062	P062_6	P062	4	4	CD8_LIKE	ipinivo	CD8_LIKE	5	2	0.0463082	-0.0950621	-0.0678277	0.109499	-0.0219354	-0.0540716	-0.10566	-0.051113	0.0227401	0.0148654	-0.00631259	0.0626005	-0.0225635	-0.0242493	0.0440969	0.0288176	0.0321362	-0.0545469	0.00787464	-0.0689131	0.0689131	0.00168583	0.0152793	0.247302	P062_6	late	ipinivo_late
674	ACAGACGAGTAA_P062_3	563	1940.84	HUMAN	P062	P062_3	P062	4	0	CD8_LIKE	ipinivo	CD8_LIKE	28	1	-0.0558064	-0.0466573	0.0900334	0.232546	0.00392319	0.115931	0.0459127	0.0257523	0.0694162	0.0909413	0.00616813	0.111619	0.0241635	0.0560415	-0.0477908	0.2028	-0.112008	0.0201604	-0.0215252	-0.105451	0.105451	-0.031878	-0.250591	0.287059	P062_3	early	ipinivo_early
675	GTAACCGTGCTC_P058_5	642	1875.08	HUMAN	P058	P058_5	P058	4	11	CD8_LIKE	ipinivo	CD8_LIKE	15	1	-0.0728828	0.0531711	0.0984829	-0.0395211	-0.0792002	0.037574	0.0707016	-0.0340876	0.163891	0.0553443	-0.0379981	0.197305	-0.0226145	-0.0566275	-0.0112649	0.132958	-0.116774	0.104789	0.108547	-0.235303	0.235303	0.0340131	-0.144223	0.198042	P058_5	late	ipinivo_late
676	CCAATGCAATCA_P058_5	437	1562.53	HUMAN	P058	P058_5	P058	4	0	CD8_LIKE	ipinivo	CD8_LIKE	18	0	0.0570737	-0.0298416	-0.015707	0.121957	-0.0327493	-0.0209615	0.0743113	-0.0228279	0.0362491	0.0468662	0.0391072	0.0540742	-0.0134269	0.0532614	-0.0343751	0.085371	-0.0117879	0.0971392	-0.0106171	-0.014967	0.014967	-0.0666883	-0.119746	-0.0720861	P058_5	late	ipinivo_late
677	CTTAGAACACAT_P010_4	1005	2854.82	HUMAN	P010	P010_4	P010	2	0	CD8_LIKE	pembro	CD8_LIKE	10	0	0.0277888	0.0322753	0.0708188	-0.110493	0.0437253	0.113987	0.0303275	0.0250542	0.234097	0.0150933	-0.134484	0.265219	0.028418	0.123525	-0.0160067	0.0907046	-0.0702619	0.0052733	0.219004	-0.399703	0.399703	-0.0951069	-0.106711	0.402279	P010_4	late	pembro_late
678	TAACCCCACATC_P010_4	854	2508.21	HUMAN	P010	P010_4	P010	2	0	CD8_LIKE	pembro	CD8_LIKE	15	1	0.110503	-0.00333837	0.189834	-0.0777144	-0.0385476	-0.0198159	-0.00817596	0.0236635	0.142856	-0.0404566	-0.0307114	0.203452	-0.0826958	-0.0397704	-0.0602844	0.0381037	-0.0187317	-0.0318395	0.183313	-0.234164	0.234164	-0.0429254	-0.0983881	0.20652	P010_4	late	pembro_late
679	AATCACACGCCG_P010_4	927	2788.87	HUMAN	P010	P010_4	P010	2	0	CD8_LIKE	pembro	CD8_LIKE	23	0	0.0372936	0.0828636	-0.199787	-0.0358951	-0.0421963	0.0811295	0.109888	0.0578959	0.244462	0.0436451	0.0246516	0.29231	0.0446286	0.0819117	-0.0390628	0.125739	-0.123326	0.0519923	0.200817	-0.267658	0.267658	-0.0372831	-0.164801	0.3046	P010_4	late	pembro_late
680	CCTAGTTAACTT_P010_4	666	2177.12	HUMAN	P010	P010_4	P010	2	0	CD8_LIKE	pembro	CD8_LIKE	11	0	-0.0126896	-0.20381	0.0207295	-0.0784956	-0.0122779	0.0552111	0.0120592	-0.0495013	0.0131754	0.185736	0.0758805	0.0160722	0.0465	-0.0640726	-0.0331199	0.0221303	-0.067489	0.0615605	-0.17256	0.0598083	-0.0598083	0.110573	-0.0552502	0.0739213	P010_4	late	pembro_late
681	CGCACCAACCGC_P073_4	599	2071.36	HUMAN	P073	P073_4	P073	2	0	CD8_LIKE	pembro	CD8_LIKE	18	0	0.123947	-0.103945	0.0173505	0.081772	-0.0722065	-0.097511	-0.0206228	0.06675	-0.0555614	0.0255941	-0.0188334	0.0510639	-0.05126	-0.0506074	0.0180809	0.054074	0.0253045	-0.0873729	-0.0811555	-0.0698973	0.0698973	-0.000652559	-0.0359931	0.375233	P073_4	early	pembro_early
682	AAGATGATAAAT_P073_4	608	2275.43	HUMAN	P073	P073_4	P073	2	13	CD8_LIKE	pembro	CD8_LIKE	0	1	0.119699	-0.11223	-0.0829361	0.100652	-0.0142696	-0.210321	-0.133695	0.0912324	0.0598315	-0.0691737	-0.0999837	0.109057	-0.0898991	0.0139689	0.0105308	-0.0548049	0.196051	-0.224927	0.129005	-0.20904	0.20904	-0.103868	0.0653357	0.388337	P073_4	early	pembro_early
683	TCCAGCCAGCCA_P050_7	934	2819.99	HUMAN	P050	P050_7	P050	2	0	CD8_LIKE	pembro	CD8_LIKE	0	1	-0.0673481	-0.0371676	0.185181	0.0568375	0.0152278	-0.00307228	0.03078	0.0194253	0.142073	-0.0335267	-0.0888421	0.120012	-0.0673915	0.117614	0.0189867	0.0138572	0.0183	0.0113547	0.175599	-0.208854	0.208854	-0.185006	0.00512957	0.318955	P050_7	late	pembro_late
684	CATGATTCGAGT_P050_7	339	1507.23	HUMAN	P050	P050_7	P050	2	9	CD8_LIKE	pembro	CD8_LIKE	19	0	-0.076641	-0.000175164	-0.0720975	-0.0336952	-0.0524627	-0.00491215	0.0608459	-0.047402	-0.0158555	0.093471	0.190649	0.0142782	0.171587	-0.0163336	0.0286425	0.0810723	-0.0475506	0.108248	-0.109327	0.176371	-0.176371	0.18792	-0.0524298	0.284998	P050_7	late	pembro_late
685	TTACGTTAGCAA_P050_7	325	1418.13	HUMAN	P050	P050_7	P050	2	4	CD8_LIKE	pembro	CD8_LIKE	5	2	0.224451	0.0251072	-0.000332283	0.204416	0.0292238	-0.0463326	-0.0403195	-0.0307146	0.0567075	-0.021263	-0.0595347	0.109662	-0.142062	-0.00208817	-0.00754167	-0.0368571	0.0755564	-0.00960489	0.0779705	-0.169196	0.169196	-0.139973	0.0293155	0.239983	P050_7	late	pembro_late
686	GTCCAGGACTTT_P050_3	792	2292.24	HUMAN	P050	P050_3	P050	2	0	CD8_LIKE	pre	CD8_LIKE	1	0	-0.0401602	0.0647819	-0.12755	0.172927	-0.0478828	0.0419039	0.0766601	0.025214	0.0136025	0.10823	0.0370678	0.0746108	0.0508688	0.0152006	0.026888	0.0894736	-0.0897867	0.0514462	-0.0946276	-0.037543	0.037543	0.0356682	-0.0625856	0.274579	P050_3	early	pembro_early
687	CCACGCTATTCC_P050_3	657	2141.89	HUMAN	P050	P050_3	P050	2	0	CD8_LIKE	pre	CD8_LIKE	19	0	-0.0767896	0.035685	0.0888918	0.180022	-0.0671555	0.111672	-0.0139129	0.00102917	0.0743151	-0.0593255	-0.0718259	0.0806568	0.0307158	-0.0265929	-0.0541344	-0.00366721	-0.178828	-0.0149421	0.133641	-0.152483	0.152483	0.0573088	-0.0504672	0.245561	P050_3	early	pembro_early
688	ACTTACCGAAAT_P050_3	764	2420.85	HUMAN	P050	P050_3	P050	2	0	CD8_LIKE	pre	CD8_LIKE	10	0	0.00110676	-0.0364534	-0.121938	0.207567	-0.0772228	0.112139	0.0198096	-0.0569694	-0.0253479	-0.0161514	-0.0479626	-0.0399778	-0.0184621	-0.0506625	-0.0620285	0.0407122	-0.189362	0.076779	-0.00919652	-0.00798477	0.00798477	0.0322004	-0.102741	0.308403	P050_3	early	pembro_early
689	GGCCGTTTTTGG_P050_3	729	2104.07	HUMAN	P050	P050_3	P050	2	10	CD8_LIKE	pre	CD8_LIKE	11	0	0.0981355	-0.110782	-0.0477806	0.0731527	0.0114958	-0.0601113	-0.0212211	-0.0112259	0.169108	-0.0283158	-0.111826	0.0941958	0.0566625	0.0156851	-0.0681156	0.113674	0.0716071	-0.00999521	0.197424	-0.206022	0.206022	0.0409775	-0.181789	0.247905	P050_3	early	pembro_early
690	CCTAGAAGCTGC_P050_3	483	1797.63	HUMAN	P050	P050_3	P050	2	0	CD8_LIKE	pre	CD8_LIKE	1	0	-0.090154	-0.0645131	0.00825792	0.0717949	0.00544792	-0.0613878	-0.0145239	-0.0128997	-0.00633219	-0.101418	-0.0111922	0.000672121	0.0202004	0.011651	0.0348514	-0.0210728	0.0668358	-0.00162415	0.0950861	-0.0118643	0.0118643	0.00854937	0.0559243	0.30505	P050_3	early	pembro_early
691	TCAAGCGAATTC_P050_3	439	1705.35	HUMAN	P050	P050_3	P050	2	13	CD8_LIKE	pre	CD8_LIKE	18	0	0.280013	0.157961	0.084231	-0.0415557	0.00214443	0.0277062	-0.122325	-0.0110887	0.186774	-0.0437789	-0.0432256	0.252178	-0.0275662	-0.0109652	-0.0637633	0.0682537	-0.0255618	-0.111236	0.230553	-0.295403	0.295403	-0.016601	-0.132017	0.26981	P050_3	early	pembro_early
692	CGTAAATCTCGT_P050_3	678	2225.63	HUMAN	P050	P050_3	P050	2	9	CD8_LIKE	pre	CD8_LIKE	8	2	0.0819771	-0.0094864	0.170894	0.0695889	-0.0586739	0.0860791	0.139695	-0.0694066	0.0813045	0.0310815	-0.0186299	0.173752	-0.0427486	0.0628604	-0.0163975	0.150359	-0.144753	0.209102	0.050223	-0.192382	0.192382	-0.105609	-0.166756	0.0824795	P050_3	early	pembro_early
693	GGGTGCTTGCAG_P050_3	536	1834.52	HUMAN	P050	P050_3	P050	2	0	CD8_LIKE	pre	CD8_LIKE	20	1	0.136391	-0.085627	0.00790077	0.118944	-0.0347417	-0.0182804	0.000427851	0.0132065	0.103308	-0.0327119	-0.081151	0.23033	-0.10137	0.0619368	-0.0582335	0.164998	-0.0164613	-0.0127787	0.136019	-0.311481	0.311481	-0.163307	-0.223231	0.429788	P050_3	early	pembro_early
694	AAAGACCTAATG_P050_3	453	1695.36	HUMAN	P050	P050_3	P050	2	4	CD8_LIKE	pre	CD8_LIKE	18	0	0.106006	0.0693462	-0.0180537	0.021387	0.028953	0.0807585	-0.0105165	0.0101233	0.0457941	0.0333649	0.0449485	0.142073	0.00886022	0.0130375	0.083162	0.140365	-0.0518055	-0.0206398	0.0124292	-0.0971241	0.0971241	-0.00417724	-0.0572025	0.167977	P050_3	early	pembro_early
695	ATACTGCCGGAT_P050_12	478	1783.84	HUMAN	P050	P050_12	P050	2	12	CD8_LIKE	pembro	CD8_LIKE	17	1	0.106068	-0.0466834	-0.142645	-0.000151252	-0.0440678	-0.0192306	-0.0885042	-0.0403265	0.0348047	-0.0915826	-0.0922718	0.0839415	0.0217976	0.0405323	0.064683	0.00552139	-0.0248372	-0.0481777	0.126387	-0.176213	0.176213	-0.0187347	0.0591616	0.319231	P050_12	late	pembro_late
696	TGGCTAGGCCAG_P014_4A	817	2563.43	HUMAN	P014	P014_4A	P014	2	10	CD8_LIKE	pembro	CD8_LIKE	21	1	-0.0931684	-0.0174768	0.107863	0.0137201	0.00814197	-0.0917732	0.0758798	0.0402604	-0.0208744	-0.0405711	0.0179899	-0.0265192	-0.0136938	0.0501053	0.0206802	-0.123855	0.0999152	0.0356194	0.0196967	0.0445091	-0.0445091	-0.0637991	0.144536	0.212012	P014_4A	late	pembro_late
697	CGTGTTTGTATN_P011_7	280	1252.62	HUMAN	P011	P011_7	P011	2	0	CD8_LIKE	pembro	CD8_LIKE	2	2	-0.038116	-0.0756356	0.0018178	-0.0223114	-0.0282693	0.0786524	-0.00530583	0.0568567	0.102313	0.0649985	-0.050438	0.122363	0.0523439	0.00365996	-0.0735796	0.0527933	-0.106922	-0.0621625	0.0373147	-0.172801	0.172801	0.048684	-0.126373	0.211929	P011_7	late	pembro_late
698	TCTCTAGTCTGA_P011_7	285	1219.14	HUMAN	P011	P011_7	P011	2	0	CD8_LIKE	pembro	CD8_LIKE	18	0	-0.0136964	0.118506	-0.118678	0.021177	0.0170822	-0.15254	-0.0540336	0.100897	0.022227	-0.0423044	-0.102259	-0.0540786	-0.0594443	0.0604331	-0.0778704	-0.0932228	0.169622	-0.15493	0.0645314	-0.04818	0.04818	-0.119877	0.0153524	0.143337	P011_7	late	pembro_late
699	CTCGGATCGTGT_P029_4B	502	1900.21	HUMAN	P029	P029_4B	P029	2	0	CD8_LIKE	pembro	CD8_LIKE	0	1	0.106821	-0.0156525	-0.00948033	0.371225	-0.0553954	-0.00726494	0.104702	-0.0640964	0.0568377	0.0183105	-0.0435791	0.141763	-0.018607	-0.00837201	-0.129172	0.17234	-0.0481304	0.168799	0.0385272	-0.185342	0.185342	-0.010235	-0.301512	0.149934	P029_4A	early	pembro_early
700	AGCCAGGCTCCC_P037_1	1323	2843.48	HUMAN	P037	P037_1	P037	2	0	CD8_LIKE	pre	CD8_LIKE	8	2	-0.0773455	0.00406606	-0.00665826	0.178631	-0.0148082	0.0698023	0.0276047	-0.0318893	0.054462	0.0813838	-0.0227945	0.141662	0.0350282	0.0121484	-0.0290975	0.131584	-0.0846105	0.059494	-0.0269218	-0.164457	0.164457	0.0228798	-0.160682	0.148055	P037_1	pre	pre
701	TGGGCAGAGAGT_P037_1	748	2125.78	HUMAN	P037	P037_1	P037	2	11	CD8_LIKE	pre	CD8_LIKE	17	1	-0.0221766	0.0621341	0.0109565	0.152448	-0.0690544	0.10326	0.0763716	-0.03294	0.00629067	0.0572494	0.0368723	0.0987231	0.045956	-0.0481249	-0.0549346	0.0235789	-0.172314	0.109312	-0.0509587	-0.0618508	0.0618508	0.0940809	-0.0785135	0.231263	P037_1	pre	pre
702	CTCACGTCCTTC_P037_1	577	1857.46	HUMAN	P037	P037_1	P037	2	0	CD8_LIKE	pre	CD8_LIKE	1	0	0.0246651	0.00173503	-0.0737136	0.00777217	-0.0306967	0.0189659	-0.028329	0.0102177	0.0348156	0.0451242	-0.0647135	0.0500185	-0.0342348	-0.0273508	-0.088156	0.0305131	-0.0496626	-0.0385468	-0.0103085	-0.114732	0.114732	-0.00688402	-0.118669	-0.060396	P037_1	pre	pre
703	TTCTTCCTCGCA_P037_1	525	1731.38	HUMAN	P037	P037_1	P037	2	0	CD8_LIKE	pre	CD8_LIKE	1	0	-0.0249187	-0.152721	-0.124408	-0.0455997	-0.0125624	-0.0114276	-0.0343823	-0.0310764	0.0520354	0.0477519	0.00261923	-0.0119499	0.035969	0.0108647	-0.0788485	-0.00892747	-0.00113478	-0.00330599	0.00428352	0.0145691	-0.0145691	0.0251044	-0.069921	0.23228	P037_1	pre	pre
704	AGGCGGATATAA_P037_1	740	2106.96	HUMAN	P037	P037_1	P037	2	0	CD8_LIKE	pre	CD8_LIKE	8	2	-0.102924	-0.0552164	-0.0299994	0.0222405	-0.0193708	0.087511	-0.0124906	-0.0388496	-0.0144511	0.0734839	-0.0348526	-0.0452449	0.0543394	-0.0332337	0.00676647	0.00851549	-0.106882	0.026359	-0.0879351	0.0103923	-0.0103923	0.0875731	-0.00174901	0.235407	P037_1	pre	pre
705	GGCTCACTATAG_P037_1	535	1688.55	HUMAN	P037	P037_1	P037	2	0	CD8_LIKE	pre	CD8_LIKE	13	0	-0.0614331	0.0575812	0.0752091	-0.0501182	-0.0535705	-0.130136	-0.134804	0.0401868	0.0605011	0.0318159	-0.015071	0.0361772	-0.0201799	-0.0115371	-0.0861207	-0.0414237	0.0765656	-0.174991	0.0286852	-0.0512482	0.0512482	-0.00864272	-0.044697	0.156487	P037_1	pre	pre
706	TGGATTGGTCCG_P037_1	491	1721.88	HUMAN	P037	P037_1	P037	2	0	CD8_LIKE	pre	CD8_LIKE	4	2	-0.0176965	-0.0695298	-0.0248985	0.113595	-0.0693049	0.0797752	0.0922052	-0.00289765	0.0297369	0.0827768	-0.00577544	0.126901	-0.0308308	0.0179564	0.00824932	0.191584	-0.14908	0.0951029	-0.05304	-0.132677	0.132677	-0.0487872	-0.183335	0.00981316	P037_1	pre	pre
707	TGTCTATAAGCG_P050_4	845	2464.35	HUMAN	P050	P050_4	P050	2	0	CD8_LIKE	pembro	CD8_LIKE	25	0	0.150024	-0.0296961	-0.0629567	0.140695	-0.0857636	0.0204637	0.0676555	-0.0200302	0.0621333	0.00759076	-0.0106294	0.0872023	0.00564245	-0.0607336	0.0279835	-0.0615568	-0.106227	0.0876857	0.0545425	-0.0978317	0.0978317	0.0663761	0.0895404	0.118155	P050_4	late	pembro_late
708	GGCCTCTTAGTC_P050_4	756	2322.54	HUMAN	P050	P050_4	P050	2	0	CD8_LIKE	pembro	CD8_LIKE	13	0	-0.0504127	-0.018933	0.0599212	0.149554	-0.0778496	-0.0554638	-0.0244608	-0.027956	0.0478716	-0.0214357	-0.0320309	0.116747	-0.0624256	-0.0449492	-0.0561355	0.0322045	-0.0223858	0.00349519	0.0693073	-0.148778	0.148778	-0.0174764	-0.08834	0.187202	P050_4	late	pembro_late
709	AATAGTATTCTA_P050_4	757	2330.14	HUMAN	P050	P050_4	P050	2	0	CD8_LIKE	pembro	CD8_LIKE	1	0	0.0201546	-0.0270274	0.0317974	0.124158	-0.0444213	-0.0168482	0.0216604	-0.0725718	0.0885308	0.118904	0.0207806	0.126531	0.0472955	-0.00780859	0.0133323	0.0324993	-0.0275731	0.0942322	-0.0303727	-0.10575	0.10575	0.0551041	-0.019167	0.118608	P050_4	late	pembro_late
710	ATGGCCGGTTAC_P050_19	880	2601.15	HUMAN	P050	P050_19	P050	2	0	CD8_LIKE	pembro	CD8_LIKE	20	1	-0.13542	-0.161019	-0.10604	-0.119583	-0.0301159	-0.0854407	-0.0094489	0.0517927	0.109499	-0.01565	-0.101247	0.0709325	-0.0674822	0.0534887	0.0474436	0.0110459	0.0553249	-0.0612416	0.125149	-0.17218	0.17218	-0.120971	0.0363977	0.250198	P050_19	late	pembro_late
711	AATTGATCTAGG_P050_19	866	2461.69	HUMAN	P050	P050_19	P050	2	10	CD8_LIKE	pembro	CD8_LIKE	22	2	0.0488644	-0.100421	0.0283169	0.0414903	-0.0444079	0.0298222	-0.000939272	-0.0419757	0.0533505	0.137128	0.0159211	0.0996504	-0.120144	0.0113583	-0.0458059	0.0289945	-0.0742301	0.0410364	-0.0837777	-0.0837293	0.0837293	-0.131503	-0.0748004	0.405696	P050_19	late	pembro_late
712	CAGTTTTGGAGT_P050_19	603	2093.62	HUMAN	P050	P050_19	P050	2	15	CD8_LIKE	pembro	CD8_LIKE	7	1	0.0519507	-0.175334	-0.0908928	-0.0452697	-0.0351274	-0.0921359	-0.0412899	0.00393754	0.00542337	0.0175492	-0.0623874	-0.107467	-0.0213101	-0.0672149	-0.210712	-0.124825	0.0570084	-0.0452275	-0.0121259	0.0450795	-0.0450795	0.0459048	-0.085887	0.317985	P050_19	late	pembro_late
713	ACCTCCCTGTCG_P050_19	691	2337.74	HUMAN	P050	P050_19	P050	2	15	CD8_LIKE	pembro	CD8_LIKE	14	1	0.0630602	0.0924156	-0.0252421	0.129363	-0.0151435	0.0099402	-0.0959274	0.0228659	0.0578288	-0.0600854	-0.00279222	0.254008	-0.0800154	-0.0232023	-0.0535052	0.0794411	-0.0250837	-0.118793	0.117914	-0.256801	0.256801	-0.0568131	-0.132946	0.614887	P050_19	late	pembro_late
714	GGAGGTACGGGT_P050_19	455	1689.49	HUMAN	P050	P050_19	P050	2	10	CD8_LIKE	pembro	CD8_LIKE	0	1	-0.000460534	-0.101244	-0.0849022	0.0657174	0.0306463	-0.220127	-0.104315	0.0351488	0.0324955	-0.0572441	0.0242723	0.0458481	-0.12478	0.139702	-0.0405717	0.0125132	0.250773	-0.139464	0.0897397	-0.0215758	0.0215758	-0.264482	-0.0530848	0.471089	P050_19	late	pembro_late
715	GTCCAACCGAAA_P014_4B	718	2408.49	HUMAN	P014	P014_4B	P014	2	13	CD8_LIKE	pembro	CD8_LIKE	19	0	-0.0680357	-0.105734	-0.00658334	-0.0747677	-0.0597654	0.147402	-0.00248886	0.00165303	0.239798	0.0972731	0.0960131	0.110242	0.103198	0.0413043	0.0706698	-0.0153374	-0.207168	-0.00414189	0.142525	-0.0142294	0.0142294	0.0618935	0.0860072	0.150468	P014_4A	late	pembro_late
716	CTGTATTTTAGT_P043_3	884	2413.44	HUMAN	P043	P043_3	P043	2	0	CD8_LIKE	pembro	CD8_LIKE	1	0	0.0633504	0.0915806	0.0594945	0.0217428	-0.0430146	-0.0279658	0.00108946	0.0399786	0.00117999	-0.00589814	0.0755273	0.0263958	0.0492508	-0.00157307	0.0134065	-0.109855	-0.0150488	-0.0388892	0.00707813	0.0491315	-0.0491315	0.0508239	0.123262	-0.0877111	P043_3	early	pembro_early
717	CTTATCAAGGAT_P043_3	1139	3123.33	HUMAN	P043	P043_3	P043	2	9	CD8_LIKE	pembro	CD8_LIKE	20	1	-0.0813601	0.00522736	-0.0168021	-0.0603778	-0.0366795	-0.0414136	0.00677966	-0.00014754	-0.147524	0.041277	-0.0299243	0.0250235	0.0115802	-0.0200652	-0.00201681	0.104492	0.00473405	0.0069272	-0.188801	-0.0549478	0.0549478	0.0316454	-0.106508	0.587123	P043_3	early	pembro_early
718	TATCCTCGCCCC_P043_3	989	2618.53	HUMAN	P043	P043_3	P043	2	0	CD8_LIKE	pembro	CD8_LIKE	1	0	-0.0863911	0.0738674	-0.00873953	0.16	-0.029434	-0.0185438	0.0574134	0.0401247	0.0137855	-0.0708868	0.0406862	0.0559211	0.0532015	0.00257135	-0.00673087	0.0376024	-0.0108902	0.0172887	0.0846723	-0.0152349	0.0152349	0.0506302	-0.0443333	0.157	P043_3	early	pembro_early
719	AGTAAGTGGCTC_P043_3	774	2316.92	HUMAN	P043	P043_3	P043	2	0	CD8_LIKE	pembro	CD8_LIKE	26	1	0.107532	-0.0312776	-0.149547	0.139653	0.00375541	0.0990671	-0.0456578	0.0201329	0.0479329	0.0697607	-0.00624741	0.0874813	0.0411934	0.0555676	-0.0947301	0.0790552	-0.0953116	-0.0657907	-0.0218278	-0.0937288	0.0937288	-0.0143742	-0.173785	0.369053	P043_3	early	pembro_early
720	GGTTCGTTGCAA_P043_3	852	2566.66	HUMAN	P043	P043_3	P043	2	10	CD8_LIKE	pembro	CD8_LIKE	20	1	-0.126067	-0.0721478	-0.0136021	0.091879	-0.0149436	-0.0583406	-0.0177685	-0.0492102	0.123334	-0.13519	-0.0834579	0.265733	-0.0759966	0.0938365	-0.0212668	0.144375	0.0433969	0.0314418	0.258524	-0.349191	0.349191	-0.169833	-0.165642	0.773776	P043_3	early	pembro_early
721	GGCCAAGTATCA_P043_3	715	2251.55	HUMAN	P043	P043_3	P043	2	0	CD8_LIKE	pembro	CD8_LIKE	3	2	-0.0241937	-0.0874382	0.183549	0.218116	0.00552859	-0.0632423	-0.0982724	0.0281204	0.052359	-0.0195049	-0.026641	0.111832	-0.0685291	0.0252557	0.0619325	0.0438462	0.0687709	-0.126393	0.0718639	-0.138473	0.138473	-0.0937849	0.0180863	0.189817	P043_3	early	pembro_early
722	GCGTCCCGAAGT_P043_3	677	2119.13	HUMAN	P043	P043_3	P043	2	0	CD8_LIKE	pembro	CD8_LIKE	10	0	-0.0503795	0.0323783	-0.0724249	-0.0594501	-0.00526831	-0.0504721	-0.0519913	0.0929823	0.0268281	0.098786	0.0214527	-0.0118066	-0.0870878	0.0343042	-0.0295991	0.085503	0.0452038	-0.144974	-0.0719579	0.0332593	-0.0332593	-0.121392	-0.115102	0.376909	P043_3	early	pembro_early
723	TGAGCTGTTCGA_P043_3	617	2045.75	HUMAN	P043	P043_3	P043	2	4	CD8_LIKE	pembro	CD8_LIKE	22	2	0.00296182	0.0728184	-0.110236	0.23799	0.0240947	0.0268478	0.0179992	-0.0658161	0.115565	0.0823129	0.0555405	0.192549	0.00860501	0.131515	-0.0571987	0.0786049	-0.00275309	0.0838153	0.0332519	-0.137009	0.137009	-0.12291	-0.135804	0.495906	P043_3	early	pembro_early
724	GCGCGATGCTCC_P043_3	718	2295.11	HUMAN	P043	P043_3	P043	2	13	CD8_LIKE	pembro	CD8_LIKE	20	1	-0.000142676	0.0327297	-0.108464	0.190254	-0.00202845	-0.0816809	0.0430455	-0.00117718	0.0479569	-0.00939335	-0.0362156	0.187027	-0.0398574	0.0335102	-0.0265591	0.0600135	0.0796525	0.0442226	0.0573503	-0.223243	0.223243	-0.0733676	-0.0865725	0.72075	P043_3	early	pembro_early
725	CCCGCTGGAAGC_P043_3	525	1883.43	HUMAN	P043	P043_3	P043	2	13	CD8_LIKE	pembro	CD8_LIKE	22	2	0.048186	-0.00653466	-0.102752	0.195328	0.00321877	0.0959438	-0.0114235	0.0259808	0.0358115	0.0200843	0.0948181	0.118117	0.0635942	0.0252949	0.0596978	0.0913378	-0.0927251	-0.0374043	0.0157273	-0.0232991	0.0232991	0.0382993	-0.0316399	0.0742864	P043_3	early	pembro_early
726	TGTGATCTCCGG_P043_3	502	1827.42	HUMAN	P043	P043_3	P043	2	10	CD8_LIKE	pembro	CD8_LIKE	0	1	-0.0751418	-0.0936134	0.046801	0.172337	-0.0551004	-0.02323	-0.0385457	0.0329466	0.0995966	-0.0125947	0.026147	0.0167391	-0.0177976	0.012926	-0.112408	-0.0807475	-0.0318705	-0.0714922	0.112191	0.00940785	-0.00940785	-0.0307236	-0.0316608	0.408312	P043_3	early	pembro_early
727	GAAACGGGTGGA_P123_4	953	2593	HUMAN	P123	P123_4	P123	2	0	CD8_LIKE	ipinivo	CD8_LIKE	20	1	0.0325467	-0.108497	-0.0489978	0.0438507	0.0661768	-0.0421702	-0.0684506	-0.00403193	0.117024	-0.0929485	-0.119327	0.266435	-0.0514164	0.180389	-0.0442021	0.181612	0.108347	-0.0644187	0.209973	-0.385763	0.385763	-0.231806	-0.225814	0.105596	P123_4	late	ipinivo_late
728	CAATAACAACTC_P123_4	735	2323.19	HUMAN	P123	P123_4	P123	2	0	CD8_LIKE	ipinivo	CD8_LIKE	20	1	-0.0870132	0.00398335	0.0879068	0.107349	-0.0317112	0.0228032	-0.0813009	-0.0260722	0.169623	0.0123688	-0.0801925	0.143966	-0.0150305	0.0470483	-0.0862309	0.0482443	-0.0545144	-0.0552287	0.157254	-0.224158	0.224158	-0.0620788	-0.134475	0.329491	P123_4	late	ipinivo_late
729	AACAAAGACATG_P123_4	709	2354.75	HUMAN	P123	P123_4	P123	2	0	CD8_LIKE	ipinivo	CD8_LIKE	0	1	0.119556	0.0379017	0.206404	-0.0224993	-0.00837269	0.0418169	-0.128648	0.0241226	0.0255143	0.0774682	0.0765193	0.0680644	0.036583	0.0323144	-0.0650072	-0.0241539	-0.0501896	-0.152771	-0.051954	0.00845485	-0.00845485	0.00426863	-0.0408533	0.292195	P123_4	late	ipinivo_late
730	TTTTAGAATCAG_P123_4	613	1985.08	HUMAN	P123	P123_4	P123	2	0	CD8_LIKE	ipinivo	CD8_LIKE	7	1	-0.00916814	0.116008	-0.229794	0.112569	-0.0557913	-0.034006	0.00670058	-0.0232138	0.012368	-0.0136783	-0.0133489	0.204266	-0.106736	0.0241835	-0.00670197	0.0749433	-0.0217853	0.0299144	0.0260463	-0.217615	0.217615	-0.130919	-0.0816453	0.327954	P123_4	late	ipinivo_late
731	CGCCGACCCTCA_P123_4	723	2270.2	HUMAN	P123	P123_4	P123	2	4	CD8_LIKE	ipinivo	CD8_LIKE	17	1	0.0924584	0.00418667	0.0187412	0.0734423	-0.0487035	-0.11726	0.0589726	-0.0362412	0.200738	0.0420694	0.0812458	0.203822	0.113162	-0.0172742	0.0572317	0.139515	0.0685563	0.0952138	0.158668	-0.122576	0.122576	0.130436	-0.0822831	0.415183	P123_4	late	ipinivo_late
732	TGTCCGTCAATC_P123_4	750	2436.53	HUMAN	P123	P123_4	P123	2	9	CD8_LIKE	ipinivo	CD8_LIKE	12	0	-0.0519218	0.00874086	0.0878684	0.132783	-0.0499251	0.0011849	-0.0149514	-0.0326458	0.0923938	0.153336	-5.09e-05	0.105071	0.115712	0.0240778	-0.0254254	0.0218845	-0.05111	0.0176944	-0.0609423	-0.105122	0.105122	0.0916342	-0.0473099	0.37504	P123_4	late	ipinivo_late
733	AGTGGTTACCAT_P123_4	593	1972.03	HUMAN	P123	P123_4	P123	2	0	CD8_LIKE	ipinivo	CD8_LIKE	26	1	-0.00749512	-0.118431	-0.0500793	0.0450151	-0.0773581	0.0501285	0.0934996	-0.017044	-0.0494667	0.123571	-0.0847485	-0.00278523	0.0205356	-0.0874405	0.000792495	-0.0445653	-0.127487	0.110544	-0.173037	-0.0819632	0.0819632	0.107976	0.0453578	0.149855	P123_4	late	ipinivo_late
734	ATCGTGGTTCCG_P123_4	676	2318.13	HUMAN	P123	P123_4	P123	2	0	CD8_LIKE	ipinivo	CD8_LIKE	28	1	0.0440062	0.0700989	0.000682861	0.185699	-0.00317524	-0.00818855	0.0620163	-0.00758642	0.0445446	0.0803666	-0.0210549	0.104791	-0.0232119	0.100685	-0.0425318	0.115341	0.00501331	0.0696027	-0.035822	-0.125846	0.125846	-0.123897	-0.157873	0.358544	P123_4	late	ipinivo_late
735	AAGAGGGTGGCG_P123_4	576	1922.17	HUMAN	P123	P123_4	P123	2	4	CD8_LIKE	ipinivo	CD8_LIKE	5	2	0.00929153	-0.00286293	-0.0116614	-0.0288667	0.0284871	0.0151096	-0.047224	-0.00614721	0.0534938	-0.0489261	-0.0500554	0.0671196	-0.0405446	0.0664577	-0.103554	0.203218	0.0133775	-0.0410768	0.10242	-0.117175	0.117175	-0.107002	-0.306772	0.273478	P123_4	late	ipinivo_late
736	ACCCGCATGTGG_P123_4	622	2124.88	HUMAN	P123	P123_4	P123	2	13	CD8_LIKE	ipinivo	CD8_LIKE	0	1	0.0856375	0.0162653	0.0692734	0.240217	-0.0651741	0.177309	0.0171904	0.0109792	0.0825012	0.0696872	0.0107239	0.238222	0.033223	0.0242763	-0.0795795	0.106004	-0.242483	0.0062112	0.012814	-0.227498	0.227498	0.00894662	-0.185584	0.311985	P123_4	late	ipinivo_late
737	GACCTTGTCGTT_P123_4	594	2110.31	HUMAN	P123	P123_4	P123	2	11	CD8_LIKE	ipinivo	CD8_LIKE	21	1	0.0951323	-0.0511301	-0.172051	-0.10777	-0.0753491	-0.149319	-0.106528	0.0157535	0.140243	-0.0847386	-0.0842327	0.047661	-0.232849	-0.0767453	-0.0430126	0.055742	0.0739697	-0.122281	0.224982	-0.131894	0.131894	-0.156104	-0.0987546	0.608288	P123_4	late	ipinivo_late
738	GAGTTAGCGGAG_P129_1	552	1858.01	HUMAN	P129	P129_1	P129	2	9	CD8_LIKE	pre	CD8_LIKE	11	0	0.123629	-0.00101438	-0.0654269	-0.0243976	0.0954771	-0.0733865	0.0101674	0.101589	0.0770817	0.0183572	0.00850999	0.0786387	-0.0101	0.0711484	-0.000615169	-0.00754778	0.168864	-0.0914215	0.0587244	-0.0701287	0.0701287	-0.0812484	0.00693261	0.121575	P129_1	pre	pre
739	CTGGCCTCCGAA_P129_1	642	2247.35	HUMAN	P129	P129_1	P129	2	0	CD8_LIKE	pre	CD8_LIKE	5	2	-0.160925	-0.101353	-0.0902685	-0.0145069	0.0569664	-0.000957964	-0.00452014	-0.00173156	0.0581482	0.115689	0.0854799	0.0846589	0.0649097	0.111651	0.0305571	0.114284	0.0579244	-0.00278859	-0.0575404	0.000821004	-0.000821004	-0.0467417	-0.0837267	0.251162	P129_1	pre	pre
740	AACAGCTACTGT_P129_1	639	2320.32	HUMAN	P129	P129_1	P129	2	0	CD8_LIKE	pre	CD8_LIKE	22	2	-0.0767621	-0.0858705	0.064881	0.0968106	0.0317404	0.0119716	-0.00261444	0.000880601	0.0631846	0.0951915	0.0413096	0.126745	-0.0366461	0.0841221	0.0379359	0.220427	0.0197688	-0.00349504	-0.0320068	-0.085435	0.085435	-0.120768	-0.182491	0.248152	P129_1	pre	pre
741	ACGGCGCTGCAG_P129_1	473	1850.2	HUMAN	P129	P129_1	P129	2	0	CD8_LIKE	pre	CD8_LIKE	19	0	-0.0914076	0.0894114	-0.0383511	0.0845823	0.0672392	-0.115271	-0.0468912	0.0226372	0.00212633	0.0169389	0.0605301	0.144453	0.0474744	0.0418381	0.0557206	0.0780997	0.18251	-0.0695284	-0.0148126	-0.0839233	0.0839233	0.00563621	-0.022379	0.600526	P129_1	pre	pre
742	CCAAGAAATTCG_P129_1	322	1442.66	HUMAN	P129	P129_1	P129	2	0	CD8_LIKE	pre	CD8_LIKE	10	0	-0.0311438	0.10375	-0.117348	0.156329	-0.0606791	-0.016929	-0.0276256	0.0372956	0.0601617	0.0753805	-0.0505604	0.178407	-0.0359959	0.070763	-0.0488158	0.130827	-0.0437501	-0.0649212	-0.0152187	-0.228968	0.228968	-0.106759	-0.179643	0.0646493	P129_1	pre	pre
743	CTGTACTAACCT_P127_3	495	1834.65	HUMAN	P127	P127_3	P127	2	0	CD8_LIKE	ipinivo	CD8_LIKE	26	1	-0.0687726	-0.00971482	0.0611911	-0.0812129	0.0049925	0.00996459	0.0685773	-0.0473393	0.0458207	0.00610152	0.0693874	0.0679608	0.0237339	-0.0524535	0.0355787	0.0276886	-0.00497209	0.115917	0.0397192	0.00142663	-0.00142663	0.0761873	0.00789007	0.0720633	P127_3	late	ipinivo_late
744	CTAAAGCGATGT_P127_3	486	1785.76	HUMAN	P127	P127_3	P127	2	0	CD8_LIKE	ipinivo	CD8_LIKE	27	2	-0.0393925	0.0607105	0.210439	-0.0759968	-0.0479861	0.014713	0.0342224	-0.0600195	0.114729	-0.0334558	0.00769695	0.120124	-0.0262689	-0.0593851	-0.000537374	0.0936631	-0.0626991	0.0942419	0.148185	-0.112427	0.112427	0.0331162	-0.0942005	-0.0446025	P127_3	late	ipinivo_late
745	TAAGTGCTGATA_P127_3	265	1180.91	HUMAN	P127	P127_3	P127	2	0	CD8_LIKE	ipinivo	CD8_LIKE	27	2	0.0337449	-0.121435	-0.121262	-0.01546	-0.0403339	0.0194507	-0.0482735	-0.0283325	0.0550199	0.0659595	0.0262488	0.115054	-0.0207374	0.0578214	0.0143309	0.0331735	-0.0597846	-0.019941	-0.0109395	-0.0888051	0.0888051	-0.0785588	-0.0188426	0.0318696	P127_3	late	ipinivo_late
746	CCTTGAATACAC_P127_3	410	1742.91	HUMAN	P127	P127_3	P127	2	4	CD8_LIKE	ipinivo	CD8_LIKE	22	2	-0.00289681	-0.0606668	-0.126462	0.127194	0.118755	0.0391175	-0.022357	-0.0126307	0.151624	-0.0536426	-0.0780412	0.167365	0.0308448	0.150446	-0.018698	0.277961	0.0796375	-0.00972624	0.205267	-0.245407	0.245407	-0.119601	-0.296659	0.265049	P127_3	late	ipinivo_late
747	TATGGCATACTC_P127_3	291	1271.8	HUMAN	P127	P127_3	P127	2	0	CD8_LIKE	ipinivo	CD8_LIKE	11	0	0.0757296	-0.0578007	-0.181179	0.0375088	-0.0741353	-0.0193385	0.015863	-0.0321265	-0.0225054	0.0135585	0.0529125	-0.0492004	-0.0356682	-0.0870574	-0.0576128	-0.101474	-0.0547968	0.0479895	-0.0360639	0.102113	-0.102113	0.0513892	0.0438613	0.00567506	P127_3	late	ipinivo_late
748	CATTAGGTGTTG_P058_1	797	2430.41	HUMAN	P058	P058_1	P058	2	0	CD8_LIKE	pre	CD8_LIKE	14	1	-0.0714749	0.00475861	0.100132	0.0352489	-0.0161126	-0.0268682	-0.0522945	0.0597098	0.145149	-0.114935	-0.13078	0.171332	0.0105484	0.0194063	-0.0114208	0.0232187	0.0107555	-0.112004	0.260084	-0.302112	0.302112	-0.00885794	-0.0346394	0.326658	P058_1	pre	pre
749	TCGCCAGCTTTG_P058_1	462	1658.35	HUMAN	P058	P058_1	P058	2	0	CD8_LIKE	pre	CD8_LIKE	3	2	0.11197	-0.172535	0.113113	0.188675	0.05821	0.0686227	-0.0100413	0.0487549	0.0829236	0.0625202	-0.0262032	0.140991	-0.0018905	0.145877	0.0144066	0.22043	-0.0104127	-0.0587962	0.0204034	-0.167195	0.167195	-0.147768	-0.206023	0.309131	P058_1	pre	pre
750	CGGGCACTTGCC_P058_1	405	1600.16	HUMAN	P058	P058_1	P058	2	0	CD8_LIKE	pre	CD8_LIKE	11	0	-0.045868	0.0547665	0.128637	0.0626452	-0.00079662	0.0640148	0.0804841	-0.0136116	0.0165128	0.190671	-0.0420323	0.0935675	0.0650006	0.038777	-0.044252	0.0642242	-0.0648114	0.0940957	-0.174158	-0.1356	0.1356	0.0262236	-0.108476	-0.0216186	P058_1	pre	pre
751	TATAAAACTCGG_P056_3	1378	2943.9	HUMAN	P056	P056_3	P056	2	0	CD8_LIKE	ipinivo	CD8_LIKE	8	2	0.0862129	0.0598889	-0.0453028	0.116071	-0.0672448	0.10177	0.017605	-0.00722573	0.00787965	0.11033	-0.0581019	0.0535232	0.0575466	-0.011327	0.0460629	0.132809	-0.169015	0.0248308	-0.10245	-0.111625	0.111625	0.0688736	-0.0867458	0.110895	P056_3	late	ipinivo_late
752	TCATGGTACTGT_P056_3	1233	2895.38	HUMAN	P056	P056_3	P056	2	0	CD8_LIKE	ipinivo	CD8_LIKE	20	1	0.0845197	-0.158545	0.0469696	0.111513	-0.0115753	-0.0298769	0.0165098	0.0172665	0.0901798	-0.0656931	-0.0692389	0.104606	-0.0547243	0.0214973	0.0401612	0.0841241	0.0183016	-0.000756631	0.155873	-0.173845	0.173845	-0.0762216	-0.0439629	0.240333	P056_3	late	ipinivo_late
753	GGCACCACATCC_P056_3	1363	3166.5	HUMAN	P056	P056_3	P056	2	0	CD8_LIKE	ipinivo	CD8_LIKE	10	0	-0.194043	-0.0183763	0.295931	-0.154653	-0.0154338	0.0724931	0.0974962	-0.0405075	0.0996397	-0.014909	0.0125747	0.215075	0.0571729	-0.00107935	0.0297557	0.177748	-0.0879269	0.138004	0.114549	-0.2025	0.2025	0.0582523	-0.147992	0.168565	P056_3	late	ipinivo_late
754	CTGATCCATACC_P056_3	1220	2951.94	HUMAN	P056	P056_3	P056	2	0	CD8_LIKE	ipinivo	CD8_LIKE	10	0	0.0680856	0.0660603	-0.0203643	0.149026	0.0383524	-0.0773422	-0.074697	0.0121065	0.0463117	0.0196652	0.024557	0.193995	0.0706061	0.0559831	-0.0023442	0.0258645	0.115695	-0.0868036	0.0266465	-0.169438	0.169438	0.014623	-0.0282086	0.297165	P056_3	late	ipinivo_late
755	GCCGTAATTAAA_P056_3	856	2339.23	HUMAN	P056	P056_3	P056	2	0	CD8_LIKE	ipinivo	CD8_LIKE	23	0	-0.0489084	-0.131883	-0.0634085	-0.023075	-0.0121973	-0.0132495	0.00268915	0.0192996	0.200211	0.0218601	-0.0303512	0.121928	0.0202719	0.0465608	-0.0277564	0.0596502	0.00105227	-0.0166105	0.178351	-0.152279	0.152279	-0.0262889	-0.0874066	0.0860399	P056_3	late	ipinivo_late
756	CAGTAAAGAGAT_P056_3	1169	2926.97	HUMAN	P056	P056_3	P056	2	0	CD8_LIKE	ipinivo	CD8_LIKE	26	1	0.00755545	0.0694862	-0.110957	-0.0190513	-0.00209651	-0.0171609	-0.0210853	-0.0657098	0.1393	-0.0345353	-0.0924732	0.165155	-0.0567641	-0.0156993	-0.129731	0.115785	0.0150644	0.0446244	0.173835	-0.257628	0.257628	-0.0410648	-0.245516	0.250084	P056_3	late	ipinivo_late
757	AAGTCCGATAGA_P056_3	969	2546.16	HUMAN	P056	P056_3	P056	2	0	CD8_LIKE	ipinivo	CD8_LIKE	1	0	0.00753397	-0.0279947	0.00451297	0.121667	0.0021366	-0.0229888	-0.042602	0.029208	0.0800727	-0.0140517	-0.0589943	0.0637713	0.067124	0.0654537	0.0615889	-0.0314851	0.0251254	-0.07181	0.0941244	-0.122766	0.122766	0.00167031	0.093074	0.537226	P056_3	late	ipinivo_late
758	ACTTCAACGTTT_P056_3	802	2315.33	HUMAN	P056	P056_3	P056	2	0	CD8_LIKE	ipinivo	CD8_LIKE	22	2	0.208435	7.24e-05	-0.0491864	0.111945	-0.0469089	0.0533392	-0.0457442	-0.099165	0.0853457	0.00545747	-0.000824299	0.0831334	-0.0076404	-0.0469291	0.0187845	0.00770787	-0.100248	0.0534207	0.0798882	-0.0839577	0.0839577	0.0392887	0.0110766	0.324072	P056_3	late	ipinivo_late
759	TCTTTGGTTACA_P056_3	769	2260.07	HUMAN	P056	P056_3	P056	2	10	CD8_LIKE	ipinivo	CD8_LIKE	24	2	0.130241	0.116279	0.0577755	0.00968204	-0.0368405	0.00181078	-0.0327853	0.0386539	0.0792113	-0.0573558	0.02447	0.148468	-0.0784423	-0.0558274	-0.00634046	-0.0256724	-0.0386512	-0.0714393	0.136567	-0.123998	0.123998	-0.0226149	0.0193319	0.0910199	P056_3	late	ipinivo_late
760	CAGAACATCTAT_P056_3	734	2297.77	HUMAN	P056	P056_3	P056	2	0	CD8_LIKE	ipinivo	CD8_LIKE	23	0	-0.0389435	0.081479	-0.013506	-0.0335727	0.0151155	-0.0855391	-0.111649	-0.0462286	0.134804	0.126722	-0.0283606	0.204103	-0.0669765	0.0385835	-0.00370991	0.179983	0.100655	-0.0654208	0.00808222	-0.232463	0.232463	-0.10556	-0.183693	0.512511	P056_3	late	ipinivo_late
761	GCTATAAGTACT_P056_3	721	2286.18	HUMAN	P056	P056_3	P056	2	4	CD8_LIKE	ipinivo	CD8_LIKE	20	1	-0.0526371	-0.04629	0.0648778	0.181432	-0.0220604	0.108234	0.0491292	-0.010243	0.039673	0.0632616	0.0134113	0.117115	-0.0244933	0.0490439	0.0232512	0.140103	-0.130295	0.0593722	-0.0235886	-0.103703	0.103703	-0.0735371	-0.116851	0.171311	P056_3	late	ipinivo_late
762	AGATCACAATTC_P056_3	837	2581.69	HUMAN	P056	P056_3	P056	2	10	CD8_LIKE	ipinivo	CD8_LIKE	17	1	-0.0645589	0.00118425	-0.0304284	-0.0494891	-0.118781	-0.012915	-0.0956908	-0.0752314	0.0323863	0.00103785	-0.0940726	0.139577	-0.0563005	-0.0620733	-0.0921103	-0.0213773	-0.105866	-0.0204593	0.0313484	-0.23365	0.23365	0.00577284	-0.0707329	0.294885	P056_3	late	ipinivo_late
763	ACGCCGCCAGCG_P056_3	740	2218.64	HUMAN	P056	P056_3	P056	2	0	CD8_LIKE	ipinivo	CD8_LIKE	23	0	-0.0686474	-0.0100334	-0.149264	0.0681359	-0.0148424	0.0699343	0.0062133	-0.0452605	0.0651434	0.0306181	-0.0171289	0.18141	0.128696	0.0624824	-0.0399583	0.126211	-0.0847767	0.0514737	0.0345253	-0.198539	0.198539	0.0662135	-0.16617	0.294301	P056_3	late	ipinivo_late
764	CGGTCTACGGTC_P056_3	750	2289.73	HUMAN	P056	P056_3	P056	2	0	CD8_LIKE	ipinivo	CD8_LIKE	23	0	0.177464	-0.23069	0.116742	-0.087604	-0.0749586	-0.0429518	-0.0146007	-0.00334145	0.0754213	0.0475905	-0.0588623	0.0744091	-0.0276838	-0.0662394	0.00182862	0.0731968	-0.0320068	-0.0112592	0.0278308	-0.133271	0.133271	0.0385556	-0.0713682	0.252437	P056_3	late	ipinivo_late
765	GGTGCCGCTCAA_P056_3	739	2277.23	HUMAN	P056	P056_3	P056	2	4	CD8_LIKE	ipinivo	CD8_LIKE	19	0	-0.179896	-0.0716465	0.0168745	0.0954736	-0.068198	-0.0858477	0.000509969	0.00561884	0.0249965	0.0520194	0.0530502	0.0350498	-0.0348002	0.0254718	0.0319555	-0.0409505	0.0176497	-0.00510887	-0.0270229	0.0180004	-0.0180004	-0.060272	0.0729061	0.0897006	P056_3	late	ipinivo_late
766	CGATTTCGCACA_P056_3	628	2068.66	HUMAN	P056	P056_3	P056	2	0	CD8_LIKE	ipinivo	CD8_LIKE	1	0	0.0866901	-0.0782448	0.0951812	0.0547693	-0.0566052	0.00280033	-0.0480329	-0.075393	0.0425968	0.182041	0.0434182	0.0783474	0.0210733	-0.0339201	0.0848869	0.0636682	-0.0594055	0.0273601	-0.139444	-0.0349292	0.0349292	0.0549933	0.0212187	0.159035	P056_3	late	ipinivo_late
767	TGCTTGCGACCA_P056_3	664	2143.4	HUMAN	P056	P056_3	P056	2	0	CD8_LIKE	ipinivo	CD8_LIKE	2	2	0.0917374	-0.0931998	0.0597169	0.15178	0.00137472	0.0425216	-0.0503468	-0.0425598	0.136667	0.0950943	-0.05683	0.175367	-0.0127294	0.0374359	-0.135219	0.226291	-0.0411469	-0.00778703	0.0415724	-0.232197	0.232197	-0.0501653	-0.36151	0.372346	P056_3	late	ipinivo_late
768	TACCGCAAGAAT_P056_3	630	2107.47	HUMAN	P056	P056_3	P056	2	8	CD8_LIKE	ipinivo	CD8_LIKE	2	2	-0.0492485	-0.0307435	-0.0499168	-0.0308977	-0.116371	0.0788111	0.010175	-0.0649874	0.0615893	-0.0148564	-0.00524205	0.0993029	0.00274271	-0.0518779	-0.083871	0.0492948	-0.195182	0.0751624	0.0764457	-0.104545	0.104545	0.0546206	-0.133166	0.14623	P056_3	late	ipinivo_late
769	ATGGTTGACACT_P056_3	543	1853.61	HUMAN	P056	P056_3	P056	2	0	CD8_LIKE	ipinivo	CD8_LIKE	9	2	-0.0777976	-0.0401888	0.0657487	0.108698	-0.0758986	-0.03635	-0.00786776	-0.0426391	0.115994	0.0434867	-0.0439788	0.164549	-0.056236	-0.0500108	-0.0744648	0.0497832	-0.0395486	0.0347714	0.0725072	-0.208528	0.208528	-0.00622514	-0.124248	0.117088	P056_3	late	ipinivo_late
770	CCCCGCAAGAAC_P056_3	635	2097.72	HUMAN	P056	P056_3	P056	2	4	CD8_LIKE	ipinivo	CD8_LIKE	2	2	-0.0258068	0.0203692	0.150399	0.0673235	-0.029104	-0.083108	-0.0140826	-0.0844707	0.250218	-0.0301783	-0.0280681	0.0739429	-0.150255	-0.0104216	-0.0179451	-0.042197	0.054004	0.070388	0.280396	-0.102011	0.102011	-0.139833	0.0242518	0.266067	P056_3	late	ipinivo_late
771	CCTCAACGGCTC_P056_3	559	1895.78	HUMAN	P056	P056_3	P056	2	0	CD8_LIKE	ipinivo	CD8_LIKE	3	2	-0.120437	0.0616639	-0.111294	0.124526	0.00320579	-0.0230324	-0.111862	-0.0165212	0.0780755	0.0626442	0.00324736	0.118816	-0.0381103	0.00352111	-0.0114589	0.0396582	0.0262382	-0.0953405	0.0154313	-0.115569	0.115569	-0.0416314	-0.0511171	0.225163	P056_3	late	ipinivo_late
772	TGTTTAAAGCGC_P056_3	620	2088.43	HUMAN	P056	P056_3	P056	2	9	CD8_LIKE	ipinivo	CD8_LIKE	24	2	-0.0669964	-0.0621467	-0.00494234	-0.0459577	-0.0658953	-0.0806596	-0.0407805	-0.0232937	0.00580839	-0.067646	-0.0622531	0.0589126	-0.102692	-0.0732763	-0.124395	-0.0791623	0.0147643	-0.0174868	0.0734544	-0.121166	0.121166	-0.0294158	-0.0452325	0.292385	P056_3	late	ipinivo_late
773	TAATGGCTAAGT_P056_3	554	1884.35	HUMAN	P056	P056_3	P056	2	10	CD8_LIKE	ipinivo	CD8_LIKE	9	2	0.0205219	0.065809	0.093984	0.182248	0.0340899	0.0580825	-0.0461835	0.0271324	0.112537	0.0416913	-0.0486518	0.230394	-0.0169061	0.0183807	0.0264481	0.157923	-0.0239926	-0.073316	0.0708459	-0.279046	0.279046	-0.0352867	-0.131475	0.242108	P056_3	late	ipinivo_late
774	GGAGCCCTTTGT_P056_3	589	1973.76	HUMAN	P056	P056_3	P056	2	13	CD8_LIKE	ipinivo	CD8_LIKE	3	2	-0.058274	0.0190794	-0.0407489	0.083127	-0.00298875	-0.0168071	-0.0414947	0.000792271	0.178404	-0.0774175	0.0215563	0.200113	0.0678071	0.0337125	-0.0168874	-0.00333263	0.0138184	-0.042287	0.255821	-0.178557	0.178557	0.0340946	-0.0135548	0.218613	P056_3	late	ipinivo_late
775	GTGTAGGAAGCA_P056_3	531	1834.24	HUMAN	P056	P056_3	P056	2	10	CD8_LIKE	ipinivo	CD8_LIKE	9	2	-0.0609118	-0.0804314	-0.0238765	0.00226986	0.0386863	0.0147633	0.0434403	0.0798872	0.00894303	0.00787807	0.0477422	0.0406122	-0.0557359	0.0753923	0.0565572	0.0866058	0.023923	-0.0364469	0.00106496	0.00713001	-0.00713001	-0.131128	-0.0300487	0.307033	P056_3	late	ipinivo_late
776	CCGCCAGAATAT_P062_2	1022	2742.15	HUMAN	P062	P062_2	P062	2	0	CD8_LIKE	pre	CD8_LIKE	10	0	-0.0459643	0.0346284	-0.0528444	0.0577586	-0.041931	-0.011515	0.0662604	-0.0560832	0.144503	0.0964693	-0.0725521	0.126118	0.0507106	-0.000305975	0.110216	0.131509	-0.030416	0.122344	0.0480337	-0.19867	0.19867	0.0510166	-0.0212927	0.320358	P062_2	pre	pre
777	GGCAGTCGTGCG_P062_2	771	2434.18	HUMAN	P062	P062_2	P062	2	9	CD8_LIKE	pre	CD8_LIKE	5	2	0.0373254	0.0200745	0.0444474	0.122135	0.0915256	0.0954292	-0.0609505	0.0118232	0.130803	0.138274	0.0676835	0.185455	0.123053	0.0708699	-0.0570878	0.239935	-0.00390363	-0.0727737	-0.00747116	-0.117772	0.117772	0.0521828	-0.297023	0.0802333	P062_2	pre	pre
778	TCGCGGCCAACA_P062_5	1362	3196.01	HUMAN	P062	P062_5	P062	2	0	CD8_LIKE	ipinivo	CD8_LIKE	10	0	0.0838206	0.0369287	-0.0114027	0.0774099	-0.0102098	0.127175	-0.0195841	-0.00263456	-0.0131311	0.114697	0.0117893	0.111125	0.0289889	-0.0247576	-0.00929796	0.0195842	-0.137385	-0.0169495	-0.127828	-0.099336	0.099336	0.0537465	-0.0288821	0.299256	P062_5	late	ipinivo_late
779	ACGCTCATCCAG_P062_5	1416	3351.16	HUMAN	P062	P062_5	P062	2	0	CD8_LIKE	ipinivo	CD8_LIKE	12	0	0.0169568	0.0667612	0.00953586	0.11728	0.0207324	-0.0150921	-0.0152762	-0.00206086	0.114222	-0.00276594	-0.0377458	0.182385	-0.0328564	0.081479	-0.0963248	0.123052	0.0358245	-0.0132154	0.116988	-0.220131	0.220131	-0.114335	-0.219377	0.143283	P062_5	late	ipinivo_late
780	TCTGGCCCCGCC_P062_5	1582	3270.96	HUMAN	P062	P062_5	P062	2	0	CD8_LIKE	ipinivo	CD8_LIKE	10	0	-0.0671604	-0.009945	0.0890009	0.0259495	-0.0134427	-0.0214485	-0.00978647	-0.0245083	0.103222	0.0356144	-0.0211515	0.141412	-0.0712998	-0.0495204	-0.0730024	0.124066	0.00800573	0.0147219	0.0676072	-0.162563	0.162563	-0.0217793	-0.197069	0.172313	P062_5	late	ipinivo_late
781	TCCCGCATGAAC_P062_5	1078	2526.32	HUMAN	P062	P062_5	P062	2	0	CD8_LIKE	ipinivo	CD8_LIKE	12	0	-0.0132345	-0.0813438	0.0319759	-0.0370399	-0.0362358	0.0153825	-0.0628188	0.00800359	0.0567007	0.0993092	-0.0196548	0.0720611	-0.0180664	0.00379955	0.0822394	0.0755569	-0.0516183	-0.0708224	-0.0426085	-0.0917159	0.0917159	-0.021866	0.00668251	0.126759	P062_5	late	ipinivo_late
782	TACGAGACGTAA_P062_5	1067	2806.85	HUMAN	P062	P062_5	P062	2	0	CD8_LIKE	ipinivo	CD8_LIKE	3	2	-0.0728754	-0.126155	-0.0911076	0.102234	-0.0230405	0.0616971	0.0106309	0.0173674	0.123701	-0.0234282	-0.02616	0.212343	0.0648356	0.0807623	0.00296013	0.0481316	-0.0847376	-0.00673647	0.147129	-0.238503	0.238503	-0.0159267	-0.0451715	0.106018	P062_5	late	ipinivo_late
783	GAATTTCATCTG_P062_5	1063	2781.61	HUMAN	P062	P062_5	P062	2	0	CD8_LIKE	ipinivo	CD8_LIKE	15	1	-0.123842	0.00325548	0.00356531	0.0303511	-0.0271266	0.0508306	0.0538586	0.0198295	0.0679958	-0.06433	-0.0499853	0.156143	-0.0611924	0.0287215	-0.126498	0.0939106	-0.0779573	0.034029	0.132326	-0.206129	0.206129	-0.089914	-0.220408	0.111778	P062_5	late	ipinivo_late
784	CGGTCCATCGCC_P062_5	836	2349.38	HUMAN	P062	P062_5	P062	2	0	CD8_LIKE	ipinivo	CD8_LIKE	5	2	-0.0592128	-0.115227	0.138509	0.223372	-0.0637246	-0.0645512	-0.048661	-0.0427487	0.222971	-0.021705	-0.0350118	0.22256	-0.0709068	-0.0969839	-0.0224892	0.13886	0.000826642	-0.00591234	0.244676	-0.257572	0.257572	0.0260771	-0.161349	0.288166	P062_5	late	ipinivo_late
785	AGGAATCTCTCC_P062_5	960	2677.77	HUMAN	P062	P062_5	P062	2	0	CD8_LIKE	ipinivo	CD8_LIKE	5	2	0.03326	0.0545212	0.148579	-0.00991842	-0.0128753	0.00184369	-0.0820819	0.0457	0.158309	0.0756914	0.0702036	0.108398	-0.115228	0.0475868	0.0157375	0.115221	-0.014719	-0.127782	0.0826175	-0.0381942	0.0381942	-0.162815	-0.0994837	0.0804036	P062_5	late	ipinivo_late
786	CGAGTCTCGTAT_P062_5	714	2108.59	HUMAN	P062	P062_5	P062	2	0	CD8_LIKE	ipinivo	CD8_LIKE	10	0	0.0692641	-0.0592701	-0.113338	0.105675	-0.0165339	0.0856003	0.0336719	-0.00126261	0.103117	-0.00975953	-0.036475	0.169812	-0.0743345	0.022199	-0.067277	0.0740699	-0.102134	0.0349345	0.112876	-0.206287	0.206287	-0.0965334	-0.141347	-0.00411901	P062_5	late	ipinivo_late
787	GCACAATCGGAT_P062_5	753	2357.77	HUMAN	P062	P062_5	P062	2	15	CD8_LIKE	ipinivo	CD8_LIKE	6	2	-0.0648684	-0.0865919	0.091019	0.0462465	0.0301296	-0.0501117	-0.0123763	0.0222775	0.15915	-0.0667305	-0.117594	0.199367	-0.0100614	0.0652549	-0.0890094	0.0594998	0.0802414	-0.0346539	0.225881	-0.316961	0.316961	-0.0753163	-0.148509	0.174597	P062_5	late	ipinivo_late
788	GGCAGGGCTATG_P062_5	493	1770.81	HUMAN	P062	P062_5	P062	2	0	CD8_LIKE	ipinivo	CD8_LIKE	6	2	-0.00791684	-0.096075	-0.154964	0.163222	0.027255	0.116523	-0.0245823	0.0358846	0.0013316	0.103766	0.0622921	0.0660036	-0.0625087	0.0909514	0.072601	0.0708403	-0.0892679	-0.0604668	-0.102434	-0.00371149	0.00371149	-0.15346	0.0017607	0.266516	P062_5	late	ipinivo_late
789	TTTATATATGTG_P062_5	303	1265.85	HUMAN	P062	P062_5	P062	2	0	CD8_LIKE	ipinivo	CD8_LIKE	9	2	-0.00239157	0.0703452	0.0316841	0.0290433	-0.0720501	0.0102893	-0.00615029	-0.00284581	0.10345	0.0863548	0.100195	0.119732	0.0258871	0.0188279	0.112151	0.00713418	-0.0823395	-0.00330448	0.0170948	-0.0195368	0.0195368	0.00705923	0.105017	0.296623	P062_5	late	ipinivo_late
790	CCGTCCAATCGC_P058_7	3522	4199.72	HUMAN	P058	P058_7	P058	2	0	CD8_LIKE	ipinivo	CD8_LIKE	12	0	-0.031356	0.0277403	0.222018	0.0543205	0.0910027	0.0671807	-0.00833146	0.0607551	0.15676	0.0190923	-0.0777112	0.133197	0.0263435	0.00933845	0.0835728	0.0475689	0.023822	-0.0690865	0.137668	-0.210908	0.210908	0.017005	0.0360039	0.215843	P058_7	late	ipinivo_late
791	ATGTATCCGCCC_P058_7	2525	3866.63	HUMAN	P058	P058_7	P058	2	0	CD8_LIKE	ipinivo	CD8_LIKE	5	2	-0.0812346	0.202257	0.1111	0.0291012	0.0135474	0.0931628	-0.0285337	0.047087	0.10032	0.163582	0.00505429	0.0959321	-0.0237418	-0.00636373	0.012785	0.136745	-0.0796154	-0.0756207	-0.0632617	-0.0908778	0.0908778	-0.017378	-0.12396	0.355461	P058_7	late	ipinivo_late
792	CCCACACCTCTC_P058_7	1818	3582.17	HUMAN	P058	P058_7	P058	2	0	CD8_LIKE	ipinivo	CD8_LIKE	10	0	0.0594219	-0.0209696	0.036056	-0.0726322	-0.0414403	0.0526411	0.0224707	-0.0701042	0.0800953	0.0546909	-0.0217701	0.113998	0.0282902	0.0226565	-0.0773349	0.0926513	-0.0940814	0.0925748	0.0254044	-0.135768	0.135768	0.00563369	-0.169986	0.015286	P058_7	late	ipinivo_late
793	CAACCCATTAAT_P058_7	1269	3054.45	HUMAN	P058	P058_7	P058	2	0	CD8_LIKE	ipinivo	CD8_LIKE	12	0	0.0159808	0.0905211	-0.0650986	0.0893267	0.01785	0.0130424	0.0196987	-0.0291821	0.0430784	-0.0472377	-0.00800442	0.111671	0.0249936	0.0496745	0.0738359	0.10341	0.00480758	0.0488808	0.0903161	-0.119675	0.119675	-0.0246809	-0.0295745	0.356029	P058_7	late	ipinivo_late
794	TACGGTCAAAGT_P058_7	922	2511.18	HUMAN	P058	P058_7	P058	2	0	CD8_LIKE	ipinivo	CD8_LIKE	3	2	-0.121014	-0.0760948	-0.0155031	0.031992	-0.0604933	-0.0480046	-0.00977644	-0.0175244	0.0830266	0.124495	-0.0130107	0.090133	0.0516005	-0.0272093	-0.0235115	0.163899	-0.0124887	0.00774798	-0.0414687	-0.103144	0.103144	0.0788098	-0.18741	0.283979	P058_7	late	ipinivo_late
795	GTCATGTAATGC_P058_7	1064	2759.92	HUMAN	P058	P058_7	P058	2	0	CD8_LIKE	ipinivo	CD8_LIKE	3	2	-0.0405084	0.0107695	-0.0482262	0.212963	-0.119271	-0.0955686	0.0309605	-0.0630993	0.0270957	0.0856144	-0.0108536	0.0712372	-0.0622273	-0.0489999	-0.047339	0.0161541	-0.0237025	0.0940598	-0.0585187	-0.0820908	0.0820908	-0.0132274	-0.0634931	0.315947	P058_7	late	ipinivo_late
796	TTAAATCCTTTC_P058_7	1034	2736	HUMAN	P058	P058_7	P058	2	0	CD8_LIKE	ipinivo	CD8_LIKE	12	0	-0.00605688	0.0639416	0.022919	-0.0370564	0.0352768	-0.0311766	-0.00166388	0.00014699	-0.0552135	0.00141908	-0.118108	0.0341831	0.0187178	0.000890441	-0.0144034	-0.0376141	0.0664534	-0.00181087	-0.0566326	-0.152291	0.152291	0.0178274	0.0232106	0.254062	P058_7	late	ipinivo_late
797	ACGACTGCTCGA_P058_7	927	2614.02	HUMAN	P058	P058_7	P058	2	0	CD8_LIKE	ipinivo	CD8_LIKE	2	2	0.013451	0.0974967	0.239658	0.190135	0.0565483	0.157858	0.0800618	0.00650432	0.0482059	0.0185516	-0.0840355	0.197799	0.0267721	0.153823	-0.00945583	0.158219	-0.101309	0.0735574	0.0296543	-0.281835	0.281835	-0.127051	-0.167675	0.355432	P058_7	late	ipinivo_late
798	AGAAGGGGAAGT_P058_7	446	1685.57	HUMAN	P058	P058_7	P058	2	0	CD8_LIKE	ipinivo	CD8_LIKE	3	2	-0.0453384	-0.11381	-0.0143727	-0.119978	-0.0774364	0.0504369	0.0509093	-0.108206	0.0101615	0.112287	-0.010719	0.0687276	0.00731909	-0.00895177	0.031366	0.145099	-0.127873	0.159115	-0.102126	-0.0794467	0.0794467	0.0162709	-0.113733	0.262718	P058_7	late	ipinivo_late
799	CTGGCGCTACTT_P058_7	390	1455.46	HUMAN	P058	P058_7	P058	2	13	CD8_LIKE	ipinivo	CD8_LIKE	3	2	-0.00063617	-0.0419528	-0.0056399	0.055193	-0.0552307	-0.0623106	-0.0682326	-0.0318413	0.148997	0.0613435	-0.00117958	0.101331	-0.0813402	0.00273302	-0.108556	0.013595	0.00707988	-0.0363913	0.0876532	-0.10251	0.10251	-0.0840733	-0.122151	0.0499056	P058_7	late	ipinivo_late
800	GATCTAAACACC_P058_7	364	1517.44	HUMAN	P058	P058_7	P058	2	10	CD8_LIKE	ipinivo	CD8_LIKE	9	2	-0.0659687	-0.0143079	-0.086332	0.138675	-0.00668607	0.071278	-0.0763251	-0.0468215	0.0271603	-0.0932344	-0.0516061	0.0923662	-0.0342094	-0.0555666	-0.0229982	0.0316296	-0.0779641	-0.0295036	0.120395	-0.143972	0.143972	0.0213572	-0.0546278	-0.0955921	P058_7	late	ipinivo_late
801	CCATTAGAAGCA_P062_6	1127	2784.83	HUMAN	P062	P062_6	P062	2	0	CD8_LIKE	ipinivo	CD8_LIKE	19	0	0.03597	-0.042183	-0.0729301	0.117083	-0.0808807	0.0139921	-0.0169263	-0.0332674	0.0552966	0.082419	0.0382597	0.0712351	0.0451728	-0.0111634	0.0365505	-0.056003	-0.0948728	0.016341	-0.0271224	-0.0329754	0.0329754	0.0563362	0.0925536	0.236965	P062_6	late	ipinivo_late
802	GCGTAGATTTAC_P062_6	1201	2928.56	HUMAN	P062	P062_6	P062	2	0	CD8_LIKE	ipinivo	CD8_LIKE	21	1	0.0874477	0.058875	0.0317139	0.0659063	-0.057944	-0.0139632	-0.0358867	0.0799595	0.092058	0.00382788	-0.0428047	0.0628652	0.00102102	0.0829636	0.0215674	0.150435	-0.0439807	-0.115846	0.0882301	-0.10567	0.10567	-0.0819426	-0.128867	0.306641	P062_6	late	ipinivo_late
803	ATAAGTACCTCC_P062_6	1043	2790.49	HUMAN	P062	P062_6	P062	2	0	CD8_LIKE	ipinivo	CD8_LIKE	1	0	-0.00359168	0.0744733	-0.0117547	0.0767173	-0.004946	-0.047478	-0.0296329	0.00177587	0.100944	-0.0750521	-0.0573256	0.151739	0.0120155	-0.0108809	-0.0256234	0.165531	0.042532	-0.0314087	0.175996	-0.209064	0.209064	0.0228964	-0.191154	-0.0343112	P062_6	late	ipinivo_late
804	AGCTCTAGACTG_P062_6	824	2290.26	HUMAN	P062	P062_6	P062	2	0	CD8_LIKE	ipinivo	CD8_LIKE	10	0	-0.0555512	0.0942535	0.0125926	0.0712329	-0.00817911	-0.0224165	-0.00305566	0.0305311	0.0544852	0.0506027	0.0332798	0.037849	-0.0154304	-0.0123512	-0.0242006	0.00453292	0.0142374	-0.0335868	0.00388251	-0.00456923	0.00456923	-0.00307921	-0.0287335	0.0217771	P062_6	late	ipinivo_late
805	ATTGGAACACGC_P062_6	981	2583.02	HUMAN	P062	P062_6	P062	2	0	CD8_LIKE	ipinivo	CD8_LIKE	10	0	0.12142	0.0329525	-0.0366777	0.0820312	0.0116924	0.000674354	0.0262637	-0.00594653	0.19197	0.0390572	0.028795	0.175465	-0.0631088	0.132636	0.0495226	0.129832	0.011018	0.0322102	0.152913	-0.14667	0.14667	-0.195745	-0.080309	0.419159	P062_6	late	ipinivo_late
806	GAGAACTGTCTG_P062_6	755	2168.03	HUMAN	P062	P062_6	P062	2	0	CD8_LIKE	ipinivo	CD8_LIKE	8	2	0.0134669	0.0214228	0.120689	0.176875	-0.0681811	-0.0526045	-0.0443361	-0.0575837	0.124238	-0.0237185	-0.0306588	0.0979808	-0.0318699	-0.0262775	-0.0855182	-0.0360972	-0.0155766	0.0132477	0.147956	-0.12864	0.12864	-0.00559242	-0.0494209	0.0406157	P062_6	late	ipinivo_late
807	AGCTTGCGCTCC_P062_6	767	2303.56	HUMAN	P062	P062_6	P062	2	0	CD8_LIKE	ipinivo	CD8_LIKE	3	2	0.192187	-0.170056	-0.0147489	0.153866	-0.0173356	0.0377064	0.0462414	-0.0663598	0.231315	-0.0221452	-0.0418441	0.18122	-0.0233331	0.0413333	0.112722	0.168981	-0.055042	0.112601	0.25346	-0.223064	0.223064	-0.0646664	-0.0562594	-0.00646719	P062_6	late	ipinivo_late
808	TAACATAGGGAT_P062_6	778	2285.77	HUMAN	P062	P062_6	P062	2	0	CD8_LIKE	ipinivo	CD8_LIKE	3	2	0.0966145	0.0113585	-0.0268847	0.0143883	-0.0528559	-0.0476568	-0.0320796	0.0323712	0.0257607	0.034103	-0.0783652	0.0248651	0.0236866	-0.0454823	0.0648074	0.0323948	-0.00519915	-0.0644508	-0.00834231	-0.10323	0.10323	0.0691689	0.0324126	0.211709	P062_6	late	ipinivo_late
809	CTTAATTTACAT_P062_6	648	2098.63	HUMAN	P062	P062_6	P062	2	0	CD8_LIKE	ipinivo	CD8_LIKE	8	2	0.0284969	-0.0998887	-0.0162794	0.211534	-0.0519075	-0.0494448	0.0172099	-0.0539403	0.0209129	0.0500823	-0.0219924	0.0657207	-0.0934832	-0.0324177	-0.0564238	-0.035732	-0.0024627	0.0711503	-0.0291694	-0.0877131	0.0877131	-0.0610655	-0.0206918	0.0782128	P062_6	late	ipinivo_late
810	AGATCGACTTAC_P062_6	529	1928.96	HUMAN	P062	P062_6	P062	2	4	CD8_LIKE	ipinivo	CD8_LIKE	6	2	0.150795	-0.0511531	0.0342918	0.111592	-0.0437515	-0.0177111	-0.0341128	0.00131758	-0.0194734	0.0956744	-0.0489878	0.0520589	-0.0873032	0.125117	-0.0399159	0.155154	-0.0260404	-0.0354304	-0.115148	-0.101047	0.101047	-0.212421	-0.19507	0.280867	P062_6	late	ipinivo_late
811	GACGCCCCTCAG_P062_6	545	1925.93	HUMAN	P062	P062_6	P062	2	0	CD8_LIKE	ipinivo	CD8_LIKE	3	2	0.00183718	0.0276127	-0.0292885	0.195919	-0.0537885	0.173877	0.0888396	-0.0397689	0.0897468	0.0606654	-0.0176699	0.159344	0.0109676	0.00485143	0.0476319	0.0270991	-0.227665	0.128608	0.0290814	-0.177014	0.177014	0.0061162	0.0205328	0.162539	P062_6	late	ipinivo_late
812	GTCGTTGCGCTC_P062_6	619	2038.28	HUMAN	P062	P062_6	P062	2	10	CD8_LIKE	ipinivo	CD8_LIKE	15	1	0.0323702	-0.0439216	-0.079479	0.0533938	0.00571146	-0.0959781	0.0079216	0.0165958	0.172768	-0.0273441	-0.0903056	0.123198	-0.0491432	0.0472895	-0.0480932	0.0925767	0.10169	-0.00867422	0.200112	-0.213503	0.213503	-0.0964327	-0.14067	0.302028	P062_6	late	ipinivo_late
813	CCGCGGCGAATA_P062_6	576	1889	HUMAN	P062	P062_6	P062	2	12	CD8_LIKE	ipinivo	CD8_LIKE	2	2	0.0709951	0.14582	-0.0040553	0.0650718	0.00213015	0.0249636	-0.024433	0.0124156	0.0247133	-0.0255354	-0.0716201	0.0171638	-0.0164691	0.079743	-0.0980675	0.060437	-0.0228335	-0.0368486	0.0502487	-0.0887839	0.0887839	-0.0962121	-0.158504	0.160051	P062_6	late	ipinivo_late
814	CGAATGTGAAGC_P062_6	511	1851.22	HUMAN	P062	P062_6	P062	2	4	CD8_LIKE	ipinivo	CD8_LIKE	6	2	0.0351507	0.0917576	0.138998	-0.0810379	-0.0032223	-0.116103	-0.146875	0.056619	0.041076	-0.0358765	-0.0398688	0.0632174	-0.100959	0.07097	-0.0159683	-0.00606686	0.112881	-0.203494	0.0769525	-0.103086	0.103086	-0.171929	-0.00990141	0.36158	P062_6	late	ipinivo_late
815	AGATCGCCCGTC_P062_6	568	1899.11	HUMAN	P062	P062_6	P062	2	12	CD8_LIKE	ipinivo	CD8_LIKE	5	2	-0.146311	0.0247227	0.022642	0.0712304	-0.0774701	0.0379563	0.0125445	-0.0134508	0.0608672	0.109246	0.0522981	0.0369244	0.058567	0.0506885	0.0493237	0.0672197	-0.115426	0.0259953	-0.0483788	0.0153737	-0.0153737	0.00787849	-0.017896	0.304894	P062_6	late	ipinivo_late
816	TACGTCAATGTA_P062_6	470	1707.37	HUMAN	P062	P062_6	P062	2	0	CD8_LIKE	ipinivo	CD8_LIKE	11	0	-0.0403536	0.0185076	0.0701764	0.233013	-0.0271082	0.0615511	-0.0225517	-0.0557953	0.0107816	0.00631378	0.126569	0.028055	0.0460233	-0.0452913	0.0114133	-0.0146968	-0.0886593	0.0332436	0.00446786	0.0985142	-0.0985142	0.0913146	0.0261101	0.0861926	P062_6	late	ipinivo_late
817	GGCCTGATTCAA_P062_6	473	1749.04	HUMAN	P062	P062_6	P062	2	8	CD8_LIKE	ipinivo	CD8_LIKE	6	2	-0.0324576	0.0933975	-0.157458	0.0833341	0.0369768	-0.106636	0.00452199	-0.00510102	0.0388221	0.014577	-0.0617549	0.0235832	-0.0396529	-0.0214274	0.063336	-0.0401184	0.143612	0.00962301	0.0242452	-0.085338	0.085338	-0.0182255	0.103454	0.184348	P062_6	late	ipinivo_late
818	GCTATGAGGTCT_P062_6	504	1791.25	HUMAN	P062	P062_6	P062	2	0	CD8_LIKE	ipinivo	CD8_LIKE	3	2	0.168046	-0.0116935	0.121654	0.120891	0.0626131	-0.0542399	-0.0233637	-0.0359232	0.102584	-0.0282146	-0.102042	0.163326	-0.0289692	0.095978	-0.0424079	0.0642854	0.116853	0.0125595	0.130798	-0.265368	0.265368	-0.124947	-0.106693	0.411823	P062_6	late	ipinivo_late
819	GGCGCCAGACCC_P062_6	513	1731.92	HUMAN	P062	P062_6	P062	2	0	CD8_LIKE	ipinivo	CD8_LIKE	2	2	-0.097373	0.0577688	-0.131684	-0.0312335	-0.00112422	-0.10066	-0.0908106	-0.082109	0.144975	0.0694275	-0.0587123	0.0895708	-0.0746261	0.0688348	-0.0181319	0.184276	0.0995357	-0.00870153	0.0755472	-0.148283	0.148283	-0.143461	-0.202408	0.169244	P062_6	late	ipinivo_late
820	TGCTTAGAAGTT_P062_6	479	1715.57	HUMAN	P062	P062_6	P062	2	0	CD8_LIKE	ipinivo	CD8_LIKE	18	0	0.0949421	-0.0275646	-0.0593674	-0.0838756	-0.0438794	-0.060396	-0.0225609	0.0329153	0.039384	0.00385105	0.00500099	0.0785147	-0.0666782	-0.0232339	-0.0746606	-0.010352	0.0165166	-0.0554762	0.0355329	-0.0735137	0.0735137	-0.0434443	-0.0643086	0.164718	P062_6	late	ipinivo_late
821	ATATTTCAGGAA_P062_6	500	1874.45	HUMAN	P062	P062_6	P062	2	0	CD8_LIKE	ipinivo	CD8_LIKE	3	2	-0.0994637	0.045685	-0.0269528	0.0947568	-0.03008	0.110263	0.00197089	-0.0399569	0.0373466	0.0418937	0.00355133	0.0298378	-0.0109939	0.00933171	-0.0287237	0.123858	-0.140343	0.0419278	-0.00454709	-0.0262864	0.0262864	-0.0203256	-0.152582	0.140551	P062_6	late	ipinivo_late
822	CTTTTCTGAGCA_P062_4	1328	3082.16	HUMAN	P062	P062_4	P062	2	4	CD8_LIKE	ipinivo	CD8_LIKE	22	2	0.0233226	-0.109099	-0.00791614	-0.0931841	0.0180718	0.0888833	0.0142294	0.0485047	0.10892	0.0141312	-0.0845294	0.223464	0.05266	0.0849148	0.0209902	0.133595	-0.0708114	-0.0342754	0.0947883	-0.307994	0.307994	-0.0322547	-0.112605	0.346926	P062_4	late	ipinivo_late
823	TTACCCGTCAGA_P062_4	1402	3272.01	HUMAN	P062	P062_4	P062	2	15	CD8_LIKE	ipinivo	CD8_LIKE	10	0	0.0602825	0.0452613	-0.165541	-0.0934673	-0.0633786	0.0943757	-0.012052	-0.0450755	0.196339	-0.0748555	-0.0816368	0.198135	-0.0265966	-0.0258187	-0.127422	0.0423208	-0.157754	0.0330235	0.271195	-0.279772	0.279772	-0.000777962	-0.169743	0.21426	P062_4	late	ipinivo_late
824	CGCTGGGATAGA_P062_4	1326	3020.96	HUMAN	P062	P062_4	P062	2	8	CD8_LIKE	ipinivo	CD8_LIKE	7	1	0.158199	-0.0487833	0.186387	-0.10119	-0.0282122	0.143504	0.0200953	-0.0124257	0.13559	-0.0338961	-0.0367295	0.106566	0.0453285	0.0116351	0.0406794	0.00217057	-0.171716	0.032521	0.169486	-0.143295	0.143295	0.0336934	0.0385089	0.303466	P062_4	late	ipinivo_late
825	AAAGCTCAGGTC_P062_4	1343	3186.05	HUMAN	P062	P062_4	P062	2	15	CD8_LIKE	ipinivo	CD8_LIKE	7	1	-0.093173	-0.0805666	0.188792	0.072806	-0.0334605	-0.0216035	-0.0191574	0.000557839	0.181693	0.0408163	-0.0929926	0.220555	-0.0813156	-0.0502088	-0.00775157	0.129717	-0.0118569	-0.0197152	0.140877	-0.313548	0.313548	-0.0311068	-0.137469	0.338728	P062_4	late	ipinivo_late
826	TATTAAAGTTTG_P062_4	1117	2668.41	HUMAN	P062	P062_4	P062	2	0	CD8_LIKE	ipinivo	CD8_LIKE	10	0	-0.02668	0.00663206	0.0556296	0.0304403	0.0214118	-0.0561049	-0.0508405	0.0452337	0.0125468	0.0107657	0.0174551	0.0477046	-0.0172806	0.00619114	0.0178763	0.0851693	0.0775167	-0.0960743	0.00178111	-0.0302495	0.0302495	-0.0234717	-0.067293	0.211227	P062_4	late	ipinivo_late
827	AAGTGATGCTAT_P062_4	1210	3089.9	HUMAN	P062	P062_4	P062	2	0	CD8_LIKE	ipinivo	CD8_LIKE	10	0	0.0613379	-0.121204	-0.0445755	-0.00107	-0.0858405	0.0896189	-0.0820289	-0.0554534	0.0430998	-0.0813791	-0.110191	-0.043348	-0.0113124	-0.118224	-0.00742106	-0.0412443	-0.175459	-0.0265755	0.124479	-0.0668425	0.0668425	0.106911	0.0338232	-0.0217188	P062_4	late	ipinivo_late
828	GGGATGACTATC_P062_4	1201	2961.25	HUMAN	P062	P062_4	P062	2	0	CD8_LIKE	ipinivo	CD8_LIKE	6	2	0.0327353	-0.0874473	0.292767	-0.0657013	-0.00659607	-0.0196157	-0.0338599	0.023899	0.095123	-0.0551219	-0.0789855	0.22645	-0.0375169	0.105984	-0.0405918	0.066458	0.0130196	-0.0577589	0.150245	-0.305435	0.305435	-0.143501	-0.10705	0.29987	P062_4	late	ipinivo_late
829	CAAGCTGAGAGG_P062_4	1127	2862.4	HUMAN	P062	P062_4	P062	2	0	CD8_LIKE	ipinivo	CD8_LIKE	7	1	-0.0487015	-0.0872982	0.282436	-0.00299884	0.0223955	-0.0198419	0.0196413	-0.0361857	0.188553	-0.0325248	-0.0640398	0.208507	0.0473398	0.0309817	0.0530964	0.0108521	0.0422374	0.055827	0.221078	-0.272547	0.272547	0.016358	0.0422444	0.200848	P062_4	late	ipinivo_late
830	TTGCCGGTTACT_P062_4	990	2592.28	HUMAN	P062	P062_4	P062	2	0	CD8_LIKE	ipinivo	CD8_LIKE	5	2	-0.0581461	0.153135	0.0664146	0.0222388	-0.089244	0.00247051	0.0748898	-0.0529637	0.0335571	0.108815	0.0148146	0.0365782	0.0518954	0.00962032	0.00329658	0.0958664	-0.0917145	0.127854	-0.0752582	-0.0217636	0.0217636	0.0422751	-0.0925698	-0.0417315	P062_4	late	ipinivo_late
831	ACCCTTATCCAG_P062_4	1090	2798.69	HUMAN	P062	P062_4	P062	2	15	CD8_LIKE	ipinivo	CD8_LIKE	21	1	-0.007726	-0.0025467	0.0304096	0.0657504	-0.00582585	-0.0761396	0.0197931	-0.0713946	0.129885	-0.0753314	-0.11994	0.137409	-0.0949976	-0.00110221	-0.147052	0.011953	0.0703137	0.0911877	0.205217	-0.257349	0.257349	-0.0938954	-0.159005	0.332166	P062_4	late	ipinivo_late
832	CAATTGTAGGCG_P062_4	1178	2958.53	HUMAN	P062	P062_4	P062	2	0	CD8_LIKE	ipinivo	CD8_LIKE	2	2	0.0557488	0.0458517	0.228844	0.0888671	-0.0686525	0.089698	-0.0152827	-0.0401313	0.211738	-0.00273447	-0.122556	0.111424	-0.0438981	-0.088179	0.0437477	0.0378125	-0.158351	0.0248486	0.214473	-0.233979	0.233979	0.0442808	0.00593513	0.159885	P062_4	late	ipinivo_late
833	ATCTAATACTCT_P062_4	974	2678.04	HUMAN	P062	P062_4	P062	2	0	CD8_LIKE	ipinivo	CD8_LIKE	2	2	0.0109735	-0.0482856	-0.0407172	0.180218	0.0444455	0.0460456	0.037798	-0.0575533	0.0843833	0.112693	0.0256968	0.182723	0.0969888	0.016307	-0.00132452	0.0527366	-0.00160011	0.0953512	-0.0283096	-0.157026	0.157026	0.0806818	-0.0540611	0.202235	P062_4	late	ipinivo_late
834	CATCAGCTCAAT_P062_4	1018	2906.89	HUMAN	P062	P062_4	P062	2	0	CD8_LIKE	ipinivo	CD8_LIKE	2	2	0.0197952	-0.0876622	-0.0290655	-0.0156265	-0.0669513	0.104629	0.0427698	0.0202241	0.124701	-0.0474728	0.0427059	0.245303	0.0644438	-0.0216558	0.0680472	0.221157	-0.171581	0.0225457	0.172174	-0.202597	0.202597	0.0860996	-0.15311	0.15711	P062_4	late	ipinivo_late
835	ACCCTCATCATG_P062_4	903	2553.45	HUMAN	P062	P062_4	P062	2	15	CD8_LIKE	ipinivo	CD8_LIKE	3	2	-0.0736781	0.00605568	0.0747701	-0.0665183	-0.0622069	0.0511868	-0.0373439	0.00514597	0.0525615	0.0557432	-0.031819	0.121672	0.028071	-0.0262175	-0.0870454	0.0362346	-0.113394	-0.0424899	-0.00318175	-0.153491	0.153491	0.0542885	-0.12328	0.245051	P062_4	late	ipinivo_late
836	TTGGCACTCGAT_P062_4	909	2661.74	HUMAN	P062	P062_4	P062	2	15	CD8_LIKE	ipinivo	CD8_LIKE	6	2	0.0175984	-0.0204418	0.100805	0.00480668	-0.0032343	0.0204118	0.0199132	-0.0554428	0.107486	0.0477027	-0.05389	0.140442	-0.0948522	-0.00198562	0.00270473	0.0854221	-0.0236461	0.075356	0.0597829	-0.194332	0.194332	-0.0928666	-0.0827174	0.0687622	P062_4	late	ipinivo_late
837	AGTGTGCGGAAC_P062_4	791	2529.24	HUMAN	P062	P062_4	P062	2	13	CD8_LIKE	ipinivo	CD8_LIKE	22	2	0.102377	0.0165254	-0.114532	0.0126567	-0.0529192	0.0903105	-0.00892561	-0.0321986	0.0435508	-0.00398479	-0.0218506	0.0767129	0.00505146	0.0318834	-0.0725202	-0.018158	-0.14323	0.023273	0.0475356	-0.0985635	0.0985635	-0.026832	-0.0543623	0.409633	P062_4	late	ipinivo_late
838	ACCATTCTATCA_P062_4	687	2189.61	HUMAN	P062	P062_4	P062	2	0	CD8_LIKE	ipinivo	CD8_LIKE	6	2	-0.0236174	-0.104774	-0.11564	-0.0447753	-0.015633	-0.0214645	-0.00325358	-0.0572552	0.0726732	0.121647	-0.0541722	0.123802	-0.0377805	0.00978791	-0.000544055	0.0131909	0.0058315	0.0540016	-0.0489735	-0.177974	0.177974	-0.0475685	-0.0137349	0.319844	P062_4	late	ipinivo_late
839	TAGAAGAGTTCC_P062_4	707	2196.25	HUMAN	P062	P062_4	P062	2	0	CD8_LIKE	ipinivo	CD8_LIKE	5	2	-0.0899575	0.146291	-0.103848	0.247876	-0.0675946	0.0699536	0.0602048	-0.0404503	0.075915	0.0318691	0.0128195	0.110629	-0.00341113	-0.0892285	0.0453556	0.186785	-0.137548	0.100655	0.0440459	-0.0978091	0.0978091	0.0858173	-0.141429	0.108206	P062_4	late	ipinivo_late
840	AATGGGTCTCTC_P062_4	647	2084.03	HUMAN	P062	P062_4	P062	2	0	CD8_LIKE	ipinivo	CD8_LIKE	22	2	-0.0703634	0.0570347	0.0262369	-0.0484769	-0.0295567	0.0814906	-0.0194073	-0.0570921	0.0607217	0.014529	-0.147653	0.201449	-0.0616131	0.106421	-0.00995162	0.26762	-0.111047	0.0376848	0.0461927	-0.349102	0.349102	-0.168035	-0.277572	0.203239	P062_4	late	ipinivo_late
841	GCTTAGAGGGAG_P062_4	620	1956.43	HUMAN	P062	P062_4	P062	2	10	CD8_LIKE	ipinivo	CD8_LIKE	15	1	-0.0545276	-0.00627814	0.0164459	0.215043	0.0195309	0.00599278	-0.0558251	-0.0812224	0.0240397	0.0240538	-0.06243	0.0381676	-0.0177962	0.0394637	0.0337258	0.00868311	0.0135381	0.0253973	-1.41e-05	-0.100598	0.100598	-0.0572599	0.0250427	0.456579	P062_4	late	ipinivo_late
842	AAATCTTTAAGC_P062_4	634	2119.37	HUMAN	P062	P062_4	P062	2	4	CD8_LIKE	ipinivo	CD8_LIKE	2	2	-0.112384	-0.114097	0.034216	0.116583	0.0117508	-0.0779638	-0.0163347	-0.0630157	0.0217862	-0.0768156	-0.0352808	0.0733363	-0.112558	0.034412	-0.0444915	0.0547236	0.0897147	0.0466809	0.0986018	-0.108617	0.108617	-0.14697	-0.0992151	0.0701807	P062_4	late	ipinivo_late
843	GCTCTCAGCGTT_P062_4	723	2225.22	HUMAN	P062	P062_4	P062	2	14	CD8_LIKE	ipinivo	CD8_LIKE	14	1	-0.051577	-0.0933777	0.0897983	0.196397	-0.0552779	-0.0257691	-0.0821097	-0.0904291	0.0833721	0.0258788	-0.0465691	0.156475	-0.10961	-0.0202092	-0.0333788	0.0635169	-0.0295089	0.00831937	0.0574933	-0.203044	0.203044	-0.0894005	-0.0968957	0.358225	P062_4	late	ipinivo_late
844	ATTTGTAGCTGA_P062_4	611	2184.31	HUMAN	P062	P062_4	P062	2	0	CD8_LIKE	ipinivo	CD8_LIKE	5	2	0.0997519	-0.0244602	-0.152224	0.0379545	0.028853	-0.00568897	0.0732252	-0.081006	0.034046	0.0833036	0.0438536	0.0992281	-0.0396895	-0.0140388	0.0500751	0.0469345	0.0345419	0.154231	-0.0492576	-0.0553746	0.0553746	-0.0256507	0.00314053	0.0782806	P062_4	late	ipinivo_late
845	TGCTCGCTCACT_P062_4	596	2014.73	HUMAN	P062	P062_4	P062	2	0	CD8_LIKE	ipinivo	CD8_LIKE	12	0	0.0795458	0.0476181	-0.152278	0.137441	-0.053654	0.184297	-0.0477768	-0.0659979	0.0336141	0.0143349	-0.0620009	0.128028	-0.0670873	-0.0290434	-0.0452671	0.084654	-0.237951	0.0182211	0.0192792	-0.190029	0.190029	-0.0380439	-0.129921	0.0724689	P062_4	late	ipinivo_late
846	CCGCCGCAGGAC_P062_4	554	1918.23	HUMAN	P062	P062_4	P062	2	0	CD8_LIKE	ipinivo	CD8_LIKE	2	2	0.04292	-0.0384258	-0.180895	0.00988817	-0.0588404	-0.0775317	0.0330978	-0.0283882	0.119222	0.0254217	-0.0123944	0.0863155	-0.0603676	0.0141539	-0.0710739	0.0707462	0.0186913	0.061486	0.0938007	-0.0987099	0.0987099	-0.0745215	-0.14182	0.222748	P062_4	late	ipinivo_late
847	CTCTGACCAGTT_P062_4	624	2077	HUMAN	P062	P062_4	P062	2	13	CD8_LIKE	ipinivo	CD8_LIKE	6	2	0.0466547	0.125964	-0.0334487	-0.0346373	-0.008662	-0.0558728	0.0742025	-0.0304844	-0.0349173	0.0460078	-0.0314504	0.00639681	-0.037035	0.0739396	-0.019728	0.0623806	0.0472108	0.104687	-0.080925	-0.0378472	0.0378472	-0.110975	-0.0821086	0.246083	P062_4	late	ipinivo_late
848	CGCCGAGGGCAT_P062_4	516	1757.22	HUMAN	P062	P062_4	P062	2	4	CD8_LIKE	ipinivo	CD8_LIKE	18	0	0.0495412	0.0335413	0.0947111	0.0733361	-0.0558257	0.0366454	-0.0136534	-0.0307954	0.0666894	0.0811645	0.0487639	0.0523034	0.0708141	0.00325611	-0.150451	0.0569149	-0.0924711	0.017142	-0.0144751	-0.00353944	0.00353944	0.067558	-0.207366	0.298053	P062_4	late	ipinivo_late
849	AGCTAGTGTCGG_P062_4	480	1708.42	HUMAN	P062	P062_4	P062	2	0	CD8_LIKE	ipinivo	CD8_LIKE	5	2	-0.0643781	-0.00438104	-0.0371418	0.0314955	0.00635995	0.141459	0.0404538	-0.0309189	0.113516	0.248718	0.018381	0.0382453	0.147099	0.0667619	-0.0207594	0.0798531	-0.135099	0.0713728	-0.135201	-0.0198643	0.0198643	0.0803371	-0.100613	0.0994582	P062_4	late	ipinivo_late
850	ACCCTGCCGTTG_P062_4	510	1747.76	HUMAN	P062	P062_4	P062	2	5	CD8_LIKE	ipinivo	CD8_LIKE	6	2	0.114459	-0.0914972	-0.00230288	0.0315669	-0.0426914	-0.0862208	-0.0492776	-0.0383347	-0.0116327	0.000546984	0.00612924	-0.000432603	-0.027586	-0.0386396	0.0250378	-0.0559893	0.0435294	-0.0109428	-0.0121797	0.00656185	-0.00656185	0.0110536	0.0810271	0.100819	P062_4	late	ipinivo_late
851	GGAAGAGAACGT_P062_4	551	1939.47	HUMAN	P062	P062_4	P062	2	10	CD8_LIKE	ipinivo	CD8_LIKE	2	2	0.00350246	0.0637843	0.0466882	0.10708	0.0166605	-0.0713405	-0.0191189	0.0140019	0.0183478	-4.56e-05	-0.0263176	-0.0381219	-0.0343451	0.0609241	-0.0093646	-0.0442932	0.088001	-0.0331208	0.0183934	0.0118043	-0.0118043	-0.0952692	0.0349286	0.320965	P062_4	late	ipinivo_late
852	GCTAAGAGCATC_P062_3	2230	4083.06	HUMAN	P062	P062_3	P062	2	0	CD8_LIKE	ipinivo	CD8_LIKE	21	1	0.125937	0.0156135	0.327691	-0.15502	-0.0575357	0.112071	0.0921111	-0.0112375	0.159191	-0.00736762	-0.116517	0.259338	0.0627614	0.0284906	-0.0529491	0.0800107	-0.169606	0.103349	0.166558	-0.375856	0.375856	0.0342708	-0.13296	0.340198	P062_3	early	ipinivo_early
853	TAGACCGCAAAG_P062_3	1706	3373.18	HUMAN	P062	P062_3	P062	2	0	CD8_LIKE	ipinivo	CD8_LIKE	14	1	-0.0663539	-0.032388	0.10299	0.0359261	-0.0629412	0.119353	0.0478365	-0.0122823	0.0577808	0.0940047	-0.0628239	0.113006	-0.00650661	-0.0521131	-0.0847971	0.0189461	-0.182294	0.0601188	-0.0362239	-0.17583	0.17583	0.0456065	-0.103743	0.162562	P062_3	early	ipinivo_early
854	CCGCGCCGAGAA_P062_3	1883	3583.99	HUMAN	P062	P062_3	P062	2	0	CD8_LIKE	ipinivo	CD8_LIKE	0	1	-0.0140483	0.0584276	0.099948	-0.0150698	-0.00923612	0.0741777	0.0433919	-0.0158358	0.0876513	0.147269	0.0605379	0.129878	0.0409731	-0.00102424	-0.0196222	0.0915695	-0.0834138	0.0592276	-0.0596175	-0.0693401	0.0693401	0.0419974	-0.111192	0.25743	P062_3	early	ipinivo_early
855	TTGTTTCTCCGG_P062_3	2099	4119.81	HUMAN	P062	P062_3	P062	2	11	CD8_LIKE	ipinivo	CD8_LIKE	14	1	0.0725653	0.0623247	0.307766	-0.124806	-0.0561068	-0.00865246	-0.0543432	-0.01099	0.20786	-0.0200195	0.012455	0.1772	-0.0893576	-0.0690654	-0.0366675	-0.0197469	-0.0474544	-0.0433533	0.227879	-0.164745	0.164745	-0.0202922	-0.0169205	0.332949	P062_3	early	ipinivo_early
856	TTCCTACAATTA_P062_3	1598	3501.43	HUMAN	P062	P062_3	P062	2	0	CD8_LIKE	ipinivo	CD8_LIKE	14	1	-0.107649	-0.00825927	0.305846	0.0666046	-0.0418414	-0.0534039	-0.0328361	0.00152323	0.237397	0.0873167	-0.117973	0.248769	-0.0700009	-0.022635	-0.0254918	0.192151	0.0115625	-0.0343593	0.150081	-0.366741	0.366741	-0.0473659	-0.217643	0.0885837	P062_3	early	ipinivo_early
857	TCGTTCTAACAC_P062_3	1704	3384.42	HUMAN	P062	P062_3	P062	2	0	CD8_LIKE	ipinivo	CD8_LIKE	0	1	0.0104633	0.0505479	0.142453	-0.00287773	-0.0299394	0.0533829	0.084211	0.0287456	0.168023	-0.0369688	-0.0584638	0.240899	-0.0228069	0.0358414	-0.0766153	0.0533451	-0.0833223	0.0554654	0.204992	-0.299363	0.299363	-0.0586483	-0.12996	0.207231	P062_3	early	ipinivo_early
858	TCTTCAACATTG_P062_3	1401	2937.98	HUMAN	P062	P062_3	P062	2	11	CD8_LIKE	ipinivo	CD8_LIKE	0	1	-0.0365168	-0.0955926	0.0216533	0.25048	0.00712238	0.0269409	0.0995596	0.00626753	0.0949996	0.0441211	-0.0284629	0.22072	0.0476052	-0.0261739	0.00851123	0.0455531	-0.0198185	0.0932921	0.0508785	-0.249183	0.249183	0.0737792	-0.0370419	0.165591	P062_3	early	ipinivo_early
859	TGAGCCTTGACC_P062_3	1527	3244.4	HUMAN	P062	P062_3	P062	2	0	CD8_LIKE	ipinivo	CD8_LIKE	29	0	-0.0773233	0.0643579	-0.0157566	-0.0389517	-0.019457	0.128094	0.0648174	0.0134677	0.131174	0.050511	0.00361473	0.179411	0.0631271	0.00101641	-0.0125192	0.200773	-0.147551	0.0513497	0.0806628	-0.175796	0.175796	0.0621107	-0.213292	0.30522	P062_3	early	ipinivo_early
860	GACGCATGAAGT_P062_3	1787	3706.89	HUMAN	P062	P062_3	P062	2	0	CD8_LIKE	ipinivo	CD8_LIKE	0	1	-0.0548995	0.0701645	0.209139	0.0316826	0.0607885	0.0431035	-0.0500812	-0.0421768	0.0260962	0.0745051	0.001051	0.148792	-0.0446727	0.0659671	0.0329152	0.0866996	0.017685	-0.00790439	-0.0484089	-0.147741	0.147741	-0.11064	-0.0537844	0.263503	P062_3	early	ipinivo_early
861	CAATAGGGTTTC_P062_3	1528	3370.24	HUMAN	P062	P062_3	P062	2	0	CD8_LIKE	ipinivo	CD8_LIKE	20	1	-0.145305	-0.0787969	0.0810415	-0.141458	-0.104101	-0.00386646	0.0387042	-0.0437983	0.151087	-0.114251	-0.0613559	0.165359	0.0185598	-0.0880766	-0.0585244	-0.0321467	-0.100234	0.0825024	0.265337	-0.226715	0.226715	0.106636	-0.0263776	0.431421	P062_3	early	ipinivo_early
862	GGGTTCTGTCTC_P062_3	1750	3622.41	HUMAN	P062	P062_3	P062	2	0	CD8_LIKE	ipinivo	CD8_LIKE	20	1	-0.0239014	-0.134249	0.195009	0.0783664	-0.0169678	0.029959	-0.0536556	-0.042772	0.216357	-0.00011031	-0.0658684	0.194797	0.0308818	0.00140528	-0.100453	0.155455	-0.0469268	-0.0108836	0.216468	-0.260666	0.260666	0.0294766	-0.255908	0.468209	P062_3	early	ipinivo_early
863	AAAGGCAGGAAA_P062_3	1513	3306.59	HUMAN	P062	P062_3	P062	2	8	CD8_LIKE	ipinivo	CD8_LIKE	7	1	0.0597005	0.103528	0.342811	-0.0946061	-0.0308608	-0.0915483	-0.0347268	0.00249838	0.0855456	-0.0522771	-0.0621856	0.153736	-0.103038	-0.0710701	-0.0227707	0.0217002	0.0606875	-0.0372251	0.137823	-0.215921	0.215921	-0.0319683	-0.0444709	0.292967	P062_3	early	ipinivo_early
864	TTTGAATCCTTC_P062_3	1517	3375.1	HUMAN	P062	P062_3	P062	2	11	CD8_LIKE	ipinivo	CD8_LIKE	14	1	0.0194377	-0.0754094	0.181328	0.048644	0.0654197	0.0211364	-0.0480803	-0.00491361	0.12168	0.0515213	-0.00576965	0.184049	-0.0199978	0.0906238	0.0757773	0.0397638	0.0442834	-0.0431667	0.0701586	-0.189819	0.189819	-0.110622	0.0360135	0.313115	P062_3	early	ipinivo_early
865	AGTGCCGCAAGA_P062_3	1422	3310.1	HUMAN	P062	P062_3	P062	2	11	CD8_LIKE	ipinivo	CD8_LIKE	14	1	0.0226837	-0.139637	0.1582	0.0847331	-0.00244466	0.0649038	0.0267634	-0.0192411	0.237106	0.026876	-0.128012	0.28427	-0.00728188	0.0258787	-0.0324773	0.075031	-0.0673484	0.0460045	0.21023	-0.412282	0.412282	-0.0331606	-0.107508	0.214232	P062_3	early	ipinivo_early
866	TACAGCGATTAA_P062_3	1188	2884.46	HUMAN	P062	P062_3	P062	2	0	CD8_LIKE	ipinivo	CD8_LIKE	20	1	0.000772934	-0.0132253	0.286152	0.115757	-0.0309756	0.0761229	0.0294622	-0.0342254	0.107926	0.0281335	-0.0509011	0.173672	0.113702	0.0462831	0.0275044	0.150381	-0.107099	0.0636875	0.0797928	-0.224573	0.224573	0.0674192	-0.122876	0.366282	P062_3	early	ipinivo_early
867	CATTAGCATCCC_P062_3	1204	3093.66	HUMAN	P062	P062_3	P062	2	0	CD8_LIKE	ipinivo	CD8_LIKE	20	1	0.0827779	0.0895846	0.0767286	0.00569079	-0.0360931	-0.00764645	-0.0338952	-0.0545719	0.0958878	0.00165062	-0.0578309	0.186808	0.0145927	0.0682463	-0.0219649	0.0978086	-0.0284467	0.0206767	0.0942372	-0.244639	0.244639	-0.0536536	-0.119774	0.20469	P062_3	early	ipinivo_early
868	CCATTTTAGCCA_P062_3	1255	3048.04	HUMAN	P062	P062_3	P062	2	0	CD8_LIKE	ipinivo	CD8_LIKE	12	0	0.110911	0.0476047	0.218641	-0.0884564	-0.0217032	-0.10076	0.0072774	-0.0210143	0.143754	-0.122818	-0.138979	0.250891	-0.14827	0.0310544	-0.137442	0.0243172	0.0790568	0.0282917	0.266573	-0.38987	0.38987	-0.179324	-0.16176	0.335364	P062_3	early	ipinivo_early
869	CCCTATGCTTCT_P062_3	1356	3307.26	HUMAN	P062	P062_3	P062	2	0	CD8_LIKE	ipinivo	CD8_LIKE	21	1	0.0639081	0.00971879	0.252826	0.142537	-0.0232707	0.0284096	0.0732673	-0.0523425	0.217348	-0.0586181	-0.0720231	0.298902	-0.00306349	0.0799063	-0.11376	0.137693	-0.0516803	0.12561	0.275966	-0.370925	0.370925	-0.0829698	-0.251454	0.443801	P062_3	early	ipinivo_early
870	TATCGCCTGTGT_P062_3	1230	3037.22	HUMAN	P062	P062_3	P062	2	0	CD8_LIKE	ipinivo	CD8_LIKE	14	1	-0.0411034	-0.11106	-0.0589286	0.0485232	0.00915081	0.066749	-0.000891464	-0.0059986	0.146812	0.0659994	0.0122661	0.158945	0.0937263	0.0103959	-0.00915577	0.117042	-0.0575982	0.00510713	0.0808122	-0.146679	0.146679	0.0833304	-0.126198	0.374169	P062_3	early	ipinivo_early
871	CCGGGACCGGAC_P062_3	884	2465.36	HUMAN	P062	P062_3	P062	2	0	CD8_LIKE	ipinivo	CD8_LIKE	14	1	-0.112533	-0.000719151	0.0908386	0.165709	-0.0425102	-0.0335476	0.0630004	-0.0246237	0.186759	0.00213921	-0.0683525	0.229878	-0.0706709	0.0107657	-0.0668137	0.0979068	-0.00896263	0.0876242	0.18462	-0.298231	0.298231	-0.0814366	-0.164721	0.298529	P062_3	early	ipinivo_early
872	GGTCGTTAACTA_P062_3	882	2436.95	HUMAN	P062	P062_3	P062	2	0	CD8_LIKE	ipinivo	CD8_LIKE	0	1	0.0427479	0.0655606	0.0766838	0.161829	-0.0569284	0.0218692	-0.082717	-0.0123573	0.11582	-0.0423231	-0.043438	0.13071	-0.051376	0.0414833	-0.0825476	-0.0105318	-0.0787976	-0.0703597	0.158143	-0.174148	0.174148	-0.0928592	-0.0720158	0.296018	P062_3	early	ipinivo_early
873	GAGAAATGATTG_P062_3	940	2815.87	HUMAN	P062	P062_3	P062	2	14	CD8_LIKE	ipinivo	CD8_LIKE	21	1	0.111376	-0.158649	0.14335	0.02357	-0.0437334	0.0144111	0.0178218	-0.0259238	0.0178025	-0.0933301	-0.10048	0.153415	-0.0226194	-0.0555896	-0.0127777	0.0598913	-0.0581446	0.0437457	0.111133	-0.253895	0.253895	0.0329703	-0.072669	0.35976	P062_3	early	ipinivo_early
874	CTATGGAGGTCA_P062_3	834	2344.13	HUMAN	P062	P062_3	P062	2	0	CD8_LIKE	ipinivo	CD8_LIKE	20	1	-0.0753136	-0.10398	0.039153	0.0248937	-0.0640114	0.0529066	0.0950847	-0.00978138	0.126507	0.116468	-0.0666195	0.191198	-0.0124041	-0.0265085	-0.123997	-0.0125731	-0.116918	0.104866	0.0100386	-0.257817	0.257817	0.0141044	-0.111424	0.323027	P062_3	early	ipinivo_early
875	ATCGTCCTATAT_P062_3	871	2429.17	HUMAN	P062	P062_3	P062	2	4	CD8_LIKE	ipinivo	CD8_LIKE	19	0	-0.00718094	0.0727727	-0.0468133	0.139811	0.0207873	0.120303	0.0694067	0.0379507	0.145787	0.163811	0.0471832	0.136146	0.0444544	0.0263848	-0.0206089	0.137869	-0.0995157	0.0314559	-0.0180248	-0.0889623	0.0889623	0.0180696	-0.158477	0.202405	P062_3	early	ipinivo_early
876	CGGGCAAGGGCC_P062_3	854	2568.52	HUMAN	P062	P062_3	P062	2	0	CD8_LIKE	ipinivo	CD8_LIKE	21	1	-0.0139388	0.0556622	0.0446853	0.0996408	-0.035748	0.0583582	0.0183167	-0.0638186	0.159622	-0.0229406	-0.139109	0.12976	-0.0715428	-0.0150709	-0.0971868	0.045664	-0.0941063	0.0821352	0.182563	-0.268869	0.268869	-0.0564719	-0.142851	0.373419	P062_3	early	ipinivo_early
877	TACATCACTTTC_P062_3	852	2476.92	HUMAN	P062	P062_3	P062	2	0	CD8_LIKE	ipinivo	CD8_LIKE	12	0	0.0109481	-0.0604277	0.212421	0.0925331	-0.0696621	0.0216596	-0.00858451	-0.0731467	0.103562	-0.0616355	-0.0383688	0.213463	0.00213037	-0.0304128	-0.0613253	0.0802113	-0.0913218	0.0645622	0.165197	-0.251832	0.251832	0.0325432	-0.141537	0.11436	P062_3	early	ipinivo_early
878	GATTGTGTCCTG_P062_3	708	2266.76	HUMAN	P062	P062_3	P062	2	0	CD8_LIKE	ipinivo	CD8_LIKE	21	1	-0.0822014	0.0470594	-0.154348	-0.00467518	-0.0981911	-0.0490619	0.00740762	-0.0335013	0.095939	-0.102701	-0.0883691	0.163924	-0.0162278	0.00958601	-0.0231199	0.0735825	-0.0491293	0.0409089	0.19864	-0.252293	0.252293	-0.0258138	-0.0967024	0.332721	P062_3	early	ipinivo_early
879	CTTATCCAGACC_P062_3	785	2428.27	HUMAN	P062	P062_3	P062	2	15	CD8_LIKE	ipinivo	CD8_LIKE	7	1	-0.0251765	0.204874	-0.0856168	0.116317	-0.010037	0.0334101	-0.0664916	-0.0246904	0.120135	0.0424853	-0.0386413	0.196399	-0.0919291	0.0917716	0.094053	0.139141	-0.0434472	-0.0418012	0.0776493	-0.235041	0.235041	-0.183701	-0.045088	0.718059	P062_3	early	ipinivo_early
880	AGTGTCATTACG_P062_3	808	2395.38	HUMAN	P062	P062_3	P062	2	0	CD8_LIKE	ipinivo	CD8_LIKE	20	1	-0.00311418	-0.0219663	0.0866589	-0.00634049	-0.0518706	-0.0164017	-0.0481383	-0.0583537	0.247748	-0.00922838	0.00286965	0.309975	0.037238	0.037042	-0.0450143	0.16712	-0.0354689	0.0102154	0.256977	-0.307106	0.307106	0.000196072	-0.212134	0.387773	P062_3	early	ipinivo_early
881	TAACCGGCCTTG_P062_3	927	2663.23	HUMAN	P062	P062_3	P062	2	13	CD8_LIKE	ipinivo	CD8_LIKE	14	1	-0.0220017	0.0608178	-0.0678199	0.0341803	-0.0326554	0.171889	0.0452007	0.0281594	0.139628	-0.0178036	-0.0256705	0.175229	0.0931224	0.0230329	0.0525804	0.104675	-0.204544	0.0170413	0.157432	-0.2009	0.2009	0.0700895	-0.0520951	0.320932	P062_3	early	ipinivo_early
882	GGCCAGACCGCC_P062_3	974	2648.08	HUMAN	P062	P062_3	P062	2	0	CD8_LIKE	ipinivo	CD8_LIKE	10	0	-0.0295055	-0.0651823	0.0924251	0.0867051	-0.0464666	0.268501	0.0343554	0.00635882	0.132756	0.112821	0.0297145	0.173587	0.0335126	0.0362099	0.0201068	0.254169	-0.314967	0.0279966	0.0199346	-0.143872	0.143872	-0.00269727	-0.234062	0.423535	P062_3	early	ipinivo_early
883	ATGTCTTTTCGG_P062_3	725	2262.64	HUMAN	P062	P062_3	P062	2	7	CD8_LIKE	ipinivo	CD8_LIKE	2	2	0.107616	0.00979118	0.0274937	0.00276502	-0.0627241	-0.0800802	-0.028141	-0.0136632	0.163233	-0.0266083	-0.12105	0.177643	-0.125017	-0.108132	-0.115062	0.0612356	0.0173561	-0.0144778	0.189842	-0.298693	0.298693	-0.0168856	-0.176298	0.140582	P062_3	early	ipinivo_early
884	TTATCATTGATA_P062_3	506	1771.84	HUMAN	P062	P062_3	P062	2	0	CD8_LIKE	ipinivo	CD8_LIKE	9	1	0.0450778	0.110455	-0.116017	0.0902432	-0.100864	0.0552688	0.0369358	-0.107014	0.0179224	0.00999429	-0.0718261	0.0338403	-0.0928972	-0.0751986	-0.141615	-0.0235652	-0.156133	0.14395	0.00792808	-0.105666	0.105666	-0.0176986	-0.11805	0.232016	P062_3	early	ipinivo_early
885	CAACGGACCCAA_P062_3	687	2336.3	HUMAN	P062	P062_3	P062	2	0	CD8_LIKE	ipinivo	CD8_LIKE	14	1	-0.126269	-0.102771	-0.0882553	-0.0255659	0.0162384	0.026886	0.0982483	0.0983172	0.0423109	0.0110149	-0.00605185	0.0899487	0.00370187	0.0867619	-0.0926403	0.0563144	-0.0106476	-6.89e-05	0.031296	-0.0960005	0.0960005	-0.08306	-0.148955	0.496073	P062_3	early	ipinivo_early
886	GTCTATTTGATA_P062_3	600	2107.07	HUMAN	P062	P062_3	P062	2	0	CD8_LIKE	ipinivo	CD8_LIKE	9	2	0.0889948	-0.110916	0.202894	0.100377	0.0169443	0.0165468	0.0283583	-0.0376299	0.14051	0.0980199	-0.0248744	0.214602	0.0245883	0.0318433	0.114366	0.13216	0.000397461	0.0659882	0.0424905	-0.239476	0.239476	-0.007255	-0.0177939	0.350399	P062_3	early	ipinivo_early
887	CATAGATCCCTA_P062_3	590	2009.63	HUMAN	P062	P062_3	P062	2	0	CD8_LIKE	ipinivo	CD8_LIKE	3	2	0.0274626	0.0102766	0.0962501	0.0789618	-0.0153171	-0.0186878	0.0302239	-0.0350817	0.103264	0.00168191	0.0196858	0.100542	-0.0623386	-0.042037	-0.0902864	0.0591607	0.00337069	0.0653056	0.101582	-0.0808559	0.0808559	-0.0203016	-0.149447	0.436785	P062_3	early	ipinivo_early
888	AGAACGGATGTA_P062_3	616	2199.28	HUMAN	P062	P062_3	P062	2	13	CD8_LIKE	ipinivo	CD8_LIKE	24	2	-0.0447756	-0.0461231	0.0846908	0.0375673	-0.00847359	-0.0620129	-0.0217024	-0.00625943	0.179216	0.0154777	-0.0337897	0.192171	-0.0217283	0.045319	0.0539731	-0.0361593	0.0535394	-0.015443	0.163738	-0.225961	0.225961	-0.0670473	0.0901324	0.592952	P062_3	early	ipinivo_early
889	CTGGTTCATTCA_P058_5	963	2402.14	HUMAN	P058	P058_5	P058	2	0	CD8_LIKE	ipinivo	CD8_LIKE	2	2	-0.00861742	-0.025712	0.216614	0.0865209	-0.0429585	0.0459712	0.0442321	-0.0463799	0.0726449	0.000406419	-0.0661238	0.111656	-0.0114603	-0.0335127	-0.0367114	0.0348287	-0.0889298	0.0906119	0.0722385	-0.17778	0.17778	0.0220524	-0.0715401	0.219836	P058_5	late	ipinivo_late
890	TTATCAGTCTAG_P058_5	1000	2671.79	HUMAN	P058	P058_5	P058	2	0	CD8_LIKE	ipinivo	CD8_LIKE	5	2	0.00522113	0.0775216	-0.00276725	-0.0451843	-0.0852517	0.0327409	-0.0667186	0.00600349	0.171388	0.208614	0.0892812	0.141886	-0.0383651	0.0199735	-0.0186724	0.0572332	-0.117993	-0.0727221	-0.0372265	-0.0526046	0.0526046	-0.0583386	-0.0759056	0.226422	P058_5	late	ipinivo_late
891	AGCATGGCCTCC_P058_5	919	2439.6	HUMAN	P058	P058_5	P058	2	0	CD8_LIKE	ipinivo	CD8_LIKE	2	2	0.0953704	0.122318	0.0814003	-0.0277188	-0.0260273	-0.0631754	-0.0596801	0.0249707	0.101146	-0.0152206	0.00458931	0.142023	-0.0341099	0.0503027	0.0215158	-0.0160877	0.0371481	-0.0846508	0.116366	-0.137434	0.137434	-0.0844126	0.0376035	0.311309	P058_5	late	ipinivo_late
892	ACAATTATCAGC_P058_5	867	2534.19	HUMAN	P058	P058_5	P058	2	0	CD8_LIKE	ipinivo	CD8_LIKE	2	2	0.0880273	0.0693613	0.409548	0.0182962	0.0114579	0.0766672	-0.0237532	0.066932	0.165696	0.0248443	-0.0739619	0.216625	0.0347425	0.0458095	0.0028371	0.0645473	-0.0652093	-0.0906852	0.140851	-0.290587	0.290587	-0.0110671	-0.0617102	0.374685	P058_5	late	ipinivo_late
893	TCGGGATTAGCT_P058_5	1001	2625.32	HUMAN	P058	P058_5	P058	2	0	CD8_LIKE	ipinivo	CD8_LIKE	5	2	0.0664285	-0.0273617	0.11248	-0.0330643	-0.00563554	0.0508025	-0.124208	-0.0291108	0.111047	0.195966	-0.0404097	0.100052	-0.0376237	0.0594977	-0.039664	0.108958	-0.056438	-0.0950973	-0.0849188	-0.140461	0.140461	-0.0971215	-0.148622	0.136964	P058_5	late	ipinivo_late
894	GCTATTAAGGTG_P058_5	821	2222.78	HUMAN	P058	P058_5	P058	2	0	CD8_LIKE	ipinivo	CD8_LIKE	23	0	0.0912471	-0.0654426	0.00356111	-0.0693674	0.0188687	0.0521755	-0.00198052	0.0146492	0.0209984	0.0213792	-0.0309551	0.0150276	0.0387552	0.0335613	-0.0278104	0.0829333	-0.0333069	-0.0166298	-0.000380852	-0.0459826	0.0459826	0.00519396	-0.110744	0.233443	P058_5	late	ipinivo_late
895	TTACTAACGCTA_P058_5	907	2537.98	HUMAN	P058	P058_5	P058	2	0	CD8_LIKE	ipinivo	CD8_LIKE	2	2	-0.0762407	-0.123683	0.291202	0.0285301	-0.0725693	0.0375683	0.0152777	0.0444541	0.190714	0.0247674	-0.0499995	0.240536	-0.0772088	0.0265157	-0.121682	0.164684	-0.110138	-0.0291764	0.165946	-0.290536	0.290536	-0.103725	-0.286366	-0.107906	P058_5	late	ipinivo_late
896	AACAACGCCGTA_P058_5	1029	2735.85	HUMAN	P058	P058_5	P058	2	0	CD8_LIKE	ipinivo	CD8_LIKE	4	2	-0.0839369	0.145871	0.268672	0.0695788	-0.0471334	0.14461	-0.0165244	-0.0257245	0.109089	0.127196	-0.0171339	0.138979	0.0565172	-0.0450386	-0.0133338	0.100303	-0.191743	0.00920009	-0.0181073	-0.156113	0.156113	0.101556	-0.113636	0.419011	P058_5	late	ipinivo_late
897	GTTTATGAGGCG_P058_5	718	2030.68	HUMAN	P058	P058_5	P058	2	9	CD8_LIKE	ipinivo	CD8_LIKE	3	2	0.0190503	0.0024877	0.0605902	-0.0434805	0.0280966	0.0304958	0.0408165	0.0604385	0.0383788	0.0880086	-0.0235162	0.101862	-0.003103	0.0306494	0.0158119	0.030508	-0.00239923	-0.019622	-0.0496298	-0.125378	0.125378	-0.0337524	-0.0146961	0.136225	P058_5	late	ipinivo_late
898	CTTTTGTCATAC_P058_5	753	2232.87	HUMAN	P058	P058_5	P058	2	0	CD8_LIKE	ipinivo	CD8_LIKE	23	0	0.0088873	-0.0174982	-0.0148172	-0.00647372	-0.0617056	0.123777	0.158924	-0.0471007	0.0551538	0.0948972	-0.0987308	0.0807167	0.0308791	-0.0469188	-0.0413971	0.0353763	-0.185482	0.206025	-0.0397434	-0.179448	0.179448	0.0777979	-0.0767734	0.0412988	P058_5	late	ipinivo_late
899	TTTACAGCATGT_P058_5	772	2299.52	HUMAN	P058	P058_5	P058	2	0	CD8_LIKE	ipinivo	CD8_LIKE	2	2	0.0115329	0.0401766	0.426047	-0.028772	-0.0157357	0.0180606	-0.00297572	0.0468425	0.0891047	0.0999368	-0.074627	0.0938012	-0.0163264	-0.00642706	-0.0267256	0.147479	-0.0337963	-0.0498182	-0.0108322	-0.168428	0.168428	-0.00989934	-0.174204	0.138787	P058_5	late	ipinivo_late
900	AGGTTATGTTTT_P058_5	743	2206.17	HUMAN	P058	P058_5	P058	2	0	CD8_LIKE	ipinivo	CD8_LIKE	5	2	0.0379639	-0.136474	0.0763604	0.0591269	0.0100772	-0.0143862	0.0640961	0.00782428	0.0103047	-0.0566242	-0.0186279	0.0268564	-0.0388488	0.0292114	-0.0584999	0.0355588	0.0244634	0.0562718	0.0669289	-0.0454843	0.0454843	-0.0680602	-0.0940588	0.077494	P058_5	late	ipinivo_late
901	TGCGCGCCTTTC_P058_5	739	2202.03	HUMAN	P058	P058_5	P058	2	0	CD8_LIKE	ipinivo	CD8_LIKE	2	2	0.211917	-0.0373717	0.150163	-0.0736264	-0.0118084	0.102778	0.0872687	0.00256944	0.18958	-0.0571829	-0.0162017	0.273068	0.0285522	0.0590015	-0.0425553	0.11907	-0.114586	0.0846992	0.246763	-0.28927	0.28927	-0.0304493	-0.161625	-0.0512972	P058_5	late	ipinivo_late
902	GCAACCGCACTG_P058_5	771	2403.77	HUMAN	P058	P058_5	P058	2	0	CD8_LIKE	ipinivo	CD8_LIKE	2	2	-0.0217292	-0.107114	0.01267	0.0554264	-0.0249553	-0.110326	-0.0361345	-0.0501214	0.0525176	-0.059498	-0.00824746	0.0913731	-0.0804934	-0.0353548	0.00700754	-0.0695258	0.0853709	0.0139869	0.112016	-0.0996206	0.0996206	-0.0451386	0.0765334	0.204234	P058_5	late	ipinivo_late
903	CTATGTGAATGC_P058_5	624	1976.89	HUMAN	P058	P058_5	P058	2	0	CD8_LIKE	ipinivo	CD8_LIKE	2	2	-0.0146531	-0.0806923	0.146122	-0.077343	-0.0461178	-0.15237	0.0245081	-0.00024976	0.0652411	-0.0175233	-0.0343558	0.193205	-0.0933323	0.0817594	0.0455936	0.0847622	0.106252	0.0247579	0.0827643	-0.227561	0.227561	-0.175092	-0.0391686	0.217798	P058_5	late	ipinivo_late
904	AGGCTCATCCGT_P058_5	602	1981.79	HUMAN	P058	P058_5	P058	2	0	CD8_LIKE	ipinivo	CD8_LIKE	9	2	-0.0282944	0.034841	0.287193	-0.0454528	-0.0198939	-0.0472943	-0.0046466	0.0113322	0.160448	-0.0645005	-0.0712891	0.100795	0.0599027	-0.0398632	-0.00533235	0.0667936	0.0274004	-0.0159788	0.224949	-0.172084	0.172084	0.0997658	-0.0721259	0.207899	P058_5	late	ipinivo_late
905	AATGTGCTGTTC_P058_5	685	2212.34	HUMAN	P058	P058_5	P058	2	0	CD8_LIKE	ipinivo	CD8_LIKE	3	2	0.0289209	0.204804	0.279379	0.286473	-0.086949	0.0694387	-0.0598361	-0.00379053	0.144353	-0.0724485	-0.0720888	0.0721263	0.0221777	-0.0233078	0.0116935	0.0890449	-0.156388	-0.0560456	0.216802	-0.144215	0.144215	0.0454855	-0.0773514	0.246531	P058_5	late	ipinivo_late
906	TACATATTGCGG_P058_5	654	2058.51	HUMAN	P058	P058_5	P058	2	0	CD8_LIKE	ipinivo	CD8_LIKE	3	2	0.136488	-0.0115895	0.12194	-0.00498086	0.0443714	0.101567	-0.0214827	-0.0154562	0.0491648	0.124524	-0.0764451	0.0310823	-0.00139936	0.0615484	-0.0327171	0.0713589	-0.0571954	-0.00602646	-0.0753595	-0.107527	0.107527	-0.0629478	-0.104076	0.356064	P058_5	late	ipinivo_late
907	AAAGTCTGATTC_P058_5	709	2271.86	HUMAN	P058	P058_5	P058	2	0	CD8_LIKE	ipinivo	CD8_LIKE	2	2	-0.104889	0.00569999	0.363175	0.114412	-0.0934402	0.0108405	-0.0056086	-0.0265045	-0.00662086	0.0668664	0.00915771	0.0697786	-0.108386	-0.0444376	-0.0809289	0.044688	-0.104281	0.0208959	-0.0734873	-0.0606209	0.0606209	-0.0639486	-0.125617	0.245706	P058_5	late	ipinivo_late
908	GCATGCGTGCCG_P058_5	613	2113.14	HUMAN	P058	P058_5	P058	2	0	CD8_LIKE	ipinivo	CD8_LIKE	3	2	-0.13825	0.161509	0.0589294	0.0259232	-0.0287149	0.126133	-0.0419729	0.0920782	0.0355154	0.11683	0.0605561	0.0983175	0.00427241	0.00728885	-0.00614728	0.160058	-0.154848	-0.134051	-0.0813144	-0.0377614	0.0377614	-0.00301644	-0.166205	0.343402	P058_5	late	ipinivo_late
909	CCCCCGTGTAAA_P058_5	584	1995.91	HUMAN	P058	P058_5	P058	2	0	CD8_LIKE	ipinivo	CD8_LIKE	2	2	0.0486618	-0.124424	-0.122449	0.066015	-0.0199002	0.0314809	-0.0192839	-0.0198741	0.197549	0.115394	-0.0483491	0.276632	-0.0232375	0.0333814	-0.0306603	0.162751	-0.0513811	0.000590206	0.0821547	-0.324981	0.324981	-0.0566189	-0.193412	0.0906921	P058_5	late	ipinivo_late
910	GTAGAGTAGCCT_P058_5	505	1863.5	HUMAN	P058	P058_5	P058	2	0	CD8_LIKE	ipinivo	CD8_LIKE	2	2	0.22342	-0.0884562	0.0727529	0.225675	-0.0129374	0.0462093	-0.00434717	-0.0137768	-0.063524	0.0481855	-0.0400735	0.034118	0.112362	-0.0212617	-0.00688947	-0.0164552	-0.0591467	0.00942968	-0.111709	-0.0741915	0.0741915	0.133623	0.00956577	0.0700039	P058_5	late	ipinivo_late
911	AAATGACCCCAA_P058_5	462	1747.94	HUMAN	P058	P058_5	P058	2	14	CD8_LIKE	ipinivo	CD8_LIKE	3	2	0.0118571	-0.0372519	0.261318	-0.0325306	-0.00951102	0.163557	0.00223003	-0.0378646	0.0934327	0.0521208	-0.0619755	0.148085	0.027269	-0.0417205	-0.00577771	0.169674	-0.173068	0.0400947	0.0413119	-0.21006	0.21006	0.0689896	-0.175451	0.199232	P058_5	late	ipinivo_late
912	GCATGCGCAAAT_P058_5	600	1989.51	HUMAN	P058	P058_5	P058	2	0	CD8_LIKE	ipinivo	CD8_LIKE	9	2	-0.123904	0.0501454	0.061359	0.0550861	0.00188894	-0.0108373	0.0190318	0.0284067	0.0638868	0.0162585	-0.00435308	0.0889545	0.0368356	0.0288886	-0.0440675	0.109705	0.0127262	-0.00937489	0.0476283	-0.0933076	0.0933076	0.00794696	-0.153772	0.156775	P058_5	late	ipinivo_late
913	TTGTAAGCTGGC_P058_5	601	1893.74	HUMAN	P058	P058_5	P058	2	9	CD8_LIKE	ipinivo	CD8_LIKE	23	0	-0.0509669	-0.0519787	-0.130747	0.112064	-0.0346514	0.0201474	0.0747636	-0.0976632	0.0138415	0.101781	-0.0176744	0.0333266	0.0833144	-0.0476843	-0.0679219	0.0422227	-0.0547988	0.172427	-0.0879399	-0.051001	0.051001	0.130999	-0.110145	0.18799	P058_5	late	ipinivo_late
914	AACCTTGGGTAA_P058_5	543	1969.81	HUMAN	P058	P058_5	P058	2	0	CD8_LIKE	ipinivo	CD8_LIKE	9	1	0.0521253	-0.0542297	0.141296	0.00569199	-0.0350911	0.128511	0.0371624	-0.0502991	0.017182	0.0489653	0.010756	-0.039614	0.0390124	-0.0263826	-0.0456023	0.0312582	-0.163602	0.0874615	-0.0317833	0.05037	-0.05037	0.065395	-0.0768604	0.25883	P058_5	late	ipinivo_late
915	AGGACTCTATTT_P058_5	646	2144.07	HUMAN	P058	P058_5	P058	2	0	CD8_LIKE	ipinivo	CD8_LIKE	2	2	-0.0374617	0.101166	-0.0411157	-0.000550238	0.0729194	-0.139994	-0.078773	0.00510018	0.108856	-0.0712446	-0.119057	0.0741846	-0.156201	0.00675606	-0.0398107	-0.000315661	0.212914	-0.0838732	0.180101	-0.193242	0.193242	-0.162957	-0.039495	0.0437181	P058_5	late	ipinivo_late
916	GATTGATTTGGT_P010_4	852	2456.23	HUMAN	P010	P010_4	P010	6	12	CD8_LIKE	pembro	CD8_LIKE	25	0	-0.0109279	-0.00358497	-0.0842547	0.147272	-0.0165231	0.0682878	0.0339709	0.0448981	0.100869	0.118486	-0.100301	0.182969	0.0361954	0.0514861	-0.102413	0.102879	-0.0848109	-0.0109271	-0.0176171	-0.28327	0.28327	-0.0152908	-0.205292	0.189129	P010_4	late	pembro_late
917	TGGCGTAAGCCG_P043_4	826	2365.86	HUMAN	P043	P043_4	P043	6	0	CD8_LIKE	pembro	CD8_LIKE	13	0	0.000743702	-0.0162343	0.0708538	-0.0316972	-0.0368748	-0.0701538	-0.0395616	-0.0110333	0.0679195	-0.100733	-0.0672645	0.152562	0.00983671	0.0696165	-0.0708161	0.0861335	0.0332789	-0.0285283	0.168652	-0.219827	0.219827	-0.0597798	-0.15695	0.301771	P043_4	late	pembro_late
918	TTAAAGCAGTAC_P043_4	847	2420.82	HUMAN	P043	P043_4	P043	6	0	CD8_LIKE	pembro	CD8_LIKE	0	1	-0.0430578	-0.0156717	0.0230379	-0.118278	0.122169	-0.0175108	-0.0542555	0.0426905	0.143605	-0.00153982	-0.0417491	0.119646	-0.0865087	0.0961981	-0.0370072	0.112048	0.13968	-0.096946	0.145145	-0.161395	0.161395	-0.182707	-0.149055	0.355739	P043_4	late	pembro_late
919	ATGTTCAGGCCT_P043_4	768	2416.11	HUMAN	P043	P043_4	P043	6	12	CD8_LIKE	pembro	CD8_LIKE	26	1	0.0119892	0.0593814	-0.103767	0.120524	-0.00347211	-0.0230023	-0.0684891	0.0391433	0.0886756	-0.100587	-0.0300133	0.0638512	-0.0509213	0.0552842	0.0232413	0.162691	0.0195302	-0.107632	0.189262	-0.0938645	0.0938645	-0.106206	-0.13945	0.533785	P043_4	late	pembro_late
920	TGGCTTTGTTCA_P043_4	886	2612.55	HUMAN	P043	P043_4	P043	6	0	CD8_LIKE	pembro	CD8_LIKE	0	1	0.00491778	0.0814329	-0.094968	0.026119	-0.0402437	-0.0234874	0.0364499	0.0282666	0.0791378	0.00984014	-0.0909382	0.0264925	-0.00682299	0.00883468	0.00405231	0.0149976	-0.0167563	0.0081833	0.0692977	-0.117431	0.117431	-0.0156577	-0.0109453	0.382873	P043_4	late	pembro_late
921	ATGCTAGAATCC_P043_4	691	2170.85	HUMAN	P043	P043_4	P043	6	0	CD8_LIKE	pembro	CD8_LIKE	0	1	-0.031937	-0.0355839	0.0289821	-0.0857664	0.00863432	-0.00845364	0.120184	0.0639116	0.113738	0.0188394	-0.0409227	0.232891	0.0143551	0.139347	-0.0558651	0.137243	0.017088	0.0562722	0.094899	-0.273814	0.273814	-0.124992	-0.193108	0.438248	P043_4	late	pembro_late
922	AATTAACGAAGA_P043_4	541	1914.78	HUMAN	P043	P043_4	P043	6	0	CD8_LIKE	pembro	CD8_LIKE	25	0	-0.00477216	0.000999988	-0.0922974	0.0439089	-0.0128315	0.0530032	0.0106685	0.0179769	0.0801245	0.130239	-0.0253955	0.0460817	0.0800554	0.0252386	0.0797753	0.120028	-0.0658347	-0.0073084	-0.0501148	-0.0714772	0.0714772	0.0548168	-0.0402527	0.383587	P043_4	late	pembro_late
923	TCGCACGACGCC_P043_4	556	1862.71	HUMAN	P043	P043_4	P043	6	0	CD8_LIKE	pembro	CD8_LIKE	13	0	0.0334943	-0.0942398	0.0478558	0.0411929	-0.0438565	-0.00646962	-0.0444364	0.0153468	0.0821125	-0.00342623	0.00742075	0.0314102	-0.0425094	-0.0241062	0.0232308	0.0729868	-0.0373869	-0.0597832	0.0855388	-0.0239895	0.0239895	-0.0184032	-0.049756	0.280834	P043_4	late	pembro_late
924	CTCCAATGCGCT_P043_4	479	1690.06	HUMAN	P043	P043_4	P043	6	0	CD8_LIKE	pembro	CD8_LIKE	13	0	-0.00131875	-0.104935	-0.0678896	0.151973	-0.0121229	-0.107227	-0.0119911	-0.0476947	0.0371095	-0.0658138	-0.102341	0.0147974	-0.0891804	0.0178291	-0.0273137	-0.0244007	0.0951039	0.0357036	0.102923	-0.117138	0.117138	-0.10701	-0.00291297	0.159042	P043_4	late	pembro_late
925	AGTTTGGCTATC_P043_4	878	2605.27	HUMAN	P043	P043_4	P043	6	0	CD8_LIKE	pembro	CD8_LIKE	26	1	-0.042464	0.087987	-0.0681725	0.00860862	-0.05372	-0.0567888	0.0138258	-0.0104686	-0.0152573	0.021096	0.0112837	0.0662642	-0.0694039	0.0241773	0.035711	0.135631	0.00306876	0.0242944	-0.0363533	-0.0549805	0.0549805	-0.0935812	-0.09992	0.450254	P043_4	late	pembro_late
926	CTGTCCCCGAGA_P043_4	486	1676.95	HUMAN	P043	P043_4	P043	6	0	CD8_LIKE	pembro	CD8_LIKE	17	1	0.0340405	-0.0864812	0.102749	-0.096327	-0.051729	-0.14572	-0.0583381	-0.0476522	0.191449	0.019837	-0.0340358	0.20291	-0.0295905	-0.0154195	-0.0532593	0.0673401	0.0939906	-0.0106859	0.171612	-0.236946	0.236946	-0.014171	-0.120599	0.390341	P043_4	late	pembro_late
927	ACTATCGGGACT_P043_4	348	1429.45	HUMAN	P043	P043_4	P043	6	4	CD8_LIKE	pembro	CD8_LIKE	0	1	-0.0550843	-0.0599484	-0.0158882	-0.0290603	0.11214	-0.020842	0.065606	0.0542331	0.115654	-0.0797078	-0.101699	0.139898	-0.0970368	0.12867	-0.032257	0.0849942	0.132982	0.0113729	0.195362	-0.241597	0.241597	-0.225707	-0.117251	0.333823	P043_4	late	pembro_late
928	CTTCCCAGAATG_P043_4	413	1696.13	HUMAN	P043	P043_4	P043	6	12	CD8_LIKE	pembro	CD8_LIKE	18	0	-0.108804	0.0369206	0.0657625	-0.0225883	-0.0791012	-0.0919646	0.0139202	0.0245421	-0.0334484	0.0861178	0.116789	0.0258667	-0.0428486	0.0104776	0.169084	-0.0317892	0.0128634	-0.0106219	-0.119566	0.0909226	-0.0909226	-0.0533262	0.200874	0.0300039	P043_4	late	pembro_late
929	TAGAACCATTTG_P073_4	836	2624.1	HUMAN	P073	P073_4	P073	6	0	CD8_LIKE	pembro	CD8_LIKE	5	2	-0.0149868	0.00190779	0.0573494	0.0110543	-0.0388176	-0.044687	-0.0357418	0.00813852	0.128856	0.0197292	-0.0494357	0.268228	-0.0951115	-0.0224793	-0.156841	0.07233	0.00586937	-0.0438803	0.109127	-0.317663	0.317663	-0.0726321	-0.229171	0.557469	P073_4	early	pembro_early
930	AAAATTACGGTG_P073_4	585	2007.66	HUMAN	P073	P073_4	P073	6	15	CD8_LIKE	pembro	CD8_LIKE	14	1	-0.0840076	-0.100629	-0.0479348	-0.0358474	0.0539176	-0.034233	0.0248303	-0.0231481	0.180088	-0.0755149	-0.14751	0.314964	-0.034145	0.0284021	-0.117463	0.13139	0.0881506	0.0479784	0.255603	-0.462474	0.462474	-0.0625471	-0.248853	0.306782	P073_4	early	pembro_early
931	ACTCCACGTAGG_P073_4	521	1876.6	HUMAN	P073	P073_4	P073	6	0	CD8_LIKE	pembro	CD8_LIKE	14	1	0.0809375	-0.0926343	-0.182777	0.123772	0.00263269	-0.0614527	-0.0318685	0.0291305	0.0511784	-0.0666888	-0.0162622	-0.00780245	-0.0538061	0.0102324	-0.0599505	0.0974169	0.0640854	-0.060999	0.117867	-0.00845972	0.00845972	-0.0640385	-0.157367	0.351015	P073_4	early	pembro_early
932	AAATAGCCTAGG_P073_4	496	1817.84	HUMAN	P073	P073_4	P073	6	0	CD8_LIKE	pembro	CD8_LIKE	0	1	0.00659808	-0.0205292	0.0869416	0.0113047	-0.0462021	-0.0600436	-0.127437	-0.0489853	0.148605	-0.0414295	-0.0965946	0.193559	-0.025855	0.00994201	0.0554798	0.0567864	0.0138415	-0.0784521	0.190035	-0.290154	0.290154	-0.035797	-0.00130654	0.310924	P073_4	early	pembro_early
933	TCTTAGACTCTT_P073_4	515	1881.71	HUMAN	P073	P073_4	P073	6	0	CD8_LIKE	pembro	CD8_LIKE	15	1	0.218605	-0.172227	-0.0329345	-0.0219241	-0.0306656	0.0340126	-0.186165	0.0262623	0.0685455	0.0374158	-0.0421502	0.171774	-0.0670328	0.112037	-0.062632	0.190678	-0.0646782	-0.212427	0.0311297	-0.213925	0.213925	-0.179069	-0.25331	0.484635	P073_4	early	pembro_early
934	AGTAAGCCGCAC_P073_4	473	1752.69	HUMAN	P073	P073_4	P073	6	0	CD8_LIKE	pembro	CD8_LIKE	7	1	-0.0240332	-0.0444474	-0.0518494	0.0421515	-0.0517256	-0.0729454	0.0752963	-0.0735443	0.00290408	-0.057059	-0.0646793	0.21413	-0.0370175	-0.00389903	-0.0211074	0.0601931	0.0212198	0.148841	0.0599631	-0.27881	0.27881	-0.0331184	-0.0813005	0.0798902	P073_4	early	pembro_early
935	CCATGTATGTCT_P073_4	379	1425.55	HUMAN	P073	P073_4	P073	6	12	CD8_LIKE	pembro	CD8_LIKE	7	1	-0.039446	-0.000604775	0.144675	0.114574	0.0705919	-0.0713245	-0.0956957	0.0613875	0.0232512	-0.0164878	-0.0731217	0.0425434	-0.0738406	0.0622912	-0.0545317	0.128155	0.141916	-0.157083	0.039739	-0.115665	0.115665	-0.136132	-0.182686	0.480824	P073_4	early	pembro_early
936	GAAGATAAGCTT_P073_4	328	1343.02	HUMAN	P073	P073_4	P073	6	12	CD8_LIKE	pembro	CD8_LIKE	15	1	0.00498437	-0.00131669	-0.190413	0.0234076	0.00858964	0.0570182	-0.00108021	-0.0546291	0.0727672	-0.0328874	-0.0559943	0.0492563	-0.0422243	0.00367224	0.0614681	0.0515235	-0.0484286	0.0535489	0.105655	-0.105251	0.105251	-0.0458965	0.00994462	0.169031	P073_4	early	pembro_early
937	AATAAGGACGAA_P073_4	360	1455.37	HUMAN	P073	P073_4	P073	6	0	CD8_LIKE	pembro	CD8_LIKE	14	1	0.017869	-0.0207061	0.0206797	0.0498346	-0.052222	-0.050472	-0.0348843	-0.0188051	0.0356197	-0.0443417	-0.0439165	0.151731	-0.0321915	0.0292065	-0.0296256	0.105329	-0.00174995	-0.0160791	0.0799614	-0.195648	0.195648	-0.0613981	-0.134954	0.268673	P073_4	early	pembro_early
938	GTACTCACCCAT_P073_4	407	1667.22	HUMAN	P073	P073_4	P073	6	12	CD8_LIKE	pembro	CD8_LIKE	17	1	0.0800545	-0.171087	0.0400645	0.10679	-0.0551634	0.0141108	-0.0319432	-0.0376029	0.108636	-0.0483204	-0.0663805	0.266971	-0.0566107	-0.0628364	-0.0744916	0.222965	-0.0692743	0.00565972	0.156956	-0.333351	0.333351	0.00622575	-0.297456	0.260739	P073_4	early	pembro_early
939	TCGTGATCACTC_P073_4	364	1433.37	HUMAN	P073	P073_4	P073	6	15	CD8_LIKE	pembro	CD8_LIKE	7	1	-0.00257478	0.0377504	-0.0632594	0.204019	-0.00924959	-0.0385013	-0.0377904	0.0575609	0.0412344	0.00558623	-0.0198548	0.0913331	-0.0319316	0.0522982	-0.0474322	0.0247395	0.0292517	-0.0953513	0.0356481	-0.111188	0.111188	-0.0842298	-0.0721717	0.680808	P073_4	early	pembro_early
940	ACGGGTAACGGC_P073_4	422	1676.13	HUMAN	P073	P073_4	P073	6	12	CD8_LIKE	pembro	CD8_LIKE	7	1	-0.038845	-0.134697	0.110543	-0.15096	-0.0178675	-0.122667	0.0225983	-0.0152278	0.125887	-0.0332022	0.0109966	0.22777	-0.0296186	0.0914334	-0.0471727	0.087579	0.1048	0.0378261	0.159089	-0.216774	0.216774	-0.121052	-0.134752	0.321784	P073_4	early	pembro_early
941	GGCGATCACATG_P073_4	355	1489.81	HUMAN	P073	P073_4	P073	6	4	CD8_LIKE	pembro	CD8_LIKE	15	1	-0.00107975	0.040886	-0.0866556	-0.0687056	-0.00970002	-0.0554564	-0.0250453	-0.0694359	0.046453	-0.0760402	-0.0493423	0.234771	-0.0591373	0.0327705	-0.0772908	0.116078	0.0457564	0.0443907	0.122493	-0.284113	0.284113	-0.0919078	-0.193369	0.221177	P073_4	early	pembro_early
942	CGCCGGTCCTCA_P073_4	377	1571.56	HUMAN	P073	P073_4	P073	6	12	CD8_LIKE	pembro	CD8_LIKE	9	1	0.0886618	-0.118273	0.122561	-0.0702744	-0.0391441	-0.0711983	-0.0465423	0.0324293	0.0606088	-0.0290028	-0.0996701	0.0951819	-0.0599532	-0.00880976	-0.0434317	0.164426	0.0320543	-0.0789715	0.0896116	-0.194852	0.194852	-0.0511435	-0.207857	0.0873651	P073_4	early	pembro_early
943	GACAAGATATGT_P073_4	266	1208.59	HUMAN	P073	P073_4	P073	6	0	CD8_LIKE	pembro	CD8_LIKE	15	1	-0.0217066	-0.145512	0.0244991	0.0975463	-0.0176681	0.0236485	0.00323867	-0.0166814	0.0147774	-0.0208549	-0.0508018	0.155334	-0.0112467	0.014946	-0.106903	0.109312	-0.0413166	0.01992	0.0356323	-0.206136	0.206136	-0.0261927	-0.216215	0.251556	P073_4	early	pembro_early
944	GCGATTGAGGTT_P073_4	265	1201.68	HUMAN	P073	P073_4	P073	6	12	CD8_LIKE	pembro	CD8_LIKE	14	1	0.101087	-0.0959037	-0.107116	0.0252705	0.0407	-0.133845	-0.0622933	-0.00907092	0.0418402	-0.002125	-0.0128178	0.0571868	-0.0387363	0.00193451	-0.0386426	0.130228	0.174545	-0.0532224	0.0439652	-0.0700046	0.0700046	-0.0406708	-0.16887	0.432748	P073_4	early	pembro_early
945	CAAGAGGGAGTC_P073_4	260	1191.97	HUMAN	P073	P073_4	P073	6	0	CD8_LIKE	pembro	CD8_LIKE	17	1	0.145052	-0.139776	-0.149695	-0.138987	-0.0403253	0.0194212	0.0450411	0.0142124	0.0435529	0.102163	-0.054297	-0.00585432	0.00208322	-0.0246554	-0.0739925	0.0712065	-0.0597465	0.0308287	-0.0586102	-0.0484427	0.0484427	0.0267386	-0.145199	0.165486	P073_4	early	pembro_early
946	GAACGCGGTCCG_P073_4	483	1920.11	HUMAN	P073	P073_4	P073	6	4	CD8_LIKE	pembro	CD8_LIKE	24	2	-0.0482499	-0.00926018	0.104152	-0.129209	0.0168782	-0.0689353	-0.0552302	-0.0451296	0.0870203	0.104915	0.0470015	0.123774	-0.0708832	-0.0110167	-0.0259845	0.016881	0.0858135	-0.0101007	-0.017895	-0.0767728	0.0767728	-0.0598665	-0.0428655	0.133421	P073_4	early	pembro_early
947	GAGATGTCCTTC_P014_1	858	2616.07	HUMAN	P014	P014_1	P014	6	12	CD8_LIKE	pre	CD8_LIKE	19	0	0.18682	-0.0987737	0.0104339	0.0867388	0.0335618	0.0301424	0.0541123	-0.0437931	0.1483	-0.029534	0.00373418	0.150423	0.0449518	0.0756844	0.0441154	0.199651	0.0034194	0.0979054	0.177834	-0.146689	0.146689	-0.0307326	-0.155535	0.179218	P014_1	pre	pre
948	CGGCATCTGAAG_P014_1	424	1645.77	HUMAN	P014	P014_1	P014	6	12	CD8_LIKE	pre	CD8_LIKE	4	2	-0.135621	-0.073503	0.0327005	-0.0481671	-0.094363	0.0397827	0.00853181	-0.0772104	0.0610631	0.0889374	-0.0383774	0.117515	-0.0595818	-0.0556996	-0.0259285	0.259026	-0.134146	0.0857422	-0.0278744	-0.155892	0.155892	-0.00388221	-0.284954	0.418554	P014_1	pre	pre
949	CGGTGATTGGTA_P050_7	863	2592.99	HUMAN	P050	P050_7	P050	6	0	CD8_LIKE	pembro	CD8_LIKE	29	0	-0.0162212	0.0235673	-0.148718	-0.00342126	-0.0811052	0.0595334	-0.0162581	-0.047632	0.183446	0.00715408	0.0206129	0.176062	0.0116785	0.0479701	0.0208008	0.0874142	-0.140639	0.0313739	0.176291	-0.155449	0.155449	-0.0362916	-0.0666134	0.117209	P050_7	late	pembro_late
950	ACGTGCAAGGCG_P050_7	726	2489.03	HUMAN	P050	P050_7	P050	6	9	CD8_LIKE	pembro	CD8_LIKE	0	1	0.108872	0.00946343	-0.157179	-0.112893	-0.0950153	-0.0298092	-0.118535	0.0520161	-0.00168544	0.0274232	-0.128714	-0.0174538	-0.0856334	-0.0872195	-0.0381776	0.0747794	-0.0652061	-0.170551	-0.0291086	-0.11126	0.11126	0.00158619	-0.112957	0.26788	P050_7	late	pembro_late
951	TCACAAGACACT_P050_7	483	1900.48	HUMAN	P050	P050_7	P050	6	9	CD8_LIKE	pembro	CD8_LIKE	1	0	-0.0781991	-0.157759	-0.0850919	0.258212	-0.0481064	-0.0647425	-0.0678459	-0.0745539	0.0477975	0.0378484	0.0176593	0.0452334	0.058815	-0.0367507	-0.0774129	0.0665693	0.0166361	0.00670805	0.00994908	-0.0275742	0.0275742	0.0955657	-0.143982	0.135133	P050_7	late	pembro_late
952	AGGCTTCTCTTT_P050_7	612	2116.17	HUMAN	P050	P050_7	P050	6	0	CD8_LIKE	pembro	CD8_LIKE	1	0	-0.0297406	-0.122397	0.00866221	0.0268155	-0.0229868	0.12601	-0.0244918	-0.0586325	0.0505148	0.109835	-0.00781365	0.0565145	0.0393593	0.00332713	-0.0227975	0.107763	-0.148997	0.0341407	-0.0593202	-0.0643282	0.0643282	0.0360322	-0.130561	0.102392	P050_7	late	pembro_late
953	CCCTTCAAAAGA_P050_7	521	2042.82	HUMAN	P050	P050_7	P050	6	9	CD8_LIKE	pembro	CD8_LIKE	0	1	-0.063545	-0.0687871	-0.110458	0.0907309	-0.0798882	-0.0832644	-0.0863049	0.00535392	0.022637	0.131036	0.0732845	-0.0404927	-0.0477907	-0.044114	0.147195	-0.0915703	0.0033762	-0.0916589	-0.108399	0.113777	-0.113777	-0.00367671	0.238765	0.212295	P050_7	late	pembro_late
954	GCTGGCGTATTA_P050_7	429	1787.82	HUMAN	P050	P050_7	P050	6	9	CD8_LIKE	pembro	CD8_LIKE	8	2	-0.0167888	-0.0230202	-0.154568	0.0694884	0.0223138	0.0285042	-0.0808038	-0.0104917	0.0198355	0.041277	-0.0316795	0.187772	-0.106495	0.164705	-0.0109387	0.139579	-0.0061905	-0.0703122	-0.0214415	-0.219452	0.219452	-0.2712	-0.150518	0.411645	P050_7	late	pembro_late
955	TAACTCTTAGAT_P050_7	285	1311.86	HUMAN	P050	P050_7	P050	6	0	CD8_LIKE	pembro	CD8_LIKE	1	0	0.0176446	0.136494	-0.0576642	-0.103165	-0.0561239	0.0974988	0.0935155	-0.0805162	-0.0273932	0.176556	0.0477957	0.0364674	0.0666113	-0.0378093	-0.0406519	0.0656706	-0.153623	0.174032	-0.203949	0.0113283	-0.0113283	0.104421	-0.106323	-0.00908986	P050_7	late	pembro_late
956	TGCTGGTTGAAC_P050_7	312	1354.05	HUMAN	P050	P050_7	P050	6	9	CD8_LIKE	pembro	CD8_LIKE	13	0	0.0203267	0.0477043	-0.129035	0.166874	0.053347	-0.0706739	-0.0617654	-0.00164135	0.0798245	-0.0612966	-0.0673555	0.0685431	-0.0660035	0.106821	-0.0191582	0.0616137	0.124021	-0.060124	0.141121	-0.135899	0.135899	-0.172825	-0.0807718	0.330743	P050_7	late	pembro_late
957	GACTGGTCAGTA_P050_7	292	1354.14	HUMAN	P050	P050_7	P050	6	4	CD8_LIKE	pembro	CD8_LIKE	13	0	-0.0111983	-0.0707281	-0.0355313	0.186383	-0.0604382	0.100665	-0.0201209	-0.0785339	-0.051848	0.115273	0.04851	-0.0247146	0.00460055	-0.0221541	-0.00617716	-0.0876795	-0.161104	0.058413	-0.167121	0.0732247	-0.0732247	0.0267546	0.0815024	0.113059	P050_7	late	pembro_late
958	CCGTACCTCATA_P050_3	1146	2693.75	HUMAN	P050	P050_3	P050	6	0	CD8_LIKE	pre	CD8_LIKE	13	0	0.0241215	-0.072898	0.118043	0.141899	-0.00745558	0.135762	0.0130326	-0.0430975	0.19926	0.0649035	-0.000549105	0.173958	0.00931688	0.0269487	-0.0399478	0.181062	-0.143218	0.0561301	0.134356	-0.174508	0.174508	-0.0176319	-0.221009	0.200079	P050_3	early	pembro_early
959	AACTTGGCATGG_P050_3	1008	2670.43	HUMAN	P050	P050_3	P050	6	0	CD8_LIKE	pre	CD8_LIKE	13	0	0.0665388	0.0448306	0.00755597	-0.0779879	0.0182898	0.0696104	0.128085	0.0197873	0.0884058	0.0240155	-0.0675323	0.0975815	0.0110024	0.0195114	0.0277262	-0.00741788	-0.0513207	0.108298	0.0643903	-0.165114	0.165114	-0.00850904	0.0351441	0.387137	P050_3	early	pembro_early
960	CTGTACGGCCGA_P050_3	1091	2744.28	HUMAN	P050	P050_3	P050	6	0	CD8_LIKE	pre	CD8_LIKE	25	0	-0.161988	0.0256296	0.0209523	0.197253	0.0250297	0.00685928	0.00266407	0.0228892	0.117961	0.00837893	0.0498556	0.198067	-0.0113174	0.0104256	-0.00356838	0.106136	0.0181704	-0.0202251	0.109582	-0.148211	0.148211	-0.021743	-0.109704	0.186739	P050_3	early	pembro_early
961	ATCCGGGCCTAA_P050_3	1023	2756.57	HUMAN	P050	P050_3	P050	6	0	CD8_LIKE	pre	CD8_LIKE	14	1	0.0909759	-0.0274651	0.00219106	-0.0478056	0.0298841	0.0246073	-0.0672065	0.0264286	0.243186	-0.0293021	-0.0892073	0.223803	0.0932083	0.112984	-0.0204556	0.126498	0.00527684	-0.093635	0.272488	-0.31301	0.31301	-0.019776	-0.146953	0.541902	P050_3	early	pembro_early
962	GCAAGATAGGCA_P050_3	881	2422.08	HUMAN	P050	P050_3	P050	6	0	CD8_LIKE	pre	CD8_LIKE	13	0	-0.0326196	0.00751154	0.083572	0.0798053	0.0413337	-0.0470808	-0.0177582	0.120396	0.0620678	-0.0381128	0.0644812	0.185051	0.0213257	0.0631737	-0.00785096	0.00665898	0.0884145	-0.138154	0.100181	-0.12057	0.12057	-0.041848	-0.0145099	0.132834	P050_3	early	pembro_early
963	CCCATTGTCACA_P050_3	981	2571.72	HUMAN	P050	P050_3	P050	6	0	CD8_LIKE	pre	CD8_LIKE	12	0	-0.0557794	-0.0717617	-0.0974978	-0.111517	-0.136491	-0.00309241	0.0357088	-0.0928267	0.212369	0.0189984	-0.0444982	0.278863	-0.0541969	-0.0209706	0.0268169	0.147084	-0.133398	0.128535	0.193371	-0.323361	0.323361	-0.0332263	-0.120267	0.506354	P050_3	early	pembro_early
964	CTCATCGCCATC_P050_3	952	2677.21	HUMAN	P050	P050_3	P050	6	0	CD8_LIKE	pre	CD8_LIKE	1	0	-0.144936	0.00949852	-0.134052	0.140046	-0.00893622	0.184387	0.0819322	0.0220961	0.0952834	0.0218811	0.00684103	0.207148	0.0935475	0.0936499	0.0391525	0.12411	-0.193323	0.059836	0.0734023	-0.200307	0.200307	-0.000102413	-0.084957	0.256931	P050_3	early	pembro_early
965	AAGCATCCTCCC_P050_3	977	2689.49	HUMAN	P050	P050_3	P050	6	0	CD8_LIKE	pre	CD8_LIKE	13	0	-0.0046935	0.109459	0.252941	0.0764487	0.0289004	-0.0122616	0.0338164	0.0151108	0.149507	-0.11038	-0.045684	0.189115	0.0208094	0.00944929	0.0381701	0.189756	0.0411621	0.0187056	0.259886	-0.234799	0.234799	0.0113601	-0.151586	0.110099	P050_3	early	pembro_early
966	CACGTTTCTGAC_P050_3	776	2408.56	HUMAN	P050	P050_3	P050	6	0	CD8_LIKE	pre	CD8_LIKE	10	0	-0.08992	0.0958711	-0.00214574	-0.0324712	0.00528528	0.0711683	0.154084	-0.0539501	0.134405	-0.0129062	-0.0624556	0.169913	0.084756	0.0954241	-0.0587626	0.210506	-0.065883	0.208034	0.147311	-0.232369	0.232369	-0.0106681	-0.269269	0.565106	P050_3	early	pembro_early
967	GTGGATTGTGCN_P050_3	784	2443.76	HUMAN	P050	P050_3	P050	6	12	CD8_LIKE	pre	CD8_LIKE	0	1	-0.0179452	0.114436	-0.0132221	0.132357	-0.0552193	0.0610828	0.014742	-0.00406898	0.0516928	0.00141132	-0.053142	0.149123	-0.000111299	-0.0456372	-0.0155126	0.194363	-0.116302	0.018811	0.0502814	-0.202265	0.202265	0.0455259	-0.209876	0.348895	P050_3	early	pembro_early
968	TCTAAGAGCCTA_P050_3	752	2125.79	HUMAN	P050	P050_3	P050	6	0	CD8_LIKE	pre	CD8_LIKE	13	0	0.0275119	-0.0393083	-0.121667	0.129813	0.00184599	-0.000690751	0.0112827	-0.0243903	-0.00957706	-0.0811147	-0.0193981	0.0458168	0.0256754	0.0223822	-0.122102	-0.0171991	0.00253674	0.035673	0.0715376	-0.0652149	0.0652149	0.00329314	-0.104903	0.3177	P050_3	early	pembro_early
969	GGTGTATGAAGT_P050_3	694	2028.04	HUMAN	P050	P050_3	P050	6	0	CD8_LIKE	pre	CD8_LIKE	0	1	-0.0551014	0.194837	0.0426414	0.0430646	-0.00814161	-0.0397525	-0.089487	-0.0755297	0.0739804	-0.0121473	-0.033959	0.118146	0.00867785	-0.0611441	0.0278128	0.0219628	0.0316109	-0.0139574	0.0861277	-0.152105	0.152105	0.069822	0.0058499	0.160762	P050_3	early	pembro_early
970	AATTACCATTAT_P050_3	832	2495.74	HUMAN	P050	P050_3	P050	6	0	CD8_LIKE	pre	CD8_LIKE	19	0	0.149377	-0.126491	0.0821213	-0.0848996	-0.0878668	0.0394646	0.0186946	-0.100164	0.11743	0.0522304	-0.0112003	0.200559	-0.0270926	-0.0883834	-0.0756361	0.0722677	-0.127331	0.118859	0.0651994	-0.21176	0.21176	0.0612907	-0.147904	0.256507	P050_3	early	pembro_early
971	ACTGTGTTATCC_P050_3	862	2464.27	HUMAN	P050	P050_3	P050	6	0	CD8_LIKE	pre	CD8_LIKE	17	1	0.122773	0.0855777	-0.0197622	0.128716	0.112226	-0.0802716	0.047358	0.0144312	0.125172	0.082105	-0.0257824	0.0477082	0.0204101	0.0791395	-0.0321804	0.0730899	0.192497	0.0329268	0.0430668	-0.0734906	0.0734906	-0.0587295	-0.10527	0.474034	P050_3	early	pembro_early
972	ATTTGTGATGGC_P050_3	860	2380.01	HUMAN	P050	P050_3	P050	6	12	CD8_LIKE	pre	CD8_LIKE	26	1	0.0399124	-0.0640047	-0.0694683	0.169973	-0.0917686	-0.00723303	-0.00818254	0.0170004	0.137387	-0.000862518	-0.0478368	0.0858219	0.0943062	-0.035489	-0.0289158	0.0454157	-0.0845355	-0.0251829	0.13825	-0.133659	0.133659	0.129795	-0.0743315	0.434746	P050_3	early	pembro_early
973	TCAGAAGACTAA_P050_3	726	2429.84	HUMAN	P050	P050_3	P050	6	4	CD8_LIKE	pre	CD8_LIKE	10	0	0.0681463	-0.134134	0.0326324	0.0867962	-0.0166866	0.00267347	-0.141783	-0.057428	0.15957	-0.0401032	0.00122766	0.253404	-0.0708206	0.0512505	-0.0075522	0.165264	-0.0193601	-0.0843547	0.199673	-0.252177	0.252177	-0.122071	-0.172816	0.454259	P050_3	early	pembro_early
974	GGGTTATAGAAG_P050_3	773	2295.62	HUMAN	P050	P050_3	P050	6	0	CD8_LIKE	pre	CD8_LIKE	13	0	-0.0293673	0.0704377	-0.0720615	0.106823	0.0734098	0.00948563	-0.0515214	0.0852049	0.16372	0.0488424	-0.0146006	0.151465	0.00549835	0.0938744	0.0190014	0.0932633	0.0639242	-0.136726	0.114877	-0.166066	0.166066	-0.088376	-0.0742619	0.246172	P050_3	early	pembro_early
975	ACATCGACACAC_P050_3	584	2028.39	HUMAN	P050	P050_3	P050	6	12	CD8_LIKE	pre	CD8_LIKE	25	0	-0.0244536	0.0689081	-0.0899491	0.160498	-0.00466014	0.066205	-0.096321	0.0357139	0.0504795	-0.0083684	0.160822	0.119198	0.0995125	-0.0503456	0.0914501	-0.0307221	-0.0708652	-0.132035	0.0588479	0.0416239	-0.0416239	0.149858	0.122172	0.306239	P050_3	early	pembro_early
976	AGGGAGTGATAT_P050_3	590	2035.16	HUMAN	P050	P050_3	P050	6	0	CD8_LIKE	pre	CD8_LIKE	17	1	0.00527908	-0.0322182	-0.0477903	0.0440954	0.0320992	0.023163	0.0401583	0.046948	0.0657335	-0.0502726	-0.0662949	0.114733	0.0130765	0.0396728	-0.0554638	0.0854464	0.00893627	-0.0067897	0.116006	-0.181028	0.181028	-0.0265963	-0.14091	0.521704	P050_3	early	pembro_early
977	CGCGGCTCGTGT_P050_3	658	2024.85	HUMAN	P050	P050_3	P050	6	0	CD8_LIKE	pre	CD8_LIKE	1	0	-0.00911216	0.00768633	-0.0006104	0.244465	-0.0102818	0.115168	-0.00697247	-0.0265868	0.0846945	0.111099	0.00204634	-0.045859	0.0604666	0.00505774	-0.0627592	-0.0564648	-0.12545	0.0196143	-0.0264041	0.0479053	-0.0479053	0.0554089	-0.00629442	0.330744	P050_3	early	pembro_early
978	AAGCTGCGTAAG_P050_3	633	2036.94	HUMAN	P050	P050_3	P050	6	0	CD8_LIKE	pre	CD8_LIKE	13	0	-0.0316171	-0.0415447	0.119097	0.0970785	-0.081139	0.0354066	-0.0686998	-0.0641715	0.190376	-0.00869145	-0.0568427	0.229315	0.026129	-0.04029	0.0211405	0.0725251	-0.116546	-0.00452834	0.199067	-0.286158	0.286158	0.066419	-0.0513847	0.205607	P050_3	early	pembro_early
979	GAATTTTGACAN_P050_3	639	2200.08	HUMAN	P050	P050_3	P050	6	12	CD8_LIKE	pre	CD8_LIKE	0	1	0.0763706	-0.017405	0.140938	0.177017	-0.0288823	-0.0499891	0.0155589	0.0162151	0.105438	-0.131726	-0.0504386	0.14742	-0.0920765	0.0363641	-0.14362	0.0767862	0.0211069	-0.000656191	0.237165	-0.197859	0.197859	-0.128441	-0.220406	0.625148	P050_3	early	pembro_early
980	CGGCGCCAGAGC_P050_3	786	2351.74	HUMAN	P050	P050_3	P050	6	0	CD8_LIKE	pre	CD8_LIKE	0	1	0.154298	0.0412619	-0.086243	0.13543	0.0810378	0.169534	-0.0163076	0.00458144	0.0251781	0.0858971	0.0076497	0.19235	-0.0011223	0.0811641	-0.0351771	0.119204	-0.0884959	-0.0208891	-0.060719	-0.184701	0.184701	-0.0822864	-0.154381	0.552649	P050_3	early	pembro_early
981	AATTGGGCAAGC_P050_3	535	1939.13	HUMAN	P050	P050_3	P050	6	0	CD8_LIKE	pre	CD8_LIKE	7	1	0.121392	0.0975475	0.0131271	-0.101779	0.0224198	-0.0188367	0.0339598	0.0356119	0.0440161	-0.0495213	-0.0318022	0.122595	-0.0405163	0.0818686	0.0781253	0.163773	0.0412565	-0.0016521	0.0935375	-0.154397	0.154397	-0.122385	-0.0856474	0.458836	P050_3	early	pembro_early
982	CGAAAGCGGATT_P050_3	751	2252.76	HUMAN	P050	P050_3	P050	6	9	CD8_LIKE	pre	CD8_LIKE	25	0	-0.0297527	-0.0952255	0.0437245	0.022767	-0.0702503	0.0104595	0.00880872	0.00334337	0.141183	0.120899	-0.0310413	0.0985758	-0.0739135	0.00128895	-0.0388673	0.0271794	-0.0807098	0.00546535	0.0202832	-0.129617	0.129617	-0.0752025	-0.0660467	0.268848	P050_3	early	pembro_early
983	CCCTATCCTACG_P050_3	528	1940.42	HUMAN	P050	P050_3	P050	6	0	CD8_LIKE	pre	CD8_LIKE	7	1	0.0183481	0.0960269	-0.0924955	0.127276	-0.0490296	0.135731	-0.0543342	-0.0173892	0.131491	0.0782785	-0.00381355	0.183937	0.000456328	-0.0043666	-0.0142691	0.186158	-0.184761	-0.036945	0.0532121	-0.187751	0.187751	0.00482292	-0.200427	0.420244	P050_3	early	pembro_early
984	CGTAGGCCGACG_P050_3	570	1912.22	HUMAN	P050	P050_3	P050	6	7	CD8_LIKE	pre	CD8_LIKE	15	1	0.161362	-0.0903188	0.0397455	-0.0178803	-0.0978602	-0.156506	0.0122129	-0.0493213	0.0719812	0.0022908	-0.055556	0.0471755	-0.114666	-0.0550658	-0.171105	0.0867125	0.0586459	0.0615343	0.0696904	-0.102732	0.102732	-0.0596	-0.257818	0.288576	P050_3	early	pembro_early
985	TTCCCCCGACTA_P050_3	614	2120.25	HUMAN	P050	P050_3	P050	6	0	CD8_LIKE	pre	CD8_LIKE	12	0	-0.0678694	-0.0141034	0.0873488	0.019661	-0.0195651	-0.00739278	-0.110178	0.00606085	-0.00744341	-0.0461104	0.0607458	0.0588175	-0.0939869	0.00147579	0.000580072	0.106139	-0.0121723	-0.116239	0.0386669	0.00192833	-0.00192833	-0.0954627	-0.105559	0.578667	P050_3	early	pembro_early
986	GCTATGGTATTA_P050_3	772	2306.53	HUMAN	P050	P050_3	P050	6	0	CD8_LIKE	pre	CD8_LIKE	13	0	0.0860701	-0.0875706	-0.0193247	-0.0629242	-0.011148	0.0508933	0.0463845	0.0137821	0.224257	0.0157229	-0.00696827	0.287107	-0.0720034	0.0311861	-0.0399279	0.233106	-0.0620413	0.0326024	0.208534	-0.294075	0.294075	-0.10319	-0.273034	0.0397431	P050_3	early	pembro_early
987	AGACACCGCGCG_P050_3	549	2033.78	HUMAN	P050	P050_3	P050	6	0	CD8_LIKE	pre	CD8_LIKE	7	1	0.190229	-0.0293889	0.00183327	0.293431	-0.0537356	0.0877557	-0.0252859	0.0219145	0.0790442	0.124154	-0.0325701	0.202962	0.115715	0.0844106	0.0287232	0.202781	-0.141491	-0.0472004	-0.0451096	-0.235532	0.235532	0.0313048	-0.174057	0.599433	P050_3	early	pembro_early
988	CGTGGACCCTTC_P050_3	590	2017.88	HUMAN	P050	P050_3	P050	6	12	CD8_LIKE	pre	CD8_LIKE	25	0	0.0316578	-0.016406	0.0970517	0.27243	0.00382541	0.154268	0.0767429	-0.0431517	0.122252	-0.0497167	0.0245537	0.1843	0.0785464	0.0266015	-0.00764207	0.113497	-0.150442	0.119895	0.171968	-0.159746	0.159746	0.0519449	-0.121139	0.535718	P050_3	early	pembro_early
989	GGATGATCTTCT_P050_3	484	1677.76	HUMAN	P050	P050_3	P050	6	0	CD8_LIKE	pre	CD8_LIKE	13	0	-0.100752	-0.0198835	-0.0614141	-0.120523	-0.0330435	-0.0253143	-0.00237881	0.0763004	0.040936	-0.022766	-0.0430607	0.0423586	-0.0476032	0.110259	-0.041481	0.075952	-0.00772924	-0.0786792	0.063702	-0.0854193	0.0854193	-0.157862	-0.117433	0.1475	P050_3	early	pembro_early
990	ACGCCCATCGCN_P014_4A	987	2873.07	HUMAN	P014	P014_4A	P014	6	0	CD8_LIKE	pembro	CD8_LIKE	7	1	0.111396	0.0299034	-0.0610325	0.101388	-0.0902625	0.0149779	-0.0660045	-0.0454398	0.0496413	-0.0191734	-0.121651	0.191222	0.0463115	-0.0212648	-0.103139	0.177695	-0.10524	-0.0205647	0.0688148	-0.312873	0.312873	0.0675764	-0.280833	0.154068	P014_4A	late	pembro_late
991	TCAGAAGACATT_P014_4A	779	2531.58	HUMAN	P014	P014_4A	P014	6	12	CD8_LIKE	pembro	CD8_LIKE	8	2	-0.109601	0.000735741	0.0853662	-0.010073	-0.00489002	-0.117945	-0.054745	0.00106718	0.101196	0.0101674	-0.0761961	0.190335	-0.069751	0.0705976	0.013853	0.196576	0.113055	-0.0558122	0.0910285	-0.266531	0.266531	-0.140349	-0.182723	0.00310392	P014_4A	late	pembro_late
992	TCGGGCTAGCAA_P014_4A	822	2499.67	HUMAN	P014	P014_4A	P014	6	4	CD8_LIKE	pembro	CD8_LIKE	7	1	0.00637032	-0.0634739	-0.0458812	-0.11232	0.0184865	0.12884	0.0072614	-0.0557944	0.0066866	0.0757992	-0.0252078	0.0946891	0.0434169	0.00499057	0.0498191	0.0245466	-0.110354	0.0630557	-0.0691126	-0.119897	0.119897	0.0384263	0.0252725	0.113303	P014_4A	late	pembro_late
993	TACCGCTAAACT_P011_7	643	2179.55	HUMAN	P011	P011_7	P011	6	12	CD8_LIKE	pembro	CD8_LIKE	19	0	-0.00894368	-0.0202531	0.0229547	0.22184	-0.0391739	0.0270902	0.0239011	0.027288	-0.00317473	-0.00560716	-0.0404158	0.166903	-0.0213163	-0.0136571	-0.0784554	0.141181	-0.0662641	-0.00338691	0.00243243	-0.207319	0.207319	-0.00765916	-0.219636	0.00184428	P011_7	late	pembro_late
994	CTACTGTCACTN_P046_2	260	1145.42	HUMAN	P046	P046_2	P046	6	4	CD8_LIKE	pre	CD8_LIKE	15	1	0.0408018	-0.0833494	0.0364456	0.0156427	-0.0269837	0.0633932	0.0922981	-0.0541576	-0.0330322	-0.00128258	-0.0549303	0.0150558	0.0387914	0.0127395	-0.0967861	0.0362679	-0.0903769	0.146456	-0.0317496	-0.0699861	0.0699861	0.0260518	-0.133054	0.182565	P046_2	pre	pre
995	CGTCCACTCCAC_P014_2	406	1755.69	HUMAN	P014	P014_2	P014	6	4	CD8_LIKE	pre	CD8_LIKE	15	1	-0.0968815	0.0475431	-0.200538	0.0536501	0.0187673	-0.0734994	-0.0812582	0.0823105	0.0885503	0.112379	0.000219426	0.123713	-0.143215	0.0557973	0.1157	0.0246345	0.0922667	-0.163569	-0.0238283	-0.123494	0.123494	-0.199012	0.091066	0.152316	P014_2	pre	pre
996	ACGCCCATCGCN_P014_2	475	1918.6	HUMAN	P014	P014_2	P014	6	15	CD8_LIKE	pre	CD8_LIKE	7	1	0.0192037	0.0730612	-0.0345881	0.00671145	-0.0192664	0.0103581	-0.0995275	-0.0849827	0.0806222	-0.0211038	-0.0995359	0.14362	0.0491917	-0.0158014	-0.128048	0.121276	-0.0296244	-0.0145448	0.101726	-0.243156	0.243156	0.0649931	-0.249324	0.306116	P014_2	pre	pre
997	CCGCGCGAAAGN_P029_4A	806	2561.8	HUMAN	P029	P029_4A	P029	6	12	CD8_LIKE	pembro	CD8_LIKE	20	1	0.142489	0.0626716	-0.0139777	-0.00241048	-0.0150478	0.0704188	0.0947512	-0.0227815	0.0846755	-0.000521209	-0.109625	0.153147	-0.0610533	0.107989	-0.0755585	0.206964	-0.0854666	0.117533	0.0851967	-0.262772	0.262772	-0.169042	-0.282522	0.328037	P029_4A	early	pembro_early
998	TAGCCGAGTGAN_P029_4A	560	1956.36	HUMAN	P029	P029_4A	P029	6	0	CD8_LIKE	pembro	CD8_LIKE	0	1	0.066905	-0.074834	0.0798676	-0.0114427	-0.0328601	-0.0524506	-0.100141	0.00146405	0.0259007	-0.0338825	-0.0792253	0.106138	0.0835892	0.116773	-0.0174173	0.0349249	0.0195905	-0.101605	0.0597832	-0.185363	0.185363	-0.0331838	-0.0523421	0.368249	P029_4A	early	pembro_early
999	CCCACATCTGCA_P029_4B	467	1746.34	HUMAN	P029	P029_4B	P029	6	12	CD8_LIKE	pembro	CD8_LIKE	11	0	0.119926	-0.0546901	0.0134781	0.0367175	0.0332098	-0.00949305	-0.0432904	-0.0272798	0.158882	-0.0283713	-0.12182	0.229857	-0.122982	0.0907941	-0.114639	0.205214	0.0427029	-0.0160106	0.187253	-0.351677	0.351677	-0.213776	-0.319853	0.0257871	P029_4A	early	pembro_early
1000	TCCATAACTCTT_P037_1	899	2242.55	HUMAN	P037	P037_1	P037	6	0	CD8_LIKE	pre	CD8_LIKE	1	0	-0.0370396	-0.13741	0.022939	0.129536	0.00493265	-0.0463747	-0.0170993	0.0274915	0.0874524	0.131644	-0.00247255	0.143633	-0.0312007	0.0405581	-0.0342577	0.0320836	0.0513073	-0.0445909	-0.0441918	-0.146106	0.146106	-0.0717589	-0.0663413	0.0850945	P037_1	pre	pre
1001	CATAACCCCTAA_P037_1	951	2564.01	HUMAN	P037	P037_1	P037	6	0	CD8_LIKE	pre	CD8_LIKE	7	1	0.0360743	-0.134794	-0.100265	0.100949	-0.0889118	-0.00997029	0.0558561	-0.0248084	0.0011946	0.156077	0.0613904	0.0127319	-0.0515425	-0.00666456	0.110876	0.110027	-0.0789415	0.0806645	-0.154882	0.0486585	-0.0486585	-0.0448779	0.000849051	0.0529723	P037_1	pre	pre
1002	CCGGTTTATAGA_P037_1	828	2320.6	HUMAN	P037	P037_1	P037	6	0	CD8_LIKE	pre	CD8_LIKE	4	2	-0.0110977	-0.148102	-0.151318	0.144152	-0.113253	0.119939	0.0568363	-0.0681635	0.171859	-0.0381355	-0.0709603	0.197501	-0.0298078	-0.0431969	-0.0682793	0.127663	-0.233192	0.125	0.209995	-0.268461	0.268461	0.0133891	-0.195942	0.0916271	P037_1	pre	pre
1003	ATTCCCAATTGT_P037_1	794	2273.36	HUMAN	P037	P037_1	P037	6	0	CD8_LIKE	pre	CD8_LIKE	8	2	0.158521	-0.140148	-0.00622204	0.0796457	-0.0215893	0.184199	0.0166082	0.0154477	0.135272	0.110326	0.0228398	0.0786194	0.156191	0.0265985	0.0436181	0.0533987	-0.205788	0.00116051	0.0249463	-0.0557796	0.0557796	0.129593	-0.00978054	0.144505	P037_1	pre	pre
1004	ATCGGGTCCGGA_P037_1	477	1682.68	HUMAN	P037	P037_1	P037	6	0	CD8_LIKE	pre	CD8_LIKE	1	0	-0.00256726	0.00285981	-0.0112617	0.0478361	0.0394237	-0.0371457	-0.07134	-0.0230548	0.0418028	0.0775163	-0.0515068	0.0844555	-0.0734985	0.0738515	-0.0268896	0.15164	0.0765694	-0.0482852	-0.0357134	-0.135962	0.135962	-0.14735	-0.17853	0.105275	P037_1	pre	pre
1005	CTGACGACCGAN_P037_1	315	1359.16	HUMAN	P037	P037_1	P037	6	0	CD8_LIKE	pre	CD8_LIKE	7	1	0.0403713	-0.0626907	0.00681207	-0.0665925	-0.0540553	-0.0952872	-0.0501263	0.00799695	0.0392163	0.0348132	0.028702	0.00324553	0.0332389	0.0482675	-0.0838611	0.112245	0.0412318	-0.0581233	0.00440312	0.0254565	-0.0254565	-0.0150286	-0.196106	0.171909	P037_1	pre	pre
1006	CTCCGCCCCCAC_P037_1	493	1794.98	HUMAN	P037	P037_1	P037	6	0	CD8_LIKE	pre	CD8_LIKE	15	1	-0.0988724	-0.164865	0.0199669	0.0370841	0.0373839	-0.08223	-0.0258952	-0.0400033	0.0260379	-0.0780681	-0.0687588	0.127562	-0.0110609	0.0638662	-0.0516737	0.0196352	0.119614	0.0141081	0.104106	-0.196321	0.196321	-0.0749271	-0.0713089	0.269521	P037_1	pre	pre
1007	CTTGGACTGTTN_P037_1	512	1682.07	HUMAN	P037	P037_1	P037	6	0	CD8_LIKE	pre	CD8_LIKE	4	2	-0.0223539	-0.044474	-0.135876	0.0995664	-0.111234	-0.0314902	-0.0981865	-0.08623	0.0251413	-0.0807766	-0.10103	0.104495	-0.0412839	-0.074789	-0.0313568	0.0630323	-0.0797442	-0.0119565	0.105918	-0.205525	0.205525	0.0335051	-0.0943891	0.198205	P037_1	pre	pre
1008	AGAGGTAGTTCC_P037_1	473	1730.97	HUMAN	P037	P037_1	P037	6	9	CD8_LIKE	pre	CD8_LIKE	7	1	0.0314416	0.0191108	-0.109148	-0.0147196	-0.0518943	-0.0214307	0.0132775	-0.0268422	0.164369	0.0491803	-0.0191383	0.184202	-0.00248522	0.0595506	0.0508713	0.0891615	-0.0304636	0.0401197	0.115188	-0.20334	0.20334	-0.0620358	-0.0382901	0.226919	P037_1	pre	pre
1009	GCGCCACAATTT_P037_1	431	1579.78	HUMAN	P037	P037_1	P037	6	0	CD8_LIKE	pre	CD8_LIKE	4	2	0.0938655	0.0190703	-0.0272553	-0.0069663	-0.017257	0.0254181	-0.0171374	-0.0395734	0.206286	0.0996193	0.0531168	0.228361	0.112941	0.021788	0.107405	0.0747308	-0.0426751	0.0224359	0.106667	-0.175245	0.175245	0.0911528	0.0326744	0.139595	P037_1	pre	pre
1010	CATATGTGGTCT_P037_1	456	1634.77	HUMAN	P037	P037_1	P037	6	0	CD8_LIKE	pre	CD8_LIKE	2	2	0.0562038	-0.0310324	-0.0732803	0.0667721	-0.0796795	-0.0184143	-0.0968317	-0.104163	0.0469987	-0.0170549	-0.090791	0.100946	-0.0592326	-0.0680429	-0.0181565	-0.0484545	-0.0612651	0.00733107	0.0640536	-0.191737	0.191737	0.00881029	0.030298	0.424447	P037_1	pre	pre
1011	CTTCCCCGGAGC_P037_1	424	1651.54	HUMAN	P037	P037_1	P037	6	0	CD8_LIKE	pre	CD8_LIKE	15	1	0.00271327	-0.0867675	-0.139046	0.0333727	0.0342172	-0.0454145	-0.000308361	-0.0101618	0.0888921	-0.0689142	-0.0440187	0.18702	-0.0131672	0.12523	-0.029847	0.151263	0.0796317	0.00985342	0.157806	-0.231038	0.231038	-0.138397	-0.18111	0.152862	P037_1	pre	pre
1012	CCGTGACTCCAN_P037_1	346	1300.98	HUMAN	P037	P037_1	P037	6	12	CD8_LIKE	pre	CD8_LIKE	18	0	-0.0362777	-0.0807711	0.151851	-0.011387	-0.0146088	0.216189	0.0865768	-0.018771	0.122749	-0.00543778	0.0740343	0.243977	0.0382698	0.0131398	0.0250451	0.0757784	-0.230798	0.105348	0.128187	-0.169943	0.169943	0.02513	-0.0507332	0.131102	P037_1	pre	pre
1013	GAGCTGGATAGN_P037_1	350	1406.34	HUMAN	P037	P037_1	P037	6	4	CD8_LIKE	pre	CD8_LIKE	15	1	-0.0697325	-0.133185	-0.147715	-0.180426	-0.0639819	0.0541128	-0.000130425	-0.0672068	0.0822277	0.0185992	-0.0342796	0.143018	-0.0129576	0.00437055	-0.0527267	0.07312	-0.118095	0.0670763	0.0636284	-0.177297	0.177297	-0.0173282	-0.125847	0.268402	P037_1	pre	pre
1014	ACATAGTCGTAA_P037_1	420	1530.57	HUMAN	P037	P037_1	P037	6	4	CD8_LIKE	pre	CD8_LIKE	3	2	0.0277384	-0.0379704	-0.0559758	-0.0355809	-0.0344408	-0.0423716	0.00633819	-0.0537992	0.105825	0.000287869	-0.074706	0.0366518	0.0011674	-0.0366189	-0.0415488	-0.0133108	0.00793087	0.0601374	0.105537	-0.111358	0.111358	0.0377863	-0.028238	0.464247	P037_1	pre	pre
1015	ATCTTGCCTGCC_P037_1	427	1557.33	HUMAN	P037	P037_1	P037	6	0	CD8_LIKE	pre	CD8_LIKE	9	2	-0.00248218	0.0133016	-0.0730664	0.021945	-0.0430288	0.00957553	-0.0514711	-0.0656113	0.094331	-0.00916819	-0.0336771	0.163019	-0.0911142	0.0334009	-0.0143821	0.0288049	-0.0526044	0.0141402	0.103499	-0.196697	0.196697	-0.124515	-0.043187	0.31745	P037_1	pre	pre
1016	CAGCGCCCGCCT_P037_1	447	1650.24	HUMAN	P037	P037_1	P037	6	4	CD8_LIKE	pre	CD8_LIKE	4	2	0.0198816	-0.0394001	-0.0145696	-0.0292055	-0.0537195	0.0572472	0.084299	-0.0690088	-0.0123347	-0.0230801	-0.0514974	0.043418	0.0114479	-0.0422149	-0.0292065	0.0142585	-0.110967	0.153308	0.0107454	-0.0949154	0.0949154	0.0536628	-0.043465	0.026638	P037_1	pre	pre
1017	AGCGGTTCTACA_P037_1	502	1632.29	HUMAN	P037	P037_1	P037	6	0	CD8_LIKE	pre	CD8_LIKE	4	1	-0.0727647	-0.0787967	-0.0703967	0.116238	-0.0475919	-0.0366974	0.0231904	0.00607039	0.246223	-0.0258355	-0.0582765	0.168089	-0.00141583	0.0391963	0.00866728	0.0917346	-0.0108945	0.01712	0.272058	-0.226365	0.226365	-0.0406121	-0.0830673	0.0341484	P037_1	pre	pre
1018	TATATTCCTTCA_P050_4	749	2209.68	HUMAN	P050	P050_4	P050	6	0	CD8_LIKE	pembro	CD8_LIKE	1	0	0.0712368	-0.0776436	-0.132397	-0.0647271	0.0213067	-0.012759	0.00557419	-0.00708372	-0.0362487	0.177487	0.131658	-0.0389457	0.0383998	-0.0329037	0.0386796	-0.0134106	0.0340657	0.0126579	-0.213736	0.170604	-0.170604	0.0713035	0.0520902	0.122299	P050_4	late	pembro_late
1019	GGGTAGCGCTTA_P050_4	512	1711.25	HUMAN	P050	P050_4	P050	6	4	CD8_LIKE	pembro	CD8_LIKE	13	0	0.0548148	0.115957	-0.0297943	0.137067	-0.0346358	-0.0455498	0.0150845	0.0348632	0.086883	0.111206	0.0588186	0.0720611	0.0298934	0.0207685	-0.0316122	0.124681	0.010914	-0.0197787	-0.0243233	-0.0132425	0.0132425	0.00912487	-0.156293	-0.108541	P050_4	late	pembro_late
1020	GTGTCATGTCTG_P050_4	563	1843.97	HUMAN	P050	P050_4	P050	6	0	CD8_LIKE	pembro	CD8_LIKE	13	0	0.0932741	0.00300634	-0.0161066	0.14768	-0.0126552	0.099977	0.042697	-0.0322756	0.0994362	-0.0315186	0.0724105	0.163477	0.0526112	0.0164436	-0.0118736	0.0658327	-0.112632	0.0749726	0.130955	-0.091066	0.091066	0.0361676	-0.0777063	0.123069	P050_4	late	pembro_late
1021	GTGGTTGTGTGT_P050_4	505	1683.5	HUMAN	P050	P050_4	P050	6	4	CD8_LIKE	pembro	CD8_LIKE	23	0	0.0293428	-0.0079229	-0.0978541	0.167192	-0.00128093	0.0267592	-0.0580054	-0.00725974	-0.05041	-0.0568089	-0.0484636	0.0871346	-0.0671737	0.00810191	-0.0457181	0.0972126	-0.0280401	-0.0507456	0.00639887	-0.135598	0.135598	-0.0752756	-0.142931	0.151301	P050_4	late	pembro_late
1022	GAGCCTTACCGC_P050_4	493	1783.46	HUMAN	P050	P050_4	P050	6	0	CD8_LIKE	pembro	CD8_LIKE	13	0	0.059137	0.110367	0.00429329	0.29823	-0.0466	0.0718972	0.0344649	-0.0765374	0.0504227	0.0649479	0.0506171	0.14893	0.0498582	-0.0111156	0.000650539	0.102942	-0.118497	0.111002	-0.0145252	-0.0983125	0.0983125	0.0609738	-0.102291	0.193926	P050_4	late	pembro_late
1023	CAATCTTACTTA_P050_4	466	1655.1	HUMAN	P050	P050_4	P050	6	4	CD8_LIKE	pembro	CD8_LIKE	13	0	-0.10695	-0.0202821	-0.109021	0.0182864	-0.0534686	0.135926	0.0662269	-0.0505765	0.0409117	0.106776	-0.0078426	0.0304328	0.156229	-0.0418899	-0.0509346	0.0901485	-0.189394	0.116803	-0.0658644	-0.0382754	0.0382754	0.198119	-0.141083	0.172449	P050_4	late	pembro_late
1024	AGGTGGTCACTG_P050_4	425	1525.15	HUMAN	P050	P050_4	P050	6	9	CD8_LIKE	pembro	CD8_LIKE	1	0	0.0494023	-0.112157	-0.0507407	0.137415	-0.0379304	0.0564034	-0.0321435	-0.0523127	0.0444611	-0.0552623	-0.0128922	0.0217548	0.0773086	0.0235196	-0.0400881	-0.0284665	-0.0943338	0.0201692	0.0997234	-0.0346469	0.0346469	0.053789	-0.0116216	0.0863602	P050_4	late	pembro_late
1025	ATACAGAAGTAC_P050_4	487	1872.24	HUMAN	P050	P050_4	P050	6	9	CD8_LIKE	pembro	CD8_LIKE	26	1	-0.0679995	-0.151838	-0.161062	0.0180078	-0.0258673	0.0745109	-0.0885796	0.0577859	0.0404509	0.124849	0.124487	0.0124946	0.112475	0.121711	-0.0463191	-0.0656182	-0.100378	-0.146366	-0.0843985	0.111993	-0.111993	-0.00923615	0.0192991	0.160911	P050_4	late	pembro_late
1026	AGGCCAATTCAC_P050_4	458	1695.89	HUMAN	P050	P050_4	P050	6	0	CD8_LIKE	pembro	CD8_LIKE	13	0	0.013122	0.180855	0.0981309	0.0569894	-0.0634946	-0.0175254	0.0074474	-0.0663531	-0.0637901	0.0650015	-0.0322034	-0.0364193	-0.0083026	-0.0653362	-0.0343534	-0.0444453	-0.0459692	0.0738005	-0.128792	0.0042159	-0.0042159	0.0570336	0.0100919	0.15131	P050_4	late	pembro_late
1027	CCTTATTGCCTC_P050_19	588	1982.94	HUMAN	P050	P050_19	P050	6	12	CD8_LIKE	pembro	CD8_LIKE	20	1	-0.00239324	0.0462863	-0.175986	0.126195	-0.0509833	0.0159397	-0.0123353	-0.0140266	0.115594	0.158735	0.0544641	0.119144	0.00900967	-0.0318663	-0.00574718	0.100735	-0.066923	0.00169131	-0.0431414	-0.0646803	0.0646803	0.040876	-0.106483	0.351622	P050_19	late	pembro_late
1028	GAGCCCTGGCAC_P050_19	659	2246.71	HUMAN	P050	P050_19	P050	6	4	CD8_LIKE	pembro	CD8_LIKE	14	1	0.21764	-0.0449501	-0.0994427	0.0129736	-0.00619079	0.0765093	0.057406	-0.0351687	0.187847	-0.0992679	-0.109607	0.335942	0.0340186	0.126862	-0.12989	0.269139	-0.0827	0.0925747	0.287115	-0.445549	0.445549	-0.0928433	-0.399029	0.240647	P050_19	late	pembro_late
1029	AACCTATCTTGC_P050_19	534	1849.97	HUMAN	P050	P050_19	P050	6	0	CD8_LIKE	pembro	CD8_LIKE	16	1	0.0150165	-0.0751022	-0.115141	0.204199	0.0229221	-0.043683	-0.0430389	-0.0518211	-0.0180902	-0.0551411	-0.00809405	0.0189254	-0.0370407	-0.00105913	0.0245956	0.0190518	0.0666051	0.0087822	0.0370509	-0.0270194	0.0270194	-0.0359815	0.00554375	0.226493	P050_19	late	pembro_late
1030	GAGCTCCACCTG_P050_19	567	1895.26	HUMAN	P050	P050_19	P050	6	4	CD8_LIKE	pembro	CD8_LIKE	23	0	-0.101028	-0.172964	-0.211472	0.0699638	-0.0433012	-0.0241064	-0.0368223	0.0889354	0.119225	0.00676816	0.0132037	0.0669574	-0.0248497	0.00523103	0.0168109	0.0772723	-0.0191948	-0.125758	0.112456	-0.0537537	0.0537537	-0.0300807	-0.0604614	0.0507231	P050_19	late	pembro_late
1031	AACATAGTATTC_P050_19	530	1913.51	HUMAN	P050	P050_19	P050	6	0	CD8_LIKE	pembro	CD8_LIKE	0	1	0.0574242	-0.0377332	-0.142523	-0.0883459	0.0539478	-0.00661259	0.106927	-0.0352762	0.172121	0.00829105	-0.0466928	0.189344	-0.0759509	0.0520451	0.0339919	0.21341	0.0605604	0.142203	0.16383	-0.236037	0.236037	-0.127996	-0.179418	0.250511	P050_19	late	pembro_late
1032	CCACTTCACCTC_P050_19	642	2181.49	HUMAN	P050	P050_19	P050	6	12	CD8_LIKE	pembro	CD8_LIKE	17	1	0.130497	-0.0293266	-0.0124625	0.0361449	-0.0806299	-0.0538116	-0.0596181	-0.086858	0.0934761	-0.0119678	0.0275235	0.263984	-0.0386771	0.0482298	-0.0890905	0.060055	-0.0268183	0.0272399	0.105444	-0.236461	0.236461	-0.0869069	-0.149146	0.238457	P050_19	late	pembro_late
1033	CATGCCGTAACG_P050_19	486	1806.3	HUMAN	P050	P050_19	P050	6	0	CD8_LIKE	pembro	CD8_LIKE	4	1	0.00245183	-0.0170284	-0.158326	-0.064777	-0.0685357	0.012271	0.0375675	0.0343649	0.0254851	0.000594212	-0.0350979	0.0727358	-0.0476412	0.0663662	-0.030399	-0.0270372	-0.0808067	0.00320267	0.0248909	-0.107834	0.107834	-0.114007	-0.00336176	0.226708	P050_19	late	pembro_late
1034	TCACCCGTCACA_P050_19	424	1580.58	HUMAN	P050	P050_19	P050	6	9	CD8_LIKE	pembro	CD8_LIKE	13	0	0.0501505	-0.0602233	0.0556692	-0.0127122	-0.00829668	0.0564199	-0.0180166	-0.0632466	0.117965	0.0289883	-0.0701167	0.151413	-0.0601344	-0.00472663	-0.120126	0.127175	-0.0647165	0.04523	0.0889766	-0.22153	0.22153	-0.0554078	-0.247301	0.255995	P050_19	late	pembro_late
1035	GCTTTATTGCTC_P050_19	571	1903.38	HUMAN	P050	P050_19	P050	6	12	CD8_LIKE	pembro	CD8_LIKE	7	1	0.00604984	-0.124164	-0.0235372	-0.0627212	-0.024411	-0.0178899	0.00163522	-0.00683499	0.0971419	0.039801	-0.00101133	0.162777	0.053251	0.0580722	-0.0772006	0.00612176	-0.00652109	0.00847021	0.0573409	-0.163788	0.163788	-0.00482116	-0.0833224	0.385036	P050_19	late	pembro_late
1036	CGATACTGTCCC_P050_19	546	1980.56	HUMAN	P050	P050_19	P050	6	0	CD8_LIKE	pembro	CD8_LIKE	21	1	-0.00358447	-0.0729387	0.0959687	-0.0799747	-0.0686794	-0.168524	-0.0439295	-0.0452044	0.14717	-0.034489	-0.029103	0.150791	-0.150231	0.00647466	0.0166575	0.155068	0.0998444	0.00127496	0.181659	-0.179893	0.179893	-0.156706	-0.13841	0.142812	P050_19	late	pembro_late
1037	GCTTAGACTGTC_P050_19	435	1661.99	HUMAN	P050	P050_19	P050	6	4	CD8_LIKE	pembro	CD8_LIKE	20	1	0.00456947	-0.136082	0.111574	-0.0628484	0.101969	-0.0717377	-0.0611207	0.0282917	0.103053	0.0343644	-0.0567145	0.238993	-0.0443325	0.16713	0.0448188	0.181015	0.173707	-0.0894124	0.0686886	-0.295708	0.295708	-0.211463	-0.136196	0.626891	P050_19	late	pembro_late
1038	GAGTCGCTGTGA_P050_19	339	1417.55	HUMAN	P050	P050_19	P050	6	4	CD8_LIKE	pembro	CD8_LIKE	7	1	-0.0570236	-0.0225652	0.0493695	0.00149897	-0.0748395	0.0444756	0.0047281	-0.0292289	0.0910315	0.055177	0.00582733	0.191755	0.0342804	-0.0132218	-0.0233614	0.158583	-0.119315	0.033957	0.0358545	-0.185928	0.185928	0.0475023	-0.181944	0.289461	P050_19	late	pembro_late
1039	CATCGCCCTCAC_P050_19	490	1841.46	HUMAN	P050	P050_19	P050	6	0	CD8_LIKE	pembro	CD8_LIKE	7	1	0.00957436	-0.025912	-0.0313501	0.14243	-0.0125874	-0.00987165	-0.036932	-0.069698	0.0635344	0.0388024	-0.02407	0.100384	-0.0754186	0.0497416	-0.0222277	-0.0261118	-0.00271575	0.032766	0.024732	-0.124454	0.124454	-0.12516	0.00388409	0.226234	P050_19	late	pembro_late
1040	GCACTCCTTGCG_P050_19	359	1446.67	HUMAN	P050	P050_19	P050	6	4	CD8_LIKE	pembro	CD8_LIKE	15	1	0.035048	0.0247035	0.117112	0.0485357	-0.0343653	-0.0338026	0.041722	0.00186838	0.113282	-0.00182007	-0.0294486	0.112662	0.00825002	0.0568084	0.0303678	0.101215	-0.00056263	0.0398536	0.115103	-0.142111	0.142111	-0.0485584	-0.0708477	0.358153	P050_19	late	pembro_late
1041	TGGCGGTAGTAG_P050_19	338	1421.27	HUMAN	P050	P050_19	P050	6	12	CD8_LIKE	pembro	CD8_LIKE	14	1	-0.0323799	-0.0722299	-0.216001	0.177783	-0.00566725	0.0848328	0.0358072	-0.0230893	0.122104	0.0692743	-0.00946054	0.124257	0.0632782	0.0456308	-0.0371405	0.123253	-0.0905001	0.0588965	0.0528294	-0.133717	0.133717	0.0176474	-0.160394	0.399092	P050_19	late	pembro_late
1042	TGTCCTAGGGAT_P050_19	393	1517.8	HUMAN	P050	P050_19	P050	6	0	CD8_LIKE	pembro	CD8_LIKE	14	1	0.210802	-0.0344444	-0.196232	-0.0321117	-0.0730454	0.055156	0.00690408	-0.0123793	-0.0290024	0.0382823	-0.0464424	-0.0203896	0.0274239	-0.0246114	-0.0566628	-0.0798347	-0.128201	0.0192833	-0.0672847	-0.0260528	0.0260528	0.0520353	0.0231718	0.307113	P050_19	late	pembro_late
1043	TTTAGCCGCAGC_P050_19	293	1286.77	HUMAN	P050	P050_19	P050	6	8	CD8_LIKE	pembro	CD8_LIKE	17	1	-0.0528148	0.0405248	0.1208	-0.0337261	0.0421167	0.00848158	0.0143612	-0.0299063	-0.0410247	0.135853	0.00085921	0.0635103	-0.0634978	-0.0233859	-0.0666244	0.0859653	0.0336351	0.0442674	-0.176878	-0.0626511	0.0626511	-0.0401119	-0.15259	0.33817	P050_19	late	pembro_late
1044	CAGGCGACATCA_P050_19	318	1331.02	HUMAN	P050	P050_19	P050	6	4	CD8_LIKE	pembro	CD8_LIKE	17	1	-0.0877634	-0.018991	-0.0230911	-0.0347711	-0.0536049	-0.0315675	-0.0581047	0.040758	0.0119837	-0.0384126	-0.00698082	0.060424	-0.0169658	0.00101795	-0.0106983	-0.00182176	-0.0220373	-0.0988627	0.0503963	-0.0674048	0.0674048	-0.0179838	-0.00887651	0.661705	P050_19	late	pembro_late
1045	ACGTGACATACG_P050_19	457	1721.68	HUMAN	P050	P050_19	P050	6	0	CD8_LIKE	pembro	CD8_LIKE	20	1	0.166688	0.0256227	-0.0722559	0.0916163	0.0948996	0.0219814	-0.0734111	0.025845	0.257359	-0.0104148	-0.104479	0.212223	-0.0133141	0.104279	-0.0781683	0.270575	0.0729181	-0.0992561	0.267773	-0.316702	0.316702	-0.117593	-0.348743	0.403022	P050_19	late	pembro_late
1046	TTCTTCTTATCA_P050_19	566	2040.39	HUMAN	P050	P050_19	P050	6	4	CD8_LIKE	pembro	CD8_LIKE	6	2	0.103508	-0.0326256	0.15101	-0.0374683	-0.0421739	-0.0854539	-0.0869016	-0.0303258	0.110115	0.0687132	-0.0888038	0.26085	-0.128125	0.059763	-0.0531734	0.257523	0.04328	-0.0565759	0.0414019	-0.349654	0.349654	-0.187888	-0.310697	0.343686	P050_19	late	pembro_late
1047	TTGCTTCCTCGT_P050_19	373	1509.04	HUMAN	P050	P050_19	P050	6	4	CD8_LIKE	pembro	CD8_LIKE	21	1	0.141912	-0.0499671	0.0105039	0.121865	-0.0428702	0.0618561	-0.0960348	0.0188311	-0.0747668	0.0250233	-0.00447193	0.0290057	0.0488818	-0.0119406	0.0412789	0.0903725	-0.104726	-0.114866	-0.0997901	-0.0334776	0.0334776	0.0608224	-0.0490935	0.231663	P050_19	late	pembro_late
1048	ACTTAGATTGGA_P050_19	331	1378.79	HUMAN	P050	P050_19	P050	6	4	CD8_LIKE	pembro	CD8_LIKE	24	2	-0.00864508	0.050539	-0.0195409	-0.0559203	0.00789964	0.00534502	-0.0678289	-0.0245111	0.0886714	-0.0276444	-0.022347	0.181911	0.0154042	0.0756545	-0.0489369	-0.014057	0.00255462	-0.0433178	0.116316	-0.204258	0.204258	-0.0602504	-0.0348799	0.322067	P050_19	late	pembro_late
1049	GTAGCACGATAT_P050_19	310	1274.21	HUMAN	P050	P050_19	P050	6	4	CD8_LIKE	pembro	CD8_LIKE	17	1	-0.000469686	-0.0474009	-0.0609802	0.0555179	-0.0588846	-0.0871743	-0.053379	-0.0472795	0.0978347	-0.0106322	0.0301706	0.103911	-0.0101825	0.0926023	0.0537422	0.0645504	0.0282897	-0.00609951	0.108467	-0.0737408	0.0737408	-0.102785	-0.0108083	0.247601	P050_19	late	pembro_late
1050	CCGCCGAACTGT_P050_19	417	1678	HUMAN	P050	P050_19	P050	6	12	CD8_LIKE	pembro	CD8_LIKE	24	2	0.104385	0.010453	-0.105612	-0.0275894	-0.0278016	-0.116522	-0.00644414	0.00207764	0.0366801	0.0227241	-0.0788956	0.0981213	-0.11154	0.0186706	-0.0867906	0.113648	0.0887201	-0.00852178	0.013956	-0.177017	0.177017	-0.130211	-0.200439	0.398821	P050_19	late	pembro_late
1051	CCGAATTAACGT_P014_4B	935	2582.87	HUMAN	P014	P014_4B	P014	6	12	CD8_LIKE	pembro	CD8_LIKE	8	2	0.00548169	-0.0395811	-0.0244871	-0.0770713	0.0641244	-0.0154255	0.0430075	0.0123721	0.0815321	0.075296	-0.0148055	0.16934	0.0134658	0.095036	-0.0793593	0.234372	0.0795498	0.0306354	0.00623609	-0.184145	0.184145	-0.0815702	-0.313731	0.127151	P014_4A	late	pembro_late
1052	CGAACACGGTGA_P014_4B	506	1896.99	HUMAN	P014	P014_4B	P014	6	0	CD8_LIKE	pembro	CD8_LIKE	7	1	-0.0381382	-0.0285399	0.00524416	-0.11841	-0.0570548	-0.100348	-0.103501	-0.0477049	0.196472	-0.0334154	-0.00573784	0.289041	-0.135213	0.0685215	-0.0997946	0.277715	0.0432936	-0.0557959	0.229887	-0.294779	0.294779	-0.203735	-0.377509	0.113395	P014_4A	late	pembro_late
1053	ATGCATCTTACA_P014_4B	342	1510.63	HUMAN	P014	P014_4B	P014	6	15	CD8_LIKE	pembro	CD8_LIKE	7	1	0.153252	-0.0469293	-0.0495272	0.265591	-0.02176	-0.00135994	-0.0316371	-0.0448347	0.0785619	0.0453455	-0.0337837	0.0669579	0.0428207	-0.0241352	-0.0802794	0.110749	-0.0204001	0.0131977	0.0332164	-0.100742	0.100742	0.0669559	-0.191028	0.218827	P014_4A	late	pembro_late
1054	GTCCAAATTTAN_P043_3	1363	3220.01	HUMAN	P043	P043_3	P043	6	0	CD8_LIKE	pembro	CD8_LIKE	20	1	-0.0436451	0.060849	-0.160751	0.0989717	-0.0439698	-0.035658	-0.0270116	-0.00187573	0.135453	-0.0713691	-0.120753	0.131083	-0.068169	0.076928	-0.0594209	0.0778692	-0.00831176	-0.0251359	0.206822	-0.251835	0.251835	-0.145097	-0.13729	0.529049	P043_3	early	pembro_early
1055	GGTCCATCTTTG_P043_3	1439	3217.83	HUMAN	P043	P043_3	P043	6	0	CD8_LIKE	pembro	CD8_LIKE	0	1	0.0146382	-0.123154	-0.141021	0.243198	-0.00872664	0.0699348	0.0359985	-0.0406623	0.045287	0.0347512	-0.0757248	0.266225	0.0855691	0.0926788	-0.0688124	0.234639	-0.0786615	0.0766608	0.0105358	-0.34195	0.34195	-0.00710968	-0.303452	0.545629	P043_3	early	pembro_early
1056	TATCAGCGAATA_P043_3	1360	3079.73	HUMAN	P043	P043_3	P043	6	0	CD8_LIKE	pembro	CD8_LIKE	0	1	0.0656082	0.00329864	-0.0377042	0.01225	0.101064	-0.0271011	0.130593	0.000942986	0.285719	0.0210069	-0.0864148	0.418211	0.0111113	0.206885	-0.0279056	0.23754	0.128165	0.12965	0.264712	-0.504626	0.504626	-0.195774	-0.265446	0.658303	P043_3	early	pembro_early
1057	CCACCCCTGTGA_P043_3	1287	2990.33	HUMAN	P043	P043_3	P043	6	0	CD8_LIKE	pembro	CD8_LIKE	20	1	0.116309	0.0115625	-0.186872	0.00387114	0.0208296	0.0366168	0.0511867	-0.0181539	0.126846	0.0535153	-0.019668	0.173738	0.0480202	0.094594	-0.060624	0.163161	-0.0157871	0.0693406	0.073331	-0.193406	0.193406	-0.0465738	-0.223785	0.416057	P043_3	early	pembro_early
1058	ATCTCTTATGAT_P043_3	1316	3274.4	HUMAN	P043	P043_3	P043	6	0	CD8_LIKE	pembro	CD8_LIKE	0	1	0.165796	0.0732437	-0.00484239	-0.00325591	-0.0462867	-0.0751496	0.0372125	-0.0749757	0.0375303	-0.0167896	-0.0816317	0.105894	-0.00807662	0.0777659	-0.0273686	0.019851	0.028863	0.112188	0.0543199	-0.187525	0.187525	-0.0858425	-0.0472196	0.577409	P043_3	early	pembro_early
1059	CAGTTCTGCCGA_P043_3	1442	3270.54	HUMAN	P043	P043_3	P043	6	0	CD8_LIKE	pembro	CD8_LIKE	7	1	0.00779256	-0.0823286	0.110022	0.136607	-0.0119839	-0.00343046	0.00587756	-0.0355794	0.115745	0.0390725	-0.0453954	0.211864	-0.0105315	0.0282308	0.0302849	0.120637	-0.0085534	0.0414569	0.0766721	-0.25726	0.25726	-0.0387623	-0.0903521	0.152109	P043_3	early	pembro_early
1060	CTGTATCTAAAC_P043_3	1240	3016.23	HUMAN	P043	P043_3	P043	6	12	CD8_LIKE	pembro	CD8_LIKE	0	1	-0.12966	-0.0628064	0.104329	0.202444	-0.00682086	-0.0552542	-0.0991709	-0.0359578	0.00399569	0.0403729	-0.080362	0.0102538	-0.104887	-0.00921839	-0.0462976	0.134977	0.0484333	-0.0632131	-0.0363772	-0.0906158	0.0906158	-0.0956686	-0.181275	0.420017	P043_3	early	pembro_early
1061	CCGCCATTCAAC_P043_3	1266	3086.53	HUMAN	P043	P043_3	P043	6	0	CD8_LIKE	pembro	CD8_LIKE	0	1	-0.0365374	-0.0351988	-0.216425	0.0588386	-0.0572597	0.0198652	0.0463694	-0.0483997	0.0782972	-0.0759596	-0.13625	0.287891	-0.0519112	0.0201934	-0.0737989	0.147625	-0.077125	0.0947691	0.154257	-0.42414	0.42414	-0.0721046	-0.221424	0.883168	P043_3	early	pembro_early
1062	GAAGCGGCTATT_P043_3	1200	2981.05	HUMAN	P043	P043_3	P043	6	12	CD8_LIKE	pembro	CD8_LIKE	20	1	0.173053	0.0245904	0.0314693	-0.0457443	-0.0084659	0.000744101	-0.118445	-0.0522181	0.11141	-0.0725627	-0.134971	0.203279	-0.0512611	0.0709731	-0.0295097	0.0916195	-0.00921001	-0.0662265	0.183972	-0.33825	0.33825	-0.122234	-0.121129	0.638949	P043_3	early	pembro_early
1063	ACGCACCCGACT_P043_3	1459	3306.36	HUMAN	P043	P043_3	P043	6	0	CD8_LIKE	pembro	CD8_LIKE	20	1	0.0282088	0.0685294	-0.0394983	0.149108	0.00914339	0.0805527	0.0981119	-0.0308525	0.181737	-0.169436	-0.143161	0.350859	-0.0196498	0.0752268	0.0276084	0.153903	-0.0714093	0.128964	0.351173	-0.49402	0.49402	-0.0948766	-0.126294	0.718775	P043_3	early	pembro_early
1064	GCTGGCCCGTGC_P043_3	1319	3077.71	HUMAN	P043	P043_3	P043	6	0	CD8_LIKE	pembro	CD8_LIKE	0	1	0.0150632	0.035663	0.0384146	-0.00403794	0.0638975	0.0850171	-0.00057444	0.00448745	0.170276	-0.0664881	-0.0301652	0.312698	0.102277	0.144508	-0.0137622	0.223181	-0.0211196	-0.00506189	0.236764	-0.342863	0.342863	-0.0422303	-0.236943	0.366733	P043_3	early	pembro_early
1065	AACATTGGGCAA_P043_3	1194	2913	HUMAN	P043	P043_3	P043	6	0	CD8_LIKE	pembro	CD8_LIKE	14	1	0.0117652	-0.0631527	-0.0599876	0.0198833	0.0371004	0.0208526	0.00428114	0.0141646	0.162315	-0.0945675	-0.0965083	0.223028	-0.00969376	0.13802	-0.0434732	0.081577	0.0162479	-0.00988345	0.256882	-0.319536	0.319536	-0.147714	-0.12505	0.196023	P043_3	early	pembro_early
1066	AGGCAACATTAT_P043_3	1256	3142.88	HUMAN	P043	P043_3	P043	6	0	CD8_LIKE	pembro	CD8_LIKE	0	1	0.0359743	-0.0286996	-0.0757785	0.0117648	-0.0517819	0.0302458	0.036021	0.140149	0.116262	-0.0865231	-0.116052	0.246398	-0.123828	0.0596398	-0.0758413	0.192334	-0.0820277	-0.104128	0.202785	-0.36245	0.36245	-0.183468	-0.268176	0.924104	P043_3	early	pembro_early
1067	AAGGCAACATTT_P043_3	1074	2721.25	HUMAN	P043	P043_3	P043	6	0	CD8_LIKE	pembro	CD8_LIKE	0	1	0.103431	-0.00991968	0.0520331	-0.0143738	-0.0246079	0.0654027	-0.0124257	0.0010415	0.071668	-0.016692	-0.0177866	0.158493	0.0054006	0.0271058	0.107197	0.0858925	-0.0900106	-0.0134672	0.08836	-0.17628	0.17628	-0.0217052	0.0213041	0.252323	P043_3	early	pembro_early
1068	GATCCAATCTGG_P043_3	1235	3023.88	HUMAN	P043	P043_3	P043	6	0	CD8_LIKE	pembro	CD8_LIKE	14	1	0.0456874	0.0895861	-0.108894	-0.127534	-0.0060987	0.0186478	0.0389138	-0.0132616	0.163531	0.0353778	-0.0584824	0.273811	-0.0656012	0.0298119	-0.0235183	0.135296	-0.0247465	0.0521754	0.128153	-0.332293	0.332293	-0.0954131	-0.158814	0.535174	P043_3	early	pembro_early
1069	TTTAAGTGGCGT_P043_3	1206	2833.06	HUMAN	P043	P043_3	P043	6	12	CD8_LIKE	pembro	CD8_LIKE	7	1	0.114815	0.053087	0.2293	-0.0634841	-0.0185529	0.126196	0.108766	-0.0434028	0.151107	0.0704392	0.0333874	0.227462	0.0593781	0.0239762	-0.0381526	0.12034	-0.144749	0.152169	0.0806677	-0.194075	0.194075	0.035402	-0.158492	0.215809	P043_3	early	pembro_early
1070	AACACTGGCACA_P043_3	1053	2933.41	HUMAN	P043	P043_3	P043	6	0	CD8_LIKE	pembro	CD8_LIKE	0	1	-0.0531288	0.0388578	-0.0593558	0.119584	0.0731556	0.116626	0.0313887	0.0503247	0.183287	0.0978864	0.0312169	0.187026	0.0241687	0.0875814	0.0707245	0.185806	-0.0434705	-0.018936	0.0854005	-0.155809	0.155809	-0.0634128	-0.115082	0.392962	P043_3	early	pembro_early
1071	AGATTACCCAGG_P043_3	1181	2951.63	HUMAN	P043	P043_3	P043	6	0	CD8_LIKE	pembro	CD8_LIKE	0	1	0.120271	-0.0763279	-0.169542	0.0671794	-0.065819	0.0833372	0.0612072	-0.00591328	0.019834	0.006834	-0.0876065	0.034766	-0.0178235	-0.00797557	-0.0581703	0.0436338	-0.149156	0.0671205	0.013	-0.122373	0.122373	-0.00984793	-0.101804	0.300172	P043_3	early	pembro_early
1072	CTGGTCCTACCA_P043_3	1378	3165.57	HUMAN	P043	P043_3	P043	6	0	CD8_LIKE	pembro	CD8_LIKE	0	1	-0.0104786	-0.0355489	0.0709003	0.112709	0.0266335	0.018029	-0.0185995	-0.0399349	0.0988097	0.0738831	0.0226944	0.1098	-0.057446	-0.0388407	0.00261544	0.0214309	0.0086045	0.0213354	0.0249266	-0.0871056	0.0871056	-0.0186053	-0.0188154	0.643236	P043_3	early	pembro_early
1073	TTGTTGCATCTT_P043_3	1132	2853.43	HUMAN	P043	P043_3	P043	6	0	CD8_LIKE	pembro	CD8_LIKE	0	1	-0.030139	-0.0629448	0.0334508	0.130232	0.0565294	0.0206821	0.0214511	-0.0520571	0.0899846	-0.0235884	-0.0551654	0.152533	0.0523447	0.0812966	-0.0481985	0.149517	0.0358473	0.0735081	0.113573	-0.207699	0.207699	-0.0289519	-0.197716	0.778712	P043_3	early	pembro_early
1074	CCCGGAAGACTT_P043_3	1345	3194.05	HUMAN	P043	P043_3	P043	6	0	CD8_LIKE	pembro	CD8_LIKE	0	1	-0.0543017	-0.0811821	-0.0210413	0.00573046	-0.00828236	0.0520901	0.00886863	-0.0635789	0.230069	-0.107089	-0.0648226	0.25842	-0.00364225	-0.0194246	0.0275274	0.178839	-0.0603725	0.0724476	0.337158	-0.323243	0.323243	0.0157823	-0.151312	0.416852	P043_3	early	pembro_early
1075	CAAAGACCCCTC_P043_3	1240	3102.03	HUMAN	P043	P043_3	P043	6	0	CD8_LIKE	pembro	CD8_LIKE	0	1	-0.152616	0.00434581	0.0302926	0.0377756	-0.0514292	0.115287	0.0290207	-0.0551325	0.186308	0.0566237	-0.0621358	0.219117	-0.0362689	0.0167244	-0.0384087	0.130854	-0.166717	0.0841532	0.129685	-0.281253	0.281253	-0.0529933	-0.169263	0.38414	P043_3	early	pembro_early
1076	ATGGGTTCGAGT_P043_3	1066	2866.26	HUMAN	P043	P043_3	P043	6	0	CD8_LIKE	pembro	CD8_LIKE	7	1	-0.0681625	-0.105515	0.00796896	-0.00748412	-0.0230193	-0.00345331	-0.011444	-0.0164002	0.146747	-0.112855	-0.133362	0.113806	-0.0334833	0.00323363	0.0308807	0.249709	-0.019566	0.00495617	0.259602	-0.247168	0.247168	-0.0367169	-0.218829	0.512303	P043_3	early	pembro_early
1077	TATTGGAAGTTT_P043_3	1144	2979.44	HUMAN	P043	P043_3	P043	6	9	CD8_LIKE	pembro	CD8_LIKE	14	1	0.0595188	-0.00969456	0.091815	0.0964151	0.0360082	0.109326	0.0942665	-0.00689074	0.156352	-0.0103762	-0.015097	0.181613	0.0401392	0.0229263	0.0266462	0.0898937	-0.0733176	0.101157	0.166728	-0.196709	0.196709	0.0172129	-0.0632476	0.299866	P043_3	early	pembro_early
1078	TTTTAGTCTGGT_P043_3	972	2535.39	HUMAN	P043	P043_3	P043	6	0	CD8_LIKE	pembro	CD8_LIKE	0	1	0.0486561	-0.0166326	-0.140064	-0.0492034	-0.0507985	0.0329619	0.00386947	-0.112253	0.113047	0.0391545	0.052241	0.244595	-0.0500026	0.0161009	-0.0897751	0.300311	-0.0837604	0.116122	0.0738923	-0.192354	0.192354	-0.0661034	-0.390086	0.450662	P043_3	early	pembro_early
1079	AGGCGCGTGGTT_P043_3	1130	2776.09	HUMAN	P043	P043_3	P043	6	12	CD8_LIKE	pembro	CD8_LIKE	20	1	0.00359738	0.0181433	0.044579	-0.0128405	-0.0680097	0.116185	-0.0478313	-0.0256847	0.166025	-0.029579	-0.0952899	0.277024	-0.0189039	0.0511224	-0.0314039	0.203605	-0.184195	-0.0221466	0.195604	-0.372314	0.372314	-0.0700263	-0.235009	0.212551	P043_3	early	pembro_early
1080	ACTATGCCTACA_P043_3	1103	2927.52	HUMAN	P043	P043_3	P043	6	12	CD8_LIKE	pembro	CD8_LIKE	0	1	-0.015606	-0.0969421	0.00219272	0.11292	0.0649949	0.0415951	-0.101004	0.0161876	0.118524	0.0468339	0.0317814	0.175651	-0.00256124	0.0591612	0.0889953	0.101887	0.0233998	-0.117192	0.0716902	-0.14387	0.14387	-0.0617225	-0.012892	0.48815	P043_3	early	pembro_early
1081	TCACACATCCGT_P043_3	991	2624.32	HUMAN	P043	P043_3	P043	6	0	CD8_LIKE	pembro	CD8_LIKE	0	1	-0.097535	0.0708419	-0.0851034	0.122322	-0.0356207	-0.012912	0.0322773	-0.0456064	0.111956	0.0108476	0.0106173	0.0976506	-0.0110865	0.0119255	0.0125093	0.0551307	-0.0227087	0.0778837	0.101109	-0.0870332	0.0870332	-0.023012	-0.0426215	0.774923	P043_3	early	pembro_early
1082	AGCCGACATTGN_P043_3	1090	2788.5	HUMAN	P043	P043_3	P043	6	9	CD8_LIKE	pembro	CD8_LIKE	0	1	0.0102317	-0.00931463	-0.00358162	0.00191743	-0.0275322	-0.0177836	0.102518	0.0171493	0.149566	0.0247635	0.0370707	0.18462	-0.0181667	0.0589865	-0.057701	0.0228012	-0.00974856	0.0853688	0.124803	-0.147549	0.147549	-0.0771532	-0.0805022	0.290905	P043_3	early	pembro_early
1083	GTCTCTCTTCGA_P043_3	1032	2810.23	HUMAN	P043	P043_3	P043	6	0	CD8_LIKE	pembro	CD8_LIKE	20	1	0.0175655	-0.0623381	-0.0595573	0.0353469	-0.0351439	-0.0301035	-0.0955292	-0.0380279	0.105117	0.0467272	0.050595	0.101842	0.00236965	-0.00628696	-0.00521889	0.109921	-0.00504039	-0.0575014	0.0583894	-0.0512467	0.0512467	0.00865661	-0.11514	0.634407	P043_3	early	pembro_early
1084	ATCCAAGTTCGC_P043_3	1218	3127.11	HUMAN	P043	P043_3	P043	6	0	CD8_LIKE	pembro	CD8_LIKE	14	1	0.024242	0.0261802	0.24	-0.169384	-0.0669395	0.127302	0.150953	-0.042688	0.387114	-0.118378	-0.178904	0.402819	-0.0338793	0.0247838	-0.134389	0.234456	-0.194241	0.193641	0.505492	-0.581722	0.581722	-0.0586632	-0.368845	0.340204	P043_3	early	pembro_early
1085	TTCCGAAGGTAC_P043_3	997	2737.51	HUMAN	P043	P043_3	P043	6	0	CD8_LIKE	pembro	CD8_LIKE	14	1	0.0991203	0.0401387	0.0484755	0.0944032	0.0282265	0.0814103	0.0433055	-0.0590219	0.0572112	0.100236	-0.122116	0.195579	-0.0582243	0.0391386	-0.0995497	0.108107	-0.0531838	0.102327	-0.0430243	-0.317695	0.317695	-0.0973629	-0.207657	0.452227	P043_3	early	pembro_early
1086	ACTTCGGGGTAC_P043_3	861	2491.81	HUMAN	P043	P043_3	P043	6	0	CD8_LIKE	pembro	CD8_LIKE	0	1	0.19009	0.0527674	-0.0189135	0.0522118	0.0018424	-0.0361042	-0.0661847	0.00640823	0.0328047	-0.0595499	-0.0354676	0.127627	-0.118015	0.0462331	-0.0037155	0.0355255	0.0379466	-0.072593	0.0923546	-0.163094	0.163094	-0.164248	-0.039241	0.565533	P043_3	early	pembro_early
1087	ACCCGCTTTCTG_P043_3	1157	2916.06	HUMAN	P043	P043_3	P043	6	4	CD8_LIKE	pembro	CD8_LIKE	0	1	0.0868036	-0.00734889	0.0187204	0.0296033	0.0157982	0.0193138	0.0305497	-0.024582	0.109512	0.0185097	-0.0941153	0.173153	-0.0117996	0.0246007	0.137415	0.125983	-0.00351563	0.0551317	0.0910024	-0.267268	0.267268	-0.0364003	0.0114329	0.634333	P043_3	early	pembro_early
1088	TACGAACCCTAG_P043_3	1083	2901.79	HUMAN	P043	P043_3	P043	6	9	CD8_LIKE	pembro	CD8_LIKE	0	1	0.0117823	0.00992457	0.0529796	0.000447108	-0.0190264	-0.0519995	-0.00566079	-0.0993745	0.0596895	-0.0423185	-0.0123509	0.154538	-0.0542462	0.0124084	-0.0186642	0.153176	0.0329731	0.0937137	0.102008	-0.166889	0.166889	-0.0666545	-0.17184	0.459423	P043_3	early	pembro_early
1089	TTCCATCCTGAG_P043_3	936	2538.58	HUMAN	P043	P043_3	P043	6	0	CD8_LIKE	pembro	CD8_LIKE	0	1	-0.00151411	0.0452017	-0.166622	0.00646237	-0.00547991	0.0391671	-0.00635542	0.053997	-0.00972239	0.011192	-0.0426567	0.138719	-0.0181782	0.00498709	-0.066559	0.193073	-0.044647	-0.0603525	-0.0209144	-0.181375	0.181375	-0.0231653	-0.259632	0.500818	P043_3	early	pembro_early
1090	GCTCCACATGCN_P043_3	1033	2684.56	HUMAN	P043	P043_3	P043	6	12	CD8_LIKE	pembro	CD8_LIKE	0	1	0.108654	0.0873175	-0.0951203	0.158927	-0.00882237	-0.0202509	0.00593612	-0.0398425	-0.00406522	-0.0564306	-0.077296	0.1188	0.0577441	0.0402196	-0.0737491	0.127187	0.0114286	0.0457786	0.0523654	-0.196096	0.196096	0.0175245	-0.200937	0.697212	P043_3	early	pembro_early
1091	GCGGTTCTTAGT_P043_3	1041	2797.09	HUMAN	P043	P043_3	P043	6	0	CD8_LIKE	pembro	CD8_LIKE	0	1	0.0204107	-0.0539268	-0.138521	0.199026	-0.00288769	0.0927213	0.105478	0.00069206	0.117313	-0.0981771	-0.0412151	0.250698	0.0553316	0.012206	-0.0629541	0.147302	-0.095609	0.104786	0.21549	-0.291913	0.291913	0.0431256	-0.210256	0.575253	P043_3	early	pembro_early
[truncated: 5,041 more rows]

## Sheet: SuppFig6_file3
	Unnamed: 0	PC1	PC2	PC3	PC4	PC5	PC6	PC7	PC8	PC9	PC10	PC11	PC12	PC13	PC14	PC15	PC16	PC17	PC18	PC19	PC20	PC21	PC22	PC23	PC24	PC25	PC26	PC27	PC28	PC29	PC30	PC31	PC32	PC33	PC34	PC35	PC36	PC37	PC38	PC39	PC40	PC41	PC42	PC43	PC44	PC45	PC46	PC47	PC48
[truncated: 22,044 more rows]
[truncated: 2 more columns]

## Sheet: SuppFig6_file2
	Unnamed: 0	PC1	PC2	PC3	PC4	PC5	PC6	PC7	PC8	PC9	PC10	PC11	PC12	PC13	PC14	PC15	PC16	PC17	PC18	PC19	PC20	PC21	PC22	PC23	PC24	PC25	PC26	PC27	PC28	PC29	PC30	PC31	PC32	PC33	PC34	PC35	PC36	PC37	PC38	PC39	PC40	PC41	PC42	PC43	PC44	PC45	PC46	PC47	PC48
[truncated: 6,133 more rows]
[truncated: 2 more columns]
