# Supplementary material for: Genomic and transcriptomic correlates of immunotherapy response within the tumor microenvironment of leptomeningeal metastases
Source: Nat Commun. 2021 Oct 12;12:5955. doi: 10.1038/s41467-021-25860-5 (PMC8511044; doi:10.1038/s41467-021-25860-5)
Supplement: Supplementary file 14 — Source Data [file 41467_2021_25860_MOESM14_ESM.zip › SuppFig8SourceData.xlsx]

## Sheet: Fig3dAndSuppFig7dSuppFig8abcd
	Unnamed: 0	combine_ID	Drug	Survival	IFN-G Response	Antigen Presentation	cell compartment
0	AGGAGTGCCCTG_P073_4	P073_4	Pembro	99	0.12885	0.0806813	tumor
1	ACCGTCGGGGCT_P073_4	P073_4	Pembro	99	-0.0247207	0.122645	tumor
2	TAGCGGCATTAG_P073_4	P073_4	Pembro	99	0.114904	-0.019863	tumor
3	CGTAGTTATGTT_P073_4	P073_4	Pembro	99	-0.119881	0.00728009	tumor
4	ACTATTCCCGAT_P073_4	P073_4	Pembro	99	0.0432468	0.0619537	tumor
5	GGATTTGCTCAA_P073_4	P073_4	Pembro	99	0.219451	0.0964859	tumor
6	AATTAAGGCGCC_P073_4	P073_4	Pembro	99	0.105751	0.0986165	tumor
7	TTAACCTGGATG_P073_4	P073_4	Pembro	99	0.156694	0.0443379	tumor
8	ACTTCGGACTTC_P073_4	P073_4	Pembro	99	-0.00471427	-0.0632981	tumor
9	GCCAATTCTGTT_P073_4	P073_4	Pembro	99	0.0386888	-0.0178969	tumor
10	CTGGCTACCGAT_P073_4	P073_4	Pembro	99	-0.183422	-0.0313674	tumor
11	CGACCAAACGAA_P073_4	P073_4	Pembro	99	-0.0604161	-0.0564315	tumor
12	AGAAGACTATAG_P073_4	P073_4	Pembro	99	-0.19447	-0.010331	tumor
13	GATATGTGCGAC_P073_4	P073_4	Pembro	99	0.0209743	0.113713	tumor
14	AGTCGTATCTCA_P073_4	P073_4	Pembro	99	0.107164	-0.00704384	tumor
15	GATGTGTGAGGC_P073_4	P073_4	Pembro	99	0.0103228	0.0878956	tumor
16	TCCCCTGTCGAA_P073_4	P073_4	Pembro	99	0.05432	-0.0619317	tumor
17	ATTTGAATCTTG_P073_4	P073_4	Pembro	99	0.319959	-0.000459408	tumor
18	CCCACCCTGCTC_P073_4	P073_4	Pembro	99	-0.1201	0.0756185	tumor
19	GGAGCCGGAGAC_P073_4	P073_4	Pembro	99	-0.105676	-0.0689958	tumor
20	TCTATTACTGTG_P073_4	P073_4	Pembro	99	0.0748083	0.0235237	tumor
21	CCGGTACATAGC_P073_4	P073_4	Pembro	99	-0.153826	-0.00358403	tumor
22	ATTAGGATAGTT_P073_4	P073_4	Pembro	99	-0.00675396	0.0506744	tumor
23	CTATTTATCCAA_P073_4	P073_4	Pembro	99	0.1339	0.0490065	tumor
24	CGCGGAAGACGT_P073_4	P073_4	Pembro	99	-0.211876	0.0212021	tumor
25	GTTAGGGTATAG_P073_4	P073_4	Pembro	99	-0.0846093	-0.0399671	tumor
26	ATTAGTGACGCG_P073_4	P073_4	Pembro	99	-0.0698222	0.0297276	tumor
27	AGGGACAAGACG_P073_4	P073_4	Pembro	99	0.138317	0.0967404	tumor
28	CAGTTCTGTAAT_P073_4	P073_4	Pembro	99	-0.205838	-0.0674275	tumor
29	AACTACCACCGA_P073_4	P073_4	Pembro	99	0.104702	0.0876719	tumor
30	GGGGTCTCCCCT_P073_4	P073_4	Pembro	99	-0.0347521	0.11816	tumor
31	ATGGAGGCCGCC_P073_4	P073_4	Pembro	99	0.401307	0.111837	tumor
32	TCCCGTGTAATC_P073_4	P073_4	Pembro	99	-0.163687	0.113974	tumor
33	GATAGAAGAAGA_P073_4	P073_4	Pembro	99	0.0354366	0.110733	tumor
34	TGTTCTTTTAAG_P073_4	P073_4	Pembro	99	0.233426	0.0310901	tumor
35	GACTGTGGGTCT_P073_4	P073_4	Pembro	99	0.102036	0.0371452	tumor
36	CTTCCCCGATCC_P073_4	P073_4	Pembro	99	0.171281	-0.068257	tumor
37	TTGGATACCTTT_P073_4	P073_4	Pembro	99	-0.0254323	0.0403806	tumor
38	CTTTGGAATACG_P073_4	P073_4	Pembro	99	-0.14746	-0.0502894	tumor
39	GGATGTGTACTG_P073_4	P073_4	Pembro	99	-0.0266781	0.0549768	tumor
40	CGACATCTGAAA_P073_4	P073_4	Pembro	99	0.127686	0.0732956	tumor
41	AAGATGCGGAAT_P073_4	P073_4	Pembro	99	0.208004	0.0512336	tumor
42	ATCTCAAATTAT_P073_4	P073_4	Pembro	99	0.0793065	-0.0676804	tumor
43	ATAAAGGTCAAC_P073_4	P073_4	Pembro	99	-0.0321667	0.00702753	tumor
44	GCTGTTCTTGTG_P073_4	P073_4	Pembro	99	-0.0631883	0.0483965	tumor
45	CGGCTAAATCCC_P073_4	P073_4	Pembro	99	0.604235	0.18782	tumor
46	CTCATGATTCCT_P073_4	P073_4	Pembro	99	-0.0674298	-0.0384662	tumor
47	CACATTAGCCCT_P073_4	P073_4	Pembro	99	0.0569987	0.113535	tumor
48	TAGTCCACCGGC_P073_4	P073_4	Pembro	99	0.141115	0.0980786	tumor
49	GGCTCTTGGCTG_P073_4	P073_4	Pembro	99	-0.0343938	-0.0470638	tumor
50	CAGTACTCTATT_P073_4	P073_4	Pembro	99	0.0379216	0.0506909	tumor
51	GTGTCACCGGGT_P073_4	P073_4	Pembro	99	-0.0922103	0.0597101	tumor
52	CGGGGTTGCCGG_P073_4	P073_4	Pembro	99	-0.014056	-0.0745987	tumor
53	CGCCCAAACGAA_P073_4	P073_4	Pembro	99	0.108668	0.0120221	tumor
54	TACCGATTTCTC_P073_4	P073_4	Pembro	99	0.0503197	-0.00356331	tumor
55	CGGGCTCCCCGC_P073_4	P073_4	Pembro	99	-0.106594	-0.0517687	tumor
56	CGATTCACGGTG_P073_4	P073_4	Pembro	99	0.174729	-0.08576	tumor
57	ATAGAAGACTAG_P073_4	P073_4	Pembro	99	0.109265	-0.0383977	tumor
58	TTCAGCCACCCC_P073_4	P073_4	Pembro	99	-0.192635	0.121779	tumor
59	TATATGTAATTC_P073_4	P073_4	Pembro	99	0.0693133	-0.00317788	tumor
60	CGTCTTCCTCAC_P073_4	P073_4	Pembro	99	0.0997487	0.00484687	tumor
61	GGTCCAGCTAAT_P073_4	P073_4	Pembro	99	-0.169418	0.00236728	tumor
62	CGCCATAGATCT_P073_4	P073_4	Pembro	99	0.0576339	0.0370106	tumor
63	CCTATGTCGTCC_P073_4	P073_4	Pembro	99	0.260833	-0.0320863	tumor
64	GAGTGGCACCTG_P073_4	P073_4	Pembro	99	0.0548209	-0.0457773	tumor
65	TAGCAACCAGTC_P073_4	P073_4	Pembro	99	0.11638	0.0280565	tumor
66	ACCGTTCGCCTG_P050_3	P050_3	Pembro	444	0.0361157	0.144132	tumor
67	GCCTGCGCCCGC_P050_3	P050_3	Pembro	444	0.294173	0.2749	tumor
68	AATGTTTGGTCC_P050_3	P050_3	Pembro	444	-0.0785599	-0.0144031	tumor
69	AACGAAGTGGAC_P050_3	P050_3	Pembro	444	0.0678522	-0.0265793	tumor
70	TCGAGATGTGCC_P050_3	P050_3	Pembro	444	-0.1974	0.0874084	tumor
71	TTCTAGTTCACT_P050_3	P050_3	Pembro	444	-0.165752	-0.0361471	tumor
72	TAACGCGTCGAG_P050_3	P050_3	Pembro	444	0.0603938	0.0647151	tumor
73	TCCTCTCTGATG_P050_3	P050_3	Pembro	444	-0.125319	-0.011524	tumor
74	CTTCAGAAGCTA_P050_3	P050_3	Pembro	444	-0.0407585	0.0298746	tumor
75	AGGTAGGGTTGC_P050_3	P050_3	Pembro	444	0.0964669	0.0149483	tumor
76	GTGATTAGTCAN_P050_3	P050_3	Pembro	444	-0.114706	0.0104269	tumor
77	ATCTCACCCATT_P050_3	P050_3	Pembro	444	0.190234	0.0390688	tumor
78	GCTCATGGGGAG_P050_3	P050_3	Pembro	444	-0.0854579	0.0164177	tumor
79	GACGGAACGTAG_P050_3	P050_3	Pembro	444	0.0756102	0.0641054	tumor
80	AAGGCTGTTGAA_P050_3	P050_3	Pembro	444	0.194127	0.0903593	tumor
81	ATTTAAATGAGA_P050_3	P050_3	Pembro	444	-0.267939	-0.0566076	tumor
82	TGCCTTTACTGC_P050_3	P050_3	Pembro	444	0.125149	-0.0419405	tumor
83	CCGGACATATCA_P050_3	P050_3	Pembro	444	0.266895	0.053784	tumor
84	ATGCCGCGTGAG_P050_3	P050_3	Pembro	444	0.0772126	0.165852	tumor
85	CTCCTCAAGTAC_P050_3	P050_3	Pembro	444	0.423029	0.0784667	tumor
86	ATGTCGTTAGAT_P050_3	P050_3	Pembro	444	0.184673	0.0241627	tumor
87	TCTAGTCAAAAG_P050_3	P050_3	Pembro	444	-0.0150454	-0.0180217	tumor
88	CTGCTACTCCCT_P050_3	P050_3	Pembro	444	-0.0849607	0.00279867	tumor
89	ATTACTGCGTCT_P050_3	P050_3	Pembro	444	-0.1772	-0.0190417	tumor
90	CCGTGGAACCAA_P050_3	P050_3	Pembro	444	-0.062012	-0.0376518	tumor
91	CCTGCCATGGGG_P050_3	P050_3	Pembro	444	-0.171125	0.0281216	tumor
92	TCACCGCTCCGC_P050_3	P050_3	Pembro	444	0.0452371	-0.0443446	tumor
93	GTGTCCGCCAGA_P050_3	P050_3	Pembro	444	0.0973386	-0.0843684	tumor
94	AATCCCAAACGA_P050_3	P050_3	Pembro	444	0.0592842	0.134976	tumor
95	CAGACTACGTGA_P050_3	P050_3	Pembro	444	-0.0509568	0.0878712	tumor
96	TGCTGTGAAACA_P050_3	P050_3	Pembro	444	0.0249638	-0.0311211	tumor
97	AGATGGCAACAG_P050_3	P050_3	Pembro	444	0.00389678	0.0554888	tumor
98	GAGCTACCACGC_P050_3	P050_3	Pembro	444	-0.0992226	-0.106881	tumor
99	TAATGGGGCCGT_P050_3	P050_3	Pembro	444	0.0619759	0.026739	tumor
100	GCGTTTACTATC_P050_3	P050_3	Pembro	444	0.182482	0.0164631	tumor
101	CTGAATGCTGTA_P050_3	P050_3	Pembro	444	-0.0964574	0.0483351	tumor
102	TCGTCCATTTAC_P050_3	P050_3	Pembro	444	0.532314	-0.015299	tumor
103	TATTCTCTCGAC_P050_3	P050_3	Pembro	444	-0.282148	-0.085104	tumor
104	ACGGAGTTACGG_P050_3	P050_3	Pembro	444	-0.0260197	-0.0587179	tumor
105	GACAATAGAGAG_P050_3	P050_3	Pembro	444	0.0518785	0.0854598	tumor
106	TCTTGACGAGAG_P050_3	P050_3	Pembro	444	-0.232832	-0.0241744	tumor
107	GGTACCAGGAAC_P050_3	P050_3	Pembro	444	-0.0690666	-0.0706946	tumor
108	CGTCTTAGTAAG_P050_3	P050_3	Pembro	444	0.142087	0.165074	tumor
109	ACATGTCAAAAC_P050_3	P050_3	Pembro	444	-0.0376187	0.0884885	tumor
110	TCCCCACATCGT_P050_3	P050_3	Pembro	444	0.197904	0.149454	tumor
111	AACTTGACGTCG_P050_3	P050_3	Pembro	444	-0.0562366	0.0112134	tumor
112	CCGCCGTCTGAC_P050_3	P050_3	Pembro	444	0.0737352	0.00248565	tumor
113	GTCGTCTCGTTT_P050_3	P050_3	Pembro	444	0.052706	0.104435	tumor
114	TCGAGTATTACA_P050_3	P050_3	Pembro	444	-0.061854	0.0857221	tumor
115	GAATGTCATCAC_P050_3	P050_3	Pembro	444	0.0734081	0.0182529	tumor
116	CTTTCATCGATT_P050_3	P050_3	Pembro	444	-0.0765439	0.0940934	tumor
117	GTTTGGGAAGTG_P050_3	P050_3	Pembro	444	0.266232	0.0920532	tumor
118	GTCCGGTCTCCT_P050_3	P050_3	Pembro	444	-0.172099	-0.0281789	tumor
119	GGACAGAAGGGC_P050_3	P050_3	Pembro	444	0.0597337	0.0482997	tumor
120	GATTTGTTAATC_P050_3	P050_3	Pembro	444	-0.169291	0.10163	tumor
121	AAATCACATCTG_P050_3	P050_3	Pembro	444	-0.118042	-0.0935835	tumor
122	AGGTCCGCATAC_P050_3	P050_3	Pembro	444	0.0130408	0.0181493	tumor
123	GTTTCGGTATAG_P050_3	P050_3	Pembro	444	0.438805	0.0415254	tumor
124	CAACAGCTATCT_P050_3	P050_3	Pembro	444	-0.184643	0.0482751	tumor
125	AATTTCCCGACT_P050_3	P050_3	Pembro	444	-0.247411	-0.0641186	tumor
126	TGCGGCCGAAGA_P050_3	P050_3	Pembro	444	0.0152735	-0.112036	tumor
127	CAGAGATTTCAT_P050_3	P050_3	Pembro	444	0.371407	0.0484413	tumor
128	AACGGCCCGTTT_P050_3	P050_3	Pembro	444	-0.165448	-0.112616	tumor
129	GAAGCATTGCGC_P050_3	P050_3	Pembro	444	-0.140631	-0.00588999	tumor
130	GTTGTTTGCACG_P050_3	P050_3	Pembro	444	0.199348	-0.0745497	tumor
131	GATTTCCGCTTC_P050_3	P050_3	Pembro	444	0.231567	-0.0264807	tumor
132	AGCCCGAGTCTT_P050_3	P050_3	Pembro	444	-0.221056	0.0921178	tumor
133	GGCCGTCTGACC_P050_3	P050_3	Pembro	444	0.315668	0.0199808	tumor
134	GGCGGCTAACCT_P050_3	P050_3	Pembro	444	0.172275	-0.0839528	tumor
135	CTTCATTTGCGA_P050_3	P050_3	Pembro	444	0.0605603	0.122369	tumor
136	TTCTTAGACGAA_P050_3	P050_3	Pembro	444	0.00204935	0.0334477	tumor
137	TTACGCCACCTG_P050_3	P050_3	Pembro	444	0.0927492	-0.0481987	tumor
138	TTTGGCCCCACA_P050_3	P050_3	Pembro	444	-0.115598	0.019132	tumor
139	TTGTCCTCCCAT_P050_3	P050_3	Pembro	444	-0.246504	-0.0663107	tumor
140	CAAGGTAGCAAC_P050_3	P050_3	Pembro	444	-0.119634	-0.172529	tumor
141	TCACTGTTACAT_P050_3	P050_3	Pembro	444	-0.0612913	0.0893543	tumor
142	ATTTCAAAGATT_P050_3	P050_3	Pembro	444	0.0152668	0.0393354	tumor
143	AACTCTAGCTTA_P050_3	P050_3	Pembro	444	0.168735	0.0184756	tumor
144	CGATATCCGGGG_P050_3	P050_3	Pembro	444	-0.10089	0.0011814	tumor
145	CTCCTTAGTGTA_P050_3	P050_3	Pembro	444	-0.146963	0.127439	tumor
146	GAACTACCGAAT_P050_3	P050_3	Pembro	444	0.0113817	0.0253971	tumor
147	TGTCGTAATTCG_P050_3	P050_3	Pembro	444	0.0705464	0.0174482	tumor
148	TGTTTATGAGGT_P050_3	P050_3	Pembro	444	-0.170045	-0.0742605	tumor
149	GCTAGACTCCGA_P050_3	P050_3	Pembro	444	0.135901	0.019798	tumor
150	ATCCCACTTTCG_P050_3	P050_3	Pembro	444	-0.138007	-0.0261262	tumor
151	CGTTGAAGAATA_P050_3	P050_3	Pembro	444	0.202755	-0.0223105	tumor
152	GCTCCCTTATGG_P050_3	P050_3	Pembro	444	0.143169	0.0522965	tumor
153	TGGCCTGTGGTT_P050_3	P050_3	Pembro	444	-0.02974	0.00543102	tumor
154	CGCTGTTATAGA_P050_3	P050_3	Pembro	444	0.0384106	0.111948	tumor
155	GATCCGACTCCG_P050_3	P050_3	Pembro	444	0.165026	0.07668	tumor
156	ATTATGCAATTA_P050_3	P050_3	Pembro	444	0.139739	-0.118839	tumor
157	GACCACAGTTGT_P050_3	P050_3	Pembro	444	0.162087	0.0326463	tumor
158	CTTATTTAACCC_P050_3	P050_3	Pembro	444	0.0905165	0.105715	tumor
159	TTAAGTTTCTGT_P050_3	P050_3	Pembro	444	-0.0262206	0.0306913	tumor
160	GTCTCATGCCGC_P050_3	P050_3	Pembro	444	-0.00659725	0.06527	tumor
161	TAAAGATGACAA_P050_3	P050_3	Pembro	444	-0.29269	0.102393	tumor
162	GTTCGGAGATCT_P050_3	P050_3	Pembro	444	0.458145	0.0513929	tumor
163	CGGGAACTTGCC_P050_3	P050_3	Pembro	444	0.135065	0.0657548	tumor
164	TCCTCCCATTTA_P050_3	P050_3	Pembro	444	0.166468	0.102805	tumor
165	GCGAACGCCGAA_P050_3	P050_3	Pembro	444	0.283627	-0.0655856	tumor
166	ACTTTTAGATGT_P050_3	P050_3	Pembro	444	-0.284121	0.0820185	tumor
167	GAGCCGCTTAAT_P050_3	P050_3	Pembro	444	-0.0150021	-0.0952255	tumor
168	CTTCCGCGTATC_P050_3	P050_3	Pembro	444	-0.250737	0.109242	tumor
169	GATTAGTTCATC_P050_3	P050_3	Pembro	444	0.103991	0.0939173	tumor
170	CCGATAGCGTTA_P050_3	P050_3	Pembro	444	0.0480917	-0.0393503	tumor
171	TCTTTGGTATGG_P050_3	P050_3	Pembro	444	0.294713	0.08117	tumor
172	GGTGGACACGGT_P050_3	P050_3	Pembro	444	-0.230825	-0.0224786	tumor
173	CCTTCTACCACG_P050_3	P050_3	Pembro	444	0.280037	-0.0619316	tumor
174	TATTAACTTTGA_P050_3	P050_3	Pembro	444	-0.0457004	0.0257761	tumor
175	GTCTTCCACGCC_P050_3	P050_3	Pembro	444	0.0841996	-0.0726051	tumor
176	CTGTTCGGGACC_P050_3	P050_3	Pembro	444	-0.169597	-0.000540087	tumor
177	CCTACACCCATT_P050_3	P050_3	Pembro	444	0.12614	0.223915	tumor
178	CTTTGTACCCAT_P050_3	P050_3	Pembro	444	0.295036	-0.0131482	tumor
179	TTGCCGATTATT_P050_3	P050_3	Pembro	444	0.232337	-0.048602	tumor
180	CCGCTACATGTT_P050_3	P050_3	Pembro	444	0.0920745	-0.0779415	tumor
181	GCTCCGTCAGGC_P050_3	P050_3	Pembro	444	-0.143296	-0.055575	tumor
182	GGCACTACTCTG_P050_3	P050_3	Pembro	444	0.19669	0.0798045	tumor
183	CCCGTTTGTCCA_P050_3	P050_3	Pembro	444	-0.116652	0.00835461	tumor
184	CAATTCGTTACT_P050_3	P050_3	Pembro	444	-0.0560904	-0.0128813	tumor
185	GAACTTGCTCTG_P050_3	P050_3	Pembro	444	0.297735	0.0635726	tumor
186	GCCCCGACACCT_P050_3	P050_3	Pembro	444	0.187549	0.0578637	tumor
187	GGCGGGACCTAA_P050_3	P050_3	Pembro	444	0.00210364	-0.103671	tumor
188	GCGGAGGACTCG_P050_3	P050_3	Pembro	444	-0.355968	-0.107691	tumor
189	CCCTTGATGAGA_P050_3	P050_3	Pembro	444	-0.126711	0.0706663	tumor
190	TCTACGTACCAC_P050_3	P050_3	Pembro	444	-0.0749076	-0.0332919	tumor
191	ACCTCCCGCGAA_P050_3	P050_3	Pembro	444	0.127652	-0.14492	tumor
192	TGTTCCCATCTG_P050_3	P050_3	Pembro	444	-0.00483696	-0.092407	tumor
193	CGCGCTAATACT_P050_3	P050_3	Pembro	444	-0.0727002	-0.0586027	tumor
194	GGCCACGAGCAC_P050_3	P050_3	Pembro	444	0.0615162	0.00100268	tumor
195	AGTGATCTTCCA_P050_3	P050_3	Pembro	444	-0.18706	-0.0717807	tumor
196	CACCACTCAGAT_P050_3	P050_3	Pembro	444	0.0617735	-0.0480267	tumor
197	TAAGTTATCACC_P050_3	P050_3	Pembro	444	0.0763241	-0.00423483	tumor
198	TGCGTATCACAT_P050_3	P050_3	Pembro	444	-0.174421	0.0592603	tumor
199	TTCCAGAAAAAT_P050_3	P050_3	Pembro	444	-0.0564345	-0.0286894	tumor
200	GCCAGCTGCGAT_P050_3	P050_3	Pembro	444	0.171048	0.0270823	tumor
201	CTATTCCGAGAA_P050_3	P050_3	Pembro	444	0.0911182	0.0251361	tumor
202	GAAGAATCATTC_P050_3	P050_3	Pembro	444	-0.213232	-0.0262094	tumor
203	CGAGTGATTCCA_P050_3	P050_3	Pembro	444	0.0576147	0.132881	tumor
204	TACCTCTTACCT_P050_3	P050_3	Pembro	444	0.115888	-0.0154109	tumor
205	GGCCCACGGCTT_P050_3	P050_3	Pembro	444	0.0404728	0.0988598	tumor
206	CGCTTCCTTTAT_P050_3	P050_3	Pembro	444	-0.000746798	-0.0721133	tumor
207	GGGTGTGGACGA_P050_3	P050_3	Pembro	444	0.0540087	0.050056	tumor
208	TGATCATCATCA_P050_3	P050_3	Pembro	444	-0.179975	-0.0448916	tumor
209	GTGCCGCCCCCA_P050_3	P050_3	Pembro	444	-0.0114289	-0.0220306	tumor
210	CATCCCGCATAC_P050_3	P050_3	Pembro	444	0.245085	0.0153488	tumor
211	AACAACCTGTCC_P050_3	P050_3	Pembro	444	0.109516	0.0545369	tumor
212	TCGAGATGTCCT_P050_3	P050_3	Pembro	444	0.147329	0.0942895	tumor
213	GCCGCCGCCTCC_P050_3	P050_3	Pembro	444	0.3243	0.0169296	tumor
214	CGCCCCCTGTTC_P050_3	P050_3	Pembro	444	-0.0326132	-0.0899046	tumor
215	GTCGAGACTCAC_P050_3	P050_3	Pembro	444	0.104578	0.13801	tumor
216	CACTGTGTCCGC_P050_3	P050_3	Pembro	444	-0.34602	-0.0358056	tumor
217	AAGAGCCCACAA_P050_3	P050_3	Pembro	444	-0.161696	0.100639	tumor
218	CCTTGCTACGTT_P050_3	P050_3	Pembro	444	-0.171878	-0.00550748	tumor
219	TCTACCAGATAG_P050_3	P050_3	Pembro	444	0.0590328	0.0501802	tumor
220	CGGACCGTCGGC_P050_3	P050_3	Pembro	444	0.036965	-0.00345966	tumor
221	GAATTAGTTTCC_P050_3	P050_3	Pembro	444	0.127731	-0.0131166	tumor
222	GGTAGCTTTCGT_P050_3	P050_3	Pembro	444	0.0126757	-0.0111129	tumor
223	ACTGATAACTAC_P050_3	P050_3	Pembro	444	0.329987	-0.0568234	tumor
224	AGCTAAGTCGCC_P050_3	P050_3	Pembro	444	0.00702356	0.187429	tumor
225	TCGGAAGATGTG_P050_3	P050_3	Pembro	444	-0.0762601	0.0295507	tumor
226	CTACTTTATCGA_P050_3	P050_3	Pembro	444	0.132953	0.0996702	tumor
227	CCCTAGCCCGCC_P050_3	P050_3	Pembro	444	0.0237499	-0.0114793	tumor
228	CGCCCCGCGTAG_P050_3	P050_3	Pembro	444	-0.117604	-0.0397431	tumor
229	AGTCTCTTCGTC_P050_3	P050_3	Pembro	444	-0.00026196	-0.0359737	tumor
230	GTCTTGTAACGT_P050_3	P050_3	Pembro	444	0.200328	0.00994982	tumor
231	CAAGCCTAGAAC_P050_3	P050_3	Pembro	444	-0.124586	-0.0593264	tumor
232	TGCGCCGTTAAA_P050_3	P050_3	Pembro	444	0.130895	-0.0416661	tumor
233	TGGCGCCAGCTA_P050_3	P050_3	Pembro	444	0.00619263	0.0829147	tumor
234	CCCCAACCATCT_P050_3	P050_3	Pembro	444	-0.0164735	-0.0188408	tumor
235	AGATTTCGAGCT_P050_3	P050_3	Pembro	444	0.197508	-0.034651	tumor
236	ATAACAATCCGG_P050_3	P050_3	Pembro	444	0.117674	0.0958547	tumor
237	GACGATTTACGA_P050_3	P050_3	Pembro	444	0.0726167	0.146335	tumor
238	GCGTTACCCGTC_P050_3	P050_3	Pembro	444	-0.0127894	-0.0193178	tumor
239	GTTTTCCTTGTC_P050_3	P050_3	Pembro	444	0.0640251	-0.0567904	tumor
240	CTGGTGAGCTAT_P050_3	P050_3	Pembro	444	-0.0232189	-0.0460727	tumor
241	AGACAGTCTAGG_P050_3	P050_3	Pembro	444	0.0791298	-0.0416429	tumor
242	ATCGTTAATATA_P050_3	P050_3	Pembro	444	0.15112	0.123174	tumor
243	CTGAGAGCGTCT_P050_3	P050_3	Pembro	444	0.0150626	-0.037181	tumor
244	AGGCATGGCCTA_P050_3	P050_3	Pembro	444	-0.0396262	-0.00451757	tumor
245	GCCTCATCCTCC_P050_3	P050_3	Pembro	444	0.16863	-0.0409377	tumor
246	CTCAAAATCCCC_P050_3	P050_3	Pembro	444	0.016691	0.0354077	tumor
247	AGGCACTACAAC_P050_3	P050_3	Pembro	444	-0.0691007	-0.00337335	tumor
248	CGTGCCTCGCTA_P050_3	P050_3	Pembro	444	0.298619	0.0327869	tumor
249	GCTCACGATCTG_P050_3	P050_3	Pembro	444	0.105305	0.0294906	tumor
250	TGCGACAAAGAA_P050_3	P050_3	Pembro	444	-0.0345519	0.0347261	tumor
251	ACGTCTAGTAAT_P050_3	P050_3	Pembro	444	-0.12281	-0.089483	tumor
252	TAGAAGATACAC_P050_3	P050_3	Pembro	444	-0.00203991	0.00456646	tumor
253	CCTCAAATGGTA_P050_3	P050_3	Pembro	444	-0.101979	0.0505961	tumor
254	GGGCTGTGTGCC_P050_3	P050_3	Pembro	444	0.112858	0.0218456	tumor
255	ACATCCCGTATG_P050_3	P050_3	Pembro	444	0.344238	-0.0322456	tumor
256	GACACTTGAGCC_P050_3	P050_3	Pembro	444	0.187621	0.0694644	tumor
257	CTACCGGCATTA_P050_3	P050_3	Pembro	444	-0.0627925	0.0940804	tumor
258	CAACTCCCCGTC_P050_3	P050_3	Pembro	444	0.202702	0.0313332	tumor
259	GTTACTCACTAT_P050_3	P050_3	Pembro	444	0.13627	0.0459927	tumor
260	TGGGAATATAGC_P050_3	P050_3	Pembro	444	0.304403	-0.0567223	tumor
261	TAGAAATCCCTC_P050_3	P050_3	Pembro	444	-0.308617	-0.08006	tumor
262	CTGCCTGAAACN_P050_3	P050_3	Pembro	444	-0.0558806	-0.0598649	tumor
263	TGAACCTCATTC_P050_3	P050_3	Pembro	444	-0.247377	-0.0974248	tumor
264	AAGTATGATTTC_P050_3	P050_3	Pembro	444	0.223942	0.0409563	tumor
265	GGTGTCGAACTA_P050_3	P050_3	Pembro	444	-0.00109596	-0.13187	tumor
266	CAAAAGGGACGT_P050_3	P050_3	Pembro	444	0.180629	0.0424429	tumor
267	CAGAAAGTTCAC_P050_3	P050_3	Pembro	444	-0.163477	-0.100365	tumor
268	GGCCAATAATAG_P050_3	P050_3	Pembro	444	0.287996	-0.0221997	tumor
269	ATGCAGCACCAA_P050_3	P050_3	Pembro	444	0.304928	0.0496858	tumor
270	TCGGGGCCGTGT_P050_3	P050_3	Pembro	444	-0.0997641	-0.100363	tumor
271	GACCTGCATCCG_P050_3	P050_3	Pembro	444	-0.0780196	-0.0339324	tumor
272	CCAGCCCTCCAA_P050_3	P050_3	Pembro	444	-0.0534368	-0.173426	tumor
273	GCAGGATGATGA_P050_3	P050_3	Pembro	444	0.124356	-0.0935057	tumor
274	TGCGAATGTAGG_P050_3	P050_3	Pembro	444	-0.127813	-0.00866928	tumor
275	TTCCCTTCCTGC_P050_3	P050_3	Pembro	444	0.0313507	0.000840329	tumor
276	TACAATTTTCGT_P050_3	P050_3	Pembro	444	0.133401	-0.0334517	tumor
277	CAATATCGCCCT_P050_3	P050_3	Pembro	444	-0.0140502	0.107541	tumor
278	TAATAGTTTCAA_P050_3	P050_3	Pembro	444	0.119904	-0.0176309	tumor
279	TGAATTCCTGAG_P050_3	P050_3	Pembro	444	-0.0647324	0.0327618	tumor
280	CTACATCTTAGT_P050_3	P050_3	Pembro	444	0.0405	0.0673231	tumor
281	TTAGAAGTGTGT_P050_3	P050_3	Pembro	444	0.087324	0.0231401	tumor
282	GTACCTCTCATA_P050_3	P050_3	Pembro	444	-0.0373731	0.0406964	tumor
283	GAGCCTTCAAAA_P050_3	P050_3	Pembro	444	0.183786	0.12799	tumor
284	AAATCTTCCGTT_P050_3	P050_3	Pembro	444	-0.197116	-0.0451525	tumor
285	GCTTTTGGTATA_P050_3	P050_3	Pembro	444	0.0121885	-0.0847629	tumor
286	TTCTTGGCCATA_P050_3	P050_3	Pembro	444	0.228593	0.0941683	tumor
287	ACGTTCGAAGTG_P050_3	P050_3	Pembro	444	-0.0300933	0.0371133	tumor
288	TATTAGAGGTTA_P050_3	P050_3	Pembro	444	-0.177506	0.0145004	tumor
289	GTGATTGGCGAA_P050_3	P050_3	Pembro	444	0.0695777	0.00109479	tumor
290	GGTTGTGAAGGT_P050_3	P050_3	Pembro	444	-0.172889	-0.0973747	tumor
291	GGCCACTGTTTC_P050_3	P050_3	Pembro	444	0.0888305	0.0394364	tumor
292	GCTTGCACCTCG_P050_3	P050_3	Pembro	444	0.317128	0.00454663	tumor
293	ATGAGCCACTAA_P050_3	P050_3	Pembro	444	-0.136618	-0.0262872	tumor
294	CAGCTCACGCTG_P050_3	P050_3	Pembro	444	-0.241274	0.0279804	tumor
295	GACCAGCCAGAC_P050_3	P050_3	Pembro	444	-0.0590246	-0.026219	tumor
296	GATTTCCGAGAG_P050_3	P050_3	Pembro	444	0.0229397	0.0775134	tumor
297	ACTCTAAGTTAC_P050_3	P050_3	Pembro	444	0.0174829	-0.0851978	tumor
298	CGCTGGCGATGC_P050_3	P050_3	Pembro	444	-0.154283	0.00475509	tumor
299	GTGGCATCGTCT_P050_3	P050_3	Pembro	444	-0.19094	-0.085482	tumor
300	CGTCTTGAGTTT_P050_3	P050_3	Pembro	444	0.0563984	0.0349548	tumor
301	GCTTCGTTCACT_P050_3	P050_3	Pembro	444	-0.0574571	0.0677023	tumor
302	GAGACAGTCATT_P050_3	P050_3	Pembro	444	0.161195	0.000246534	tumor
303	ACAACCTACTTT_P050_3	P050_3	Pembro	444	0.0377955	0.0285503	tumor
304	CGGTTATGAGAC_P050_3	P050_3	Pembro	444	-0.00804285	0.0816085	tumor
305	TTTTAGAGCTAT_P050_3	P050_3	Pembro	444	0.148856	0.101709	tumor
306	CGGATTTGCTTC_P050_3	P050_3	Pembro	444	-0.0222768	-0.0396869	tumor
307	CATACCGGGTTT_P050_3	P050_3	Pembro	444	-0.142684	-0.100126	tumor
308	CCTATGAAAGCC_P050_3	P050_3	Pembro	444	0.0758122	-0.0599725	tumor
309	ACCGTCCCATCG_P050_3	P050_3	Pembro	444	0.283842	0.0327863	tumor
310	GTCCGCTCTACC_P050_3	P050_3	Pembro	444	-0.147587	0.0518759	tumor
311	TGATAAAATCCC_P050_3	P050_3	Pembro	444	0.39378	0.0484924	tumor
312	GCAAGCCGAGGT_P050_3	P050_3	Pembro	444	0.20793	0.0878159	tumor
313	GTAATAGATTNN_P029_4A	P029_4	pembro	67	0.330704	0.0130922	tumor
314	CGACCCACCACN_P029_4A	P029_4	pembro	67	-0.09307	-0.0301703	tumor
315	GAATTGTATCCT_P029_4A	P029_4	pembro	67	-0.219352	-0.0618848	tumor
316	AGAAGTCCATCG_P029_4A	P029_4	pembro	67	0.349035	0.0306311	tumor
317	GACACTTATAAA_P029_4A	P029_4	pembro	67	0.0218007	0.0683911	tumor
318	ACACTTGGCCGN_P029_4A	P029_4	pembro	67	0.0162278	-0.000832158	tumor
319	CGGCCTTTCGCN_P029_4A	P029_4	pembro	67	-0.0393224	0.104151	tumor
320	CCTGTTACCCTA_P029_4A	P029_4	pembro	67	-0.190597	-0.00913454	tumor
321	CGACAATTGCCN_P029_4A	P029_4	pembro	67	-0.0854062	-0.000978308	tumor
322	CCCCTTGTCCAN_P029_4A	P029_4	pembro	67	0.0744179	0.0063035	tumor
323	GAAACAAGAGCA_P029_4A	P029_4	pembro	67	-0.112089	-0.0012753	tumor
324	GTTTGTACGCAN_P029_4A	P029_4	pembro	67	0.0703692	-0.00892057	tumor
325	TTCCTGAACTNN_P029_4A	P029_4	pembro	67	-0.099986	0.00177467	tumor
326	TTCTTCCCAGGT_P029_4A	P029_4	pembro	67	0.0768071	0.0159416	tumor
327	CTTGGCAGCGTG_P029_4A	P029_4	pembro	67	0.0713833	0.0659379	tumor
328	CCAGGTAGTTCC_P029_4A	P029_4	pembro	67	0.130757	0.0637179	tumor
329	TTACCCACCGAT_P029_4A	P029_4	pembro	67	-0.20235	-0.00621407	tumor
330	TTGTTCAGTATC_P029_4A	P029_4	pembro	67	-0.0907453	0.0173083	tumor
331	GCCTTTGTCAGA_P029_4A	P029_4	pembro	67	-0.174206	-0.0193862	tumor
332	AACCTTTTGCAA_P029_4A	P029_4	pembro	67	0.03563	0.073021	tumor
333	CATCAAAGCGTA_P029_4A	P029_4	pembro	67	-0.103773	0.0388509	tumor
334	GCTCTTGGTAAT_P029_4A	P029_4	pembro	67	-0.190901	0.0457606	tumor
335	TGTCACCCGTNN_P029_4A	P029_4	pembro	67	-0.0644012	-0.0459306	tumor
336	TCTTAATTCACC_P029_4A	P029_4	pembro	67	-0.0549652	-0.0259909	tumor
337	TTTCTTGGATGT_P029_4A	P029_4	pembro	67	0.113138	-0.00963709	tumor
338	CATCAGCCGTTN_P029_4A	P029_4	pembro	67	0.0513564	-0.0118579	tumor
339	AGAGGTCCGTAA_P029_4A	P029_4	pembro	67	0.0168623	0.0474998	tumor
340	AAACGGTGTCTN_P029_4A	P029_4	pembro	67	-0.00539384	0.00157882	tumor
341	CGTTCGTTCGCG_P029_4A	P029_4	pembro	67	-0.213075	0.117497	tumor
342	ACTATCTCGTCN_P029_4A	P029_4	pembro	67	0.0134744	0.0578207	tumor
343	CCGCAGATCACC_P029_4A	P029_4	pembro	67	0.1003	-0.0402482	tumor
344	GGCTGATTGGTC_P029_4A	P029_4	pembro	67	0.157561	0.0523853	tumor
345	CGGTGTACTTCT_P029_4A	P029_4	pembro	67	-0.0956207	0.0391892	tumor
346	CGTTGCGTGTCT_P029_4A	P029_4	pembro	67	-0.0919706	-0.0284661	tumor
347	GAGAATATGTTN_P029_4A	P029_4	pembro	67	0.119058	0.0689948	tumor
348	AACCTACAAGCG_P029_4A	P029_4	pembro	67	0.0701841	0.0215077	tumor
349	TGTGTCCATTTA_P029_4A	P029_4	pembro	67	0.0819255	0.0271602	tumor
350	GTCCTTTAAGAT_P029_4A	P029_4	pembro	67	-0.279108	-0.0024134	tumor
351	GCAAGTAGCCGT_P029_4A	P029_4	pembro	67	-0.0698908	-0.0293067	tumor
352	GGAACACCTGGT_P029_4A	P029_4	pembro	67	0.0655963	0.00663682	tumor
353	CCTTCAGCATTG_P029_4A	P029_4	pembro	67	-0.0842347	0.0542354	tumor
354	TACCGCCGCGAN_P029_4A	P029_4	pembro	67	-0.088846	0.0417966	tumor
355	TTCGCGCCCGAT_P029_4A	P029_4	pembro	67	0.0480626	-0.0613605	tumor
356	TGCTGGAATGTT_P029_4A	P029_4	pembro	67	-0.316327	-0.0403146	tumor
357	GATCAGTCGGTC_P029_4A	P029_4	pembro	67	-0.3636	-0.102189	tumor
358	AAAAGTGACTCN_P029_4A	P029_4	pembro	67	0.353776	-0.0701689	tumor
359	CGGGAGGCTGTN_P029_4A	P029_4	pembro	67	-0.0879747	-0.0827801	tumor
360	CAATTTCACGCN_P029_4A	P029_4	pembro	67	0.228402	0.0644618	tumor
361	GGTGTCGGATTC_P029_4A	P029_4	pembro	67	0.111228	0.0152943	tumor
362	GAAGAGCGACCN_P029_4A	P029_4	pembro	67	-0.157155	-0.0122279	tumor
363	GTAATTAGCAGN_P029_4A	P029_4	pembro	67	0.0355753	0.0297782	tumor
364	CATCCTTAGCGN_P029_4A	P029_4	pembro	67	-0.136097	0.020047	tumor
365	AGCCTCGGAATN_P029_4A	P029_4	pembro	67	0.00756714	-0.0575403	tumor
366	CCGCACTACTCT_P029_4A	P029_4	pembro	67	-0.140349	0.0660821	tumor
367	GGACGAAAACGN_P029_4A	P029_4	pembro	67	-0.197939	-0.0174729	tumor
368	GCGGTCGCCTCA_P029_4A	P029_4	pembro	67	-0.0527129	-0.00897949	tumor
369	GGATAACAGTTN_P029_4A	P029_4	pembro	67	-0.126013	-0.0972742	tumor
370	GTGTAGGGGCCN_P029_4A	P029_4	pembro	67	-0.00773184	-0.0149308	tumor
371	CCTCACTTCTTC_P029_4A	P029_4	pembro	67	0.0169354	0.00417648	tumor
372	GGCAGCTTAGNN_P029_4A	P029_4	pembro	67	-0.102634	-0.026774	tumor
373	CGAACCTTACGN_P029_4A	P029_4	pembro	67	0.199716	0.0112799	tumor
374	GCTCCTCGCTCC_P029_4A	P029_4	pembro	67	0.0125179	0.0473778	tumor
375	CTCATCGCATAC_P029_4A	P029_4	pembro	67	-0.180066	0.0107211	tumor
376	AACCAGTTTCAT_P029_4A	P029_4	pembro	67	0.0180291	-0.00667486	tumor
377	CCTCCACGATTT_P029_4A	P029_4	pembro	67	-0.101084	0.0768069	tumor
378	CGAACTTGAGNN_P029_4A	P029_4	pembro	67	0.150724	-0.0293127	tumor
379	TACCGCCGCTGA_P029_4A	P029_4	pembro	67	-0.0797393	0.0105583	tumor
380	CTCCGACAGTCG_P029_4A	P029_4	pembro	67	-0.0862041	0.00725912	tumor
381	CTCCCACAAGCG_P029_4A	P029_4	pembro	67	-0.0905811	-0.0826713	tumor
382	CAGACACAAGNN_P029_4A	P029_4	pembro	67	0.0269726	-0.0231385	tumor
383	AGATGTTTCTTG_P029_4A	P029_4	pembro	67	0.0818775	0.0609439	tumor
384	TGGCTTCCCACT_P029_4A	P029_4	pembro	67	-0.0117411	0.0286968	tumor
385	GTGAACCCTCAN_P029_4A	P029_4	pembro	67	0.291902	0.178352	tumor
386	TAGCAGGCGAAA_P029_4A	P029_4	pembro	67	0.0245483	0.165707	tumor
387	CCTGGCCTTCGN_P029_4A	P029_4	pembro	67	-0.234333	0.0280842	tumor
388	ACAATGCACCAC_P029_4A	P029_4	pembro	67	0.0323344	0.0455006	tumor
389	CATTGTTCCAGC_P029_4A	P029_4	pembro	67	0.0529201	0.0455208	tumor
390	GTCTTGCCGCTN_P029_4A	P029_4	pembro	67	-0.0774889	-0.0523038	tumor
391	GTAAGCTCTTGT_P029_4A	P029_4	pembro	67	-0.00738922	0.0248962	tumor
392	GCGGCGCTCGTT_P029_4A	P029_4	pembro	67	-0.183995	0.0186514	tumor
393	CTTCGTAGGTTA_P029_4A	P029_4	pembro	67	0.0713137	0.0375076	tumor
394	TTTGACCTGATA_P029_4A	P029_4	pembro	67	-0.137407	0.0141709	tumor
395	CGTTTTTAGAAC_P029_4A	P029_4	pembro	67	0.203803	0.064054	tumor
396	GACCGATTCCCN_P029_4A	P029_4	pembro	67	0.316872	0.0554466	tumor
397	ACAGTTCCATCG_P029_4A	P029_4	pembro	67	0.00355813	-0.0312339	tumor
398	TGAAGCCCAGCA_P029_4A	P029_4	pembro	67	0.0606983	0.0302424	tumor
399	GTGATCTACATC_P029_4A	P029_4	pembro	67	-0.14303	-0.0385092	tumor
400	GCTCTAGAAAGG_P029_4A	P029_4	pembro	67	0.0116998	-0.038653	tumor
401	ATAAGCGCGACN_P029_4A	P029_4	pembro	67	-0.214908	0.000628315	tumor
402	CCAGGGACAATT_P029_4A	P029_4	pembro	67	-0.0657609	0.0293355	tumor
403	GGCAACTGCCCA_P029_4A	P029_4	pembro	67	0.12767	0.0837164	tumor
404	ATAAGGTTCCTA_P029_4A	P029_4	pembro	67	-0.169904	-0.00958746	tumor
405	GATTACTGACGN_P029_4A	P029_4	pembro	67	0.0641465	0.00208346	tumor
406	CGTCCAGTCCAN_P029_4A	P029_4	pembro	67	0.0167803	0.0994279	tumor
407	CATCAGTCGCCC_P029_4A	P029_4	pembro	67	-0.069605	0.103904	tumor
408	GAGCAGCCATGN_P029_4A	P029_4	pembro	67	-0.225729	-0.0132345	tumor
409	GTAACCCCTGAG_P029_4A	P029_4	pembro	67	0.0312339	0.0188439	tumor
410	TAAACAGACGGN_P029_4A	P029_4	pembro	67	-0.134489	0.0669236	tumor
411	CGGCGCCAATTC_P029_4A	P029_4	pembro	67	-0.109661	-0.0377864	tumor
412	GAGACCCTCTCT_P029_4A	P029_4	pembro	67	0.0194015	-0.0303075	tumor
413	AGTAGAGCGATN_P029_4A	P029_4	pembro	67	0.137989	-0.0278949	tumor
414	GTAACTTGAGTT_P029_4A	P029_4	pembro	67	-0.0452967	0.00643602	tumor
415	TGAATCTGCCCN_P029_4A	P029_4	pembro	67	-0.0761132	-0.0216445	tumor
416	ATACAATCTAAT_P029_4A	P029_4	pembro	67	-0.061063	-0.0779224	tumor
417	CCGTTTTAAAGA_P029_4A	P029_4	pembro	67	0.0798555	0.03188	tumor
418	GGGTAAGTTACN_P029_4A	P029_4	pembro	67	0.2447	0.064773	tumor
419	GTCACTGAGTAG_P029_4A	P029_4	pembro	67	-0.109728	0.0784629	tumor
420	CCGTTCTTGACT_P029_4A	P029_4	pembro	67	0.102298	-0.00760438	tumor
421	ATGAGCTTACCC_P029_4A	P029_4	pembro	67	0.0747685	0.101729	tumor
422	ATCAACGTAATA_P029_4A	P029_4	pembro	67	0.0355987	0.0159043	tumor
423	GGATGTAGCCGC_P029_4A	P029_4	pembro	67	-0.0705591	0.0139533	tumor
424	GTTTGAGGACNN_P029_4A	P029_4	pembro	67	-0.00917527	-0.00678195	tumor
425	TATCCCATATCG_P029_4A	P029_4	pembro	67	-0.0344694	-0.0350707	tumor
426	CACATTCTTCCG_P029_4A	P029_4	pembro	67	0.0748949	0.0372784	tumor
427	GGCATAACGCTC_P029_4A	P029_4	pembro	67	0.0808795	0.117668	tumor
428	AATGAGGCTGTC_P029_4A	P029_4	pembro	67	0.115944	0.0527314	tumor
429	CAAACATTTTTC_P029_4A	P029_4	pembro	67	0.156272	0.0513464	tumor
430	GAGCCACCAAAN_P029_4A	P029_4	pembro	67	0.136541	0.0348754	tumor
431	CGTCTCTCGAAG_P029_4A	P029_4	pembro	67	-0.207958	-0.0121638	tumor
432	CCAAGGGTATAG_P029_4A	P029_4	pembro	67	0.0588149	0.0907633	tumor
433	GTGTGATGCTGT_P029_4A	P029_4	pembro	67	0.0124749	0.0387001	tumor
434	CCGCTGGCAGAC_P029_4A	P029_4	pembro	67	-0.0304064	-0.0203407	tumor
435	AGTTTCGAAAAC_P029_4A	P029_4	pembro	67	0.0182432	-0.036575	tumor
436	TCGCGCGCATGG_P029_4A	P029_4	pembro	67	0.0326157	-0.00576949	tumor
437	GCAGCGTGACGG_P029_4A	P029_4	pembro	67	0.0134625	-0.0683221	tumor
438	CCCAGCTCTGAA_P029_4A	P029_4	pembro	67	0.0966021	-0.0512996	tumor
439	AGTTATGTTTTT_P029_4A	P029_4	pembro	67	-0.0159804	0.0266202	tumor
440	CGTCGAATCCAC_P029_4A	P029_4	pembro	67	-0.142697	0.0517164	tumor
441	CCCGCGTCTAAT_P029_4A	P029_4	pembro	67	0.287193	0.0594449	tumor
442	GAGCCGCGACGC_P029_4A	P029_4	pembro	67	0.0802719	0.0131584	tumor
443	GTTTAACCGTAN_P029_4A	P029_4	pembro	67	-0.128391	-0.0024443	tumor
444	AATTCATCCTCG_P029_4A	P029_4	pembro	67	-0.15247	-0.0818548	tumor
445	TTCCTCACGGGC_P029_4A	P029_4	pembro	67	-0.154525	-0.0238038	tumor
446	TCCCTGATGCTT_P029_4A	P029_4	pembro	67	0.0510523	-0.019941	tumor
447	CCGTGAAGAGTT_P029_4A	P029_4	pembro	67	0.0762407	0.0573567	tumor
448	GCCCAACCGCCG_P029_4A	P029_4	pembro	67	0.0893472	0.00757863	tumor
449	CTAAACCCCGAN_P029_4A	P029_4	pembro	67	-0.011756	0.0484319	tumor
450	TTTGGCAATGGG_P029_4A	P029_4	pembro	67	0.0532969	0.096287	tumor
451	ATCATGATTCAT_P029_4A	P029_4	pembro	67	-0.351743	-0.091936	tumor
452	CACAGTACCAGA_P029_4A	P029_4	pembro	67	-0.301507	-0.0349163	tumor
453	ATCGTTAGCTTN_P029_4A	P029_4	pembro	67	-0.160007	-0.115609	tumor
454	ATGTGTGTTTGC_P029_4A	P029_4	pembro	67	-0.0973554	0.0517768	tumor
455	GTCAAAGAGAAC_P029_4A	P029_4	pembro	67	0.202973	-0.00466787	tumor
456	AACATCAGCAAC_P029_4A	P029_4	pembro	67	-0.0533255	0.0449097	tumor
457	GGCTCATGGAAN_P029_4A	P029_4	pembro	67	-0.101737	-0.0105695	tumor
458	GACTGTCAGGNN_P029_4A	P029_4	pembro	67	-0.0232202	0.107775	tumor
459	TTAGTCGAATAT_P029_4A	P029_4	pembro	67	0.0441371	0.035718	tumor
460	TGGGTGAATTGN_P029_4A	P029_4	pembro	67	0.113233	0.0247967	tumor
461	ATAACCATCTTG_P029_4A	P029_4	pembro	67	-0.0353617	-0.0388954	tumor
462	GCGAGCATCGGN_P029_4A	P029_4	pembro	67	0.0971158	0.0291629	tumor
463	CAGCACGGTCGN_P029_4A	P029_4	pembro	67	0.267936	-0.0498122	tumor
464	CAATCCCGGAGT_P029_4A	P029_4	pembro	67	0.0933003	-0.0227027	tumor
465	CAGAACGCCACC_P029_4A	P029_4	pembro	67	0.0681355	-0.0405433	tumor
466	ACGTTCACTCTC_P029_4A	P029_4	pembro	67	-0.0570056	-0.00655083	tumor
467	GTTTGAGCACCT_P029_4A	P029_4	pembro	67	-0.149164	-0.027979	tumor
468	AGGTTACGTACN_P029_4A	P029_4	pembro	67	-0.018407	-0.00218491	tumor
469	ATATTCGAGATC_P029_4A	P029_4	pembro	67	-0.107503	0.0873606	tumor
470	TAATTGGAGGTN_P029_4A	P029_4	pembro	67	0.00317224	-0.0027437	tumor
471	TGACCGAATGNN_P029_4A	P029_4	pembro	67	-0.207092	0.033361	tumor
472	AACGGTCGTGCC_P029_4A	P029_4	pembro	67	-0.199916	0.0408759	tumor
473	TGTATCGCCGTN_P029_4A	P029_4	pembro	67	-0.266985	-0.0476347	tumor
474	GTCATGTTGGAC_P029_4A	P029_4	pembro	67	0.000547377	-0.0131936	tumor
475	ATGCGGAAGTCA_P029_4A	P029_4	pembro	67	-0.123691	0.0194495	tumor
476	CGCTTTTGGGCT_P029_4A	P029_4	pembro	67	-0.114273	0.0376979	tumor
477	GCCTGCAGTAAN_P029_4A	P029_4	pembro	67	-0.358018	-0.061125	tumor
478	CGAATCGCGCCT_P029_4A	P029_4	pembro	67	-0.0673771	-0.0675901	tumor
479	GCGCAACGATTT_P029_4A	P029_4	pembro	67	0.244136	0.0566561	tumor
480	GCGACTGTTCTN_P029_4A	P029_4	pembro	67	0.331193	-0.00869359	tumor
481	CCTTTTGGTTCC_P029_4A	P029_4	pembro	67	0.143506	-0.0435175	tumor
482	GTCATCGAGGCG_P029_4A	P029_4	pembro	67	-0.285446	-0.0464141	tumor
483	ATGAGCACATCA_P029_4A	P029_4	pembro	67	0.00811608	0.0305654	tumor
484	CTTTCACGAGCA_P029_4A	P029_4	pembro	67	-0.0336591	0.0684835	tumor
485	TTGACCCCGCTN_P029_4A	P029_4	pembro	67	0.085709	-0.0635163	tumor
486	TCGTCTCCATGA_P029_4A	P029_4	pembro	67	0.0296937	-0.0131356	tumor
487	GTGTTCATGTGA_P029_4A	P029_4	pembro	67	-0.0258105	0.0774633	tumor
488	GCTATACTGCCN_P029_4A	P029_4	pembro	67	0.166805	0.0232784	tumor
489	GCCTTTAACANN_P029_4A	P029_4	pembro	67	-0.0807146	-0.058368	tumor
490	ACATGCAAGCCA_P029_4A	P029_4	pembro	67	0.0116621	0.0392838	tumor
491	CCTACCTTCCCC_P029_4A	P029_4	pembro	67	-0.185235	0.00227004	tumor
492	CTTCGATAACTN_P029_4A	P029_4	pembro	67	-0.00981033	0.0201975	tumor
493	CATCATGTGTCN_P029_4A	P029_4	pembro	67	0.143678	0.0631195	tumor
494	AACCTAATTTTT_P029_4A	P029_4	pembro	67	0.000177435	-0.0691002	tumor
495	CGGCCCTCAACG_P029_4A	P029_4	pembro	67	0.179986	0.111122	tumor
496	CCTCTTGAAAAN_P029_4A	P029_4	pembro	67	-0.141133	-0.0440931	tumor
497	AAGGCCTTACGC_P029_4A	P029_4	pembro	67	-0.160921	0.00386165	tumor
498	AAGCAAAGGTGN_P029_4A	P029_4	pembro	67	-0.0262351	0.0480746	tumor
499	TGCATCAGGACC_P029_4A	P029_4	pembro	67	0.258232	0.148932	tumor
500	ATGGTACACGCN_P029_4A	P029_4	pembro	67	0.310498	0.00399489	tumor
501	TATTGCGGTTTC_P029_4A	P029_4	pembro	67	0.256757	-0.0907422	tumor
502	CCGGGCCCTTTT_P029_4A	P029_4	pembro	67	-0.169791	-0.000582288	tumor
503	GCAAATCTCAGC_P029_4A	P029_4	pembro	67	-0.103166	0.00512227	tumor
504	TTGGGAACGACC_P029_4A	P029_4	pembro	67	-0.120298	0.014295	tumor
505	ACGGTCCGACGA_P029_4A	P029_4	pembro	67	0.0944341	0.0117103	tumor
506	TAGAAGTAAATN_P029_4A	P029_4	pembro	67	0.103974	0.0244781	tumor
507	TGGTCTGTACNN_P029_4A	P029_4	pembro	67	0.102884	-0.049092	tumor
508	ATGTAATGCGGN_P029_4A	P029_4	pembro	67	0.0476667	0.00255443	tumor
509	AGTAAGCCTCNN_P029_4A	P029_4	pembro	67	0.173987	0.0212257	tumor
510	TCCGCATCCGCT_P029_4A	P029_4	pembro	67	-0.113095	0.0103596	tumor
511	AAATAGATTCGN_P029_4A	P029_4	pembro	67	0.0717247	-0.0200162	tumor
512	GTAGAGCTAATN_P029_4A	P029_4	pembro	67	-0.231125	0.0504945	tumor
513	CGAACAGACTAC_P029_4A	P029_4	pembro	67	-0.0882541	-0.0338762	tumor
514	ACCAGAGTTTAN_P029_4A	P029_4	pembro	67	-0.160336	-0.00512365	tumor
515	TATACAGAGTCC_P029_4A	P029_4	pembro	67	-0.0649083	0.0423405	tumor
516	ACTTTCCTTTTG_P029_4A	P029_4	pembro	67	0.013593	-0.0354951	tumor
517	TGTCGTCCCTTT_P029_4A	P029_4	pembro	67	-0.106449	-0.0688368	tumor
518	GAATGCGTACGN_P029_4A	P029_4	pembro	67	-0.0273125	-0.0848717	tumor
519	TTACTAGCATAA_P029_4A	P029_4	pembro	67	0.00789163	-0.0241097	tumor
520	TTTGGGACGTCT_P029_4A	P029_4	pembro	67	-0.272019	-0.0170771	tumor
521	TGAAGATGCCTA_P029_4A	P029_4	pembro	67	-0.00732344	0.0110383	tumor
522	CCAGTCTTCTCG_P029_4A	P029_4	pembro	67	-0.0902235	-0.0614463	tumor
523	CACTTGGCGATG_P029_4A	P029_4	pembro	67	-0.175919	-0.0427797	tumor
524	ACAGTAAAGCNN_P029_4A	P029_4	pembro	67	-0.205218	0.0890434	tumor
525	AAGGGTAAGGTN_P029_4A	P029_4	pembro	67	0.0148835	0.00673596	tumor
526	GGCTACCTGTTG_P029_4A	P029_4	pembro	67	0.0417048	-0.117016	tumor
527	ATCCCTCTGTTN_P029_4A	P029_4	pembro	67	-0.129128	0.0571253	tumor
528	CACGAGTTCTGC_P029_4A	P029_4	pembro	67	0.0497726	0.0483905	tumor
529	GCTTGACAGGGC_P029_4A	P029_4	pembro	67	-0.0248938	0.0133674	tumor
530	AACCGCCCGCCN_P029_4A	P029_4	pembro	67	-0.0432364	0.0591515	tumor
531	ACCACACGTCGA_P029_4A	P029_4	pembro	67	-0.0836501	-0.00678026	tumor
532	CCCATAGGCACC_P029_4A	P029_4	pembro	67	-0.418308	-0.0513951	tumor
533	CACGACCCACAG_P029_4A	P029_4	pembro	67	0.150545	0.0146698	tumor
534	CAGGAAGCCATG_P029_4A	P029_4	pembro	67	0.0466715	-0.013804	tumor
535	ATACACCCTAGT_P029_4A	P029_4	pembro	67	0.223202	0.14123	tumor
536	GCGCGTTATGGN_P029_4A	P029_4	pembro	67	-0.0521849	-0.00353146	tumor
537	AACCCCGGTATN_P029_4A	P029_4	pembro	67	-0.0895155	0.00619058	tumor
538	GGAACGCCGCTT_P029_4A	P029_4	pembro	67	0.0154887	-0.00229326	tumor
539	AGACCCGCGCAT_P029_4A	P029_4	pembro	67	0.175708	0.0155738	tumor
540	CGCAGTCCGCAC_P029_4A	P029_4	pembro	67	-0.0356177	-0.0374523	tumor
541	CCGTTGGCCTGC_P029_4A	P029_4	pembro	67	0.072649	0.0242199	tumor
542	CAGTGCGAGTTC_P029_4A	P029_4	pembro	67	-0.117333	0.0567775	tumor
543	ACAGTTAAAGCN_P029_4A	P029_4	pembro	67	-0.280695	0.0258853	tumor
544	CGGTCCGCTTGA_P029_4A	P029_4	pembro	67	0.00821399	-0.0368868	tumor
545	TGACATCGTTAN_P029_4A	P029_4	pembro	67	0.0114149	-0.0391033	tumor
546	CATCACCGGAAC_P029_4A	P029_4	pembro	67	-0.0571424	0.0240352	tumor
547	CGGCTCTTCTAG_P029_4A	P029_4	pembro	67	0.00576167	0.0903146	tumor
548	CCTTTCGCGGCC_P029_4A	P029_4	pembro	67	-0.0343525	-0.0293182	tumor
549	GTCGAGAACTCA_P029_4A	P029_4	pembro	67	-0.0711724	0.0130645	tumor
550	CTCAGTGAGTTN_P029_4A	P029_4	pembro	67	0.194328	0.0105963	tumor
551	CCAGCGACCTCA_P029_4A	P029_4	pembro	67	-0.102084	0.00409767	tumor
552	ATCAGTCCCACN_P029_4A	P029_4	pembro	67	-0.120093	-0.00960476	tumor
553	CGCCTAAATATT_P029_4A	P029_4	pembro	67	0.208022	0.0138637	tumor
554	GACAATCTCTCA_P029_4A	P029_4	pembro	67	0.138904	0.173251	tumor
555	CCGTTGCGATCC_P029_4A	P029_4	pembro	67	0.0897821	-0.105581	tumor
556	GTCGAGCCGACC_P029_4A	P029_4	pembro	67	-0.11912	-0.0440983	tumor
557	TTTGTCCTGGCN_P029_4A	P029_4	pembro	67	-0.235943	0.00619156	tumor
558	AGGCGCAGTGTT_P029_4A	P029_4	pembro	67	-0.0939355	-0.0678217	tumor
559	GTTTCTCGCGTT_P029_4A	P029_4	pembro	67	-0.290281	-0.106936	tumor
560	GGCGCTAGGAAC_P029_4A	P029_4	pembro	67	-0.0285588	0.00693569	tumor
561	GCAATGATCCTG_P029_4A	P029_4	pembro	67	-0.208394	-0.0226225	tumor
562	GTCACCTTGGCT_P029_4A	P029_4	pembro	67	-0.287131	-0.0847838	tumor
563	ACCAGTCTGTTA_P029_4A	P029_4	pembro	67	-0.161349	0.0253783	tumor
564	AGTTTGCCGTGA_P029_4A	P029_4	pembro	67	0.109962	0.0086735	tumor
565	CTCAAGGGACTN_P029_4A	P029_4	pembro	67	0.0950962	0.083603	tumor
566	GCACACAGTCCN_P029_4A	P029_4	pembro	67	-0.0283072	0.0108226	tumor
567	TGGGTGTTGTCA_P029_4A	P029_4	pembro	67	-0.075894	0.0212943	tumor
568	AGTCCGCCGGCN_P029_4A	P029_4	pembro	67	0.0523123	-0.0668179	tumor
569	CCCACTGCCTGA_P029_4A	P029_4	pembro	67	0.212191	-0.0122915	tumor
570	GGACCACCAGAN_P029_4A	P029_4	pembro	67	-0.00993047	0.0230274	tumor
571	GACCGCTTGTAG_P029_4A	P029_4	pembro	67	0.103771	-0.0203071	tumor
572	CAGAACATGACG_P029_4A	P029_4	pembro	67	0.0736862	-0.000696371	tumor
573	CACGTATGCTTN_P029_4A	P029_4	pembro	67	-0.153402	-0.0160855	tumor
574	ATCACTACCGTN_P029_4A	P029_4	pembro	67	0.1433	-0.0205031	tumor
575	CGTAAGCCCGCG_P029_4A	P029_4	pembro	67	-0.0905869	-0.0255622	tumor
576	CCGAGTGCTTCG_P029_4A	P029_4	pembro	67	-0.171921	-0.0686566	tumor
577	CGTTTGCAAGGA_P029_4A	P029_4	pembro	67	-0.0625007	-0.0385683	tumor
578	ATTGTGGGCAGT_P029_4A	P029_4	pembro	67	0.00793954	0.0748276	tumor
579	TAAATATCGGAC_P029_4A	P029_4	pembro	67	0.149444	-0.00818202	tumor
580	TTATTCGGCGAG_P029_4A	P029_4	pembro	67	0.293476	0.0605299	tumor
581	CCTTTAGGCACN_P029_4A	P029_4	pembro	67	-0.170036	-0.00709894	tumor
582	CTTGGATGCGAT_P029_4A	P029_4	pembro	67	0.189773	0.113371	tumor
583	CGGTAAAGAACG_P029_4A	P029_4	pembro	67	-0.191461	0.0400004	tumor
584	TGAAGGCCCTGG_P029_4A	P029_4	pembro	67	-0.0775673	0.00328221	tumor
585	AAGCCTCAGCAA_P029_4A	P029_4	pembro	67	-0.0669631	-0.107719	tumor
586	GCGCTATATCCN_P029_4A	P029_4	pembro	67	-0.0778231	-0.0159534	tumor
587	CAAACGGCCAGT_P029_4A	P029_4	pembro	67	-0.128608	-0.0175428	tumor
588	GATACGTCAGGN_P029_4A	P029_4	pembro	67	0.0178837	0.0855159	tumor
589	AAGTCATTGAGT_P029_4A	P029_4	pembro	67	-0.0755954	0.090339	tumor
590	ACTCTCTTGACN_P029_4A	P029_4	pembro	67	0.0192315	-0.0354417	tumor
591	TACGCTTAGAGG_P029_4A	P029_4	pembro	67	-0.139655	-0.00770977	tumor
592	GTGGCGCTTCTA_P029_4A	P029_4	pembro	67	-0.0931287	-0.102597	tumor
593	TGGTACTTAGTT_P029_4A	P029_4	pembro	67	-0.285781	-0.0246171	tumor
594	CGAAGTGACGAC_P029_4A	P029_4	pembro	67	0.0159759	-0.0216354	tumor
595	ACCCGTAGGCGT_P029_4A	P029_4	pembro	67	0.110222	-0.0433075	tumor
596	GTTATAAGGCTN_P029_4A	P029_4	pembro	67	-0.0946988	0.026951	tumor
597	CAGTTATCTAGA_P029_4A	P029_4	pembro	67	0.401424	-0.0786072	tumor
598	CTCTAACTTGAA_P029_4A	P029_4	pembro	67	0.206729	0.108461	tumor
599	AAGCTTCCGAGG_P029_4A	P029_4	pembro	67	-0.127547	-0.0756057	tumor
600	GCTCTTATGACT_P029_4A	P029_4	pembro	67	0.0938868	0.0111887	tumor
601	ATCGGGAAGTTA_P029_4A	P029_4	pembro	67	-0.0862496	0.00615854	tumor
602	TAAGCGTGCAGC_P029_4A	P029_4	pembro	67	0.148751	-0.0139758	tumor
603	GGTGGCCCTGAG_P029_4A	P029_4	pembro	67	-0.19236	-0.0453273	tumor
604	GATTTATAGCAG_P029_4A	P029_4	pembro	67	-0.179446	-0.012307	tumor
605	TTCGTCACTTAG_P029_4A	P029_4	pembro	67	0.0421605	0.191544	tumor
606	CTTCGAATAATT_P029_4A	P029_4	pembro	67	-0.132636	-0.0187049	tumor
607	AGAACACTGTNN_P029_4A	P029_4	pembro	67	0.12563	-0.0690647	tumor
608	CGGTCAACCCAG_P029_4A	P029_4	pembro	67	0.0789667	0.10571	tumor
609	CGTTATACGCCC_P029_4A	P029_4	pembro	67	-0.00374345	-0.0384307	tumor
610	AGCATGCTGCTC_P029_4A	P029_4	pembro	67	-0.0918879	-0.0248456	tumor
611	AGGGACAAGTTA_P029_4A	P029_4	pembro	67	0.055742	-0.0443828	tumor
612	GCTGTGCCAGCN_P029_4A	P029_4	pembro	67	-0.13574	0.0865792	tumor
613	TACGCTTGTCGN_P029_4A	P029_4	pembro	67	-0.0478142	0.058679	tumor
614	TGCCATGTGCCA_P029_4A	P029_4	pembro	67	-0.0502587	0.00299755	tumor
615	GCTGCACGATGT_P029_4A	P029_4	pembro	67	-0.132842	-0.0807144	tumor
616	GTTCCACGGACC_P029_4A	P029_4	pembro	67	-0.238374	-0.00318735	tumor
617	GGACAACCGGNN_P029_4A	P029_4	pembro	67	0.0357791	0.124513	tumor
618	CGCGTTAAAACT_P029_4A	P029_4	pembro	67	0.0700844	-0.0509451	tumor
619	AGTAGCTGTGTN_P029_4A	P029_4	pembro	67	0.0941499	0.0603141	tumor
620	AAGGGTTCTAAT_P029_4A	P029_4	pembro	67	-0.123655	0.0757122	tumor
621	ACTTGTTCGGTN_P029_4A	P029_4	pembro	67	-0.0482212	-0.0685751	tumor
622	CACAATGGCCCN_P029_4A	P029_4	pembro	67	0.138976	-0.0179738	tumor
623	GTGAGACCACCA_P029_4A	P029_4	pembro	67	0.0672194	0.110262	tumor
624	GGTCTCATCGTG_P029_4A	P029_4	pembro	67	-0.0945681	-0.129673	tumor
625	TGGCGAGAGCNN_P029_4A	P029_4	pembro	67	-0.0842599	0.0566697	tumor
626	CCACTGGATAAN_P029_4A	P029_4	pembro	67	-0.118953	0.0271159	tumor
627	GCGTCCTTATGT_P029_4A	P029_4	pembro	67	0.140739	0.0212606	tumor
628	TCCTCGACCGAG_P029_4A	P029_4	pembro	67	0.0900635	0.143297	tumor
629	TAAGCTAACTCA_P029_4A	P029_4	pembro	67	0.122362	0.0326396	tumor
630	GCTTTAACGTAT_P029_4A	P029_4	pembro	67	0.16763	0.105106	tumor
631	TTGACAGACCGT_P029_4A	P029_4	pembro	67	0.129538	0.0309427	tumor
632	AGTTTACGCATN_P029_4A	P029_4	pembro	67	-0.216822	0.0184909	tumor
633	TCACATTTCATG_P029_4A	P029_4	pembro	67	-0.0408664	0.0971333	tumor
634	CATCTTGTTAGN_P029_4A	P029_4	pembro	67	-0.186036	-0.0628876	tumor
635	CTTTCAAATCGT_P029_4A	P029_4	pembro	67	0.0723211	0.00586742	tumor
636	TATGTTCTCGCG_P029_4A	P029_4	pembro	67	0.228206	0.00689864	tumor
637	AGCTGTTTGGCA_P029_4A	P029_4	pembro	67	-0.131862	-0.00758465	tumor
638	TTTTAATAGGCC_P029_4A	P029_4	pembro	67	-0.431741	0.00281024	tumor
639	AAGCCAGAGGAC_P029_4A	P029_4	pembro	67	0.0129967	-0.027527	tumor
640	GCCTTTAACTAN_P029_4A	P029_4	pembro	67	0.0850227	-0.0287843	tumor
641	GGTGTCATCGAT_P029_4A	P029_4	pembro	67	-0.163694	0.0142679	tumor
642	CGCTCATGGCTT_P029_4A	P029_4	pembro	67	-0.0598714	-0.00441459	tumor
643	GACAGAAATCGA_P029_4A	P029_4	pembro	67	0.0840815	0.0100312	tumor
644	AGGTTTTAACGA_P029_4A	P029_4	pembro	67	-0.131742	-0.0358523	tumor
645	CATTTTAGTCGG_P029_4A	P029_4	pembro	67	0.201568	-0.00356547	tumor
646	GGAGAGCAACTA_P029_4A	P029_4	pembro	67	-0.16449	0.0129315	tumor
647	CAATCCTGTCAG_P029_4A	P029_4	pembro	67	-0.206198	0.0645676	tumor
648	CCTCGAGTCCGN_P029_4A	P029_4	pembro	67	0.0611362	-0.0105651	tumor
649	CGGTCCCATCGC_P029_4A	P029_4	pembro	67	0.161711	0.0726219	tumor
650	TTTTGGTTTTGT_P029_4A	P029_4	pembro	67	-0.0636161	-0.0349533	tumor
651	CCGCATACCGCC_P029_4A	P029_4	pembro	67	-0.197221	0.0461607	tumor
652	CCAATAAATGCA_P029_4A	P029_4	pembro	67	-0.165509	-0.0687554	tumor
653	ATCACCCCGGAT_P029_4A	P029_4	pembro	67	-0.0433298	-0.018199	tumor
654	TGTTAATATTGC_P029_4A	P029_4	pembro	67	0.295302	0.0179086	tumor
655	GGCACTTTGGAC_P029_4A	P029_4	pembro	67	0.327774	-0.0299056	tumor
656	AGGGAGCCCCGT_P029_4A	P029_4	pembro	67	0.00923436	-0.0214252	tumor
657	GCTGTCTTATCN_P029_4A	P029_4	pembro	67	-0.0667534	-0.00184709	tumor
658	GGCAATTTGCGG_P029_4A	P029_4	pembro	67	-0.0638213	-0.0690242	tumor
659	GTCCCATAATCA_P029_4A	P029_4	pembro	67	-0.0754022	-0.0283639	tumor
660	GGACAGGCGCAT_P029_4A	P029_4	pembro	67	-0.0735649	0.00841566	tumor
661	GCTAAGTACCTA_P029_4A	P029_4	pembro	67	0.00305775	0.113768	tumor
662	AGGCGACTGTAN_P029_4A	P029_4	pembro	67	-0.13625	0.118805	tumor
663	TGTGTTTGGTCT_P029_4A	P029_4	pembro	67	-0.204841	-0.0527582	tumor
664	CCACACTGTTGC_P029_4A	P029_4	pembro	67	-0.19537	-0.0411427	tumor
665	ATCCTCGGCTGC_P029_4A	P029_4	pembro	67	-0.128112	0.0112029	tumor
666	AAATGCTCGGGC_P029_4A	P029_4	pembro	67	0.133834	0.0270848	tumor
667	AGTGCTCACTCC_P029_4A	P029_4	pembro	67	-0.0357069	0.0691024	tumor
668	GGCCGGCCCCGN_P029_4A	P029_4	pembro	67	-0.104088	-0.0354971	tumor
669	TACGAAAGGTGN_P029_4A	P029_4	pembro	67	0.00288165	0.0530366	tumor
670	GGCACCCAGGAC_P029_4A	P029_4	pembro	67	-0.0488813	-0.00318288	tumor
671	TATTGATCCAGA_P029_4A	P029_4	pembro	67	-0.26905	-0.0372123	tumor
672	TGGCGGCTCTAC_P029_4A	P029_4	pembro	67	0.0952409	-0.0776118	tumor
673	AAAAGATTATGT_P029_4A	P029_4	pembro	67	-0.146165	-0.00515207	tumor
674	TAACTAGAATTG_P029_4A	P029_4	pembro	67	-0.177284	0.148077	tumor
675	AAGACCCACTGA_P029_4A	P029_4	pembro	67	-0.268145	-0.0941261	tumor
676	CATAGTACATTN_P029_4A	P029_4	pembro	67	-0.301428	-0.0158248	tumor
677	ACGGGTCAACGC_P029_4A	P029_4	pembro	67	-0.0665085	-0.0486204	tumor
678	CCCAGACAGAGA_P029_4A	P029_4	pembro	67	-0.0196239	0.0131503	tumor
679	AGCACTTTTAAG_P029_4A	P029_4	pembro	67	0.0106417	-0.0182208	tumor
680	TACTGGCCGCGA_P029_4A	P029_4	pembro	67	0.101545	-0.0260084	tumor
681	GATTCCCGTTGG_P029_4A	P029_4	pembro	67	0.143708	0.0328766	tumor
682	GGTGTTTAGTGG_P029_4A	P029_4	pembro	67	-0.146646	-0.107995	tumor
683	TCGTAGATTGAG_P029_4A	P029_4	pembro	67	-0.217384	-0.106081	tumor
684	GCTCAGTGATAG_P029_4A	P029_4	pembro	67	0.0999904	-0.0134168	tumor
685	CGCGCGAACCTC_P029_4A	P029_4	pembro	67	0.163804	0.0220816	tumor
686	GTGGTATAATAA_P029_4A	P029_4	pembro	67	0.0727899	0.03177	tumor
687	CAAGTCTATCAG_P029_4A	P029_4	pembro	67	-0.0716684	0.0781543	tumor
688	TCCACCGTTGTC_P029_4A	P029_4	pembro	67	0.117093	0.0692764	tumor
689	CCTTGGCGTGGC_P029_4A	P029_4	pembro	67	-0.113468	-0.040663	tumor
690	TTCGTATTCTCA_P029_4A	P029_4	pembro	67	0.186536	0.0864215	tumor
691	TTATTCAATCGN_P029_4A	P029_4	pembro	67	-0.139988	0.0105865	tumor
692	TGTCAGTTCGTG_P029_4A	P029_4	pembro	67	-0.179874	0.0259847	tumor
693	GCGAGACTAGAG_P029_4A	P029_4	pembro	67	-0.12077	-0.0443513	tumor
694	GTTGAGTCGGGT_P029_4A	P029_4	pembro	67	0.152465	0.0390286	tumor
695	GATGAGTTTAGT_P029_4A	P029_4	pembro	67	-0.0136425	0.000661693	tumor
696	AGGATAGTGTTC_P029_4A	P029_4	pembro	67	0.313376	0.18117	tumor
697	GCAGGGAATGAN_P029_4A	P029_4	pembro	67	0.216011	0.100196	tumor
698	CCTGCTACAGGA_P029_4A	P029_4	pembro	67	-0.0268902	0.0403387	tumor
699	TAGGGCATTAGN_P029_4A	P029_4	pembro	67	-0.0953418	0.0585223	tumor
700	ATCAATCAAGCA_P029_4A	P029_4	pembro	67	0.143022	0.0175423	tumor
701	CTGGTGGTGCTG_P029_4A	P029_4	pembro	67	0.0771194	-0.0428034	tumor
702	AGGAACCAGTAA_P029_4A	P029_4	pembro	67	0.0718685	0.00548673	tumor
703	GTTAGAGCCATG_P029_4A	P029_4	pembro	67	0.200703	-0.00267203	tumor
704	TTTTCAGGCACA_P029_4A	P029_4	pembro	67	-0.138101	-0.0136516	tumor
705	TATTAGATTTGG_P029_4A	P029_4	pembro	67	-0.017418	0.0705435	tumor
706	GACAAGTTCCAA_P029_4A	P029_4	pembro	67	0.0240073	0.0598223	tumor
707	TGTTTGCAGTTG_P029_4A	P029_4	pembro	67	0.289035	0.044213	tumor
708	CCCCTGTCCANN_P029_4A	P029_4	pembro	67	-0.0667032	-0.0225497	tumor
709	TGGTTACGAGGC_P029_4A	P029_4	pembro	67	0.0540101	0.0417281	tumor
710	TAGTTGTGGCCG_P029_4A	P029_4	pembro	67	-0.0500143	-0.0716904	tumor
711	GCGCCGTCGACA_P029_4A	P029_4	pembro	67	-0.168169	0.0589247	tumor
712	CTGCGACGTGCN_P029_4A	P029_4	pembro	67	0.19702	0.0155939	tumor
713	GACCGTTCCCAN_P029_4A	P029_4	pembro	67	-0.184311	-0.133469	tumor
714	AACCCCCCAAAT_P029_4A	P029_4	pembro	67	-0.0666106	0.118209	tumor
715	CGGATCAAAGAA_P029_4A	P029_4	pembro	67	-0.102988	-0.0363393	tumor
716	ATGTTATTTACT_P029_4A	P029_4	pembro	67	-0.0668306	0.0352535	tumor
717	GTAGGCAGATCT_P029_4A	P029_4	pembro	67	-0.0611052	0.0554715	tumor
718	GAGTGATGTATT_P029_4A	P029_4	pembro	67	-0.132083	-0.0658172	tumor
719	CGTGTTGGCCTG_P029_4A	P029_4	pembro	67	-0.0282065	0.00907751	tumor
720	AGTCAGACTCCG_P029_4A	P029_4	pembro	67	0.00134541	-0.0135187	tumor
721	CTCGCGGAAGCG_P029_4A	P029_4	pembro	67	-0.122789	-0.104451	tumor
722	CATGATTGCGAT_P029_4A	P029_4	pembro	67	0.0845585	0.0614079	tumor
723	ATACGAAGGCCT_P029_4A	P029_4	pembro	67	0.262161	0.0294216	tumor
724	TTAACCGGATAN_P029_4A	P029_4	pembro	67	0.227556	0.0735958	tumor
725	GATTATCCCCAT_P029_4A	P029_4	pembro	67	-0.20702	-0.0166737	tumor
726	CGCGGAATGTCT_P029_4A	P029_4	pembro	67	0.107158	0.0545287	tumor
727	GTAGTAGTAGAC_P029_4A	P029_4	pembro	67	-0.355119	-0.0553022	tumor
728	TTTTCTAGTCAN_P029_4A	P029_4	pembro	67	-0.0356311	0.0287574	tumor
729	GTCGTGTTAAAN_P029_4A	P029_4	pembro	67	0.061641	-0.0222003	tumor
730	GCGGGCTGAGAG_P029_4A	P029_4	pembro	67	0.00503376	0.00309473	tumor
731	TCCTTGAAATAG_P029_4A	P029_4	pembro	67	0.093823	-0.0228183	tumor
732	GTTCAGGTCACC_P029_4A	P029_4	pembro	67	0.116956	0.0741662	tumor
733	CCTCCACGGATC_P029_4A	P029_4	pembro	67	-0.155071	-0.0737888	tumor
734	TGTCCAGATCCT_P029_4A	P029_4	pembro	67	0.19553	0.00801549	tumor
735	GCCCCACATCCG_P029_4A	P029_4	pembro	67	0.153629	0.0672419	tumor
736	TAACCTTCTTGG_P029_4A	P029_4	pembro	67	0.0827254	-0.0324047	tumor
737	GATTAGAGATGN_P029_4A	P029_4	pembro	67	-0.0717222	0.100914	tumor
738	GGCCTTTGATGA_P029_4A	P029_4	pembro	67	0.0738485	0.0849651	tumor
739	GTAGGAGTCGCA_P029_4A	P029_4	pembro	67	0.0345159	-0.0181057	tumor
740	GGATTACGGCGG_P029_4A	P029_4	pembro	67	0.37928	0.0394973	tumor
741	GAGAGCGAGTTN_P029_4A	P029_4	pembro	67	0.129473	-0.00413346	tumor
742	TGCCGAACGTTG_P029_4A	P029_4	pembro	67	-0.132545	-0.0921547	tumor
743	GCGGGCAGTCTN_P029_4A	P029_4	pembro	67	0.135671	-0.00897257	tumor
744	GCAAAAGAGAGT_P029_4A	P029_4	pembro	67	-0.0422188	0.0573045	tumor
745	CATTACCCGGTC_P029_4A	P029_4	pembro	67	0.195741	-0.0252261	tumor
746	CGCTGGGTAGAC_P029_4A	P029_4	pembro	67	0.0808703	0.0399507	tumor
747	GGCGAGTGGCGG_P029_4A	P029_4	pembro	67	-0.212525	-0.0257375	tumor
748	ATCGTAGCCAGT_P029_4A	P029_4	pembro	67	-0.191845	-0.0212313	tumor
749	AGGTCGTGTGCG_P029_4A	P029_4	pembro	67	0.0448218	-0.0583504	tumor
750	GAGTGAACGCGC_P029_4A	P029_4	pembro	67	-0.074037	0.00152164	tumor
751	ACCTCGAAGCTG_P029_4A	P029_4	pembro	67	-0.0792362	0.0937091	tumor
752	AATTTCGCGAGG_P029_4A	P029_4	pembro	67	-0.0923356	-0.0430711	tumor
753	CATTGATCCTGN_P029_4A	P029_4	pembro	67	-0.10444	0.0949437	tumor
754	CGAGGAATAGTA_P029_4A	P029_4	pembro	67	-0.0399635	-0.0333264	tumor
755	ATAAGAATTTTC_P029_4A	P029_4	pembro	67	-0.0820331	0.0599469	tumor
756	CTGTGGGCCGTN_P029_4A	P029_4	pembro	67	-0.31172	-0.00678014	tumor
757	CGCACAGACGCT_P029_4A	P029_4	pembro	67	0.297969	0.0297262	tumor
758	AAAGAGGCTGTC_P029_4A	P029_4	pembro	67	0.0155331	0.00915579	tumor
759	TTGAGGGTAANN_P029_4A	P029_4	pembro	67	-0.0980347	-0.0828193	tumor
760	CACATATGGCCC_P029_4A	P029_4	pembro	67	0.276341	-0.0379095	tumor
761	AAATGTTACTTN_P029_4A	P029_4	pembro	67	0.0772333	0.0915933	tumor
762	TAAGTGAGATCN_P029_4A	P029_4	pembro	67	0.0123577	0.0892592	tumor
763	AGAGAGATTTGN_P029_4A	P029_4	pembro	67	0.0621158	0.0150874	tumor
764	TGCCGCACACGT_P029_4A	P029_4	pembro	67	0.0615185	0.100824	tumor
765	AGGCGTAAGGAG_P029_4A	P029_4	pembro	67	-0.172201	0.0168063	tumor
766	CAGTAAGGGACN_P029_4A	P029_4	pembro	67	0.251669	0.0127994	tumor
767	CGCGAACTATAG_P029_4A	P029_4	pembro	67	0.267222	0.0244006	tumor
768	GGAGAGATAGCT_P029_4A	P029_4	pembro	67	0.101891	0.0412972	tumor
769	TGTGGGATAGCG_P029_4A	P029_4	pembro	67	-0.0648772	0.0555603	tumor
770	AGATAGCCGTGG_P029_4A	P029_4	pembro	67	-0.230676	-0.1041	tumor
771	ACCCGTGCGGTA_P029_4A	P029_4	pembro	67	0.00734313	-0.0909173	tumor
772	TAGAGGCAGGCC_P029_4A	P029_4	pembro	67	0.0504844	-0.1436	tumor
773	TGGAGTCTCCTA_P029_4A	P029_4	pembro	67	0.0410489	0.00787271	tumor
774	GTCAACTCGATN_P029_4A	P029_4	pembro	67	-0.224237	-0.00102986	tumor
775	GATTGGTTGTNN_P029_4A	P029_4	pembro	67	-0.205172	-0.0923997	tumor
776	GGGCCACGATAC_P029_4A	P029_4	pembro	67	-0.0707891	-0.0976923	tumor
777	AGCAAAATTGTT_P029_4A	P029_4	pembro	67	0.0212928	0.0133924	tumor
778	AAAATTACCGTA_P029_4A	P029_4	pembro	67	0.10592	0.149382	tumor
779	GACCCGCGAACN_P029_4A	P029_4	pembro	67	-0.0160979	-0.0196624	tumor
780	CTTCATGTCGAC_P029_4A	P029_4	pembro	67	0.0580505	0.00464271	tumor
781	AGTCAGAGATGN_P029_4A	P029_4	pembro	67	0.136573	0.0125555	tumor
782	CCTCCTATCTGA_P029_4A	P029_4	pembro	67	0.0788005	-0.0042677	tumor
783	AAAGAGAGATTT_P029_4A	P029_4	pembro	67	-0.106861	-0.0802265	tumor
784	AGGTTTTTTCTG_P029_4A	P029_4	pembro	67	0.191056	0.0487602	tumor
785	CAGTGCTGCCAG_P029_4A	P029_4	pembro	67	0.0871528	-0.0114133	tumor
786	CTCACAATACAC_P029_4A	P029_4	pembro	67	0.068755	-0.0964014	tumor
787	CTAAGTTGGTTA_P029_4A	P029_4	pembro	67	-0.147868	-0.0943216	tumor
788	AGACGATGAAGG_P029_4A	P029_4	pembro	67	-0.108399	-0.0668692	tumor
789	TTGGCCGACGGT_P029_4A	P029_4	pembro	67	0.213391	0.000381665	tumor
790	TTTCTCTCAGAT_P029_4A	P029_4	pembro	67	0.162529	-0.0142248	tumor
791	AAGTTCCGCGAG_P029_4A	P029_4	pembro	67	0.0102062	-0.0167445	tumor
792	ATCGAGATGGCN_P029_4A	P029_4	pembro	67	-0.206691	-0.0271187	tumor
793	ATTCGTATGTTC_P029_4A	P029_4	pembro	67	0.235521	-0.0401858	tumor
794	CTGAGCTGTCCA_P029_4A	P029_4	pembro	67	0.295653	-0.00894502	tumor
795	ATTGTCGCACAC_P029_4A	P029_4	pembro	67	0.178953	0.0388376	tumor
796	ATAGGCAGCACA_P029_4A	P029_4	pembro	67	-0.0522011	-0.057584	tumor
797	CCTGTGCCGTAN_P029_4A	P029_4	pembro	67	0.0115247	-0.0410855	tumor
798	CCTGTATTACAG_P029_4A	P029_4	pembro	67	0.292861	-0.0288746	tumor
799	TCAGCACTGCTN_P029_4A	P029_4	pembro	67	-0.268284	0.00430568	tumor
800	GTTGAACAGGTG_P029_4A	P029_4	pembro	67	0.0534637	0.00670108	tumor
801	CCCCGAACGTGG_P029_4A	P029_4	pembro	67	0.114934	0.0692831	tumor
802	TTATAGATATGC_P029_4A	P029_4	pembro	67	0.32317	0.0414281	tumor
803	AAAATGCTTTTG_P029_4A	P029_4	pembro	67	0.265863	0.00645764	tumor
804	TGTCTACGATAN_P029_4A	P029_4	pembro	67	0.448918	0.00997786	tumor
805	AAAATTCAGGAA_P029_4A	P029_4	pembro	67	-0.147189	-0.0731779	tumor
806	TCTTGGATACTN_P029_4A	P029_4	pembro	67	0.137208	0.00175358	tumor
807	TGGATCTAGACA_P029_4A	P029_4	pembro	67	-0.0989025	0.00474898	tumor
808	CGGCGAAGGCAG_P029_4A	P029_4	pembro	67	-0.234335	0.0375002	tumor
809	CTCATGAACTGN_P029_4A	P029_4	pembro	67	0.134804	-0.0285464	tumor
810	CCAATCGCGCCA_P029_4A	P029_4	pembro	67	0.290184	-0.00548681	tumor
811	CTGCAAGTAGCG_P029_4A	P029_4	pembro	67	-0.00677875	-0.0464302	tumor
812	GCGCGTCGTAGN_P029_4A	P029_4	pembro	67	-0.0245205	0.0264365	tumor
813	CGCATTTCAGGN_P029_4A	P029_4	pembro	67	0.198846	0.0461795	tumor
814	TGGCGAGAGGCN_P029_4A	P029_4	pembro	67	-0.0864961	0.00755771	tumor
815	TGCGCAGGACTT_P029_4A	P029_4	pembro	67	-0.177507	-0.0100583	tumor
816	AGACGGCAGGAG_P029_4A	P029_4	pembro	67	-0.284914	0.03583	tumor
817	TGCTTATCTGAG_P029_4A	P029_4	pembro	67	-0.0489671	0.00520441	tumor
818	AGTTTATCTTAG_P029_4A	P029_4	pembro	67	-0.06241	-0.0298375	tumor
819	TCTCTGGCCTAT_P029_4A	P029_4	pembro	67	-0.0587254	0.118101	tumor
820	GTCACCACTGCG_P029_4A	P029_4	pembro	67	-0.100327	0.0128442	tumor
821	CGCGGAAACAAC_P029_4A	P029_4	pembro	67	-0.0867245	0.0610937	tumor
822	GTAAGCCAGTAA_P029_4A	P029_4	pembro	67	0.0383405	0.00462394	tumor
823	ATAATAGTCTTG_P029_4A	P029_4	pembro	67	0.448413	-0.0175435	tumor
824	TGCGCCTAATTN_P029_4A	P029_4	pembro	67	-0.0223678	0.031386	tumor
825	AGTGTCGTCCCA_P029_4A	P029_4	pembro	67	0.278806	0.100642	tumor
826	GCTGACGAGAGN_P029_4A	P029_4	pembro	67	-0.300474	-0.0680973	tumor
827	AGACTTCGGGAG_P029_4A	P029_4	pembro	67	-0.246778	-0.0428201	tumor
828	ATTTTGGCCGGN_P029_4A	P029_4	pembro	67	-0.172606	-0.0553717	tumor
829	AGGGGTTTCTGT_P029_4A	P029_4	pembro	67	-0.263663	0.0599658	tumor
830	CGCGAATAATAT_P029_4A	P029_4	pembro	67	-0.0239728	0.03274	tumor
831	AATATCACGACG_P029_4A	P029_4	pembro	67	0.0504685	0.0220626	tumor
832	AGGCCTTCGACT_P029_4A	P029_4	pembro	67	-0.206125	0.0478992	tumor
833	TGAGGGTACGGT_P029_4A	P029_4	pembro	67	0.436408	0.0639349	tumor
834	CGCAAAACAGAT_P029_4A	P029_4	pembro	67	-0.104579	-0.0414129	tumor
835	GGAAATGAGGGA_P029_4A	P029_4	pembro	67	0.172101	0.0287819	tumor
836	AAGTTTGATGGN_P029_4A	P029_4	pembro	67	0.148683	0.0638131	tumor
837	TTCAAATCTCAA_P029_4A	P029_4	pembro	67	-0.082151	0.0615763	tumor
838	CGTATGCGGTAN_P029_4A	P029_4	pembro	67	-0.124771	0.0291593	tumor
839	GCTCCCGAGCGG_P029_4A	P029_4	pembro	67	0.082951	0.0772645	tumor
840	GAGGTCGCACAA_P029_4A	P029_4	pembro	67	-0.0321015	-0.131078	tumor
841	GCCAAAGAGCGG_P029_4A	P029_4	pembro	67	0.0675716	0.0210292	tumor
842	CGCAGACGTGAN_P029_4A	P029_4	pembro	67	0.213643	0.0108185	tumor
843	CGAATCCCAGGN_P029_4A	P029_4	pembro	67	0.1831	-0.0111281	tumor
844	TGAACCCGTCGC_P029_4A	P029_4	pembro	67	0.0954823	-0.0454037	tumor
845	AATTTTGTGCTG_P029_4A	P029_4	pembro	67	0.0168957	-0.0731156	tumor
846	CTGCATAGGGTG_P029_4A	P029_4	pembro	67	0.0929504	0.0188407	tumor
847	TTCCTGACGCTN_P029_4A	P029_4	pembro	67	0.0166014	0.0309816	tumor
848	ACATTGGATGAN_P029_4A	P029_4	pembro	67	-0.0754922	-0.06172	tumor
849	GCGCGATAGTNN_P029_4A	P029_4	pembro	67	-0.0706786	-0.0271388	tumor
850	AGCTGCTGAAAN_P029_4A	P029_4	pembro	67	0.15677	-0.0192506	tumor
851	GGCAGGGTGTTC_P029_4A	P029_4	pembro	67	0.0425434	0.049891	tumor
852	TTGAGGTCGACN_P029_4A	P029_4	pembro	67	-0.0405734	-0.0247824	tumor
853	CTGACCGTGGTG_P029_4A	P029_4	pembro	67	0.146538	0.047751	tumor
854	TTGGCCCTTGAN_P029_4A	P029_4	pembro	67	-0.131683	0.0101507	tumor
855	TTTGGTATCCTG_P029_4A	P029_4	pembro	67	0.048713	-0.0470927	tumor
856	GGGGGTGATTCG_P029_4A	P029_4	pembro	67	-0.0862142	-0.0351764	tumor
857	GATGCAAGTGCG_P029_4A	P029_4	pembro	67	-0.0594456	0.000646758	tumor
858	AGCCACGGCTGC_P029_4A	P029_4	pembro	67	0.0304227	-0.03301	tumor
859	CCGGAGCAATNN_P029_4A	P029_4	pembro	67	0.0828262	0.023497	tumor
860	TATGTGAACTAT_P029_4A	P029_4	pembro	67	-0.112475	-0.0183714	tumor
861	AGCCTCGCCCTN_P029_4A	P029_4	pembro	67	0.228362	0.0299516	tumor
862	ACTACGTAAGGT_P029_4A	P029_4	pembro	67	0.0373802	-0.032041	tumor
863	GTATGACGCTCN_P029_4A	P029_4	pembro	67	-0.0346241	0.0539726	tumor
864	GCCACCGAGGTN_P029_4A	P029_4	pembro	67	0.00116189	-0.0847787	tumor
865	ATCCCAACAACG_P029_4A	P029_4	pembro	67	-0.107954	0.0712154	tumor
866	GGAGCTGCTAGT_P029_4A	P029_4	pembro	67	-0.159393	-0.0626182	tumor
867	CTTGTAAATANN_P029_4A	P029_4	pembro	67	-0.025406	0.0920354	tumor
868	ATTGGTTTTAAG_P029_4A	P029_4	pembro	67	0.17959	0.0239132	tumor
869	CGAGGGTTCAAG_P029_4A	P029_4	pembro	67	-0.283777	-0.0524857	tumor
870	CTGATTGGGGCC_P029_4A	P029_4	pembro	67	-0.0404668	0.0153182	tumor
871	GGGCGCCGTACG_P029_4A	P029_4	pembro	67	-0.181567	-0.00233472	tumor
872	CGTCGTAGGCAN_P029_4A	P029_4	pembro	67	-0.0553283	-0.0215655	tumor
873	CTCTAGGCCGAN_P029_4A	P029_4	pembro	67	0.131204	-0.0424149	tumor
874	ATTCTGTACGTA_P029_4A	P029_4	pembro	67	-0.0884912	-0.130079	tumor
875	TCGGCATGACGG_P029_4A	P029_4	pembro	67	0.0337284	0.0699561	tumor
876	ATGGTGTAAGAC_P029_4A	P029_4	pembro	67	0.136786	-0.0258049	tumor
877	ATAATTGTTGAA_P029_4A	P029_4	pembro	67	0.154522	0.0595257	tumor
878	CTGCCGTAAGTT_P029_4A	P029_4	pembro	67	-0.168037	-0.0906866	tumor
879	AGGGGCGTCCGG_P029_4A	P029_4	pembro	67	-0.192276	0.0114143	tumor
880	CTTACGTTATNN_P029_4A	P029_4	pembro	67	-0.275223	0.0922581	tumor
881	AGCTGGTTAGAA_P029_4A	P029_4	pembro	67	0.151775	-0.0223691	tumor
882	TATAAAAGGCAC_P029_4A	P029_4	pembro	67	0.0729234	0.181281	tumor
883	CACTTTGCACAC_P029_4A	P029_4	pembro	67	0.0754166	-0.130976	tumor
884	ATGGCACGCCGG_P029_4A	P029_4	pembro	67	0.286979	0.0597068	tumor
885	TCATGATAAGAG_P029_4A	P029_4	pembro	67	0.0954784	-0.00759631	tumor
886	TGGGGAGTGAGC_P029_4A	P029_4	pembro	67	-0.0429926	0.00478222	tumor
887	TCCTTGGAAGNN_P029_4A	P029_4	pembro	67	0.0618041	0.00670314	tumor
888	ACGGTTACATAT_P029_4A	P029_4	pembro	67	0.0941169	-0.0975858	tumor
889	GAGTACGACAAC_P029_4A	P029_4	pembro	67	-0.280047	0.00977965	tumor
890	TATCAGTAGGCG_P029_4A	P029_4	pembro	67	0.0237806	0.10881	tumor
891	GTCCCACTCGGN_P029_4A	P029_4	pembro	67	-0.0234551	0.022795	tumor
892	CGATAACCATAN_P029_4A	P029_4	pembro	67	-0.020037	0.0242029	tumor
893	TTCTTATTCGTN_P029_4A	P029_4	pembro	67	-0.121379	-0.00825461	tumor
894	GGAGGGAGAAGN_P029_4A	P029_4	pembro	67	0.246582	-0.0503195	tumor
895	CACCCGCTAACT_P029_4A	P029_4	pembro	67	-0.0744089	0.0860992	tumor
896	GGACTGAGCGGN_P029_4A	P029_4	pembro	67	-0.116582	0.0237308	tumor
897	GGCGTCCCCGCA_P029_4A	P029_4	pembro	67	-0.14559	0.025255	tumor
898	CTTGTAGAATAA_P029_4A	P029_4	pembro	67	-0.273089	0.0484644	tumor
899	CGACGCGATCGA_P029_4A	P029_4	pembro	67	0.11111	0.0191634	tumor
900	GGGCAGGTTACA_P029_4A	P029_4	pembro	67	-0.3576	-0.0379356	tumor
901	CATCATCAGTNN_P029_4A	P029_4	pembro	67	-0.0380336	-0.128369	tumor
902	AGCGGCTGAGAA_P029_4A	P029_4	pembro	67	-0.223999	-0.058669	tumor
903	AACAGGCGTAGT_P029_4A	P029_4	pembro	67	0.100188	0.0159718	tumor
904	TATGACAGAATN_P029_4A	P029_4	pembro	67	0.144979	0.0291055	tumor
905	AGACAACGATGN_P029_4A	P029_4	pembro	67	-0.0325059	0.0416257	tumor
906	ACGTAGGATCTT_P029_4A	P029_4	pembro	67	-0.0264347	-0.0536286	tumor
907	AGAAGCCATCGN_P029_4A	P029_4	pembro	67	0.534569	-0.017233	tumor
908	GAGAGCGGCGCN_P029_4A	P029_4	pembro	67	0.0873209	0.0318366	tumor
909	TTTCTAAAACCA_P029_4A	P029_4	pembro	67	-0.0337002	0.0666209	tumor
910	TTCGACGTCCAC_P029_4A	P029_4	pembro	67	0.175599	0.0139792	tumor
911	CTAAGCCATATT_P029_4A	P029_4	pembro	67	0.236761	0.00343907	tumor
912	CGGCGGGCCTGG_P029_4A	P029_4	pembro	67	-0.225495	0.0781537	tumor
913	AACAGGAAATGT_P029_4A	P029_4	pembro	67	0.113487	0.0852125	tumor
914	AGCCGTCCCGGC_P029_4A	P029_4	pembro	67	0.0792316	0.100747	tumor
915	GGCTCTTGTAGC_P029_4A	P029_4	pembro	67	0.0721591	0.0355864	tumor
916	GGTGCCTAAATG_P029_4A	P029_4	pembro	67	0.0813427	0.0588936	tumor
917	GATAATAGAGTT_P029_4A	P029_4	pembro	67	-0.0103882	0.00293543	tumor
918	TCAGTCACAAAN_P029_4A	P029_4	pembro	67	0.0183282	0.0324914	tumor
919	TGGCGCGACGTC_P029_4A	P029_4	pembro	67	-0.0255014	-0.058131	tumor
920	ATGCGAGAGGCC_P029_4A	P029_4	pembro	67	0.0455392	-0.0715221	tumor
921	GATGTGTGGAAG_P029_4A	P029_4	pembro	67	0.0664861	-0.00842863	tumor
922	GTTTGCTACGCA_P029_4A	P029_4	pembro	67	0.0228874	-0.00342491	tumor
923	CGAGGCGTGAGA_P029_4A	P029_4	pembro	67	0.221631	-0.0445516	tumor
924	GACACAGCGTAG_P029_4A	P029_4	pembro	67	-0.0846581	0.0264464	tumor
925	AGTGATACCCNN_P029_4A	P029_4	pembro	67	0.202966	0.0501304	tumor
926	CGATTGGGATCN_P029_4A	P029_4	pembro	67	-0.0425325	-0.0781012	tumor
927	CATCCGTTGTAA_P029_4A	P029_4	pembro	67	-0.218949	-0.073991	tumor
928	AAGTTCGTCCGA_P029_4A	P029_4	pembro	67	-0.155851	-0.105826	tumor
929	AATAGAGTCTTA_P029_4A	P029_4	pembro	67	-0.136013	0.0676457	tumor
930	TGCACCATAGTA_P029_4A	P029_4	pembro	67	-0.190477	-0.0971495	tumor
931	TCGACCTGATTG_P029_4A	P029_4	pembro	67	-0.0540717	-0.0477324	tumor
932	CTGTCCTGTTGN_P029_4A	P029_4	pembro	67	-0.0888317	-0.000852078	tumor
933	TGGTTCCAACCN_P029_4A	P029_4	pembro	67	0.00843901	0.0413921	tumor
934	TTGGTCTGTACN_P029_4A	P029_4	pembro	67	0.0698845	0.00416068	tumor
935	TGTGGGTGAATA_P029_4A	P029_4	pembro	67	-0.0907068	-0.0208798	tumor
936	TGTTTTAGATAA_P029_4A	P029_4	pembro	67	-0.00269085	0.052641	tumor
937	CCAAGGGTAGTA_P029_4A	P029_4	pembro	67	-0.220033	0.0909438	tumor
938	TACGCCAGTTAN_P029_4A	P029_4	pembro	67	-0.127507	-0.0536329	tumor
939	TGGGTCGTTATT_P029_4A	P029_4	pembro	67	0.0190693	0.0589821	tumor
940	CAGGCGGCTTCT_P029_4A	P029_4	pembro	67	0.0684939	0.00683664	tumor
941	ACCCAATTCGAC_P029_4A	P029_4	pembro	67	0.273643	0.0281576	tumor
942	GGCTTGGTGGCN_P029_4A	P029_4	pembro	67	0.0384446	0.0187635	tumor
943	AGACATACGATG_P029_4A	P029_4	pembro	67	0.174696	-0.026069	tumor
944	TACGTACGAAAC_P029_4A	P029_4	pembro	67	-0.170165	-0.00351273	tumor
945	TGTCCTGAACTN_P029_4A	P029_4	pembro	67	0.119897	0.0585113	tumor
946	AGAAATGGCCGN_P029_4A	P029_4	pembro	67	-0.0137909	-0.0712218	tumor
947	GCAGACAGTCGA_P029_4A	P029_4	pembro	67	0.144119	-0.0124053	tumor
948	TAATGAGCCATA_P029_4A	P029_4	pembro	67	-0.0338142	0.0150968	tumor
949	GTTCCGATCGCN_P029_4A	P029_4	pembro	67	-0.0393789	-0.0161986	tumor
950	TTCAGGAGCGNN_P029_4A	P029_4	pembro	67	0.125805	0.0143568	tumor
951	CCGTGGCCTGCN_P029_4A	P029_4	pembro	67	0.0429252	0.0305451	tumor
952	ACTATGGGAATA_P029_4A	P029_4	pembro	67	0.00205422	-0.0406404	tumor
953	TTGACCTCCGCT_P029_4A	P029_4	pembro	67	0.180447	-0.0419158	tumor
954	GGTGTTCTCCGN_P029_4A	P029_4	pembro	67	0.198156	0.107961	tumor
955	AACCTCCGGTAT_P029_4A	P029_4	pembro	67	-0.0644781	-0.0443834	tumor
956	CAGCTGGACGGA_P029_4A	P029_4	pembro	67	-0.101829	-0.0871044	tumor
957	TAGGCGCGGTAA_P029_4A	P029_4	pembro	67	-0.024181	-0.00894384	tumor
958	TATTAATACGCN_P029_4A	P029_4	pembro	67	-0.106229	-0.0145392	tumor
959	AAGTTACTACGN_P029_4A	P029_4	pembro	67	-0.271203	-0.0214621	tumor
960	AGGCCTAGGCAT_P029_4A	P029_4	pembro	67	0.277079	0.0726342	tumor
961	AGGAGATACTAC_P029_4A	P029_4	pembro	67	-0.115292	-0.000402946	tumor
962	AAGTTGCGGTGG_P029_4A	P029_4	pembro	67	0.107732	-0.036309	tumor
963	TGCGAGTGCTAC_P029_4A	P029_4	pembro	67	0.176019	0.025074	tumor
964	GAGGCTGGCTGT_P029_4A	P029_4	pembro	67	0.207418	0.0562854	tumor
965	CAAGAACATTGN_P029_4A	P029_4	pembro	67	-0.0978418	-0.0186873	tumor
966	GCAAATAAATGG_P029_4A	P029_4	pembro	67	0.0300326	-0.0549896	tumor
967	TAAGGCTTACTG_P029_4A	P029_4	pembro	67	-0.0577721	0.102366	tumor
968	TGTAAAGGTTAG_P029_4A	P029_4	pembro	67	-0.0112832	-0.0281809	tumor
969	CCCTGCTATGAA_P029_4A	P029_4	pembro	67	-0.193872	-0.0183045	tumor
970	GTCCGTTCCTCT_P029_4A	P029_4	pembro	67	-0.13004	-0.074967	tumor
971	GGTCGGCTAGNN_P029_4A	P029_4	pembro	67	0.0543281	-0.0242894	tumor
972	CGACGTTTAAAN_P029_4A	P029_4	pembro	67	-0.019592	-0.0313158	tumor
973	CCGTCTGCAGCG_P029_4A	P029_4	pembro	67	-0.254046	-0.0242275	tumor
974	GGCCAGGTAGAG_P029_4A	P029_4	pembro	67	0.0730508	0.00569475	tumor
975	AGAACGAGGACG_P029_4A	P029_4	pembro	67	0.0443297	-0.00877525	tumor
976	TGCTTGCCAATC_P029_4A	P029_4	pembro	67	0.0560379	0.048797	tumor
977	CGTAGTCAGAAN_P029_4A	P029_4	pembro	67	-0.213232	-0.0907614	tumor
978	GTGCGTAGCACA_P029_4A	P029_4	pembro	67	0.138751	-0.0307652	tumor
979	ACGGTATTCAAG_P029_4A	P029_4	pembro	67	-0.162425	-0.058247	tumor
980	TATCTCGGGCCA_P029_4A	P029_4	pembro	67	-0.174959	0.0577051	tumor
981	CTGAACGGTATG_P029_4A	P029_4	pembro	67	0.00159016	-0.0127141	tumor
982	TCCAGAAAAGTT_P029_4A	P029_4	pembro	67	0.0646168	-0.059189	tumor
983	TCTCCTTGTGCG_P029_4A	P029_4	pembro	67	-0.00148431	0.0270219	tumor
984	GGTGAGAACACN_P029_4A	P029_4	pembro	67	-0.00425394	0.0104703	tumor
985	GCTTTCGGATAN_P029_4A	P029_4	pembro	67	-0.0407886	-0.0792953	tumor
986	AGCTGCTACGCA_P029_4A	P029_4	pembro	67	0.120722	0.026454	tumor
987	CTACGCGCGGAA_P029_4A	P029_4	pembro	67	-0.151179	-0.0698247	tumor
988	CGTTCGAAGACN_P029_4A	P029_4	pembro	67	0.114817	0.0524376	tumor
989	TGGGGTCAAGTN_P029_4A	P029_4	pembro	67	-0.135035	0.0203055	tumor
990	ACGGTTGCGTTC_P029_4A	P029_4	pembro	67	0.0667854	-0.0426047	tumor
991	AGTCACAAAAGT_P029_4A	P029_4	pembro	67	0.112044	0.0870076	tumor
992	AGATTATAGAGN_P029_4A	P029_4	pembro	67	0.244391	0.0765014	tumor
993	AGTAGCGCTGCN_P029_4A	P029_4	pembro	67	0.0642021	-0.0236199	tumor
994	CCGGCCACTGTN_P029_4A	P029_4	pembro	67	0.29389	0.0488745	tumor
995	AGTTGACTCGGC_P029_4A	P029_4	pembro	67	-0.102793	0.0202104	tumor
996	GAGGCGACCGGT_P029_4A	P029_4	pembro	67	-0.0639962	0.101237	tumor
997	GAGACTCCAGGG_P029_4A	P029_4	pembro	67	0.111002	-0.059432	tumor
998	AGTATGTCAGGA_P029_4A	P029_4	pembro	67	-0.0867826	-0.013495	tumor
999	GGTTAGCCGGCN_P029_4A	P029_4	pembro	67	-0.0544951	-0.0160226	tumor
1000	GTCGGTTCGCNN_P029_4A	P029_4	pembro	67	-0.0824551	0.0293827	tumor
1001	CCTGTCGAAAGN_P029_4A	P029_4	pembro	67	0.0566129	0.0294329	tumor
1002	CGAATCTGACGG_P029_4A	P029_4	pembro	67	0.0740453	0.082871	tumor
1003	GCGGACTAAATA_P029_4A	P029_4	pembro	67	-0.0452147	-0.0375932	tumor
1004	TCCCGAGACANN_P029_4A	P029_4	pembro	67	-0.265579	-0.0434556	tumor
1005	TTCGCGCACTCN_P029_4A	P029_4	pembro	67	-0.143212	-0.0224115	tumor
1006	CCTGTTCGAGTA_P029_4A	P029_4	pembro	67	-0.0790196	0.0531836	tumor
1007	GAACTACTATGN_P029_4A	P029_4	pembro	67	-0.123144	-0.0853447	tumor
1008	AATGTCCAAAAG_P029_4A	P029_4	pembro	67	-0.119887	0.0446233	tumor
1009	ATCACCGCAGAC_P029_4A	P029_4	pembro	67	0.209082	-0.0456538	tumor
1010	GGGCGTCCATGG_P029_4A	P029_4	pembro	67	0.23009	0.0351904	tumor
1011	ACTGATCGCACG_P029_4A	P029_4	pembro	67	-0.205515	-0.0682787	tumor
1012	ATAGCGCGGGGA_P029_4A	P029_4	pembro	67	-0.101955	-0.0771953	tumor
1013	GGGCAGCCCGCG_P029_4A	P029_4	pembro	67	-0.219391	0.0120577	tumor
1014	TTCAGGATGCGN_P029_4A	P029_4	pembro	67	-0.0748357	-0.00440335	tumor
1015	TGAATCTCGAGG_P029_4A	P029_4	pembro	67	-0.036078	-0.0878502	tumor
1016	GGTGTGTCGCGA_P029_4A	P029_4	pembro	67	0.0849163	-0.0453444	tumor
1017	TGTAAAGAGCTA_P029_4A	P029_4	pembro	67	0.0198902	-0.031241	tumor
1018	TGGGCGTATTAN_P029_4A	P029_4	pembro	67	0.0816243	0.156245	tumor
1019	ATTTTCGATTTG_P029_4A	P029_4	pembro	67	0.08628	0.0574719	tumor
1020	TAAACGACGAAA_P029_4A	P029_4	pembro	67	0.143316	-0.00169133	tumor
1021	GCTACACCGCAC_P029_4A	P029_4	pembro	67	0.233974	0.0556908	tumor
1022	AGAGTCGCGCGA_P029_4A	P029_4	pembro	67	-0.0803536	0.0667264	tumor
1023	GCGGTACGTTCG_P029_4A	P029_4	pembro	67	-0.163266	0.0197626	tumor
1024	ATTCGGTTGCGN_P029_4A	P029_4	pembro	67	0.118109	-0.067127	tumor
1025	GCCAAAGTGCGC_P029_4A	P029_4	pembro	67	0.168367	0.0878708	tumor
1026	CAACTCAGAGGN_P029_4A	P029_4	pembro	67	0.009056	-0.0100305	tumor
1027	GCAATAGAGGCC_P029_4A	P029_4	pembro	67	-0.140695	-0.0851132	tumor
1028	TCTATGCCCCCC_P029_4A	P029_4	pembro	67	0.0698642	-0.0484323	tumor
1029	GTCAGCACGTTN_P029_4A	P029_4	pembro	67	0.0919304	-0.0125695	tumor
1030	CAACGGGAGCAG_P029_4A	P029_4	pembro	67	-0.0336558	0.0482726	tumor
1031	CCATATAATTTN_P029_4A	P029_4	pembro	67	-0.145385	0.00304132	tumor
1032	ATAAAATGAAAT_P029_4A	P029_4	pembro	67	0.0266877	0.0914301	tumor
1033	TCGTGGAGCGGT_P029_4A	P029_4	pembro	67	0.31013	-0.129037	tumor
1034	CGCTCATGGCTN_P029_4A	P029_4	pembro	67	-0.0244928	-0.0284855	tumor
1035	GCCTTCGCGACG_P029_4A	P029_4	pembro	67	-0.11182	0.0358844	tumor
1036	CCGCGAGTAGGG_P029_4A	P029_4	pembro	67	0.0180585	-0.00555834	tumor
1037	TCAGCTTTGGTA_P029_4A	P029_4	pembro	67	0.0113566	0.0632004	tumor
1038	ATCGTCTATGAN_P029_4A	P029_4	pembro	67	0.139056	-0.0341859	tumor
1039	TCTGGTAACCAG_P029_4A	P029_4	pembro	67	0.129463	0.079131	tumor
1040	AGAATATCTCGN_P029_4A	P029_4	pembro	67	0.0858327	-0.0148745	tumor
1041	GGGGCGCTTCAN_P029_4A	P029_4	pembro	67	0.0944657	-0.0215897	tumor
1042	GGTTGAGTAANN_P029_4A	P029_4	pembro	67	0.342781	0.0697074	tumor
1043	AGACCTTCCACN_P029_4A	P029_4	pembro	67	0.164591	0.0839505	tumor
1044	CTCCAGTAATTA_P029_4A	P029_4	pembro	67	0.0921098	-0.0440921	tumor
1045	AATAGACGGAGN_P029_4A	P029_4	pembro	67	-0.109445	-0.127637	tumor
1046	ATTCGGTGCGNN_P029_4A	P029_4	pembro	67	0.255269	-0.0894912	tumor
1047	ACGGTGTGCTAN_P029_4A	P029_4	pembro	67	0.0111746	0.00044862	tumor
1048	AGGGTAAACGGA_P029_4A	P029_4	pembro	67	-0.186042	0.00435629	tumor
1049	TACGTTGCGCAN_P029_4A	P029_4	pembro	67	-0.325293	-0.0650405	tumor
1050	GCTGCTTCACGT_P029_4A	P029_4	pembro	67	-0.102015	0.0499652	tumor
1051	GGGAGTGCGCGC_P029_4A	P029_4	pembro	67	0.146886	0.0494664	tumor
1052	AGTTTCAAGTGG_P029_4A	P029_4	pembro	67	-0.15491	0.080292	tumor
1053	AGGGTGGGCGAA_P029_4A	P029_4	pembro	67	-0.000129126	-0.0406803	tumor
1054	TCGGATGGCCCT_P029_4A	P029_4	pembro	67	0.0794384	0.0570868	tumor
1055	TCATGCGTCCAA_P029_4A	P029_4	pembro	67	-0.143685	-0.0677757	tumor
1056	GGCGCTCGAAGT_P029_4A	P029_4	pembro	67	-0.0136345	0.0168326	tumor
1057	TAGTGAGCCGTT_P029_4A	P029_4	pembro	67	0.011016	-0.00956999	tumor
1058	CAACATCAGAGG_P029_4A	P029_4	pembro	67	0.106437	0.0816964	tumor
1059	ACTGACGCACGN_P029_4A	P029_4	pembro	67	-0.278456	-0.00328687	tumor
1060	GACGTCCCGTCN_P029_4A	P029_4	pembro	67	-0.0242788	0.0556305	tumor
1061	GGGGCAGTATAT_P029_4A	P029_4	pembro	67	-0.101615	-0.0470754	tumor
1062	GTGAGGGGAGGN_P029_4A	P029_4	pembro	67	-0.129148	-0.0969012	tumor
1063	ATCTGCGTGGAA_P029_4A	P029_4	pembro	67	-0.248939	-0.0158439	tumor
1064	ACTAGGCGGCGG_P029_4A	P029_4	pembro	67	0.138847	-0.0239823	tumor
1065	TTGGTCCATTTA_P029_4A	P029_4	pembro	67	0.108527	0.0119506	tumor
1066	ACTCTTTGCTAG_P029_4A	P029_4	pembro	67	-0.031399	0.0173799	tumor
1067	CTTGGCAGCGGN_P029_4A	P029_4	pembro	67	0.0255109	-0.065225	tumor
1068	GTGTGAGAGGTT_P029_4A	P029_4	pembro	67	0.240073	0.101824	tumor
1069	TTGTAAGGAAAG_P029_4A	P029_4	pembro	67	-0.0855849	-0.0330404	tumor
1070	CGAGGGCCCACG_P029_4A	P029_4	pembro	67	-0.207191	0.0924645	tumor
1071	AACCATGCGGTN_P029_4A	P029_4	pembro	67	-0.118584	0.188476	tumor
1072	GCAATAAAATTA_P029_4A	P029_4	pembro	67	-0.104298	-0.161981	tumor
1073	AGTATGTAGTCG_P029_4A	P029_4	pembro	67	-0.149907	-0.0363348	tumor
1074	AGAGGAAAGGAT_P029_4A	P029_4	pembro	67	-0.0366078	0.0597996	tumor
1075	GACCAATCGCAG_P029_4A	P029_4	pembro	67	-0.0614792	-0.0640379	tumor
1076	TTCCTATTTGTN_P029_4A	P029_4	pembro	67	-0.35844	-0.046405	tumor
1077	GGATGAATCTGN_P029_4A	P029_4	pembro	67	-0.445223	-0.0954587	tumor
1078	GGAATCCGTTNN_P029_4A	P029_4	pembro	67	0.0217519	-0.0112932	tumor
1079	TAGCGCTGGCCN_P029_4A	P029_4	pembro	67	-0.0278746	0.0952494	tumor
1080	CATCATGTGTTC_P029_4A	P029_4	pembro	67	0.0139892	-0.00974752	tumor
1081	TCATTTATTGGG_P029_4A	P029_4	pembro	67	0.0784646	-0.0116188	tumor
1082	GGTGGGAAAGTC_P029_4A	P029_4	pembro	67	-0.337962	-0.0670913	tumor
1083	AGTGGGTATACT_P029_4A	P029_4	pembro	67	-0.0228757	-0.0798492	tumor
1084	AGGTCGACAGTC_P029_4A	P029_4	pembro	67	0.208578	0.0633744	tumor
1085	CTGGTTTGGACG_P029_4A	P029_4	pembro	67	0.128024	0.0611517	tumor
1086	CGCGTGGATAAT_P029_4A	P029_4	pembro	67	-0.266956	-0.0323612	tumor
1087	AGGGCGCACGTA_P029_4A	P029_4	pembro	67	-0.0677413	0.0138715	tumor
1088	TCCGTTGTAACC_P029_4A	P029_4	pembro	67	-0.0864086	-0.0535957	tumor
1089	AAAGTCGGGGCG_P029_4A	P029_4	pembro	67	0.108962	0.0330276	tumor
1090	CTGCATTGGAAG_P029_4A	P029_4	pembro	67	0.107518	-0.0222447	tumor
1091	GCGACTTGTTCT_P029_4A	P029_4	pembro	67	-0.107912	0.0513018	tumor
1092	TGGGTCCGGCAG_P029_4A	P029_4	pembro	67	-0.121791	0.00730324	tumor
1093	AAGTGTAGTGCG_P029_4A	P029_4	pembro	67	-0.242318	0.0242248	tumor
1094	AGAGGAAAGGAN_P029_4A	P029_4	pembro	67	0.276577	0.0311524	tumor
1095	ATGCCGGCAGCA_P029_4A	P029_4	pembro	67	0.092777	0.00211127	tumor
1096	CTTCCGGGCCAC_P029_4A	P029_4	pembro	67	0.0463066	0.0537937	tumor
1097	GACAGAGCCGGN_P029_4A	P029_4	pembro	67	0.0119111	0.0727742	tumor
1098	TCGGGGTCACTG_P029_4A	P029_4	pembro	67	0.136397	-0.0490951	tumor
1099	TGGTTACAGGAG_P029_4A	P029_4	pembro	67	-0.00866086	-0.0185013	tumor
1100	GTCGTGTTCGCN_P029_4A	P029_4	pembro	67	-0.273757	-0.00978769	tumor
1101	TCAAGCACCTTG_P029_4A	P029_4	pembro	67	0.044914	0.0815691	tumor
1102	ACGTGTAGGGTT_P029_4A	P029_4	pembro	67	0.29803	0.0642896	tumor
1103	TCGCGTAAATTG_P029_4A	P029_4	pembro	67	0.027985	-0.0617766	tumor
1104	GAGTAATCGAGN_P029_4A	P029_4	pembro	67	-0.080592	0.0015978	tumor
1105	GGGTAATGTTAC_P029_4A	P029_4	pembro	67	0.075241	0.0327967	tumor
1106	ACTGGCTGCTTA_P029_4A	P029_4	pembro	67	0.169444	0.104795	tumor
1107	CCTCCGTCCAAG_P029_4A	P029_4	pembro	67	-0.0779455	-0.020641	tumor
1108	TACGAAGTAAAT_P029_4A	P029_4	pembro	67	0.17186	0.00410239	tumor
1109	ACAATCGCAAGN_P029_4A	P029_4	pembro	67	-0.10911	-0.0295806	tumor
1110	CGCCTCGTCTGC_P029_4A	P029_4	pembro	67	0.148839	0.15169	tumor
1111	CCAGATGGGTGT_P029_4A	P029_4	pembro	67	-0.144497	-0.0250002	tumor
1112	TATGCGAGATAC_P029_4A	P029_4	pembro	67	0.15136	0.0623514	tumor
1113	ATGGGCGCATGT_P029_4A	P029_4	pembro	67	0.166919	0.0170214	tumor
1114	CATTAGTAAGGA_P029_4A	P029_4	pembro	67	-0.247573	-0.0708096	tumor
1115	CTTCGCGGGACN_P029_4A	P029_4	pembro	67	-0.137022	-0.072628	tumor
1116	TCGGCTCGAGAN_P029_4A	P029_4	pembro	67	0.042737	-0.026302	tumor
1117	TAATGTTTAATT_P029_4A	P029_4	pembro	67	0.0979818	0.0119	tumor
1118	TGTGCACGTCGC_P029_4A	P029_4	pembro	67	-0.0102274	0.0992295	tumor
1119	AGAGCTGGAATT_P029_4A	P029_4	pembro	67	0.0364458	-0.0143808	tumor
1120	ACCGCGGAGGCT_P029_4A	P029_4	pembro	67	0.088619	0.0996546	tumor
1121	CAAAACGTAGAN_P029_4A	P029_4	pembro	67	0.436863	0.142712	tumor
1122	GCGGCCGGGGCG_P029_4A	P029_4	pembro	67	0.252675	0.109321	tumor
1123	ATTATGGAGCCC_P029_4A	P029_4	pembro	67	-0.0622843	0.0113895	tumor
1124	GGGCGGACGGAN_P029_4A	P029_4	pembro	67	0.178089	0.0301312	tumor
1125	TCGGTTCTCATC_P029_4A	P029_4	pembro	67	0.264924	0.0707092	tumor
1126	TAGGGGCAGGCN_P029_4A	P029_4	pembro	67	-0.237757	-0.0192506	tumor
1127	AAAGGAGAGCGC_P029_4A	P029_4	pembro	67	-0.179055	-0.0298783	tumor
1128	AGCGTGCTGAAA_P029_4A	P029_4	pembro	67	0.197746	-1.47362e-05	tumor
1129	AGGCGCTAACAT_P029_4A	P029_4	pembro	67	-0.129605	0.0603046	tumor
1130	AGAGCGGTGTGG_P029_4A	P029_4	pembro	67	-0.115894	-0.0783079	tumor
1131	GGATCGGAGGGG_P029_4A	P029_4	pembro	67	0.452473	0.0150984	tumor
1132	CCCGCCTGGGGN_P029_4A	P029_4	pembro	67	0.120685	0.00247509	tumor
1133	GCCAAGTGTGCA_P029_4A	P029_4	pembro	67	-0.0963432	0.0327767	tumor
1134	CTAAGCCATATN_P029_4A	P029_4	pembro	67	0.354981	0.0386162	tumor
1135	GGGGGTTTCGAG_P029_4A	P029_4	pembro	67	0.0418599	0.0574325	tumor
1136	GGAATCTTGGCT_P029_4A	P029_4	pembro	67	0.0253417	0.0269971	tumor
1137	CGTACGTCGGAG_P029_4A	P029_4	pembro	67	0.00699183	-0.00605481	tumor
1138	AGCGCGGCGCGN_P029_4A	P029_4	pembro	67	0.12262	0.0638351	tumor
1139	TTTAACGTGGGT_P029_4A	P029_4	pembro	67	0.0198724	-0.0319332	tumor
1140	AGGCACATTCCN_P029_4A	P029_4	pembro	67	0.291346	0.0233203	tumor
1141	GGGTCTAGCGAN_P029_4A	P029_4	pembro	67	-0.0519521	0.0923795	tumor
1142	GATGGTGTCGTA_P029_4A	P029_4	pembro	67	-0.196514	-0.210509	tumor
1143	GAAGCGGCAACN_P029_4A	P029_4	pembro	67	-0.0699854	-0.0803742	tumor
1144	AGCAGGTGTATN_P029_4A	P029_4	pembro	67	0.133831	-0.00970242	tumor
1145	GCGGTGAGCAGC_P029_4A	P029_4	pembro	67	0.0283358	0.0509402	tumor
1146	TCAATAGAGGAN_P029_4A	P029_4	pembro	67	-0.0712166	0.0509376	tumor
1147	CAAATGTGAACN_P029_4A	P029_4	pembro	67	0.0109744	-0.107734	tumor
1148	GACGTAATGAGA_P029_4A	P029_4	pembro	67	0.133136	0.0140287	tumor
1149	GGCATTATTGAA_P029_4A	P029_4	pembro	67	-0.241496	-0.0197895	tumor
1150	GGTGGAATCATG_P029_4A	P029_4	pembro	67	0.0954174	-0.118678	tumor
1151	CCGATTTGGGAC_P029_4A	P029_4	pembro	67	-0.083725	-0.0328353	tumor
1152	GGTAGTAGGGTC_P029_4A	P029_4	pembro	67	0.155074	-0.0331051	tumor
1153	TCGCGCCAGTGN_P029_4A	P029_4	pembro	67	0.0311227	-0.0806417	tumor
1154	GCGCGATTCGCG_P029_4A	P029_4	pembro	67	0.206803	0.0219988	tumor
1155	GGACAAATCGTT_P029_4A	P029_4	pembro	67	-0.419464	-0.0715629	tumor
1156	TGGTGGGCCAAA_P029_4A	P029_4	pembro	67	-0.18763	0.00501871	tumor
1157	CGGAAGCCGGCG_P029_4A	P029_4	pembro	67	0.221025	-0.00345247	tumor
1158	CAGCTAATAGGG_P029_4A	P029_4	pembro	67	-0.147389	-0.00824202	tumor
1159	CTTCCGGGTCTA_P029_4A	P029_4	pembro	67	0.172479	-0.135878	tumor
1160	ACGCGCGCAGTN_P029_4A	P029_4	pembro	67	0.294912	0.00524275	tumor
1161	AGCGTCTGTAAC_P029_4A	P029_4	pembro	67	0.162399	0.0292778	tumor
1162	CGTAAGGGATTN_P029_4A	P029_4	pembro	67	0.0389018	-0.0624802	tumor
1163	CGCGGCACATCN_P029_4A	P029_4	pembro	67	0.180453	-0.00687438	tumor
1164	GATAATAGAGTN_P029_4A	P029_4	pembro	67	0.114009	0.0800949	tumor
1165	CTACTAGACATN_P029_4A	P029_4	pembro	67	0.130991	0.0295603	tumor
1166	ACGGTGTTGCTA_P029_4A	P029_4	pembro	67	0.0469907	0.040077	tumor
1167	TACCACCCACNN_P029_4A	P029_4	pembro	67	0.251684	0.110144	tumor
1168	CATGTTTCCAAG_P029_4A	P029_4	pembro	67	-0.0201295	-2.22215e-06	tumor
1169	TGGAGGTACGAA_P029_4A	P029_4	pembro	67	-0.000931523	-0.0946902	tumor
1170	ACAACGCAAGNN_P029_4A	P029_4	pembro	67	0.0258895	0.0709227	tumor
1171	TGTCTCTGAGCA_P029_4A	P029_4	pembro	67	-0.0260274	0.0889164	tumor
1172	CAAAAGGATCGT_P029_4A	P029_4	pembro	67	-0.177588	0.0288912	tumor
1173	CGCCTTCCTGAN_P029_4A	P029_4	pembro	67	-0.16537	0.0678819	tumor
1174	AACAGCAATGCN_P029_4A	P029_4	pembro	67	0.0293182	0.0290975	tumor
1175	CACTGATGTTGN_P029_4A	P029_4	pembro	67	0.212607	0.0796466	tumor
1176	TCTGTGGAGAAN_P029_4A	P029_4	pembro	67	-0.0302837	-0.00437389	tumor
1177	TATGGCCCGGGN_P029_4A	P029_4	pembro	67	0.0905934	-0.0031246	tumor
1178	GGCGTGCCCCTC_P029_4A	P029_4	pembro	67	0.0405795	-0.0298315	tumor
1179	GACGCCCGTCNN_P029_4A	P029_4	pembro	67	-0.248728	-0.0896198	tumor
1180	TTCCTATTTTGT_P029_4A	P029_4	pembro	67	-0.21597	-0.033073	tumor
1181	GGTGTGGAGGCT_P029_4A	P029_4	pembro	67	0.035298	0.00130321	tumor
1182	CGGCTGCCTGGC_P029_4A	P029_4	pembro	67	-0.104153	-0.0224683	tumor
1183	TCTGTCGAGAGC_P029_4A	P029_4	pembro	67	-0.0769702	0.0625577	tumor
1184	CGGTGAAGAAGG_P029_4A	P029_4	pembro	67	-0.0552564	-0.0531083	tumor
1185	GAGACTCGATAG_P029_4A	P029_4	pembro	67	-0.190459	0.057399	tumor
1186	ACGCGCTGCAGT_P029_4A	P029_4	pembro	67	0.266919	0.0609482	tumor
1187	TCTGTATACAAG_P029_4A	P029_4	pembro	67	-0.094224	-0.00147696	tumor
1188	GGACTGAAGCGG_P029_4A	P029_4	pembro	67	-0.271	0.00941096	tumor
1189	GCTGTAATGGTT_P029_4A	P029_4	pembro	67	0.382408	-0.0502387	tumor
1190	ATCGCTGAATAG_P029_4A	P029_4	pembro	67	0.298769	-0.083294	tumor
1191	TCTAGCCCCCCN_P029_4A	P029_4	pembro	67	-0.135514	-0.166242	tumor
1192	ATCGTCGAAATG_P029_4A	P029_4	pembro	67	-0.167299	-0.103544	tumor
1193	GTCGTGTTTAAA_P029_4A	P029_4	pembro	67	0.0667252	-0.021593	tumor
1194	ACACAGTGGCTT_P029_4A	P029_4	pembro	67	0.213332	-0.00819017	tumor
1195	ACCACGCAGATC_P029_4A	P029_4	pembro	67	-0.0908647	-0.0361318	tumor
1196	GCGCGTCTGTAG_P029_4A	P029_4	pembro	67	-0.0661325	0.0151399	tumor
1197	AACAAAATAGTT_P029_4A	P029_4	pembro	67	-0.10495	-0.0179561	tumor
1198	AAAAGTTATTAN_P029_4A	P029_4	pembro	67	0.0263937	0.0787052	tumor
1199	GCCCGAGTTGGN_P029_4A	P029_4	pembro	67	-0.0940906	-0.102366	tumor
1200	GGCCGCAGGTGC_P029_4A	P029_4	pembro	67	0.100514	-0.0302253	tumor
1201	GTAATAAGATTN_P029_4A	P029_4	pembro	67	0.354275	0.0527046	tumor
1202	GGATGTATCGTG_P029_4A	P029_4	pembro	67	0.195689	-0.0205722	tumor
1203	CTCATGTAACTG_P029_4A	P029_4	pembro	67	-0.042086	-0.0183672	tumor
1204	TTGGGCGAAGGG_P029_4A	P029_4	pembro	67	-0.180359	-0.19903	tumor
1205	TCCTTTGGAAGN_P029_4A	P029_4	pembro	67	0.172922	-0.00561729	tumor
1206	CTGCGTAACACG_P029_4A	P029_4	pembro	67	-0.132118	0.0715457	tumor
1207	ACTCTTGCTAGN_P029_4A	P029_4	pembro	67	-0.00900046	-0.0524496	tumor
1208	TTGGAGGAAGTC_P029_4A	P029_4	pembro	67	-0.151083	-0.0926024	tumor
1209	GGATGGGGTGAN_P029_4A	P029_4	pembro	67	0.0262844	0.0689126	tumor
1210	TAGCGCTGGCCG_P029_4A	P029_4	pembro	67	-0.0419297	0.103064	tumor
1211	AGAACATGGCTT_P029_4A	P029_4	pembro	67	0.043988	0.00964034	tumor
1212	AGAGCTGAATTN_P029_4A	P029_4	pembro	67	-0.251823	-0.0407127	tumor
1213	CAATGTGAACNN_P029_4A	P029_4	pembro	67	0.0659497	-0.00524304	tumor
1214	GAGACCGATAGN_P029_4A	P029_4	pembro	67	-0.0463002	-0.0279573	tumor
1215	GAAGCGGTCAAC_P029_4A	P029_4	pembro	67	0.00654112	-0.0358455	tumor
1216	GCGTAGCGTCTT_P029_4A	P029_4	pembro	67	-0.14017	-0.0493688	tumor
1217	CCAGCTCAGTAN_P029_4A	P029_4	pembro	67	0.2943	-0.022284	tumor
1218	TATCCGGGAGGA_P029_4A	P029_4	pembro	67	-0.0127156	0.00261107	tumor
1219	CCAATCTAGGGT_P029_4A	P029_4	pembro	67	-0.0921932	0.0447485	tumor
1220	TCCGTCGAGCAG_P029_4A	P029_4	pembro	67	0.263593	0.0118715	tumor
1221	TATTTCGGAAAA_P029_4A	P029_4	pembro	67	-0.0206651	0.00337286	tumor
1222	ATTGATTAGTCT_P029_4B	P029_4	pembro	67	-0.129042	-0.00602258	tumor
1223	ATCTTTACAACG_P029_4B	P029_4	pembro	67	-0.0600111	0.0558018	tumor
1224	GCAGTTCTCCTT_P029_4B	P029_4	pembro	67	-0.1259	0.0328947	tumor
1225	AGCATCAGGTGC_P029_4B	P029_4	pembro	67	-0.313953	0.117112	tumor
1226	CAGACGGATTAC_P029_4B	P029_4	pembro	67	-0.157386	-0.0667364	tumor
1227	ACGCCTAAGTTA_P029_4B	P029_4	pembro	67	0.0874319	0.0704807	tumor
1228	CTTCCATCTTAG_P029_4B	P029_4	pembro	67	0.0696872	-0.00250455	tumor
1229	GATCTTTGTGAN_P029_4B	P029_4	pembro	67	-0.0694978	-0.0332397	tumor
1230	ATGCAGCGTCCT_P029_4B	P029_4	pembro	67	-0.117961	0.0249969	tumor
1231	CAGAGTAACCAG_P029_4B	P029_4	pembro	67	0.18503	0.0120084	tumor
1232	CCCAAGTGCTTC_P029_4B	P029_4	pembro	67	0.195458	0.0486167	tumor
1233	ACATGGCAGTTC_P029_4B	P029_4	pembro	67	-0.0139664	0.0221626	tumor
1234	TTTCCAAACTGG_P029_4B	P029_4	pembro	67	-0.0954736	-0.0300087	tumor
1235	AGAGCCCACGCC_P029_4B	P029_4	pembro	67	0.147359	0.0597514	tumor
1236	CGCCGTGTGTGC_P029_4B	P029_4	pembro	67	-0.0990347	0.0704371	tumor
1237	CGTTTCCGTCAG_P029_4B	P029_4	pembro	67	-0.0278705	0.0701864	tumor
1238	GGCGGACTTCTN_P029_4B	P029_4	pembro	67	0.0773397	0.00266018	tumor
1239	AATAGCTGTCAN_P029_4B	P029_4	pembro	67	0.0512914	0.0720505	tumor
1240	AGCAAGCTATTA_P029_4B	P029_4	pembro	67	0.146375	0.0444643	tumor
1241	CTACAACTTGAG_P029_4B	P029_4	pembro	67	0.0279162	0.0635909	tumor
1242	CCCGCCGGTGNN_P029_4B	P029_4	pembro	67	0.0353497	-0.0705547	tumor
1243	ATGTGATGGCCN_P029_4B	P029_4	pembro	67	0.0342488	0.0491827	tumor
1244	TACCAACTTTGG_P029_4B	P029_4	pembro	67	0.0657995	0.0324066	tumor
1245	TGGAGATGGACA_P029_4B	P029_4	pembro	67	-0.155008	-0.0289831	tumor
1246	ATCGTTTTGCAA_P029_4B	P029_4	pembro	67	-0.0352847	-0.00493086	tumor
1247	AATGACCCGGAN_P029_4B	P029_4	pembro	67	-0.127374	0.0863878	tumor
1248	CCCCGACCGATT_P029_4B	P029_4	pembro	67	-0.24409	0.0163913	tumor
1249	GCGCTCCTAAAC_P029_4B	P029_4	pembro	67	0.146413	-0.0314885	tumor
1250	CATCGGTATTTG_P029_4B	P029_4	pembro	67	-0.0274417	0.0323248	tumor
1251	GCGCGTCCCTAG_P029_4B	P029_4	pembro	67	0.0110431	-0.0322477	tumor
1252	CGTCACTCCTCG_P029_4B	P029_4	pembro	67	-0.120948	0.0408779	tumor
1253	CTGGCTCTCTCT_P029_4B	P029_4	pembro	67	-0.105365	-0.045318	tumor
1254	TCTCTCGACCGA_P029_4B	P029_4	pembro	67	-0.0847387	-0.0399855	tumor
1255	CCGACTAGGACG_P029_4B	P029_4	pembro	67	-0.0959953	0.0664448	tumor
1256	CCAGGGCTCTTT_P029_4B	P029_4	pembro	67	0.138999	0.0225363	tumor
1257	ATGGCTTCTCGC_P029_4B	P029_4	pembro	67	-0.0683352	-0.0117453	tumor
1258	TCCGTCCGTATG_P029_4B	P029_4	pembro	67	0.076208	0.129638	tumor
1259	TCCCCACCCCGT_P029_4B	P029_4	pembro	67	0.0159917	0.0333765	tumor
1260	ACCACGGCGCAT_P029_4B	P029_4	pembro	67	0.0521719	0.0113064	tumor
1261	GAGTTTCGATTC_P029_4B	P029_4	pembro	67	-0.00951095	-0.0186981	tumor
1262	ATGTGCGGCCTT_P029_4B	P029_4	pembro	67	0.273425	0.162019	tumor
1263	AAGATAGCAGAG_P029_4B	P029_4	pembro	67	0.0444668	-0.0271209	tumor
1264	TTGAGATCGCAN_P029_4B	P029_4	pembro	67	0.00349463	0.0319023	tumor
1265	CGCTATGCTCCN_P029_4B	P029_4	pembro	67	0.0445859	-0.0199697	tumor
1266	CAAACACAATTN_P029_4B	P029_4	pembro	67	-0.182621	-0.0455916	tumor
1267	TATCGCCTTCAG_P029_4B	P029_4	pembro	67	-0.132573	0.0270067	tumor
1268	AACAAACCCACT_P029_4B	P029_4	pembro	67	0.0646289	-0.0551226	tumor
1269	ACCCTTTATTGC_P029_4B	P029_4	pembro	67	-0.178938	-0.00460316	tumor
1270	TATGGACTTTAG_P029_4B	P029_4	pembro	67	0.0836256	-0.0214821	tumor
1271	TTGCAGCCCGAC_P029_4B	P029_4	pembro	67	-0.0143307	0.0741105	tumor
1272	GGCGCCCCCGGC_P029_4B	P029_4	pembro	67	-0.233734	0.00988082	tumor
1273	ATGCGTTTCCCC_P029_4B	P029_4	pembro	67	-0.055065	-0.0181461	tumor
1274	GGCTAGGACTAN_P029_4B	P029_4	pembro	67	-0.0833269	0.0639581	tumor
1275	ATGAATCTCCCG_P029_4B	P029_4	pembro	67	0.135787	0.106672	tumor
1276	GGCGCATTGAGA_P029_4B	P029_4	pembro	67	-0.102418	-0.0197521	tumor
1277	GAGACCCGGACC_P029_4B	P029_4	pembro	67	-0.103332	0.00932688	tumor
1278	CGTACACCGTGT_P029_4B	P029_4	pembro	67	0.16017	0.10518	tumor
1279	GTAATACGCAGA_P029_4B	P029_4	pembro	67	-0.0313723	-0.00260371	tumor
1280	TAGGAAGGATAN_P029_4B	P029_4	pembro	67	-0.0381215	-0.0063011	tumor
1281	TAGAGATAGCCN_P029_4B	P029_4	pembro	67	0.0698728	0.0091434	tumor
1282	GGCAAATTAGGA_P029_4B	P029_4	pembro	67	0.0135369	0.0148482	tumor
1283	TTCTAATCGCAC_P029_4B	P029_4	pembro	67	-0.107324	-0.0492965	tumor
1284	TGAGTCCTGATG_P029_4B	P029_4	pembro	67	0.0757784	-0.0415544	tumor
1285	ATCACAGGGTTA_P029_4B	P029_4	pembro	67	-0.124604	0.0473794	tumor
1286	TACTCATAACAC_P029_4B	P029_4	pembro	67	0.218583	-0.0449877	tumor
1287	CAGCCCTGCGCT_P029_4B	P029_4	pembro	67	-0.116613	0.0171307	tumor
1288	CGGCTGCTCTGT_P029_4B	P029_4	pembro	67	0.201203	0.0226009	tumor
1289	CGAGTGTCGACA_P029_4B	P029_4	pembro	67	-0.0444699	-0.0270858	tumor
1290	TGTCGTGCGGTT_P029_4B	P029_4	pembro	67	0.0498665	-0.00804496	tumor
1291	CTTATATCTTTC_P029_4B	P029_4	pembro	67	0.139089	0.0569817	tumor
1292	TGGTAATAGCGT_P029_4B	P029_4	pembro	67	-0.226713	0.0933149	tumor
1293	GTCCTAAACCAG_P029_4B	P029_4	pembro	67	-0.0497797	-0.0226477	tumor
1294	TAGGCCGACTAT_P029_4B	P029_4	pembro	67	0.0583735	-0.00659645	tumor
1295	ACGGAAGGTCAT_P029_4B	P029_4	pembro	67	-0.193581	-0.0126173	tumor
1296	TTAAGACTTCTT_P029_4B	P029_4	pembro	67	0.164722	0.00600803	tumor
1297	TATGAGAGTCGN_P029_4B	P029_4	pembro	67	-0.0576378	-0.125975	tumor
1298	GAGTTCTTTCAG_P029_4B	P029_4	pembro	67	-0.142331	-0.0667874	tumor
1299	ATAAACGGGTTC_P029_4B	P029_4	pembro	67	0.093428	0.0595883	tumor
1300	GCTTCAGGCCCN_P029_4B	P029_4	pembro	67	0.0296852	0.00244442	tumor
1301	CAAACCTAGCAT_P029_4B	P029_4	pembro	67	0.306847	-0.0222643	tumor
1302	CGCCACCGAGAG_P029_4B	P029_4	pembro	67	0.0652392	-0.0235885	tumor
1303	GATTAACCGCAN_P029_4B	P029_4	pembro	67	-0.115529	0.00590234	tumor
1304	CCGTTACTTCGA_P029_4B	P029_4	pembro	67	0.0450014	-0.0364437	tumor
1305	CAGGTTACCGTT_P029_4B	P029_4	pembro	67	-0.118116	0.0344334	tumor
1306	ACGAGTATCCCG_P029_4B	P029_4	pembro	67	0.164906	-0.0369144	tumor
1307	CGACATCACCCN_P029_4B	P029_4	pembro	67	0.0754273	-0.00272393	tumor
1308	CGCCGACTACCT_P029_4B	P029_4	pembro	67	0.110116	-0.101989	tumor
1309	CCTGTTCGTTTG_P029_4B	P029_4	pembro	67	-0.108799	-0.0337918	tumor
1310	GATCTCGGTTGA_P029_4B	P029_4	pembro	67	-0.0840952	-0.0191488	tumor
1311	AACATTTATCGC_P029_4B	P029_4	pembro	67	0.0555675	0.0205795	tumor
1312	ATCAACACGTCN_P029_4B	P029_4	pembro	67	0.066306	-0.0227742	tumor
1313	ACTTAGGTTTCT_P029_4B	P029_4	pembro	67	0.419269	0.0656563	tumor
1314	GCAGATCCTGTN_P029_4B	P029_4	pembro	67	-0.131018	0.0157622	tumor
1315	TGAAATGCTGCG_P029_4B	P029_4	pembro	67	-0.140445	0.0392474	tumor
1316	ACAGGCGAAGTA_P029_4B	P029_4	pembro	67	0.0660315	-0.0445368	tumor
1317	GTACGGTAGTNN_P029_4B	P029_4	pembro	67	-0.281508	-0.116717	tumor
1318	GTGACCTCGGCC_P029_4B	P029_4	pembro	67	0.192602	0.106875	tumor
1319	TTCTCGACGAAG_P029_4B	P029_4	pembro	67	-0.0574229	-0.0278881	tumor
1320	CCTGTGTAGTGT_P029_4B	P029_4	pembro	67	-0.101973	-0.0155215	tumor
1321	TCCCACTGTGAN_P029_4B	P029_4	pembro	67	0.0191946	-0.015842	tumor
1322	GATTCCCAGTAG_P029_4B	P029_4	pembro	67	-0.161869	-0.0702116	tumor
1323	ATACCCCACCGA_P029_4B	P029_4	pembro	67	0.11866	0.0241065	tumor
1324	GACGGTGCTACC_P029_4B	P029_4	pembro	67	0.101472	-0.00943466	tumor
1325	GCCATTGGTCCA_P029_4B	P029_4	pembro	67	-0.101292	0.000454654	tumor
1326	GCTACATTGGCT_P029_4B	P029_4	pembro	67	-0.0546604	0.0103324	tumor
1327	GCTCCATCATTG_P029_4B	P029_4	pembro	67	-0.111767	-0.027474	tumor
1328	TGATCCTTGCCA_P029_4B	P029_4	pembro	67	0.108982	0.072106	tumor
1329	TGGTGATCGACC_P029_4B	P029_4	pembro	67	0.0928695	-0.00763677	tumor
1330	AGGAGTAAGGGC_P029_4B	P029_4	pembro	67	0.0213175	-0.0483217	tumor
1331	CGTAGCTTGGCC_P029_4B	P029_4	pembro	67	0.0464602	0.0440818	tumor
1332	TTTCAGTCGTCA_P029_4B	P029_4	pembro	67	-0.112455	-0.0965393	tumor
1333	CCCAAGGTGTGN_P029_4B	P029_4	pembro	67	0.0329816	-0.00592372	tumor
1334	GTCGCTCCATGA_P029_4B	P029_4	pembro	67	-0.0675514	-0.00307966	tumor
1335	TGAATCAACCTG_P029_4B	P029_4	pembro	67	-0.116304	-0.0328625	tumor
1336	CACCAAGTCCCC_P029_4B	P029_4	pembro	67	-0.0592154	-0.0789289	tumor
1337	GATCGTTAGTCN_P029_4B	P029_4	pembro	67	0.222471	0.0880001	tumor
1338	GCCACATATGGG_P029_4B	P029_4	pembro	67	0.0554969	-0.0236538	tumor
1339	AGTGTCGTGTTC_P029_4B	P029_4	pembro	67	-0.311047	-0.0805776	tumor
1340	CGCATCCGTGAC_P029_4B	P029_4	pembro	67	0.0265997	0.0427742	tumor
1341	CCGATTTAGGCT_P029_4B	P029_4	pembro	67	-0.0721257	-0.0603409	tumor
1342	GAGGCAGATCGG_P029_4B	P029_4	pembro	67	0.156087	-0.0579738	tumor
1343	ATACTATTCAAC_P029_4B	P029_4	pembro	67	-0.0396666	-0.0494271	tumor
1344	TATAGCCAACNN_P029_4B	P029_4	pembro	67	0.0446582	-0.0129449	tumor
1345	GGCGTCCTAGCC_P029_4B	P029_4	pembro	67	-0.0672282	0.0103633	tumor
1346	AAGCGTAGCACC_P029_4B	P029_4	pembro	67	-0.188242	-0.0327416	tumor
1347	TGTTTGCCCAAG_P029_4B	P029_4	pembro	67	-0.180745	0.0908315	tumor
1348	TGCCGTCTAGTT_P029_4B	P029_4	pembro	67	0.302103	0.062557	tumor
1349	CAGGCCTAATCA_P029_4B	P029_4	pembro	67	0.312593	-0.000876611	tumor
1350	GATAGTGAGGCC_P029_4B	P029_4	pembro	67	0.267635	0.0240685	tumor
1351	CCGGTTATGCTG_P029_4B	P029_4	pembro	67	0.213504	0.0925494	tumor
1352	CGCACTTACTGG_P029_4B	P029_4	pembro	67	0.161082	-0.00869139	tumor
1353	ACGGACGGCTAG_P029_4B	P029_4	pembro	67	0.0330698	0.087935	tumor
1354	AGTGAGTTCTGC_P029_4B	P029_4	pembro	67	-0.00222151	0.0691467	tumor
1355	CACGGCTACGGT_P029_4B	P029_4	pembro	67	-0.178219	-0.0444221	tumor
1356	ATTTCACACTTT_P029_4B	P029_4	pembro	67	0.0303448	-0.046071	tumor
1357	CGTGCGGCGACC_P029_4B	P029_4	pembro	67	0.061362	0.063601	tumor
1358	GCCCAGTTTGTC_P029_4B	P029_4	pembro	67	-0.0830549	-0.0198059	tumor
1359	ACGAGATCCCGT_P029_4B	P029_4	pembro	67	-0.0321373	-0.041307	tumor
1360	TTTCACGTTTTA_P029_4B	P029_4	pembro	67	-0.0663345	-0.0491335	tumor
1361	AATGTTTGATCG_P029_4B	P029_4	pembro	67	-0.09225	-0.0284588	tumor
1362	CCCACGTGAATG_P029_4B	P029_4	pembro	67	-0.0792151	0.06469	tumor
1363	TTGGCTATGCTA_P029_4B	P029_4	pembro	67	-0.158998	-0.00338117	tumor
1364	AGTGGTTACGGN_P029_4B	P029_4	pembro	67	-0.0172471	-0.0376836	tumor
1365	ACAAGACTCTTN_P029_4B	P029_4	pembro	67	0.0142393	-0.0174314	tumor
1366	GTAACAAACAAG_P029_4B	P029_4	pembro	67	-0.00327602	0.0172768	tumor
1367	GCCGTTGCTCTG_P029_4B	P029_4	pembro	67	-0.0985181	0.0419936	tumor
1368	GGCCTGGCCCAT_P029_4B	P029_4	pembro	67	-0.037746	0.0656093	tumor
1369	CTTAATTTCCAN_P029_4B	P029_4	pembro	67	0.0677203	0.0432756	tumor
1370	TGAACTCAGTCT_P029_4B	P029_4	pembro	67	0.161004	0.0508124	tumor
1371	AAGCCTGGTCAN_P029_4B	P029_4	pembro	67	0.102844	-0.039752	tumor
1372	TATGTCACCTCN_P029_4B	P029_4	pembro	67	-0.0005288	-0.0388233	tumor
1373	AAACAGGAGTAT_P029_4B	P029_4	pembro	67	-0.113936	0.0761387	tumor
1374	TAGGTGTAATAG_P029_4B	P029_4	pembro	67	-0.182407	-0.00158131	tumor
1375	ACTCCAATGGAC_P029_4B	P029_4	pembro	67	-0.0362815	0.0119012	tumor
1376	AAAGGACTCGGT_P029_4B	P029_4	pembro	67	-0.13562	-0.0340359	tumor
1377	GTGAAACCAGCA_P029_4B	P029_4	pembro	67	0.00249558	0.0524321	tumor
1378	CGATGCCATCTG_P029_4B	P029_4	pembro	67	0.126585	-0.0088975	tumor
1379	CGGTCGAGGTTT_P029_4B	P029_4	pembro	67	0.180211	0.106946	tumor
1380	CCTAGGAGAGAC_P029_4B	P029_4	pembro	67	-0.161864	-0.0761728	tumor
1381	CGTATGGGAGAN_P029_4B	P029_4	pembro	67	0.0320823	-0.0217065	tumor
1382	GCAATCCGCTAA_P029_4B	P029_4	pembro	67	-0.0763277	-0.0214004	tumor
1383	GCCATACTTATN_P029_4B	P029_4	pembro	67	0.153151	0.107035	tumor
1384	GCACAAATAGCG_P029_4B	P029_4	pembro	67	0.197507	0.068878	tumor
1385	GCGCAATCGGGC_P029_4B	P029_4	pembro	67	0.0814252	0.0303488	tumor
1386	CAGACCGTCTGG_P029_4B	P029_4	pembro	67	-0.033589	0.0809661	tumor
1387	TGAACTCAGTCN_P029_4B	P029_4	pembro	67	0.0365847	0.0263585	tumor
1388	GGCAGCGAAGTA_P029_4B	P029_4	pembro	67	-0.0537749	-0.0200456	tumor
1389	TGAAGTGTGGCC_P029_4B	P029_4	pembro	67	-0.0464179	-0.0240334	tumor
1390	GCTGCGCCTATT_P029_4B	P029_4	pembro	67	0.150033	0.010896	tumor
1391	ATGAACATTAAG_P029_4B	P029_4	pembro	67	0.0225889	-0.0122447	tumor
1392	TAGAGAAGACAA_P029_4B	P029_4	pembro	67	-0.0637137	-0.0724698	tumor
1393	GCGCTTCTTGGG_P029_4B	P029_4	pembro	67	-0.0313807	0.0604585	tumor
1394	GCTGTGATCCGN_P029_4B	P029_4	pembro	67	0.0772573	-0.0173584	tumor
1395	TCTCGCTACCAG_P029_4B	P029_4	pembro	67	-0.0122093	0.0678701	tumor
1396	CAGATTGTACTN_P029_4B	P029_4	pembro	67	-0.194651	-0.00622229	tumor
1397	CCTCCAGTCGTT_P029_4B	P029_4	pembro	67	-0.137145	-0.0085823	tumor
1398	AACATTTGACGA_P029_4B	P029_4	pembro	67	-0.062234	-0.00200466	tumor
1399	ACGAAGCACTCN_P029_4B	P029_4	pembro	67	-0.220435	-0.0657145	tumor
1400	GCTTAGTACTAN_P029_4B	P029_4	pembro	67	-0.109038	0.00195888	tumor
1401	TATCCTTCGATA_P029_4B	P029_4	pembro	67	-0.0414548	0.0873184	tumor
1402	GCTGGAGATTCC_P029_4B	P029_4	pembro	67	-0.0745958	-0.0654985	tumor
1403	TGGGAGAATCAG_P029_4B	P029_4	pembro	67	0.128306	-0.0326188	tumor
1404	CTTGAATTTCCA_P029_4B	P029_4	pembro	67	-0.0209524	0.0138786	tumor
1405	GCGCCGGGCGGT_P029_4B	P029_4	pembro	67	-0.0602649	0.0453124	tumor
1406	TGTCCCGTTCTT_P029_4B	P029_4	pembro	67	-0.200681	0.0357352	tumor
1407	AGTGGCATTCAC_P029_4B	P029_4	pembro	67	0.1263	-0.0102398	tumor
1408	TAGACATGAGAC_P029_4B	P029_4	pembro	67	0.0184457	-0.0548669	tumor
1409	TGTTCTCCATAA_P029_4B	P029_4	pembro	67	0.00268767	-0.0625788	tumor
1410	TCGATTTCAAGN_P029_4B	P029_4	pembro	67	0.099326	0.043934	tumor
1411	TGCTGAAAATCT_P029_4B	P029_4	pembro	67	0.0380497	0.0147607	tumor
1412	CAAATCGGTGCG_P029_4B	P029_4	pembro	67	-0.146263	-0.105404	tumor
1413	CGGCTTCCAGAA_P029_4B	P029_4	pembro	67	0.157437	-0.0460176	tumor
1414	GGTGGATGGCTA_P029_4B	P029_4	pembro	67	0.069121	-0.0577315	tumor
1415	AGTGTCACCTAA_P029_4B	P029_4	pembro	67	-0.0244551	-0.0169366	tumor
1416	AGATCAAAGATT_P029_4B	P029_4	pembro	67	-0.167318	0.0572541	tumor
1417	TGCTAGTGATTA_P029_4B	P029_4	pembro	67	0.084232	0.0977243	tumor
1418	TACACTCTTGTC_P029_4B	P029_4	pembro	67	0.0508995	0.0597324	tumor
1419	CCGTTTATGGCG_P029_4B	P029_4	pembro	67	-0.01296	-0.00298934	tumor
1420	TTACCCACAGNN_P029_4B	P029_4	pembro	67	0.119986	-0.0214943	tumor
1421	GCTTTTGCACCG_P029_4B	P029_4	pembro	67	-0.0702569	0.0604491	tumor
1422	ACTTCGCGGAAT_P029_4B	P029_4	pembro	67	-0.0188177	0.0301402	tumor
1423	GTCGCTCATGGT_P029_4B	P029_4	pembro	67	0.0638586	0.0389563	tumor
1424	GAGTGCCGTACN_P029_4B	P029_4	pembro	67	-0.338651	0.0619117	tumor
1425	GGAGCTCGAGGN_P029_4B	P029_4	pembro	67	-0.0860633	-0.0779893	tumor
1426	ATAAAGGTAAGT_P029_4B	P029_4	pembro	67	0.227738	-0.0161712	tumor
1427	CCCCCGACACCN_P029_4B	P029_4	pembro	67	0.110363	-0.0586354	tumor
1428	CCAGGCGGTGTN_P029_4B	P029_4	pembro	67	-0.0304049	-0.0640365	tumor
1429	TGGCAGGAGTCA_P029_4B	P029_4	pembro	67	0.0921539	0.0623263	tumor
1430	GTAACGGCGTAN_P029_4B	P029_4	pembro	67	0.0595885	0.0253752	tumor
1431	TGAAAGAGCTGN_P029_4B	P029_4	pembro	67	-0.1044	0.0926091	tumor
1432	GCTCAGTAACAG_P029_4B	P029_4	pembro	67	-0.0239942	0.0541128	tumor
1433	TGTTACGACANN_P029_4B	P029_4	pembro	67	0.0680923	-0.0494938	tumor
1434	CGTGTTGTACCN_P029_4B	P029_4	pembro	67	0.0455546	-0.0290381	tumor
1435	CCGACTAGCGTC_P029_4B	P029_4	pembro	67	0.0217786	0.140013	tumor
1436	TTGTGAACTTTT_P029_4B	P029_4	pembro	67	-0.096377	0.0180165	tumor
1437	GCTTTTAAGAGG_P029_4B	P029_4	pembro	67	-0.291699	-0.0104861	tumor
1438	GATAGCGACAAA_P029_4B	P029_4	pembro	67	-0.137471	0.0299605	tumor
1439	TGACTCGCCGCC_P029_4B	P029_4	pembro	67	0.142375	-0.0245951	tumor
1440	CATGTCGATGGG_P029_4B	P029_4	pembro	67	-0.112107	-0.0527783	tumor
1441	GGATTCCGGCTC_P029_4B	P029_4	pembro	67	-0.005751	-0.0044073	tumor
1442	ACTTGGGATGTG_P029_4B	P029_4	pembro	67	0.0898923	-0.034081	tumor
1443	GTCATCGTCGAA_P029_4B	P029_4	pembro	67	-0.125219	-0.0114334	tumor
1444	GGCGAATGCTTA_P029_4B	P029_4	pembro	67	-0.0158562	0.00718403	tumor
1445	CAGCTCCATCAC_P029_4B	P029_4	pembro	67	-0.0304454	0.0262724	tumor
1446	GGTGTCATCCGG_P029_4B	P029_4	pembro	67	0.0965755	0.015951	tumor
1447	TTTCAGTTCTTN_P029_4B	P029_4	pembro	67	-0.219135	-0.00864102	tumor
1448	CAGATTCAATGN_P029_4B	P029_4	pembro	67	0.0674849	-0.0215329	tumor
1449	CTAAATCTGAAA_P029_4B	P029_4	pembro	67	-0.0901787	-0.0250049	tumor
1450	CATTCATACTAN_P029_4B	P029_4	pembro	67	0.0354528	-0.0253151	tumor
1451	GATCTAAGAATA_P029_4B	P029_4	pembro	67	-0.209379	-0.0598883	tumor
1452	GCGAAATTCCTG_P029_4B	P029_4	pembro	67	-0.0644092	-0.0546864	tumor
1453	TCTAGTAGCGGT_P029_4B	P029_4	pembro	67	-0.00658668	-0.0430299	tumor
1454	CTCACCATCGNN_P029_4B	P029_4	pembro	67	0.135514	0.0445298	tumor
1455	GCCTCGCGTGCN_P029_4B	P029_4	pembro	67	0.0245061	0.125882	tumor
1456	GGAAGGGACTAA_P029_4B	P029_4	pembro	67	-0.114043	-0.0196466	tumor
1457	ACGTTCTTTCGG_P029_4B	P029_4	pembro	67	-0.0610886	0.00873993	tumor
1458	AGCTCTGTAAGN_P029_4B	P029_4	pembro	67	0.137982	0.050783	tumor
1459	AAGGAGCTGCCG_P029_4B	P029_4	pembro	67	0.00224023	-0.00503021	tumor
1460	CGAGTGGCTTGC_P029_4B	P029_4	pembro	67	0.325166	-0.0211513	tumor
1461	CGCCTCGGGCTG_P029_4B	P029_4	pembro	67	-0.1067	0.0425161	tumor
1462	GAACCTACTTAG_P029_4B	P029_4	pembro	67	0.00082329	0.0260413	tumor
1463	GGCTTCTTAGTG_P029_4B	P029_4	pembro	67	-0.281093	-0.0318667	tumor
1464	GTTCAGTGGTGG_P029_4B	P029_4	pembro	67	0.0312009	0.0298883	tumor
1465	GGGCTAGCTTGG_P029_4B	P029_4	pembro	67	0.130311	0.00891842	tumor
1466	CGTCAGGCTCTC_P029_4B	P029_4	pembro	67	-0.147103	0.0092068	tumor
1467	CTCGGGACTTNN_P029_4B	P029_4	pembro	67	0.157125	-0.0663263	tumor
1468	ACACGGTGGACN_P029_4B	P029_4	pembro	67	0.348553	0.0222585	tumor
1469	GGCAATGTTAAT_P029_4B	P029_4	pembro	67	-0.115212	0.00401638	tumor
1470	ACGGTTGAAGAN_P029_4B	P029_4	pembro	67	-0.0272931	-0.0717588	tumor
1471	ACAACAGTGCCC_P029_4B	P029_4	pembro	67	0.0268603	0.0612967	tumor
1472	GGTAGCACGGTT_P029_4B	P029_4	pembro	67	0.163658	0.0853579	tumor
1473	GGTCCATTTGCG_P029_4B	P029_4	pembro	67	-0.155121	-0.109623	tumor
1474	CGCCCATGGCCN_P029_4B	P029_4	pembro	67	0.372677	-0.0306753	tumor
1475	ACGTTACATGTG_P029_4B	P029_4	pembro	67	0.105468	0.00139825	tumor
1476	CTTCCTCTTAGN_P029_4B	P029_4	pembro	67	0.069152	-0.0258283	tumor
1477	TTATGGAGTTTT_P029_4B	P029_4	pembro	67	-0.255006	0.0176896	tumor
1478	TGCCTCTAGGAG_P029_4B	P029_4	pembro	67	-0.0289388	0.0872757	tumor
1479	TAAACCGAATCN_P029_4B	P029_4	pembro	67	0.0955855	0.0554566	tumor
1480	CGTTTGAAACGG_P029_4B	P029_4	pembro	67	-0.199251	0.00381749	tumor
1481	CTCGTATGCATT_P029_4B	P029_4	pembro	67	-0.0664609	0.0250646	tumor
1482	GGCGAATGGTGN_P029_4B	P029_4	pembro	67	-0.0124167	0.0762597	tumor
1483	CATTATTAGGTC_P029_4B	P029_4	pembro	67	0.0717322	-0.0363193	tumor
1484	ATAGGCCCGTAC_P029_4B	P029_4	pembro	67	0.0200438	-0.0201166	tumor
1485	TCCGGATGAAGN_P029_4B	P029_4	pembro	67	0.0644804	0.0313509	tumor
1486	GCCGTGAAGTGA_P029_4B	P029_4	pembro	67	-0.145728	-0.0110393	tumor
1487	TGACGTCCCTGG_P029_4B	P029_4	pembro	67	0.0540344	-0.0247691	tumor
1488	CCAGGCTGTTAG_P029_4B	P029_4	pembro	67	-0.127026	-0.071881	tumor
1489	CCCTGGCAGCAT_P029_4B	P029_4	pembro	67	0.13317	0.00165808	tumor
1490	GGCGAATGGTGT_P029_4B	P029_4	pembro	67	-0.00140834	-0.0527884	tumor
1491	ACGACTCATTTT_P029_4B	P029_4	pembro	67	0.0127472	0.079475	tumor
1492	GGGATTGGAGTA_P029_4B	P029_4	pembro	67	0.135098	0.00287531	tumor
1493	GTGATTAAGCGA_P029_4B	P029_4	pembro	67	-0.0526656	0.0201331	tumor
1494	TCCAAACCGTCA_P029_4B	P029_4	pembro	67	-0.152589	0.00612816	tumor
1495	GACTGTTGCTAG_P029_4B	P029_4	pembro	67	-0.318615	-0.0910242	tumor
1496	CAGGTACCGTAG_P029_4B	P029_4	pembro	67	-0.0926374	0.0145663	tumor
1497	ACTCCTCAGCCC_P029_4B	P029_4	pembro	67	-0.0253966	0.0276866	tumor
1498	GGTACTATCGGG_P029_4B	P029_4	pembro	67	-0.211508	-0.124433	tumor
1499	TCGCAAAGTAGA_P029_4B	P029_4	pembro	67	-0.31496	0.0134335	tumor
1500	GCGTTAACGACA_P029_4B	P029_4	pembro	67	-0.0540855	-0.0187253	tumor
1501	AACGGTATGGGC_P029_4B	P029_4	pembro	67	0.0162038	-0.0401766	tumor
1502	AGAATCCATTGN_P029_4B	P029_4	pembro	67	-0.187236	0.0554198	tumor
1503	GGTTGTCGACGA_P029_4B	P029_4	pembro	67	-0.0480186	0.121537	tumor
1504	CGCAGCACAGCN_P029_4B	P029_4	pembro	67	0.107741	0.00865614	tumor
1505	GCACTCCAGTCA_P029_4B	P029_4	pembro	67	-0.0657976	0.0423964	tumor
1506	TCTCAGGCGAAA_P029_4B	P029_4	pembro	67	0.000947846	0.0222284	tumor
1507	CGATCAGTGGTA_P029_4B	P029_4	pembro	67	0.149219	0.114024	tumor
1508	TCTCGGGACTTN_P029_4B	P029_4	pembro	67	0.033271	0.0288816	tumor
1509	GAATTTCGCCTC_P029_4B	P029_4	pembro	67	0.0112551	0.0647891	tumor
1510	ATTGAGGCGGAN_P029_4B	P029_4	pembro	67	-0.202896	0.0259828	tumor
1511	AATAGGTAGCGN_P029_4B	P029_4	pembro	67	0.0950876	0.0371424	tumor
1512	TCAGCAAAGTAA_P029_4B	P029_4	pembro	67	-0.0411021	0.0365217	tumor
1513	CGTGAGTCGTGT_P029_4B	P029_4	pembro	67	-0.108858	-0.0133013	tumor
1514	TAAGGCCGATAG_P029_4B	P029_4	pembro	67	-0.25645	0.0708098	tumor
1515	GCCGGTCGTCAN_P029_4B	P029_4	pembro	67	-0.05726	0.0513226	tumor
1516	CGAACTTCTAAN_P029_4B	P029_4	pembro	67	0.165352	0.0841838	tumor
1517	TGAGAATGGGAC_P029_4B	P029_4	pembro	67	-0.214141	-0.0853475	tumor
1518	ATAAAGAACAGT_P029_4B	P029_4	pembro	67	0.166821	-0.126459	tumor
1519	TCCCTCAAAGGG_P029_4B	P029_4	pembro	67	-0.149162	0.03918	tumor
1520	GAACTGCCACGG_P029_4B	P029_4	pembro	67	-0.0778448	-0.0407386	tumor
1521	CGACCCGACCCT_P029_4B	P029_4	pembro	67	0.132124	-0.0263603	tumor
1522	CCTCCTTCGGTT_P029_4B	P029_4	pembro	67	-0.318999	0.0191973	tumor
1523	AAGAACAGATGG_P029_4B	P029_4	pembro	67	0.0514997	0.0899797	tumor
1524	GTCAGATGACTN_P029_4B	P029_4	pembro	67	0.0278193	0.125862	tumor
1525	CTAAATATCCCT_P029_4B	P029_4	pembro	67	-0.0930898	-0.0763345	tumor
1526	CAAATGGCATAN_P029_4B	P029_4	pembro	67	0.159419	-0.0761024	tumor
1527	CCCTTGCGTTGT_P029_4B	P029_4	pembro	67	0.00508128	0.0472081	tumor
1528	AAAAAGCTGATN_P029_4B	P029_4	pembro	67	0.0191039	0.0606452	tumor
1529	TATAGGTTATCN_P029_4B	P029_4	pembro	67	-0.0725185	0.0140997	tumor
1530	TAGCCTGCGGCG_P029_4B	P029_4	pembro	67	-0.0691935	-0.0403635	tumor
1531	AACATGTCTTAA_P029_4B	P029_4	pembro	67	-0.326278	-0.129479	tumor
1532	GCTTGTCTGCCN_P029_4B	P029_4	pembro	67	-0.0291178	-0.0657102	tumor
1533	TCCACAGTATTC_P029_4B	P029_4	pembro	67	-0.0336647	-0.0698645	tumor
1534	CTCAAATCAGTT_P029_4B	P029_4	pembro	67	0.320775	-0.0362876	tumor
1535	GAGAGGCTAGAT_P029_4B	P029_4	pembro	67	0.014693	0.0924427	tumor
1536	CGACCAAGGGGN_P029_4B	P029_4	pembro	67	-0.077943	0.0557139	tumor
1537	AGTTTTACGCCC_P029_4B	P029_4	pembro	67	-0.0708868	0.0381778	tumor
1538	GGATCACAAACC_P029_4B	P029_4	pembro	67	0.0117716	-0.0219172	tumor
1539	GAAAGGGAAATN_P029_4B	P029_4	pembro	67	-0.146624	-0.0130757	tumor
1540	CTACTTCAGTGC_P029_4B	P029_4	pembro	67	0.0645535	0.00165927	tumor
1541	GTAGAACCCGGN_P029_4B	P029_4	pembro	67	-0.126213	-0.0720244	tumor
1542	AATTCGTTTCAG_P029_4B	P029_4	pembro	67	-0.0087893	-0.0905975	tumor
1543	CAGCGGGACTTA_P029_4B	P029_4	pembro	67	-0.160808	-0.013551	tumor
1544	CTGCTTAAGTTG_P029_4B	P029_4	pembro	67	0.117782	0.0371097	tumor
1545	TAGTTTTAGGGC_P029_4B	P029_4	pembro	67	0.117696	-0.00090949	tumor
1546	AAGGTAATCTCN_P029_4B	P029_4	pembro	67	0.0042707	0.117353	tumor
1547	ATGGGTACGTCC_P029_4B	P029_4	pembro	67	-0.133591	0.00986896	tumor
1548	ACTACCGACCGN_P029_4B	P029_4	pembro	67	-0.0221463	-0.0701988	tumor
1549	CAGAGATTCGGG_P029_4B	P029_4	pembro	67	-0.19998	-0.0216878	tumor
1550	AACCCAAAAGCN_P029_4B	P029_4	pembro	67	0.0800429	0.0855687	tumor
1551	GTAATCGGCGTA_P029_4B	P029_4	pembro	67	-0.00217181	0.011164	tumor
1552	GATTGGACTGAG_P029_4B	P029_4	pembro	67	-0.0645703	0.0120499	tumor
1553	TAGGGCACCAGG_P029_4B	P029_4	pembro	67	-0.113908	-0.123744	tumor
1554	GTCCAGAGCCGN_P029_4B	P029_4	pembro	67	-0.117326	-0.0764926	tumor
1555	TATCTGACCANN_P029_4B	P029_4	pembro	67	0.119222	-0.0124837	tumor
1556	TGAACCCGTCCG_P029_4B	P029_4	pembro	67	-0.053153	-0.0142475	tumor
1557	TTGACGACGAGN_P029_4B	P029_4	pembro	67	0.191716	-0.102675	tumor
1558	CGAGCGCCCTCN_P029_4B	P029_4	pembro	67	-0.0262443	0.00678785	tumor
1559	ATATTTCCATAC_P029_4B	P029_4	pembro	67	0.0440632	0.0161213	tumor
1560	TTGAGCGTGGAG_P029_4B	P029_4	pembro	67	0.0182011	-0.04695	tumor
1561	GATGTAAGAGAT_P029_4B	P029_4	pembro	67	-0.182396	-0.0811386	tumor
1562	CCTAGCCAACGN_P029_4B	P029_4	pembro	67	-0.0507702	0.0192957	tumor
1563	ATACTTTTTCTN_P029_4B	P029_4	pembro	67	-0.189897	-0.0391866	tumor
1564	AAACCCGTATTG_P029_4B	P029_4	pembro	67	-0.258217	-0.00495262	tumor
1565	GCCAAGTGGGCA_P029_4B	P029_4	pembro	67	0.0545745	-0.0485351	tumor
1566	GTTGGTACGGTN_P029_4B	P029_4	pembro	67	-0.0244923	-0.0126897	tumor
1567	TGTTTTCGTAGG_P029_4B	P029_4	pembro	67	0.204863	-0.0554363	tumor
1568	ATCTCACCTCGT_P029_4B	P029_4	pembro	67	-0.154122	-0.0422441	tumor
1569	GCGGTATAAGGN_P029_4B	P029_4	pembro	67	-0.122169	-0.0289417	tumor
1570	TAGCGGCACGCT_P029_4B	P029_4	pembro	67	0.353851	0.0779986	tumor
1571	TATCCGACACAG_P029_4B	P029_4	pembro	67	-0.188331	-0.00266318	tumor
1572	TGCCTGTACCGT_P029_4B	P029_4	pembro	67	-0.123176	-0.0298657	tumor
1573	TTGCGAGATCAA_P029_4B	P029_4	pembro	67	-0.0599912	-0.0458843	tumor
1574	CCTGTGTAGGGT_P029_4B	P029_4	pembro	67	-0.242783	-0.0434672	tumor
1575	AGCTTTTCGCNN_P029_4B	P029_4	pembro	67	-0.123269	-0.0450209	tumor
1576	CGGGTCAGAGTN_P029_4B	P029_4	pembro	67	0.174579	-0.0112407	tumor
1577	GTTGGCTCGTGG_P029_4B	P029_4	pembro	67	0.269097	0.073045	tumor
1578	GTACGCGGTTGA_P029_4B	P029_4	pembro	67	0.0158141	-0.0122156	tumor
1579	ACAGGAGGAGAG_P029_4B	P029_4	pembro	67	-0.171614	-0.0831013	tumor
1580	CGCGGTGCTTCG_P029_4B	P029_4	pembro	67	-0.048436	0.0586225	tumor
1581	TATGCCACCACC_P029_4B	P029_4	pembro	67	0.23638	-0.0351191	tumor
1582	AATGGGGTCTAA_P029_4B	P029_4	pembro	67	-0.058646	0.0965535	tumor
1583	TGGTACGCCCAN_P029_4B	P029_4	pembro	67	-0.169955	-0.0368401	tumor
1584	TGCCGAGGGAAG_P029_4B	P029_4	pembro	67	-0.195236	-0.101735	tumor
1585	GTCAGAGACTNN_P029_4B	P029_4	pembro	67	0.1454	0.141985	tumor
1586	GGAATCAACGGT_P029_4B	P029_4	pembro	67	-0.300843	-0.0533211	tumor
1587	AGGCTAGGAAAC_P029_4B	P029_4	pembro	67	0.0693882	0.0412732	tumor
1588	TGTTATCAGAAA_P029_4B	P029_4	pembro	67	0.0648949	0.0462208	tumor
1589	GTTCTCATAGGC_P029_4B	P029_4	pembro	67	-0.381225	-0.0279765	tumor
1590	CTCACCATCTGN_P029_4B	P029_4	pembro	67	0.0491822	0.0188665	tumor
1591	GGACGACTGGAN_P029_4B	P029_4	pembro	67	0.142589	-0.0229776	tumor
1592	TGGTAACAGCAT_P029_4B	P029_4	pembro	67	-0.0271703	-0.00658978	tumor
1593	GACATATGATGA_P029_4B	P029_4	pembro	67	-0.0249733	0.00758746	tumor
1594	TTTAGTACTGTG_P029_4B	P029_4	pembro	67	-0.207259	0.037289	tumor
1595	GGTCACCCGTTC_P029_4B	P029_4	pembro	67	-0.113566	0.062755	tumor
1596	AGAGAGCAATGC_P029_4B	P029_4	pembro	67	-0.138197	0.0529988	tumor
1597	CTCAAATCAGTN_P029_4B	P029_4	pembro	67	0.142793	-0.0380894	tumor
1598	CTGCAAGGTATN_P029_4B	P029_4	pembro	67	-0.174281	-0.10813	tumor
1599	ACTCTGTCGTCG_P029_4B	P029_4	pembro	67	-0.0774598	0.0505377	tumor
1600	GGCCATAAGGCT_P029_4B	P029_4	pembro	67	-0.186824	0.0238008	tumor
1601	AGGGGACCGTCC_P029_4B	P029_4	pembro	67	-0.247022	0.0178977	tumor
1602	TTTGCCCAGGTT_P029_4B	P029_4	pembro	67	0.029562	-0.0287157	tumor
1603	TGTCGCGAAGCC_P029_4B	P029_4	pembro	67	-0.07931	0.132092	tumor
1604	ACTGGACAAACC_P029_4B	P029_4	pembro	67	0.156689	-0.0156298	tumor
1605	CGCAAATTATTG_P029_4B	P029_4	pembro	67	0.0201574	-0.0161103	tumor
1606	CTAGTGTATACG_P029_4B	P029_4	pembro	67	0.0309184	-0.0374341	tumor
1607	ATAAGCCGGCTT_P029_4B	P029_4	pembro	67	0.131739	0.035459	tumor
1608	GACCTATACTCC_P029_4B	P029_4	pembro	67	0.0279615	0.0588762	tumor
1609	CTTAGCAATAGN_P029_4B	P029_4	pembro	67	-0.17169	-0.0668605	tumor
1610	ATTATACGTCNN_P029_4B	P029_4	pembro	67	0.0184037	0.103785	tumor
1611	CGCCAGAATGCT_P029_4B	P029_4	pembro	67	-0.331645	0.0274711	tumor
1612	ACCATCTGGCTC_P029_4B	P029_4	pembro	67	-0.0117452	-0.0780387	tumor
1613	GGAGGCCTAATC_P029_4B	P029_4	pembro	67	0.0635775	0.0628782	tumor
1614	GCGTTATGATAT_P029_4B	P029_4	pembro	67	0.0755728	0.0559359	tumor
1615	AGGTGCATCGAN_P029_4B	P029_4	pembro	67	-0.146061	0.0192931	tumor
1616	GGGGCCGGCTCG_P029_4B	P029_4	pembro	67	0.151709	0.0159053	tumor
1617	CGAGAAGAAACT_P029_4B	P029_4	pembro	67	-0.280643	0.00188342	tumor
1618	AGCACTCGCTGN_P029_4B	P029_4	pembro	67	-0.0561767	-0.0147845	tumor
1619	GTAATAGGCAGC_P029_4B	P029_4	pembro	67	-0.13227	-0.0354302	tumor
1620	TTTGATCTAGCN_P029_4B	P029_4	pembro	67	-0.0155636	0.0319075	tumor
1621	CACAACTGGGCG_P029_4B	P029_4	pembro	67	0.179026	0.00311519	tumor
1622	ACCAAGTGCCNN_P029_4B	P029_4	pembro	67	0.0473198	0.0408126	tumor
1623	TAGTGTAAATCT_P029_4B	P029_4	pembro	67	0.0806251	-0.0244118	tumor
1624	TACTCGCCGCCN_P029_4B	P029_4	pembro	67	-0.0241371	0.0109933	tumor
1625	TAAGCCACCGTG_P029_4B	P029_4	pembro	67	-0.00706113	-0.0867969	tumor
1626	GCAGTGATATGG_P029_4B	P029_4	pembro	67	0.0508125	0.050216	tumor
1627	TGGGTTGGAGAG_P029_4B	P029_4	pembro	67	-0.200648	-0.000856784	tumor
1628	TGCAAATATANN_P029_4B	P029_4	pembro	67	0.104138	-0.0328787	tumor
1629	AATGCTAATTGN_P029_4B	P029_4	pembro	67	0.364933	0.0243686	tumor
1630	ATAACGGATTCG_P029_4B	P029_4	pembro	67	0.118964	-0.0817521	tumor
1631	AGCTTTTCGCGN_P029_4B	P029_4	pembro	67	-0.280338	-0.132495	tumor
1632	TGTAGGTGAGTA_P029_4B	P029_4	pembro	67	-0.243958	-0.0440932	tumor
1633	GGTTTCTGAGCG_P029_4B	P029_4	pembro	67	-0.0916291	-0.0563999	tumor
1634	GGGCAACTTAAT_P029_4B	P029_4	pembro	67	-0.0214361	-0.0758211	tumor
1635	AGCCGCGACGCA_P029_4B	P029_4	pembro	67	-0.0681793	-0.0225435	tumor
1636	AGAAAAAACGCG_P029_4B	P029_4	pembro	67	-0.0188505	0.0891029	tumor
1637	ACCCCCTCATTN_P029_4B	P029_4	pembro	67	-0.170696	0.0457306	tumor
1638	TCCGTGAATATG_P029_4B	P029_4	pembro	67	-0.0610356	-0.0630091	tumor
1639	GTTGATTCGGCG_P029_4B	P029_4	pembro	67	0.133429	-0.0143131	tumor
1640	GGGGTTCGTTGG_P029_4B	P029_4	pembro	67	-0.0471737	0.0941543	tumor
1641	CTGCTAGAGTCG_P029_4B	P029_4	pembro	67	-0.193699	0.0326193	tumor
1642	CAAAGAGTAGAC_P029_4B	P029_4	pembro	67	-0.0546355	0.0393737	tumor
1643	GTGTCTCGATCG_P029_4B	P029_4	pembro	67	-0.0338796	-0.123726	tumor
1644	CAGGGGGTCCAG_P029_4B	P029_4	pembro	67	-0.110068	0.0902936	tumor
1645	CAACCCGCTTCT_P029_4B	P029_4	pembro	67	0.109359	-0.0505766	tumor
1646	GAAACACGGGGN_P029_4B	P029_4	pembro	67	0.192186	0.0486005	tumor
1647	ACGAGCATGTCN_P029_4B	P029_4	pembro	67	0.0324036	0.107978	tumor
1648	TAATCGCGTAGT_P029_4B	P029_4	pembro	67	-0.190124	0.0196075	tumor
1649	GATCGAGGGAAN_P029_4B	P029_4	pembro	67	-0.139932	-0.0586315	tumor
1650	TAGGTGGAACGN_P029_4B	P029_4	pembro	67	0.0304061	0.0379872	tumor
1651	GTAAGAAATTNN_P029_4B	P029_4	pembro	67	0.0996903	-0.00250139	tumor
1652	ATACGCCCTCCN_P029_4B	P029_4	pembro	67	0.0597295	0.0452768	tumor
1653	CAAGTTTGCACN_P029_4B	P029_4	pembro	67	-0.0198061	0.0649708	tumor
1654	CTGGGGGACGTT_P029_4B	P029_4	pembro	67	0.0338975	-0.100315	tumor
1655	TGGCCTGAGTCG_P029_4B	P029_4	pembro	67	0.28428	0.0606971	tumor
1656	CGCCCGGGCTGN_P029_4B	P029_4	pembro	67	-0.0298008	0.0272457	tumor
1657	GGGTACAGTTGG_P029_4B	P029_4	pembro	67	0.095137	0.0485648	tumor
1658	ACATTGTAATCA_P029_4B	P029_4	pembro	67	-0.0171595	-0.07478	tumor
1659	GGGCGTCCAGCG_P029_4B	P029_4	pembro	67	0.0954685	0.0949152	tumor
1660	GCCATCCTCTGT_P029_4B	P029_4	pembro	67	0.132112	0.0121736	tumor
1661	TCTGTCGAAGAC_P029_4B	P029_4	pembro	67	-0.018396	-0.052494	tumor
1662	CGAACTTTCTAA_P029_4B	P029_4	pembro	67	0.175378	0.102839	tumor
1663	CACAGTGAGTTG_P029_4B	P029_4	pembro	67	0.121831	0.0938146	tumor
1664	GGGGTAATGGGT_P029_4B	P029_4	pembro	67	-0.070231	-0.012832	tumor
1665	CGGGGCTTGGCN_P029_4B	P029_4	pembro	67	-0.0202004	0.0500443	tumor
1666	GGAAACTTTGGG_P029_4B	P029_4	pembro	67	0.183058	0.0782618	tumor
1667	TTACCCCAGCAG_P029_4B	P029_4	pembro	67	-0.138504	0.170786	tumor
1668	CCTGCGATGAAC_P029_4B	P029_4	pembro	67	-0.0367245	-0.109574	tumor
1669	ATCTAAGGAATT_P029_4B	P029_4	pembro	67	0.0461776	-0.0974804	tumor
1670	CGGGTTCTCTCT_P029_4B	P029_4	pembro	67	-0.220188	0.0233167	tumor
1671	GTAAGGGACANN_P029_4B	P029_4	pembro	67	-0.041636	-0.0129461	tumor
1672	GCGGGAGGCGAG_P029_4B	P029_4	pembro	67	0.151161	0.019584	tumor
1673	GAGGTTCAGTAA_P029_4B	P029_4	pembro	67	0.162746	0.0503187	tumor
1674	GGGAGACGTTCG_P029_4B	P029_4	pembro	67	-0.13498	-0.0189052	tumor
1675	CGAAATATCACA_P029_4B	P029_4	pembro	67	-0.131199	0.0682471	tumor
1676	AGGCTGTCGCNN_P029_4B	P029_4	pembro	67	0.0566931	0.141038	tumor
1677	CCCTTGAGCTNN_P029_4B	P029_4	pembro	67	0.294129	0.0877206	tumor
1678	TTCTCGGAGTCG_P029_4B	P029_4	pembro	67	0.0856532	0.0495905	tumor
1679	AGCGGTTCTGAG_P029_4B	P029_4	pembro	67	-0.0339945	-0.169638	tumor
1680	AATGTTCACCGN_P029_4B	P029_4	pembro	67	-0.263004	-0.0369574	tumor
1681	ACTGAGCCCCGN_P029_4B	P029_4	pembro	67	0.0524181	0.00405032	tumor
1682	TGTGAGTCGTGT_P029_4B	P029_4	pembro	67	0.00317253	0.00211911	tumor
1683	ATAGAGGGGTTC_P029_4B	P029_4	pembro	67	-0.097312	0.00272411	tumor
1684	AGCCGGAGCCTN_P029_4B	P029_4	pembro	67	-0.207107	0.0614499	tumor
1685	ACACAGAAGGCG_P029_4B	P029_4	pembro	67	-0.410914	-0.103135	tumor
1686	TTTCACGTTTAN_P029_4B	P029_4	pembro	67	-0.0565295	-0.0733344	tumor
1687	ATTCCGACGAGN_P029_4B	P029_4	pembro	67	0.260001	0.0587654	tumor
1688	TGCTTCACGTGC_P029_4B	P029_4	pembro	67	0.0796009	0.0301965	tumor
1689	TATAAGTTACCC_P029_4B	P029_4	pembro	67	-0.005374	-0.0853956	tumor
1690	CGTAACTTTCTT_P029_4B	P029_4	pembro	67	0.248669	0.036119	tumor
1691	ATACAGTGATCC_P029_4B	P029_4	pembro	67	-0.161451	-0.0909063	tumor
1692	TATGCGATGTGN_P029_4B	P029_4	pembro	67	0.0789141	0.0148346	tumor
1693	GCGATGAGGCGT_P029_4B	P029_4	pembro	67	-0.00723736	-0.0401281	tumor
1694	GAGACGCCGCGA_P029_4B	P029_4	pembro	67	-0.072064	0.0357895	tumor
1695	AGTGCACCTAAN_P029_4B	P029_4	pembro	67	0.141837	-0.0529528	tumor
1696	TGGACCACGGCN_P029_4B	P029_4	pembro	67	-0.00999884	0.0349912	tumor
1697	GGCGAATGGTGA_P029_4B	P029_4	pembro	67	0.146093	0.0693832	tumor
1698	GCCCCAGATTTN_P029_4B	P029_4	pembro	67	-0.218014	0.0853052	tumor
1699	AATGGCGGGCAN_P029_4B	P029_4	pembro	67	0.0984011	0.0390474	tumor
1700	AACAAAGAAGTA_P029_4B	P029_4	pembro	67	0.0236459	0.00416495	tumor
1701	TGTAATCGCGCT_P029_4B	P029_4	pembro	67	-0.287778	-0.000717035	tumor
1702	CCCCGTACTCNN_P029_4B	P029_4	pembro	67	-0.0768304	0.0280824	tumor
1703	TATAGTACGGAC_P029_4B	P029_4	pembro	67	-0.288889	-0.0947705	tumor
1704	ACGAGTTTATGN_P029_4B	P029_4	pembro	67	0.0444408	0.00572729	tumor
1705	GCACGTGGTGTN_P029_4B	P029_4	pembro	67	0.25901	0.0485052	tumor
1706	CTAAGGGGGCTN_P029_4B	P029_4	pembro	67	-0.183544	-0.0331358	tumor
1707	TTTGATCTAGCT_P029_4B	P029_4	pembro	67	-0.227912	-0.020924	tumor
1708	GCGAGACAGCCC_P029_4B	P029_4	pembro	67	0.13757	-0.0155329	tumor
1709	TCGAGGTCAGTC_P029_4B	P029_4	pembro	67	0.209768	0.0791762	tumor
1710	AGCGTCCCCGGN_P029_4B	P029_4	pembro	67	-0.148276	0.0604977	tumor
1711	CCCACTTTAAAG_P029_4B	P029_4	pembro	67	-0.0614175	-0.0548896	tumor
1712	GGCATGGACCTG_P029_4B	P029_4	pembro	67	-0.00904416	-0.0799253	tumor
1713	CGGGAAAGAAAG_P029_4B	P029_4	pembro	67	-0.00560049	-0.0254448	tumor
1714	GAGGTAATGCAC_P029_4B	P029_4	pembro	67	0.167601	-0.00933839	tumor
1715	ACTCCGTGGTTN_P029_4B	P029_4	pembro	67	-0.299949	0.0611529	tumor
1716	GGTGGCACCTTC_P029_4B	P029_4	pembro	67	-0.115444	-0.0699113	tumor
1717	GTACTCCAGGTT_P029_4B	P029_4	pembro	67	-0.111755	-0.0740105	tumor
1718	TTGAGCGGTTGG_P029_4B	P029_4	pembro	67	0.181941	0.0711302	tumor
1719	TGCAAATATATN_P029_4B	P029_4	pembro	67	0.136494	-0.00185972	tumor
1720	AGAAGACGACAA_P029_4B	P029_4	pembro	67	0.122431	-0.00525744	tumor
1721	CAGCGGTTAGTA_P029_4B	P029_4	pembro	67	0.195381	0.0794082	tumor
1722	ACCGTATAGAGC_P029_4B	P029_4	pembro	67	-0.110546	-0.00986475	tumor
1723	AGCCTGGTGGAN_P029_4B	P029_4	pembro	67	0.00989026	-0.0358413	tumor
1724	TGGTGTCGGCTC_P029_4B	P029_4	pembro	67	0.0491082	-0.0509816	tumor
1725	CTGTTTTGCGTG_P029_4B	P029_4	pembro	67	0.0955029	-0.0387359	tumor
1726	GTCCAAACCAGN_P029_4B	P029_4	pembro	67	0.19472	0.0245303	tumor
1727	AGGCTTGTCGCN_P029_4B	P029_4	pembro	67	0.0790723	0.0768337	tumor
1728	TGTACCGAACAG_P029_4B	P029_4	pembro	67	-0.0431127	-0.0151788	tumor
1729	TATGATCCTTAA_P029_4B	P029_4	pembro	67	-0.13125	0.159168	tumor
1730	AGTTCCTCCGNN_P029_4B	P029_4	pembro	67	-0.166383	0.0154388	tumor
1731	TGAATTACTCAT_P029_4B	P029_4	pembro	67	-0.064811	0.00211323	tumor
1732	TATACGTTGGTT_P029_4B	P029_4	pembro	67	0.046444	-0.0366478	tumor
1733	CTTTGTTCGAGN_P029_4B	P029_4	pembro	67	-0.0999938	0.072401	tumor
1734	TAGGTTCGATNN_P029_4B	P029_4	pembro	67	-0.182401	0.0337322	tumor
1735	GAATTTCGCCCN_P029_4B	P029_4	pembro	67	0.2305	0.0332891	tumor
1736	TGCCTCAATTAN_P029_4B	P029_4	pembro	67	-0.227071	-0.0154374	tumor
1737	GGCGTCCCTGTA_P029_4B	P029_4	pembro	67	0.285078	0.0173108	tumor
1738	GGAACGGATCCN_P029_4B	P029_4	pembro	67	-0.223837	-0.0943382	tumor
1739	GATCGAGCGGAA_P029_4B	P029_4	pembro	67	0.0988786	0.0249991	tumor
1740	CCCCGTTACTCN_P029_4B	P029_4	pembro	67	-0.0149447	-0.0462001	tumor
1741	CGGGCCGTAGGG_P029_4B	P029_4	pembro	67	-0.149142	0.211071	tumor
1742	AGTGTCCCGGTC_P029_4B	P029_4	pembro	67	0.0281947	-0.0741799	tumor
1743	AAGCCCTGGTCA_P029_4B	P029_4	pembro	67	0.27143	-0.0333549	tumor
1744	GCTGCGCAGAGN_P029_4B	P029_4	pembro	67	-0.00846805	0.0317462	tumor
1745	GGGGTAGAGGTC_P029_4B	P029_4	pembro	67	-0.0592162	-0.01743	tumor
1746	TGCAGCGTTTTG_P029_4B	P029_4	pembro	67	0.0137991	-0.0388113	tumor
1747	ATCAAGGAATTN_P029_4B	P029_4	pembro	67	-0.00664123	0.0202284	tumor
1748	TGTAAAATACCG_P029_4B	P029_4	pembro	67	0.142466	-0.00272111	tumor
1749	CAGATTGTTGGT_P029_4B	P029_4	pembro	67	0.0815119	-0.0192267	tumor
1750	CTGAAGGTATAA_P029_4B	P029_4	pembro	67	0.0352791	-0.0452041	tumor
1751	GACGGGCCGTTG_P029_4B	P029_4	pembro	67	0.158791	0.0637032	tumor
1752	TGGCGTGGGTTC_P029_4B	P029_4	pembro	67	0.201552	-0.0059626	tumor
1753	CGTGGTATTTTG_P029_4B	P029_4	pembro	67	-0.073894	0.0698389	tumor
1754	GGCAACACGTGG_P029_4B	P029_4	pembro	67	0.127427	0.0300775	tumor
1755	AACTGTGGGCTA_P029_4B	P029_4	pembro	67	0.0863502	-0.0160431	tumor
1756	TCTGAAGTCGNN_P029_4B	P029_4	pembro	67	-0.0554717	0.000227381	tumor
1757	TAGGTGATGCGT_P029_4B	P029_4	pembro	67	0.0751584	0.0451371	tumor
1758	GGACCTGAAATT_P029_4B	P029_4	pembro	67	0.0823102	0.0611879	tumor
1759	ATTGATAGTCTN_P029_4B	P029_4	pembro	67	-0.222301	-0.0370115	tumor
1760	TGCACCGTCACN_P029_4B	P029_4	pembro	67	0.146134	-0.026876	tumor
1761	CTGCGCTTAATA_P029_4B	P029_4	pembro	67	-0.070256	0.1065	tumor
1762	CGTCGTGTAGGT_P029_4B	P029_4	pembro	67	0.0529361	-0.0151701	tumor
1763	GTGACCACAGCG_P029_4B	P029_4	pembro	67	0.208499	0.0414891	tumor
1764	TATGTGCGTCCT_P029_4B	P029_4	pembro	67	0.0734238	-0.040056	tumor
1765	GCAATGCCCGTA_P029_4B	P029_4	pembro	67	0.130286	0.0730062	tumor
1766	ATTATTACGTCN_P029_4B	P029_4	pembro	67	0.0318559	-0.0505772	tumor
1767	TTTGAGGCAAGA_P029_4B	P029_4	pembro	67	0.04986	-0.0801024	tumor
1768	GATAAAGACCCN_P029_4B	P029_4	pembro	67	-0.191338	0.0817334	tumor
1769	CGCCACCAGCCT_P029_4B	P029_4	pembro	67	-0.0250031	0.045398	tumor
1770	GGCTTCAGGCGT_P029_4B	P029_4	pembro	67	-0.0465072	0.147333	tumor
1771	CGAAGGACTGAG_P029_4B	P029_4	pembro	67	0.159532	0.018708	tumor
1772	TGCAGCCGGGCA_P029_4B	P029_4	pembro	67	-0.200686	-0.0754253	tumor
1773	GCCTTCAGGCCC_P029_4B	P029_4	pembro	67	-0.0592342	-0.0845474	tumor
1774	AGATCTCGCGCT_P029_4B	P029_4	pembro	67	-0.110879	0.0045489	tumor
1775	AAGGTGCTGTTT_P029_4B	P029_4	pembro	67	-0.269337	0.0256868	tumor
1776	CGTGCCCCCTTN_P029_4B	P029_4	pembro	67	-0.0444028	-0.0336979	tumor
1777	CAACCGGTCAGG_P029_4B	P029_4	pembro	67	-0.00230115	-0.0535309	tumor
1778	GGAAGCTTTTAN_P029_4B	P029_4	pembro	67	-0.0762624	0.00980249	tumor
1779	AAAGACGGGAGG_P029_4B	P029_4	pembro	67	-0.015339	0.0119603	tumor
1780	GTGACCCCCTCG_P029_4B	P029_4	pembro	67	-0.21329	-0.0538202	tumor
1781	CATAGCACTGCA_P029_4B	P029_4	pembro	67	0.21469	0.0579901	tumor
1782	TCGGCGACGACN_P029_4B	P029_4	pembro	67	0.244669	0.129563	tumor
1783	CTAGAGACCGAT_P029_4B	P029_4	pembro	67	-0.207041	0.105094	tumor
1784	AATGTTCACGTA_P029_4B	P029_4	pembro	67	-0.082844	1.88165e-05	tumor
1785	AACGTGTATTTG_P029_4B	P029_4	pembro	67	-0.0153584	-0.0390668	tumor
1786	GCAAAAAAGTAA_P029_4B	P029_4	pembro	67	-0.120281	0.051911	tumor
1787	AGTCTCAAGCCC_P029_4B	P029_4	pembro	67	0.23659	-0.0238945	tumor
1788	GCCCAATCGGAT_P029_4B	P029_4	pembro	67	-0.0570997	-0.0100452	tumor
1789	GTAGAGGGACAN_P029_4B	P029_4	pembro	67	0.0145071	0.0441874	tumor
1790	GCTTTATCAGTT_P029_4B	P029_4	pembro	67	-0.195021	-0.0298167	tumor
1791	GGTGTTTAGCGA_P029_4B	P029_4	pembro	67	-0.200212	0.020487	tumor
1792	AGCAAATCGATN_P029_4B	P029_4	pembro	67	0.208912	0.079128	tumor
1793	TACAGGAGAATA_P029_4B	P029_4	pembro	67	0.0106822	0.0431786	tumor
1794	CTGCGCAGCCGC_P029_4B	P029_4	pembro	67	0.0533408	-0.0551829	tumor
1795	ACCGCCTATCAN_P029_4B	P029_4	pembro	67	0.227265	-0.00213293	tumor
1796	ATGCGGAGTCCC_P029_4B	P029_4	pembro	67	0.0313937	-0.0253167	tumor
1797	AACCTATGTTAN_P029_4B	P029_4	pembro	67	-0.19231	-0.102961	tumor
1798	ATTATTATTCCA_P029_4B	P029_4	pembro	67	-0.0827707	0.119554	tumor
1799	ACTTTGGTAGCA_P029_4B	P029_4	pembro	67	-0.336474	0.0417777	tumor
1800	ACTGAGTCTACC_P029_4B	P029_4	pembro	67	-0.0454995	0.0370445	tumor
1801	ACGTGGGGTTGN_P029_4B	P029_4	pembro	67	-0.166108	-0.0463005	tumor
1802	TATCAGCCAACN_P029_4B	P029_4	pembro	67	0.015462	-0.117989	tumor
1803	GCCGCACCAGTC_P029_4B	P029_4	pembro	67	0.19462	0.0824646	tumor
1804	GGTGTCATCCCC_P029_4B	P029_4	pembro	67	-0.315681	0.0245265	tumor
1805	CGATCGGGCGAA_P029_4B	P029_4	pembro	67	0.165183	0.190395	tumor
1806	GGGCCCGGCAAT_P029_4B	P029_4	pembro	67	-0.125917	-0.00878338	tumor
1807	AGGTAATCTCNN_P029_4B	P029_4	pembro	67	0.129797	0.0240295	tumor
1808	GTTGATTTTGNN_P029_4B	P029_4	pembro	67	0.0671625	-0.0488977	tumor
1809	CTCCTCTTCAAC_P029_4B	P029_4	pembro	67	-0.0541703	0.0692768	tumor
1810	TGTTACCGACAN_P029_4B	P029_4	pembro	67	0.0155804	0.030141	tumor
1811	GAGTTGCCAGCC_P029_4B	P029_4	pembro	67	0.1302	0.0604079	tumor
1812	ACGTGTGGCCGG_P029_4B	P029_4	pembro	67	-0.116309	-0.0571564	tumor
1813	ATTATTAGTCTN_P029_4B	P029_4	pembro	67	-0.314514	-0.0249029	tumor
1814	TGGGGATCACGN_P029_4B	P029_4	pembro	67	-0.0415104	0.041146	tumor
1815	GTCGTAAGCGAN_P029_4B	P029_4	pembro	67	-0.276562	-0.0176209	tumor
1816	AAAAAGCTGGAT_P029_4B	P029_4	pembro	67	0.157537	-0.0426979	tumor
1817	CAGATTTCAATG_P029_4B	P029_4	pembro	67	-0.292573	0.00566312	tumor
1818	AGGGGAAGCAAN_P029_4B	P029_4	pembro	67	-0.086925	-0.0196686	tumor
1819	TGAGTTATCAGC_P029_4B	P029_4	pembro	67	-0.265123	-0.140198	tumor
1820	TAAATGTAGGTT_P029_4B	P029_4	pembro	67	0.159157	-0.0767645	tumor
1821	GCGTTGCCCATC_P029_4B	P029_4	pembro	67	0.10218	0.106712	tumor
1822	CGCCAGAATGCN_P029_4B	P029_4	pembro	67	-0.240295	0.0483998	tumor
1823	GGCCCCTCTACN_P029_4B	P029_4	pembro	67	0.0153499	-0.0820567	tumor
1824	CCGTACTTCGAN_P029_4B	P029_4	pembro	67	0.0640289	0.0207052	tumor
1825	TGACCGCCGCCN_P029_4B	P029_4	pembro	67	-0.288984	-0.0469103	tumor
1826	GAGCTAATAGGA_P029_4B	P029_4	pembro	67	-0.0596833	-0.00780183	tumor
1827	CCGAAGAGTCGG_P029_4B	P029_4	pembro	67	0.258404	0.0830379	tumor
1828	GCATCAGGCCAA_P029_4B	P029_4	pembro	67	0.233824	-0.0110477	tumor
1829	TCATACGGACAN_P029_4B	P029_4	pembro	67	-0.0740344	0.0539562	tumor
1830	TAGCTCTTCTTG_P029_4B	P029_4	pembro	67	-0.0870275	-0.083207	tumor
1831	TGTGCGATAGAA_P029_4B	P029_4	pembro	67	-0.0805783	-0.0226131	tumor
1832	TCCGCCTCGGTN_P029_4B	P029_4	pembro	67	0.200854	-0.108257	tumor
1833	GAGTTCTTCAGN_P029_4B	P029_4	pembro	67	-0.155449	-0.0422385	tumor
1834	TTGTTGTCGGCN_P029_4B	P029_4	pembro	67	0.0506208	-0.084332	tumor
1835	GTCATCGTTTAA_P029_4B	P029_4	pembro	67	-0.0414049	-0.0418493	tumor
1836	GAGTACGCAGGG_P029_4B	P029_4	pembro	67	0.143561	-0.0191771	tumor
1837	TATGTATCGAGN_P029_4B	P029_4	pembro	67	-0.143632	0.160639	tumor
1838	AGGTGAGGCCAN_P029_4B	P029_4	pembro	67	-0.203594	0.0367575	tumor
1839	TATGCGATGTGT_P029_4B	P029_4	pembro	67	0.272269	-0.0529093	tumor
1840	CTCACTTTTCTN_P029_4B	P029_4	pembro	67	-0.0823681	0.0118955	tumor
1841	GTATAGGGACAN_P029_4B	P029_4	pembro	67	0.0718939	0.0123315	tumor
1842	TTCTTTTCAGGC_P029_4B	P029_4	pembro	67	0.024811	0.0421775	tumor
1843	AAGGTGAATCTT_P029_4B	P029_4	pembro	67	0.353487	0.0119558	tumor
1844	TACCGCCGCCNN_P029_4B	P029_4	pembro	67	-0.138569	-0.0792644	tumor
1845	CCACTCGCACGN_P029_4B	P029_4	pembro	67	-0.0846446	-0.0186502	tumor
1846	TCGGTCCAGGNN_P029_4B	P029_4	pembro	67	-0.335387	0.0261672	tumor
1847	GCTGCGAATGAG_P029_4B	P029_4	pembro	67	-0.138814	-0.00891096	tumor
1848	ACCAGCCTATCA_P029_4B	P029_4	pembro	67	0.00172785	-0.0251613	tumor
1849	CAGGGCTTGGAG_P029_4B	P029_4	pembro	67	0.245332	0.0310429	tumor
1850	CCAAACGATGAN_P029_4B	P029_4	pembro	67	-0.135013	-0.0204407	tumor
1851	CCCATGCATGAA_P029_4B	P029_4	pembro	67	0.0117764	0.103323	tumor
1852	CTAAGACTTGGN_P029_4B	P029_4	pembro	67	-0.0932137	-0.11982	tumor
1853	AATACTTGTTCT_P029_4B	P029_4	pembro	67	0.143565	-0.0211279	tumor
1854	ATCGACGCCGGT_P029_4B	P029_4	pembro	67	-0.0747071	0.0378422	tumor
1855	TTTAAGTAAGGT_P029_4B	P029_4	pembro	67	0.253337	-0.036124	tumor
1856	AGCAGATCCTGT_P029_4B	P029_4	pembro	67	-0.176895	-0.0623707	tumor
1857	CTGAAGGTCTAN_P029_4B	P029_4	pembro	67	0.0679994	0.0109403	tumor
1858	AAGGTGTCCCTC_P029_4B	P029_4	pembro	67	0.11577	-0.0530035	tumor
1859	TGTGAGGATCCA_P029_4B	P029_4	pembro	67	-0.0897466	-0.0079458	tumor
1860	ACATTAGCCGAC_P029_4B	P029_4	pembro	67	0.0271676	0.00247473	tumor
1861	ATACGCCCTCTC_P029_4B	P029_4	pembro	67	0.229413	0.0479413	tumor
1862	CTCACCTGGGAG_P029_4B	P029_4	pembro	67	-0.0946495	-0.0512014	tumor
1863	TTCTCGACCGAN_P029_4B	P029_4	pembro	67	-0.152681	-0.0537657	tumor
1864	ATGGCTCGTAAA_P029_4B	P029_4	pembro	67	-0.0389149	0.0966693	tumor
1865	GGGTGGTTCCTN_P029_4B	P029_4	pembro	67	-0.0940167	-0.0462268	tumor
1866	TGCCTTATTCAC_P029_4B	P029_4	pembro	67	0.247175	-0.0688615	tumor
1867	GAGACCTGTTTG_P029_4B	P029_4	pembro	67	0.0210164	0.0939881	tumor
1868	TCGAAGTTCTGC_P029_4B	P029_4	pembro	67	-0.162665	-0.00758426	tumor
1869	GCGCTCTACACT_P029_4B	P029_4	pembro	67	-0.0204625	0.145124	tumor
1870	AAGGTGAATCTN_P029_4B	P029_4	pembro	67	0.0874308	-0.0112356	tumor
1871	TTGGGGTGGCCT_P029_4B	P029_4	pembro	67	0.106351	0.135593	tumor
1872	GCAATAGCAATA_P029_4B	P029_4	pembro	67	0.176708	-0.0737213	tumor
1873	CTCGTATGCATN_P029_4B	P029_4	pembro	67	-0.123938	-0.0574007	tumor
1874	AGGTGCTATCGA_P029_4B	P029_4	pembro	67	0.104714	0.0418118	tumor
1875	TACGAGCCCTGA_P043_3	P043_3	Pembro	115	-0.0445314	0.0663308	tumor
1876	TCACATTCTATA_P043_3	P043_3	Pembro	115	-0.0679701	-0.0124582	tumor
1877	ATAGTTGTAAAC_P043_3	P043_3	Pembro	115	-0.455558	0.0841531	tumor
1878	GCTCCACAAGGG_P043_3	P043_3	Pembro	115	-0.375888	-0.0311146	tumor
1879	CGTGTGTCTGCN_P043_3	P043_3	Pembro	115	-0.143589	-0.034289	tumor
1880	ATGTCATTACGG_P043_3	P043_3	Pembro	115	-0.0367189	-0.017104	tumor
1881	CCGCATGGCGGC_P043_3	P043_3	Pembro	115	-0.0809907	0.0124746	tumor
1882	CAAACTCCTTCC_P043_3	P043_3	Pembro	115	0.20003	0.123016	tumor
1883	CCGCAATACTCN_P043_3	P043_3	Pembro	115	0.0858517	-0.00864037	tumor
1884	ACGACTCGGTTG_P043_3	P043_3	Pembro	115	-0.214946	-0.00743867	tumor
1885	TAATCTTCAACC_P043_3	P043_3	Pembro	115	-0.0922005	0.0227618	tumor
1886	CATCTTACTTGN_P043_3	P043_3	Pembro	115	0.35248	0.116794	tumor
1887	ATGTCTGGCCTA_P043_3	P043_3	Pembro	115	0.0763637	0.029243	tumor
1888	GGACGCCGCTTG_P043_3	P043_3	Pembro	115	-0.106053	-0.0735268	tumor
1889	ACTTACGTTAAC_P043_3	P043_3	Pembro	115	-0.116284	-0.0158815	tumor
1890	AACCGCCCGCGA_P043_3	P043_3	Pembro	115	0.361552	0.0516171	tumor
1891	ATACTCGCATTA_P043_3	P043_3	Pembro	115	0.0731444	0.0176583	tumor
1892	AGCAAAATAAGC_P043_3	P043_3	Pembro	115	-0.341686	-0.0666112	tumor
1893	ACCTCCAAGTGA_P043_3	P043_3	Pembro	115	0.0763435	0.111452	tumor
1894	GGCGCCATCAAT_P043_3	P043_3	Pembro	115	0.141043	0.027445	tumor
1895	CAGCTCTTAACC_P043_3	P043_3	Pembro	115	0.250759	0.0760487	tumor
1896	AGCCAACCATCC_P043_3	P043_3	Pembro	115	0.62718	0.0668776	tumor
1897	GAGGTTGACGCT_P043_3	P043_3	Pembro	115	0.0416157	0.0869099	tumor
1898	CATGATCGGGCG_P043_3	P043_3	Pembro	115	-0.144375	-0.0147186	tumor
1899	TAGGGACCCCCT_P043_3	P043_3	Pembro	115	-0.0932513	0.014994	tumor
1900	CGAGGATTTGAA_P043_3	P043_3	Pembro	115	-0.111503	-0.0210405	tumor
1901	CCTCTCTATCCC_P043_3	P043_3	Pembro	115	0.216158	-0.00707061	tumor
1902	GAGTGTCAACAT_P043_3	P043_3	Pembro	115	0.0328335	0.162195	tumor
1903	ATATTTTGCCAC_P043_3	P043_3	Pembro	115	-0.0668771	-0.0497301	tumor
1904	TGGTTTGTCCCT_P043_3	P043_3	Pembro	115	0.155644	0.0359115	tumor
1905	CAACTCCTTCCN_P043_3	P043_3	Pembro	115	0.136686	0.0980746	tumor
1906	GTCCCTTGCCTG_P043_3	P043_3	Pembro	115	0.211094	0.0347138	tumor
1907	CCGGCCGGATGC_P043_3	P043_3	Pembro	115	0.42689	0.068599	tumor
1908	TCCCAGGCGATT_P043_3	P043_3	Pembro	115	0.425218	0.133114	tumor
1909	AGCAAATAAGCN_P043_3	P043_3	Pembro	115	-0.205114	-0.0314056	tumor
1910	TGTCGCCACGCA_P043_3	P043_3	Pembro	115	0.3632	0.154853	tumor
1911	GCGCCACCGATC_P043_3	P043_3	Pembro	115	0.514185	0.135948	tumor
1912	TCCCTCAGTGAC_P043_3	P043_3	Pembro	115	0.18727	-0.0103454	tumor
1913	GGCTCTTTCCAC_P043_3	P043_3	Pembro	115	-0.278526	0.0155663	tumor
1914	CTTCGGACTTTC_P043_3	P043_3	Pembro	115	0.328869	0.0598253	tumor
1915	GCACCATTCCGA_P043_3	P043_3	Pembro	115	0.329216	0.145751	tumor
1916	TTCCCCACCCGG_P043_3	P043_3	Pembro	115	0.484464	0.0427612	tumor
1917	GGATACGATGCC_P043_3	P043_3	Pembro	115	0.235275	0.0575802	tumor
1918	TTCACTTGTTGN_P043_3	P043_3	Pembro	115	0.102007	-0.00887072	tumor
1919	TAGTATTTGGCC_P043_3	P043_3	Pembro	115	0.147479	0.0606526	tumor
1920	GCTGGACTTCAN_P043_3	P043_3	Pembro	115	0.34037	0.173733	tumor
1921	TAGATCTGATTG_P043_3	P043_3	Pembro	115	0.0986216	-0.0148486	tumor
1922	CCCGCCGTGTGA_P043_3	P043_3	Pembro	115	0.0236864	0.135344	tumor
1923	TAGAGGGCATGG_P043_3	P043_3	Pembro	115	-0.0299522	-0.0233713	tumor
1924	TCGCACCATACT_P043_3	P043_3	Pembro	115	-0.127221	-0.0768662	tumor
1925	GGCGCCATCTTA_P043_3	P043_3	Pembro	115	0.151164	0.111413	tumor
1926	TGTAAGCACTCA_P043_3	P043_3	Pembro	115	0.253277	0.0261547	tumor
1927	TAGTCTGATTGN_P043_3	P043_3	Pembro	115	0.151934	-0.0393712	tumor
1928	CATCGATGTTCN_P043_3	P043_3	Pembro	115	-0.270839	0.00589786	tumor
1929	TATAAACATGCN_P043_3	P043_3	Pembro	115	0.191382	0.132509	tumor
1930	CATACGGCATGA_P043_3	P043_3	Pembro	115	0.306853	0.0344492	tumor
1931	ATATTGGTCCTT_P043_3	P043_3	Pembro	115	0.151257	0.0295406	tumor
1932	CAGTGCAAGACG_P043_3	P043_3	Pembro	115	-0.0220607	0.0278267	tumor
1933	CCTAGCGTGACG_P043_3	P043_3	Pembro	115	0.320709	0.0712005	tumor
1934	TATAAAACATGC_P043_3	P043_3	Pembro	115	0.113367	0.0280869	tumor
1935	GGATCGCGGGGC_P043_3	P043_3	Pembro	115	0.0128821	0.0716398	tumor
1936	TGTAGCACTCAN_P043_3	P043_3	Pembro	115	0.219752	0.0605865	tumor
1937	TAGGGGCATGGN_P043_3	P043_3	Pembro	115	-0.0259034	-0.0126968	tumor
1938	AGATGCGAACAC_P043_3	P043_3	Pembro	115	0.546634	-0.0114529	tumor
1939	GCGGAAAGCATT_P043_3	P043_3	Pembro	115	0.0279962	0.0402559	tumor
1940	CAACACTGGCAT_P043_3	P043_3	Pembro	115	-0.0307648	0.0406063	tumor
1941	TTCCAATCCCGA_P043_3	P043_3	Pembro	115	0.240468	0.101473	tumor
1942	TTGCAAATGTAT_P043_3	P043_3	Pembro	115	0.0856117	-0.0266052	tumor
1943	TGTTCAATCTTG_P043_3	P043_3	Pembro	115	-0.0851586	0.0491671	tumor
1944	AAATTCTCTTCG_P043_3	P043_3	Pembro	115	0.0186481	0.00516362	tumor
1945	TTTAGCCGGTAC_P043_3	P043_3	Pembro	115	-0.264512	-0.0340491	tumor
1946	ATATAGGTAAAT_P043_3	P043_3	Pembro	115	-0.0636899	0.0301303	tumor
1947	CGGGCTGTAGGA_P043_3	P043_3	Pembro	115	-0.163018	-0.0851536	tumor
1948	ATCGGGCTTAAC_P043_3	P043_3	Pembro	115	0.232167	0.049952	tumor
1949	ATCGATGGGAAT_P043_3	P043_3	Pembro	115	-0.191882	-0.0190861	tumor
1950	TCTATGGCCGCG_P043_3	P043_3	Pembro	115	-0.00459793	0.0160839	tumor
1951	ACAAGTTACTAT_P043_3	P043_3	Pembro	115	-0.117274	0.0697811	tumor
1952	TCCGCACTACTC_P043_3	P043_3	Pembro	115	0.0225144	-0.0723961	tumor
1953	CCAGAACGCGAG_P043_3	P043_3	Pembro	115	0.14134	0.0126221	tumor
1954	CCATATGGGTTT_P043_3	P043_3	Pembro	115	-0.124298	-0.0491056	tumor
1955	TGGATCCGGTAC_P043_3	P043_3	Pembro	115	0.0555171	-0.00156336	tumor
1956	TACGTCGGCTTC_P043_3	P043_3	Pembro	115	0.355145	0.0120148	tumor
1957	AAGCTTCCTACG_P043_3	P043_3	Pembro	115	-0.121511	-0.0913796	tumor
1958	TGGAATCTCGAC_P043_3	P043_3	Pembro	115	0.0596223	-0.0358102	tumor
1959	AGCTTCTCCAAC_P043_3	P043_3	Pembro	115	-0.153657	0.00104494	tumor
1960	AGATACACTGAT_P043_3	P043_3	Pembro	115	0.00394617	0.0435883	tumor
1961	GAAAACCTTTTT_P043_3	P043_3	Pembro	115	-0.0669539	-0.0885511	tumor
1962	GGTTGGGATAAN_P043_3	P043_3	Pembro	115	0.0779071	-0.0907299	tumor
1963	ACAAGTACCCAC_P043_3	P043_3	Pembro	115	-0.276151	-0.0486539	tumor
1964	ATGAAGCGACAA_P043_3	P043_3	Pembro	115	-0.0159899	-0.0155389	tumor
1965	CTGGTGATCTTC_P061_2	P061_2	ipinivo	41	-0.233954	0.00315379	tumor
1966	GTCCAGCTCCCA_P061_2	P061_2	ipinivo	41	-0.325689	-0.0442076	tumor
1967	CCGGGCACAAGA_P061_2	P061_2	ipinivo	41	-0.22308	-0.0579588	tumor
1968	CCCATTTAGATT_P061_2	P061_2	ipinivo	41	-0.500288	-0.0660167	tumor
1969	TATTGATGTATT_P061_2	P061_2	ipinivo	41	-0.443229	-0.0326473	tumor
1970	CCATACTTGTTT_P061_2	P061_2	ipinivo	41	-0.36422	-0.0835003	tumor
1971	CCCTGAAGCCTC_P061_2	P061_2	ipinivo	41	-0.318582	-0.0544781	tumor
1972	ATAGACGATACC_P061_2	P061_2	ipinivo	41	-0.256	-0.126409	tumor
1973	CTCGAACGTCAT_P061_2	P061_2	ipinivo	41	-0.341212	-0.0456704	tumor
1974	ACACCTCGGGCT_P061_2	P061_2	ipinivo	41	-0.261293	-0.074771	tumor
1975	CGGCGGCTACCC_P061_2	P061_2	ipinivo	41	-0.269956	-0.0923692	tumor
1976	TCGCTAAGGGAC_P061_2	P061_2	ipinivo	41	-0.232622	-0.0499378	tumor
1977	CTCCTTTTGCCC_P061_2	P061_2	ipinivo	41	-0.441152	-0.0690226	tumor
1978	TTGTTTTCGAAT_P061_2	P061_2	ipinivo	41	-0.214974	-0.0486812	tumor
1979	GTCCTATAACCT_P061_2	P061_2	ipinivo	41	-0.143497	-0.035137	tumor
1980	AATGGGCCTGTA_P061_2	P061_2	ipinivo	41	-0.335211	-0.0504631	tumor
1981	AAACCTCCCAGT_P061_2	P061_2	ipinivo	41	-0.476686	-0.0918157	tumor
1982	GCTGGAAACATC_P061_2	P061_2	ipinivo	41	-0.248103	-0.10787	tumor
1983	TATCATCGCTCC_P061_2	P061_2	ipinivo	41	-0.264992	-0.13211	tumor
1984	ATTACACTTGAA_P061_2	P061_2	ipinivo	41	-0.311923	-0.0803684	tumor
1985	TTCGAAAGATGC_P061_2	P061_2	ipinivo	41	-0.328387	-0.0482744	tumor
1986	ATTTTATCGCGG_P061_2	P061_2	ipinivo	41	-0.34133	-0.0463736	tumor
1987	ATTTCGACGTCC_P061_2	P061_2	ipinivo	41	-0.5853	-0.0204042	tumor
1988	TCCATGTAGCCA_P061_2	P061_2	ipinivo	41	-0.465067	0.0206923	tumor
1989	GAGAGTGATTCC_P061_2	P061_2	ipinivo	41	-0.36973	-0.0624728	tumor
1990	GCCAATACGGGC_P061_2	P061_2	ipinivo	41	-0.356007	-0.107669	tumor
1991	GAACCGCGCCGC_P061_2	P061_2	ipinivo	41	-0.347039	-0.00265405	tumor
1992	TCAGTGGTCTAC_P061_2	P061_2	ipinivo	41	-0.355183	-0.0999893	tumor
1993	AGCGTTTAGTTT_P061_2	P061_2	ipinivo	41	-0.218776	0.00579234	tumor
1994	AGCCGTCGCTAG_P061_2	P061_2	ipinivo	41	-0.340225	0.00149708	tumor
1995	ATCATTTCCACC_P061_2	P061_2	ipinivo	41	-0.509328	-0.0265766	tumor
1996	TTTGCTAATTCT_P061_2	P061_2	ipinivo	41	-0.199367	-0.126535	tumor
1997	ATGGATCTGGCA_P061_2	P061_2	ipinivo	41	-0.305026	-0.0172077	tumor
1998	TTCGGTCAATGA_P061_2	P061_2	ipinivo	41	-0.460752	-0.0435799	tumor
[truncated: 1,995 more rows]
