# Supplementary material for: Genomic and transcriptomic correlates of immunotherapy response within the tumor microenvironment of leptomeningeal metastases
Source: Nat Commun. 2021 Oct 12;12:5955. doi: 10.1038/s41467-021-25860-5 (PMC8511044; doi:10.1038/s41467-021-25860-5)
Supplement: Supplementary file 14 — Source Data [file 41467_2021_25860_MOESM14_ESM.zip › SuppFig9SourceData.xlsx]

## Sheet: SuppFig9f
	Unnamed: 0	UMAP 1	UMAP 2
0	0	1.74122	11.8059
1	1	2.30195	13.4025
2	2	2.51707	12.2774
3	3	2.0489	12.7593
4	4	1.84938	10.7042
5	5	1.91425	13.3502
6	6	1.99832	12.1358
7	7	2.02738	13.0383
8	8	1.77898	13.3316
9	9	2.77976	12.51
10	10	1.53501	13.2715
11	11	2.15588	12.041
12	12	0.901813	7.89138
13	13	1.62667	9.52374
14	14	2.57093	12.249
15	15	2.16741	11.7634
16	16	0.403343	12.3879
17	17	1.69795	13.082
18	18	2.2965	12.213
19	19	2.2251	12.5724
20	20	2.67863	13.1995
21	21	2.92636	7.34147
22	22	0.46173	12.2311
23	23	0.971636	12.825
24	24	2.23587	13.245
25	25	1.10447	7.37027
26	26	1.00507	12.7955
27	27	1.46214	12.8469
28	28	0.692197	12.135
29	29	2.61589	10.0187
30	30	0.189748	12.1734
31	31	1.94987	6.57121
32	32	1.71291	12.9427
33	33	3.28556	8.40899
34	34	0.545903	12.4807
35	35	0.795253	12.2232
36	36	2.18424	11.9176
37	37	1.7557	13.3456
38	38	1.81223	12.4208
39	39	0.11935	12.4199
40	40	0.393962	12.5428
41	41	1.1765	11.8419
42	42	0.343405	12.2686
43	43	1.90391	13.4026
44	44	1.56645	12.8591
45	45	2.07388	12.8221
46	46	2.36198	11.2133
47	47	1.67624	7.32902
48	48	0.653089	12.5402
49	49	1.93999	12.4745
50	50	1.32047	12.2506
51	51	2.30229	11.9501
52	52	0.857587	11.9764
53	53	1.96918	8.00304
54	54	2.27103	9.0928
55	55	0.239654	12.3414
56	56	1.60271	12.0738
57	57	1.66782	12.7139
58	58	2.0287	13.458
59	59	0.159783	12.1946
60	60	2.60693	9.94948
61	61	1.51585	12.8946
62	62	1.81236	8.64976
63	63	1.75986	11.0337
64	64	1.69527	11.9649
65	65	1.97219	11.0414
66	66	2.05053	13.2537
67	67	2.17469	12.767
68	68	1.89057	12.6538
69	69	2.70312	12.0669
70	70	1.53764	13.1217
71	71	1.5781	11.3574
72	72	1.61929	11.7806
73	73	2.03422	11.5054
74	74	1.67656	12.4633
75	75	1.18364	12.5575
76	76	2.70141	13.0886
77	77	2.19082	7.72471
78	78	2.8215	9.77262
79	79	2.05972	6.68721
80	80	2.13889	13.4472
81	81	2.70727	12.5834
82	82	1.54051	12.1366
83	83	2.78564	13.2575
84	84	2.57458	12.8203
85	85	2.50885	13.14
86	86	2.49294	12.577
87	87	1.82499	7.15377
88	88	2.36925	8.65796
89	89	2.58744	13.3499
90	90	3.00071	7.3991
91	91	1.37652	6.33054
92	92	2.48211	7.19885
93	93	2.1829	13.2445
94	94	2.48529	12.7584
95	95	1.37111	7.45342
96	96	2.42956	12.7425
97	97	2.85087	13.0255
98	98	2.22949	6.78834
99	99	2.28998	7.11978
100	100	1.41349	6.85751
101	101	1.63397	6.29378
102	102	2.34373	12.9054
103	103	2.60993	12.721
104	104	2.42496	6.42396
105	105	2.8103	6.41117
106	106	1.82652	7.73917
107	107	2.64857	6.48203
108	108	2.35331	7.21097
109	109	1.16531	7.97756
110	110	1.53807	7.4274
111	111	2.20986	5.89632
112	112	1.59857	8.16024
113	113	3.06618	7.14633
114	114	2.87782	12.9177
115	115	2.63955	8.5443
116	116	1.19717	8.54068
117	117	2.60443	7.7759
118	118	1.28789	7.19354
119	119	2.52137	8.74755
120	120	2.14206	8.3215
121	121	2.35009	7.54165
122	122	1.74007	7.04872
123	123	1.2458	7.19285
124	124	2.09082	7.04335
125	125	2.63723	8.53371
126	126	1.9633	6.10434
127	127	1.93728	7.5053
128	128	1.98847	7.89361
129	129	2.32086	11.8655
130	130	3.2083	8.55737
131	131	2.91008	7.01221
132	132	1.68271	6.14229
133	133	2.26241	6.7604
134	134	1.7929	7.42245
135	135	2.39465	5.76561
136	136	2.8447	7.05754
137	137	2.14694	6.7003
138	138	2.3935	7.12059
139	139	1.82438	7.46501
140	140	1.62412	12.0846
141	141	2.56744	6.64269
142	142	2.05807	8.09481
143	143	1.95206	6.29756
144	144	2.50079	6.86087
145	145	2.84926	8.72702
146	146	2.64283	8.60765
147	147	2.25535	12.253
148	148	2.15055	7.01929
149	149	3.12448	8.32611
150	150	4.19808	7.04937
151	151	3.88133	6.40172
152	152	4.30652	7.18708
153	153	4.27784	7.47081
154	154	4.03279	7.75165
155	155	3.77991	5.987
156	156	3.59307	7.10211
157	157	0.328095	12.2961
158	158	2.4924	8.06121
159	159	3.39794	7.36291
160	160	4.75532	6.66608
161	161	2.99096	6.61734
162	162	2.35208	6.23137
163	163	3.92405	8.54417
164	164	4.49734	7.55718
165	165	3.98046	8.53439
166	166	2.49824	7.63551
167	167	3.72156	7.62317
168	168	3.95913	8.31635
169	169	4.19134	6.28247
170	170	4.31528	7.82712
171	171	4.26682	6.71514
172	172	4.77559	7.37129
173	173	4.45552	6.65752
174	174	3.54227	7.19934
175	175	1.60571	7.17925
176	176	4.09445	6.85786
177	177	3.44197	7.09375
178	178	4.28869	6.2245
179	179	3.4614	6.41963
180	180	4.02223	6.84584
181	181	3.27075	8.228
182	182	4.24258	6.38995
183	183	2.82142	7.45515
184	184	4.771	7.23843
185	185	3.4713	6.77977
186	186	3.2589	6.89317
187	187	4.0617	6.75346
188	188	1.85654	6.00218
189	189	4.33804	7.75982
190	190	2.82099	6.83292
191	191	4.6327	7.27057
192	192	3.22851	7.42262
193	193	1.9273	5.86121
194	194	3.55026	6.86335
195	195	2.07514	6.49929
196	196	3.4651	8.14245
197	197	3.896	7.32629
198	198	3.27773	6.43247
199	199	2.39846	9.86202
200	200	3.05898	8.15135
201	201	4.00643	6.06246
202	202	3.7047	5.99822
203	203	1.957	8.16114
204	204	3.65507	6.94478
205	205	4.31351	6.8493
206	206	1.58011	8.00061
207	207	2.55133	8.0289
208	208	1.66785	7.51513
209	209	1.44289	7.58967
210	210	1.68657	6.41697
211	211	2.38555	8.19614
212	212	1.47695	6.36876
213	213	4.2862	6.29319
214	214	3.85117	8.79905
215	215	3.77597	6.4213
216	216	3.51059	6.47126
217	217	2.13604	8.69304
218	218	3.61177	8.38165
219	219	2.99758	5.94572
220	220	4.05592	7.69658
221	221	3.93966	7.91188
222	222	2.71462	5.81624
223	223	3.1068	7.71007
224	224	1.99942	8.92145
225	225	2.46208	6.45157
226	226	2.53213	8.36226
227	227	0.995191	7.65001
228	228	2.98993	6.3208
229	229	3.46167	7.79832
230	230	4.10144	6.26785
231	231	2.35621	5.94434
232	232	2.65543	6.90029
233	233	3.48361	7.858
234	234	2.93232	8.51973
235	235	4.74815	6.74934
236	236	4.68317	6.71122
237	237	0.80998	11.9073
238	238	3.63628	6.64991
239	239	1.93815	5.88998
240	240	2.27484	7.88489
241	241	2.87472	8.02618
242	242	2.32781	5.77543
243	243	4.41706	6.98519
244	244	4.51083	7.58655
245	245	2.67471	7.18468
246	246	1.44399	6.82972
247	247	3.2362	6.60193
248	248	4.11344	7.59575
249	249	1.23954	6.45187
250	250	4.64186	7.07049
251	251	1.47915	8.19702
252	252	4.19067	7.10172
253	253	1.24668	8.39008
254	254	3.83552	7.41815
255	255	3.7991	6.69177
256	256	3.33	7.72896
257	257	3.28745	6.14584

## Sheet: SuppFig9m
	Unnamed: 0	UMAP 1	UMAP 2
0	0	6.22844	8.86697
1	1	4.7365	9.03039
2	2	4.06997	10.4146
3	3	6.0605	10.656
4	4	5.62153	10.1399
5	5	4.43909	10.5427
6	6	3.52804	9.91831
7	7	5.15523	9.41816
8	8	4.2159	9.81451
9	9	5.225	11.4564
10	10	6.66296	10.3223
11	11	5.67834	8.77219
12	12	4.74954	9.71832
13	13	3.79578	9.49725
14	14	5.3414	10.7872
15	15	4.93845	10.9256
16	16	6.47028	9.35698
17	17	5.18473	10.0644
18	18	6.44363	11.0088
19	19	5.09491	11.8746
20	20	5.7091	11.6669
21	21	5.71089	9.60973

## Sheet: SuppFig9e
	Unnamed: 0	UMAP 1	UMAP 2
0	0	14.1575	13.8535
1	1	14.1127	14.6901
2	2	15.006	13.7621
3	3	15.8906	14.1283
4	4	14.8327	15.412
5	5	15.4113	14.7823

## Sheet: SuppFig9b
	Unnamed: 0	UMAP 1	UMAP 2
0	0	0.258083	5.41293
1	1	1.67994	4.35796
2	2	2.76216	4.29752
3	3	2.8987	7.32218
4	4	0.955684	5.4896
5	5	4.181	5.43785
6	6	1.78938	6.09109
7	7	2.7238	4.88412
8	8	3.03661	6.23231
9	9	2.59341	7.89058
10	10	2.08998	7.15896
11	11	2.09731	4.62119
12	12	3.06322	5.99948
13	13	0.665284	6.01504
14	14	3.54552	4.66903
15	15	1.9693	6.00191
16	16	1.92413	6.78269
17	17	4.02301	4.46839
18	18	1.70944	6.44711
19	19	1.81901	5.67412
20	20	2.50321	6.63894
21	21	1.74539	5.1525
22	22	2.02661	4.65211
23	23	3.43601	5.90491
24	24	4.13602	6.7647
25	25	3.92794	6.21779
26	26	1.91246	4.19822
27	27	3.44159	5.54259
28	28	1.14248	4.66138
29	29	3.39614	4.32144
30	30	4.72446	5.50175
31	31	0.612434	5.56246
32	32	3.02682	4.06681
33	33	3.14554	4.64776
34	34	3.68799	7.25482
35	35	1.18198	5.3967
36	36	1.52053	5.30551
37	37	2.30192	6.58754
38	38	2.55868	6.46594
39	39	1.56502	6.37939
40	40	2.35585	7.8755
41	41	2.04422	3.63346
42	42	2.38374	3.97559
43	43	2.66324	3.9727
44	44	3.17668	3.85864
45	45	3.70979	7.44996
46	46	2.97221	3.52235
47	47	2.4748	6.44748
48	48	3.39128	5.50841
49	49	2.5504	5.93809
50	50	4.02879	6.95805
51	51	1.51658	5.86973
52	52	1.83234	5.76887
53	53	3.75529	4.2275
54	54	1.94251	4.8056
55	55	2.21921	5.08318
56	56	4.00048	4.51001
57	57	2.60109	4.76248
58	58	2.01951	3.96133
59	59	2.45148	5.60777
60	60	1.75739	5.11794
61	61	1.40326	4.77096
62	62	2.45669	5.95345
63	63	3.94198	6.58977
64	64	0.698403	5.71101
65	65	2.7367	3.89757
66	66	3.52919	5.32505
67	67	2.14225	5.94456
68	68	3.59761	3.6743
69	69	1.51731	6.40661
70	70	2.75465	7.47857
71	71	3.86824	4.10353
72	72	2.46506	4.38545
73	73	3.89868	4.92923
74	74	1.56118	6.91484
75	75	1.7874	6.11678
76	76	1.65621	4.19302
77	77	3.93066	6.26304
78	78	0.709521	5.17994
79	79	4.60685	4.83613
80	80	2.44383	7.54585
81	81	0.752891	4.96295
82	82	2.89591	5.05037
83	83	2.25661	7.05128
84	84	4.10618	3.88919
85	85	3.99698	7.23648
86	86	4.57627	6.08023
87	87	3.54918	5.41851
88	88	2.92867	3.69168
89	89	0.986016	6.29425
90	90	3.03561	6.88122
91	91	0.546369	6.20681
92	92	1.28481	5.18454
93	93	2.35857	5.87854
94	94	4.06125	6.02602
95	95	2.35284	4.83261
96	96	1.88254	4.47469
97	97	1.17241	4.30744
98	98	1.02111	5.84726
99	99	2.23951	6.58543
100	100	2.75425	4.31058
101	101	1.1955	6.149
102	102	3.48158	3.84513
103	103	1.30159	4.93121
104	104	0.797864	6.04066
105	105	0.98369	7.02824
106	106	4.27402	4.09857
107	107	1.6076	5.3876
108	108	3.3025	5.82432
109	109	2.13068	5.32189
110	110	1.21897	4.3868
111	111	2.33927	7.37362
112	112	3.78956	6.53607
113	113	3.42796	6.41102
114	114	1.53036	4.00371
115	115	3.02577	7.8381
116	116	1.10224	7.22292
117	117	3.62987	5.21701
118	118	2.91545	5.84142
119	119	0.285748	5.71709
120	120	2.44928	5.4044
121	121	3.4307	3.64455
122	122	3.44981	7.50733
123	123	4.41452	6.46202
124	124	2.62147	5.93176
125	125	2.37121	6.98474
126	126	3.61769	5.85338
127	127	4.53995	6.00988
128	128	1.29892	5.56298
129	129	3.41528	5.24597
130	130	4.07296	4.41072
131	131	3.35978	5.0367
132	132	3.87976	5.39625
133	133	1.12161	4.8331
134	134	1.80769	5.51519
135	135	0.910277	5.73615
136	136	4.08414	5.36842
137	137	3.22682	6.64618
138	138	3.31901	6.88532
139	139	2.35014	6.81675
140	140	2.23276	6.022
141	141	4.66804	6.10148
142	142	4.63307	4.4181
143	143	0.308836	5.68569
144	144	1.13982	4.43644
145	145	4.54651	4.30398
146	146	2.63352	3.40568
147	147	2.73227	7.48908
148	148	3.31314	4.45645
149	149	2.33128	4.1232
150	150	1.5518	6.77773
151	151	4.16373	5.28657
152	152	2.08121	5.08231
153	153	2.5193	7.94946
154	154	2.04035	3.97956
155	155	3.97328	5.15482
156	156	3.97946	7.24144
157	157	2.84832	5.11186
158	158	4.65545	5.44763
159	159	2.91994	7.54423
160	160	1.52818	4.50785
161	161	3.72157	4.69978
162	162	3.53367	7.05054
163	163	2.77063	3.56974
164	164	2.77947	6.86051
165	165	1.58719	6.34119
166	166	2.02028	7.53991
167	167	2.74982	6.70779
168	168	3.37319	5.08041
169	169	3.95139	5.94129
170	170	4.56058	4.45206
171	171	2.06621	4.59479
172	172	1.99596	7.43462
173	173	4.08526	5.6776
174	174	1.89254	7.79963
175	175	3.5832	4.37829
176	176	2.82973	7.79534
177	177	3.17845	3.88576
178	178	0.57645	5.7736
179	179	1.85169	3.91189
180	180	2.79002	5.67829
181	181	3.4648	3.888
182	182	3.81785	4.11889
183	183	1.20901	5.40758
184	184	3.27214	6.79368
185	185	3.15473	6.94491
186	186	2.8571	5.19563
187	187	0.46913	5.43142
188	188	2.37787	6.78126
189	189	2.51187	6.4782
190	190	1.90452	6.2379
191	191	2.25753	4.11031
192	192	4.37448	4.21052
193	193	2.11272	6.44655
194	194	4.53907	5.60802
195	195	2.86178	6.48066
196	196	0.504532	6.41692
197	197	3.83262	4.81488
198	198	4.16348	6.4076
199	199	1.53188	6.93665
200	200	4.1579	6.49128
201	201	1.25901	6.34285
202	202	4.32691	4.99718
203	203	2.96297	4.29252
204	204	2.79624	4.4345
205	205	3.689	4.58027
206	206	2.92251	4.59933
207	207	2.26539	3.6447
208	208	2.48752	4.69491
209	209	4.73206	5.03097
210	210	2.71189	7.05863
211	211	1.65681	6.95777
212	212	3.08432	4.85844
213	213	1.90797	5.97382
214	214	4.51937	4.28052
215	215	2.89027	5.3372
216	216	2.59925	6.1902
217	217	2.68562	5.58733
218	218	1.71895	4.93942
219	219	3.59177	6.25145
220	220	0.520994	5.01594
221	221	3.66656	7.33509
222	222	2.81943	3.79263
223	223	4.57751	4.78726
224	224	2.26757	3.7595
225	225	1.92247	7.29804
226	226	1.9032	7.22834
227	227	4.158	4.55946
228	228	1.22294	5.42285
229	229	2.88726	4.20523
230	230	1.8271	4.28438
231	231	3.91979	6.20487
232	232	3.07579	7.75991
233	233	2.6141	5.92378
234	234	2.11087	6.66657
235	235	4.20759	6.8635
236	236	1.55611	5.51145
237	237	2.81034	7.03966
238	238	3.1207	7.47315
239	239	3.19707	7.3318
240	240	2.20953	5.58718
241	241	3.64395	5.29051
242	242	1.68405	4.17568
243	243	3.0321	5.8667
244	244	3.70501	5.70104
245	245	1.96047	5.2302
246	246	0.780558	6.28343
247	247	0.530658	5.46966
248	248	3.00947	5.79537
249	249	1.068	6.11518
250	250	2.84515	4.80288
251	251	2.35866	5.03415
252	252	2.39357	5.70512
253	253	3.23261	5.91246
254	254	3.31312	6.57648
255	255	1.29832	5.32002
256	256	0.729466	6.70255
257	257	3.13104	4.31375
258	258	2.71874	6.42311
259	259	3.14261	4.61306
260	260	3.93979	6.80455
261	261	1.79313	5.15804
262	262	0.364711	6.16833
263	263	3.50274	6.32063
264	264	1.57149	7.25195
265	265	2.6897	7.68183
266	266	2.35019	4.44827

## Sheet: SuppFig9h
	Unnamed: 0	UMAP 1	UMAP 2
0	0	13.7564	5.17022
1	1	13.4901	3.62195
2	2	14.0873	4.27918
3	3	12.9793	5.76879
4	4	12.5993	4.84905
5	5	13.0386	4.35235
6	6	14.3825	5.59213

## Sheet: SuppFig9c
	Unnamed: 0	UMAP 1	UMAP 2
0	0	16.2878	7.57817
1	1	14.8721	7.58704
2	2	14.713	6.34744
3	3	16.1642	8.0461
4	4	15.1078	6.37977
5	5	16.1042	5.3769
6	6	16.6261	7.52825
7	7	14.6314	7.57242
8	8	15.5727	6.82179
9	9	14.3286	7.86617
10	10	14.8264	8.72986
11	11	15.5722	5.34431
12	12	15.0454	7.48532
13	13	14.1107	8.60624
14	14	15.4218	7.50644
15	15	15.1216	7.44492
16	16	15.2755	8.27822
17	17	14.9768	5.95557
18	18	16.7426	6.33499
19	19	16.7942	8.05152
20	20	15.8411	5.26104
21	21	14.0564	7.18131
22	22	14.2145	6.56769
23	23	15.7737	5.34409
24	24	15.2615	8.73899
25	25	16.25	6.97538
26	26	16.3015	7.2803
27	27	14.7232	6.82501
28	28	16.2696	5.62284
29	29	15.5062	7.54185
30	30	15.0872	5.78599
31	31	14.474	7.75136
32	32	13.5953	8.3311
33	33	16.2632	7.02372
34	34	14.1224	6.72336
35	35	14.0371	7.3155
36	36	16.0479	7.14974
37	37	17.0807	6.61032
38	38	13.7153	7.35723
39	39	15.9561	7.12595
40	40	15.1724	5.33721
41	41	15.5323	8.94895
42	42	15.7889	5.72771
43	43	15.3103	8.12691
44	44	15.5497	6.23346
45	45	15.5477	5.83643
46	46	15.4764	6.64357
47	47	14.0253	8.27217
48	48	15.2912	6.08036
49	49	13.6986	6.45002
50	50	15.3506	7.4473
51	51	11.8812	7.68782
52	52	16.9587	7.14307
53	53	15.5555	7.76623
54	54	17.1506	6.64949
55	55	16.1383	6.92182
56	56	17.1497	6.72932
57	57	16.5686	7.72129
58	58	13.0272	6.48272
59	59	15.8672	8.44227
60	60	15.173	9.03248
61	61	13.4704	6.24476
62	62	17.0206	7.60901
63	63	14.3824	5.55536
64	64	14.9801	8.8506
65	65	13.2697	6.77759
66	66	14.8337	7.7941
67	67	16.1065	8.64065
68	68	15.6184	6.3486
69	69	15.0308	5.64032
70	70	16.3353	7.44591
71	71	14.6555	5.64457
72	72	14.5763	6.13418
73	73	14.3282	7.88364
74	74	14.4423	6.44405
75	75	13.4338	6.56255
76	76	15.8434	7.46599
77	77	15.8972	6.70003
78	78	14.8078	6.10148
79	79	11.3047	6.61535
80	80	17.7582	6.9463
81	81	15.2167	7.28591
82	82	16.2088	7.37827
83	83	15.4824	6.51728
84	84	15.8194	7.75007
85	85	15.2141	6.92063
86	86	14.8136	7.3389
87	87	16.0986	5.44685
88	88	14.1814	6.10903
89	89	13.7338	6.08942
90	90	17.0327	6.60784
91	91	15.3654	6.77542
92	92	14.0859	6.13403
93	93	13.4888	7.56759
94	94	14.5542	5.67219
95	95	14.8074	8.85809
96	96	16.1888	8.58841
97	97	15.6474	7.59443
98	98	15.5423	7.12645
99	99	16.1288	7.36191
100	100	15.4553	9.03522
101	101	15.4017	5.64056
102	102	16.1283	7.60071
103	103	15.9837	5.88456
104	104	14.5201	8.33733
105	105	14.0244	6.77329
106	106	14.331	8.30216
107	107	17.3517	7.24083
108	108	15.5452	8.39504
109	109	15.6813	7.79633
110	110	14.6432	8.37731
111	111	15.6912	6.20526
112	112	15.1159	8.38904
113	113	16.9927	7.52641
114	114	13.881	7.53441
115	115	14.139	7.49431
116	116	15.8909	7.10033
117	117	16.6313	6.92499
118	118	14.5363	6.1422
119	119	14.4293	6.29528
120	120	14.3136	6.88863
121	121	15.6661	7.73317
122	122	15.8454	8.01278
123	123	15.9614	8.58714
124	124	15.214	5.93414
125	125	14.3132	7.99637
126	126	15.6551	5.19294
127	127	14.6545	6.27482
128	128	16.2573	8.23059
129	129	16.3389	8.17466
130	130	13.0527	6.62406
131	131	12.8642	7.23951
132	132	13.524	8.35539
133	133	15.1449	8.19137
134	134	14.2021	7.56949
135	135	15.1708	5.39696
136	136	14.6571	7.16414
137	137	14.7598	8.12383
138	138	14.0222	8.50788
139	139	14.3645	7.11971
140	140	14.6645	6.7568
141	141	14.8133	6.89276
142	142	14.0582	6.95324
143	143	15.7092	6.995
144	144	14.8682	7.42647
145	145	17.2244	6.85373
146	146	15.2319	7.74002
147	147	15.5162	8.94083
148	148	15.1573	7.71997
149	149	14.644	7.85851
150	150	13.9894	7.68865
151	151	16.7926	6.17882
152	152	15.4118	8.59828
153	153	13.7484	7.89303
154	154	13.4533	7.58814
155	155	14.6057	7.19223
156	156	15.3047	6.22884
157	157	14.7496	7.75717
158	158	13.6643	8.47211
159	159	15.8815	7.53718
160	160	16.3513	8.43932
161	161	16.6907	6.23644
162	162	14.4248	7.8233
163	163	13.9639	6.52355
164	164	16.9222	7.25971
165	165	15.6518	8.26562
166	166	16.9141	6.51841
167	167	16.35	7.66047
168	168	12.5044	6.52529
169	169	14.9757	8.65174
170	170	15.8214	6.77869
171	171	14.8382	8.29737
172	172	14.5479	6.77221
173	173	16.2535	6.26193
174	174	13.3124	7.82826
175	175	16.2598	5.71397
176	176	17.7065	6.9736
177	177	16.1019	7.27795
178	178	16.6021	7.45752
179	179	15.5502	8.37219
180	180	15.7442	6.35238
181	181	15.5327	6.17997
182	182	13.5073	6.25712
183	183	15.3653	7.11885
184	184	16.7698	6.78555
185	185	15.7524	8.36692
186	186	13.7804	7.25992
187	187	14.7759	7.74125
188	188	14.895	6.77231
189	189	14.7881	6.40327
190	190	16.6019	7.85129
191	191	16.9574	7.65734
192	192	14.5888	5.52624
193	193	15.7925	7.48651
194	194	14.2678	7.74401
195	195	12.9232	7.78252
196	196	15.3854	7.02383
197	197	15.0934	6.37024
198	198	14.757	7.40916
199	199	16.5688	8.34108
200	200	14.9668	6.15714
201	201	12.9403	6.93645
202	202	15.6284	8.37888
203	203	15.0604	7.24368
204	204	16.4834	6.93698
205	205	14.3791	8.51674
206	206	12.6619	5.78182
207	207	14.7115	6.35834
208	208	17.4024	7.17309
209	209	14.4869	5.62182
210	210	13.7149	7.51059
211	211	15.0082	6.50157
212	212	11.5665	6.39767
213	213	13.128	7.39122
214	214	15.3269	6.92642
215	215	16.265	6.20235
216	216	14.2326	7.07109
217	217	16.7342	6.10748
218	218	13.8791	7.74006
219	219	14.1341	6.04872
220	220	15.6972	8.15066
221	221	13.1263	6.88045
222	222	14.1519	5.55239
223	223	14.996	5.85055
224	224	13.0167	6.11115
225	225	15.6518	5.21834
226	226	13.6492	5.6983
227	227	15.3888	5.26627
228	228	15.2615	6.54871
229	229	16.1444	7.9458
230	230	12.292	5.79221
231	231	16.0258	8.68096
232	232	14.0077	7.82155
233	233	17.6741	6.97835
234	234	13.6891	7.77943
235	235	14.4846	7.17934
236	236	14.2581	8.61996
237	237	16.0284	6.5546
238	238	13.6643	6.89002
239	239	15.134	8.49134
240	240	15.1068	7.10228
241	241	15.6911	6.88309
242	242	15.2302	7.41737
243	243	16.5033	7.49511
244	244	15.9066	6.50978
245	245	15.8223	7.77742
246	246	15.5934	8.74068
247	247	11.7364	6.0296
248	248	13.4546	6.65204
249	249	15.8194	7.25375
250	250	17.2051	7.34454
251	251	16.1427	7.37139
252	252	15.0635	5.48921
253	253	15.2386	6.19884
254	254	15.1526	6.36093
255	255	15.6608	5.43722
256	256	17.1468	6.85234
257	257	16.5702	7.78432
258	258	14.5739	8.14465
259	259	15.8853	6.08428
260	260	16.8333	6.54979
261	261	15.1413	5.79901
262	262	15.4845	7.75573
263	263	12.7974	6.74231
264	264	15.1929	8.46322
265	265	16.8283	7.75229
266	266	11.5189	6.04843
267	267	11.9762	6.84131
268	268	12.7169	7.01484
269	269	12.1197	6.29147
270	270	11.9561	6.80144
271	271	11.7252	6.56317
272	272	11.209	6.8091
273	273	12.7042	5.84018
274	274	12.1989	7.33572
275	275	12.7745	7.66895
276	276	13.5286	5.52573
277	277	11.4516	6.06752
278	278	12.0099	7.14437
279	279	14.5988	7.76161
280	280	13.0973	6.52488
281	281	11.3133	6.39483
282	282	11.7271	6.74975
283	283	12.3795	6.97322
284	284	11.3036	6.89164
285	285	11.2569	6.5237
286	286	13.5438	8.23014
287	287	12.6303	7.05894
288	288	11.6122	7.19087
289	289	12.0472	7.18023
290	290	11.3398	6.33336
291	291	11.8495	7.56797
292	292	12.9934	6.1235
293	293	11.5039	6.85258
294	294	12.4076	6.40769
295	295	11.0512	6.67999
296	296	12.3747	7.11509
297	297	14.1466	8.39165
298	298	12.4145	6.95379
299	299	11.3296	7.3447
300	300	11.2755	7.14875
301	301	12.3706	6.75906
302	302	11.7165	6.22985
303	303	12.8552	7.21127
304	304	12.656	6.42314
305	305	11.8483	6.64455
306	306	14.6675	8.48188
307	307	12.5476	5.72729
308	308	12.2501	7.12151
309	309	13.8217	5.82318
310	310	11.1321	7.05244
311	311	11.1819	7.22695
312	312	11.6176	6.67785
313	313	11.8841	6.08269
314	314	14.9403	8.37708
315	315	11.3743	7.37715
316	316	11.9422	7.09174
317	317	11.4756	6.12455
318	318	11.321	7.0646
319	319	12.3203	7.51706
320	320	10.9712	6.89009
321	321	12.0228	6.98384
322	322	11.2839	6.41948
323	323	12.0811	6.99758
324	324	12.3306	7.35655
325	325	11.1179	7.11045
326	326	11.2349	7.03301
327	327	13.416	8.38888
328	328	11.0356	6.72823
329	329	12.5497	7.53599
330	330	11.2269	7.15359
331	331	13.2586	5.54899
332	332	12.0363	6.34725
333	333	13.7177	5.34954
334	334	12.5465	7.23832
335	335	12.2424	5.85216
336	336	11.4958	6.61767
337	337	11.9506	6.43209
338	338	11.7143	7.0112
339	339	10.933	6.76545
340	340	11.4564	7.14593
341	341	11.6945	7.42497
342	342	11.6017	7.23959
343	343	12.5663	6.09396
344	344	12.6645	6.85739
345	345	11.9089	6.11773
346	346	11.8205	6.71081

## Sheet: SuppFig9d
	Unnamed: 0	UMAP 1	UMAP 2
0	0	11.3062	6.02189
1	1	13.5936	2.61684
2	2	12.3937	6.17884
3	3	12.6007	2.64177
4	4	14.8984	5.66345
5	5	12.8689	4.86932
6	6	15.6656	4.74028
7	7	14.8699	4.27174
8	8	15.0518	5.43495
9	9	14.5476	3.58067
10	10	11.8456	6.15348
11	11	12.4857	3.54529
12	12	12.1584	5.01124
13	13	12.4917	2.71066
14	14	14.1882	5.239
15	15	12.1888	4.24591
16	16	14.0512	5.88755
17	17	12.3533	3.76245
18	18	15.6013	4.57498
19	19	12.5032	4.09376
20	20	11.737	5.30075
21	21	12.7563	4.78055
22	22	12.535	5.88546
23	23	14.1097	4.932
24	24	15.3753	3.2917
25	25	11.7803	6.18013
26	26	13.9238	2.92223
27	27	13.4331	3.43223
28	28	13.1688	3.39933
29	29	13.0343	3.98954
30	30	13.4438	3.57315
31	31	15.7948	4.94015
32	32	15.3418	3.55498
33	33	15.1975	5.31008
34	34	13.2394	2.64132
35	35	13.4938	3.92913
36	36	14.146	5.87402
37	37	13.7833	3.87206
38	38	13.2488	3.66665
39	39	14.8943	5.17923
40	40	13.8042	5.87987
41	41	15.683	4.7476
42	42	12.1499	2.81794
43	43	14.2747	5.32698
44	44	13.6354	4.46745
45	45	14.6099	3.26284
46	46	13.3872	5.13903
47	47	10.5437	3.38745
48	48	15.5041	3.63632
49	49	15.5694	5.30317
50	50	13.1753	3.47012
51	51	12.7949	3.51422
52	52	12.8719	2.98915
53	53	13.3996	4.79457
54	54	13.0105	5.51163
55	55	12.6816	4.74258
56	56	14.1048	5.01922
57	57	11.7373	5.37584
58	58	14.4304	3.50728
59	59	15.7129	3.99897
60	60	15.5648	3.72758
61	61	15.0731	3.36258
62	62	15.3132	4.16053
63	63	10.7071	5.77366
64	64	14.8092	4.00517
65	65	11.9242	6.15895
66	66	15.2023	4.2272
67	67	12.5264	3.00011
68	68	12.5111	2.82266
69	69	12.9733	5.45918
70	70	14.517	5.0909
71	71	15.0063	5.82929
72	72	12.4747	5.00678
73	73	13.7811	6.36927
74	74	13.2788	6.25155
75	75	11.9893	3.05371
76	76	14.7534	4.72037
77	77	13.9417	4.41979
78	78	15.2126	5.37868
79	79	14.7488	5.30366
80	80	14.9067	5.1104
81	81	12.2092	4.25538
82	82	13.1348	3.68782
83	83	13.9706	2.50609
84	84	13.7044	5.19308
85	85	15.1845	5.36312
86	86	13.7178	1.99461
87	87	12.3224	3.53275
88	88	15.0279	5.41385
89	89	12.8339	5.30306
90	90	14.015	2.8523
91	91	11.1056	3.54941
92	92	14.5835	2.99069
93	93	12.2271	4.74833
94	94	15.1238	5.03402
95	95	14.5307	4.12572
96	96	15.289	4.59779
97	97	12.5585	4.97238
98	98	15.0531	5.12699
99	99	14.3354	4.32571
100	100	13.6333	4.31941
101	101	14.4298	4.66393
102	102	14.165	3.8485
103	103	13.7384	3.87809
104	104	13.3281	4.06819
105	105	14.4744	6.24166
106	106	15.648	4.59532
107	107	14.7955	2.94239
108	108	14.1158	3.38057
109	109	14.869	3.24458
110	110	13.6798	3.78134
111	111	14.9854	3.4582
112	112	13.3965	6.37894
113	113	14.2409	2.59271
114	114	15.0322	3.32182
115	115	13.6017	3.63561
116	116	11.3553	4.01189
117	117	13.2359	3.5946
118	118	13.7129	1.96325
119	119	15.0901	5.06502
120	120	11.5318	3.16002
121	121	15.3364	4.63019
122	122	15.6595	4.35425
123	123	15.5302	3.95861
124	124	15.5319	4.07902
125	125	11.5021	3.59533
126	126	13.2502	5.50491
127	127	14.0589	4.51283
128	128	13.5248	3.33971
129	129	14.4727	2.81267
130	130	15.4191	4.66532
131	131	15.0124	5.52651
132	132	15.7507	4.32598
133	133	11.4729	4.7458
134	134	13.4255	4.08506
135	135	14.9574	4.34232
136	136	15.0701	4.54099
137	137	14.9811	4.52963
138	138	10.3024	4.56011
139	139	13.122	2.63334
140	140	13.1842	4.32116
141	141	15.0515	4.37586
142	142	12.8984	5.11575
143	143	10.7016	5.5122
144	144	13.773	2.82272
145	145	12.9386	2.76593
146	146	14.6896	3.90301
147	147	11.9461	4.49966
148	148	15.3769	4.01306
149	149	12.3446	6.19784
150	150	15.2826	3.406
151	151	14.4629	5.54046
152	152	11.7864	3.59668
153	153	15.4156	4.21741
154	154	10.9245	3.25723
155	155	15.1549	5.45891
156	156	13.3772	4.5846
157	157	12.2262	3.14033
158	158	13.7138	6.04925
159	159	13.58	2.08417
160	160	14.1699	4.67206
161	161	11.9564	3.54497
162	162	12.4125	5.05265
163	163	13.5631	2.11336
164	164	15.2642	3.99892
165	165	14.7761	4.9894
166	166	14.4264	2.93397
167	167	14.892	3.25531
168	168	13.6915	4.10854
169	169	14.7778	3.17519
170	170	11.6521	3.59743
171	171	12.511	4.92166
172	172	13.665	5.52865
173	173	11.9255	6.26502
174	174	15.0931	3.7907
175	175	12.246	3.66885
176	176	14.6328	4.39997
177	177	15.0458	5.08302
178	178	12.8866	5.38665
179	179	12.4129	4.36083
180	180	12.0683	5.5979
181	181	12.1473	2.95773
182	182	15.2024	5.40406
183	183	15.4866	4.83573
184	184	12.1524	3.87412
185	185	14.2642	5.60732
186	186	14.0845	4.03755
187	187	14.198	4.55854
188	188	12.6993	5.41847
189	189	11.6617	4.4692
190	190	13.5237	6.39182
191	191	15.6449	3.68841
192	192	12.9833	2.42355
193	193	12.0689	3.23972
194	194	13.4517	6.31744
195	195	12.3445	3.189
196	196	12.6215	3.69444
197	197	13.271	2.84192
198	198	14.5476	5.2534
199	199	11.3259	4.61963
200	200	13.5912	5.39511
201	201	12.3361	4.17791
202	202	13.0069	3.39442
203	203	9.74911	3.61261
204	204	10.6408	5.51421
205	205	14.6514	5.70529
206	206	13.0723	3.66536
207	207	14.7525	3.48346
208	208	13.7217	3.7568
209	209	11.8678	4.27467
210	210	15.051	5.40184
211	211	13.7187	4.00139
212	212	13.0959	5.64
213	213	14.5027	2.80113
214	214	11.4243	2.88697
215	215	13.4037	3.68845
216	216	15.501	3.83945
217	217	13.4733	2.79464
218	218	15.274	5.32407
219	219	12.0924	4.72179
220	220	15.2027	3.16151
221	221	13.0372	4.04117
222	222	15.0622	4.60154
223	223	15.3896	3.78176
224	224	11.4801	4.7746
225	225	15.6093	4.91524
226	226	14.8022	4.61542
227	227	14.9437	5.05917
228	228	11.9874	6.45458
229	229	14.992	3.78604
230	230	14.2528	5.10728
231	231	14.8847	5.41132
232	232	15.174	3.88286
233	233	15.7263	4.42132
234	234	13.2534	5.41759
235	235	15.442	3.18228
236	236	15.4888	4.63105
237	237	10.6593	5.08978
238	238	12.8332	6.41898
239	239	12.3023	4.65997
240	240	13.643	3.99778
241	241	12.6122	6.48778
242	242	15.031	3.49572
243	243	14.9944	3.71961
244	244	13.5459	5.17331
245	245	13.571	2.06121
246	246	14.7961	3.65929
247	247	12.2541	5.08205
248	248	11.8219	3.89619
249	249	14.3757	3.00264
250	250	14.0959	3.85998
251	251	14.5301	5.64776
252	252	13.2047	3.83674
253	253	12.8516	6.43596
254	254	11.8752	2.93625
255	255	11.5449	3.19937
256	256	12.456	3.62937
257	257	14.6477	3.46633
258	258	12.872	3.73657
259	259	12.9214	4.50103
260	260	15.2963	4.10938
261	261	14.9224	4.82531
262	262	12.6503	4.32492
263	263	13.6369	2.15501
264	264	13.2969	4.25407
265	265	12.1068	5.352
266	266	13.8316	5.81335
267	267	15.3564	5.16892
268	268	14.8102	4.80337
269	269	15.5492	4.91653
270	270	12.7607	4.91648
271	271	13.9602	5.3992
272	272	13.9912	4.24786
273	273	13.8531	3.46101
274	274	13.4881	6.21023
275	275	13.7429	3.9715
276	276	13.9561	2.60425
277	277	15.6897	5.0501
278	278	12.6116	4.23388
279	279	14.7232	2.99079
280	280	12.1569	5.38701
281	281	14.089	3.86008
282	282	15.6874	3.84889
283	283	13.2727	5.8946
284	284	12.6055	3.56335
285	285	15.1108	3.90981
286	286	14.9238	4.25579
287	287	14.5876	4.48304
288	288	12.8981	4.32114
289	289	15.1596	4.69341
290	290	11.8165	3.2284
291	291	13.2657	5.19934
292	292	12.64	6.44452
293	293	12.7718	3.9479
294	294	13.2674	5.06482
295	295	14.3975	5.70379
296	296	12.7486	3.61057
297	297	12.0531	5.1689
298	298	13.9678	3.82429
299	299	14.7286	5.98674
300	300	14.5257	3.44113
301	301	15.3408	3.52928
302	302	13.5467	4.93768
303	303	13.2932	2.89434
304	304	14.5841	3.39421
305	305	11.3842	3.41323
306	306	14.2398	3.01231
307	307	12.1796	2.73812
308	308	12.8374	3.7375
309	309	12.9027	5.58809
310	310	14.0972	5.73682
311	311	14.2573	2.53752
312	312	13.9413	4.82787
313	313	11.4631	4.86811
314	314	15.6131	3.8623
315	315	15.3997	4.67527
316	316	12.5854	3.20449
317	317	14.3902	4.53822
318	318	15.4184	3.87916
319	319	13.8822	4.46672
320	320	13.8716	4.62965
321	321	13.2305	4.35128
322	322	11.5127	3.13302
323	323	14.4853	4.82134
324	324	11.9706	3.04349
325	325	10.8839	4.28669
326	326	15.5844	4.5904
327	327	14.0219	5.96191
328	328	15.5849	4.83618
329	329	12.3552	3.40052
330	330	11.8869	3.82079
331	331	13.3899	6.39318
332	332	13.5122	6.39431
333	333	13.7282	5.65161
334	334	13.1649	3.96581
335	335	12.8192	4.75596
336	336	15.1253	3.29491
337	337	13.0146	3.19281
338	338	12.4987	2.90625
339	339	10.9613	4.34822
340	340	15.2146	4.06988
341	341	12.7388	4.33232
342	342	12.5258	3.70666
343	343	14.3794	3.45421
344	344	12.197	3.28826
345	345	13.9014	4.70987
346	346	12.2755	5.20704
347	347	12.447	4.72029
348	348	13.9114	4.07509
349	349	13.8275	2.83923
350	350	14.0186	5.15041
351	351	12.0092	3.40122
352	352	14.027	4.34552
353	353	13.7539	5.544
354	354	14.581	5.43599
355	355	15.6113	4.78101
356	356	13.5376	5.12362
357	357	13.1989	4.36401
358	358	12.567	4.32467
359	359	12.6042	5.0902
360	360	11.9281	2.70906
361	361	10.8119	3.49122
362	362	10.679	5.49313
363	363	14.4867	4.19449
364	364	15.7689	4.29277
365	365	13.5894	3.13025
366	366	13.7652	3.35472
367	367	12.8313	2.9074
368	368	13.4329	2.73562
369	369	11.8364	3.15671
370	370	13.4804	3.70301
371	371	14.2868	3.24258
372	372	12.8892	3.19417
373	373	15.1079	4.84736
374	374	14.464	4.00778
375	375	12.2782	3.8148
376	376	14.752	3.52193
377	377	13.3022	3.72137
378	378	12.7386	4.6369
379	379	13.1115	4.50495
380	380	14.8009	2.93908
381	381	15.7274	4.17069
382	382	11.0645	5.94108
383	383	14.0529	5.00045
384	384	12.8145	3.59087
385	385	15.5048	4.75352
386	386	13.7501	4.01843
387	387	13.02	6.06695
388	388	11.4908	5.76184
389	389	12.6849	6.42809
390	390	14.1159	4.90773
391	391	13.1619	2.50078
392	392	12.208	5.33
393	393	14.3159	3.47824
394	394	12.1623	6.04842
395	395	14.5203	3.61105
396	396	15.676	4.76831
397	397	13.0385	4.10004
398	398	14.9747	3.52536
399	399	13.2265	3.81473
400	400	14.7377	3.57627
401	401	10.9587	3.6749
402	402	14.8484	5.06556
403	403	13.3358	5.40454
404	404	14.8163	4.73273
405	405	14.4878	3.76595
406	406	13.1725	4.54371
407	407	13.2792	4.7946
408	408	14.0734	4.78087
409	409	15.3263	4.30961
410	410	13.5216	3.7769
411	411	12.051	2.64727
412	412	12.8687	3.31519
413	413	12.6009	4.16316
414	414	14.9719	4.51175
415	415	14.5498	4.29907
416	416	14.2657	3.28239
417	417	11.627	4.83558
418	418	13.2007	2.56376
419	419	15.0489	4.20095
420	420	15.7952	4.42964
421	421	12.7931	4.29599
422	422	13.2725	3.81445
423	423	12.522	2.84059
424	424	11.861	3.61451
425	425	13.3979	5.57662
426	426	14.0239	4.92249
427	427	14.258	4.73497
428	428	14.5914	3.90936
429	429	13.0468	4.88757
430	430	12.5466	4.88966
431	431	14.5522	4.07104
432	432	13.8404	2.96295
433	433	15.1507	5.13096
434	434	15.6005	3.92881
435	435	14.1136	3.80078
436	436	12.0845	3.77593
437	437	11.2162	3.1503
438	438	15.4714	3.90457
439	439	13.1578	3.57696
440	440	13.4963	4.43111
441	441	12.2274	2.97044
442	442	12.833	4.00432
443	443	13.9822	5.85652
444	444	14.3967	3.95029
445	445	15.7188	4.49885
446	446	10.6495	3.45071
447	447	10.6542	4.07428
448	448	13.9216	4.66448
449	449	14.4794	3.44888
450	450	10.2244	4.57887
451	451	15.5951	3.66685
452	452	12.0284	3.54479
453	453	14.986	4.14461
454	454	13.6286	4.29099
455	455	13.3496	4.85426
456	456	13.6715	3.05721
457	457	14.3354	5.01391
458	458	14.0817	5.2594
459	459	14.3613	2.63156
460	460	14.4008	5.21128
461	461	12.9953	5.90428
462	462	12.2534	2.96356
463	463	15.4368	4.17958
464	464	11.8421	3.99674
465	465	12.3341	4.72526
466	466	15.2312	3.23178
467	467	14.5905	4.7427
468	468	13.706	6.40745
469	469	14.3715	5.98213
470	470	13.3333	4.09945
471	471	12.4666	3.92329
472	472	14.7643	3.62475
473	473	13.4471	3.04218
474	474	14.5709	3.4707
475	475	15.0474	3.86669
476	476	14.6086	5.23262
477	477	12.414	3.98127
478	478	14.5179	5.66471
479	479	14.5892	5.05131
480	480	13.6366	3.57736
481	481	13.9744	5.60762
482	482	12.1754	3.03182
483	483	15.8359	4.99492
484	484	12.8908	3.65854
485	485	14.8319	3.72551
486	486	15.1769	4.94823
487	487	12.8998	6.38612
488	488	13.7223	3.83337
489	489	12.3461	2.77682
490	490	11.6495	5.221
491	491	12.7908	2.52823
492	492	13.0357	2.82838
493	493	11.7825	5.50617
494	494	14.783	4.85078
495	495	13.882	4.46175
496	496	14.7403	3.21733
497	497	11.4377	4.17828
498	498	11.6635	5.9545
499	499	12.403	3.04066
500	500	13.818	4.8712
501	501	14.6613	5.94441
502	502	13.5083	2.90099
503	503	13.1956	5.07784
504	504	14.4571	4.31472
505	505	13.7556	3.19374
506	506	12.9492	4.73888
507	507	11.8275	3.27218
508	508	13.5006	4.90027
509	509	12.4645	4.65114
510	510	12.0315	5.32926
511	511	13.8148	6.26121
512	512	13.0108	3.59192
513	513	15.1144	4.60547
514	514	14.2091	5.02348
515	515	13.9106	5.49611
516	516	11.9316	4.56591
517	517	11.1024	5.89894
518	518	12.8499	4.28464
519	519	13.3361	5.72441
520	520	13.4228	3.23519
521	521	13.4441	3.26059
522	522	14.4648	5.47786
523	523	13.7953	2.87708
524	524	14.2492	5.87405
525	525	12.0717	4.41666
526	526	13.9755	6.24791
527	527	15.0309	5.29044
528	528	14.2677	3.98956
529	529	11.7582	3.68772
530	530	12.0396	5.61247
531	531	12.57	4.67718
532	532	11.507	2.79667
533	533	15.5724	4.2316
534	534	13.9691	6.15326
535	535	14.7273	2.72159
536	536	11.9345	5.64974
537	537	11.408	5.94708
538	538	12.6151	3.82262
539	539	13.7822	3.39742
540	540	13.6856	4.88712
541	541	14.1923	4.51785
542	542	11.4923	3.70124
543	543	13.2868	5.502
544	544	15.5956	4.53582
545	545	14.3709	4.69005
546	546	13.108	3.6499
547	547	14.7742	4.80175
548	548	14.9759	4.72383
549	549	12.9673	3.95674
550	550	14.8372	4.41395
551	551	13.3138	4.34688
552	552	11.7792	2.77066
553	553	15.1992	3.47458
554	554	15.7337	4.45144
555	555	14.3701	2.89341
556	556	14.1081	4.63071
557	557	14.6627	5.70209
558	558	14.429	5.32774
559	559	14.6825	3.12533
560	560	14.3683	4.83389
561	561	13.544	4.12706
562	562	14.2874	4.11359
563	563	14.9138	5.22845
564	564	13.8282	4.23544
565	565	12.1403	2.97111
566	566	11.391	5.15867
567	567	13.1212	3.29744
568	568	13.5732	5.89865
569	569	9.50173	5.0041
570	570	14.5963	3.37199
571	571	13.191	5.03174
572	572	12.7798	3.66738
573	573	11.3473	5.94226
574	574	13.8652	3.32653
575	575	14.1347	5.07454
576	576	12.1063	4.05322
577	577	12.4946	3.68931
578	578	14.7755	4.11334
579	579	13.5209	2.77489
580	580	13.9085	3.78343
581	581	11.4911	3.72242
582	582	13.4662	4.40151
583	583	14.6106	4.0538
584	584	15.6197	5.12279
585	585	14.2193	3.82741
586	586	14.5952	3.0958
587	587	13.2255	4.54226
588	588	13.5632	3.3921
589	589	13.4088	4.36383
590	590	15.2594	3.11263
591	591	11.6916	6.23255
592	592	11.6534	3.64703
593	593	14.1925	4.55437
594	594	12.6468	2.83567
595	595	15.4722	3.7348
596	596	11.9998	4.93393
597	597	14.3365	3.72312
598	598	13.5754	4.06878
599	599	13.1612	6.38568
600	600	12.363	4.1779
601	601	14.7638	4.17805
602	602	15.5187	5.1376
603	603	15.0858	3.20748
604	604	12.5699	3.37032
605	605	12.8387	2.93048
606	606	12.0969	5.28436
607	607	15.3579	3.65358
608	608	12.4463	5.65504
609	609	12.5124	3.2162
610	610	12.6355	4.68752
611	611	14.8693	4.45513
612	612	13.5396	3.33389
613	613	13.0122	6.20576
614	614	12.8869	3.13885
615	615	14.2319	5.55347
616	616	13.6763	2.07984
617	617	14.3544	5.29169
618	618	14.6904	4.46456
619	619	13.034	6.42995
620	620	13.4225	6.071
621	621	14.8459	5.82557
622	622	14.2246	2.71403
623	623	12.4615	2.82101
624	624	14.2694	5.28704
625	625	14.9441	5.51202
626	626	14.8186	3.6244
627	627	12.966	4.17917
628	628	13.9846	2.86356
629	629	15.6369	4.36224
630	630	13.9991	3.97514
631	631	15.0836	4.35309
632	632	12.7684	5.35652
633	633	14.1134	3.90764
634	634	14.2727	5.60822
635	635	15.09	3.18889
636	636	13.9202	5.3257
637	637	9.38243	4.18177
638	638	13.2517	5.4981
639	639	10.6497	5.13532
640	640	11.7178	5.95017
641	641	13.421	5.19594
642	642	14.0019	4.61606
643	643	14.4405	5.74683
644	644	13.0056	3.48741
645	645	13.7084	6.21226
646	646	12.4423	5.85885
647	647	14.9703	3.65859
648	648	13.0836	4.14924
649	649	14.5525	5.25869
650	650	14.7918	3.08908
651	651	13.3034	4.45538
652	652	12.9833	4.72625
653	653	12.7834	3.16843
654	654	11.4854	3.29681
655	655	12.9312	2.73766
656	656	12.6143	3.0654
657	657	13.2311	3.64246
658	658	15.6277	4.23062
659	659	14.6488	2.84014
660	660	12.3436	4.81686
661	661	14.1941	4.54245
662	662	13.1513	4.54033
663	663	13.0913	3.68036
664	664	11.9642	2.52797
665	665	12.3177	5.53286
666	666	15.2721	4.06379
667	667	15.6718	4.67032
668	668	11.673	3.82945
669	669	11.4639	4.58995
670	670	14.9165	5.90557
671	671	14.1866	4.63674
672	672	12.5351	5.64215
673	673	15.1024	3.33896
674	674	15.0685	3.51791
675	675	15.4358	4.19046
676	676	12.4977	2.95779
677	677	12.9335	2.5371
678	678	13.8271	5.993
679	679	13.7687	3.53797
680	680	14.2561	3.09499
681	681	12.6169	3.3699
682	682	14.1332	6.31402
683	683	14.2593	5.15843
684	684	14.3313	6.0738
685	685	12.6386	5.02121
686	686	15.2156	4.01006
687	687	15.2541	4.81228
688	688	13.7058	2.6265
689	689	14.9122	3.76436
690	690	13.2994	4.80573
691	691	11.9431	3.53169
692	692	13.2269	3.36572
693	693	14.6291	5.60241
694	694	14.0472	4.65848
695	695	12.2259	4.75329
696	696	15.1219	4.24249
697	697	13.0568	5.45576
698	698	13.9435	4.9443
699	699	13.771	5.80545
700	700	13.402	2.62505
701	701	9.60243	4.00821
702	702	13.5469	4.57184
703	703	11.7718	5.98604
704	704	12.2322	4.22795
705	705	13.8155	3.06907
706	706	13.3181	5.63085
707	707	12.9586	4.19016
708	708	13.1667	5.24251
709	709	15.1721	4.72962
710	710	11.7559	4.81382
711	711	14.0384	5.15639
712	712	14.5607	4.43495
713	713	12.5754	2.77895
714	714	13.5597	5.97712
715	715	13.151	4.69769
716	716	11.5764	5.70802
717	717	14.89	3.33087
718	718	13.9477	3.22021
719	719	12.4885	5.42303
720	720	11.908	2.95127
721	721	15.3692	3.49301
722	722	13.418	6.25187
723	723	14.7849	5.50483
724	724	12.3563	3.16438
725	725	11.202	3.1761
726	726	13.5197	4.7618
727	727	13.8735	5.87078
728	728	14.2781	5.43627
729	729	14.4863	3.0536
730	730	14.1224	3.07874
731	731	14.4381	4.93352
732	732	11.7148	4.67448
733	733	13.2508	5.34265
734	734	15.2103	3.90942
735	735	15.1351	5.68308
736	736	15.2296	4.91909
737	737	15.0936	5.62923
738	738	13.1475	2.40048
739	739	14.5473	4.91351
740	740	13.1661	5.51796
741	741	12.9242	3.88664
742	742	9.81782	4.3435
743	743	15.4147	4.80531
744	744	11.6211	4.07794
745	745	12.2863	2.93587
746	746	13.1219	6.04051
747	747	12.8206	5.48984
748	748	14.7342	5.05895
749	749	14.9704	4.67107
750	750	13.683	5.26591
751	751	15.6828	4.11691
752	752	13.8069	2.47138
753	753	13.543	4.93652
754	754	15.0478	5.60523
755	755	14.9166	5.05282
756	756	14.6665	5.30824
757	757	14.3565	3.00883
758	758	12.9675	6.24985
759	759	14.1995	4.67754
760	760	14.8696	2.70704
761	761	13.7445	3.61823
762	762	13.7114	2.75039
763	763	13.8013	4.56783
764	764	13.2226	6.2919
765	765	14.3324	4.70786
766	766	14.5715	5.17659
767	767	11.8374	5.54391
768	768	12.1743	2.44944
769	769	12.9049	3.19159
770	770	14.0479	5.29745
771	771	13.9927	4.34513
772	772	14.6825	3.55846
773	773	13.7747	4.40887
774	774	15.6207	3.67621
775	775	13.3268	2.98589
776	776	10.3848	3.83947
777	777	12.5573	3.04968
778	778	14.9375	3.42011
779	779	14.6391	3.99443
780	780	15.8506	4.85582
781	781	14.6134	3.19263
782	782	11.9246	2.71381
783	783	14.8921	3.08674
784	784	14.2054	4.86705
785	785	14.3618	5.79516
786	786	14.5947	5.16452
787	787	14.808	3.22358
788	788	14.271	2.96298
789	789	14.4338	5.28009
790	790	13.1294	4.66784
791	791	14.8286	5.29446
792	792	14.1698	6.31345
793	793	13.6803	2.1779
794	794	14.5714	3.98463
795	795	12.862	2.57668
796	796	12.1432	4.05857
797	797	15.2521	5.38588
798	798	14.0888	4.3038
799	799	15.8247	4.82952
800	800	14.2219	5.03448
801	801	12.4953	5.52641
802	802	13.318	6.31478
803	803	13.3489	5.19761
804	804	12.6291	4.54958
805	805	14.5116	6.02009
806	806	13.2913	3.30152
807	807	14.7679	5.49611
808	808	13.8907	5.59293
809	809	14.5798	3.37093
810	810	11.9243	5.71544
811	811	11.0274	4.42686
812	812	14.7761	2.55402
813	813	11.8912	6.19861
814	814	14.789	4.62268
815	815	12.4061	4.06695
816	816	13.957	2.13603
817	817	15.4669	4.70809
818	818	14.7552	3.90413
819	819	13.939	5.66202
820	820	15.3187	4.58684
821	821	13.5501	3.43997
822	822	11.5518	5.9208
823	823	14.1613	4.33248
824	824	13.6623	6.16062
825	825	13.9423	3.13568
826	826	13.9871	4.84946
827	827	12.6619	5.25699
828	828	12.5885	2.44401
829	829	12.0733	2.80147
830	830	12.2805	4.79823
831	831	13.9572	2.79714
832	832	14.3037	2.55642
833	833	14.4004	4.54334
834	834	14.6944	4.83653
835	835	14.623	6.03912
836	836	13.6106	4.33406
837	837	12.3457	4.94084
838	838	11.5898	6.30093
839	839	9.90613	5.05954
840	840	13.6889	3.95326
841	841	12.8836	3.40846
842	842	13.6469	5.36849
843	843	15.6603	4.90308
844	844	11.4635	3.99299
845	845	14.1916	3.9176
846	846	15.5054	3.47978
847	847	14.7173	4.7101
848	848	12.1668	5.50629
849	849	14.6329	4.19446
850	850	13.5253	2.30374
851	851	12.1448	6.28807
852	852	12.1738	3.92178
853	853	13.3952	2.22241
854	854	13.7705	5.32799
855	855	14.6466	4.94283
856	856	12.4227	5.4012
857	857	15.308	3.43038
858	858	13.3187	4.33665
859	859	12.1835	6.14416
860	860	13.9694	4.57368
861	861	13.3687	4.65763
862	862	13.3585	3.04967
863	863	11.0168	4.73721
864	864	13.5338	5.62743
865	865	12.1393	5.62179
866	866	14.2207	3.28905
867	867	14.7	4.11453
868	868	14.1308	4.45564
869	869	15.2391	4.40059
870	870	14.7965	4.27152
871	871	13.6508	3.48091
872	872	13.6256	5.19138
873	873	13.0252	4.29281
874	874	13.4291	2.42978
875	875	13.1259	5.30405
876	876	12.6048	5.6057
877	877	14.9576	4.12781
878	878	13.4124	4.68045
879	879	15.3397	5.35414
880	880	15.8782	5.01326
881	881	15.496	5.14681
882	882	14.404	5.20981
883	883	13.6233	5.83508
884	884	14.8876	2.83755
885	885	13.459	5.50609
886	886	15.0132	5.33759
887	887	14.7321	5.00383
888	888	11.8224	2.90666
889	889	13.043	2.63719
890	890	14.7625	2.73382
891	891	13.4506	4.32059
892	892	13.1708	4.23236
893	893	10.5818	4.3729
894	894	13.4928	6.45137
895	895	14.7823	5.01654
896	896	13.8275	4.09416
897	897	14.1819	4.98047
898	898	11.7396	4.98012
899	899	14.9852	4.57826
900	900	13.9636	4.29541
901	901	15.6526	3.81611
902	902	14.8667	5.48394
903	903	12.5792	4.83349
904	904	13.0183	6.44003
905	905	14.8307	5.01975
906	906	13.5353	4.23902
907	907	12.8506	5.06307
908	908	12.5662	5.26574
909	909	14.989	3.05422
910	910	12.8198	4.35626
911	911	12.9927	4.62729
912	912	14.3651	3.3729
913	913	10.0049	3.38986
914	914	13.3106	4.4794
915	915	15.3325	4.52859
916	916	14.5431	5.35446
917	917	15.7221	5.0253
918	918	14.1965	3.75727
919	919	12.9158	4.6092
920	920	15.2656	5.25143
921	921	13.6993	2.10051
922	922	14.5861	3.62779
923	923	14.9606	4.32167
924	924	14.7346	3.61485
925	925	12.8711	4.00251
926	926	14.4703	4.88626
927	927	15.8954	5.03142
928	928	15.7448	4.51698
929	929	15.6123	4.96178
930	930	11.0734	5.61981
931	931	13.1582	6.29766
932	932	13.2573	6.11639
933	933	13.8038	2.75356
934	934	13.4015	6.266
935	935	10.9606	4.16463
936	936	11.1184	4.78605
937	937	14.0293	2.89529
938	938	14.0619	4.73561
939	939	13.8043	6.0528
940	940	14.686	5.94843
941	941	13.0582	4.12718
942	942	14.3829	4.22944
943	943	14.3387	5.72009
944	944	15.6136	4.0777
945	945	15.1408	5.1378
946	946	14.7332	4.35834
947	947	14.0092	3.30253
948	948	14.6033	5.09641
949	949	15.4505	4.34081
950	950	15.4258	4.22327
951	951	14.878	5.35301
952	952	11.6913	4.28781
953	953	13.5739	3.86156
954	954	13.3371	2.10568
955	955	11.8612	3.49264
956	956	12.0517	3.23956
957	957	13.8872	4.46065
958	958	11.6912	6.17509
959	959	15.4593	3.52997
960	960	13.008	4.40331
961	961	15.6721	3.64884
962	962	11.2017	3.79327
963	963	15.6925	3.78198
964	964	12.0147	3.90566
965	965	15.0477	4.62585
966	966	15.1287	5.5506
967	967	13.007	3.98925
968	968	11.8341	3.38517
969	969	15.7443	4.17806
970	970	12.9519	6.17644
971	971	14.9227	4.4417
972	972	12.9234	4.48177
973	973	13.7076	5.97026
974	974	10.0026	3.97112
975	975	14.7481	5.64579
976	976	14.0452	4.65379
977	977	13.0278	2.88186
978	978	10.9968	3.56113
979	979	12.8799	5.01552
980	980	12.2178	5.59377
981	981	15.2079	3.19545
982	982	13.8249	3.50373
983	983	15.1388	4.88927
984	984	12.6977	4.45305
985	985	13.9489	4.294
986	986	13.9799	4.13854
987	987	13.8988	5.67571
988	988	15.0672	5.27396
989	989	13.6345	4.76202
990	990	14.339	2.75381
991	991	13.2204	4.80956
992	992	12.71	6.3539
993	993	14.3632	3.79072
994	994	12.719	4.3597
995	995	12.499	4.54999
996	996	12.518	4.58933
997	997	14.3798	3.47549
998	998	12.8836	2.59144
999	999	14.2498	3.37368
1000	1000	15.2829	3.47321
1001	1001	12.5171	5.19277
1002	1002	13.6584	4.92641
1003	1003	14.6871	3.41425
1004	1004	11.0487	4.28667
1005	1005	15.5703	4.36278
1006	1006	13.97	3.18972
1007	1007	12.4694	4.45634
1008	1008	13.8936	4.12434
1009	1009	14.4265	2.99091
1010	1010	11.4345	2.87554
1011	1011	14.5352	5.94946
1012	1012	14.8629	3.43775
1013	1013	14.5228	2.8433
1014	1014	12.7597	4.74764
1015	1015	13.8599	3.97776
1016	1016	13.9151	5.41178
1017	1017	14.4476	4.62288
1018	1018	14.6526	2.91398
1019	1019	15.5498	4.94352
1020	1020	14.5258	4.35705
1021	1021	13.0799	5.25506
1022	1022	15.3801	5.04584
1023	1023	13.9108	3.68826
1024	1024	12.6302	4.69319
1025	1025	15.1522	4.88403
1026	1026	15.2983	4.48225
1027	1027	12.7373	6.19273
1028	1028	14.7883	5.01776
1029	1029	12.2758	3.80006
1030	1030	14.5229	3.20189
1031	1031	13.1256	4.86502
1032	1032	11.4528	4.39937
1033	1033	13.5337	4.53433
1034	1034	14.1192	4.11777
1035	1035	13.269	2.8854
1036	1036	11.4447	3.11014
1037	1037	15.4697	4.73381
1038	1038	10.923	3.72734
1039	1039	15.5642	3.96209
1040	1040	14.9355	2.98711
1041	1041	15.2809	4.56598
1042	1042	13.0573	6.27573
1043	1043	10.7185	3.41579
1044	1044	13.3395	4.77042
1045	1045	14.9683	4.56396
1046	1046	14.2257	2.84872
1047	1047	14.0011	5.6283
1048	1048	14.9591	4.64538
1049	1049	15.8345	4.13542
1050	1050	12.4616	5.4104
1051	1051	14.2701	4.08858
1052	1052	13.9295	3.51231
1053	1053	12.1488	4.65377
1054	1054	14.6303	3.01596
1055	1055	13.1566	6.33016
1056	1056	15.4433	3.39885
1057	1057	13.8632	4.92404
1058	1058	15.7138	4.88524
1059	1059	13.6021	3.99232
1060	1060	12.0752	4.688
1061	1061	11.7621	4.33896
1062	1062	15.2542	4.74704
1063	1063	14.7453	4.6495
1064	1064	12.2859	5.17114
1065	1065	14.8929	4.9365
1066	1066	13.5807	5.78422
1067	1067	10.3381	3.10997
1068	1068	12.4656	5.30178
1069	1069	12.4827	4.61775
1070	1070	14.7671	4.51982
1071	1071	15.1484	4.54096
1072	1072	13.8863	4.97572
1073	1073	11.5583	4.05417
1074	1074	15.062	5.55111
1075	1075	13.3136	5.03877
1076	1076	14.811	3.77574
1077	1077	13.1866	3.4075
1078	1078	14.1182	5.48025
1079	1079	13.5954	3.8503
1080	1080	14.0013	4.4742
1081	1081	14.5622	4.03051
1082	1082	13.147	4.48386
1083	1083	12.8576	5.633
1084	1084	12.6935	5.08782
1085	1085	14.7404	4.48917
1086	1086	13.3928	4.31834
1087	1087	12.4943	4.43178
1088	1088	14.9931	3.70638
1089	1089	14.8401	4.14857
1090	1090	15.1182	5.64643
1091	1091	14.3331	5.69715
1092	1092	15.2864	3.66284
1093	1093	15.3558	4.37428
1094	1094	13.2997	5.951
1095	1095	14.4211	3.19476
1096	1096	14.8717	4.61014
1097	1097	12.7311	5.3171
1098	1098	15.4092	4.44226
1099	1099	15.0767	3.97354
1100	1100	14.5889	5.12975
1101	1101	15.2685	4.13654
1102	1102	12.8663	4.24704
1103	1103	11.9175	3.61643
1104	1104	15.737	5.01212
1105	1105	14.4921	4.7271
1106	1106	12.1713	3.45195
1107	1107	12.7876	5.28266
1108	1108	14.0622	5.15116
1109	1109	13.561	6.30341
1110	1110	14.2382	4.09337
1111	1111	13.9867	3.6347
1112	1112	15.3589	5.08883
1113	1113	13.8372	3.54252
1114	1114	12.7883	2.72385
1115	1115	13.6055	4.21926
1116	1116	12.9235	5.8114
1117	1117	13.9347	5.19393
1118	1118	13.7345	2.77872
1119	1119	10.5791	3.73613
1120	1120	13.0124	4.89931
1121	1121	12.0226	2.47435
1122	1122	10.4721	3.32856
1123	1123	12.8342	5.42786
1124	1124	15.2967	5.06892
1125	1125	13.705	2.08777
1126	1126	12.2933	4.13109
1127	1127	14.9156	4.37458
1128	1128	15.6523	4.04595
1129	1129	14.2595	2.61995
1130	1130	15.6718	4.86001
1131	1131	14.1726	3.73316
1132	1132	12.9017	5.34738
1133	1133	12.1405	5.99347
1134	1134	14.11	3.26267
1135	1135	13.7433	3.33692
1136	1136	13.3661	4.35735
1137	1137	15.4028	4.78466
1138	1138	13.062	5.97312
1139	1139	14.0546	5.60045
1140	1140	14.0904	3.26337
1141	1141	13.4571	6.29327
1142	1142	11.646	3.52064
1143	1143	15.0698	5.40159
1144	1144	14.7807	3.29819
1145	1145	14.1425	5.08549
1146	1146	10.9312	3.30627
1147	1147	13.105	6.15286
1148	1148	15.5324	4.91638
1149	1149	14.6946	3.91228
1150	1150	13.9285	2.94599
1151	1151	13.8628	4.27673
1152	1152	12.2401	5.6831
1153	1153	14.3893	4.74778
1154	1154	12.9454	5.67181
1155	1155	13.1178	5.0598
1156	1156	14.8684	4.91343
1157	1157	12.6929	3.01381
1158	1158	12.0001	4.62952
1159	1159	14.6635	2.70631
1160	1160	13.041	2.58753
1161	1161	12.6505	5.71108
1162	1162	15.2666	4.04354
1163	1163	14.3815	5.68249
1164	1164	13.0276	5.42921
1165	1165	14.6348	4.8538
1166	1166	9.71188	3.91667
1167	1167	13.9024	5.29655
1168	1168	12.1024	5.21672
1169	1169	15.6027	4.3792
1170	1170	13.0813	5.18992
1171	1171	13.8726	2.13188
1172	1172	15.1333	4.71082
1173	1173	15.7882	4.17868
1174	1174	13.4956	2.87069
1175	1175	14.5176	4.85861
1176	1176	13.3867	6.48015
1177	1177	13.2971	3.43226
1178	1178	12.8081	4.70992
1179	1179	13.9969	5.29949
1180	1180	13.6926	4.51099
1181	1181	14.6117	5.11576
1182	1182	13.3436	3.85817
1183	1183	13.7764	5.03256
1184	1184	14.2373	6.11004
1185	1185	13.9063	3.0581
1186	1186	13.4489	6.28795
1187	1187	14.7397	3.92088
1188	1188	14.65	5.38255
1189	1189	12.3796	3.86835
1190	1190	12.961	4.06209
1191	1191	13.4199	5.29945
1192	1192	14.6342	3.94093
1193	1193	14.8997	4.88994
1194	1194	13.2919	4.89441
1195	1195	14.8657	2.85019
1196	1196	13.528	4.65097
1197	1197	11.4702	5.78409
1198	1198	13.7124	2.07716
1199	1199	13.1369	5.33797
1200	1200	13.6263	2.04635
1201	1201	13.2939	3.99933
1202	1202	14.6311	3.40784
1203	1203	12.718	4.42806
1204	1204	13.3739	4.12669
1205	1205	14.1606	3.98542
1206	1206	14.4613	5.44562
1207	1207	11.8312	5.05795
1208	1208	12.5529	3.09108
1209	1209	15.7823	4.15636
1210	1210	12.9888	6.50601
1211	1211	15.6433	4.46047
1212	1212	15.1585	4.6602
1213	1213	14.0979	3.66103
1214	1214	13.7382	5.86422
1215	1215	12.6906	5.1585
1216	1216	15.3846	4.88611
1217	1217	9.76209	4.08046
1218	1218	13.3884	4.71322
1219	1219	14.7947	3.91786
1220	1220	15.535	5.07095
1221	1221	11.8446	6.45722
1222	1222	14.2918	4.14898
1223	1223	13.961	2.2295
1224	1224	14.7024	4.08963
1225	1225	12.2051	3.27755
1226	1226	11.5722	3.29123
1227	1227	13.7533	3.64746
1228	1228	13.1999	3.85045
1229	1229	13.3764	4.18627
1230	1230	13.5628	3.28627
1231	1231	15.3024	4.31064
1232	1232	12.1169	4.29188
1233	1233	13.2138	2.24304
1234	1234	14.0971	5.21133
1235	1235	11.0982	3.83259
1236	1236	13.1459	3.90955
1237	1237	13.6725	6.36523
1238	1238	14.5725	5.60486
1239	1239	15.2764	5.19913
1240	1240	13.0661	4.71552
1241	1241	13.9451	6.12603
1242	1242	14.1076	3.93602
1243	1243	15.7538	4.55884
1244	1244	10.5034	4.0864
1245	1245	12.0621	6.00072
1246	1246	13.7972	5.56793
1247	1247	14.095	2.63103
1248	1248	13.5559	5.40272
1249	1249	14.6506	2.95015
1250	1250	15.3482	5.02313
1251	1251	14.3925	5.14869
1252	1252	15.0398	3.40775
1253	1253	12.8827	3.85309
1254	1254	12.8812	4.15825
1255	1255	12.0777	4.94771
1256	1256	12.3851	4.19845
1257	1257	14.3977	4.18255
1258	1258	13.0666	5.23752
1259	1259	11.124	4.2058
1260	1260	14.5643	4.65094
1261	1261	11.1203	3.3134
1262	1262	13.8108	4.4541
1263	1263	13.2094	4.12893
1264	1264	13.6521	2.07427
1265	1265	15.6465	4.58373
1266	1266	13.3898	2.83533
1267	1267	12.8273	3.79268
1268	1268	13.8253	3.9804
1269	1269	11.1812	4.38285
1270	1270	15.238	4.29551
1271	1271	12.8676	2.88408
1272	1272	13.7531	5.54277
1273	1273	13.6793	4.08322
1274	1274	15.0214	4.20594
1275	1275	12.6421	5.23892
1276	1276	14.3344	2.95488
1277	1277	13.8956	3.53827
1278	1278	13.2431	5.31126
1279	1279	14.9977	3.99364
1280	1280	13.7649	5.36624
1281	1281	13.1781	2.24767
1282	1282	13.3301	3.75105
1283	1283	12.7128	4.24698
1284	1284	12.0996	4.58765
1285	1285	15.5225	5.47976
1286	1286	12.0887	2.67842
1287	1287	13.375	5.11515
1288	1288	14.0095	2.19591
1289	1289	14.3338	4.65843
1290	1290	15.3949	3.51131
1291	1291	13.9697	4.6937
1292	1292	12.6882	2.94073
1293	1293	14.6599	4.96813
1294	1294	15.1072	3.76009
1295	1295	12.9224	5.33546
1296	1296	15.4643	4.89932
1297	1297	13.5447	3.00796
1298	1298	14.647	3.5367
1299	1299	15.1247	4.35948
1300	1300	10.3771	4.23681
1301	1301	13.7707	2.48418
1302	1302	11.5252	3.0285
1303	1303	14.3915	5.85154
1304	1304	13.8498	3.04122
1305	1305	12.4198	4.05909
1306	1306	13.4881	3.72856
1307	1307	14.5172	2.91854
1308	1308	13.5157	6.0117
1309	1309	10.5452	5.18368
1310	1310	15.1395	5.44727
1311	1311	14.5325	3.22746
1312	1312	14.3696	4.32471
1313	1313	13.6346	5.99935
1314	1314	12.6294	4.7545
1315	1315	14.5527	2.91388
1316	1316	13.9551	3.23263
1317	1317	14.5321	3.84185
1318	1318	15.4895	4.55113
1319	1319	11.4036	5.54051
1320	1320	14.6547	4.05406
1321	1321	14.9018	5.4266
1322	1322	12.9413	4.90929
1323	1323	11.1367	3.49685
1324	1324	14.551	5.58616
1325	1325	14.4791	4.13271
1326	1326	12.9881	3.51329
1327	1327	11.3012	4.8726
1328	1328	13.4267	4.28315
1329	1329	13.5255	2.02065
1330	1330	14.4074	4.77391
1331	1331	13.305	5.05142
1332	1332	15.7416	4.10812
1333	1333	14.6144	4.61753
1334	1334	13.3073	4.58581
1335	1335	13.4451	3.39496
1336	1336	12.6238	3.69859
1337	1337	14.8657	5.29441
1338	1338	13.2967	5.25391
1339	1339	13.5964	4.20669
1340	1340	12.7154	5.90533
1341	1341	14.3814	4.1292
1342	1342	13.8313	3.956
1343	1343	14.0001	5.78589
1344	1344	15.0159	5.00345
1345	1345	12.6184	6.17761
1346	1346	13.2589	3.5287
1347	1347	14.6711	3.49236
1348	1348	14.8431	3.77128
1349	1349	15.3175	3.91131
1350	1350	15.3179	5.08074
1351	1351	13.2075	4.72472
1352	1352	15.0545	2.83696
1353	1353	14.3314	5.75745
1354	1354	15.5806	4.65087
1355	1355	12.6206	4.25368
1356	1356	15.6701	4.67773
1357	1357	15.7308	4.74702
1358	1358	14.6009	3.02753
1359	1359	14.4596	2.84265
1360	1360	10.0903	3.61496
1361	1361	12.1386	3.58646
1362	1362	15.2714	3.20456
1363	1363	14.813	5.03191
1364	1364	12.4384	4.24862
1365	1365	12.8305	2.95817
1366	1366	14.3503	2.71969
1367	1367	13.7013	5.86176
1368	1368	12.9539	3.02059
1369	1369	14.5907	4.47771
1370	1370	14.9935	5.17204
1371	1371	12.7553	6.35715
1372	1372	14.9296	5.45358
1373	1373	13.4109	2.28045
1374	1374	13.9697	3.60274
1375	1375	14.0967	3.28555
1376	1376	13.6866	3.83843
1377	1377	11.4038	3.76607
1378	1378	10.3754	4.64158
1379	1379	13.1351	2.75739
1380	1380	13.1703	3.89795
1381	1381	14.0035	4.1194
1382	1382	13.5157	2.03967
1383	1383	13.0293	5.68625
1384	1384	15.2374	5.29759
1385	1385	13.308	5.22624
1386	1386	14.4227	4.51237
1387	1387	13.1387	3.05143
1388	1388	14.0108	4.88579
1389	1389	10.803	4.40713
1390	1390	11.6574	3.0952
1391	1391	13.0688	4.29933
1392	1392	12.9065	4.57385
1393	1393	14.3996	5.01184
1394	1394	14.343	3.62324
1395	1395	12.6055	5.3129
1396	1396	15.1936	4.00859
1397	1397	13.1328	5.26549
1398	1398	10.5487	4.50812
1399	1399	13.6286	3.43168
1400	1400	14.3762	3.86965
1401	1401	12.3164	3.31206
1402	1402	11.9711	6.4035
1403	1403	13.6758	4.49192
1404	1404	13.9398	4.76333
1405	1405	13.4701	4.11265
1406	1406	10.23	3.54682
1407	1407	15.5813	5.3066
1408	1408	15.3234	3.56657
1409	1409	14.3719	6.14576
1410	1410	14.2718	3.87161
1411	1411	14.2391	3.61234
1412	1412	14.2135	5.13348
1413	1413	13.6935	4.65396
1414	1414	13.6765	3.80491
1415	1415	12.6734	5.32535
1416	1416	11.9065	4.4397
1417	1417	13.2918	4.13713
1418	1418	13.8143	3.19503
1419	1419	13.1689	4.02907
1420	1420	14.2259	5.55612
1421	1421	14.5086	4.40195
1422	1422	13.1333	3.53132
1423	1423	13.1995	5.12588
1424	1424	13.7313	6.03985
1425	1425	12.6672	4.9907
1426	1426	12.0106	4.28198
1427	1427	14.2779	3.21167
1428	1428	15.1119	4.32276
1429	1429	13.1657	5.1145
1430	1430	15.1577	4.56386
1431	1431	14.4275	3.55594
1432	1432	14.7566	3.58614
1433	1433	10.7086	5.10133
1434	1434	14.9427	3.06418
1435	1435	13.1254	5.67329
1436	1436	13.8357	5.56383
1437	1437	12.9254	5.64667
1438	1438	12.2306	3.01558
1439	1439	14.8831	3.98674
1440	1440	12.7948	5.48392
1441	1441	12.2784	2.75387
1442	1442	15.2239	3.82884
1443	1443	14.267	3.4768
1444	1444	11.5591	3.68411
1445	1445	14.4121	4.78444
1446	1446	12.1459	5.6522
1447	1447	12.8491	4.44703
1448	1448	13.6275	3.10307
1449	1449	13.764	5.39294
1450	1450	12.2773	4.16785
1451	1451	13.183	4.31813
1452	1452	14.8583	3.8132
1453	1453	13.3255	3.08951
1454	1454	13.5832	4.97411
1455	1455	13.5777	4.37157
1456	1456	14.6931	4.24259
1457	1457	13.4647	4.14718
1458	1458	11.1199	3.56296
1459	1459	15.3713	4.17694
1460	1460	14.4819	5.08788
1461	1461	15.5411	4.24211
1462	1462	14.2913	6.14149
1463	1463	12.408	3.84759
1464	1464	15.2401	5.14074
1465	1465	12.6013	4.43331
1466	1466	14.5786	4.41683
1467	1467	12.0144	5.93003
1468	1468	15.5567	4.97744
1469	1469	14.3058	3.53209
1470	1470	14.2532	4.66774
1471	1471	13.7873	4.74982
1472	1472	14.733	5.92588
1473	1473	11.1395	3.06606
1474	1474	15.6132	3.80844
1475	1475	10.8758	4.70426
1476	1476	9.3712	4.00131
1477	1477	10.4157	4.33267
1478	1478	9.93514	4.236
1479	1479	10.0557	4.67003
1480	1480	9.53342	4.22139
1481	1481	10.3054	3.3925
1482	1482	10.6931	5.10499
1483	1483	10.5153	4.55621
1484	1484	9.78286	4.2932
1485	1485	11.6928	4.85993
1486	1486	10.015	4.22507
1487	1487	9.67336	4.87388
1488	1488	9.9634	4.98355
1489	1489	9.85566	3.74926
1490	1490	9.53155	4.7095
1491	1491	9.64688	3.98486
1492	1492	9.67036	4.47809
1493	1493	9.69907	3.87041
1494	1494	9.61341	4.75734
1495	1495	10.716	4.96476
1496	1496	12.8112	4.15214
1497	1497	11.6148	5.36932
1498	1498	9.93591	3.82766
1499	1499	10.1417	4.38654
1500	1500	12.5753	3.41287
1501	1501	9.65248	3.92219
1502	1502	13.9805	3.77551
1503	1503	12.5481	3.60808
1504	1504	12.2322	3.70234
1505	1505	10.1993	3.76816
1506	1506	10.4595	3.42426
1507	1507	10.5426	4.97531
1508	1508	11.4953	6.18831
1509	1509	10.608	3.93239
1510	1510	10.391	3.41535
1511	1511	9.70871	4.05798
1512	1512	9.53495	3.96186
1513	1513	11.2669	3.13669
1514	1514	12.661	4.25359
1515	1515	10.1713	3.79197
1516	1516	11.8183	4.32015
1517	1517	10.8833	4.69342
1518	1518	10.5027	4.0429
1519	1519	11.1605	4.55392
1520	1520	9.62761	4.84537
1521	1521	9.87077	3.96165
1522	1522	11.5839	3.84145
1523	1523	9.90286	3.73905
1524	1524	10.2529	4.21957
1525	1525	10.0417	4.33776
1526	1526	10.1249	4.36559
1527	1527	9.6331	4.51352
1528	1528	10.3814	4.10585
1529	1529	12.1938	2.54391
1530	1530	10.6494	4.06536
1531	1531	9.88711	4.46738
1532	1532	12.457	2.53473
1533	1533	10.2371	4.51656
1534	1534	10.572	4.19269
1535	1535	11.5471	3.96785
1536	1536	10.8383	5.4612
1537	1537	11.9566	4.65589
1538	1538	12.6365	4.98651
1539	1539	11.9947	5.09435
1540	1540	9.94146	5.00831
1541	1541	13.9504	5.13018
1542	1542	12.8774	3.30708
1543	1543	10.6626	3.73442
1544	1544	10.1436	3.89734
1545	1545	13.2448	5.28036
1546	1546	12.0939	3.56109
1547	1547	13.2604	4.85374
1548	1548	13.8482	3.04495
1549	1549	12.1146	5.21272
1550	1550	11.3887	3.84072
1551	1551	12.5785	5.82368
1552	1552	10.8182	4.44365
1553	1553	9.9134	4.07369
1554	1554	10.6343	3.52511
1555	1555	10.9314	4.25746
1556	1556	9.94639	4.2582
1557	1557	9.93134	4.15169
1558	1558	9.54081	4.4681
1559	1559	9.63178	4.24069
1560	1560	12.35	6.2772
1561	1561	9.64568	4.17327
1562	1562	10.5225	3.32091
1563	1563	12.344	5.47439
1564	1564	11.7147	5.13674
1565	1565	10.9528	3.37732
1566	1566	10.0235	4.62028
1567	1567	10.2938	3.71369
1568	1568	9.80269	4.78122
1569	1569	13.2898	6.31384
1570	1570	9.79159	3.51159
1571	1571	10.1121	4.79285
1572	1572	11.3223	3.56006
1573	1573	11.6048	3.38549
1574	1574	11.6036	3.59386
1575	1575	11.4028	5.49173
1576	1576	11.6061	4.78297
1577	1577	12.3047	4.2452
1578	1578	11.4537	5.98081
1579	1579	10.9234	4.46923
1580	1580	12.2565	3.44203
1581	1581	11.4589	3.9469
1582	1582	10.708	4.74224
1583	1583	9.7393	4.20598
1584	1584	9.93218	3.88538
1585	1585	10.2049	4.00128
1586	1586	13.5484	4.34988
1587	1587	11.2579	4.81411
1588	1588	10.5206	4.15292
1589	1589	12.4449	5.0372
1590	1590	11.1076	5.04733
1591	1591	14.0259	3.25733
1592	1592	11.6966	4.25806
1593	1593	9.91163	4.20926
1594	1594	11.5488	5.25638
1595	1595	12.7338	6.45476
1596	1596	10.8173	3.28819
1597	1597	12.7504	4.77784
1598	1598	10.6876	4.61651
1599	1599	10.4774	3.6253
1600	1600	9.35076	3.97606
1601	1601	11.0916	3.4088
1602	1602	9.91282	4.72981
1603	1603	10.918	3.33895
1604	1604	12.3672	4.76578
1605	1605	10.0127	4.8529
1606	1606	11.8735	5.20698
1607	1607	9.85433	4.56768
1608	1608	9.74468	4.19612
1609	1609	9.92046	3.86382
1610	1610	12.5247	2.38178
1611	1611	12.2269	6.01663
1612	1612	9.64929	4.33556
1613	1613	12.4587	2.39008
1614	1614	10.8262	5.07778
1615	1615	11.0264	3.66741
1616	1616	10.8159	3.91699
1617	1617	9.43558	4.07713
1618	1618	11.0943	3.83811
1619	1619	10.4838	4.40027
1620	1620	11.0803	5.62733
1621	1621	11.589	4.26858
1622	1622	12.6837	5.86138
1623	1623	9.85974	3.90463
1624	1624	12.517	5.90625
1625	1625	9.87921	4.36057
1626	1626	12.9917	2.29244
1627	1627	10.6393	4.31403
1628	1628	10.1612	4.50382
1629	1629	9.7499	5.14764
1630	1630	11.6238	3.9208
1631	1631	11.4501	2.87045
1632	1632	12.1639	5.13939
1633	1633	10.5546	3.98347
1634	1634	12.5945	2.9584
1635	1635	13.3691	3.85529
1636	1636	9.7385	4.84855
1637	1637	9.69069	4.19254
1638	1638	12.7588	3.09216
1639	1639	14.9583	3.49574
1640	1640	9.37292	4.26838
1641	1641	12.458	2.50167
1642	1642	10.2445	3.73061
1643	1643	11.4976	4.90863
1644	1644	13.472	6.05815
1645	1645	10.9817	5.50648
1646	1646	9.70985	3.86412
1647	1647	11.9786	3.92855
1648	1648	12.364	4.95067
1649	1649	10.1706	4.76828
1650	1650	11.2561	5.96647
1651	1651	10.8209	5.5586
1652	1652	9.65181	4.6457
1653	1653	9.95254	4.99562
1654	1654	10.5115	3.78944
1655	1655	10.8142	4.45072
1656	1656	11.7059	4.77386
1657	1657	12.7025	4.30211
1658	1658	11.3776	4.31264
1659	1659	11.7232	4.44046
1660	1660	11.8107	4.8443
1661	1661	10.2089	5.11965
1662	1662	10.3478	5.34676
1663	1663	10.1154	4.5602
1664	1664	11.8802	3.83491
1665	1665	13.1439	6.2427
1666	1666	10.1652	4.58361
1667	1667	11.9043	3.71301
1668	1668	10.502	4.61957
1669	1669	10.8704	4.98211
1670	1670	10.7981	4.73632
1671	1671	10.4193	3.58948
1672	1672	10.1422	3.13323
1673	1673	10.6703	4.23523
1674	1674	12.8267	2.60754
1675	1675	10.8314	4.67885
1676	1676	11.1519	4.86991
1677	1677	12.0523	3.30249
1678	1678	10.3972	3.74022
1679	1679	11.0985	5.77383
1680	1680	10.6305	4.2576
1681	1681	11.1086	3.74975
1682	1682	12.2056	4.96691
1683	1683	12.1005	2.54025
1684	1684	12.1947	3.56011
1685	1685	9.71136	4.49733
1686	1686	11.3138	2.84267
1687	1687	9.97837	4.89855
1688	1688	13.3786	3.50099
1689	1689	12.5905	3.99355
1690	1690	11.7392	5.80795
1691	1691	10.8567	5.05875
1692	1692	10.0404	3.95128
1693	1693	11.1506	4.6671
1694	1694	11.4572	5.35285
1695	1695	11.8224	3.88453
1696	1696	11.593	4.1623
1697	1697	11.1123	4.82033
1698	1698	10.4493	5.09987
1699	1699	12.0838	3.79553
1700	1700	11.7625	6.15273
1701	1701	10.2651	4.81003
1702	1702	10.5553	3.19
1703	1703	10.4529	3.53422
1704	1704	10.9349	5.93675
1705	1705	11.7373	5.08452
1706	1706	11.124	3.69963
1707	1707	10.8166	4.20503
1708	1708	11.781	4.95732
1709	1709	11.2877	5.32722
1710	1710	12.9185	4.12189
1711	1711	12.0195	4.78317
1712	1712	9.69498	4.48744
1713	1713	12.7751	3.16656
1714	1714	9.61557	4.8332
1715	1715	9.61705	3.89526
1716	1716	11.8836	5.32967
1717	1717	11.7294	5.06124
1718	1718	11.4748	4.55124
1719	1719	14.7513	5.49503
1720	1720	10.9947	5.95646
1721	1721	11.6557	4.9008
1722	1722	14.2968	3.21757
1723	1723	10.4471	3.55324
1724	1724	10.2514	4.94982
1725	1725	12.7699	6.40122
1726	1726	12.5924	4.29305
1727	1727	11.4992	5.22369
1728	1728	10.5925	3.20751
1729	1729	11.1435	5.37594
1730	1730	10.016	4.56413
1731	1731	12.3372	6.31563
1732	1732	11.359	4.49177
1733	1733	13.7128	5.20679
1734	1734	11.2471	4.95603
1735	1735	13.6689	4.86362
1736	1736	10.8319	4.53296
1737	1737	9.58284	4.57839
1738	1738	11.0622	3.94069
1739	1739	11.7136	5.85998
1740	1740	11.9778	4.74498
1741	1741	12.2927	3.13845
1742	1742	9.96722	5.22091
1743	1743	12.1786	5.58029
1744	1744	10.9972	5.67389
1745	1745	12.9784	5.70188
1746	1746	11.777	4.03653
1747	1747	12.2369	5.00689
1748	1748	13.855	4.45121
1749	1749	10.0362	4.19387
1750	1750	11.1545	4.91598
1751	1751	13.2397	2.1462
1752	1752	12.6287	5.26759
1753	1753	11.7217	5.44948
1754	1754	12.4412	4.88853
1755	1755	11.0308	5.76872
1756	1756	10.4191	4.89631
1757	1757	9.60346	4.72196
1758	1758	9.79153	4.00045
1759	1759	10.1708	4.55159
1760	1760	10.8158	3.63922
1761	1761	9.94659	4.62148
1762	1762	10.7309	3.68898
1763	1763	12.5394	4.87524
1764	1764	10.7261	3.13875
1765	1765	11.1039	4.63056
1766	1766	9.39399	4.85978
1767	1767	10.5949	3.25677
1768	1768	10.8807	4.28818
1769	1769	10.7877	3.68795
1770	1770	13.6728	3.41408
1771	1771	13.2524	5.68087
1772	1772	10.3936	4.45537
1773	1773	12.0774	3.55609
1774	1774	13.9779	5.95213
1775	1775	11.2791	3.70361
1776	1776	12.1467	4.45531
1777	1777	12.2966	6.02528
1778	1778	10.1716	3.59017
1779	1779	11.695	6.09874
1780	1780	11.8043	4.02676
1781	1781	11.2604	4.07636
1782	1782	12.6669	4.41393
1783	1783	11.9254	2.93414
1784	1784	12.4903	4.76903
1785	1785	10.3566	4.56789
1786	1786	10.7829	5.35969
1787	1787	10.6403	4.49568
1788	1788	10.5765	4.74118
1789	1789	13.7079	3.96491
1790	1790	10.5275	5.50273
1791	1791	11.6417	5.87425
1792	1792	10.3876	3.99054
1793	1793	12.1924	4.93203
1794	1794	10.2717	4.18383
1795	1795	11.3097	5.50816
1796	1796	11.6239	4.60201
1797	1797	10.7297	3.45884
1798	1798	13.2446	3.97679
1799	1799	13.2021	6.2364
1800	1800	14.8315	3.87873
1801	1801	10.5366	4.37097
1802	1802	11.3738	4.61302
1803	1803	11.363	5.6134
1804	1804	12.6886	5.55672
1805	1805	11.624	5.95924
1806	1806	9.93947	3.65944
1807	1807	10.4418	3.54419
1808	1808	11.8032	4.37263
1809	1809	11.5834	4.69381
1810	1810	9.99427	3.59027
1811	1811	12.774	5.52195
1812	1812	12.9461	4.4006
1813	1813	11.0756	4.15762
1814	1814	9.56676	4.66201
1815	1815	14.9788	3.22732
1816	1816	14.0467	3.88705
1817	1817	12.4828	6.37088
1818	1818	12.1725	4.8216
1819	1819	9.59246	4.00927
1820	1820	10.2373	5.373
1821	1821	11.3642	4.2489
1822	1822	11.7793	3.09276
1823	1823	9.56698	4.54553
1824	1824	11.5066	5.36352
1825	1825	14.725	3.06924
1826	1826	11.641	5.00498
1827	1827	9.37838	4.19638
1828	1828	11.6044	5.70986
1829	1829	10.3703	4.38518
1830	1830	12.4378	5.95044
1831	1831	12.2901	3.58499
1832	1832	11.16	4.43423
1833	1833	10.0813	4.076
1834	1834	12.7873	2.69057
1835	1835	9.5054	4.60145
1836	1836	9.555	4.52607
1837	1837	11.049	5.41136
1838	1838	12.1094	5.13037
1839	1839	11.5505	5.40933
1840	1840	10.0854	5.07443
1841	1841	10.1561	4.7627
1842	1842	9.50772	4.4087
1843	1843	9.87523	3.50681
1844	1844	11.4116	5.66234
1845	1845	13.4489	4.77273
1846	1846	13.0496	4.41318
1847	1847	11.3151	5.19412
1848	1848	10.074	5.24511
1849	1849	12.3171	4.24812
1850	1850	10.4757	3.5213
1851	1851	12.3423	4.77755
1852	1852	9.87271	4.5916
1853	1853	12.1269	5.86707
1854	1854	14.1688	5.46661
1855	1855	13.3753	2.85801
1856	1856	13.5547	5.63291
1857	1857	10.0635	4.1766
1858	1858	12.1045	4.95869
1859	1859	9.88061	3.87378
1860	1860	11.992	3.86561
1861	1861	11.4662	4.59649
1862	1862	14.4012	3.12579
1863	1863	11.9855	4.57637
1864	1864	12.0794	3.92178
1865	1865	13.3521	4.12377
1866	1866	9.61999	3.8992
1867	1867	12.7951	2.60359
1868	1868	12.239	3.45471
1869	1869	11.0007	4.66875
1870	1870	11.8392	4.23765
1871	1871	14.5906	5.55449
1872	1872	10.2198	3.52611
1873	1873	12.6519	3.34122
1874	1874	9.62079	4.35567
1875	1875	10.8265	4.85381
1876	1876	10.6588	4.45494
1877	1877	10.5804	3.89184
1878	1878	10.5249	3.40186
1879	1879	11.4646	3.09113
1880	1880	11.2168	5.05639
1881	1881	11.9411	6.43056
1882	1882	10.625	3.92104
1883	1883	10.4829	3.37089
1884	1884	9.4689	4.72418
1885	1885	13.9949	5.81236
1886	1886	10.5542	4.44729
1887	1887	10.6567	3.9306
1888	1888	11.4479	6.19599
1889	1889	11.7819	4.60243
1890	1890	11.2771	3.41624
1891	1891	9.59516	4.97083
1892	1892	12.1435	6.32341
1893	1893	11.2616	5.08104
1894	1894	14.9552	4.02299
1895	1895	9.96345	5.01342
1896	1896	10.0343	3.92639
1897	1897	11.9015	3.01983
1898	1898	10.9455	3.8588
1899	1899	9.56984	4.14133
1900	1900	14.4486	3.34183
1901	1901	10.9356	3.74004
1902	1902	10.8582	4.45242
1903	1903	10.2422	3.74166
1904	1904	10.0596	4.60781
1905	1905	11.4105	4.59803
1906	1906	12.62	6.44358
1907	1907	10.2099	4.71936
1908	1908	13.7744	5.19503
1909	1909	13.2428	5.7171
1910	1910	12.7545	6.44342
1911	1911	13.0479	2.69354
1912	1912	12.6099	5.37421
1913	1913	12.509	6.09229
1914	1914	11.1242	4.35195
1915	1915	10.9169	3.93411
1916	1916	11.7331	5.71506
1917	1917	11.9869	4.27771
1918	1918	11.3868	4.19282
1919	1919	9.61173	4.90469
1920	1920	13.0881	2.71725
1921	1921	10.2832	5.03734
1922	1922	10.3787	4.25073
1923	1923	9.84299	3.62085
1924	1924	10.7813	5.17018
1925	1925	11.0939	5.81758
1926	1926	12.5206	4.22789
1927	1927	10.5753	5.07781
1928	1928	12.7333	3.43267
1929	1929	11.3059	5.87169
1930	1930	11.6226	4.59142
1931	1931	10.9625	4.83061
1932	1932	12.5914	3.84879
1933	1933	10.2031	3.90936
1934	1934	13.6222	5.79895
1935	1935	10.9601	2.97602
1936	1936	9.43947	4.93231
1937	1937	9.70292	4.59877
1938	1938	10.6129	4.17276
1939	1939	10.688	5.10915
1940	1940	10.7018	3.48751
1941	1941	9.75535	4.7044
1942	1942	13.0257	4.36939
1943	1943	11.3609	5.59197
1944	1944	14.5986	4.03397
1945	1945	10.4648	3.67311
1946	1946	11.7641	3.86288
1947	1947	10.2639	4.48926
1948	1948	13.3719	4.39885
1949	1949	12.902	3.94796
1950	1950	11.4422	4.65703
1951	1951	9.85812	4.32403
1952	1952	9.64138	3.98247
1953	1953	11.4465	5.69961
1954	1954	12.4684	6.08584
1955	1955	12.3117	3.44477
1956	1956	11.2164	4.11832
1957	1957	12.8013	6.14863
1958	1958	9.67315	3.76261
1959	1959	9.68731	4.53974
1960	1960	14.6911	3.56913
1961	1961	10.1475	4.5522
1962	1962	14.754	4.84399
1963	1963	10.7148	3.30053
1964	1964	9.98495	4.21981
1965	1965	12.7351	4.4593
1966	1966	12.2488	2.66131
1967	1967	12.8086	4.29653
1968	1968	9.50205	4.4332
1969	1969	9.6587	4.70501
1970	1970	12.1102	6.11583
1971	1971	10.5766	4.63278
1972	1972	10.4295	4.90006
1973	1973	9.69881	3.83417
1974	1974	10.4219	5.48414
1975	1975	12.7934	3.15922
1976	1976	12.7403	3.82296
1977	1977	10.9213	4.37758
1978	1978	10.2025	5.26902
1979	1979	12.54	3.72921
1980	1980	11.3173	3.07828
1981	1981	11.8471	4.10281
1982	1982	10.1677	3.71038
1983	1983	9.84483	3.68456
1984	1984	9.54286	3.9777
1985	1985	12.4534	6.40713
1986	1986	10.9745	4.27815
1987	1987	13.4578	4.04254
1988	1988	11.3184	5.52109
1989	1989	10.1569	4.76476
1990	1990	13.0003	3.67809
1991	1991	11.3242	4.50989
1992	1992	10.6556	4.43452
1993	1993	12.7779	4.17953
1994	1994	11.3964	3.17768
1995	1995	9.99437	4.58574
1996	1996	14.9452	4.63852
1997	1997	12.3951	4.15277
1998	1998	11.3346	3.56326
[truncated: 430 more rows]

## Sheet: SuppFig9l
	Unnamed: 0	UMAP 1	UMAP 2
0	0	1.48258	2.17281
1	1	-0.118186	-0.446557
2	2	0.0344574	2.64238
3	3	-0.344242	0.720993
4	4	1.83487	0.230749
5	5	0.0507839	0.58872
6	6	1.05347	2.61969
7	7	2.11474	3.21019
8	8	0.87905	1.414
9	9	0.838248	2.02455
10	10	1.45758	-0.668895
11	11	-1.24886	0.517553
12	12	1.52696	-0.625818
13	13	0.195577	-0.6913
14	14	-0.0145521	1.63436
15	15	1.89868	3.21563
16	16	-0.601277	1.12243
17	17	0.470286	0.606483
18	18	-1.31533	1.6725
19	19	0.664477	-0.588499
20	20	0.473907	2.43385
21	21	-1.37696	1.20537
22	22	1.84318	3.55047
23	23	1.91212	3.14435
24	24	1.08114	1.83434
25	25	1.35596	0.777449
26	26	-0.911948	1.36226
27	27	1.63105	0.509733
28	28	-0.162606	2.8347
29	29	1.36519	-0.138592
30	30	1.51714	-1.14481
31	31	-1.08565	0.792212
32	32	1.92832	1.37642
33	33	2.5055	-0.231784
34	34	1.72073	1.76318
35	35	-0.114507	0.88299
36	36	-0.956248	2.02076
37	37	2.34691	-0.0234454
38	38	0.375586	1.2503
39	39	1.89299	0.739965
40	40	0.617707	0.960864
41	41	0.770728	-0.167487
42	42	0.797697	1.42964
43	43	1.35977	3.02799
44	44	1.86236	2.29796
45	45	1.0433	-0.801119
46	46	-0.782704	1.84998
47	47	-0.297979	2.44244
48	48	-0.4433	1.23908
49	49	0.119517	0.797739
50	50	-0.833716	2.38257
51	51	0.0807196	2.25004
52	52	-0.262122	2.04089
53	53	1.91423	3.3363
54	54	0.176638	1.36924
55	55	2.08585	-0.103057
56	56	-1.38261	1.01439
57	57	1.40692	1.45403
58	58	-1.02834	0.253576
59	59	0.371036	-0.486085
60	60	1.56336	3.1555
61	61	1.54258	-0.0191334
62	62	2.0678	2.21765
63	63	0.815825	-0.00424034
64	64	-0.171753	-0.295529
65	65	-0.525785	0.639499
66	66	-0.438039	1.66997
67	67	1.09778	0.36591
68	68	-0.41194	0.158419
69	69	-0.943183	1.32428
70	70	1.74558	-0.327725
71	71	0.351905	0.292077
72	72	1.77948	-0.969896
73	73	-0.814637	-0.0859233
74	74	0.345594	1.95486

## Sheet: SuppFig9i
	Unnamed: 0	UMAP 1	UMAP 2
0	0	7.74411	6.41005
1	1	9.24614	10.0084
2	2	9.29668	7.86691
3	3	8.01121	8.41934
4	4	6.55143	9.94701
5	5	7.31331	7.29494
6	6	10.2939	8.65762
7	7	8.93598	8.57412
8	8	9.47984	7.32618
9	9	7.65502	9.77386
10	10	6.83546	6.91676
11	11	8.47267	9.76565
12	12	8.54594	6.05468
13	13	7.35919	8.96966
14	14	7.14881	8.41078
15	15	7.16877	6.96237
16	16	8.40861	11.1102
17	17	7.48626	6.93562
18	18	7.83195	9.52191
19	19	9.44546	8.75956
20	20	9.19902	8.36644
21	21	9.69502	10.2525
22	22	7.66969	8.09286
23	23	7.32048	11.0315
24	24	8.20487	6.8446
25	25	7.18654	7.21728
26	26	8.20419	6.54504
27	27	8.50245	8.50844
28	28	8.37055	8.77932
29	29	6.86062	7.52511
30	30	7.77613	7.0916
31	31	9.26993	7.26474
32	32	9.12078	8.11207
33	33	6.6816	8.8422
34	34	6.96751	7.65423
35	35	9.64987	8.99454
36	36	8.33902	6.11181
37	37	8.99698	10.5576
38	38	8.68436	9.44026
39	39	10.0078	9.56651
40	40	8.47463	6.94853
41	41	9.94608	7.5582
42	42	7.71836	10.6202
43	43	9.37254	8.12159
44	44	9.10269	9.51369
45	45	8.83595	7.19985
46	46	9.03139	7.79348
47	47	9.07594	7.23927
48	48	8.32045	8.52072
49	49	7.06431	6.73694
50	50	7.82214	8.85573
51	51	7.10086	9.54017
52	52	7.21769	10.6536
53	53	8.5544	6.20538
54	54	8.21709	6.42116
55	55	7.04172	8.61847
56	56	7.89323	11.3045
57	57	8.28905	10.4458
58	58	6.74986	9.69939
59	59	8.05192	10.6433
60	60	8.21516	7.51157
61	61	7.33427	6.8704
62	62	9.24104	6.33711
63	63	9.12493	7.59513
64	64	6.87331	10.3405
65	65	9.28301	9.10368
66	66	6.66447	6.95724
67	67	9.60246	10.3705
68	68	6.90375	9.7044
69	69	6.87932	7.42602
70	70	9.7775	9.58088
71	71	8.06152	8.9551
72	72	9.0655	8.77018
73	73	7.05224	9.5923
74	74	8.52595	9.38676
75	75	7.45706	6.43319
76	76	9.20386	6.3772
77	77	9.6247	8.70341
78	78	9.53444	10.6458
79	79	8.27546	8.96428
80	80	7.53851	6.82103
81	81	8.15578	7.01709
82	82	9.53246	11.2169
83	83	7.61097	6.81664
84	84	9.77006	9.35371
85	85	8.1105	6.57947
86	86	8.41152	7.56639
87	87	7.66231	7.80963
88	88	8.19649	10.9744
89	89	8.57509	9.93862
90	90	8.37482	8.03048
91	91	9.40336	6.47724
92	92	7.59272	9.65099
93	93	8.92498	7.21873
94	94	7.41519	9.01214
95	95	9.67806	11.2192
96	96	8.30068	6.05297
97	97	8.53684	10.1046
98	98	8.37829	8.84907
99	99	8.84849	9.65963
100	100	8.64675	11.0698
101	101	8.02052	10.1698
102	102	10.1872	8.24059
103	103	8.63056	7.27285
104	104	9.95774	9.66328
105	105	8.26038	8.73201
106	106	8.82252	8.67317
107	107	6.99937	10.1983
108	108	8.21138	9.09057
109	109	9.17297	9.83505
110	110	9.5838	10.0627
111	111	8.40474	8.40501
112	112	6.98585	7.81365
113	113	9.85851	8.03374
114	114	8.4615	9.02579
115	115	7.65179	7.68943
116	116	7.0041	9.83208
117	117	9.72781	8.1363
118	118	8.5173	7.333
119	119	9.94699	7.71833
120	120	8.76193	6.38385
121	121	6.44109	9.4891
122	122	6.93163	8.54928
123	123	10.3797	8.35708
124	124	7.82871	8.5333
125	125	7.83976	6.68755
126	126	6.72203	9.30655
127	127	6.98637	9.61347
128	128	7.72043	8.70443
129	129	7.15032	6.83729
130	130	9.94519	7.56024
131	131	8.87025	10.1142
132	132	9.15951	8.81554
133	133	7.43851	10.2647
134	134	9.0007	11.0201
135	135	9.26166	10.4108
136	136	10.1686	9.45252
137	137	6.86488	10.3614
138	138	9.74845	10.048
139	139	8.62266	10.8788
140	140	6.8083	9.1579
141	141	7.50134	6.70576
142	142	8.89027	8.34663
143	143	7.84326	7.57007
144	144	9.42419	8.04369
145	145	7.95766	6.60996
146	146	8.54084	7.89672
147	147	7.7422	7.59329
148	148	8.13631	11.3256
149	149	9.1458	7.97231
150	150	7.45805	9.94332
151	151	8.73134	9.33533
152	152	7.95639	10.9135
153	153	7.73914	9.01576
154	154	9.08485	10.5799
155	155	8.76056	10.2802
156	156	7.65785	6.57448
157	157	8.00677	9.37858
158	158	8.95223	9.43792
159	159	7.50197	9.36252
160	160	9.11235	10.848
161	161	9.33914	9.1965
162	162	8.83611	6.19475
163	163	8.90423	8.75701
164	164	9.4623	8.87147
165	165	9.28915	10.7584
166	166	9.42893	7.38976
167	167	7.51434	11.0437
168	168	9.04231	6.299
169	169	6.75976	7.63319
170	170	10.2329	7.94275
171	171	7.37185	9.3213
172	172	7.46459	8.41426
173	173	6.74549	10.0921
174	174	9.80734	10.9855
175	175	7.76628	6.45795
176	176	9.72686	9.1736
177	177	9.78474	7.94824
178	178	7.69255	8.77957
179	179	6.6937	10.0402
180	180	8.22991	7.13772
181	181	8.73892	10.7838
182	182	9.16046	7.72829
183	183	7.95324	7.3704
184	184	7.87879	9.81601
185	185	7.67351	8.40286
186	186	7.48329	10.9733
187	187	7.36815	9.74135
188	188	10.336	8.54027
189	189	9.45924	8.0115
190	190	7.96355	7.23321
191	191	8.44983	8.66638
192	192	8.5478	7.1418
193	193	9.69916	6.74903
194	194	10.0898	8.72668
195	195	9.78231	10.9743
196	196	8.96316	7.10221
197	197	8.91448	7.46959
198	198	8.89725	6.31922
199	199	7.62402	10.3061
200	200	6.95226	8.40484
201	201	7.93271	8.16344
202	202	8.21882	9.14362
203	203	10.0153	8.17934
204	204	6.98043	6.6778
205	205	8.14344	8.46695
206	206	8.93091	8.23281
207	207	8.36962	6.49242
208	208	7.96725	9.24902
209	209	8.21114	10.0178
210	210	7.4584	9.0342
211	211	8.81007	9.75022
212	212	8.53256	7.73148
213	213	9.52848	9.87827
214	214	9.97019	10.3939
215	215	8.82319	6.62072
216	216	6.68544	8.11593
217	217	8.51283	9.08593
218	218	9.4918	9.17163
219	219	6.8935	9.22002
220	220	8.93216	7.54726
221	221	9.26551	7.75239
222	222	7.37136	10.8255
223	223	7.55349	7.68303
224	224	8.98361	10.6543
225	225	8.34676	11.4107
226	226	9.48066	7.89228
227	227	8.62603	9.5277
228	228	7.89653	7.19632
229	229	7.15941	8.7907
230	230	9.99579	8.17328
231	231	6.79237	9.48726
232	232	8.64021	8.69261
233	233	8.71841	8.20445
234	234	8.63128	11.1698
235	235	9.19719	10.9364
236	236	7.12546	9.50948
237	237	8.00985	9.94472
238	238	7.79785	10.4115
239	239	9.57166	7.57152
240	240	8.67804	7.83936
241	241	9.72985	10.0636
242	242	6.65551	7.03013
243	243	6.83069	6.89465
244	244	8.57436	9.38835
245	245	9.11034	9.96391
246	246	9.1514	9.80368
247	247	8.93809	6.86134
248	248	7.7309	11.2602
249	249	8.06985	7.86065
250	250	9.98569	8.75217
251	251	8.65617	6.31734
252	252	10.1628	9.47307
253	253	9.73467	8.87549
254	254	8.12016	11.1452
255	255	9.49181	6.77865
256	256	6.76133	9.60871
257	257	8.88137	8.15125
258	258	9.16159	7.13951
259	259	8.87472	7.80521
260	260	7.37431	9.31731
261	261	7.53097	9.87561
262	262	10.1329	9.14227
263	263	7.94914	9.79891
264	264	8.2484	9.43225
265	265	8.39151	11.2597
266	266	8.98993	7.61935
267	267	6.80353	9.45303
268	268	7.49062	7.30921
269	269	9.53176	8.53126
270	270	10.0156	8.96378
271	271	8.16967	9.58463
272	272	7.13419	8.69667
273	273	8.14768	8.08595
274	274	10.1965	8.72958
275	275	7.67807	8.0681
276	276	7.74525	10.9264
277	277	7.42354	9.62719
278	278	9.94761	8.18324
279	279	7.53082	9.14401
280	280	7.9769	10.6219
281	281	8.0033	10.5454
282	282	9.40611	8.65027
283	283	7.25887	8.7563
284	284	9.39868	9.58774
285	285	8.61682	6.40883
286	286	8.68768	6.77796
287	287	7.43601	11.1085
288	288	8.52889	7.43386
289	289	9.6701	8.45507
290	290	7.71513	9.79036
291	291	9.79806	7.38456
292	292	8.38479	10.6316
293	293	9.32748	9.7126
294	294	7.57125	9.14896
295	295	8.31284	8.01056
296	296	8.07385	10.7236
297	297	8.13476	8.21371
298	298	9.83053	7.53883
299	299	9.2791	11.2544
300	300	9.2218	7.31855
301	301	7.31669	10.9973
302	302	9.63603	8.22036
303	303	8.09782	10.0955
304	304	7.82515	8.71731
305	305	8.13074	10.1047
306	306	7.34318	10.8912
307	307	8.08254	8.45473
308	308	9.80106	8.06376
309	309	7.41231	7.95532
310	310	8.21861	9.79968
311	311	9.81582	7.42009
312	312	6.61783	9.97524
313	313	8.94506	6.78885
314	314	9.58907	9.21177
315	315	9.15032	9.2248
316	316	8.26171	11.1074
317	317	7.79814	6.64707
318	318	8.35705	10.707
319	319	8.35816	9.70102
320	320	9.1674	9.54885
321	321	7.91916	8.14489
322	322	8.15971	10.4168
323	323	8.99499	7.69511
324	324	7.81775	6.3334
325	325	8.89142	9.82174
326	326	9.23114	7.37734
327	327	8.12334	7.43499
328	328	8.05193	10.4732
329	329	8.87726	11.0352
330	330	8.49669	10.4329
331	331	7.25689	6.47624
332	332	8.35207	9.04757
333	333	7.54581	7.92697
334	334	8.79135	8.4168
335	335	8.20035	7.41351
336	336	7.54515	9.68562
337	337	10.1883	8.37323
338	338	7.19838	9.73464
339	339	7.64729	10.939
340	340	7.27867	10.1207
341	341	9.78056	6.88745
342	342	8.34882	9.14495
343	343	9.56902	9.38444
344	344	8.29314	10.9807
345	345	7.59643	9.90684
346	346	9.01177	8.95
347	347	9.3738	10.35
348	348	8.44043	9.66948
349	349	10.1317	8.85243
350	350	7.16823	7.5777
351	351	7.59281	9.23184
352	352	8.39525	6.64254
353	353	9.55803	11.0158
354	354	8.00465	11.3725
355	355	6.7667	7.04395
356	356	9.4253	10.0502
357	357	7.78029	8.89563
358	358	6.69794	8.1919
359	359	7.78591	10.905
360	360	8.60626	10.117
361	361	8.59342	6.20724
362	362	7.82799	11.3943
363	363	9.04112	9.34317
364	364	7.25912	7.46526
365	365	8.30909	10.2502
366	366	9.53744	10.9729
367	367	9.33225	6.57487
368	368	8.13909	9.74943
369	369	8.82138	7.23806
370	370	9.50579	11.3299
371	371	8.3872	6.96465
372	372	10.0626	9.8884
373	373	9.83718	11.0412
374	374	10.4438	8.70807
375	375	9.04348	8.70517
376	376	8.96636	10.5485
377	377	10.1287	9.95419
378	378	9.4506	10.8342
379	379	7.26896	9.66503
380	380	7.29487	6.62949
381	381	8.57611	11.1381
382	382	7.58198	10.5792
383	383	8.95117	10.2913
384	384	8.52333	9.20855
385	385	6.66596	7.97416
386	386	10.3441	8.59614
387	387	8.03619	6.90055
388	388	9.28842	9.67776
389	389	7.6979	10.2057
390	390	7.68306	11.1563
391	391	8.27104	9.97545
392	392	8.4225	10.5615
393	393	9.47449	10.491
394	394	7.12365	10.507
395	395	8.07858	8.17555
396	396	8.702	11.1393
397	397	6.63941	9.5783
398	398	8.73012	10.1672
399	399	9.27711	6.39545
400	400	9.25367	10.1189

## Sheet: SuppFig9a
	Unnamed: 0	UMAP 1	UMAP 2
0	0	6.30865	2.77641
1	1	9.1141	4.90335
2	2	7.08758	2.91269
3	3	8.5789	3.57751
4	4	6.81832	2.24224
5	5	7.57808	3.69323
6	6	8.11461	2.74165
7	7	6.664	4.13249
8	8	6.86387	5.75601
9	9	6.11235	5.67755
10	10	6.52035	2.07891
11	11	5.74916	1.84552
12	12	7.9528	5.49029
13	13	5.74816	4.49586
14	14	5.78523	4.07913
15	15	5.28995	2.44334
16	16	5.43324	3.40091
17	17	8.43575	5.36393
18	18	7.65208	4.51582
19	19	6.31628	4.8264
20	20	5.79358	1.90628
21	21	7.16148	3.5162
22	22	4.80264	2.66271
23	23	4.76356	3.92871
24	24	7.37572	3.96715
25	25	6.86746	5.53355
26	26	6.2718	2.65615
27	27	6.10977	1.99452
28	28	8.62784	4.92191
29	29	9.18718	5.29279
30	30	8.00771	5.03427
31	31	5.21192	2.4669
32	32	7.16535	5.89907
33	33	4.87895	3.3823
34	34	5.53644	1.74501
35	35	5.58535	1.83893
36	36	7.55033	3.1903
37	37	7.88105	4.69288
38	38	5.65447	3.32304
39	39	7.54117	5.00172
40	40	6.52685	3.86752
41	41	8.47119	2.73903
42	42	6.58552	3.16205
43	43	4.93141	2.64419
44	44	6.98427	2.12898
45	45	4.71697	3.81699
46	46	5.05605	3.86058
47	47	7.29587	3.93104
48	48	6.92925	6.18541
49	49	8.28899	6.18466
50	50	4.90306	3.00113
51	51	7.44276	4.1439
52	52	6.7895	4.20854
53	53	7.07455	4.79931
54	54	8.09972	4.96916
55	55	4.92527	4.42624
56	56	6.69625	4.365
57	57	7.2331	4.70519
58	58	5.00993	5.22692
59	59	6.326	5.09612
60	60	7.04984	3.39754
61	61	4.9988	2.82322
62	62	8.12523	5.50723
63	63	4.39536	3.27938
64	64	7.5643	6.14936
65	65	5.82542	5.10308
66	66	7.82086	2.68651
67	67	5.44424	2.91959
68	68	5.37045	4.29225
69	69	5.65495	4.74493
70	70	8.07809	3.22068
71	71	8.60995	5.18078
72	72	5.4159	5.14727
73	73	6.1617	2.95418
74	74	6.24781	2.06429
75	75	6.57273	2.40798
76	76	5.43556	1.89871
77	77	8.45091	5.82836
78	78	8.2371	3.78114
79	79	9.16949	3.64766
80	80	4.44094	2.99235
81	81	8.87731	3.49836
82	82	5.22761	4.92257
83	83	5.66315	4.45024
84	84	5.60683	5.3795
85	85	8.3863	5.45821
86	86	8.65192	3.7851
87	87	5.21788	1.66142
88	88	5.72447	2.36738
89	89	7.63037	5.66242
90	90	4.51515	2.56664
91	91	4.44668	4.5247
92	92	6.54432	4.9844
93	93	6.42486	2.02714
94	94	4.98246	5.58116
95	95	4.87196	4.81569
96	96	6.90191	6.30191
97	97	5.4029	2.4936
98	98	4.663	3.44947
99	99	9.05631	4.87426
100	100	7.10051	4.19961
101	101	5.53467	2.19608
102	102	6.61394	2.80774
103	103	5.35216	3.14878
104	104	8.80452	4.01257
105	105	5.66974	5.30102
106	106	7.765	4.48408
107	107	6.88856	4.55484
108	108	5.44674	5.69986
109	109	5.45566	2.20722
110	110	6.46428	3.36659
111	111	8.3059	4.5259
112	112	4.84091	4.38385
113	113	4.85658	4.30877
114	114	7.05784	5.60849
115	115	6.47314	4.44344
116	116	6.95131	4.03624
117	117	5.87087	2.95367
118	118	7.07316	3.70056
119	119	8.25606	5.55746
120	120	8.36311	2.95618
121	121	7.82757	2.91773
122	122	8.13836	4.31975
123	123	6.91354	3.21487
124	124	5.31088	2.32935
125	125	6.94464	2.30084
126	126	7.91648	5.05125
127	127	6.29125	4.37419
128	128	6.63694	2.07401
129	129	5.87076	2.12186
130	130	6.92504	4.2395
131	131	6.14345	5.04939
132	132	6.21964	4.85237
133	133	7.35519	2.96185
134	134	9.53098	4.26881
135	135	7.1514	3.15586
136	136	4.44651	4.3974
137	137	5.39611	3.32559
138	138	7.03764	3.31289
139	139	9.15363	5.3705
140	140	4.90562	1.97863
141	141	5.73506	3.88143
142	142	6.19907	1.71372
143	143	4.98484	5.59324
144	144	8.86724	4.55752
145	145	8.3166	6.10708
146	146	6.36587	2.966
147	147	6.14393	2.36354
148	148	8.39421	3.38774
149	149	8.27369	5.48662
150	150	5.6148	3.5573
151	151	7.72792	5.30194
152	152	4.92469	4.82339
153	153	7.9328	4.72833
154	154	6.71794	2.097
155	155	7.25441	3.42451
156	156	9.06527	5.57245
157	157	5.27133	2.34778
158	158	6.40361	5.65339
159	159	5.80907	4.68821
160	160	8.69536	5.71508
161	161	6.00874	4.89622
162	162	6.09836	4.45795
163	163	7.9466	4.1698
164	164	6.66465	2.17912
165	165	5.2674	1.65023
166	166	6.37249	5.75048
167	167	7.2878	4.70087
168	168	8.3416	5.28121
169	169	6.47137	6.00582
170	170	5.93502	5.25117
171	171	5.59905	3.97652
172	172	9.04166	3.97769
173	173	7.13213	6.05018
174	174	8.76212	4.4237
175	175	7.22162	2.31862
176	176	8.21577	5.1685
177	177	4.98353	3.12802
178	178	9.26308	4.09934
179	179	5.39541	2.42131
180	180	7.24776	4.15673
181	181	5.15879	3.01832
182	182	4.89168	2.91488
183	183	5.8986	4.67208
184	184	5.68797	4.3693
185	185	7.62582	3.22897
186	186	8.2808	4.32072
187	187	6.70567	4.11299
188	188	7.33051	3.79389
189	189	7.41205	4.98767
190	190	9.00497	5.59462
191	191	6.44516	3.07449
192	192	6.31211	2.35324
193	193	8.76127	3.46417
194	194	6.53614	3.01211
195	195	4.83154	2.10621
196	196	5.82727	2.48294
197	197	6.44439	3.51868
198	198	6.93415	5.20311
199	199	5.85936	4.07381
200	200	8.11287	4.25149
201	201	6.40876	2.36676
202	202	5.42178	3.74866
203	203	9.48971	4.57224
204	204	5.82234	3.49435
205	205	5.0153	2.08486
206	206	4.64241	3.0358
207	207	7.01726	2.29599
208	208	7.00237	3.58668
209	209	6.15341	3.33087
210	210	6.67342	4.16245
211	211	7.50213	5.7505
212	212	5.52857	1.94731
213	213	6.60589	5.1643
214	214	5.59152	4.29907
215	215	4.85629	4.16384
216	216	8.343	3.59403
217	217	4.80669	3.48084
218	218	5.46848	4.14401
219	219	7.97603	5.98618
220	220	8.41843	5.17582
221	221	5.76945	3.0081
222	222	8.34184	5.52196
223	223	5.09261	4.54118
224	224	8.16294	4.74689
225	225	4.98696	4.89713
226	226	9.37477	4.84583
227	227	9.48361	5.00303
228	228	6.08597	2.58607
229	229	9.00614	4.28821
230	230	6.51504	6.53764
231	231	7.16284	4.59412
232	232	6.81966	3.99881
233	233	5.1564	2.42696
234	234	8.46376	3.75827
235	235	8.27618	2.58997
236	236	6.20929	3.59863
237	237	6.22919	2.92357
238	238	4.21862	3.15755
239	239	5.50056	4.66503
240	240	6.48003	6.12331
241	241	7.45443	4.91817
242	242	4.31522	3.42703
243	243	7.07037	5.53937
244	244	7.57425	4.75809
245	245	7.87271	4.72708
246	246	5.16526	4.74215
247	247	7.69972	3.85753
248	248	7.31258	2.6235
249	249	6.18175	5.71157
250	250	6.98395	6.39936
251	251	4.47555	3.87495
252	252	7.24421	3.08114
253	253	4.97744	2.16515
254	254	7.70184	4.08839
255	255	5.29315	2.91674
256	256	8.19509	3.51373
257	257	8.4933	4.98207
258	258	7.51834	5.19325
259	259	9.06863	3.24742
260	260	5.89317	4.01975
261	261	6.48724	3.81376
262	262	8.1168	3.27348
263	263	6.24807	5.81345
264	264	5.68522	2.66384
265	265	8.7341	3.54185
266	266	5.65725	2.58989
267	267	8.2232	6.17855
268	268	7.77515	4.26596
269	269	8.8515	5.95594
270	270	5.65428	2.03632
271	271	7.77795	4.43592
272	272	5.17753	3.78681
273	273	6.51158	4.93218
274	274	4.86906	3.31645
275	275	5.78068	4.09662
276	276	7.75669	4.54425
277	277	6.49969	2.01576
278	278	8.27817	6.01063
279	279	5.98198	3.87519
280	280	6.19628	3.47285
281	281	4.80111	4.64928
282	282	5.17752	2.52984
283	283	8.37202	5.65121
284	284	6.48586	3.60232
285	285	6.48911	6.50064
286	286	5.54718	5.22008
287	287	7.2638	5.3569
288	288	8.43653	4.26744
289	289	6.04773	5.31551
290	290	6.95976	6.24714
291	291	5.00922	4.05838
292	292	6.74821	2.93893
293	293	6.9806	2.98142
294	294	6.17574	5.89062
295	295	5.73111	3.64654
296	296	5.68936	3.63154
297	297	6.33395	1.83687
298	298	7.01492	3.52659
299	299	5.1096	3.97043
300	300	6.34825	5.72105
301	301	6.02853	2.77089
302	302	7.11597	2.15364
303	303	6.00883	2.32444
304	304	5.52606	3.85479
305	305	7.54892	4.64484
306	306	4.59434	3.27756
307	307	5.97773	3.55596
308	308	6.40083	2.42967
309	309	5.78899	5.85044
310	310	5.20287	5.24325
311	311	7.34557	2.96386
312	312	7.83566	5.34651
313	313	6.67327	4.12777
314	314	7.73443	5.83748
315	315	5.6587	4.21763
316	316	7.1069	3.29813
317	317	7.40824	4.29389
318	318	8.41422	4.24541
319	319	7.33599	4.5241
320	320	7.93711	4.63065
321	321	4.81956	4.983
322	322	5.1315	2.54165
323	323	5.96393	3.77167
324	324	7.57719	4.90925
325	325	6.36705	4.46122
326	326	7.53029	2.46634
327	327	7.72158	5.15586
328	328	8.47936	3.84454
329	329	5.39285	3.23813
330	330	7.97302	5.13018
331	331	9.1885	5.38085
332	332	7.13927	5.1366
333	333	6.42119	6.0392
334	334	4.59758	4.66812
335	335	6.81872	4.35169
336	336	7.58033	5.46786
337	337	6.21848	5.45267
338	338	5.06576	3.64001
339	339	6.63472	4.59391
340	340	7.81053	3.33467
341	341	8.14729	5.44661
342	342	4.71827	2.33302
343	343	8.72297	3.49052
344	344	7.28414	6.39673
345	345	8.83294	3.49628
346	346	5.18874	3.90751
347	347	6.93417	3.29497
348	348	5.71176	4.71177
349	349	8.32297	3.0923
350	350	6.02493	5.0973
351	351	9.31899	4.27375
352	352	7.67819	5.438
353	353	8.31162	4.53227
354	354	6.73004	5.33896
355	355	5.77321	4.22916
356	356	5.36769	2.85936
357	357	5.84772	3.08573
358	358	8.09913	4.67747
359	359	5.74891	2.21953
360	360	7.44819	4.47089
361	361	8.63118	3.16844
362	362	6.36858	3.07784
363	363	7.72571	5.15047
364	364	5.71975	2.43041
365	365	5.49411	5.30193
366	366	7.59274	3.12096
367	367	7.55097	4.34001
368	368	6.09929	3.19802
369	369	8.9047	4.5581
370	370	9.0349	5.29546
371	371	5.78652	4.19071
372	372	7.02096	6.06562
373	373	5.86438	3.09681
374	374	5.16987	2.7305
375	375	5.49744	4.25619
376	376	5.46587	2.56736
377	377	8.89	4.81278
378	378	8.4307	5.88869
379	379	6.00807	2.3462
380	380	6.94841	2.53789
381	381	5.56419	4.04599
382	382	5.08694	2.37061
383	383	6.14428	3.93371
384	384	9.10035	3.62043
385	385	6.61915	3.85762
386	386	6.48137	2.50241
387	387	7.48641	3.4817
388	388	7.41794	2.9773
389	389	5.30753	4.34272
390	390	8.10577	4.20872
391	391	6.55538	3.32944
392	392	7.78811	4.20868
393	393	5.92143	4.09563
394	394	7.14023	5.52008
395	395	6.34884	2.81029
396	396	7.81295	3.58269
397	397	5.12082	3.99435
398	398	6.79205	5.79564
399	399	5.53629	2.10268
400	400	9.2791	3.77537
401	401	4.58571	3.95818
402	402	6.86584	2.71981
403	403	7.36438	6.47183
404	404	7.50153	5.97142
405	405	6.77317	5.02259
406	406	9.42328	4.91601
407	407	9.48344	4.70706
408	408	7.70201	5.00349
409	409	6.2745	3.18006
410	410	9.18169	4.37751
411	411	6.02781	2.51029
412	412	9.00574	3.5795
413	413	8.18517	5.389
414	414	6.94224	4.58541
415	415	5.58723	5.53662
416	416	6.90543	3.3444
417	417	7.44574	5.47799
418	418	8.26768	5.66832
419	419	7.83962	3.22444
420	420	6.67588	5.64285
421	421	5.75716	2.01462
422	422	9.20109	3.7989
423	423	8.62326	5.26379
424	424	8.64199	4.71005
425	425	6.1514	1.85619
426	426	7.4633	5.35218
427	427	8.27405	3.19622
428	428	8.69507	6.17624
429	429	4.49883	3.16922
430	430	4.33517	3.05843
431	431	5.88992	1.84842
432	432	9.18066	3.61429
433	433	7.21128	4.93759
434	434	6.98994	5.21452
435	435	8.13193	3.5951
436	436	7.05818	2.7287
437	437	7.45624	2.11612
438	438	5.13643	4.92966
439	439	6.90183	6.20974
440	440	7.1026	4.76778
441	441	7.09007	2.35989
442	442	6.60705	2.66919
443	443	7.9183	6.37018
444	444	7.93952	3.10085
445	445	4.74788	3.03943
446	446	8.25511	4.11353
447	447	7.39312	5.57874
448	448	5.61681	3.17878
449	449	4.82527	3.90757
450	450	9.6227	4.12119
451	451	6.61799	5.48222
452	452	8.71825	5.12894
453	453	4.23132	3.12299
454	454	4.73211	2.54377
455	455	5.01134	3.12052
456	456	8.13242	3.22132
457	457	7.94193	3.40638
458	458	6.28698	2.16236
459	459	5.93456	5.72284
460	460	7.26527	4.61841
461	461	8.6516	3.37366
462	462	7.43252	2.97795
463	463	5.13357	3.90039
464	464	6.10316	5.42584
465	465	6.27475	2.92643
466	466	4.57469	2.70683
467	467	4.94393	4.27359
468	468	5.61226	3.0289
469	469	9.0449	3.75172
470	470	6.03235	5.8686
471	471	6.90476	2.92915
472	472	4.56056	2.65809
473	473	6.29003	4.23833
474	474	5.96401	2.17367
475	475	5.07619	4.63254
476	476	8.05313	5.35184
477	477	7.27615	4.45762
478	478	4.79655	3.77589
479	479	5.14417	1.86175
480	480	7.63951	3.3734
481	481	7.00618	5.9892
482	482	5.63208	2.37777
483	483	5.01711	4.07341
484	484	7.74139	4.70456
485	485	6.52637	5.04248
486	486	8.32358	5.70313
487	487	6.45628	6.42975
488	488	7.29835	5.58962
489	489	5.99035	3.85427
490	490	7.14563	5.2685
491	491	5.52957	4.8155
492	492	5.3732	4.08919
493	493	8.10942	3.01654
494	494	8.4423	4.828
495	495	8.5931	5.63112
496	496	4.75672	4.18737
497	497	8.37433	3.24213
498	498	6.81203	3.46622
499	499	7.76444	5.39372
500	500	6.0003	4.65121
501	501	5.12313	4.26637
502	502	7.51708	5.0441
503	503	5.63256	3.18165
504	504	9.02003	5.64011
505	505	7.9277	5.5536
506	506	5.96239	3.48583
507	507	5.49652	2.72415
508	508	5.16913	3.46812
509	509	6.73523	6.55947
510	510	7.29848	3.1968
511	511	5.04438	4.38541
512	512	5.71883	1.85602
513	513	8.95858	4.02522
514	514	4.49625	4.25177
515	515	9.2544	4.40995
516	516	8.40185	3.89572
517	517	5.79665	3.22742
518	518	4.37207	3.15932
519	519	5.16341	2.74304
520	520	8.42833	5.97839
521	521	6.5743	5.63155
522	522	4.99386	3.33325
523	523	7.50631	3.3747
524	524	7.57294	2.68864
525	525	7.20027	2.49378
526	526	6.83527	5.7856
527	527	7.40171	4.68858
528	528	7.53082	6.30964
529	529	5.30694	4.70675
530	530	7.09823	6.0486
531	531	7.79268	4.78699
532	532	8.16979	3.34428
533	533	8.29151	5.07612
534	534	8.29671	3.94313
535	535	8.65561	4.61739
536	536	7.57259	3.22788
537	537	6.30188	4.77453
538	538	6.84823	4.24893
539	539	6.05219	2.68475
540	540	6.56383	4.00524
541	541	7.70573	4.60054
542	542	7.52587	2.59864
543	543	8.90427	3.50283
544	544	4.83473	2.62131
545	545	7.61855	2.31021
546	546	9.23123	3.78177
547	547	6.65348	6.38881
548	548	7.11872	4.58187
549	549	6.02138	2.94476
550	550	7.71772	2.60297
551	551	7.98595	4.24585
552	552	9.32205	4.08367
553	553	5.82347	1.80355
554	554	5.17735	5.55177
555	555	8.33221	4.19173
556	556	7.22342	4.86674
557	557	8.63997	3.62209
558	558	9.14988	3.81635
559	559	5.48491	3.43447
560	560	4.61776	3.49884
561	561	4.74285	4.77921
562	562	8.10908	3.30923
563	563	5.30169	4.4793
564	564	7.84065	5.95141
565	565	7.89314	2.84949
566	566	6.01231	1.95169
567	567	4.58372	4.16552
568	568	6.93893	2.22329
569	569	8.86191	4.74609
570	570	7.90179	3.78691
571	571	5.63657	4.77005
572	572	6.6663	2.76348
573	573	4.99029	3.96119
574	574	6.70883	3.20415
575	575	5.46918	3.98444
576	576	5.28294	2.15537
577	577	5.85766	3.74041
578	578	7.82435	2.49499
579	579	8.63511	5.31312
580	580	8.10567	4.45682
581	581	4.68073	4.49539
582	582	8.99434	4.88729
583	583	7.57628	5.71011
584	584	8.13661	3.23964
585	585	9.39718	5.44285
586	586	5.6237	5.39539
587	587	9.18339	4.34469
588	588	5.52343	1.84943
589	589	7.1735	5.2909
590	590	8.19106	5.86523
591	591	6.61865	5.89113
592	592	8.44735	4.59674
593	593	6.71321	3.1322
594	594	5.05449	3.6786
595	595	8.37924	3.45636
596	596	5.46674	5.00634
597	597	6.21392	4.02124
598	598	6.5858	4.34466
599	599	6.63682	4.3139
600	600	6.11125	2.11286
601	601	5.73347	2.5793
602	602	8.9735	4.09942
603	603	7.43644	3.88241
604	604	5.45706	5.41033
605	605	6.21054	2.68338
606	606	6.81633	5.6064
607	607	7.61931	3.21787
608	608	8.97219	4.59952
609	609	5.74784	5.73638
610	610	5.92063	5.79099
611	611	7.5492	3.43693
612	612	6.33623	4.79425
613	613	7.08547	5.94224
614	614	6.30715	3.66739
615	615	8.819	4.85471
616	616	6.64616	3.1971
617	617	4.75682	3.64362
618	618	6.85412	2.20834
619	619	7.5252	5.59814
620	620	7.60767	5.56078
621	621	5.27728	1.63034
622	622	7.88559	2.74613
623	623	8.52576	3.022
624	624	6.30955	3.00964
625	625	8.90221	5.64595
626	626	7.08157	3.98668
627	627	8.2618	3.99688
628	628	5.12759	3.26663
629	629	9.0358	3.76697
630	630	8.78674	4.81311
631	631	7.33316	5.81234
632	632	4.5379	2.61136
633	633	9.26208	4.88343
634	634	7.49479	6.21363
635	635	7.27178	3.98772
636	636	9.30011	5.0599
637	637	5.4905	2.05607
638	638	9.20183	5.06825
639	639	5.74427	6.00627
640	640	7.64641	3.7821
641	641	7.72761	6.06888
642	642	5.9254	3.77259
643	643	4.67267	3.02766
644	644	7.01473	3.63727
645	645	8.82346	4.82815
646	646	8.98422	4.54786
647	647	6.24496	5.81546
648	648	7.26837	3.98123
649	649	7.04979	5.02505
650	650	7.46531	5.2208
651	651	5.21743	3.17408
652	652	4.62466	2.50939
653	653	7.6189	5.16844
654	654	4.72199	2.75096
655	655	6.82296	5.77079
656	656	8.26786	4.90045
657	657	9.03244	5.35503
658	658	7.34372	2.19368
659	659	5.39884	2.10142
660	660	6.25188	4.72604
661	661	6.62518	5.11112
662	662	4.73999	3.9709
663	663	6.87842	3.96749
664	664	8.74897	4.47638
665	665	6.26092	5.3314
666	666	6.11141	5.17436
667	667	6.72456	3.10139
668	668	4.77953	3.74785
669	669	4.89917	5.07225
670	670	5.88393	2.94143
671	671	6.50572	3.39413
672	672	7.01891	3.00073
673	673	8.31302	2.72999
674	674	4.5603	3.61152
675	675	6.79268	3.47158
676	676	9.01332	4.56082
677	677	6.49715	5.56878
678	678	6.72218	5.92663
679	679	5.64199	3.62843
680	680	5.55049	5.58766
681	681	4.39988	2.79575
682	682	7.9392	3.55311
683	683	5.49254	4.84806
684	684	6.75007	4.10063
685	685	7.002	4.84765
686	686	4.26522	3.09771
687	687	5.18868	2.7692
688	688	7.82029	3.50298
689	689	8.61851	5.32389
690	690	5.87488	2.66071
691	691	5.51468	4.59257
692	692	4.60376	4.46135
693	693	7.82965	4.32384
694	694	6.61824	5.00721
695	695	6.29937	4.36351
696	696	6.97497	6.33551
697	697	8.17748	3.8769
698	698	4.33638	3.47201
699	699	4.21823	3.17919
700	700	5.66765	4.09779
701	701	4.86862	2.0277
702	702	7.15181	4.56925
703	703	6.30416	1.83877
704	704	5.43244	4.80012
705	705	5.92946	2.32815
706	706	7.00951	4.24708
707	707	5.99935	5.40235
708	708	6.50929	4.29089
709	709	8.46011	5.53185
710	710	6.40382	2.75742
711	711	8.74388	4.84347
712	712	8.89936	4.59363
713	713	5.18521	4.58592
714	714	6.11183	2.57333
715	715	6.6887	4.97492
716	716	7.7925	4.17313
717	717	8.4263	5.03949
718	718	8.61327	6.14732
719	719	9.28291	4.4658
720	720	6.00401	5.13618
721	721	7.86134	5.68934
722	722	9.56859	4.89629
723	723	4.77861	4.69246
724	724	8.00254	5.50446
725	725	4.32623	3.19951
726	726	6.55095	6.00779
727	727	7.58461	3.10715
728	728	6.54458	5.2929
729	729	4.52613	4.54569
730	730	5.57099	3.23724
731	731	7.4977	5.04486
732	732	5.21257	5.09672
733	733	6.50373	5.6357
734	734	7.70967	4.73475
735	735	6.08403	2.50875
736	736	8.0396	4.96299
737	737	7.35511	5.60538
738	738	4.85211	4.90691
739	739	6.01105	1.76666
740	740	5.02713	2.54383
741	741	8.63336	5.84148
742	742	7.31305	3.36651
743	743	7.2615	2.59597
744	744	6.25218	5.98911
745	745	7.13069	2.2741
746	746	8.01127	5.065
747	747	8.31216	2.79264
748	748	6.27026	5.19429
749	749	7.73116	4.67809
750	750	4.77954	4.10722
751	751	8.3232	5.8664
752	752	5.88939	5.73982
753	753	7.42031	5.20565
754	754	8.10533	2.83727
755	755	7.08236	4.03747
756	756	6.52444	3.56066
757	757	4.80635	4.12808
758	758	5.78759	4.2475
759	759	6.4122	5.88342
760	760	7.01982	5.62629
761	761	6.42392	2.95266
762	762	6.42657	3.18968
763	763	7.13993	4.14984
764	764	6.72798	3.42145
765	765	5.55097	2.02172
766	766	6.77158	2.05117
767	767	5.89467	4.04814
768	768	5.38803	3.32523
769	769	6.34394	5.32728
770	770	8.06662	3.284
771	771	8.13822	5.24325
772	772	6.27259	4.40665
773	773	8.19534	4.3856
774	774	5.96283	3.39693
775	775	7.72819	2.42948
776	776	7.80403	5.81064
777	777	5.71915	4.50649
778	778	4.93577	4.75848
779	779	8.84962	5.03247
780	780	6.88422	5.10982
781	781	5.71807	2.2057
782	782	6.66037	2.33881
783	783	6.52407	3.4127
784	784	5.42233	3.82178
785	785	6.05467	2.61298
786	786	8.51782	5.26884
787	787	5.45716	2.1337
788	788	5.43619	3.79346
789	789	9.14263	5.42514
790	790	7.02966	6.13041
791	791	7.69169	6.19294
792	792	8.36606	3.72077
793	793	6.57076	1.87194
794	794	7.9897	3.66724
795	795	9.13701	3.90946
796	796	5.16986	4.70596
797	797	8.68829	4.15251
798	798	6.73129	2.3702
799	799	6.97342	4.23068
800	800	7.1236	4.6413
801	801	5.49844	1.64576
802	802	6.05565	4.73834
803	803	8.22902	3.40927
804	804	8.74152	5.6162
805	805	6.55288	5.38644
806	806	4.3895	3.38018
807	807	8.94082	3.19379
808	808	5.23924	2.94254
809	809	6.48459	3.38138
810	810	9.31722	4.4229
811	811	6.22698	3.53065
812	812	7.98866	3.45349
813	813	8.47689	4.59049
814	814	4.50167	4.28071
815	815	6.45365	4.31209
816	816	5.65621	1.66101
817	817	5.30346	3.61954
818	818	5.59896	1.89724
819	819	8.88781	3.40463
820	820	8.35375	3.64846
821	821	8.6185	5.34763
822	822	9.07513	3.35622
823	823	7.87388	4.49751
824	824	6.13336	1.60576
825	825	7.16423	2.67834
826	826	5.19203	1.65992
827	827	8.56981	4.26398
828	828	9.24076	5.39896
829	829	5.57425	3.15293
830	830	4.90837	2.23715
831	831	6.62836	5.51129
832	832	9.04985	5.88751
833	833	4.96987	4.94018
834	834	7.04634	5.88612
835	835	5.59111	5.65226
836	836	5.05115	5.68005
837	837	7.77871	3.94431
838	838	5.33516	5.08517
839	839	7.03513	5.38458
840	840	4.59331	4.73129
841	841	8.61569	3.67029
842	842	6.82054	5.04634
843	843	7.53433	5.72805
844	844	6.44652	3.82385
845	845	6.63226	5.94543
846	846	8.39866	4.05822
847	847	7.37411	3.3652
848	848	5.54935	4.88182
849	849	4.752	4.64501
850	850	7.41418	5.8048
851	851	6.82984	4.83448
852	852	8.3551	5.13377
853	853	5.57847	4.14041
854	854	7.94988	4.31937
855	855	6.15372	3.90259
856	856	6.20226	4.24667
857	857	8.19474	6.33285
858	858	6.37032	1.92601
859	859	9.06427	5.18349
860	860	5.07644	2.64982
861	861	5.19119	4.35722
862	862	7.46961	2.38163
863	863	4.54733	2.48307
864	864	7.58806	3.85214
865	865	4.33029	4.12691
866	866	8.76941	5.25213
867	867	5.02376	3.41747
868	868	6.26172	4.6451
869	869	6.76036	3.80624
870	870	6.55466	4.76786
871	871	5.48656	2.29303
872	872	8.31281	4.5347
873	873	5.59331	4.01438
874	874	7.48639	4.59819
875	875	6.81985	2.67814
876	876	8.5237	4.40231
877	877	6.71989	3.27644
878	878	5.35423	4.02693
879	879	7.51838	4.45258
880	880	6.30658	4.30306
881	881	5.70971	1.63571
882	882	7.45212	3.40423
883	883	5.65954	5.16826
884	884	4.23083	3.49491
885	885	8.01421	5.20793
886	886	5.69936	5.47578
887	887	5.73779	3.14244
888	888	8.81381	4.18058
889	889	7.59984	6.28405
890	890	6.4516	3.70088
891	891	6.18127	2.18263
892	892	5.29199	2.08671
893	893	5.86233	4.55056
894	894	7.46504	3.78783
895	895	5.90232	1.94959
896	896	5.68012	2.90125
897	897	5.66544	3.97343
898	898	5.38788	4.04374
899	899	6.46039	6.0355
900	900	7.86299	2.92043
901	901	7.29635	4.46847
902	902	5.22612	1.64187
903	903	7.44671	4.15255
904	904	6.62466	6.35607
905	905	5.75001	2.99527
906	906	6.12108	4.26731
907	907	6.54389	2.34998
908	908	6.78837	2.50658
909	909	7.46987	2.50387
910	910	6.4186	3.23276
911	911	7.56171	3.8676
912	912	8.2031	2.79796
913	913	7.86536	3.89679
914	914	8.96528	3.35835
915	915	6.43959	2.45668
916	916	5.96787	5.18573
917	917	6.54435	2.70216
918	918	5.56433	5.76132
919	919	5.13241	4.11563
920	920	6.60835	5.75786
921	921	8.5679	5.98865
922	922	5.98184	5.11569
923	923	8.31884	4.8138
924	924	5.56007	2.84515
925	925	8.51278	4.82036
926	926	7.81037	5.73299
927	927	6.88059	5.24521
928	928	4.81173	4.46508
929	929	4.97092	1.94757
930	930	9.33708	4.67834
931	931	8.90227	4.50125
932	932	5.59446	3.28185
933	933	9.02951	3.46415
934	934	9.01759	3.41126
935	935	7.59138	6.50346
936	936	7.94204	5.13614
937	937	7.16071	5.15333
938	938	6.80977	4.51852
939	939	7.06051	6.31027
940	940	8.03446	3.86707
941	941	6.34978	3.72909
942	942	4.71337	2.66506
943	943	4.96302	3.23175
944	944	7.54926	5.43305
945	945	5.71423	3.60524
946	946	5.99596	2.74432
947	947	4.49162	4.47928
948	948	7.04852	6.01073
949	949	8.20139	6.22896
950	950	7.10419	3.41117
951	951	7.44017	4.30897
952	952	8.25981	5.87281
953	953	6.20419	6.11372
954	954	7.84206	3.49476
955	955	7.72171	2.58734
956	956	4.84737	3.81185
957	957	6.27125	4.88276
958	958	6.82962	3.53499
959	959	5.79636	3.25856
960	960	7.07858	4.83028
961	961	7.20467	2.96168
962	962	6.85865	3.69965
963	963	9.40189	4.3908
964	964	6.87519	3.07382
965	965	5.59952	1.60681
966	966	6.44359	4.58048
967	967	8.36885	2.81006
968	968	5.56034	2.80271
969	969	6.23106	3.78673
970	970	4.84194	5.14015
971	971	8.08612	6.03337
972	972	8.73934	5.5302
973	973	7.44254	5.78988
974	974	7.58737	4.30551
975	975	7.9551	4.38794
976	976	6.75227	3.07915
977	977	5.94137	6.18029
978	978	8.20589	6.02153
979	979	7.00434	2.81853
980	980	7.59504	3.67972
981	981	8.64779	4.27425
982	982	9.32774	4.33671
983	983	7.55788	4.21225
984	984	7.2761	5.88447
985	985	7.83798	5.17473
986	986	8.3186	6.13625
987	987	7.01363	3.88815
988	988	8.03943	4.9158
989	989	7.41741	6.4822
990	990	8.0355	5.09678
991	991	6.48485	4.61646
992	992	8.46826	3.82562
993	993	4.41749	2.75323
994	994	8.3336	2.70377
995	995	6.94002	6.11207
996	996	8.63591	5.16381
997	997	4.75833	2.43045
998	998	5.75339	5.30239
999	999	7.3947	4.59532
1000	1000	8.88348	5.52984
1001	1001	8.00962	6.22996
1002	1002	9.53996	4.86597
1003	1003	8.04266	5.6521
1004	1004	9.54525	4.84317
1005	1005	7.40815	4.93143
1006	1006	6.41237	3.02732
1007	1007	5.22193	1.56983
1008	1008	8.86966	5.09487
1009	1009	5.66061	3.31475
1010	1010	6.17379	5.76423
1011	1011	4.96512	3.65183
1012	1012	7.10545	4.32697
1013	1013	8.36458	4.09838
1014	1014	6.79843	4.94414
1015	1015	8.46785	4.39337
1016	1016	9.0718	4.56236
1017	1017	6.5541	4.97746
1018	1018	4.88187	4.50909
1019	1019	9.34129	4.47356
1020	1020	6.00021	4.84252
1021	1021	8.17239	3.38705
1022	1022	7.82537	5.17241
1023	1023	7.58699	3.43588
1024	1024	8.03015	3.58591
1025	1025	7.09557	5.22899
1026	1026	5.17038	1.5962
1027	1027	6.05455	2.08399
1028	1028	8.25652	3.54741
1029	1029	7.58339	5.0183
1030	1030	5.46011	2.5822
1031	1031	8.79104	4.14695
1032	1032	4.87686	2.84612
1033	1033	6.04532	3.84513
1034	1034	5.16646	3.06218
1035	1035	7.85882	5.87591
1036	1036	8.69655	5.41802
1037	1037	7.61276	5.21014
1038	1038	5.94382	5.11526
1039	1039	6.0514	5.83099
1040	1040	8.64943	3.5809
1041	1041	5.94148	4.40828
1042	1042	7.28732	3.54531
1043	1043	7.17846	4.18706
1044	1044	7.48538	5.30058
1045	1045	6.06174	4.53162
1046	1046	7.17187	2.80988
1047	1047	8.14625	3.9764
1048	1048	5.13011	4.26676
1049	1049	6.1904	1.5966
1050	1050	5.34809	5.30412
1051	1051	8.50724	6.02523
1052	1052	6.18586	3.12722
1053	1053	8.90262	5.08759
1054	1054	7.96029	4.43087
1055	1055	8.15386	6.07136
1056	1056	5.66659	4.81414
1057	1057	8.91127	3.58749
1058	1058	5.95549	3.08559
1059	1059	8.59351	4.17268
1060	1060	9.42038	4.60368
1061	1061	5.51386	5.38368
1062	1062	6.00599	3.65401
1063	1063	7.88649	5.95697
1064	1064	8.82634	4.25868
1065	1065	5.85034	3.45719
1066	1066	9.11573	3.83289
1067	1067	6.76227	3.00074
1068	1068	9.4486	4.73581
1069	1069	9.22109	4.13385
1070	1070	6.75801	2.6377
1071	1071	5.52204	4.6028
1072	1072	5.46224	3.12848
1073	1073	6.41532	4.17721
1074	1074	7.10376	3.22395
1075	1075	6.8055	3.4884
1076	1076	5.14131	3.18361
1077	1077	4.87815	2.22993
1078	1078	4.82405	3.92929
1079	1079	4.60167	3.23975
1080	1080	5.26236	2.50161

[truncated: 5 more sheets: SuppFig9k, SuppFig9g, SuppFig9j, SuppFig9o, SuppFig9n]
